# Supplementary material for: Proteome alterations during clonal isolation of established human pancreatic cancer cell lines
Source: Cell Mol Life Sci. 2022 Oct 22;79(11):561. doi: 10.1007/s00018-022-04584-9 (PMC9587952; doi:10.1007/s00018-022-04584-9)
Supplement: Supplementary file 1 — Supplementary file1 (XLSX 2232 KB) [file 18_2022_4584_MOESM1_ESM.xlsx]

## Sheet: MiaPaCa__SCCvsRef
All Identified Proteins											Downregulated in SCC (adj.P.Val ≤ 0.05 + abs(log2FC) ≥ 0.13
log2FC	AveExpr	t	P.Value	adj.P.Val	B	UniProt ID					UniProt ID	Protein names	Gene names	log2FC	adj.P.Val
-1.77172	14.3587	-29.9847	8.91931e-15	5.71995e-11	23.8805	Q9H8L6					Q9H8L6	Multimerin-2 (EMILIN-3) (Elastin microfibril interface located protein 3) (Elastin microfibril interfacer 3) (EndoGlyx-1 p125/p140 subunit)	MMRN2 EMILIN3	-1.77172	5.71995e-11
-1.69418	13.4229	-13.478	8.99989e-10	7.30586e-08	12.78	Q9H799					Q9H799	Ciliogenesis and planar polarity effector 1 (Protein JBTS17)	CPLANE1 C5orf42 JBTS17	-1.69418	7.30586e-08			If present, mentioned stress related proteins
-1.64297	14.8251	-8.95704	2.12904e-07	3.92344e-06	7.21525	Q9C002					Q9C002	Normal mucosa of esophagus-specific gene 1 protein (Protein FOAP-11)	NMES1 C15orf48	-1.64297	3.92344e-06			are marked orange
-1.53384	15.5351	-13.1748	1.23385e-09	8.79184e-08	12.4682	Q02539					Q02539	Histone H1.1 (Histone H1a)	H1-1 H1F1 HIST1H1A	-1.53384	8.79184e-08
-1.52712	14.5219	-7.41569	2.19767e-06	2.36471e-05	4.75316	P22676					P22676	Calretinin (CR) (29 kDa calbindin)	CALB2 CAB29	-1.52712	2.36471e-05
-1.45945	13.3293	-16.3277	6.06857e-11	1.15909e-08	15.5171	P50226					P50226	Sulfotransferase 1A2 (ST1A2) (EC 2.8.2.1) (Aryl sulfotransferase 2) (Phenol sulfotransferase 2) (Phenol-sulfating phenol sulfotransferase 2) (P-PST 2)	SULT1A2 STP2	-1.45945	1.15909e-08
-1.38017	14.46	-16.4374	5.51773e-11	1.14146e-08	15.6112	O76070					O76070	Gamma-synuclein (Breast cancer-specific gene 1 protein) (Persyn) (Synoretin) (SR)	SNCG BCSG1 PERSYN PRSN	-1.38017	1.14146e-08
-1.29875	13.8554	-10.2099	3.89427e-08	1.09535e-06	8.88587	Q10589					Q10589	Bone marrow stromal antigen 2 (BST-2) (HM1.24 antigen) (Tetherin) (CD antigen CD317)	BST2	-1.29875	1.09535e-06
-1.26029	14.0189	-17.2455	2.78385e-11	8.92643e-09	16.2905	Q08380					Q08380	Galectin-3-binding protein (Basement membrane autoantigen p105) (Lectin galactoside-binding soluble 3-binding protein) (Mac-2-binding protein) (MAC2BP) (Mac-2 BP) (Tumor-associated antigen 90K)	LGALS3BP M2BP	-1.26029	8.92643e-09
-1.17245	15.5403	-18.8983	7.49195e-12	4.36781e-09	17.539	P26447					P26447	Protein S100-A4 (Calvasculin) (Metastasin) (Placental calcium-binding protein) (Protein Mts1) (S100 calcium-binding protein A4)	S100A4 CAPL MTS1	-1.17245	4.36781e-09
-1.12716	14.805	-9.18436	1.5451e-07	3.10617e-06	7.64505	Q2TB90					Q2TB90	Hexokinase HKDC1 (EC 2.7.1.1) (Hexokinase domain-containing protein 1)	HKDC1	-1.12716	3.10617e-06
-1.07947	13.4695	-8.35215	5.1419e-07	7.61548e-06	6.24748	P05161					P05161	Ubiquitin-like protein ISG15 (Interferon-induced 15 kDa protein) (Interferon-induced 17 kDa protein) (IP17) (Ubiquitin cross-reactive protein) (hUCRP)	ISG15 G1P2 UCRP	-1.07947	7.61548e-06
-1.07425	14.6245	-16.7599	4.18439e-11	1.01897e-08	15.8865	P01011					P01011	Alpha-1-antichymotrypsin (ACT) (Cell growth-inhibiting gene 24/25 protein) (Serpin A3) [Cleaved into: Alpha-1-antichymotrypsin His-Pro-less]	SERPINA3 AACT GIG24 GIG25	-1.07425	1.01897e-08
-1.0432	14.3896	-10.7161	2.04935e-08	6.9907e-07	9.56248	P17931					P17931	Galectin-3 (Gal-3) (35 kDa lectin) (Carbohydrate-binding protein 35) (CBP 35) (Galactose-specific lectin 3) (Galactoside-binding protein) (GALBP) (IgE-binding protein) (L-31) (Laminin-binding protein) (Lectin L-29) (Mac-2 antigen)	LGALS3 MAC2	-1.0432	6.9907e-07
-1.02247	15.0705	-20.1038	3.07007e-12	2.81262e-09	18.4438	P11169					P11169	Solute carrier family 2, facilitated glucose transporter member 3 (Glucose transporter type 3, brain) (GLUT-3)	SLC2A3 GLUT3	-1.02247	2.81262e-09
-0.954094	15.3545	-4.25676	0.000693073	0.00250404	-1.19296	P80297					P80297	Metallothionein-1X (MT-1X) (Metallothionein-IX) (MT-IX)	MT1X	-0.954094	0.00250404
-0.946706	14.744	-3.92737	0.00135024	0.00438358	-1.85101	P20962					P20962	Parathymosin	PTMS	-0.946706	0.00438358
-0.886254	14.6448	-17.824	1.73627e-11	6.95917e-09	16.7497	Q9HAT2					Q9HAT2	Sialate O-acetylesterase (EC 3.1.1.53) (H-Lse) (Sialic acid-specific 9-O-acetylesterase)	SIAE YSG2	-0.886254	6.95917e-09
-0.883274	14.98	-6.36338	1.28914e-05	9.68062e-05	2.8821	P04350					P04350	Tubulin beta-4A chain (Tubulin 5 beta) (Tubulin beta-4 chain)	TUBB4A TUBB4 TUBB5	-0.883274	9.68062e-05
-0.874411	15.9152	-4.16216	0.000838718	0.00294723	-1.37826	O15178					O15178	T-box transcription factor T (Brachyury protein) (Protein T)	TBXT T	-0.874411	0.00294723
-0.856723	12.3823	-5.95067	2.68895e-05	0.000170986	2.13015	Q9H2F3					Q9H2F3	3 beta-hydroxysteroid dehydrogenase type 7 (3 beta-hydroxysteroid dehydrogenase type VII) (3-beta-HSD VII) (3-beta-hydroxy-Delta(5)-C27 steroid oxidoreductase) (C(27) 3-beta-HSD) (EC 1.1.1.-) (Cholest-5-ene-3-beta,7-alpha-diol 3-beta-dehydrogenase) (EC 1.1.1.181)	HSD3B7	-0.856723	0.000170986
-0.850759	15.7509	-10.2371	3.75965e-08	1.07637e-06	9.04712	Q9UKY0					Q9UKY0	Prion-like protein doppel (PrPLP) (Prion protein 2)	PRND DPL UNQ1830/PRO3443	-0.850759	1.07637e-06
-0.848705	13.317	-13.7823	6.5974e-10	5.95903e-08	13.1251	P80404					P80404	4-aminobutyrate aminotransferase, mitochondrial (EC 2.6.1.19) ((S)-3-amino-2-methylpropionate transaminase) (EC 2.6.1.22) (GABA aminotransferase) (GABA-AT) (Gamma-amino-N-butyrate transaminase) (GABA transaminase) (GABA-T) (L-AIBAT)	ABAT GABAT	-0.848705	5.95903e-08
-0.8414	13.4583	-8.54323	3.87395e-07	6.14941e-06	6.54175	Q9H3M7					Q9H3M7	Thioredoxin-interacting protein (Thioredoxin-binding protein 2) (Vitamin D3 up-regulated protein 1)	TXNIP VDUP1	-0.8414	6.14941e-06
-0.833809	12.5657	-5.92234	2.83059e-05	0.000178976	2.12934	O60902					O60902	Short stature homeobox protein 2 (Homeobox protein Og12X) (Paired-related homeobox protein SHOT)	SHOX2 OG12X SHOT	-0.833809	0.000178976
-0.823144	13.7296	-20.7794	1.90275e-12	2.03372e-09	18.8175	Q9UL42					Q9UL42	Paraneoplastic antigen Ma2 (40 kDa neuronal protein) (Onconeuronal antigen Ma2) (Paraneoplastic neuronal antigen MM2)	PNMA2 KIAA0883 MA2	-0.823144	2.03372e-09
-0.815554	14.4875	-11.7006	6.27995e-09	2.94874e-07	10.7947	O75874					O75874	Isocitrate dehydrogenase [NADP] cytoplasmic (IDH) (EC 1.1.1.42) (Cytosolic NADP-isocitrate dehydrogenase) (IDP) (NADP(+)-specific ICDH) (Oxalosuccinate decarboxylase)	IDH1 PICD	-0.815554	2.94874e-07
-0.79117	14.4933	-10.0147	5.02059e-08	1.32943e-06	8.69785	Q9UK22					Q9UK22	F-box only protein 2	FBXO2 FBX2	-0.79117	1.32943e-06
-0.78893	15.9888	-7.29181	2.68574e-06	2.73826e-05	4.53807	P01889					P01889	HLA class I histocompatibility antigen, B alpha chain (Human leukocyte antigen B) (HLA-B)	HLA-B HLAB	-0.78893	2.73826e-05
-0.783869	12.7799	-10.0949	4.52118e-08	1.22536e-06	8.75306	P30711					P30711	Glutathione S-transferase theta-1 (EC 2.5.1.18) (GST class-theta-1) (Glutathione transferase T1-1)	GSTT1	-0.783869	1.22536e-06
-0.779871	14.3234	-10.3483	3.25966e-08	9.67861e-07	9.07658	Q12882					Q12882	Dihydropyrimidine dehydrogenase [NADP(+)] (DHPDHase) (DPD) (EC 1.3.1.2) (Dihydrothymine dehydrogenase) (Dihydrouracil dehydrogenase)	DPYD	-0.779871	9.67861e-07
-0.772031	16.019	-2.68113	0.0171226	0.036312	-4.39797	P07108					P07108	Acyl-CoA-binding protein (ACBP) (Diazepam-binding inhibitor) (DBI) (Endozepine) (EP)	DBI	-0.772031	0.036312
-0.754534	15.9574	-10.8816	1.66997e-08	5.98297e-07	9.8248	P43251					P43251	Biotinidase (Biotinase) (EC 3.5.1.12)	BTD	-0.754534	5.98297e-07
-0.749962	15.0459	-14.274	4.04359e-10	4.32192e-08	13.596	P14927					P14927	Cytochrome b-c1 complex subunit 7 (Complex III subunit 7) (Complex III subunit VII) (QP-C) (Ubiquinol-cytochrome c reductase complex 14 kDa protein)	UQCRB UQBP	-0.749962	4.32192e-08
-0.746639	11.9803	-10.047	4.81283e-08	1.28603e-06	8.66472	P00395					P00395	Cytochrome c oxidase subunit 1 (EC 7.1.1.9) (Cytochrome c oxidase polypeptide I)	MT-CO1 COI COXI MTCO1	-0.746639	1.28603e-06
-0.743112	14.8092	-10.5982	2.375e-08	7.82582e-07	9.41851	P04080					P04080	Cystatin-B (CPI-B) (Liver thiol proteinase inhibitor) (Stefin-B)	CSTB CST6 STFB	-0.743112	7.82582e-07
-0.731738	12.428	-7.89466	1.03118e-06	1.29412e-05	5.56393	P32456					P32456	Guanylate-binding protein 2 (EC 3.6.5.-) (GTP-binding protein 2) (GBP-2) (HuGBP-2) (Guanine nucleotide-binding protein 2) (Interferon-induced guanylate-binding protein 2)	GBP2	-0.731738	1.29412e-05
-0.73064	14.5674	-11.5553	7.43933e-09	3.35975e-07	10.6255	Q96IU4					Q96IU4	Protein ABHD14B (EC 3.-.-.-) (Alpha/beta hydrolase domain-containing protein 14B) (Abhydrolase domain-containing protein 14B) (CCG1-interacting factor B)	ABHD14B CIB	-0.73064	3.35975e-07
-0.724832	14.4627	-20.9228	1.7223e-12	2.03372e-09	19.008	Q14141					Q14141	Septin-6	SEPTIN6 KIAA0128 SEP2 SEPT6	-0.724832	2.03372e-09
-0.721383	15.9707	-6.02125	2.36733e-05	0.00015571	2.2548	P06703					P06703	Protein S100-A6 (Calcyclin) (Growth factor-inducible protein 2A9) (MLN 4) (Prolactin receptor-associated protein) (PRA) (S100 calcium-binding protein A6)	S100A6 CACY	-0.721383	0.00015571
-0.716334	14.8071	-13.695	7.20781e-10	6.33201e-08	12.9975	Q96CM8					Q96CM8	Medium-chain acyl-CoA ligase ACSF2, mitochondrial (EC 6.2.1.2)	ACSF2 UNQ493/PRO1009	-0.716334	6.33201e-08
-0.715721	14.9735	-10.7416	1.98538e-08	6.92656e-07	9.63044	Q06323					Q06323	Proteasome activator complex subunit 1 (11S regulator complex subunit alpha) (REG-alpha) (Activator of multicatalytic protease subunit 1) (Interferon gamma up-regulated I-5111 protein) (IGUP I-5111) (Proteasome activator 28 subunit alpha) (PA28a) (PA28alpha)	PSME1 IFI5111	-0.715721	6.92656e-07
-0.712637	14.0279	-5.45342	6.72513e-05	0.000363339	1.18808	Q96FQ6					Q96FQ6	Protein S100-A16 (Aging-associated gene 13 protein) (Protein S100-F) (S100 calcium-binding protein A16)	S100A16 S100F AAG13	-0.712637	0.000363339
-0.711498	15.4639	-12.269	3.28972e-09	1.82212e-07	11.5123	P06396					P06396	Gelsolin (AGEL) (Actin-depolymerizing factor) (ADF) (Brevin)	GSN	-0.711498	1.82212e-07
-0.709481	13.3896	-14.9089	2.19531e-10	2.76049e-08	14.2379	P78504					P78504	Protein jagged-1 (Jagged1) (hJ1) (CD antigen CD339)	JAG1 JAGL1	-0.709481	2.76049e-08
-0.709232	15.1726	-8.98352	2.05041e-07	3.86743e-06	7.17514	P00352					P00352	Aldehyde dehydrogenase 1A1 (EC 1.2.1.19) (EC 1.2.1.28) (EC 1.2.1.3) (EC 1.2.1.36) (3-deoxyglucosone dehydrogenase) (ALDH-E1) (ALHDII) (Aldehyde dehydrogenase family 1 member A1) (Aldehyde dehydrogenase, cytosolic) (Retinal dehydrogenase 1) (RALDH 1) (RalDH1)	ALDH1A1 ALDC ALDH1 PUMB1	-0.709232	3.86743e-06
-0.708224	12.953	-4.69935	0.00028704	0.00121017	-0.311541	P13284					P13284	Gamma-interferon-inducible lysosomal thiol reductase (EC 1.8.-.-) (Gamma-interferon-inducible protein IP-30) (Legumaturain)	IFI30 GILT IP30	-0.708224	0.00121017
-0.704601	13.2984	-5.99606	2.47725e-05	0.000160977	2.21198	P03915					P03915	NADH-ubiquinone oxidoreductase chain 5 (EC 7.1.1.2) (NADH dehydrogenase subunit 5)	MT-ND5 MTND5 NADH5 ND5	-0.704601	0.000160977
-0.703106	14.8758	-12.1918	3.5863e-09	1.91658e-07	11.3595	P35222					P35222	Catenin beta-1 (Beta-catenin)	CTNNB1 CTNNB OK/SW-cl.35 PRO2286	-0.703106	1.91658e-07
-0.695914	10.86	-6.80674	6.00678e-06	5.14774e-05	3.68588	P20908					P20908	Collagen alpha-1(V) chain	COL5A1	-0.695914	5.14774e-05
-0.690407	12.2632	-9.0136	1.96477e-07	3.72784e-06	7.24456	P11137					P11137	Microtubule-associated protein 2 (MAP-2)	MAP2	-0.690407	3.72784e-06
-0.690352	14.8777	-4.54808	0.00038712	0.00154776	-0.621972	Q5VT97					Q5VT97	Rho GTPase-activating protein SYDE2 (Synapse defective protein 1 homolog 2) (Protein syd-1 homolog 2)	SYDE2	-0.690352	0.00154776
-0.690279	14.5578	-5.69365	4.30086e-05	0.000248705	1.82858	P30041					P30041	Peroxiredoxin-6 (EC 1.11.1.27) (1-Cys peroxiredoxin) (1-Cys PRX) (24 kDa protein) (Acidic calcium-independent phospholipase A2) (aiPLA2) (EC 3.1.1.4) (Antioxidant protein 2) (Glutathione-dependent peroxiredoxin) (Liver 2D page spot 40) (Lysophosphatidylcholine acyltransferase 5) (LPC acyltransferase 5) (LPCAT-5) (Lyso-PC acyltransferase 5) (EC 2.3.1.23) (Non-selenium glutathione peroxidase) (NSGP…	PRDX6 AOP2 KIAA0106	-0.690279	0.000248705
-0.688904	13.5548	-11.568	7.32917e-09	3.33347e-07	10.673	Q5EG05					Q5EG05	Caspase recruitment domain-containing protein 16 (Caspase recruitment domain-only protein 1) (CARD-only protein 1) (Caspase-1 inhibitor COP) (Pseudo interleukin-1 beta converting enzyme) (Pseudo-ICE) (Pseudo-IL1B-converting enzyme)	CARD16 COP COP1	-0.688904	3.33347e-07
-0.685894	15.6957	-17.9105	1.61989e-11	6.92558e-09	16.8292	P14406					P14406	Cytochrome c oxidase subunit 7A2, mitochondrial (Cytochrome c oxidase subunit VIIa-liver/heart) (Cytochrome c oxidase subunit VIIa-L) (Cytochrome c oxidase subunit VIIaL)	COX7A2 COX7AL	-0.685894	6.92558e-09
-0.684864	14.8476	-2.4362	0.027821	0.0545448	-4.85945	P51857					Q9UBG0	C-type mannose receptor 2 (C-type lectin domain family 13 member E) (Endocytic receptor 180) (Macrophage mannose receptor 2) (Urokinase-type plasminogen activator receptor-associated protein) (UPAR-associated protein) (Urokinase receptor-associated protein) (CD antigen CD280)	MRC2 CLEC13E ENDO180 KIAA0709 UPARAP	-0.683682	1.85094e-07
-0.683682	14.0062	-12.2379	3.40575e-09	1.85094e-07	11.4684	Q9UBG0					P16083	Ribosyldihydronicotinamide dehydrogenase [quinone] (EC 1.10.5.1) (NRH dehydrogenase [quinone] 2) (NRH:quinone oxidoreductase 2) (Quinone reductase 2) (QR2)	NQO2 NMOR2	-0.682086	3.75173e-07
-0.682086	14.5857	-11.4379	8.54129e-09	3.75173e-07	10.4616	P16083					Q16555	Dihydropyrimidinase-related protein 2 (DRP-2) (Collapsin response mediator protein 2) (CRMP-2) (N2A3) (Unc-33-like phosphoprotein 2) (ULIP-2)	DPYSL2 CRMP2 ULIP2	-0.680313	2.44454e-06
-0.680313	14.3621	-9.42367	1.10925e-07	2.44454e-06	7.90365	Q16555					P23381	Tryptophan--tRNA ligase, cytoplasmic (EC 6.1.1.2) (Interferon-induced protein 53) (IFP53) (Tryptophanyl-tRNA synthetase) (TrpRS) (hWRS) [Cleaved into: T1-TrpRS; T2-TrpRS]	WARS1 IFI53 WARS WRS	-0.675899	0.000116563
-0.675899	14.1413	-6.22947	1.63221e-05	0.000116563	2.71319	P23381					P49006	MARCKS-related protein (MARCKS-like protein 1) (Macrophage myristoylated alanine-rich C kinase substrate) (Mac-MARCKS) (MacMARCKS)	MARCKSL1 MLP MRP	-0.664346	0.0482476
-0.664346	15.572	-2.51098	0.0240147	0.0482476	-4.6904	P49006					P15954	Cytochrome c oxidase subunit 7C, mitochondrial (Cytochrome c oxidase polypeptide VIIc)	COX7C	-0.664345	5.11281e-08
-0.664345	15.172	-14.0544	5.02272e-10	5.11281e-08	13.3757	P15954					Q8IXQ6	Protein mono-ADP-ribosyltransferase PARP9 (EC 2.4.2.-) (ADP-ribosyltransferase diphtheria toxin-like 9) (ARTD9) (B aggressive lymphoma protein) (Poly [ADP-ribose] polymerase 9) (PARP-9)	PARP9 BAL BAL1	-0.664228	9.36019e-06
-0.664228	12.9142	-8.17355	6.72636e-07	9.36019e-06	5.97396	Q8IXQ6					P10646	Tissue factor pathway inhibitor (TFPI) (Extrinsic pathway inhibitor) (EPI) (Lipoprotein-associated coagulation inhibitor) (LACI)	TFPI LACI TFPI1	-0.66276	0.0185355
-0.66276	15.2414	-3.07498	0.00771998	0.0185355	-3.63007	P10646					Q14764	Major vault protein (MVP) (Lung resistance-related protein)	MVP LRP	-0.66169	7.05038e-07
-0.66169	13.5302	-10.7051	2.07785e-08	7.05038e-07	9.58655	Q14764					Q53FA7	Quinone oxidoreductase PIG3 (EC 1.-.-.-) (Tumor protein p53-inducible protein 3) (p53-induced gene 3 protein)	TP53I3 PIG3	-0.654402	1.81748e-08
-0.654402	14.3734	-15.6518	1.10528e-10	1.81748e-08	14.9069	Q53FA7					P17900	Ganglioside GM2 activator (Cerebroside sulfate activator protein) (GM2-AP) (Sphingolipid activator protein 3) (SAP-3) [Cleaved into: Ganglioside GM2 activator isoform short]	GM2A	-0.654223	3.44649e-05
-0.654223	13.0493	-7.10574	3.64372e-06	3.44649e-05	4.19924	P17900					Q8NI29	F-box only protein 27 (F-box/G-domain protein 5)	FBXO27 FBG5 FBX27	-0.653364	6.44754e-05
-0.653364	10.7394	-6.65018	7.84201e-06	6.44754e-05	3.4715	Q8NI29					P51397	Death-associated protein 1 (DAP-1)	DAP DAP1	-0.650526	7.2637e-06
-0.650526	13.267	-8.39744	4.80624e-07	7.2637e-06	6.33063	P51397					P50440	Glycine amidinotransferase, mitochondrial (EC 2.1.4.1) (L-arginine:glycine amidinotransferase) (Transamidinase)	GATM AGAT	-0.646473	2.47414e-05
-0.646473	12.7456	-7.37632	2.34181e-06	2.47414e-05	4.86134	P50440					P15941	Mucin-1 (MUC-1) (Breast carcinoma-associated antigen DF3) (Cancer antigen 15-3) (CA 15-3) (Carcinoma-associated mucin) (Episialin) (H23AG) (Krebs von den Lungen-6) (KL-6) (PEMT) (Peanut-reactive urinary mucin) (PUM) (Polymorphic epithelial mucin) (PEM) (Tumor-associated epithelial membrane antigen) (EMA) (Tumor-associated mucin) (CD antigen CD227) [Cleaved into: Mucin-1 subunit alpha (MUC1-NT) (M…	MUC1 PUM	-0.642937	0.000503291
-0.642937	10.8782	-5.24079	0.000100533	0.000503291	0.762477	P15941					Q9UNW9	RNA-binding protein Nova-2 (Astrocytic NOVA1-like RNA-binding protein) (Neuro-oncological ventral antigen 2)	NOVA2 ANOVA NOVA3	-0.636741	4.58639e-07
-0.636741	14.0517	-11.2136	1.11567e-08	4.58639e-07	10.2308	Q9UNW9					O14494	Phospholipid phosphatase 1 (EC 3.1.3.-) (EC 3.1.3.106) (EC 3.1.3.4) (EC 3.1.3.81) (Lipid phosphate phosphohydrolase 1) (PAP2-alpha) (Phosphatidate phosphohydrolase type 2a) (Phosphatidic acid phosphatase 2a) (PAP-2a) (PAP2a)	PLPP1 LPP1 PPAP2A	-0.631328	1.19312e-06
-0.631328	15.4685	-10.1305	4.31628e-08	1.19312e-06	8.97475	O14494					P30086	Phosphatidylethanolamine-binding protein 1 (PEBP-1) (HCNPpp) (Neuropolypeptide h3) (Prostatic-binding protein) (Raf kinase inhibitor protein) (RKIP) [Cleaved into: Hippocampal cholinergic neurostimulating peptide (HCNP)]	PEBP1 PBP PEBP	-0.629068	6.91209e-08
-0.629068	14.8632	-13.5443	8.40704e-10	6.91209e-08	12.8436	P30086					P50453	Serpin B9 (Cytoplasmic antiproteinase 3) (CAP-3) (CAP3) (Peptidase inhibitor 9) (PI-9)	SERPINB9 PI9	-0.624962	1.9654e-05
-0.624962	14.0303	-7.56458	1.73157e-06	1.9654e-05	4.94811	P50453					P43490	Nicotinamide phosphoribosyltransferase (NAmPRTase) (Nampt) (EC 2.4.2.12) (Pre-B-cell colony-enhancing factor 1) (Pre-B cell-enhancing factor) (Visfatin)	NAMPT PBEF PBEF1	-0.617303	6.78244e-05
-0.617303	14.2002	-6.6162	8.31279e-06	6.78244e-05	3.3606	P43490					Q9NPH2	Inositol-3-phosphate synthase 1 (IPS 1) (EC 5.5.1.4) (Myo-inositol 1-phosphate synthase) (MI-1-P synthase) (MIP synthase) (hIPS) (Myo-inositol 1-phosphate synthase A1) (hINO1)	ISYNA1 INO1	-0.613951	2.74437e-06
-0.613951	14.4125	-9.30558	1.30532e-07	2.74437e-06	7.66563	Q9NPH2					P36871	Phosphoglucomutase-1 (PGM 1) (EC 5.4.2.2) (Glucose phosphomutase 1)	PGM1	-0.612852	0.000424029
-0.612852	14.2664	-5.34952	8.17908e-05	0.000424029	0.989542	P36871					P04792	Heat shock protein beta-1 (HspB1) (28 kDa heat shock protein) (Estrogen-regulated 24 kDa protein) (Heat shock 27 kDa protein) (HSP 27) (Stress-responsive protein 27) (SRP27)	HSPB1 HSP27 HSP28	-0.611262	3.30728e-05
-0.611262	14.9174	-7.13974	3.44497e-06	3.30728e-05	4.30301	P04792					O76062	Delta(14)-sterol reductase TM7SF2 (Delta-14-SR) (EC 1.3.1.70) (3-beta-hydroxysterol Delta (14)-reductase) (Another new gene 1 protein) (C-14 sterol reductase) (C14SR) (Putative sterol reductase SR-1) (Sterol C14-reductase) (Transmembrane 7 superfamily member 2)	TM7SF2 ANG1	-0.610789	5.6414e-09
-0.610789	15.0452	-18.256	1.23155e-11	5.6414e-09	17.0976	O76062					O14493	Claudin-4 (Clostridium perfringens enterotoxin receptor) (CPE-R) (CPE-receptor) (Williams-Beuren syndrome chromosomal region 8 protein)	CLDN4 CPER CPETR1 WBSCR8	-0.610766	1.96316e-07
-0.610766	13.0407	-12.1475	3.76903e-09	1.96316e-07	11.3821	O14493					P50895	Basal cell adhesion molecule (Auberger B antigen) (B-CAM cell surface glycoprotein) (F8/G253 antigen) (Lutheran antigen) (Lutheran blood group glycoprotein) (CD antigen CD239)	BCAM LU MSK19	-0.60724	0.000180398
-0.60724	14.3238	-5.91702	2.85801e-05	0.000180398	2.14263	P50895					O95336	6-phosphogluconolactonase (6PGL) (EC 3.1.1.31)	PGLS	-0.606326	6.92656e-07
-0.606326	13.9772	-10.7483	1.96894e-08	6.92656e-07	9.64099	O95336					Q9H008	Phospholysine phosphohistidine inorganic pyrophosphate phosphatase (hLHPP) (EC 3.1.3.-) (EC 3.6.1.1)	LHPP	-0.604702	5.45067e-07
-0.604702	10.5933	-10.9999	1.4449e-08	5.45067e-07	9.9219	Q9H008					P36955	Pigment epithelium-derived factor (PEDF) (Cell proliferation-inducing gene 35 protein) (EPC-1) (Serpin F1)	SERPINF1 PEDF PIG35	-0.603003	1.06327e-06
-0.603003	11.1634	-10.2501	3.69732e-08	1.06327e-06	8.9406	P36955					Q9Y2V2	Calcium-regulated heat-stable protein 1 (Calcium-regulated heat-stable protein of 24 kDa) (CRHSP-24)	CARHSP1	-0.602133	1.65654e-05
-0.602133	14.048	-7.70003	1.39745e-06	1.65654e-05	5.20465	Q9Y2V2					P56378	ATP synthase subunit ATP5MJ, mitochondrial (6.8 kDa mitochondrial proteolipid protein) (MLQ) (ATP synthase membrane subunit 6.8PL)	ATP5MJ ATP5MPL C14orf2 MP68 PRO1574	-0.60065	7.2637e-06
-0.60065	14.6868	-8.39858	4.79808e-07	7.2637e-06	6.30085	P56378					P30740	Leukocyte elastase inhibitor (LEI) (Monocyte/neutrophil elastase inhibitor) (EI) (M/NEI) (Peptidase inhibitor 2) (PI-2) (Serpin B1)	SERPINB1 ELANH2 MNEI PI2	-0.599607	2.74437e-06
-0.599607	14.3821	-9.30203	1.31174e-07	2.74437e-06	7.65247	P30740					P15559	NAD(P)H dehydrogenase [quinone] 1 (EC 1.6.5.2) (Azoreductase) (DT-diaphorase) (DTD) (Menadione reductase) (NAD(P)H:quinone oxidoreductase 1) (Phylloquinone reductase) (Quinone reductase 1) (QR1)	NQO1 DIA4 NMOR1	-0.597699	9.02566e-06
-0.597699	15.2291	-8.20459	6.41775e-07	9.02566e-06	6.00264	P15559					O00584	Ribonuclease T2 (EC 4.6.1.19) (Ribonuclease 6)	RNASET2 RNASE6PL	-0.59362	0.000116563
-0.59362	13.3037	-6.22977	1.63135e-05	0.000116563	2.636	O00584					A6NGU5	Putative glutathione hydrolase 3 proenzyme (EC 3.4.19.13) (Gamma-glutamyltransferase 3) (Putative gamma-glutamyltranspeptidase 3) (GGT 3) (EC 2.3.2.2) [Cleaved into: Putative glutathione hydrolase 3 heavy chain; Putative glutathione hydrolase 3 light chain]	GGT3P GGT3	-0.593526	2.50933e-06
-0.593526	14.8592	-9.39469	1.1543e-07	2.50933e-06	7.81367	A6NGU5					Q6PCB7	Long-chain fatty acid transport protein 1 (FATP-1) (Fatty acid transport protein 1) (EC 6.2.1.15) (Solute carrier family 27 member 1)	SLC27A1 ACSVL5 FATP1	-0.593379	7.65121e-09
-0.593379	13.5466	-17.6316	2.02823e-11	7.65121e-09	16.6052	Q6PCB7					P12821	Angiotensin-converting enzyme (ACE) (EC 3.2.1.-) (EC 3.4.15.1) (Dipeptidyl carboxypeptidase I) (Kininase II) (CD antigen CD143) [Cleaved into: Angiotensin-converting enzyme, soluble form]	ACE DCP DCP1	-0.590099	4.50634e-07
-0.590099	13.8302	-11.2336	1.08917e-08	4.50634e-07	10.274	P12821					P08582	Melanotransferrin (Melanoma-associated antigen p97) (CD antigen CD228)	MELTF MAP97 MFI2	-0.588063	2.49667e-06
-0.588063	14.587	-9.40193	1.14286e-07	2.49667e-06	7.83445	P08582					Q9NS15	Latent-transforming growth factor beta-binding protein 3 (LTBP-3)	LTBP3	-0.587332	1.01978e-06
-0.587332	14.1084	-10.2896	3.51428e-08	1.01978e-06	8.99317	Q9NS15					P21266	Glutathione S-transferase Mu 3 (EC 2.5.1.18) (GST class-mu 3) (GSTM3-3) (hGSTM3-3)	GSTM3 GST5	-0.584791	0.000202565
-0.584791	14.2684	-5.83439	3.32185e-05	0.000202565	1.89169	P21266					P00966	Argininosuccinate synthase (EC 6.3.4.5) (Citrulline--aspartate ligase)	ASS1 ASS	-0.582534	8.79184e-08
-0.582534	14.3858	-13.2069	1.19305e-09	8.79184e-08	12.5298	P00966					P00568	Adenylate kinase isoenzyme 1 (AK 1) (EC 2.7.4.3) (EC 2.7.4.6) (ATP-AMP transphosphorylase 1) (ATP:AMP phosphotransferase) (Adenylate monophosphate kinase) (Myokinase)	AK1	-0.581138	9.50668e-07
-0.581138	13.2911	-10.3918	3.08341e-08	9.50668e-07	9.15603	P00568					Q14914	Prostaglandin reductase 1 (PRG-1) (15-oxoprostaglandin 13-reductase) (EC 1.3.1.48) (Dithiolethione-inducible gene 1 protein) (D3T-inducible gene 1 protein) (DIG-1) (Leukotriene B4 12-hydroxydehydrogenase) (NAD(P)H-dependent alkenal/one oxidoreductase) (EC 1.3.1.74)	PTGR1 LTB4DH	-0.57575	4.64047e-06
-0.57575	13.2449	-8.80821	2.63455e-07	4.64047e-06	6.9005	Q14914					P49419	Alpha-aminoadipic semialdehyde dehydrogenase (Alpha-AASA dehydrogenase) (EC 1.2.1.31) (Aldehyde dehydrogenase family 7 member A1) (EC 1.2.1.3) (Antiquitin-1) (Betaine aldehyde dehydrogenase) (EC 1.2.1.8) (Delta1-piperideine-6-carboxylate dehydrogenase) (P6c dehydrogenase)	ALDH7A1 ATQ1	-0.575699	2.74437e-06
-0.575699	15.5684	-9.30218	1.31147e-07	2.74437e-06	7.64654	P49419					O00625	Pirin (EC 1.13.11.24) (Probable quercetin 2,3-dioxygenase PIR) (Probable quercetinase)	PIR	-0.575349	0.000153957
-0.575349	13.9394	-6.02983	2.33108e-05	0.000153957	2.33502	O00625					P34913	Bifunctional epoxide hydrolase 2 [Includes: Cytosolic epoxide hydrolase 2 (CEH) (EC 3.3.2.10) (Epoxide hydratase) (Soluble epoxide hydrolase) (SEH); Lipid-phosphate phosphatase (EC 3.1.3.76)]	EPHX2	-0.571971	1.66964e-07
-0.571971	13.0258	-12.4188	2.78577e-09	1.66964e-07	11.6464	P34913					P32119	Peroxiredoxin-2 (EC 1.11.1.24) (Natural killer cell-enhancing factor B) (NKEF-B) (PRP) (Thiol-specific antioxidant protein) (TSA) (Thioredoxin peroxidase 1) (Thioredoxin-dependent peroxide reductase 1) (Thioredoxin-dependent peroxiredoxin 2)	PRDX2 NKEFB TDPX1	-0.570788	2.15559e-05
-0.570788	15.1787	-7.4903	1.94954e-06	2.15559e-05	4.84398	P32119					P10321	HLA class I histocompatibility antigen, C alpha chain (HLA-C) (HLA-Cw) (Human leukocyte antigen C)	HLA-C HLAC	-0.568563	8.85418e-07
-0.568563	14.3552	-10.4786	2.76132e-08	8.85418e-07	9.37729	P10321					Q13308	Inactive tyrosine-protein kinase 7 (Colon carcinoma kinase 4) (CCK-4) (Protein-tyrosine kinase 7) (Pseudo tyrosine kinase receptor 7) (Tyrosine-protein kinase-like 7)	PTK7 CCK4	-0.567134	1.58188e-05
-0.567134	13.6956	-7.73766	1.3172e-06	1.58188e-05	5.35278	Q13308					O95865	N(G),N(G)-dimethylarginine dimethylaminohydrolase 2 (DDAH-2) (Dimethylarginine dimethylaminohydrolase 2) (EC 3.5.3.18) (DDAHII) (Dimethylargininase-2) (Protein G6a) (S-phase protein)	DDAH2 DDAH G6A NG30	-0.56526	0.000105136
-0.56526	13.6667	-6.30803	1.42078e-05	0.000105136	2.79956	O95865					P00403	Cytochrome c oxidase subunit 2 (EC 7.1.1.9) (Cytochrome c oxidase polypeptide II)	MT-CO2 COII COX2 COXII MTCO2	-0.56428	3.86387e-08
-0.56428	14.2676	-14.4414	3.43428e-10	3.86387e-08	13.761	P00403					Q99584	Protein S100-A13 (S100 calcium-binding protein A13)	S100A13	-0.562558	2.06981e-05
-0.562558	14.9588	-7.52002	1.85905e-06	2.06981e-05	4.96986	Q99584					P08133	Annexin A6 (67 kDa calelectrin) (Annexin VI) (Annexin-6) (Calphobindin-II) (CPB-II) (Chromobindin-20) (Lipocortin VI) (Protein III) (p68) (p70)	ANXA6 ANX6	-0.559084	3.24882e-05
-0.559084	14.8363	-7.15972	3.33351e-06	3.24882e-05	4.411	P08133					Q8IUX4	DNA dC->dU-editing enzyme APOBEC-3F (EC 3.5.4.38) (Apolipoprotein B mRNA-editing enzyme catalytic polypeptide-like 3F) (A3F)	APOBEC3F	-0.555404	1.0714e-08
-0.555404	13.6717	-16.5488	5.01199e-11	1.0714e-08	15.6233	Q8IUX4					Q9BVA1	Tubulin beta-2B chain	TUBB2B	-0.554986	0.000658465
-0.554986	14.8512	-5.07384	0.000138408	0.000658465	0.565872	Q9BVA1					Q99519	Sialidase-1 (EC 3.2.1.18) (Acetylneuraminyl hydrolase) (G9 sialidase) (Lysosomal sialidase) (N-acetyl-alpha-neuraminidase 1)	NEU1 NANH	-0.552911	5.34715e-09
-0.552911	14.3203	-18.4191	1.08394e-11	5.34715e-09	17.22	Q99519					P04066	Tissue alpha-L-fucosidase (EC 3.2.1.51) (Alpha-L-fucosidase I) (Alpha-L-fucoside fucohydrolase 1) (Alpha-L-fucosidase 1)	FUCA1 Nbla10230	-0.552419	3.24882e-05
-0.552419	13.2788	-7.15881	3.33849e-06	3.24882e-05	4.28749	P04066					A0AV96	RNA-binding protein 47 (RNA-binding motif protein 47)	RBM47	-0.552359	3.80081e-08
-0.552359	13.378	-14.4766	3.31897e-10	3.80081e-08	13.7984	A0AV96					Q9UL46	Proteasome activator complex subunit 2 (11S regulator complex subunit beta) (REG-beta) (Activator of multicatalytic protease subunit 2) (Proteasome activator 28 subunit beta) (PA28b) (PA28beta)	PSME2	-0.552342	4.14823e-06
-0.552342	14.2328	-8.90995	2.2769e-07	4.14823e-06	7.08105	Q9UL46					P04040	Catalase (EC 1.11.1.6)	CAT	-0.548802	9.86122e-07
-0.548802	14.5098	-10.3228	3.36754e-08	9.86122e-07	9.1174	P04040					P30043	Flavin reductase (NADPH) (FR) (EC 1.5.1.30) (Biliverdin reductase B) (BVR-B) (EC 1.3.1.24) (Biliverdin-IX beta-reductase) (Green heme-binding protein) (GHBP) (NADPH-dependent diaphorase) (NADPH-flavin reductase) (FLR)	BLVRB FLR	-0.544106	9.86122e-07
-0.544106	15.0035	-10.3229	3.36726e-08	9.86122e-07	9.05562	P30043					Q02224	Centromere-associated protein E (Centromere protein E) (CENP-E) (Kinesin-7) (Kinesin-related protein CENPE)	CENPE	-0.544042	3.7026e-05
-0.544042	13.642	-7.05798	3.94336e-06	3.7026e-05	4.11367	Q02224					P09488	Glutathione S-transferase Mu 1 (EC 2.5.1.18) (GST HB subunit 4) (GST class-mu 1) (GSTM1-1) (GSTM1a-1a) (GSTM1b-1b) (GTH4)	GSTM1 GST1	-0.543992	1.7474e-07
-0.543992	14.8673	-12.3589	2.97654e-09	1.7474e-07	11.5398	P09488					P36402	Transcription factor 7 (TCF-7) (T-cell-specific transcription factor 1) (T-cell factor 1) (TCF-1)	TCF7 TCF1	-0.54383	9.62157e-07
-0.54383	15.0899	-10.3749	3.15068e-08	9.62157e-07	9.18354	P36402					Q07954	Prolow-density lipoprotein receptor-related protein 1 (LRP-1) (Alpha-2-macroglobulin receptor) (A2MR) (Apolipoprotein E receptor) (APOER) (CD antigen CD91) [Cleaved into: Low-density lipoprotein receptor-related protein 1 85 kDa subunit (LRP-85); Low-density lipoprotein receptor-related protein 1 515 kDa subunit (LRP-515); Low-density lipoprotein receptor-related protein 1 intracellular domain (L…	LRP1 A2MR APR	-0.542106	7.82582e-07
-0.542106	13.5856	-10.596	2.38144e-08	7.82582e-07	9.41097	Q07954					Q96AQ6	Pre-B-cell leukemia transcription factor-interacting protein 1 (Hematopoietic PBX-interacting protein)	PBXIP1 HPIP	-0.539965	1.74886e-07
-0.539965	15.0124	-12.3437	3.02704e-09	1.74886e-07	11.5792	Q96AQ6					P52943	Cysteine-rich protein 2 (CRP-2) (Protein ESP1)	CRIP2 CRP2	-0.537663	7.33699e-05
-0.537663	15.1174	-6.56248	9.11832e-06	7.33699e-05	3.30581	P52943					P51580	Thiopurine S-methyltransferase (EC 2.1.1.67) (Thiopurine methyltransferase)	TPMT	-0.537589	1.32943e-06
-0.537589	13.2046	-10.009	5.05817e-08	1.32943e-06	8.63846	P51580					Q93045	Stathmin-2 (Superior cervical ganglion-10 protein) (Protein SCG10)	STMN2 SCG10 SCGN10	-0.532897	0.0178048
-0.532897	15.5978	-3.09894	0.00735179	0.0178048	-3.52466	Q93045					O60443	Gasdermin-E (Inversely correlated with estrogen receptor expression 1) (ICERE-1) (Non-syndromic hearing impairment protein 5) [Cleaved into: Gasdermin-E, N-terminal (GSDME-NT); Gasdermin-E, C-terminal (GSDME-CT)]	GSDME DFNA5 ICERE1	-0.531576	0.000210333
-0.531576	12.6507	-5.80844	3.48313e-05	0.000210333	1.8898	O60443					Q9H299	SH3 domain-binding glutamic acid-rich-like protein 3 (SH3 domain-binding protein 1) (SH3BP-1)	SH3BGRL3 P1725	-0.531067	1.82212e-07
-0.531067	15.315	-12.2673	3.2959e-09	1.82212e-07	11.4631	Q9H299					Q9NVH6	Trimethyllysine dioxygenase, mitochondrial (EC 1.14.11.8) (Epsilon-trimethyllysine 2-oxoglutarate dioxygenase) (Epsilon-trimethyllysine hydroxylase) (TML hydroxylase) (TML-alpha-ketoglutarate dioxygenase) (TML dioxygenase) (TMLD)	TMLHE TMLH	-0.530988	8.83996e-08
-0.530988	13.5439	-13.1487	1.26817e-09	8.83996e-08	12.4402	Q9NVH6					Q6DKJ4	Nucleoredoxin (EC 1.8.1.8)	NXN NRX	-0.528977	7.2637e-06
-0.528977	10.5236	-8.39172	4.84736e-07	7.2637e-06	6.30359	Q6DKJ4					Q3KQZ1	Solute carrier family 25 member 35	SLC25A35	-0.528408	0.000106914
-0.528408	13.549	-6.29047	1.46542e-05	0.000106914	2.74774	Q3KQZ1					Q9NXJ5	Pyroglutamyl-peptidase 1 (EC 3.4.19.3) (5-oxoprolyl-peptidase) (Pyroglutamyl aminopeptidase I) (PAP-I) (Pyroglutamyl-peptidase I) (PGP-I) (Pyrrolidone-carboxylate peptidase)	PGPEP1 PGPI	-0.528007	0.00583658
-0.528007	10.1231	-3.75201	0.00193093	0.00583658	-2.25248	Q9NXJ5					Q9H1E5	Thioredoxin-related transmembrane protein 4 (Thioredoxin domain-containing protein 13)	TMX4 KIAA1162 TXNDC13 PSEC0095 UNQ475/PRO938	-0.527471	4.30162e-06
-0.527471	13.5959	-8.88059	2.37451e-07	4.30162e-06	7.07941	Q9H1E5					Q969M7	NEDD8-conjugating enzyme UBE2F (EC 2.3.2.32) (NEDD8 carrier protein UBE2F) (NEDD8 protein ligase UBE2F) (NEDD8-conjugating enzyme 2) (RING-type E3 NEDD8 transferase UBE2F) (Ubiquitin-conjugating enzyme E2 F)	UBE2F NCE2	-0.525219	2.59732e-06
-0.525219	13.8889	-9.35745	1.21503e-07	2.59732e-06	7.73861	Q969M7					Q9Y547	Intraflagellar transport protein 25 homolog (Heat shock protein beta-11) (Hspb11) (Placental protein 25) (PP25)	HSPB11 C1orf41 IFT25 HSPC034	-0.524825	3.67863e-06
-0.524825	14.2102	-9.02928	1.92163e-07	3.67863e-06	7.25907	Q9Y547					Q15102	Platelet-activating factor acetylhydrolase IB subunit alpha1 (EC 3.1.1.47) (PAF acetylhydrolase 29 kDa subunit) (PAF-AH 29 kDa subunit) (PAF-AH subunit gamma) (PAFAH subunit gamma)	PAFAH1B3 PAFAHG	-0.52424	8.97187e-07
-0.52424	15.5477	-10.4604	2.82601e-08	8.97187e-07	9.2368	Q15102					P15121	Aldo-keto reductase family 1 member B1 (EC 1.1.1.300) (EC 1.1.1.372) (EC 1.1.1.54) (Aldehyde reductase) (Aldose reductase) (AR) (EC 1.1.1.21)	AKR1B1 ALDR1 ALR2	-0.522671	0.00316316
-0.522671	14.998	-4.12033	0.000912724	0.00316316	-1.33856	P15121					P09960	Leukotriene A-4 hydrolase (LTA-4 hydrolase) (EC 3.3.2.6) (Leukotriene A(4) hydrolase) (Tripeptide aminopeptidase LTA4H) (EC 3.4.11.4)	LTA4H LTA4	-0.520752	0.000653224
-0.520752	14.5749	-5.08003	0.000136767	0.000653224	0.436375	P09960					Q99497	Parkinson disease protein 7 (Maillard deglycase) (Oncogene DJ1) (Parkinsonism-associated deglycase) (Protein DJ-1) (DJ-1) (Protein/nucleic acid deglycase DJ-1) (EC 3.1.2.-) (EC 3.5.1.-) (EC 3.5.1.124)	PARK7	-0.518714	2.01159e-08
-0.518714	15.8247	-15.4329	1.34879e-10	2.01159e-08	14.7081	Q99497					P78417	Glutathione S-transferase omega-1 (GSTO-1) (EC 2.5.1.18) (Glutathione S-transferase omega 1-1) (GSTO 1-1) (Glutathione-dependent dehydroascorbate reductase) (EC 1.8.5.1) (Monomethylarsonic acid reductase) (MMA(V) reductase) (EC 1.20.4.2) (S-(Phenacyl)glutathione reductase) (SPG-R)	GSTO1 GSTTLP28	-0.515579	6.41704e-06
-0.515579	15.17	-8.5043	4.10258e-07	6.41704e-06	6.45303	P78417					P09211	Glutathione S-transferase P (EC 2.5.1.18) (GST class-pi) (GSTP1-1)	GSTP1 FAEES3 GST3	-0.515116	1.5677e-07
-0.515116	15.7588	-12.5018	2.54234e-09	1.5677e-07	11.7486	P09211					Q02252	Methylmalonate-semialdehyde dehydrogenase [acylating], mitochondrial (MMSDH) (Malonate-semialdehyde dehydrogenase [acylating]) (EC 1.2.1.18) (EC 1.2.1.27) (Aldehyde dehydrogenase family 6 member A1)	ALDH6A1 MMSDH	-0.514744	8.57817e-08
-0.514744	14.2928	-13.242	1.14992e-09	8.57817e-08	12.5444	Q02252					O60259	Kallikrein-8 (hK8) (EC 3.4.21.118) (Neuropsin) (NP) (Ovasin) (Serine protease 19) (Serine protease TADG-14) (Tumor-associated differentially expressed gene 14 protein)	KLK8 NRPN PRSS19 TADG14 UNQ283/PRO322	-0.511158	1.28431e-05
-0.512824	13.7282	-1.88633	0.0788155	0.130861	-5.80369	P06454					Q9HCE1	Helicase MOV-10 (EC 3.6.4.13) (Armitage homolog) (Moloney leukemia virus 10 protein)	MOV10 KIAA1631	-0.506584	1.45467e-07
-0.511158	15.9303	-7.90323	1.01759e-06	1.28431e-05	5.55382	O60259					Q8TDZ2	[F-actin]-monooxygenase MICAL1 (EC 1.14.13.225) (Molecule interacting with CasL protein 1) (MICAL-1) (NEDD9-interacting protein with calponin homology and LIM domains)	MICAL1 MICAL NICAL	-0.505602	8.73085e-05
-0.506584	14.9215	-12.606	2.26832e-09	1.45467e-07	11.8285	Q9HCE1					Q14376	UDP-glucose 4-epimerase (EC 5.1.3.2) (Galactowaldenase) (UDP-N-acetylgalactosamine 4-epimerase) (UDP-GalNAc 4-epimerase) (UDP-N-acetylglucosamine 4-epimerase) (UDP-GlcNAc 4-epimerase) (EC 5.1.3.7) (UDP-galactose 4-epimerase)	GALE	-0.504233	2.23371e-08
-0.505602	13.2753	-6.43671	1.13407e-05	8.73085e-05	3.03344	Q8TDZ2					P0CG30	Glutathione S-transferase theta-2B (EC 2.5.1.18) (GST class-theta-2) (Glutathione S-transferase theta-2)	GSTT2B GSTT2	-0.50417	8.97469e-08
-0.504233	13.057	-15.2226	1.63705e-10	2.23371e-08	14.5253	Q14376					P40121	Macrophage-capping protein (Actin regulatory protein CAP-G)	CAPG AFCP MCP	-0.503963	6.7383e-05
-0.50417	12.6367	-13.1241	1.30149e-09	8.97469e-08	12.4057	P0CG30					Q86YB8	ERO1-like protein beta (ERO1-L-beta) (EC 1.8.4.-) (Endoplasmic reticulum oxidoreductase beta) (Endoplasmic reticulum oxidoreductin-1-like protein B) (Oxidoreductin-1-L-beta)	ERO1B ERO1LB	-0.503482	1.84702e-05
-0.503963	14.8279	-6.62074	8.24819e-06	6.7383e-05	3.36512	P40121					P03897	NADH-ubiquinone oxidoreductase chain 3 (EC 7.1.1.2) (NADH dehydrogenase subunit 3)	MT-ND3 MTND3 NADH3 ND3	-0.501943	1.89589e-06
-0.503482	13.3369	-7.61951	1.58694e-06	1.84702e-05	5.05657	Q86YB8					P14778	Interleukin-1 receptor type 1 (IL-1R-1) (IL-1RT-1) (IL-1RT1) (EC 3.2.2.6) (CD121 antigen-like family member A) (Interleukin-1 receptor alpha) (IL-1R-alpha) (Interleukin-1 receptor type I) (p80) (CD antigen CD121a) [Cleaved into: Interleukin-1 receptor type 1, membrane form (mIL-1R1) (mIL-1RI); Interleukin-1 receptor type 1, soluble form (sIL-1R1) (sIL-1RI)]	IL1R1 IL1R IL1RA IL1RT1	-0.500108	4.65183e-06
-0.501943	14.3755	-9.67967	7.83425e-08	1.89589e-06	8.19123	P03897					Q8IWA5	Choline transporter-like protein 2 (Solute carrier family 44 member 2)	SLC44A2 CTL2 PSEC0210	-0.499818	2.38677e-06
-0.500108	11.9683	-8.79345	2.69114e-07	4.65183e-06	6.8936	P14778					Q71UM5	40S ribosomal protein S27-like (Small ribosomal subunit protein eS27-like)	RPS27L	-0.499576	1.95186e-07
-0.499982	10.9025	-2.29369	0.0367103	0.0683973	-5.06136	P40855					Q9Y6M9	NADH dehydrogenase [ubiquinone] 1 beta subcomplex subunit 9 (Complex I-B22) (CI-B22) (LYR motif-containing protein 3) (NADH-ubiquinone oxidoreductase B22 subunit)	NDUFB9 LYRM3 UQOR22	-0.495898	2.90817e-06
-0.499818	15.1162	-9.45377	1.06442e-07	2.38677e-06	7.86619	Q8IWA5					P60174	Triosephosphate isomerase (TIM) (EC 5.3.1.1) (Methylglyoxal synthase) (EC 4.2.3.3) (Triose-phosphate isomerase)	TPI1 TPI	-0.495494	3.65744e-05
-0.499576	14.9349	-12.1661	3.69123e-09	1.95186e-07	11.3808	Q71UM5					P06865	Beta-hexosaminidase subunit alpha (EC 3.2.1.52) (Beta-N-acetylhexosaminidase subunit alpha) (Hexosaminidase subunit A) (N-acetyl-beta-glucosaminidase subunit alpha)	HEXA	-0.495123	5.84616e-08
-0.495898	14.3091	-9.24521	1.4194e-07	2.90817e-06	7.56238	Q9Y6M9					P0DPI2	Glutamine amidotransferase-like class 1 domain-containing protein 3, mitochondrial	GATD3 C21orf33 GATD3A	-0.492322	6.43967e-08
-0.495494	15.5389	-7.06804	3.87815e-06	3.65744e-05	4.14437	P60174					P03928	ATP synthase protein 8 (A6L) (F-ATPase subunit 8)	MT-ATP8 ATP8 ATPASE8 MTATP8	-0.492193	0.000197706
-0.495123	14.4816	-13.8359	6.25002e-10	5.84616e-08	13.1597	P06865					P08123	Collagen alpha-2(I) chain (Alpha-2 type I collagen)	COL1A2	-0.491026	0.000402966
-0.492322	14.4871	-13.65	7.5455e-10	6.43967e-08	12.9461	P0DPI2					P16152	Carbonyl reductase [NADPH] 1 (EC 1.1.1.184) (15-hydroxyprostaglandin dehydrogenase [NADP(+)]) (EC 1.1.1.196) (EC 1.1.1.197) (20-beta-hydroxysteroid dehydrogenase) (NADPH-dependent carbonyl reductase 1) (Prostaglandin 9-ketoreductase) (PG-9-KR) (Prostaglandin-E(2) 9-reductase) (EC 1.1.1.189) (Short chain dehydrogenase/reductase family 21C member 1)	CBR1 CBR CRN SDR21C1	-0.490981	0.000534554
-0.492193	14.3755	-5.85434	3.20313e-05	0.000197706	1.92923	P03928					Q9Y394	Dehydrogenase/reductase SDR family member 7 (EC 1.1.-.-) (Retinal short-chain dehydrogenase/reductase 4) (retSDR4) (Short chain dehydrogenase/reductase family 34C member 1)	DHRS7 DHRS7A RETSDR4 SDR34C1 CGI-86 UNQ285/PRO3448	-0.489374	9.67861e-07
-0.491026	14.6148	-5.38252	7.68482e-05	0.000402966	1.1472	P08123					Q9H477	Ribokinase (RK) (EC 2.7.1.15)	RBKS RBSK	-0.489094	0.00177671
-0.490981	15.2271	-5.20375	0.000107889	0.000534554	0.69003	P16152					P16930	Fumarylacetoacetase (FAA) (EC 3.7.1.2) (Beta-diketonase) (Fumarylacetoacetate hydrolase)	FAH	-0.488741	2.49667e-06
-0.489374	13.365	-10.3446	3.275e-08	9.67861e-07	9.10949	Q9Y394					Q03154	Aminoacylase-1 (ACY-1) (EC 3.5.1.14) (N-acyl-L-amino-acid amidohydrolase)	ACY1	-0.487476	9.47522e-06
-0.489094	13.8927	-4.4624	0.000459069	0.00177671	-0.801063	Q9H477					Q9HC38	Glyoxalase domain-containing protein 4	GLOD4 C17orf25 CGI-150 My027	-0.486332	1.95532e-05
-0.488741	11.8502	-9.40084	1.14458e-07	2.49667e-06	7.8146	P16930					Q13232	Nucleoside diphosphate kinase 3 (NDK 3) (NDP kinase 3) (EC 2.7.4.6) (DR-nm23) (Nucleoside diphosphate kinase C) (NDPKC) (nm23-H3)	NME3	-0.485017	5.1593e-07
-0.487659	14.192	-1.59316	0.132028	0.199927	-6.27445	P14209					Q68CP4	Heparan-alpha-glucosaminide N-acetyltransferase (EC 2.3.1.78) (Transmembrane protein 76)	HGSNAT TMEM76	-0.483592	0.00542405
-0.487476	13.8614	-8.16241	6.84084e-07	9.47522e-06	5.92982	Q03154					Q9BX79	Receptor for retinol uptake STRA6 (Retinol-binding protein receptor STRA6) (Stimulated by retinoic acid gene 6 protein homolog)	STRA6 PP14296 UNQ3126/PRO10282/PRO19578	-0.482432	7.91738e-06
-0.486332	14.7173	-7.57004	1.71658e-06	1.95532e-05	4.97884	Q9HC38					P54803	Galactocerebrosidase (GALCERase) (EC 3.2.1.46) (Galactocerebroside beta-galactosidase) (Galactosylceramidase) (Galactosylceramide beta-galactosidase)	GALC	-0.481776	2.74437e-06
-0.485017	14.4395	-11.0746	1.31939e-08	5.1593e-07	10.0291	Q13232					Q9BRA2	Thioredoxin domain-containing protein 17 (14 kDa thioredoxin-related protein) (TRP14) (Protein 42-9-9) (Thioredoxin-like protein 5)	TXNDC17 TXNL5	-0.481337	9.96899e-06
-0.483592	14.0284	-3.79783	0.0017584	0.00542405	-2.1347	Q68CP4					Q13303	Voltage-gated potassium channel subunit beta-2 (EC 1.1.1.-) (K(+) channel subunit beta-2) (Kv-beta-2) (hKvbeta2)	KCNAB2 KCNA2B KCNK2	-0.478593	1.28641e-05
-0.482432	14.5387	-8.32	5.39513e-07	7.91738e-06	6.25179	Q9BX79					P10599	Thioredoxin (Trx) (ATL-derived factor) (ADF) (Surface-associated sulphydryl protein) (SASP) (allergen Hom s Trx)	TXN TRDX TRX TRX1	-0.478396	0.00335307
-0.481776	12.8379	-9.30748	1.30188e-07	2.74437e-06	7.68417	P54803					Q53EL6	Programmed cell death protein 4 (Neoplastic transformation inhibitor protein) (Nuclear antigen H731-like) (Protein 197/15a)	PDCD4 H731	-0.477892	9.64726e-05
-0.481337	16.1108	-8.12229	7.27066e-07	9.96899e-06	5.89163	Q9BRA2					Q9UJ68	Mitochondrial peptide methionine sulfoxide reductase (EC 1.8.4.11) (Peptide-methionine (S)-S-oxide reductase) (Peptide Met(O) reductase) (Protein-methionine-S-oxide reductase) (PMSR)	MSRA	-0.476706	3.52179e-07
-0.478593	12.5993	-7.89979	1.02303e-06	1.28641e-05	5.54529	Q13303					Q9NWV4	CXXC motif containing zinc binding protein (UPF0587 protein C1orf123)	CZIB C1orf123	-0.476663	5.71658e-05
-0.478396	15.6245	-4.08845	0.000973557	0.00335307	-1.53014	P10599					P34949	Mannose-6-phosphate isomerase (EC 5.3.1.8) (Phosphohexomutase) (Phosphomannose isomerase) (PMI)	MPI PMI1	-0.476158	2.00368e-08
-0.477892	14.5101	-6.3668	1.28144e-05	9.64726e-05	2.87774	Q53EL6					P03891	NADH-ubiquinone oxidoreductase chain 2 (EC 7.1.1.2) (NADH dehydrogenase subunit 2)	MT-ND2 MTND2 NADH2 ND2	-0.475357	9.47522e-06
-0.476706	15.3441	-11.5032	7.90796e-09	3.52179e-07	10.5932	Q9UJ68					P14174	Macrophage migration inhibitory factor (MIF) (EC 5.3.2.1) (Glycosylation-inhibiting factor) (GIF) (L-dopachrome isomerase) (L-dopachrome tautomerase) (EC 5.3.3.12) (Phenylpyruvate tautomerase)	MIF GLIF MMIF	-0.474088	1.28431e-05
-0.476663	15.1263	-6.73277	6.81034e-06	5.71658e-05	3.54407	Q9NWV4					Q8TB22	Spermatogenesis-associated protein 20 (Sperm-specific protein 411) (Ssp411)	SPATA20	-0.474032	1.69089e-09
-0.476158	13.6701	-15.463	1.31225e-10	2.00368e-08	14.733	P34949					P16219	Short-chain specific acyl-CoA dehydrogenase, mitochondrial (SCAD) (EC 1.3.8.1) (Butyryl-CoA dehydrogenase)	ACADS	-0.472108	8.57817e-08
-0.475357	13.4476	-8.16352	6.82934e-07	9.47522e-06	5.91283	P03891					Q96BI1	Solute carrier family 22 member 18 (Beckwith-Wiedemann syndrome chromosomal region 1 candidate gene A protein) (Efflux transporter-like protein) (Imprinted multi-membrane-spanning polyspecific transporter-related protein 1) (Organic cation transporter-like protein 2) (ORCTL-2) (Solute carrier family 22 member 1-like) (Tumor-suppressing STF cDNA 5 protein) (Tumor-suppressing subchromosomal transfe…	SLC22A18 BWR1A BWSCR1A HET IMPT1 ITM ORCTL2 SLC22A1L TSSC5	-0.47201	0.000413894
-0.474088	13.446	-7.90211	1.01936e-06	1.28431e-05	5.52816	P14174					P12110	Collagen alpha-2(VI) chain	COL6A2	-0.471039	9.07698e-07
-0.474032	13.0196	-21.642	1.05466e-12	1.69089e-09	19.4892	Q8TB22					P40925	Malate dehydrogenase, cytoplasmic (EC 1.1.1.37) (Cytosolic malate dehydrogenase) (Diiodophenylpyruvate reductase) (EC 1.1.1.96)	MDH1 MDHA	-0.469928	2.94638e-06
-0.472108	13.9331	-13.2416	1.15036e-09	8.57817e-08	12.519	P16219					O43920	NADH dehydrogenase [ubiquinone] iron-sulfur protein 5 (Complex I-15 kDa) (CI-15 kDa) (NADH-ubiquinone oxidoreductase 15 kDa subunit)	NDUFS5	-0.469219	5.31833e-06
-0.47201	13.0887	-5.36446	7.9513e-05	0.000413894	1.01112	Q96BI1					P61088	Ubiquitin-conjugating enzyme E2 N (EC 2.3.2.23) (Bendless-like ubiquitin-conjugating enzyme) (E2 ubiquitin-conjugating enzyme N) (Ubc13) (UbcH13) (Ubiquitin carrier protein N) (Ubiquitin-protein ligase N)	UBE2N BLU	-0.467886	3.41013e-05
-0.471039	13.7131	-10.4452	2.88108e-08	9.07698e-07	9.21755	P12110					P48637	Glutathione synthetase (GSH synthetase) (GSH-S) (EC 6.3.2.3) (Glutathione synthase)	GSS	-0.467365	7.19335e-05
-0.469928	15.007	-9.23354	1.44264e-07	2.94638e-06	7.54497	P40925					P09382	Galectin-1 (Gal-1) (14 kDa laminin-binding protein) (HLBP14) (14 kDa lectin) (Beta-galactoside-binding lectin L-14-I) (Galaptin) (HBL) (HPL) (Lactose-binding lectin 1) (Lectin galactoside-binding soluble 1) (Putative MAPK-activating protein PM12) (S-Lac lectin 1)	LGALS1	-0.465296	0.00534731
-0.469219	14.2582	-8.66679	3.23321e-07	5.31833e-06	6.68821	O43920					Q9UBR2	Cathepsin Z (EC 3.4.18.1) (Cathepsin P) (Cathepsin X)	CTSZ	-0.463445	6.32919e-06
-0.467886	13.7455	-7.11484	3.58933e-06	3.41013e-05	4.23667	P61088					P32004	Neural cell adhesion molecule L1 (N-CAM-L1) (NCAM-L1) (CD antigen CD171)	L1CAM CAML1 MIC5	-0.463329	3.30352e-05
-0.467365	14.267	-6.5776	8.88373e-06	7.19335e-05	3.25426	P48637					P11766	Alcohol dehydrogenase class-3 (EC 1.1.1.1) (Alcohol dehydrogenase 5) (Alcohol dehydrogenase class chi chain) (Alcohol dehydrogenase class-III) (Glutathione-dependent formaldehyde dehydrogenase) (FALDH) (FDH) (GSH-FDH) (EC 1.1.1.-) (S-(hydroxymethyl)glutathione dehydrogenase) (EC 1.1.1.284)	ADH5 ADHX FDH	-0.463153	0.000509314
-0.465296	14.9107	-3.80646	0.00172768	0.00534731	-2.10728	P09382					O75781	Paralemmin-1 (Paralemmin)	PALM KIAA0270	-0.46296	1.62698e-06
-0.463445	15.7369	-8.51863	4.01681e-07	6.32919e-06	6.49202	Q9UBR2					Q96GY0	Zinc finger C2HC domain-containing protein 1A	ZC2HC1A C8orf70 FAM164A CGI-62	-0.462871	0.00517411
-0.463329	13.3303	-7.14134	3.43591e-06	3.30352e-05	4.37378	P32004					P07305	Histone H1.0 (Histone H1') (Histone H1(0)) [Cleaved into: Histone H1.0, N-terminally processed]	H1-0 H1F0 H1FV	-0.462626	0.000640392
-0.463153	15.5505	-5.23128	0.000102371	0.000509314	0.733368	P11766					Q13825	Methylglutaconyl-CoA hydratase, mitochondrial (EC 4.2.1.18) (AU-specific RNA-binding enoyl-CoA hydratase) (AU-binding protein/enoyl-CoA hydratase) (Itaconyl-CoA hydratase) (EC 4.2.1.56)	AUH	-0.461971	1.79821e-07
-0.46296	14.5371	-9.81397	6.54546e-08	1.62698e-06	8.36972	O75781					Q7Z7M0	Multiple epidermal growth factor-like domains protein 8 (Multiple EGF-like domains protein 8) (Epidermal growth factor-like protein 4) (EGF-like protein 4)	MEGF8 C19orf49 EGFL4 KIAA0817	-0.461864	1.14798e-06
-0.462871	11.4237	-3.82639	0.00165881	0.00517411	-2.07798	Q96GY0					O75828	Carbonyl reductase [NADPH] 3 (EC 1.1.1.184) (NADPH-dependent carbonyl reductase 3) (Short chain dehydrogenase/reductase family 21C member 2)	CBR3	-0.459809	2.43754e-05
-0.462626	15.2601	-5.09175	0.000133717	0.000640392	0.47623	P07305					P12109	Collagen alpha-1(VI) chain	COL6A1	-0.45933	4.02221e-07
-0.461971	15.1338	-12.3038	3.16428e-09	1.79821e-07	11.5097	Q13825					Q9UN36	Protein NDRG2 (N-myc downstream-regulated gene 2 protein) (Protein Syld709613)	NDRG2 KIAA1248 SYLD	-0.458436	9.29747e-08
-0.461864	12.2188	-10.1702	4.09928e-08	1.14798e-06	8.86055	Q7Z7M0					Q9Y6D6	Brefeldin A-inhibited guanine nucleotide-exchange protein 1 (Brefeldin A-inhibited GEP 1) (ADP-ribosylation factor guanine nucleotide-exchange factor 1) (p200 ARF guanine nucleotide exchange factor) (p200 ARF-GEP1)	ARFGEF1 ARFGEP1 BIG1	-0.457852	3.41438e-05
-0.459809	14.2434	-7.38862	2.29576e-06	2.43754e-05	4.69605	O75828					P53004	Biliverdin reductase A (BVR A) (EC 1.3.1.24) (Biliverdin-IX alpha-reductase)	BLVRA BLVR BVR	-0.45624	1.25043e-05
-0.45933	13.1914	-11.362	9.34522e-09	4.02221e-07	10.4119	P12109					P35237	Serpin B6 (Cytoplasmic antiproteinase) (CAP) (Peptidase inhibitor 6) (PI-6) (Placental thrombin inhibitor)	SERPINB6 PI6 PTI	-0.455563	0.000141589
-0.458436	13.8817	-13.0805	1.3628e-09	9.29747e-08	12.3557	Q9UN36					Q96DG6	Carboxymethylenebutenolidase homolog (EC 3.1.-.-)	CMBL	-0.454889	8.06916e-05
-0.457852	12.5504	-7.11319	3.59913e-06	3.41438e-05	4.20907	Q9Y6D6					Q04760	Lactoylglutathione lyase (EC 4.4.1.5) (Aldoketomutase) (Glyoxalase I) (Glx I) (Ketone-aldehyde mutase) (Methylglyoxalase) (S-D-lactoylglutathione methylglyoxal lyase)	GLO1	-0.454402	0.00011633
-0.45624	14.071	-7.92321	9.8662e-07	1.25043e-05	5.56475	P53004					Q01628	Interferon-induced transmembrane protein 3 (Dispanin subfamily A member 2b) (DSPA2b) (Interferon-inducible protein 1-8U)	IFITM3	-0.454206	6.03631e-05
-0.455563	14.5457	-6.09103	2.08861e-05	0.000141589	2.38463	P35237					Q9Y223	Bifunctional UDP-N-acetylglucosamine 2-epimerase/N-acetylmannosamine kinase (UDP-GlcNAc-2-epimerase/ManAc kinase) [Includes: UDP-N-acetylglucosamine 2-epimerase (hydrolyzing) (EC 3.2.1.183) (UDP-GlcNAc-2-epimerase) (Uridine diphosphate-N-acetylglucosamine-2-epimerase); N-acetylmannosamine kinase (EC 2.7.1.60) (ManAc kinase)]	GNE GLCNE	-0.453064	0.000396879
-0.454889	14.8444	-6.49139	1.0312e-05	8.06916e-05	3.16005	Q96DG6					O43488	Aflatoxin B1 aldehyde reductase member 2 (EC 1.1.1.n11) (AFB1 aldehyde reductase 1) (AFB1-AR 1) (Aldoketoreductase 7) (Succinic semialdehyde reductase) (SSA reductase)	AKR7A2 AFAR AFAR1 AKR7	-0.450161	1.00958e-06
-0.454402	15.1535	-6.23312	1.6217e-05	0.00011633	2.66333	Q04760					Q9H4A4	Aminopeptidase B (AP-B) (EC 3.4.11.6) (Arginine aminopeptidase) (Arginyl aminopeptidase)	RNPEP APB	-0.449697	4.9024e-06
-0.454206	13.5445	-6.69549	7.25713e-06	6.03631e-05	3.63442	Q01628					Q9UDT6	CAP-Gly domain-containing linker protein 2 (Cytoplasmic linker protein 115) (CLIP-115) (Cytoplasmic linker protein 2) (Williams-Beuren syndrome chromosomal region 3 protein) (Williams-Beuren syndrome chromosomal region 4 protein)	CLIP2 CYLN2 KIAA0291 WBSCR3 WBSCR4 WSCR4	-0.4469	0.00226983
-0.453064	14.2458	-5.39266	7.53931e-05	0.000396879	1.12419	Q9Y223					Q05639	Elongation factor 1-alpha 2 (EF-1-alpha-2) (Eukaryotic elongation factor 1 A-2) (eEF1A-2) (Statin-S1)	EEF1A2 EEF1AL STN	-0.446542	3.28634e-05
-0.450161	14.4975	-10.3009	3.46339e-08	1.00958e-06	9.02604	O43488					P16455	Methylated-DNA--protein-cysteine methyltransferase (EC 2.1.1.63) (6-O-methylguanine-DNA methyltransferase) (MGMT) (O-6-methylguanine-DNA-alkyltransferase)	MGMT	-0.445092	2.9471e-05
-0.449697	14.6615	-8.74236	2.89725e-07	4.9024e-06	6.82362	Q9H4A4					Q8N392	Rho GTPase-activating protein 18 (MacGAP) (Rho-type GTPase-activating protein 18)	ARHGAP18	-0.44381	0.000118106
-0.447022	14.1116	-1.00444	0.331136	0.423614	-7.00536	P84157					Q96FW1	Ubiquitin thioesterase OTUB1 (EC 3.4.19.12) (Deubiquitinating enzyme OTUB1) (OTU domain-containing ubiquitin aldehyde-binding protein 1) (Otubain-1) (hOTU1) (Ubiquitin-specific-processing protease OTUB1)	OTUB1 OTB1 OTU1 HSPC263	-0.442365	0.000189933
-0.4469	13.1528	-4.3168	0.00061429	0.00226983	-1.04353	Q9UDT6					O43181	NADH dehydrogenase [ubiquinone] iron-sulfur protein 4, mitochondrial (Complex I-18 kDa) (CI-18 kDa) (Complex I-AQDQ) (CI-AQDQ) (NADH-ubiquinone oxidoreductase 18 kDa subunit)	NDUFS4	-0.442234	1.6041e-06
-0.446542	14.3696	-7.14764	3.40043e-06	3.28634e-05	4.3364	Q05639					P31146	Coronin-1A (Coronin-like protein A) (Clipin-A) (Coronin-like protein p57) (Tryptophan aspartate-containing coat protein) (TACO)	CORO1A CORO1	-0.441809	1.12912e-05
-0.445092	13.3936	-7.23611	2.94112e-06	2.9471e-05	4.44664	P16455					O95394	Phosphoacetylglucosamine mutase (PAGM) (EC 5.4.2.3) (Acetylglucosamine phosphomutase) (N-acetylglucosamine-phosphate mutase) (Phosphoglucomutase-3) (PGM 3)	PGM3 AGM1	-0.441496	3.15467e-05
-0.44381	11.6843	-6.2208	1.65749e-05	0.000118106	2.64188	Q8N392					Q99447	Ethanolamine-phosphate cytidylyltransferase (EC 2.7.7.14) (CTP:phosphoethanolamine cytidylyltransferase) (Phosphorylethanolamine transferase)	PCYT2	-0.440916	0.000112843
-0.442365	14.0095	-5.87954	3.05942e-05	0.000189933	1.97657	Q96FW1					Q2TAA2	Isoamyl acetate-hydrolyzing esterase 1 homolog (EC 3.1.-.-)	IAH1	-0.439748	0.00106271
-0.442234	12.4227	-9.82754	6.42839e-08	1.6041e-06	8.40522	O43181					Q8NBK3	Formylglycine-generating enzyme (FGE) (EC 1.8.3.7) (C-alpha-formylglycine-generating enzyme 1) (Sulfatase-modifying factor 1)	SUMF1 PSEC0152 UNQ3037/PRO9852	-0.439507	2.95947e-08
-0.441809	15.1251	-8.01432	8.5745e-07	1.12912e-05	5.71903	P31146					Q16698	2,4-dienoyl-CoA reductase [(3E)-enoyl-CoA-producing], mitochondrial (EC 1.3.1.124) (2,4-dienoyl-CoA reductase [NADPH]) (4-enoyl-CoA reductase [NADPH]) (Short chain dehydrogenase/reductase family 18C member 1)	DECR1 DECR SDR18C1	-0.439303	2.22434e-07
-0.441496	14.7552	-7.17856	3.2319e-06	3.15467e-05	4.32588	O95394					Q8NB49	Phospholipid-transporting ATPase IG (EC 7.6.2.1) (ATPase IQ) (ATPase class VI type 11C) (P4-ATPase flippase complex alpha subunit ATP11C)	ATP11C ATPIG ATPIQ	-0.43917	9.38596e-07
-0.440916	13.3952	-6.25541	1.559e-05	0.000112843	2.67784	Q99447					Q9Y2S2	Lambda-crystallin homolog (EC 1.1.1.45) (L-gulonate 3-dehydrogenase) (Gul3DH)	CRYL1 CRY	-0.439121	1.01308e-05
-0.439748	10.8365	-4.78011	0.000244923	0.00106271	-0.140812	Q2TAA2					P38571	Lysosomal acid lipase/cholesteryl ester hydrolase (Acid cholesteryl ester hydrolase) (LAL) (EC 3.1.1.13) (Cholesteryl esterase) (Lipase A) (Sterol esterase)	LIPA	-0.438297	0.00048028
-0.439507	14.4655	-14.792	2.45232e-10	2.95947e-08	14.1148	Q8NBK3					P30044	Peroxiredoxin-5, mitochondrial (EC 1.11.1.24) (Alu corepressor 1) (Antioxidant enzyme B166) (AOEB166) (Liver tissue 2D-page spot 71B) (PLP) (Peroxiredoxin V) (Prx-V) (Peroxisomal antioxidant enzyme) (TPx type VI) (Thioredoxin peroxidase PMP20) (Thioredoxin-dependent peroxiredoxin 5)	PRDX5 ACR1 SBBI10	-0.437685	4.2072e-07
-0.439303	14.3766	-12.0165	4.37028e-09	2.22434e-07	11.1665	Q16698					O43633	Charged multivesicular body protein 2a (Chromatin-modifying protein 2a) (CHMP2a) (Putative breast adenocarcinoma marker BC-2) (Vacuolar protein sorting-associated protein 2-1) (Vps2-1) (hVps2-1)	CHMP2A BC2 CHMP2	-0.437504	1.5645e-05
-0.43917	11.8305	-10.4132	3.00035e-08	9.38596e-07	9.22954	Q8NB49					Q6P179	Endoplasmic reticulum aminopeptidase 2 (EC 3.4.11.-) (Leukocyte-derived arginine aminopeptidase) (L-RAP)	ERAP2 LRAP	-0.437394	4.91554e-05
-0.439121	12.8912	-8.10295	7.48791e-07	1.01308e-05	5.86563	Q9Y2S2					Q460N5	Protein mono-ADP-ribosyltransferase PARP14 (EC 2.4.2.-) (ADP-ribosyltransferase diphtheria toxin-like 8) (ARTD8) (B aggressive lymphoma protein 2) (Poly [ADP-ribose] polymerase 14) (PARP-14)	PARP14 BAL2 KIAA1268	-0.437033	4.55503e-05
-0.438297	14.745	-5.27282	9.4588e-05	0.00048028	0.893434	P38571					P27361	Mitogen-activated protein kinase 3 (MAP kinase 3) (MAPK 3) (EC 2.7.11.24) (ERT2) (Extracellular signal-regulated kinase 1) (ERK-1) (Insulin-stimulated MAP2 kinase) (MAP kinase isoform p44) (p44-MAPK) (Microtubule-associated protein 2 kinase) (p44-ERK1)	MAPK3 ERK1 PRKM3	-0.43703	5.6855e-06
-0.437685	14.4726	-11.3019	1.00375e-08	4.2072e-07	10.3322	P30044					P51649	Succinate-semialdehyde dehydrogenase, mitochondrial (EC 1.2.1.24) (Aldehyde dehydrogenase family 5 member A1) (NAD(+)-dependent succinic semialdehyde dehydrogenase)	ALDH5A1 SSADH	-0.436459	5.7526e-07
-0.437504	13.9483	-7.7465	1.29907e-06	1.5645e-05	5.24606	O43633					Q9NR19	Acetyl-coenzyme A synthetase, cytoplasmic (EC 6.2.1.1) (Acetate--CoA ligase) (Acetyl-CoA synthetase) (ACS) (AceCS) (Acetyl-CoA synthetase 1) (AceCS1) (Acyl-CoA synthetase short-chain family member 2) (Acyl-activating enzyme) (Propionate--CoA ligase) (EC 6.2.1.17)	ACSS2 ACAS2	-0.436457	0.000360729
-0.437394	14.3858	-6.84228	5.65674e-06	4.91554e-05	3.81495	Q6P179					P00813	Adenosine deaminase (EC 3.5.4.4) (Adenosine aminohydrolase)	ADA ADA1	-0.435881	5.20603e-05
-0.437033	12.2702	-6.90059	5.1279e-06	4.55503e-05	3.87902	Q460N5					P21953	2-oxoisovalerate dehydrogenase subunit beta, mitochondrial (EC 1.2.4.4) (Branched-chain alpha-keto acid dehydrogenase E1 component beta chain) (BCKDE1B) (BCKDH E1-beta)	BCKDHB	-0.434284	5.77024e-08
-0.43703	14.1558	-8.61208	3.5019e-07	5.6855e-06	6.60544	P27361					O00194	Ras-related protein Rab-27B (EC 3.6.5.2) (C25KG)	RAB27B	-0.433807	6.42774e-06
-0.436459	13.2428	-10.932	1.56979e-08	5.7526e-07	9.8531	P51649					Q96GK7	Fumarylacetoacetate hydrolase domain-containing protein 2A (EC 3.-.-.-)	FAHD2A CGI-105	-0.431662	1.46822e-08
-0.436457	13.7405	-5.45771	6.67122e-05	0.000360729	1.1983	Q9NR19					Q9BWD1	Acetyl-CoA acetyltransferase, cytosolic (EC 2.3.1.9) (Acetyl-CoA transferase-like protein) (Cytosolic acetoacetyl-CoA thiolase)	ACAT2 ACTL	-0.431523	9.58659e-05
-0.435881	12.271	-6.79798	6.09657e-06	5.20603e-05	3.64393	P00813					Q13011	Delta(3,5)-Delta(2,4)-dienoyl-CoA isomerase, mitochondrial (EC 5.3.3.-)	ECH1	-0.43127	1.5645e-05
-0.434284	14.3314	-13.8718	6.02848e-10	5.77024e-08	13.2045	P21953					Q96BW5	Phosphotriesterase-related protein (EC 3.1.-.-) (Parathion hydrolase-related protein) (hPHRP)	PTER	-0.431142	0.000127203
-0.433807	14.4477	-8.50152	4.11944e-07	6.42774e-06	6.49939	O00194					P00441	Superoxide dismutase [Cu-Zn] (EC 1.15.1.1) (Superoxide dismutase 1) (hSod1)	SOD1	-0.430937	0.000854109
-0.431662	15.9104	-15.9794	8.24198e-11	1.46822e-08	15.1954	Q96GK7					P49773	Adenosine 5'-monophosphoramidase HINT1 (EC 3.9.1.-) (Desumoylating isopeptidase HINT1) (EC 3.4.22.-) (Histidine triad nucleotide-binding protein 1) (Protein kinase C inhibitor 1) (Protein kinase C-interacting protein 1) (PKCI-1)	HINT1 HINT PKCI1 PRKCNH1	-0.430185	0.0173165
-0.431523	13.1967	-6.37163	1.27064e-05	9.58659e-05	2.90727	Q9BWD1					Q03426	Mevalonate kinase (MK) (EC 2.7.1.36)	MVK	-0.429715	8.16089e-05
-0.43127	13.4522	-7.74589	1.3003e-06	1.5645e-05	5.26263	Q13011					P62937	Peptidyl-prolyl cis-trans isomerase A (PPIase A) (EC 5.2.1.8) (Cyclophilin A) (Cyclosporin A-binding protein) (Rotamase A) [Cleaved into: Peptidyl-prolyl cis-trans isomerase A, N-terminally processed]	PPIA CYPA	-0.429609	0.000152493
-0.431142	11.8541	-6.16483	1.83078e-05	0.000127203	2.51834	Q96BW5					Q9NZ08	Endoplasmic reticulum aminopeptidase 1 (EC 3.4.11.-) (ARTS-1) (Adipocyte-derived leucine aminopeptidase) (A-LAP) (Aminopeptidase PILS) (Puromycin-insensitive leucyl-specific aminopeptidase) (PILS-AP) (Type 1 tumor necrosis factor receptor shedding aminopeptidase regulator)	ERAP1 APPILS ARTS1 KIAA0525 UNQ584/PRO1154	-0.429397	4.70671e-05
-0.430937	15.4867	-4.91398	0.000188588	0.000854109	0.141825	P00441					O75462	Cytokine receptor-like factor 1 (Cytokine-like factor 1) (CLF-1) (ZcytoR5)	CRLF1 UNQ288/PRO327	-0.429195	4.2072e-07
-0.430185	15.7802	-3.11516	0.00711239	0.0173165	-3.52015	P49773					P60002	Transcription elongation factor 1 homolog	ELOF1	-0.42891	2.73874e-05
-0.429715	12.1459	-6.48115	1.04969e-05	8.16089e-05	3.09981	Q03426					O95182	NADH dehydrogenase [ubiquinone] 1 alpha subcomplex subunit 7 (Complex I-B14.5a) (CI-B14.5a) (NADH-ubiquinone oxidoreductase subunit B14.5a)	NDUFA7	-0.428896	0.000164784
-0.429609	14.9369	-6.03916	2.29227e-05	0.000152493	2.31124	P62937					Q8NDH3	Probable aminopeptidase NPEPL1 (EC 3.4.11.-) (Aminopeptidase-like 1)	NPEPL1 KIAA1974	-0.427372	0.00296821
-0.429397	13.8423	-6.87762	5.3297e-06	4.70671e-05	3.80824	Q9NZ08					Q9HC16	DNA dC->dU-editing enzyme APOBEC-3G (EC 3.5.4.-) (APOBEC-related cytidine deaminase) (APOBEC-related protein) (ARCD) (APOBEC-related protein 9) (ARP-9) (CEM-15) (CEM15) (Deoxycytidine deaminase) (A3G)	APOBEC3G MDS019	-0.426199	1.57956e-06
-0.429195	14.9332	-11.3041	1.00116e-08	4.2072e-07	10.3596	O75462					Q9HBK9	Arsenite methyltransferase (EC 2.1.1.137) (Methylarsonite methyltransferase) (S-adenosyl-L-methionine:arsenic(III) methyltransferase)	AS3MT CYT19	-0.426048	0.000227055
-0.42891	14.4138	-7.29072	2.69049e-06	2.73874e-05	4.63394	P60002					O14957	Cytochrome b-c1 complex subunit 10 (Complex III subunit 10) (Complex III subunit XI) (Ubiquinol-cytochrome c reductase complex 6.4 kDa protein)	UQCR11 UQCR	-0.425414	0.00154267
-0.428896	15.1245	-5.9808	2.5464e-05	0.000164784	2.16596	O95182					Q9UNF1	Melanoma-associated antigen D2 (11B6) (Breast cancer-associated gene 1 protein) (BCG-1) (Hepatocellular carcinoma-associated protein JCL-1) (MAGE-D2 antigen)	MAGED2 BCG1	-0.425299	1.08734e-06
-0.427372	13.1726	-4.15729	0.000847003	0.00296821	-1.41603	Q8NDH3					Q3LXA3	Triokinase/FMN cyclase (Bifunctional ATP-dependent dihydroxyacetone kinase/FAD-AMP lyase (cyclizing)) [Includes: ATP-dependent dihydroxyacetone kinase (DHA kinase) (EC 2.7.1.28) (EC 2.7.1.29) (Glycerone kinase) (Triokinase) (Triose kinase); FAD-AMP lyase (cyclizing) (EC 4.6.1.15) (FAD-AMP lyase (cyclic FMN forming)) (FMN cyclase)]	TKFC DAK	-0.424594	0.000219748
-0.426199	13.0609	-9.84745	6.26049e-08	1.57956e-06	8.4624	Q9HC16					Q9BPW8	Protein NipSnap homolog 1 (NipSnap1)	NIPSNAP1	-0.424182	1.68786e-06
-0.426048	12.1818	-5.75525	3.83984e-05	0.000227055	1.76233	Q9HBK9					P55899	IgG receptor FcRn large subunit p51 (FcRn) (IgG Fc fragment receptor transporter alpha chain) (Neonatal Fc receptor)	FCGRT FCRN	-0.422806	8.32141e-06
-0.425452	12.3861	-1.90695	0.0759157	0.126949	-5.7578	Q9UBJ2					Q9UHL4	Dipeptidyl peptidase 2 (EC 3.4.14.2) (Dipeptidyl aminopeptidase II) (Dipeptidyl peptidase 7) (Dipeptidyl peptidase II) (DPP II) (Quiescent cell proline dipeptidase)	DPP7 DPP2 QPP	-0.42167	1.1044e-07
-0.425414	11.8186	-4.55037	0.000385366	0.00154267	-0.617955	O14957					Q9H930	Nuclear body protein SP140-like protein	SP140L	-0.419016	1.70409e-05
-0.425299	13.8708	-10.2258	3.81494e-08	1.08734e-06	8.93609	Q9UNF1					P37837	Transaldolase (EC 2.2.1.2)	TALDO1 TAL TALDO TALDOR	-0.418974	0.00133428
-0.424594	12.4667	-5.77941	3.67332e-05	0.000219748	1.7929	Q3LXA3					Q8N335	Glycerol-3-phosphate dehydrogenase 1-like protein (GPD1-L) (EC 1.1.1.8)	GPD1L KIAA0089	-0.417959	1.61039e-05
-0.424182	14.225	-9.77775	6.86934e-08	1.68786e-06	8.2965	Q9BPW8					Q8TDB6	E3 ubiquitin-protein ligase DTX3L (EC 2.3.2.27) (B-lymphoma- and BAL-associated protein) (Protein deltex-3-like) (RING-type E3 ubiquitin transferase DTX3L) (Rhysin-2) (Rhysin2)	DTX3L BBAP	-0.41784	5.70317e-05
-0.422806	12.6691	-8.27471	5.77425e-07	8.32141e-06	6.10667	P55899					P48147	Prolyl endopeptidase (PE) (EC 3.4.21.26) (Post-proline cleaving enzyme)	PREP PEP	-0.416728	2.79102e-06
-0.42167	14.2403	-12.8891	1.67046e-09	1.1044e-07	12.126	Q9UHL4					P48735	Isocitrate dehydrogenase [NADP], mitochondrial (IDH) (EC 1.1.1.42) (ICD-M) (IDP) (NADP(+)-specific ICDH) (Oxalosuccinate decarboxylase)	IDH2	-0.416669	5.88535e-08
-0.419016	11.9638	-7.67972	1.44288e-06	1.70409e-05	5.2019	Q9H930					P78324	Tyrosine-protein phosphatase non-receptor type substrate 1 (SHP substrate 1) (SHPS-1) (Brain Ig-like molecule with tyrosine-based activation motifs) (Bit) (CD172 antigen-like family member A) (Inhibitory receptor SHPS-1) (Macrophage fusion receptor) (MyD-1 antigen) (Signal-regulatory protein alpha-1) (Sirp-alpha-1) (Signal-regulatory protein alpha-2) (Sirp-alpha-2) (Signal-regulatory protein alph…	SIRPA BIT MFR MYD1 PTPNS1 SHPS1 SIRP	-0.415973	0.0313168
-0.418974	15.2111	-4.64195	0.00032145	0.00133428	-0.436159	P37837					Q9H6S3	Epidermal growth factor receptor kinase substrate 8-like protein 2 (EPS8-like protein 2) (Epidermal growth factor receptor pathway substrate 8-related protein 2) (EPS8-related protein 2)	EPS8L2 EPS8R2 PP13181	-0.414827	2.10176e-06
-0.417959	14.9086	-7.71917	1.35601e-06	1.61039e-05	5.21433	Q8N335					Q96EY8	Corrinoid adenosyltransferase (EC 2.5.1.17) (Cob(II)alamin adenosyltransferase) (Cob(II)yrinic acid a,c-diamide adenosyltransferase) (Cobinamide/cobalamin adenosyltransferase) (Methylmalonic aciduria type B protein)	MMAB	-0.411581	5.28711e-06
-0.41784	12.7891	-6.73492	6.78547e-06	5.70317e-05	3.57899	Q8TDB6					P98160	Basement membrane-specific heparan sulfate proteoglycan core protein (HSPG) (Perlecan) (PLC) [Cleaved into: Endorepellin; LG3 peptide]	HSPG2	-0.410923	0.000323469
-0.416728	14.6276	-9.28174	1.34916e-07	2.79102e-06	7.60682	P48147					P51452	Dual specificity protein phosphatase 3 (EC 3.1.3.16) (EC 3.1.3.48) (Dual specificity protein phosphatase VHR) (Vaccinia H1-related phosphatase) (VHR)	DUSP3 VHR	-0.410855	0.00010625
-0.416669	14.6164	-13.8087	6.42405e-10	5.88535e-08	13.1627	P48735					Q8NE62	Choline dehydrogenase, mitochondrial (CDH) (CHD) (EC 1.1.99.1)	CHDH	-0.410374	6.23401e-05
-0.415973	12.4282	-2.76808	0.0143814	0.0313168	-4.06237	P78324					P45954	Short/branched chain specific acyl-CoA dehydrogenase, mitochondrial (SBCAD) (EC 1.3.8.5) (2-methyl branched chain acyl-CoA dehydrogenase) (2-MEBCAD) (2-methylbutyryl-coenzyme A dehydrogenase) (2-methylbutyryl-CoA dehydrogenase)	ACADSB	-0.410343	9.50668e-07
-0.414827	12.8572	-9.56	9.20934e-08	2.10176e-06	8.0063	Q9H6S3					Q96KP4	Cytosolic non-specific dipeptidase (EC 3.4.13.18) (CNDP dipeptidase 2) (Glutamate carboxypeptidase-like protein 1) (Peptidase A) (Threonyl dipeptidase)	CNDP2 CN2 CPGL HEL-S-13 PEPA	-0.408089	4.15294e-05
-0.411581	14.0513	-8.67414	3.19881e-07	5.28711e-06	6.72123	Q96EY8					P21291	Cysteine and glycine-rich protein 1 (Cysteine-rich protein 1) (CRP) (CRP1) (Epididymis luminal protein 141) (HEL-141)	CSRP1 CSRP CYRP	-0.408066	1.16059e-05
-0.410923	12.1054	-5.52412	5.89133e-05	0.000323469	1.387	P98160					P08758	Annexin A5 (Anchorin CII) (Annexin V) (Annexin-5) (Calphobindin I) (CBP-I) (Endonexin II) (Lipocortin V) (Placental anticoagulant protein 4) (PP4) (Placental anticoagulant protein I) (PAP-I) (Thromboplastin inhibitor) (Vascular anticoagulant-alpha) (VAC-alpha)	ANXA5 ANX5 ENX2 PP4	-0.407935	2.03573e-05
-0.410855	14.3277	-6.29517	1.45335e-05	0.00010625	2.74521	P51452					O00151	PDZ and LIM domain protein 1 (C-terminal LIM domain protein 1) (Elfin) (LIM domain protein CLP-36)	PDLIM1 CLIM1 CLP36	-0.406952	0.011755
-0.410374	14.7028	-6.67361	7.53369e-06	6.23401e-05	3.56706	Q8NE62					O15533	Tapasin (TPN) (TPSN) (NGS-17) (TAP-associated protein) (TAP-binding protein)	TAPBP NGS17 TAPA	-0.406093	0.000723154
-0.410343	14.565	-10.3919	3.08285e-08	9.50668e-07	9.13999	P45954					Q6P4A8	Phospholipase B-like 1 (EC 3.1.1.-) (LAMA-like protein 1) (Lamina ancestor homolog 1) (Phospholipase B domain-containing protein 1) [Cleaved into: Phospholipase B-like 1 chain A; Phospholipase B-like 1 chain B; Phospholipase B-like 1 chain C]	PLBD1	-0.40572	2.9739e-05
-0.408089	13.7549	-6.97418	4.53339e-06	4.15294e-05	3.97628	Q96KP4					Q9P2K2	Thioredoxin domain-containing protein 16	TXNDC16 ERP90 KIAA1344	-0.404493	1.83788e-05
-0.408066	13.9705	-7.99242	8.86777e-07	1.16059e-05	5.66168	P21291					Q16799	Reticulon-1 (Neuroendocrine-specific protein)	RTN1 NSP	-0.404211	0.00809083
-0.407935	13.6613	-7.53369	1.81892e-06	2.03573e-05	4.94634	P08758					Q6JQN1	Acyl-CoA dehydrogenase family member 10 (ACAD-10) (EC 1.3.99.-)	ACAD10	-0.403519	5.42834e-06
-0.406952	11.7551	-3.34391	0.00445417	0.011755	-3.00283	O00151					O75438	NADH dehydrogenase [ubiquinone] 1 beta subcomplex subunit 1 (Complex I-MNLL) (CI-MNLL) (NADH-ubiquinone oxidoreductase MNLL subunit)	NDUFB1	-0.402864	0.000202565
-0.406093	14.9504	-5.01611	0.000154712	0.000723154	0.392342	O15533					P14550	Aldo-keto reductase family 1 member A1 (EC 1.1.1.2) (EC 1.1.1.372) (EC 1.1.1.54) (Alcohol dehydrogenase [NADP(+)]) (Aldehyde reductase) (Glucuronate reductase) (EC 1.1.1.19) (Glucuronolactone reductase) (EC 1.1.1.20)	AKR1A1 ALDR1 ALR	-0.402815	4.50854e-06
-0.40572	14.3459	-7.22799	2.98041e-06	2.9739e-05	4.41576	Q6P4A8					P11413	Glucose-6-phosphate 1-dehydrogenase (G6PD) (EC 1.1.1.49)	G6PD	-0.40188	7.25649e-05
-0.404493	11.1484	-7.62378	1.57623e-06	1.83788e-05	5.05125	Q9P2K2					Q8NCW5	NAD(P)H-hydrate epimerase (EC 5.1.99.6) (Apolipoprotein A-I-binding protein) (AI-BP) (NAD(P)HX epimerase) (YjeF N-terminal domain-containing protein 1) (YjeF_N1)	NAXE AIBP APOA1BP YJEFN1	-0.400932	0.000248341
-0.404211	14.8156	-3.56135	0.00285259	0.00809083	-2.31186	Q16799					P05166	Propionyl-CoA carboxylase beta chain, mitochondrial (PCCase subunit beta) (EC 6.4.1.3) (Propanoyl-CoA:carbon dioxide ligase subunit beta)	PCCB	-0.400889	3.1876e-06
-0.403519	13.6094	-8.649	3.31812e-07	5.42834e-06	6.68038	Q6JQN1					Q96GX9	Methylthioribulose-1-phosphate dehydratase (MTRu-1-P dehydratase) (EC 4.2.1.109) (APAF1-interacting protein) (hAPIP)	APIP CGI-29	-0.399837	8.97795e-05
-0.402864	15.3143	-5.83421	3.32292e-05	0.000202565	1.89136	O75438					Q9UGQ3	Solute carrier family 2, facilitated glucose transporter member 6 (Glucose transporter type 6) (GLUT-6)	SLC2A6 GLUT6	-0.399816	4.52161e-05
-0.402815	13.8264	-8.83805	2.52388e-07	4.50854e-06	6.97694	P14550					Q9UNN8	Endothelial protein C receptor (Activated protein C receptor) (APC receptor) (Endothelial cell protein C receptor) (CD antigen CD201)	PROCR EPCR	-0.399671	2.48122e-05
-0.40188	14.8003	-6.57027	8.99662e-06	7.25649e-05	3.24425	P11413					Q96C90	Protein phosphatase 1 regulatory subunit 14B (Phospholipase C-beta-3 neighbouring gene protein)	PPP1R14B PLCB3N PNG	-0.399345	0.0430154
-0.400932	14.6419	-5.69542	4.28682e-05	0.000248341	1.68784	Q8NCW5					P84085	ADP-ribosylation factor 5	ARF5	-0.397357	7.2047e-05
-0.400889	13.7566	-9.15696	1.60548e-07	3.1876e-06	7.56153	P05166					Q9HBL8	NmrA-like family domain-containing protein 1	NMRAL1 HSCARG	-0.397283	2.38832e-08
-0.399837	13.2653	-6.41455	1.17877e-05	8.97795e-05	2.99039	Q96GX9					P19404	NADH dehydrogenase [ubiquinone] flavoprotein 2, mitochondrial (EC 7.1.1.2) (NADH-ubiquinone oxidoreductase 24 kDa subunit)	NDUFV2	-0.395091	0.0210816
-0.399816	13.127	-6.90741	5.06945e-06	4.52161e-05	3.86461	Q9UGQ3					Q9HAB8	Phosphopantothenate--cysteine ligase (EC 6.3.2.51) (Phosphopantothenoylcysteine synthetase) (PPC synthetase)	PPCS COAB	-0.39353	9.67861e-07
-0.399671	14.1045	-7.37063	2.36343e-06	2.48122e-05	4.76966	Q9UNN8					P68036	Ubiquitin-conjugating enzyme E2 L3 (EC 2.3.2.23) (E2 ubiquitin-conjugating enzyme L3) (L-UBC) (UbcH7) (Ubiquitin carrier protein L3) (Ubiquitin-conjugating enzyme E2-F1) (Ubiquitin-protein ligase L3)	UBE2L3 UBCE7 UBCH7	-0.393259	3.6972e-05
-0.399345	12.2284	-2.57919	0.0209812	0.0430154	-4.59563	Q96C90					P22307	Sterol carrier protein 2 (SCP-2) (Acetyl-CoA C-myristoyltransferase) (EC 2.3.1.155) (Non-specific lipid-transfer protein) (NSL-TP) (Propanoyl-CoA C-acyltransferase) (EC 2.3.1.176) (SCP-2/3-oxoacyl-CoA thiolase) (SCP-2/thiolase) (EC 2.3.1.16) (SCP-chi) (SCPX) (Sterol carrier protein X) (SCP-X) (Straight-chain acyl-CoA oxidase) (SCOX)	SCP2	-0.393162	1.22536e-06
-0.397357	14.7	-6.57522	8.92022e-06	7.2047e-05	3.29325	P84085					P43155	Carnitine O-acetyltransferase (Carnitine acetylase) (EC 2.3.1.137) (EC 2.3.1.7) (Carnitine acetyltransferase) (CAT) (CrAT)	CRAT CAT1	-0.392414	7.2637e-06
-0.397283	13.347	-15.1253	1.79211e-10	2.38832e-08	14.4288	Q9HBL8					O00423	Echinoderm microtubule-associated protein-like 1 (EMAP-1) (HuEMAP-1)	EML1 EMAP1 EMAPL EMAPL1	-0.391579	3.63938e-06
-0.395091	13.9664	-3.00218	0.00895383	0.0210816	-3.76039	P19404					O75954	Tetraspanin-9 (Tspan-9) (Tetraspan NET-5)	TSPAN9 NET5	-0.391514	0.000105304
-0.39353	15.8612	-10.3458	3.27002e-08	9.67861e-07	9.08474	Q9HAB8					Q86V35	Calcium-binding protein 7 (CaBP7) (Calneuron II) (Calneuron-2)	CABP7 CALN2	-0.387426	7.09975e-06
-0.393259	14.291	-7.05975	3.93184e-06	3.6972e-05	4.12241	P68036					Q9H4A5	Golgi phosphoprotein 3-like (GPP34-related protein)	GOLPH3L GPP34R	-0.387148	0.00018261
-0.393162	14.7263	-10.0936	4.52847e-08	1.22536e-06	8.78059	P22307					P16278	Beta-galactosidase (EC 3.2.1.23) (Acid beta-galactosidase) (Lactase) (Elastin receptor 1)	GLB1 ELNR1	-0.384207	2.02995e-06
-0.392922	14.8402	-2.3282	0.0343403	0.0646672	-5.03883	Q96A49					P03886	NADH-ubiquinone oxidoreductase chain 1 (EC 7.1.1.2) (NADH dehydrogenase subunit 1)	MT-ND1 MTND1 NADH1 ND1	-0.384072	9.15313e-06
-0.392414	14.6597	-8.39093	4.85303e-07	7.2637e-06	6.30285	P43155					Q9Y3Z3	Deoxynucleoside triphosphate triphosphohydrolase SAMHD1 (dNTPase) (EC 3.1.5.-) (Dendritic cell-derived IFNG-induced protein) (DCIP) (Monocyte protein 5) (MOP-5) (SAM domain and HD domain-containing protein 1) (hSAMHD1)	SAMHD1 MOP5	-0.383929	0.000280761
-0.391579	13.5066	-9.03898	1.89545e-07	3.63938e-06	7.2584	O00423					P05997	Collagen alpha-2(V) chain	COL5A2	-0.383903	0.00778071
-0.391514	13.7123	-6.30623	1.42529e-05	0.000105304	2.86606	O75954					P52209	6-phosphogluconate dehydrogenase, decarboxylating (EC 1.1.1.44)	PGD PGDH	-0.383219	0.000837241
-0.387426	13.7828	-8.41971	4.64976e-07	7.09975e-06	6.36758	Q86V35					Q9UG01	Intraflagellar transport protein 172 homolog	IFT172 KIAA1179	-0.38235	0.00473729
-0.387148	14.6876	-5.90868	2.90159e-05	0.00018261	2.0659	Q9H4A5					P05165	Propionyl-CoA carboxylase alpha chain, mitochondrial (PCCase subunit alpha) (EC 6.4.1.3) (Propanoyl-CoA:carbon dioxide ligase subunit alpha)	PCCA	-0.381369	1.22536e-06
-0.386132	13.4221	-2.18339	0.0453526	0.0819978	-5.17643	Q5UCC4					P54252	Ataxin-3 (EC 3.4.19.12) (Machado-Joseph disease protein 1) (Spinocerebellar ataxia type 3 protein)	ATXN3 ATX3 MJD MJD1 SCA3	-0.38126	0.000747011
-0.384207	14.0831	-9.60426	8.67312e-08	2.02995e-06	8.0794	P16278					P42226	Signal transducer and activator of transcription 6 (IL-4 Stat)	STAT6	-0.380859	4.15294e-05
-0.384072	13.0275	-8.19387	6.52265e-07	9.15313e-06	5.96048	P03886					Q9H2U2	Inorganic pyrophosphatase 2, mitochondrial (EC 3.6.1.1) (Pyrophosphatase SID6-306) (Pyrophosphate phospho-hydrolase 2) (PPase 2)	PPA2 HSPC124	-0.379364	5.03802e-06
-0.383929	12.5669	-5.61702	4.95589e-05	0.000280761	1.48227	Q9Y3Z3					Q9NRW3	DNA dC->dU-editing enzyme APOBEC-3C (A3C) (EC 3.5.4.38) (APOBEC1-like) (Phorbolin I)	APOBEC3C APOBEC1L PBI	-0.379294	5.40995e-06
-0.383903	14.9536	-3.5852	0.00271652	0.00778071	-2.4628	P05997					Q92820	Gamma-glutamyl hydrolase (EC 3.4.19.9) (Conjugase) (GH) (Gamma-Glu-X carboxypeptidase)	GGH	-0.37879	0.0001058
-0.383219	14.7963	-4.92569	0.000184342	0.000837241	0.150988	P52209					Q9BWW4	Single-stranded DNA-binding protein 3 (Sequence-specific single-stranded-DNA-binding protein)	SSBP3 SSDP SSDP1	-0.377931	0.034343
-0.38235	13.8232	-3.88147	0.00148257	0.00473729	-1.98799	Q9UG01					P55786	Puromycin-sensitive aminopeptidase (PSA) (EC 3.4.11.14) (Cytosol alanyl aminopeptidase) (AAP-S)	NPEPPS PSA	-0.377691	4.50854e-06
-0.381974	13.6163	-1.18279	0.25535	0.344098	-6.81337	Q9UK76					P30085	UMP-CMP kinase (EC 2.7.4.14) (Deoxycytidylate kinase) (CK) (dCMP kinase) (Nucleoside-diphosphate kinase) (EC 2.7.4.6) (Uridine monophosphate/cytidine monophosphate kinase) (UMP/CMP kinase) (UMP/CMPK)	CMPK1 CMK CMPK UCK UMK UMPK	-0.377488	0.000105136
-0.381369	14.6795	-10.0949	4.52089e-08	1.22536e-06	8.83457	P05165					P40306	Proteasome subunit beta type-10 (EC 3.4.25.1) (Low molecular mass protein 10) (Macropain subunit MECl-1) (Multicatalytic endopeptidase complex subunit MECl-1) (Proteasome MECl-1) (Proteasome subunit beta-2i)	PSMB10 LMP10 MECL1	-0.376802	0.000127203
-0.38126	11.9423	-4.99407	0.000161447	0.000747011	0.266118	P54252					Q08AF3	Schlafen family member 5	SLFN5	-0.376499	0.0160464
-0.380859	12.2164	-6.97312	4.54142e-06	4.15294e-05	3.96327	P42226					P51688	N-sulphoglucosamine sulphohydrolase (EC 3.10.1.1) (Sulfoglucosamine sulfamidase) (Sulphamidase)	SGSH HSS	-0.376431	1.49747e-05
-0.379364	14.3394	-8.71808	3.00097e-07	5.03802e-06	6.82311	Q9H2U2					P60983	Glia maturation factor beta (GMF-beta)	GMFB	-0.376101	0.000276838
-0.379294	13.842	-8.65308	3.29844e-07	5.40995e-06	6.75422	Q9NRW3					O00483	Cytochrome c oxidase subunit NDUFA4 (Complex I-MLRQ) (CI-MLRQ) (NADH-ubiquinone oxidoreductase MLRQ subunit)	NDUFA4	-0.375493	1.24326e-05
-0.37879	15.3791	-6.299	1.44356e-05	0.0001058	2.95788	Q92820					P00558	Phosphoglycerate kinase 1 (EC 2.7.2.3) (Cell migration-inducing gene 10 protein) (Primer recognition protein 2) (PRP 2)	PGK1 PGKA MIG10 OK/SW-cl.110	-0.375397	0.000249558
-0.377931	14.5679	-2.71524	0.0159919	0.034343	-4.32138	Q9BWW4					P18206	Vinculin (Metavinculin) (MV)	VCL	-0.375195	0.00113285
-0.377691	14.8876	-8.83917	2.51983e-07	4.50854e-06	6.97775	P55786					Q9NR45	Sialic acid synthase (N-acetylneuraminate synthase) (EC 2.5.1.56) (N-acetylneuraminate-9-phosphate synthase) (EC 2.5.1.57) (N-acetylneuraminic acid phosphate synthase) (N-acetylneuraminic acid synthase)	NANS SAS	-0.374123	7.1999e-05
-0.377488	14.4995	-6.3078	1.42137e-05	0.000105136	2.79596	P30085					Q9BWD3	Retrotransposon Gag-like protein 8A (Mammalian retrotransposon derived protein 8A)	RTL8A CXX1B FAM127B MAR8A	-0.373324	4.80889e-05
-0.376802	11.3949	-6.16678	1.82442e-05	0.000127203	2.51627	P40306					P34896	Serine hydroxymethyltransferase, cytosolic (SHMT) (EC 2.1.2.1) (Glycine hydroxymethyltransferase) (Serine methylase)	SHMT1	-0.373167	3.88096e-05
-0.376499	10.1141	-3.16051	0.00648313	0.0160464	-3.40827	Q08AF3					P12694	2-oxoisovalerate dehydrogenase subunit alpha, mitochondrial (EC 1.2.4.4) (Branched-chain alpha-keto acid dehydrogenase E1 component alpha chain) (BCKDE1A) (BCKDH E1-alpha)	BCKDHA	-0.373097	2.00013e-06
-0.376431	14.0786	-7.78474	1.22357e-06	1.49747e-05	5.361	P51688					Q14999	Cullin-7 (CUL-7)	CUL7 KIAA0076	-0.372563	1.82454e-05
-0.376101	13.6406	-5.62556	4.87802e-05	0.000276838	1.49571	P60983					O95989	Diphosphoinositol polyphosphate phosphohydrolase 1 (DIPP-1) (EC 3.6.1.52) (Diadenosine 5',5'''-P1,P6-hexaphosphate hydrolase 1) (EC 3.6.1.-) (Nucleoside diphosphate-linked moiety X motif 3) (Nudix motif 3)	NUDT3 DIPP DIPP1	-0.372487	0.00321447
-0.375493	15.0318	-7.93078	9.75143e-07	1.24326e-05	5.59504	O00483					Q92851	Caspase-10 (CASP-10) (EC 3.4.22.63) (Apoptotic protease Mch-4) (FAS-associated death domain protein interleukin-1B-converting enzyme 2) (FLICE2) (ICE-like apoptotic protease 4) [Cleaved into: Caspase-10 subunit p23/17; Caspase-10 subunit p12]	CASP10 MCH4	-0.372343	0.0155593
-0.375397	15.1959	-5.6913	4.3195e-05	0.000249558	1.64867	P00558					P42898	Methylenetetrahydrofolate reductase (EC 1.5.1.20)	MTHFR	-0.372292	0.000364595
-0.375195	14.9212	-4.74002	0.000264975	0.00113285	-0.240732	P18206					P68402	Platelet-activating factor acetylhydrolase IB subunit alpha2 (EC 3.1.1.47) (PAF acetylhydrolase 30 kDa subunit) (PAF-AH 30 kDa subunit) (PAF-AH subunit beta) (PAFAH subunit beta)	PAFAH1B2 PAFAHB	-0.372009	0.0103408
-0.374123	13.8392	-6.57633	8.90305e-06	7.1999e-05	3.29498	Q9NR45					Q8TCX1	Cytoplasmic dynein 2 light intermediate chain 1 (Dynein 2 light intermediate chain)	DYNC2LI1 D2LIC LIC3 CGI-60	-0.371276	2.35001e-05
-0.373879	15.1931	-2.29436	0.0366626	0.0683481	-5.10481	Q5VUM1					P13489	Ribonuclease inhibitor (Placental ribonuclease inhibitor) (Placental RNase inhibitor) (Ribonuclease/angiogenin inhibitor 1) (RAI)	RNH1 PRI RNH	-0.370446	0.000882241
-0.373324	14.8975	-6.85932	5.49652e-06	4.80889e-05	3.75335	Q9BWD3					P50454	Serpin H1 (47 kDa heat shock protein) (Arsenic-transactivated protein 3) (AsTP3) (Cell proliferation-inducing gene 14 protein) (Collagen-binding protein) (Colligin) (Rheumatoid arthritis-related antigen RA-A47)	SERPINH1 CBP1 CBP2 HSP47 SERPINH2 PIG14	-0.370299	5.45067e-07
-0.373167	13.6293	-7.02347	4.17595e-06	3.88096e-05	4.04894	P34896					Q9UJU6	Drebrin-like protein (Cervical SH3P7) (Cervical mucin-associated protein) (Drebrin-F) (HPK1-interacting protein of 55 kDa) (HIP-55) (SH3 domain-containing protein 7)	DBNL CMAP SH3P7 PP5423	-0.370251	0.000396879
-0.373097	14.7303	-9.62568	8.42563e-08	2.00013e-06	8.11454	P12694					P49746	Thrombospondin-3	THBS3 TSP3	-0.370178	6.1895e-08
-0.372563	13.7462	-7.62953	1.56194e-06	1.82454e-05	5.06142	Q14999					Q9GZT4	Serine racemase (EC 5.1.1.18) (D-serine ammonia-lyase) (D-serine dehydratase) (EC 4.3.1.18) (L-serine ammonia-lyase) (L-serine dehydratase) (EC 4.3.1.17)	SRR	-0.369874	3.36346e-05
-0.372487	13.7469	-4.11116	0.000929804	0.00321447	-1.51718	O95989					Q00535	Cyclin-dependent-like kinase 5 (EC 2.7.11.1) (Cell division protein kinase 5) (Serine/threonine-protein kinase PSSALRE) (Tau protein kinase II catalytic subunit) (TPKII catalytic subunit)	CDK5 CDKN5	-0.369869	6.79935e-06
-0.372343	12.059	-3.17901	0.00624265	0.0155593	-3.42057	Q92851					P17481	Homeobox protein Hox-B8 (Homeobox protein Hox-2.4) (Homeobox protein Hox-2D)	HOXB8 HOX2D	-0.369722	0.00207556
-0.372292	12.3	-5.45068	6.75977e-05	0.000364595	1.1728	P42898					Q9HAC7	Succinate--hydroxymethylglutarate CoA-transferase (EC 2.8.3.13) (Dermal papilla-derived protein 13) (SuccinylCoA:glutarate-CoA transferase)	SUGCT C7orf10 DERP13	-0.369391	0.0084738
-0.372009	10.4248	-3.41681	0.00383609	0.0103408	-2.92163	P68402					O95149	Snurportin-1 (RNA U transporter 1)	SNUPN RNUT1 SPN1	-0.367975	1.42296e-05
-0.371276	11.8585	-7.42165	2.17668e-06	2.35001e-05	4.75775	Q8TCX1					Q9BT23	LIM domain-containing protein 2	LIMD2 SB143	-0.367925	5.68775e-05
-0.370446	14.4835	-4.89623	0.000195213	0.000882241	0.0763103	P13489					Q99426	Tubulin-folding cofactor B (Cytoskeleton-associated protein 1) (Cytoskeleton-associated protein CKAPI) (Tubulin-specific chaperone B)	TBCB CG22 CKAP1	-0.367707	0.00950258
-0.370299	14.9654	-11.0009	1.44309e-08	5.45067e-07	10.0171	P50454					Q96AY3	Peptidyl-prolyl cis-trans isomerase FKBP10 (PPIase FKBP10) (EC 5.2.1.8) (65 kDa FK506-binding protein) (65 kDa FKBP) (FKBP-65) (FK506-binding protein 10) (FKBP-10) (Immunophilin FKBP65) (Rotamase)	FKBP10 FKBP65 PSEC0056	-0.366562	4.89789e-05
-0.370251	14.8515	-5.39233	7.54399e-05	0.000396879	1.08089	Q9UJU6					P50479	PDZ and LIM domain protein 4 (LIM protein RIL) (Reversion-induced LIM protein)	PDLIM4 RIL	-0.365767	0.00181906
-0.370178	13.7058	-13.731	6.94907e-10	6.1895e-08	13.0634	P49746					P22314	Ubiquitin-like modifier-activating enzyme 1 (EC 6.2.1.45) (Protein A1S9) (Ubiquitin-activating enzyme E1)	UBA1 A1S9T UBE1	-0.365635	0.00153258
-0.369874	11.7356	-7.125	3.52971e-06	3.36346e-05	4.27203	Q9GZT4					Q9BY32	Inosine triphosphate pyrophosphatase (ITPase) (Inosine triphosphatase) (EC 3.6.1.9) (Non-canonical purine NTP pyrophosphatase) (Non-standard purine NTP pyrophosphatase) (Nucleoside-triphosphate diphosphatase) (Nucleoside-triphosphate pyrophosphatase) (NTPase) (Putative oncogene protein hlc14-06-p)	ITPA C20orf37 My049 OK/SW-cl.9	-0.365148	1.58208e-05
-0.369869	13.6526	-8.45369	4.42122e-07	6.79935e-06	6.41767	Q00535					O43795	Unconventional myosin-Ib (MYH-1c) (Myosin I alpha) (MMI-alpha) (MMIa)	MYO1B	-0.364562	0.00120778
-0.369722	13.4995	-4.3703	0.000551821	0.00207556	-0.805831	P17481					Q5T0N5	Formin-binding protein 1-like (Transducer of Cdc42-dependent actin assembly protein 1) (Toca-1)	FNBP1L C1orf39 TOCA1	-0.36404	0.000119127
-0.369391	11.6215	-3.53487	0.0030116	0.0084738	-2.69828	Q9HAC7					P61956	Small ubiquitin-related modifier 2 (SUMO-2) (HSMT3) (SMT3 homolog 2) (SUMO-3) (Sentrin-2) (Ubiquitin-like protein SMT3B) (Smt3B)	SUMO2 SMT3B SMT3H2	-0.36373	0.0143262
-0.367975	15.2092	-7.81866	1.16047e-06	1.42296e-05	5.39562	O95149					P31930	Cytochrome b-c1 complex subunit 1, mitochondrial (Complex III subunit 1) (Core protein I) (Ubiquinol-cytochrome-c reductase complex core protein 1)	UQCRC1	-0.363094	9.34556e-08
-0.367925	13.9826	-6.73805	6.74938e-06	5.68775e-05	3.59141	Q9BT23					P49821	NADH dehydrogenase [ubiquinone] flavoprotein 1, mitochondrial (EC 7.1.1.2) (Complex I-51kD) (CI-51kD) (NADH dehydrogenase flavoprotein 1) (NADH-ubiquinone oxidoreductase 51 kDa subunit)	NDUFV1 UQOR1	-0.363071	9.77588e-06
-0.367707	14.6331	-3.46612	0.00346734	0.00950258	-2.83871	Q99426					Q03519	Antigen peptide transporter 2 (APT2) (EC 7.4.2.-) (ATP-binding cassette sub-family B member 3) (Peptide supply factor 2) (Peptide transporter PSF2) (PSF-2) (Peptide transporter TAP2) (Peptide transporter involved in antigen processing 2) (Really interesting new gene 11 protein) (RING11)	TAP2 ABCB3 PSF2 RING11 Y1	-0.36305	0.000119315
-0.366562	15.0683	-6.84521	5.62879e-06	4.89789e-05	3.73747	Q96AY3					Q9NY33	Dipeptidyl peptidase 3 (EC 3.4.14.4) (Dipeptidyl aminopeptidase III) (Dipeptidyl arylamidase III) (Dipeptidyl peptidase III) (DPP III) (Enkephalinase B)	DPP3	-0.361975	0.0047295
-0.365767	13.355	-4.44787	0.000472564	0.00181906	-0.697729	P50479					Q14847	LIM and SH3 domain protein 1 (LASP-1) (Metastatic lymph node gene 50 protein) (MLN 50)	LASP1 MLN50	-0.361805	1.94978e-06
-0.365635	14.6845	-4.55525	0.000381651	0.00153258	-0.556014	P22314					P23528	Cofilin-1 (18 kDa phosphoprotein) (p18) (Cofilin, non-muscle isoform)	CFL1 CFL	-0.361713	0.000628853
-0.365148	14.9427	-7.73638	1.31984e-06	1.58208e-05	5.26046	Q9BY32					Q6P2I3	Fumarylacetoacetate hydrolase domain-containing protein 2B (EC 3.-.-.-)	FAHD2B	-0.361651	0.0113808
-0.364562	13.7722	-4.70131	0.000285935	0.00120778	-0.221386	O43795					P22695	Cytochrome b-c1 complex subunit 2, mitochondrial (Complex III subunit 2) (Core protein II) (Ubiquinol-cytochrome-c reductase complex core protein 2)	UQCRC2	-0.361507	8.85814e-06
-0.36404	14.5246	-6.21344	1.67926e-05	0.000119127	2.66965	Q5T0N5					Q9Y530	ADP-ribose glycohydrolase OARD1 (O-acetyl-ADP-ribose deacetylase 1) (EC 3.5.1.-) (Terminal ADP-ribose protein glycohydrolase 1) ([Protein ADP-ribosylglutamate] hydrolase OARD1) (EC 3.2.2.-)	OARD1 C6orf130 TARG1	-0.361436	2.32717e-07
-0.36373	15.4806	-3.22646	0.00566526	0.0143262	-3.3172	P61956					Q96C86	m7GpppX diphosphatase (EC 3.6.1.59) (DCS-1) (Decapping scavenger enzyme) (Hint-related 7meGMP-directed hydrolase) (Histidine triad nucleotide-binding protein 5) (Histidine triad protein member 5) (HINT-5) (Scavenger mRNA-decapping enzyme DcpS)	DCPS DCS1 HINT5 HSPC015	-0.360589	0.000571335
-0.363094	14.5886	-13.0656	1.38442e-09	9.34556e-08	12.3572	P31930					P40763	Signal transducer and activator of transcription 3 (Acute-phase response factor)	STAT3 APRF	-0.360145	0.00583316
-0.363071	13.936	-8.13899	7.08839e-07	9.77588e-06	5.89662	P49821					P68371	Tubulin beta-4B chain (Tubulin beta-2 chain) (Tubulin beta-2C chain)	TUBB4B TUBB2C	-0.359874	0.000266623
-0.36305	14.3543	-6.21131	1.68563e-05	0.000119315	2.74502	Q03519					Q96G28	Cilia- and flagella-associated protein 36 (Coiled-coil domain-containing protein 104)	CFAP36 CCDC104 UNQ163/PRO189	-0.359829	0.00449737
-0.362128	12.5765	-1.49851	0.154802	0.227433	-6.38825	O14561					P42858	Huntingtin (Huntington disease protein) (HD protein) [Cleaved into: Huntingtin, myristoylated N-terminal fragment]	HTT HD IT15	-0.359495	6.80845e-06
-0.361975	14.1443	-3.88276	0.00147866	0.0047295	-1.96332	Q9NY33					Q9BRK0	Receptor expression-enhancing protein 2	REEP2 C5orf19 SGC32445	-0.358311	0.000232969
-0.361805	15.1588	-9.65327	8.11776e-08	1.94978e-06	8.14277	Q14847					P21399	Cytoplasmic aconitate hydratase (Aconitase) (EC 4.2.1.3) (Citrate hydro-lyase) (Ferritin repressor protein) (Iron regulatory protein 1) (IRP1) (Iron-responsive element-binding protein 1) (IRE-BP 1)	ACO1 IREB1	-0.357841	3.28714e-05
-0.361713	15.6518	-5.10318	0.000130811	0.000628853	0.510733	P23528					Q9BY43	Charged multivesicular body protein 4a (Chromatin-modifying protein 4a) (CHMP4a) (SNF7 homolog associated with Alix-2) (SNF7-1) (hSnf-1) (Vacuolar protein sorting-associated protein 32-1) (Vps32-1) (hVps32-1)	CHMP4A C14orf123 SHAX2 CDA04 HSPC134	-0.35761	0.000216169
-0.361651	11.751	-3.36191	0.00429292	0.0113808	-3.03926	Q6P2I3					P33897	ATP-binding cassette sub-family D member 1 (EC 3.1.2.-) (EC 7.6.2.-) (Adrenoleukodystrophy protein) (ALDP)	ABCD1 ALD	-0.357282	3.44148e-06
-0.361507	15.0809	-8.21926	6.27719e-07	8.85814e-06	6.02467	P22695					O14949	Cytochrome b-c1 complex subunit 8 (Complex III subunit 8) (Complex III subunit VIII) (Ubiquinol-cytochrome c reductase complex 9.5 kDa protein) (Ubiquinol-cytochrome c reductase complex ubiquinone-binding protein QP-C)	UQCRQ	-0.356228	7.77142e-05
-0.361436	13.8194	-11.9646	4.6359e-09	2.32717e-07	11.1197	Q9Y530					P07384	Calpain-1 catalytic subunit (EC 3.4.22.52) (Calcium-activated neutral proteinase 1) (CANP 1) (Calpain mu-type) (Calpain-1 large subunit) (Cell proliferation-inducing gene 30 protein) (Micromolar-calpain) (muCANP)	CAPN1 CANPL1 PIG30	-0.356151	4.73075e-08
-0.360589	12.6135	-5.16345	0.00011653	0.000571335	0.633644	Q96C86					O14907	Tax1-binding protein 3 (Glutaminase-interacting protein 3) (Tax interaction protein 1) (TIP-1) (Tax-interacting protein 1)	TAX1BP3 TIP1	-0.354728	0.00147238
-0.360145	12.8373	-3.75332	0.00192578	0.00583316	-2.11198	P40763					Q9NXG2	THUMP domain-containing protein 1	THUMPD1	-0.35446	0.000127203
-0.359874	16.6362	-5.64873	4.67308e-05	0.000266623	1.59053	P68371					Q9Y291	28S ribosomal protein S33, mitochondrial (MRP-S33) (S33mt) (Mitochondrial small ribosomal subunit protein mS33)	MRPS33 CGI-139 PTD003	-0.354392	0.000198263
-0.359829	12.4399	-3.91165	0.00139416	0.00449737	-1.91976	Q96G28					Q92599	Septin-8	SEPTIN8 KIAA0202 SEPT8	-0.354392	0.000215152
-0.359495	12.5838	-8.45117	4.43775e-07	6.80845e-06	6.35986	P42858					P10253	Lysosomal alpha-glucosidase (EC 3.2.1.20) (Acid maltase) (Aglucosidase alfa) [Cleaved into: 76 kDa lysosomal alpha-glucosidase; 70 kDa lysosomal alpha-glucosidase]	GAA	-0.353316	2.00013e-06
-0.358311	11.9905	-5.73752	3.96697e-05	0.000232969	1.73253	Q9BRK0					P24752	Acetyl-CoA acetyltransferase, mitochondrial (EC 2.3.1.9) (Acetoacetyl-CoA thiolase) (T2)	ACAT1 ACAT MAT	-0.353144	6.05262e-06
-0.357841	12.5267	-7.14618	3.40862e-06	3.28714e-05	4.26754	P21399					Q9UHG3	Prenylcysteine oxidase 1 (EC 1.8.3.5) (Prenylcysteine lyase)	PCYOX1 KIAA0908 PCL1 UNQ597/PRO1183	-0.351927	1.8013e-05
-0.35761	15.1196	-5.79093	3.59664e-05	0.000216169	1.82827	Q9BY43					P35580	Myosin-10 (Cellular myosin heavy chain, type B) (Myosin heavy chain 10) (Myosin heavy chain, non-muscle IIb) (Non-muscle myosin heavy chain B) (NMMHC-B) (Non-muscle myosin heavy chain IIb) (NMMHC II-b) (NMMHC-IIB)	MYH10	-0.351586	2.40682e-05
-0.357282	13.0616	-9.08929	1.76555e-07	3.44148e-06	7.33021	P33897					P53990	IST1 homolog (hIST1) (Putative MAPK-activating protein PM28)	IST1 KIAA0174	-0.351219	0.000226813
-0.356228	14.389	-6.51699	9.86424e-06	7.77142e-05	3.15927	O14949					P54619	5'-AMP-activated protein kinase subunit gamma-1 (AMPK gamma1) (AMPK subunit gamma-1) (AMPKg)	PRKAG1	-0.351167	1.18371e-05
-0.356151	14.675	-14.1653	4.49985e-10	4.73075e-08	13.5044	P07384					P07311	Acylphosphatase-1 (EC 3.6.1.7) (Acylphosphatase, erythrocyte isozyme) (Acylphosphatase, organ-common type isozyme) (Acylphosphate phosphohydrolase 1)	ACYP1 ACYPE	-0.350995	0.00291324
-0.355777	13.2071	-0.849601	0.408938	0.502037	-7.13033	Q3ZCM7					P12955	Xaa-Pro dipeptidase (X-Pro dipeptidase) (EC 3.4.13.9) (Imidodipeptidase) (Peptidase D) (Proline dipeptidase) (Prolidase)	PEPD PRD	-0.350012	0.0010239
-0.354728	15.4326	-4.58099	0.000362654	0.00147238	-0.546816	O14907					O14832	Phytanoyl-CoA dioxygenase, peroxisomal (EC 1.14.11.18) (Phytanic acid oxidase) (Phytanoyl-CoA alpha-hydroxylase) (PhyH)	PHYH PAHX	-0.349389	2.70279e-05
-0.35446	13.9745	-6.16482	1.83079e-05	0.000127203	2.54513	Q9NXG2					O94886	CSC1-like protein 1 (Transmembrane protein 63A)	TMEM63A KIAA0489 KIAA0792	-0.348174	0.00261872
-0.354392	16.0417	-5.85227	3.21524e-05	0.000198263	1.93634	Q9Y291					Q96DX5	Ankyrin repeat and SOCS box protein 9 (ASB-9)	ASB9	-0.346894	5.70667e-06
-0.354392	15.2046	-5.79401	3.57637e-05	0.000215152	1.84208	Q92599					Q9NX08	COMM domain-containing protein 8	COMMD8 MDS022	-0.34673	0.0472721
-0.354198	14.2654	-1.10567	0.286331	0.377207	-6.88249	P0DP25					Q86WU2	Probable D-lactate dehydrogenase, mitochondrial (DLD) (Lactate dehydrogenase D) (EC 1.1.2.4)	LDHD	-0.346112	0.00113028
-0.353316	13.5658	-9.62309	8.45515e-08	2.00013e-06	8.10822	P10253					Q9BW83	Intraflagellar transport protein 27 homolog (Putative GTP-binding protein RAY-like) (Rab-like protein 4)	IFT27 RABL4 RAYL	-0.346027	2.70047e-05
-0.353144	15.0238	-8.55571	3.80353e-07	6.05262e-06	6.55262	P24752					Q9P0M6	Core histone macro-H2A.2 (Histone macroH2A2) (mH2A2)	MACROH2A2 H2AFY2	-0.34587	0.000271114
-0.351927	14.9022	-7.63994	1.53643e-06	1.8013e-05	5.09128	Q9UHG3					Q15651	High mobility group nucleosome-binding domain-containing protein 3 (Thyroid receptor-interacting protein 7) (TR-interacting protein 7) (TRIP-7)	HMGN3 TRIP7 PNAS-24	-0.345662	0.000302001
-0.351586	14.4492	-7.39956	2.25557e-06	2.40682e-05	4.72718	P35580					O60664	Perilipin-3 (47 kDa mannose 6-phosphate receptor-binding protein) (47 kDa MPR-binding protein) (Cargo selection protein TIP47) (Mannose-6-phosphate receptor-binding protein 1) (Placental protein 17) (PP17)	PLIN3 M6PRBP1 TIP47	-0.345362	0.000303476
-0.351219	14.8827	-5.75811	3.81971e-05	0.000226813	1.75277	P53990					P22392	Nucleoside diphosphate kinase B (NDK B) (NDP kinase B) (EC 2.7.4.6) (C-myc purine-binding transcription factor PUF) (Histidine protein kinase NDKB) (EC 2.7.13.3) (nm23-H2)	NME2 NM23B	-0.344161	1.36446e-05
-0.351167	14.6716	-7.97695	9.0813e-07	1.18371e-05	5.64304	P54619					O14966	Ras-related protein Rab-7L1 (Rab-7-like protein 1) (Ras-related protein Rab-29)	RAB29 RAB7L1	-0.344158	0.000145089
-0.350995	14.3447	-4.17008	0.00082541	0.00291324	-1.35877	P07311					P29323	Ephrin type-B receptor 2 (EC 2.7.10.1) (Developmentally-regulated Eph-related tyrosine kinase) (ELK-related tyrosine kinase) (EPH tyrosine kinase 3) (EPH-like kinase 5) (EK5) (hEK5) (Renal carcinoma antigen NY-REN-47) (Tyrosine-protein kinase TYRO5) (Tyrosine-protein kinase receptor EPH-3) [Cleaved into: EphB2/CTF1; EphB2/CTF2]	EPHB2 DRT EPHT3 EPTH3 ERK HEK5 TYRO5	-0.344003	0.00125739
-0.350012	13.9031	-4.80327	0.000234061	0.0010239	-0.110982	P12955					Q14012	Calcium/calmodulin-dependent protein kinase type 1 (EC 2.7.11.17) (CaM kinase I) (CaM-KI) (CaM kinase I alpha) (CaMKI-alpha)	CAMK1	-0.343851	1.22109e-06
-0.349389	14.3131	-7.30178	2.64252e-06	2.70279e-05	4.6813	O14832					P10606	Cytochrome c oxidase subunit 5B, mitochondrial (Cytochrome c oxidase polypeptide Vb)	COX5B	-0.343414	0.000386215
-0.348174	14.6573	-4.22979	0.000731756	0.00261872	-1.23825	O94886					Q7L1W4	Volume-regulated anion channel subunit LRRC8D (Leucine-rich repeat-containing protein 5) (Leucine-rich repeat-containing protein 8D) (HsLRRC8D)	LRRC8D LRRC5 UNQ213/PRO239	-0.3434	0.000485725
-0.346894	13.2418	-8.60094	3.55944e-07	5.70667e-06	6.64528	Q96DX5					P30048	Thioredoxin-dependent peroxide reductase, mitochondrial (EC 1.11.1.24) (Antioxidant protein 1) (AOP-1) (HBC189) (Peroxiredoxin III) (Prx-III) (Peroxiredoxin-3) (Protein MER5 homolog) (Thioredoxin-dependent peroxiredoxin 3)	PRDX3 AOP1	-0.342413	4.83773e-05
-0.34673	11.8933	-2.52307	0.0234481	0.0472721	-4.66679	Q9NX08					P17858	ATP-dependent 6-phosphofructokinase, liver type (ATP-PFK) (PFK-L) (EC 2.7.1.11) (6-phosphofructokinase type B) (Phosphofructo-1-kinase isozyme B) (PFK-B) (Phosphohexokinase)	PFKL	-0.341754	0.000170551
-0.346112	12.1861	-4.74151	0.000264197	0.00113028	-0.227828	Q86WU2					Q76N32	Centrosomal protein of 68 kDa (Cep68)	CEP68 KIAA0582	-0.341637	0.00349457
-0.346027	14.2002	-7.30329	2.63605e-06	2.70047e-05	4.55698	Q9BW83					O60701	UDP-glucose 6-dehydrogenase (UDP-Glc dehydrogenase) (UDP-GlcDH) (UDPGDH) (EC 1.1.1.22)	UGDH	-0.341153	0.00717027
-0.34587	14.6602	-5.63827	4.76448e-05	0.000271114	1.64361	Q9P0M6					Q86TX2	Acyl-coenzyme A thioesterase 1 (Acyl-CoA thioesterase 1) (EC 3.1.2.-) (CTE-I) (CTE-Ib) (Inducible cytosolic acyl-coenzyme A thioester hydrolase) (Long chain acyl-CoA thioester hydrolase) (Long chain acyl-CoA hydrolase) (Palmitoyl-coenzyme A thioesterase) (EC 3.1.2.2)	ACOT1 CTE1	-0.34051	0.00196073
-0.345662	14.6616	-5.56931	5.41533e-05	0.000302001	1.48803	Q15651					Q9NRA2	Sialin (H(+)/nitrate cotransporter) (H(+)/sialic acid cotransporter) (AST) (Membrane glycoprotein HP59) (Solute carrier family 17 member 5) (Vesicular H(+)/Aspartate-glutamate cotransporter)	SLC17A5	-0.340422	1.9176e-05
-0.345362	14.972	-5.5648	5.46097e-05	0.000303476	1.39483	O60664					Q8IXM2	Chromatin complexes subunit BAP18 (BPTF-associated protein of 18 kDa)	BAP18 C17orf49	-0.340404	4.75842e-06
-0.344161	15.7094	-7.85553	1.09574e-06	1.36446e-05	5.45821	P22392					Q8TD43	Transient receptor potential cation channel subfamily M member 4 (hTRPM4) (Calcium-activated non-selective cation channel 1) (Long transient receptor potential channel 4) (LTrpC-4) (LTrpC4) (Melastatin-4)	TRPM4 LTRPC4	-0.340152	2.48122e-05
-0.344158	15.1536	-6.07621	2.14478e-05	0.000145089	2.35598	O14966					Q8TB37	Iron-sulfur protein NUBPL (IND1 homolog) (Nucleotide-binding protein-like) (huInd1)	NUBPL C14orf127	-0.340142	3.94374e-05
-0.344003	11.6124	-4.67465	0.000301358	0.00125739	-0.239677	P29323					P31949	Protein S100-A11 (Calgizzarin) (Metastatic lymph node gene 70 protein) (MLN 70) (Protein S100-C) (S100 calcium-binding protein A11) [Cleaved into: Protein S100-A11, N-terminally processed]	S100A11 MLN70 S100C	-0.339995	0.00212365
-0.343851	14.5792	-10.1072	4.44894e-08	1.22109e-06	8.77833	Q14012					Q96KR6	Protein FAM210B, mitochondrial	FAM210B C20orf108 PSEC0265	-0.339945	0.000135386
-0.343414	14.9801	-5.41161	7.27503e-05	0.000386215	1.09804	P10606					P50995	Annexin A11 (56 kDa autoantigen) (Annexin XI) (Annexin-11) (Calcyclin-associated annexin 50) (CAP-50)	ANXA11 ANX11	-0.339803	1.38643e-06
-0.3434	13.2896	-5.26523	9.59635e-05	0.000485725	1.00403	Q7L1W4					Q86SF2	N-acetylgalactosaminyltransferase 7 (EC 2.4.1.41) (Polypeptide GalNAc transferase 7) (GalNAc-T7) (pp-GaNTase 7) (Protein-UDP acetylgalactosaminyltransferase 7) (UDP-GalNAc:polypeptide N-acetylgalactosaminyltransferase 7)	GALNT7	-0.339723	0.00450883
-0.342413	15.1072	-6.85496	5.53702e-06	4.83773e-05	3.75418	P30048					P09525	Annexin A4 (35-beta calcimedin) (Annexin IV) (Annexin-4) (Carbohydrate-binding protein p33/p41) (Chromobindin-4) (Endonexin I) (Lipocortin IV) (P32.5) (PP4-X) (Placental anticoagulant protein II) (PAP-II) (Protein II)	ANXA4 ANX4	-0.339326	4.64047e-06
-0.341754	13.8592	-5.95401	2.67276e-05	0.000170551	2.11598	P17858					Q03518	Antigen peptide transporter 1 (APT1) (EC 7.4.2.-) (ATP-binding cassette sub-family B member 2) (Peptide supply factor 1) (Peptide transporter PSF1) (PSF-1) (Peptide transporter TAP1) (Peptide transporter involved in antigen processing 1) (Really interesting new gene 4 protein) (RING4)	TAP1 ABCB2 PSF1 RING4 Y3	-0.339324	0.00020525
-0.341637	12.2298	-4.0633	0.00102445	0.00349457	-1.54081	Q76N32					P42765	3-ketoacyl-CoA thiolase, mitochondrial (EC 2.3.1.16) (Acetyl-CoA acetyltransferase) (EC 2.3.1.9) (Acetyl-CoA acyltransferase) (Acyl-CoA hydrolase, mitochondrial) (EC 3.1.2.-) (EC 3.1.2.1) (EC 3.1.2.2) (Beta-ketothiolase) (Mitochondrial 3-oxoacyl-CoA thiolase) (T1)	ACAA2	-0.339258	3.124e-06
-0.341153	13.4061	-3.63546	0.00245084	0.00717027	-2.49085	O60701					Q8N4Q0	Prostaglandin reductase 3 (PRG-3) (EC 1.3.1.48) (Zinc-binding alcohol dehydrogenase domain-containing protein 2)	ZADH2 PTGR3	-0.338685	0.000137339
-0.34051	15.5006	-4.40375	0.000516095	0.00196073	-0.911078	Q86TX2					Q9BZC7	ATP-binding cassette sub-family A member 2 (EC 7.6.2.-) (ATP-binding cassette transporter 2) (ATP-binding cassette 2)	ABCA2 ABC2 KIAA1062	-0.337663	7.30798e-06
-0.340422	14.8956	-7.58566	1.6745e-06	1.9176e-05	5.10836	Q9NRA2					P28799	Progranulin (PGRN) (Acrogranin) (Epithelin precursor) (Glycoprotein of 88 Kda) (GP88) (Glycoprotein 88) (Granulin precursor) (PC cell-derived growth factor) (PCDGF) (Proepithelin) (PEPI) [Cleaved into: Paragranulin; Granulin-1 (Granulin G); Granulin-2 (Granulin F); Granulin-3 (Epithelin-2) (Granulin B); Granulin-4 (Epithelin-1) (Granulin A); Granulin-5 (Granulin C); Granulin-6 (Granulin D); Granu…	GRN	-0.337181	1.05487e-06
-0.340404	15.0688	-8.76848	2.78991e-07	4.75842e-06	6.88636	Q8IXM2					O60262	Guanine nucleotide-binding protein G(I)/G(S)/G(O) subunit gamma-7	GNG7 GNGT7	-0.33706	2.21272e-05
-0.340152	11.6289	-7.37326	2.35344e-06	2.48122e-05	4.68651	Q8TD43					P61086	Ubiquitin-conjugating enzyme E2 K (EC 2.3.2.23) (E2 ubiquitin-conjugating enzyme K) (Huntingtin-interacting protein 2) (HIP-2) (Ubiquitin carrier protein) (Ubiquitin-conjugating enzyme E2-25 kDa) (Ubiquitin-conjugating enzyme E2(25K)) (Ubiquitin-conjugating enzyme E2-25K) (Ubiquitin-protein ligase)	UBE2K HIP2 LIG	-0.336906	4.37953e-05
-0.340142	13.7709	-7.01126	4.26167e-06	3.94374e-05	4.04191	Q8TB37					Q96CE8	Transmembrane 4 L6 family member 18	TM4SF18	-0.336428	9.41834e-07
-0.339995	14.1759	-4.35682	0.000566925	0.00212365	-0.90507	P31949					Q96HN2	Adenosylhomocysteinase 3 (AdoHcyase 3) (EC 3.3.1.1) (IP(3)Rs binding protein released with IP(3) 2) (IRBIT2) (Long-IRBIT) (S-adenosyl-L-homocysteine hydrolase 3) (S-adenosylhomocysteine hydrolase-like protein 2)	AHCYL2 KIAA0828	-0.336337	1.51288e-05
-0.339945	12.199	-6.12023	1.98234e-05	0.000135386	2.47082	Q96KR6					O95671	Probable bifunctional dTTP/UTP pyrophosphatase/methyltransferase protein [Includes: dTTP/UTP pyrophosphatase (dTTPase/UTPase) (EC 3.6.1.9) (Nucleoside triphosphate pyrophosphatase) (Nucleotide pyrophosphatase) (Nucleotide PPase); N-acetylserotonin O-methyltransferase-like protein (ASMTL) (EC 2.1.1.-)]	ASMTL	-0.336098	1.8013e-05
-0.339803	14.8336	-9.97085	5.31828e-08	1.38643e-06	8.60028	P50995					O75351	Vacuolar protein sorting-associated protein 4B (EC 3.6.4.6) (Cell migration-inducing gene 1 protein) (Suppressor of K(+) transport growth defect 1) (Protein SKD1)	VPS4B SKD1 VPS42 MIG1	-0.335929	0.00801983
-0.339723	12.0808	-3.90969	0.00139973	0.00450883	-1.79302	Q86SF2					Q5VT66	Mitochondrial amidoxime-reducing component 1 (mARC1) (EC 1.7.-.-) (Molybdenum cofactor sulfurase C-terminal domain-containing protein 1) (MOSC domain-containing protein 1) (Moco sulfurase C-terminal domain-containing protein 1)	MTARC1 MARC1 MOSC1	-0.335586	0.0103534
-0.339326	14.7896	-8.80647	2.64115e-07	4.64047e-06	6.96386	P09525					O43813	Glutathione S-transferase LANCL1 (EC 2.5.1.18) (40 kDa erythrocyte membrane protein) (p40) (LanC-like protein 1)	LANCL1 GPR69A	-0.33506	4.65183e-06
-0.339324	13.8686	-5.82544	3.37655e-05	0.00020525	2.07979	Q03518					P51689	Arylsulfatase D (ASD) (EC 3.1.6.-)	ARSD	-0.335021	0.00226983
-0.339258	13.9391	-9.17357	1.56858e-07	3.124e-06	7.55892	P42765					Q9NVA2	Septin-11	SEPTIN11 SEPT11	-0.33439	5.81828e-07
-0.338685	15.5396	-6.11043	2.01736e-05	0.000137339	2.47986	Q8N4Q0					Q9Y6N5	Sulfide:quinone oxidoreductase, mitochondrial (SQOR) (EC 1.8.5.8) (Sulfide dehydrogenase-like) (Sulfide quinone oxidoreductase)	SQOR SQRDL CGI-44	-0.3343	4.52079e-05
-0.337663	12.3347	-8.38445	4.9001e-07	7.30798e-06	6.30503	Q9BZC7					P15531	Nucleoside diphosphate kinase A (NDK A) (NDP kinase A) (EC 2.7.4.6) (Granzyme A-activated DNase) (GAAD) (Metastasis inhibition factor nm23) (NM23-H1) (Tumor metastatic process-associated protein)	NME1 NDPKA NM23	-0.334168	2.45373e-06
-0.33742	14.9454	-1.53242	0.146291	0.217467	-6.34036	Q9UMS0					O95302	Peptidyl-prolyl cis-trans isomerase FKBP9 (PPIase FKBP9) (EC 5.2.1.8) (63 kDa FK506-binding protein) (63 kDa FKBP) (FKBP-63) (FK506-binding protein 9) (FKBP-9) (Rotamase)	FKBP9 FKBP60 FKBP63	-0.333732	1.91582e-07
-0.337181	14.4102	-10.2598	3.65167e-08	1.05487e-06	9.00411	P28799					P36639	Oxidized purine nucleoside triphosphate hydrolase (EC 3.6.1.56) (2-hydroxy-dATP diphosphatase) (7,8-dihydro-8-oxoguanine triphosphatase) (8-oxo-dGTPase) (Methylated purine nucleoside triphosphate hydrolase) (EC 3.6.1.-) (Nucleoside diphosphate-linked moiety X motif 1) (Nudix motif 1)	NUDT1 MTH1	-0.33301	2.55319e-05
-0.33706	14.8705	-7.46862	2.01846e-06	2.21272e-05	4.82578	O60262					Q6PJF5	Inactive rhomboid protein 2 (iRhom2) (Rhomboid 5 homolog 2) (Rhomboid family member 2) (Rhomboid veinlet-like protein 5) (Rhomboid veinlet-like protein 6)	RHBDF2 IRHOM2 RHBDL5 RHBDL6	-0.332941	0.000183372
-0.336906	13.4592	-6.93145	4.86918e-06	4.37953e-05	3.92286	P61086					Q04828	Aldo-keto reductase family 1 member C1 (EC 1.1.1.-) (EC 1.1.1.112) (EC 1.1.1.209) (EC 1.1.1.210) (EC 1.1.1.357) (EC 1.1.1.51) (EC 1.1.1.53) (EC 1.1.1.62) (EC 1.3.1.20) (20-alpha-hydroxysteroid dehydrogenase) (20-alpha-HSD) (EC 1.1.1.149) (Chlordecone reductase homolog HAKRC) (Dihydrodiol dehydrogenase 1) (DD1) (High-affinity hepatic bile acid-binding protein) (HBAB)	AKR1C1 DDH DDH1	-0.33269	0.000789607
-0.336428	15.0367	-10.4067	3.02538e-08	9.41834e-07	9.21351	Q96CE8					Q15435	Protein phosphatase 1 regulatory subunit 7 (Protein phosphatase 1 regulatory subunit 22)	PPP1R7 SDS22	-0.332617	0.00400571
-0.336337	13.3861	-7.77576	1.24088e-06	1.51288e-05	5.39717	Q96HN2					P30046	D-dopachrome decarboxylase (EC 4.1.1.84) (D-dopachrome tautomerase) (Phenylpyruvate tautomerase II)	DDT	-0.332281	2.68169e-05
-0.336098	14.2236	-7.64024	1.53571e-06	1.8013e-05	5.1153	O95671					P28331	NADH-ubiquinone oxidoreductase 75 kDa subunit, mitochondrial (EC 7.1.1.2) (Complex I-75kD) (CI-75kD)	NDUFS1	-0.332166	7.38352e-05
-0.335929	13.9682	-3.56662	0.00282195	0.00801983	-2.62309	O75351					Q13620	Cullin-4B (CUL-4B)	CUL4B KIAA0695	-0.332053	7.01327e-05
-0.335586	13.528	-3.4154	0.0038472	0.0103534	-2.75217	Q5VT66					Q9Y5S2	Serine/threonine-protein kinase MRCK beta (EC 2.7.11.1) (CDC42-binding protein kinase beta) (CDC42BP-beta) (DMPK-like beta) (Myotonic dystrophy kinase-related CDC42-binding kinase beta) (MRCK beta) (Myotonic dystrophy protein kinase-like beta)	CDC42BPB KIAA1124	-0.331577	1.95585e-05
-0.33506	15.6741	-8.79914	2.66919e-07	4.65183e-06	6.93213	O43813					P78356	Phosphatidylinositol 5-phosphate 4-kinase type-2 beta (EC 2.7.1.149) (1-phosphatidylinositol 5-phosphate 4-kinase 2-beta) (Diphosphoinositide kinase 2-beta) (Phosphatidylinositol 5-phosphate 4-kinase type II beta) (PI(5)P 4-kinase type II beta) (PIP4KII-beta) (PtdIns(5)P-4-kinase isoform 2-beta)	PIP4K2B PIP5K2B	-0.330635	1.19616e-05
-0.335021	13.1583	-4.31668	0.000614442	0.00226983	-0.993858	P51689					Q9UHK6	Alpha-methylacyl-CoA racemase (EC 5.1.99.4) (2-methylacyl-CoA racemase)	AMACR	-0.330448	0.000137918
-0.33494	14.8748	-1.98385	0.0659333	0.112635	-5.66459	O43768					P51570	Galactokinase (EC 2.7.1.6) (Galactose kinase)	GALK1 GALK	-0.3304	0.000102653
-0.334619	15.4142	-2.39297	0.0302761	0.0585049	-4.93916	Q8TCZ2					Q13404	Ubiquitin-conjugating enzyme E2 variant 1 (UEV-1) (CROC-1) (TRAF6-regulated IKK activator 1 beta Uev1A)	UBE2V1 CROC1 UBE2V UEV1 P/OKcl.19	-0.33025	2.4192e-05
-0.33439	14.4842	-10.9181	1.59678e-08	5.81828e-07	9.95494	Q9NVA2					Q8WVN6	Secreted and transmembrane protein 1 (Protein K-12)	SECTM1 K12	-0.330065	0.000128322
-0.3343	14.9515	-6.90835	5.06148e-06	4.52079e-05	3.88003	Q9Y6N5					O75832	26S proteasome non-ATPase regulatory subunit 10 (26S proteasome regulatory subunit p28) (Gankyrin) (p28(GANK))	PSMD10	-0.330046	2.38869e-05
-0.334168	15.3643	-9.41844	1.11725e-07	2.45373e-06	7.83009	P15531					Q9H832	Ubiquitin-conjugating enzyme E2 Z (EC 2.3.2.23) (E2 ubiquitin-conjugating enzyme Z) (Uba6-specific E2 conjugating enzyme 1) (Use1) (Ubiquitin carrier protein Z) (Ubiquitin-protein ligase Z)	UBE2Z HOYS7	-0.329783	0.000342836
-0.333732	13.085	-12.1996	3.55501e-09	1.91582e-07	11.3958	O95302					Q6SZW1	NAD(+) hydrolase SARM1 (NADase SARM1) (hSARM1) (EC 3.2.2.6) (NADP(+) hydrolase SARM1) (EC 3.2.2.-) (Sterile alpha and Armadillo repeat protein) (Sterile alpha and TIR motif-containing protein 1) (Sterile alpha motif domain-containing protein 2) (MyD88-5) (SAM domain-containing protein 2) (Tir-1 homolog) (HsTIR)	SARM1 KIAA0524 SAMD2 SARM	-0.329471	2.96746e-07
-0.33301	14.1222	-7.34578	2.46043e-06	2.55319e-05	4.73111	P36639					P29401	Transketolase (TK) (EC 2.2.1.1)	TKT	-0.329118	0.00112477
-0.332941	13.0266	-5.90477	2.92229e-05	0.000183372	2.07906	Q6PJF5					P04439	HLA class I histocompatibility antigen, A alpha chain (Human leukocyte antigen A) (HLA-A)	HLA-A HLAA	-0.329013	2.78103e-06
-0.33269	14.2673	-4.961	0.00017213	0.000789607	0.264278	Q04828					Q9UI09	NADH dehydrogenase [ubiquinone] 1 alpha subcomplex subunit 12 (13 kDa differentiation-associated protein) (Complex I-B17.2) (CI-B17.2) (CIB17.2) (NADH-ubiquinone oxidoreductase subunit B17.2)	NDUFA12 DAP13	-0.328911	0.000430998
-0.332617	13.4224	-3.98032	0.00121239	0.00400571	-1.78525	Q15435					Q86WR0	Coiled-coil domain-containing protein 25	CCDC25	-0.32867	0.000319973
-0.332281	12.5965	-7.30857	2.61353e-06	2.68169e-05	4.52138	P30046					P61970	Nuclear transport factor 2 (NTF-2) (Placental protein 15) (PP15)	NUTF2 NTF2	-0.328447	0.0242274
-0.332166	13.9937	-6.55809	9.18767e-06	7.38352e-05	3.21945	P28331					P49189	4-trimethylaminobutyraldehyde dehydrogenase (TMABA-DH) (TMABALDH) (EC 1.2.1.47) (Aldehyde dehydrogenase E3 isozyme) (Aldehyde dehydrogenase family 9 member A1) (EC 1.2.1.3) (Gamma-aminobutyraldehyde dehydrogenase) (EC 1.2.1.19) (R-aminobutyraldehyde dehydrogenase) [Cleaved into: 4-trimethylaminobutyraldehyde dehydrogenase, N-terminally processed]	ALDH9A1 ALDH4 ALDH7 ALDH9	-0.328069	1.05376e-05
-0.332053	13.368	-6.59378	8.63945e-06	7.01327e-05	3.3713	Q13620					Q8TE99	2-phosphoxylose phosphatase 1 (EC 3.1.3.-) (Acid phosphatase-like protein 2) (Xylosyl phosphatase) (epididymis luminal protein 124)	PXYLP1 ACPL2 HEL124 XYLP UNQ370/PRO706	-0.327895	3.98336e-05
-0.331577	14.0102	-7.56875	1.7201e-06	1.95585e-05	4.95539	Q9Y5S2					P29590	Protein PML (E3 SUMO-protein ligase PML) (EC 2.3.2.-) (Promyelocytic leukemia protein) (RING finger protein 71) (RING-type E3 SUMO transferase PML) (Tripartite motif-containing protein 19) (TRIM19)	PML MYL PP8675 RNF71 TRIM19	-0.327724	0.000396216
-0.330635	13.0661	-7.96664	9.22658e-07	1.19616e-05	5.61357	P78356					Q07812	Apoptosis regulator BAX (Bcl-2-like protein 4) (Bcl2-L-4)	BAX BCL2L4	-0.32746	7.58141e-05
-0.330448	13.7159	-6.10748	2.02801e-05	0.000137918	2.43441	Q9UHK6					P14324	Farnesyl pyrophosphate synthase (FPP synthase) (FPS) (EC 2.5.1.10) ((2E,6E)-farnesyl diphosphate synthase) (Dimethylallyltranstransferase) (EC 2.5.1.1) (Farnesyl diphosphate synthase) (Geranyltranstransferase)	FDPS FPS KIAA1293	-0.327403	0.0124418
-0.3304	14.4189	-6.32335	1.38301e-05	0.000102653	2.8144	P51570					P00492	Hypoxanthine-guanine phosphoribosyltransferase (HGPRT) (HGPRTase) (EC 2.4.2.8)	HPRT1 HPRT	-0.327367	0.000680941
-0.33025	13.7231	-7.39535	2.27095e-06	2.4192e-05	4.69221	Q13404					O95248	Myotubularin-related protein 5 (Inactive phosphatidylinositol 3-phosphatase 5) (SET-binding factor 1) (Sbf1)	SBF1 MTMR5	-0.327211	0.00591078
-0.330065	12.7417	-6.15808	1.8529e-05	0.000128322	2.49424	Q8WVN6					P08236	Beta-glucuronidase (EC 3.2.1.31) (Beta-G1)	GUSB	-0.326608	4.50989e-06
-0.330046	14.2705	-7.40632	2.23113e-06	2.38869e-05	4.71179	O75832					P53602	Diphosphomevalonate decarboxylase (EC 4.1.1.33) (Mevalonate (diphospho)decarboxylase) (MDDase) (Mevalonate pyrophosphate decarboxylase)	MVD MPD	-0.326524	6.43967e-08
-0.329783	14.7346	-5.48756	6.30823e-05	0.000342836	1.25719	Q9H832					O14880	Microsomal glutathione S-transferase 3 (Microsomal GST-3) (Glutathione peroxidase MGST3) (EC 1.11.1.-) (LTC4 synthase MGST3) (EC 4.4.1.20) (Microsomal glutathione S-transferase III) (Microsomal GST-III)	MGST3	-0.325956	0.00961714
-0.329471	12.9673	-11.6862	6.38561e-09	2.96746e-07	10.835	Q6SZW1					A9UHW6	MIF4G domain-containing protein (SLBP-interacting protein 1) (hSLIP1)	MIF4GD SLIP1	-0.325953	0.000282489
-0.329118	14.3515	-4.74569	0.000262039	0.00112477	-0.201578	P29401					Q96I99	Succinate--CoA ligase [GDP-forming] subunit beta, mitochondrial (EC 6.2.1.4) (GTP-specific succinyl-CoA synthetase subunit beta) (G-SCS) (GTPSCS) (Succinyl-CoA synthetase beta-G chain) (SCS-betaG)	SUCLG2	-0.325886	0.000658465
-0.329013	14.0263	-9.28666	1.34e-07	2.78103e-06	7.67118	P04439					Q9H479	Fructosamine-3-kinase (EC 2.7.1.171) (Protein-psicosamine 3-kinase FN3K) (Protein-ribulosamine 3-kinase FN3K) (EC 2.7.1.172)	FN3K	-0.325874	5.2606e-05
-0.328911	13.5719	-5.33962	8.33365e-05	0.000430998	0.952378	Q9UI09					Q9BWU1	Cyclin-dependent kinase 19 (EC 2.7.11.22) (CDC2-related protein kinase 6) (Cell division cycle 2-like protein kinase 6) (Cell division protein kinase 19) (Cyclin-dependent kinase 11) (Death-preventing kinase)	CDK19 CDC2L6 CDK11 KIAA1028	-0.325855	3.11242e-05
-0.32867	14.8775	-5.5304	5.82268e-05	0.000319973	1.36106	Q86WR0					P10619	Lysosomal protective protein (EC 3.4.16.5) (Carboxypeptidase C) (Carboxypeptidase L) (Cathepsin A) (Protective protein cathepsin A) (PPCA) (Protective protein for beta-galactosidase) [Cleaved into: Lysosomal protective protein 32 kDa chain; Lysosomal protective protein 20 kDa chain]	CTSA PPGB	-0.325152	0.00920136
-0.328447	13.9611	-2.91906	0.0106007	0.0242274	-3.91322	P61970					O95571	Persulfide dioxygenase ETHE1, mitochondrial (EC 1.13.11.18) (Ethylmalonic encephalopathy protein 1) (Hepatoma subtracted clone one protein) (Sulfur dioxygenase ETHE1)	ETHE1 HSCO	-0.324984	1.82212e-07
-0.328069	14.8823	-8.06753	7.90362e-07	1.05376e-05	5.84227	P49189					Q5VWZ2	Lysophospholipase-like protein 1 (EC 3.1.2.-)	LYPLAL1	-0.324957	1.04161e-05
-0.327895	12.5387	-7.00293	4.32115e-06	3.98336e-05	4.03662	Q8TE99					Q9C0H9	SRC kinase signaling inhibitor 1 (SNAP-25-interacting protein) (SNIP) (p130Cas-associated protein) (p140Cap)	SRCIN1 KIAA1684 P140 SNIP	-0.323452	0.00478178
-0.327724	13.9576	-5.3954	7.5005e-05	0.000396216	1.10692	P29590					Q6NUK1	Calcium-binding mitochondrial carrier protein SCaMC-1 (Mitochondrial ATP-Mg/Pi carrier protein 1) (Mitochondrial Ca(2+)-dependent solute carrier protein 1) (Small calcium-binding mitochondrial carrier protein 1) (Solute carrier family 25 member 24)	SLC25A24 APC1 MCSC1 SCAMC1	-0.323427	3.08768e-06
-0.32746	14.2551	-6.53557	9.55213e-06	7.58141e-05	3.19541	Q07812					Q9HB40	Retinoid-inducible serine carboxypeptidase (EC 3.4.16.-) (Serine carboxypeptidase 1)	SCPEP1 RISC SCP1 MSTP034 UNQ265/PRO302	-0.323277	4.22426e-05
-0.327403	15.2723	-3.31087	0.00476613	0.0124418	-3.1546	P14324					O00764	Pyridoxal kinase (EC 2.7.1.35) (Pyridoxine kinase)	PDXK C21orf124 C21orf97 PKH PNK PRED79	-0.323273	0.000713317
-0.327367	14.0914	-5.05373	0.000143876	0.000680941	0.394405	P00492					P17050	Alpha-N-acetylgalactosaminidase (EC 3.2.1.49) (Alpha-galactosidase B)	NAGA	-0.32312	4.7471e-07
-0.327211	11.0519	-3.74413	0.00196227	0.00591078	-2.25679	O95248					P55263	Adenosine kinase (AK) (EC 2.7.1.20) (Adenosine 5'-phosphotransferase)	ADK	-0.323016	0.00115783
-0.326608	14.5085	-8.83483	2.53557e-07	4.50989e-06	7.00402	P08236					O95861	3'(2'),5'-bisphosphate nucleotidase 1 (EC 3.1.3.7) (Bisphosphate 3'-nucleotidase 1) (PAP-inositol 1,4-phosphatase) (PIP)	BPNT1	-0.322451	2.99039e-05
-0.326524	12.4838	-13.6336	7.67258e-10	6.43967e-08	12.9808	P53602					O43678	NADH dehydrogenase [ubiquinone] 1 alpha subcomplex subunit 2 (Complex I-B8) (CI-B8) (NADH-ubiquinone oxidoreductase B8 subunit)	NDUFA2	-0.32202	2.03147e-05
-0.325956	14.7486	-3.45985	0.00351214	0.00961714	-2.81798	O14880					Q9UH03	Neuronal-specific septin-3	SEPTIN3 SEP3 SEPT3	-0.322009	0.00083137
-0.325953	15.001	-5.61228	4.99961e-05	0.000282489	1.49815	A9UHW6					Q15257	Serine/threonine-protein phosphatase 2A activator (EC 5.2.1.8) (PP2A, subunit B', PR53 isoform) (Phosphotyrosyl phosphatase activator) (PTPA) (Serine/threonine-protein phosphatase 2A regulatory subunit 4) (Serine/threonine-protein phosphatase 2A regulatory subunit B')	PTPA PPP2R4	-0.321956	0.000485497
-0.325886	15.2022	-5.07413	0.000138329	0.000658465	0.507318	Q96I99					Q9NRF8	CTP synthase 2 (EC 6.3.4.2) (CTP synthetase 2) (UTP--ammonia ligase 2)	CTPS2	-0.320743	0.00559778
-0.325874	13.0267	-6.79025	6.17688e-06	5.2606e-05	3.64588	Q9H479					Q9Y3D2	Methionine-R-sulfoxide reductase B2, mitochondrial (MsrB2) (EC 1.8.4.12) (EC 1.8.4.14)	MSRB2 CBS-1 MSRB CGI-131	-0.320289	0.000471413
-0.325855	13.0458	-7.1877	3.18376e-06	3.11242e-05	4.35829	Q9BWU1					Q9Y5Y2	Cytosolic Fe-S cluster assembly factor NUBP2 (Nucleotide-binding protein 2) (NBP 2)	NUBP2	-0.320112	2.41958e-05
-0.325152	14.3145	-3.48539	0.00333303	0.00920136	-2.77302	P10619					Q9NP61	ADP-ribosylation factor GTPase-activating protein 3 (ARF GAP 3)	ARFGAP3 ARFGAP1	-0.319966	0.000789607
-0.324984	14.0785	-12.2736	3.27278e-09	1.82212e-07	11.4667	O95571					Q9UHJ6	Sedoheptulokinase (SHK) (EC 2.7.1.14) (Carbohydrate kinase-like protein)	SHPK CARKL	-0.319541	0.000244738
-0.324957	15.0146	-8.07785	7.77998e-07	1.04161e-05	5.93221	Q5VWZ2					O95479	GDH/6PGL endoplasmic bifunctional protein [Includes: Hexose-6-phosphate dehydrogenase (Glucose 1-dehydrogenase) (GDH) (EC 1.1.1.47) (Glucose-6-phosphate dehydrogenase) (EC 1.1.1.363); 6-phosphogluconolactonase (6PGL) (EC 3.1.1.31)]	H6PD GDH	-0.319288	1.30384e-05
-0.323452	15.7719	-3.87639	0.00149799	0.00478178	-1.97842	Q9C0H9					Q93052	Lipoma-preferred partner (LIM domain-containing preferred translocation partner in lipoma)	LPP	-0.319029	0.0158642
-0.323427	13.2491	-9.19088	1.53108e-07	3.08768e-06	7.55206	Q6NUK1					Q9NX36	DnaJ homolog subfamily C member 28	DNAJC28 C21orf55 C21orf78	-0.318815	7.75578e-05
-0.323277	12.239	-6.9586	4.65289e-06	4.22426e-05	3.93878	Q9HB40					Q16851	UTP--glucose-1-phosphate uridylyltransferase (EC 2.7.7.9) (UDP-glucose pyrophosphorylase) (UDPGP) (UGPase)	UGP2 UGP1	-0.317656	0.00192639
-0.323273	12.1831	-5.02433	0.000152274	0.000713317	0.368221	O00764					Q86YM7	Homer protein homolog 1 (Homer-1)	HOMER1 SYN47	-0.317651	0.000239299
-0.32312	13.4708	-11.1691	1.17697e-08	4.7471e-07	10.1941	P17050					O00299	Chloride intracellular channel protein 1 (Chloride channel ABP) (Nuclear chloride ion channel 27) (NCC27) (Regulatory nuclear chloride ion channel protein) (hRNCC)	CLIC1 G6 NCC27	-0.317264	0.0085694
-0.323016	13.5931	-4.72757	0.000271538	0.00115783	-0.265723	P55263					Q53T59	HCLS1-binding protein 3 (HS1-binding protein 3) (HSP1BP-3)	HS1BP3	-0.317242	2.11805e-06
-0.322451	14.424	-7.22243	3.00765e-06	2.99039e-05	4.3951	O95861					Q15555	Microtubule-associated protein RP/EB family member 2 (APC-binding protein EB2) (End-binding protein 2) (EB2)	MAPRE2 RP1	-0.317086	0.00117431
-0.32202	15.1099	-7.53796	1.80658e-06	2.03147e-05	4.9183	O43678					P35914	Hydroxymethylglutaryl-CoA lyase, mitochondrial (HL) (HMG-CoA lyase) (EC 4.1.3.4) (3-hydroxy-3-methylglutarate-CoA lyase)	HMGCL	-0.3168	4.87597e-05
-0.322009	14.1225	-4.93004	0.00018279	0.00083137	0.255035	Q9UH03					P04899	Guanine nucleotide-binding protein G(i) subunit alpha-2 (Adenylate cyclase-inhibiting G alpha protein)	GNAI2 GNAI2B	-0.316456	4.55503e-05
-0.321956	13.624	-5.26589	9.58428e-05	0.000485497	0.824875	Q15257					Q9BT09	Protein canopy homolog 3 (CTG repeat protein 4a) (Expanded repeat-domain protein CAG/CTG 5) (Protein associated with TLR4) (Trinucleotide repeat-containing gene 5 protein)	CNPY3 CTG4A ERDA5 PRAT4A TNRC5 HSPC084 UNQ1934/PRO4409	-0.316262	3.89241e-06
-0.320743	14.8143	-3.77905	0.00182714	0.00559778	-2.17049	Q9NRF8					O00748	Cocaine esterase (EC 3.1.1.84) (Carboxylesterase 2) (CE-2) (hCE-2) (EC 3.1.1.1) (Methylumbelliferyl-acetate deacetylase 2) (EC 3.1.1.56)	CES2 ICE	-0.315951	0.0219854
-0.320289	13.5509	-5.28489	9.24442e-05	0.000471413	0.85483	Q9Y3D2					Q96MX0	CKLF-like MARVEL transmembrane domain-containing protein 3 (Chemokine-like factor superfamily member 3)	CMTM3 CKLFSF3	-0.315749	0.0011801
-0.320112	13.5541	-7.39422	2.27508e-06	2.41958e-05	4.70143	Q9Y5Y2					P06744	Glucose-6-phosphate isomerase (GPI) (EC 5.3.1.9) (Autocrine motility factor) (AMF) (Neuroleukin) (NLK) (Phosphoglucose isomerase) (PGI) (Phosphohexose isomerase) (PHI) (Sperm antigen 36) (SA-36)	GPI	-0.31495	0.000351446
-0.319966	14.1464	-4.96118	0.00017207	0.000789607	0.232057	Q9NP61					P31939	Bifunctional purine biosynthesis protein ATIC (AICAR transformylase/inosine monophosphate cyclohydrolase) (ATIC) [Cleaved into: Bifunctional purine biosynthesis protein ATIC, N-terminally processed] [Includes: Phosphoribosylaminoimidazolecarboxamide formyltransferase (EC 2.1.2.3) (5-aminoimidazole-4-carboxamide ribonucleotide formyltransferase) (AICAR formyltransferase) (AICAR transformylase); In…	ATIC PURH OK/SW-cl.86	-0.314652	0.00179685
-0.319541	13.4537	-5.70531	4.20936e-05	0.000244738	1.7812	Q9UHJ6					P07099	Epoxide hydrolase 1 (EC 3.3.2.9) (Epoxide hydratase) (Microsomal epoxide hydrolase) (mEH)	EPHX1 EPHX EPOX	-0.314469	9.96899e-06
-0.319288	14.5161	-7.88857	1.04096e-06	1.30384e-05	5.57164	O95479					O00560	Syntenin-1 (Melanoma differentiation-associated protein 9) (MDA-9) (Pro-TGF-alpha cytoplasmic domain-interacting protein 18) (TACIP18) (Scaffold protein Pbp1) (Syndecan-binding protein 1)	SDCBP MDA9 SYCL	-0.314316	2.55896e-06
-0.319029	13.7957	-3.16724	0.00639466	0.0158642	-3.42577	Q93052					P68363	Tubulin alpha-1B chain (Alpha-tubulin ubiquitous) (Tubulin K-alpha-1) (Tubulin alpha-ubiquitous chain) [Cleaved into: Detyrosinated tubulin alpha-1B chain]	TUBA1B	-0.314289	0.00157313
-0.318815	11.9649	-6.51887	9.83229e-06	7.75578e-05	3.15412	Q9NX36					Q9NQW7	Xaa-Pro aminopeptidase 1 (EC 3.4.11.9) (Aminoacylproline aminopeptidase) (Cytosolic aminopeptidase P) (Soluble aminopeptidase P) (sAmp) (X-Pro aminopeptidase 1) (X-prolyl aminopeptidase 1, soluble)	XPNPEP1 XPNPEPL XPNPEPL1	-0.314251	0.000587487
-0.317656	14.0111	-4.41437	0.000505254	0.00192639	-0.8945	Q16851					O15230	Laminin subunit alpha-5 (Laminin-10 subunit alpha) (Laminin-11 subunit alpha) (Laminin-15 subunit alpha)	LAMA5 KIAA0533 KIAA1907	-0.314218	0.00591338
-0.317651	13.4294	-5.72096	4.08969e-05	0.000239299	1.70195	Q86YM7					Q8N142	Adenylosuccinate synthetase isozyme 1 (AMPSase 1) (AdSS 1) (EC 6.3.4.4) (Adenylosuccinate synthetase, basic isozyme) (Adenylosuccinate synthetase, muscle isozyme) (M-type adenylosuccinate synthetase) (Adenylosuccinate synthetase-like 1) (AdSSL1) (IMP--aspartate ligase 1)	ADSS1 ADSSL1	-0.31313	3.07292e-06
-0.317264	14.7263	-3.52709	0.00306002	0.0085694	-2.69164	O00299					Q9HA64	Ketosamine-3-kinase (EC 2.7.1.172) (Fructosamine-3-kinase-related protein) (FN3K-RP) (FN3K-related protein) (Protein-psicosamine 3-kinase FN3KRP) (EC 2.7.1.-)	FN3KRP	-0.312473	0.00913784
-0.317242	13.2596	-9.5517	9.31375e-08	2.11805e-06	8.05037	Q53T59					P61916	NPC intracellular cholesterol transporter 2 (Epididymal secretory protein E1) (Human epididymis-specific protein 1) (He1) (Niemann-Pick disease type C2 protein)	NPC2 HE1	-0.312346	2.08651e-06
-0.317086	11.4601	-4.71869	0.000276319	0.00117431	-0.173231	Q15555					P18669	Phosphoglycerate mutase 1 (EC 5.4.2.11) (EC 5.4.2.4) (BPG-dependent PGAM 1) (Phosphoglycerate mutase isozyme B) (PGAM-B)	PGAM1 PGAMA CDABP0006	-0.312036	4.00162e-05
-0.3168	15.1778	-6.84868	5.59599e-06	4.87597e-05	3.77906	P35914					Q9NXU5	ADP-ribosylation factor-like protein 15 (ADP-ribosylation factor-related protein 2) (ARF-related protein 2)	ARL15 ARFRP2	-0.31172	0.00159729
-0.316456	15.048	-6.90055	5.12823e-06	4.55503e-05	3.86301	P04899					Q9P0V9	Septin-10	SEPTIN10 SEPT10	-0.31066	0.00355751
-0.316262	15.1606	-8.96769	2.09705e-07	3.89241e-06	7.17935	Q9BT09					P47895	Aldehyde dehydrogenase family 1 member A3 (EC 1.2.1.36) (Aldehyde dehydrogenase 6) (Retinaldehyde dehydrogenase 3) (RALDH-3) (RalDH3)	ALDH1A3 ALDH6	-0.31035	0.000344908
-0.315951	11.2088	-2.97736	0.00941742	0.0219854	-3.78779	O00748					P04075	Fructose-bisphosphate aldolase A (EC 4.1.2.13) (Lung cancer antigen NY-LU-1) (Muscle-type aldolase)	ALDOA ALDA	-0.3103	0.00106707
-0.315749	14.5537	-4.71518	0.000278232	0.0011801	-0.256269	Q96MX0					Q8WZA0	Protein LZIC (Leucine zipper and CTNNBIP1 domain-containing protein) (Leucine zipper and ICAT homologous domain-containing protein)	LZIC	-0.310248	0.00037733
-0.31556	14.7234	-2.08864	0.0542474	0.0957316	-5.46025	P58546					Q6NVY1	3-hydroxyisobutyryl-CoA hydrolase, mitochondrial (EC 3.1.2.4) (3-hydroxyisobutyryl-coenzyme A hydrolase) (HIB-CoA hydrolase) (HIBYL-CoA-H)	HIBCH	-0.310233	9.02402e-05
-0.31495	15.3337	-5.47342	6.47761e-05	0.000351446	1.22616	P06744					Q13907	Isopentenyl-diphosphate Delta-isomerase 1 (EC 5.3.3.2) (Isopentenyl pyrophosphate isomerase 1) (IPP isomerase 1) (IPPI1)	IDI1	-0.309567	0.0056251
-0.314652	14.8022	-4.45555	0.000465376	0.00179685	-0.811127	P31939					Q15796	Mothers against decapentaplegic homolog 2 (MAD homolog 2) (Mothers against DPP homolog 2) (JV18-1) (Mad-related protein 2) (hMAD-2) (SMAD family member 2) (SMAD 2) (Smad2) (hSMAD2)	SMAD2 MADH2 MADR2	-0.309354	4.9491e-05
-0.314469	13.6918	-8.12153	7.27904e-07	9.96899e-06	5.87783	P07099					P14854	Cytochrome c oxidase subunit 6B1 (Cytochrome c oxidase subunit VIb isoform 1) (COX VIb-1)	COX6B1 COX6B	-0.309163	0.00651745
-0.314316	13.1839	-9.37404	1.18758e-07	2.55896e-06	7.81328	O00560					P06733	Alpha-enolase (EC 4.2.1.11) (2-phospho-D-glycerate hydro-lyase) (C-myc promoter-binding protein) (Enolase 1) (MBP-1) (MPB-1) (Non-neural enolase) (NNE) (Phosphopyruvate hydratase) (Plasminogen-binding protein)	ENO1 ENO1L1 MBPB1 MPB1	-0.30904	0.00373243
-0.314289	16.2225	-4.53738	0.00039543	0.00157313	-0.592739	P68363					P35270	Sepiapterin reductase (SPR) (EC 1.1.1.153)	SPR	-0.308931	0.000200783
-0.314251	14.1636	-5.14611	0.000120466	0.000587487	0.566314	Q9NQW7					Q8N0X4	Citramalyl-CoA lyase, mitochondrial (EC 4.1.3.25) ((3S)-malyl-CoA thioesterase) (EC 3.1.2.30) (Beta-methylmalate synthase) (EC 2.3.3.-) (Citrate lyase subunit beta-like protein) (Citrate lyase beta-like) (Malate synthase) (EC 2.3.3.9)	CLYBL CLB	-0.307782	0.00193722
-0.314218	13.0569	-3.74345	0.00196499	0.00591338	-2.20956	O15230					Q9Y2E5	Epididymis-specific alpha-mannosidase (EC 3.2.1.24) (Alpha-1,6-mannosidase) (Mannosidase alpha class 2B member 2)	MAN2B2 KIAA0935	-0.306968	2.90551e-05
-0.31313	13.7017	-9.2001	1.5115e-07	3.07292e-06	7.52368	Q8N142					Q8NG68	Tubulin--tyrosine ligase (TTL) (EC 6.3.2.25)	TTL	-0.306376	0.000454028
-0.312473	13.0618	-3.49087	0.00329578	0.00913784	-2.77848	Q9HA64					Q9BRQ6	MICOS complex subunit MIC25 (Coiled-coil-helix cristae morphology protein 1) (Coiled-coil-helix-coiled-coil-helix domain-containing protein 6)	CHCHD6 CHCM1 MIC25	-0.305768	0.000507624
-0.312346	14.3544	-9.57063	9.07745e-08	2.08651e-06	8.06989	P61916					Q9ULD0	2-oxoglutarate dehydrogenase-like, mitochondrial (EC 1.2.4.2) (2-oxoglutarate dehydrogenase complex component E1-like) (OGDC-E1-like) (Alpha-ketoglutarate dehydrogenase-like)	OGDHL KIAA1290	-0.30555	0.00119982
-0.312036	15.1467	-6.99819	4.35542e-06	4.00162e-05	4.05269	P18669					Q13630	GDP-L-fucose synthase (EC 1.1.1.271) (GDP-4-keto-6-deoxy-D-mannose-3,5-epimerase-4-reductase) (Protein FX) (Red cell NADP(H)-binding protein) (Short-chain dehydrogenase/reductase family 4E member 1)	GFUS SDR4E1 TSTA3	-0.305408	0.00153327
-0.31172	11.6568	-4.52847	0.000402498	0.00159729	-0.464986	Q9NXU5					Q9NTW7	Zinc finger protein 64 (Zfp-64) (Zinc finger protein 338)	ZFP64 ZNF338	-0.305136	0.0021118
-0.31066	12.2103	-4.05292	0.00104623	0.00355751	-1.52744	Q9P0V9					O00425	Insulin-like growth factor 2 mRNA-binding protein 3 (IGF2 mRNA-binding protein 3) (IMP-3) (IGF-II mRNA-binding protein 3) (KH domain-containing protein overexpressed in cancer) (hKOC) (VICKZ family member 3)	IGF2BP3 IMP3 KOC1 VICKZ3	-0.305119	4.9775e-05
-0.31035	14.2436	-5.48389	6.35173e-05	0.000344908	1.23172	P47895					Q8WZ82	Esterase OVCA2 (EC 3.1.2.-) (Ovarian cancer-associated gene 2 protein)	OVCA2	-0.304868	1.71553e-06
-0.3103	15.4825	-4.77734	0.00024626	0.00106707	-0.14168	P04075					Q8N9F7	Lysophospholipase D GDPD1 (EC 3.1.4.-) (Glycerophosphodiester phosphodiesterase 4) (Glycerophosphodiester phosphodiesterase domain-containing protein 1)	GDPD1 GDE4	-0.304575	0.00118675
-0.310248	12.015	-5.42574	7.08414e-05	0.00037733	1.12905	Q8WZA0					P40123	Adenylyl cyclase-associated protein 2 (CAP 2)	CAP2	-0.304474	1.87505e-05
-0.310233	14.2034	-6.41093	1.18622e-05	9.02402e-05	2.96349	Q6NVY1					Q9UQ16	Dynamin-3 (EC 3.6.5.5) (Dynamin, testicular) (T-dynamin)	DNM3 KIAA0820	-0.304409	0.0363101
-0.309567	14.1836	-3.77579	0.00183936	0.0056251	-2.20479	Q13907					P53007	Tricarboxylate transport protein, mitochondrial (Citrate transport protein) (CTP) (Solute carrier family 25 member 1) (Tricarboxylate carrier protein)	SLC25A1 SLC20A3	-0.303983	0.000116563
-0.309354	11.6441	-6.83584	5.71852e-06	4.9491e-05	3.74604	Q15796					P53609	Geranylgeranyl transferase type-1 subunit beta (EC 2.5.1.59) (Geranylgeranyl transferase type I subunit beta) (GGTase-I-beta) (Type I protein geranyl-geranyltransferase subunit beta)	PGGT1B	-0.303383	0.000316701
-0.309163	14.3498	-3.68951	0.00219416	0.00651745	-2.35795	P14854					P04626	Receptor tyrosine-protein kinase erbB-2 (EC 2.7.10.1) (Metastatic lymph node gene 19 protein) (MLN 19) (Proto-oncogene Neu) (Proto-oncogene c-ErbB-2) (Tyrosine kinase-type cell surface receptor HER2) (p185erbB2) (CD antigen CD340)	ERBB2 HER2 MLN19 NEU NGL	-0.302707	1.58209e-05
-0.30904	15.4139	-4.02407	0.00110931	0.00373243	-1.66688	P06733					Q96A19	Coiled-coil domain-containing protein 102A	CCDC102A	-0.302083	0.00090306
-0.308931	12.7222	-5.841	3.28202e-05	0.000200783	1.91302	P35270					Q86WA6	Valacyclovir hydrolase (VACVase) (Valacyclovirase) (EC 3.1.-.-) (Biphenyl hydrolase-like protein) (Biphenyl hydrolase-related protein) (Bph-rp) (Breast epithelial mucin-associated antigen) (MCNAA)	BPHL MCNAA	-0.301843	0.00198441
-0.307782	13.1741	-4.41097	0.000508696	0.00193722	-0.888465	Q8N0X4					P09104	Gamma-enolase (EC 4.2.1.11) (2-phospho-D-glycerate hydro-lyase) (Enolase 2) (Neural enolase) (Neuron-specific enolase) (NSE)	ENO2	-0.301176	0.000332416
-0.306968	12.9003	-7.24815	2.88384e-06	2.90551e-05	4.47892	Q9Y2E5					P36405	ADP-ribosylation factor-like protein 3	ARL3 ARFL3	-0.30115	0.000127438
-0.306376	11.3945	-5.30916	8.82853e-05	0.000454028	0.906214	Q8NG68					Q9Y2D4	Exocyst complex component 6B (Exocyst complex component Sec15B) (SEC15-like protein 2)	EXOC6B KIAA0919 SEC15B SEC15L2	-0.30111	0.000302001
-0.305768	15.3913	-5.23506	0.000101636	0.000507624	0.780032	Q9BRQ6					Q53LP3	Ankyrin repeat domain-containing protein SOWAHC (Ankyrin repeat domain-containing protein 57) (Protein sosondowah homolog C)	SOWAHC ANKRD57 C2orf26	-0.30099	0.00165219
-0.30555	12.8343	-4.70562	0.000283518	0.00119982	-0.278518	Q9ULD0					Q9P0J0	NADH dehydrogenase [ubiquinone] 1 alpha subcomplex subunit 13 (Cell death regulatory protein GRIM-19) (Complex I-B16.6) (CI-B16.6) (Gene associated with retinoic and interferon-induced mortality 19 protein) (GRIM-19) (Gene associated with retinoic and IFN-induced mortality 19 protein) (NADH-ubiquinone oxidoreductase B16.6 subunit)	NDUFA13 GRIM19 CDA016 CGI-39	-0.30057	7.58141e-05
-0.305408	14.3628	-4.55448	0.000382234	0.00153327	-0.591715	Q13630					P21980	Protein-glutamine gamma-glutamyltransferase 2 (EC 2.3.2.13) (Erythrocyte transglutaminase) (Heart G alpha(h)) (hhG alpha(h)) (Isopeptidase TGM2) (EC 3.4.-.-) (Protein G alpha(h)) (G(h)) (Protein-glutamine deamidase TGM2) (EC 3.5.1.44) (Protein-glutamine dopaminyltransferase TGM2) (EC 2.3.1.-) (Protein-glutamine histaminyltransferase TGM2) (EC 2.3.1.-) (Protein-glutamine noradrenalinyltransferase …	TGM2	-0.29986	0.0040138
-0.305136	11.8558	-4.36107	0.000562115	0.0021118	-0.963526	Q9NTW7					P15374	Ubiquitin carboxyl-terminal hydrolase isozyme L3 (UCH-L3) (EC 3.4.19.12) (Ubiquitin thioesterase L3)	UCHL3	-0.299818	4.73879e-06
-0.305119	15.1243	-6.83165	5.75909e-06	4.9775e-05	3.70289	O00425					O15511	Actin-related protein 2/3 complex subunit 5 (Arp2/3 complex 16 kDa subunit) (p16-ARC)	ARPC5 ARC16	-0.299562	0.00256707
-0.304868	9.99667	-9.75986	7.03545e-08	1.71553e-06	8.37985	Q8WZ82					P31327	Carbamoyl-phosphate synthase [ammonia], mitochondrial (EC 6.3.4.16) (Carbamoyl-phosphate synthetase I) (CPSase I)	CPS1	-0.299248	4.21679e-05
-0.304575	12.2768	-4.71165	0.000280172	0.00118675	-0.297691	Q8N9F7					P62942	Peptidyl-prolyl cis-trans isomerase FKBP1A (PPIase FKBP1A) (EC 5.2.1.8) (12 kDa FK506-binding protein) (12 kDa FKBP) (FKBP-12) (Calstabin-1) (FK506-binding protein 1A) (FKBP-1A) (Immunophilin FKBP12) (Rotamase)	FKBP1A FKBP1 FKBP12	-0.298691	2.64959e-05
-0.304474	13.3307	-7.60204	1.63149e-06	1.87505e-05	5.01432	P40123					Q9Y3C8	Ubiquitin-fold modifier-conjugating enzyme 1 (Ufm1-conjugating enzyme 1)	UFC1 CGI-126 HSPC155	-0.297217	0.000424029
-0.304443	13.3572	-1.20856	0.245587	0.333888	-6.76773	P23434					P07602	Prosaposin (Proactivator polypeptide) [Cleaved into: Saposin-A (Protein A); Saposin-B-Val; Saposin-B (Cerebroside sulfate activator) (CSAct) (Dispersin) (Sphingolipid activator protein 1) (SAP-1) (Sulfatide/GM1 activator); Saposin-C (A1 activator) (Co-beta-glucosidase) (Glucosylceramidase activator) (Sphingolipid activator protein 2) (SAP-2); Saposin-D (Component C) (Protein C)]	PSAP GLBA SAP1	-0.297007	0.016767
-0.304409	12.5653	-2.68165	0.0171048	0.0363101	-4.35843	Q9UQ16					P78357	Contactin-associated protein 1 (Caspr) (Caspr1) (Neurexin IV) (Neurexin-4) (p190)	CNTNAP1 CASPR NRXN4	-0.296314	0.000256801
-0.303983	15.248	-6.23102	1.62775e-05	0.000116563	2.69107	P53007					P24386	Rab proteins geranylgeranyltransferase component A 1 (Choroideremia protein) (Rab escort protein 1) (REP-1) (TCD protein)	CHM REP1 TCD	-0.296156	0.00116692
-0.303383	15.3539	-5.53729	5.74833e-05	0.000316701	1.32816	P53609					P10155	60 kDa SS-A/Ro ribonucleoprotein (60 kDa Ro protein) (60 kDa ribonucleoprotein Ro) (Ro60) (RoRNP) (Ro 60 kDa autoantigen) (Ro60 autoantigen) (Sjoegren syndrome antigen A2) (Sjoegren syndrome type A antigen) (SS-A) (TROVE domain family member 2)	RO60 SSA2 TROVE2	-0.295944	0.000636253
-0.302707	14.7289	-7.73519	1.32231e-06	1.58209e-05	5.28025	P04626					Q6P4I2	WD repeat-containing protein 73	WDR73 HSPC264	-0.295818	1.32124e-06
-0.302083	13.4125	-4.88156	0.000200871	0.00090306	0.0424235	Q96A19					P07858	Cathepsin B (EC 3.4.22.1) (APP secretase) (APPS) (Cathepsin B1) [Cleaved into: Cathepsin B light chain; Cathepsin B heavy chain]	CTSB CPSB	-0.295431	0.0136992
-0.301843	14.3867	-4.39656	0.000523564	0.00198441	-0.911084	Q86WA6					Q96AN5	Transmembrane protein 143	TMEM143 UNQ5922/PRO19813	-0.295373	0.00554244
-0.301176	13.3449	-5.50678	6.0854e-05	0.000332416	1.31167	P09104					P31937	3-hydroxyisobutyrate dehydrogenase, mitochondrial (HIBADH) (EC 1.1.1.31)	HIBADH	-0.295365	2.51445e-05
-0.30115	14.3093	-6.16318	1.83616e-05	0.000127438	2.53306	P36405					Q9UBP6	tRNA (guanine-N(7)-)-methyltransferase (EC 2.1.1.33) (Methyltransferase-like protein 1) (mRNA (guanine-N(7)-)-methyltransferase) (EC 2.1.1.-) (miRNA (guanine-N(7)-)-methyltransferase) (EC 2.1.1.-) (tRNA (guanine(46)-N(7))-methyltransferase) (tRNA(m7G46)-methyltransferase)	METTL1 C12orf1	-0.295185	0.00301723
-0.30111	14.185	-5.56788	5.4297e-05	0.000302001	1.40197	Q9Y2D4					P45974	Ubiquitin carboxyl-terminal hydrolase 5 (EC 3.4.19.12) (Deubiquitinating enzyme 5) (Isopeptidase T) (Ubiquitin thioesterase 5) (Ubiquitin-specific-processing protease 5)	USP5 ISOT	-0.295008	0.000438152
-0.30099	10.64	-4.50653	0.000420443	0.00165219	-0.585465	Q53LP3					Q04446	1,4-alpha-glucan-branching enzyme (EC 2.4.1.18) (Brancher enzyme) (Glycogen-branching enzyme)	GBE1	-0.294877	0.00242228
-0.30057	13.6702	-6.53613	9.54296e-06	7.58141e-05	3.22424	Q9P0J0					O14874	[3-methyl-2-oxobutanoate dehydrogenase [lipoamide]] kinase, mitochondrial (EC 2.7.11.4) (Branched-chain alpha-ketoacid dehydrogenase kinase) (BCKD-kinase) (BCKDHKIN)	BCKDK	-0.294834	3.04172e-05
-0.29986	14.2087	-3.97882	0.00121609	0.0040138	-1.73233	P21980					Q15126	Phosphomevalonate kinase (PMKase) (hPMK) (EC 2.7.4.2)	PMVK PMKI	-0.294471	0.000934137
-0.299818	12.9053	-8.77318	2.77101e-07	4.73879e-06	6.91502	P15374					Q01415	N-acetylgalactosamine kinase (EC 2.7.1.157) (GalNAc kinase) (Galactokinase 2)	GALK2 GK2	-0.293167	0.000907285
-0.299562	15.2152	-4.24155	0.000714625	0.00256707	-1.24767	O15511					Q96T60	Bifunctional polynucleotide phosphatase/kinase (DNA 5'-kinase/3'-phosphatase) (Polynucleotide kinase-3'-phosphatase) [Includes: Polynucleotide 3'-phosphatase (EC 3.1.3.32) (2'(3')-polynucleotidase); Polynucleotide 5'-hydroxyl-kinase (EC 2.7.1.78)]	PNKP	-0.292943	0.000217553
-0.299248	13.0407	-6.96136	4.63152e-06	4.21679e-05	3.9448	P31327					P07741	Adenine phosphoribosyltransferase (APRT) (EC 2.4.2.7)	APRT	-0.292407	3.99491e-05
-0.298691	15.0864	-7.31994	2.56572e-06	2.64959e-05	4.5946	P62942					Q9H4G4	Golgi-associated plant pathogenesis-related protein 1 (GAPR-1) (Golgi-associated PR-1 protein) (Glioma pathogenesis-related protein 2) (GliPR 2)	GLIPR2 C9orf19 GAPR1	-0.292316	0.0046435
-0.297217	15.8923	-5.34981	8.17454e-05	0.000424029	1.00075	Q9Y3C8					O43708	Maleylacetoacetate isomerase (MAAI) (EC 5.2.1.2) (GSTZ1-1) (Glutathione S-transferase zeta 1) (EC 2.5.1.18)	GSTZ1 MAAI	-0.292242	5.43962e-07
-0.297007	13.402	-3.13375	0.00684747	0.016767	-3.50941	P07602					Q7Z2K6	Endoplasmic reticulum metallopeptidase 1 (EC 3.4.-.-) (Felix-ina)	ERMP1 FXNA KIAA1815	-0.291988	8.00701e-06
-0.296314	14.4858	-5.67192	4.4769e-05	0.000256801	1.61766	P78357					Q9BQG2	NAD-capped RNA hydrolase NUDT12 (DeNADding enzyme NUDT12) (EC 3.6.1.-) (NADH pyrophosphatase NUDT12) (EC 3.6.1.22) (Nucleoside diphosphate-linked moiety X motif 12) (Nudix motif 12)	NUDT12	-0.291628	3.07292e-06
-0.296156	12.5616	-4.72258	0.000274216	0.00116692	-0.258299	P24386					P08962	CD63 antigen (Granulophysin) (Lysosomal-associated membrane protein 3) (LAMP-3) (Lysosome integral membrane protein 1) (Limp1) (Melanoma-associated antigen ME491) (OMA81H) (Ocular melanoma-associated antigen) (Tetraspanin-30) (Tspan-30) (CD antigen CD63)	CD63 MLA1 TSPAN30	-0.29141	0.000556889
-0.295944	14.9061	-5.09671	0.000132449	0.000636253	0.50532	P10155					Q96EI5	Transcription elongation factor A protein-like 4 (TCEA-like protein 4) (Transcription elongation factor S-II protein-like 4)	TCEAL4 NPD017	-0.290627	0.00953787
-0.295818	13.9027	-10.0232	4.96519e-08	1.32124e-06	8.70318	Q6P4I2					O43598	2'-deoxynucleoside 5'-phosphate N-hydrolase 1 (EC 3.2.2.-) (c-Myc-responsive protein RCL)	DNPH1 C6orf108 RCL	-0.289953	0.00298566
-0.295431	14.7073	-3.25336	0.00536178	0.0136992	-3.2711	P07858					P63104	14-3-3 protein zeta/delta (Protein kinase C inhibitor protein 1) (KCIP-1)	YWHAZ	-0.289171	0.00449156
-0.295373	11.2461	-3.78514	0.00180456	0.00554244	-2.16993	Q96AN5					P98198	Phospholipid-transporting ATPase ID (EC 7.6.2.1) (ATPase class I type 8B member 2) (P4-ATPase flippase complex alpha subunit ATP8B2)	ATP8B2 ATPID KIAA1137	-0.289094	0.0199406
-0.295365	13.7705	-7.35823	2.41133e-06	2.51445e-05	4.68471	P31937					Q96HR9	Receptor expression-enhancing protein 6 (Polyposis locus protein 1-like 1)	REEP6 C19orf32 DP1L1	-0.288662	0.000599471
-0.295185	14.3282	-4.14676	0.000865224	0.00301723	-1.41365	Q9UBP6					Q8NBJ7	Inactive C-alpha-formylglycine-generating enzyme 2 (Paralog of formylglycine-generating enzyme) (pFGE) (Sulfatase-modifying factor 2)	SUMF2 PSEC0171 UNQ1968/PRO4500	-0.288611	0.000796409
-0.295175	15.2585	-1.02863	0.319999	0.412659	-6.9509	P00167					P06132	Uroporphyrinogen decarboxylase (UPD) (URO-D) (EC 4.1.1.37)	UROD	-0.288424	1.12308e-05
-0.295008	14.1224	-5.32922	8.49931e-05	0.000438152	0.943502	P45974					P13051	Uracil-DNA glycosylase (UDG) (EC 3.2.2.27)	UNG DGU UNG1 UNG15	-0.288289	0.000326229
-0.294877	14.0593	-4.27692	0.000665533	0.00242228	-1.1494	Q04446					Q9NPG8	Palmitoyltransferase ZDHHC4 (EC 2.3.1.225) (Zinc finger DHHC domain-containing protein 4) (DHHC-4) (Zinc finger protein 374)	ZDHHC4 ZNF374 DC1 UNQ5787/PRO19576	-0.288173	0.00105319
-0.294834	14.8517	-7.20638	3.08773e-06	3.04172e-05	4.36447	O14874					Q9NW75	G patch domain-containing protein 2	GPATCH2 GPATC2	-0.2879	5.41803e-05
-0.294471	13.2217	-4.85901	0.0002099	0.000934137	0.0125248	Q15126					P57737	Coronin-7 (Crn7) (70 kDa WD repeat tumor rejection antigen homolog)	CORO7	-0.287774	0.000169853
-0.293167	13.8337	-4.87826	0.000202169	0.000907285	0.0368731	Q01415					Q9UGV2	Protein NDRG3 (N-myc downstream-regulated gene 3 protein)	NDRG3	-0.287514	0.000115917
-0.292943	14.3933	-5.78591	3.62984e-05	0.000217553	1.81791	Q96T60					Q93100	Phosphorylase b kinase regulatory subunit beta (Phosphorylase kinase subunit beta)	PHKB	-0.2872	6.16468e-06
-0.292407	12.3618	-7.00006	4.34189e-06	3.99491e-05	4.00992	P07741					P35813	Protein phosphatase 1A (EC 3.1.3.16) (Protein phosphatase 2C isoform alpha) (PP2C-alpha) (Protein phosphatase IA)	PPM1A PPPM1A	-0.286744	0.00871616
-0.292316	12.7026	-3.89275	0.00144888	0.0046435	-1.90471	Q9H4G4					Q9H993	Damage-control phosphatase ARMT1 (EC 3.1.3.-) (Acidic residue methyltransferase 1) (Protein-glutamate O-methyltransferase) (EC 2.1.1.-) (Sugar phosphate phosphatase ARMT1)	ARMT1 C6orf211	-0.286742	0.000963167
-0.292257	14.9508	-2.09697	0.0534054	0.0945057	-5.47495	O95167					Q9BV40	Vesicle-associated membrane protein 8 (VAMP-8) (Endobrevin) (EDB)	VAMP8	-0.286584	0.00175081
-0.292242	14.2691	-11.0161	1.41652e-08	5.43962e-07	9.93525	O43708					Q14108	Lysosome membrane protein 2 (85 kDa lysosomal membrane sialoglycoprotein) (LGP85) (CD36 antigen-like 2) (Lysosome membrane protein II) (LIMP II) (Scavenger receptor class B member 2) (CD antigen CD36)	SCARB2 CD36L2 LIMP2 LIMPII	-0.285972	2.38677e-06
-0.291988	14.8386	-8.3072	5.49952e-07	8.00701e-06	6.26726	Q7Z2K6					Q9UFN0	Protein NipSnap homolog 3A (NipSnap3A) (Protein NipSnap homolog 4) (NipSnap4) (Target for Salmonella secreted protein C) (TassC)	NIPSNAP3A NIPSNAP4 HSPC299	-0.285378	8.1772e-05
-0.291628	14.1292	-9.19883	1.51418e-07	3.07292e-06	7.65248	Q9BQG2					O15116	U6 snRNA-associated Sm-like protein LSm1 (Cancer-associated Sm-like) (Small nuclear ribonuclear CaSm)	LSM1 CASM	-0.285032	0.000437091
-0.291624	9.66993	-1.33705	0.201181	0.282314	-6.62655	Q9BRV3					P10768	S-formylglutathione hydrolase (FGH) (EC 3.1.2.12) (Esterase D) (Methylumbelliferyl-acetate deacetylase) (EC 3.1.1.56)	ESD	-0.284811	0.00739931
-0.29141	15.4623	-5.17964	0.000112976	0.000556889	0.670378	P08962					Q4G176	Malonate--CoA ligase ACSF3, mitochondrial (EC 6.2.1.n3) (Acyl-CoA synthetase family member 3)	ACSF3 PSEC0197	-0.283495	5.0595e-06
-0.290627	13.9461	-3.4641	0.0034817	0.00953787	-2.81397	Q96EI5					O94760	N(G),N(G)-dimethylarginine dimethylaminohydrolase 1 (DDAH-1) (Dimethylarginine dimethylaminohydrolase 1) (EC 3.5.3.18) (DDAHI) (Dimethylargininase-1)	DDAH1 DDAH	-0.283125	0.00212057
-0.289953	11.7491	-4.15358	0.000853379	0.00298566	-1.42466	O43598					Q9H237	Protein-serine O-palmitoleoyltransferase porcupine (EC 2.3.1.250) (Protein MG61)	PORCN MG61 PORC PPN	-0.282778	1.92136e-05
-0.289171	15.186	-3.91278	0.00139096	0.00449156	-1.92121	P63104					O75323	Protein NipSnap homolog 2 (NipSnap2) (Glioblastoma-amplified sequence)	NIPSNAP2 GBAS	-0.282777	2.50223e-07
-0.289094	10.8943	-3.034	0.00839229	0.0199406	-3.68427	P98198					O60504	Vinexin (SH3-containing adapter molecule 1) (SCAM-1) (Sorbin and SH3 domain-containing protein 3)	SORBS3 SCAM1	-0.282692	0.000558658
-0.288662	14.1526	-5.13202	0.000123764	0.000599471	0.5386	Q96HR9					Q9NTG7	NAD-dependent protein deacetylase sirtuin-3, mitochondrial (hSIRT3) (EC 2.3.1.286) (Regulatory protein SIR2 homolog 3) (SIR2-like protein 3)	SIRT3 SIR2L3	-0.282288	0.000170732
-0.288611	14.3623	-4.95621	0.000173737	0.000796409	0.225568	Q8NBJ7					Q9BWG4	Single-stranded DNA-binding protein 4	SSBP4	-0.281704	0.0214659
-0.288424	13.9232	-8.0205	8.49357e-07	1.12308e-05	5.72359	P06132					A0AVT1	Ubiquitin-like modifier-activating enzyme 6 (Ubiquitin-activating enzyme 6) (EC 6.2.1.45) (Monocyte protein 4) (MOP-4) (Ubiquitin-activating enzyme E1-like protein 2) (E1-L2)	UBA6 MOP4 UBE1L2	-0.281685	0.00084275
-0.288289	14.6312	-5.51774	5.96195e-05	0.000326229	1.30727	P13051					Q15714	TSC22 domain family protein 1 (Cerebral protein 2) (Regulatory protein TSC-22) (TGFB-stimulated clone 22 homolog) (Transforming growth factor beta-1-induced transcript 4 protein)	TSC22D1 KIAA1994 TGFB1I4 TSC22 hucep-2	-0.281381	0.00380381
-0.288173	14.0339	-4.78643	0.000241908	0.00105319	-0.132618	Q9NPG8					P55084	Trifunctional enzyme subunit beta, mitochondrial (TP-beta) [Includes: 3-ketoacyl-CoA thiolase (EC 2.3.1.155) (EC 2.3.1.16) (Acetyl-CoA acyltransferase) (Beta-ketothiolase)]	HADHB MSTP029	-0.281372	4.64401e-06
-0.2879	14.8634	-6.76974	6.39552e-06	5.41803e-05	3.61208	Q9NW75					Q15843	NEDD8 (Neddylin) (Neural precursor cell expressed developmentally down-regulated protein 8) (NEDD-8) (Ubiquitin-like protein Nedd8)	NEDD8	-0.280619	0.00124341
-0.287774	12.8043	-5.95848	2.65123e-05	0.000169853	2.1537	P57737					P36507	Dual specificity mitogen-activated protein kinase kinase 2 (MAP kinase kinase 2) (MAPKK 2) (EC 2.7.12.2) (ERK activator kinase 2) (MAPK/ERK kinase 2) (MEK 2)	MAP2K2 MEK2 MKK2 PRKMK2	-0.280456	0.00833479
-0.287514	13.3216	-6.23703	1.61051e-05	0.000115917	2.66598	Q9UGV2					Q15819	Ubiquitin-conjugating enzyme E2 variant 2 (DDVit 1) (Enterocyte differentiation-associated factor 1) (EDAF-1) (Enterocyte differentiation-promoting factor 1) (EDPF-1) (MMS2 homolog) (Vitamin D3-inducible protein)	UBE2V2 MMS2 UEV2	-0.280288	2.69904e-06
-0.287268	13.4118	-2.39718	0.0300282	0.0581303	-4.91643	O60613					O75298	Reticulon-2 (Neuroendocrine-specific protein-like 1) (NSP-like protein 1) (Neuroendocrine-specific protein-like I) (NSP-like protein I) (NSPLI)	RTN2 NSPL1	-0.280186	4.28924e-06
-0.2872	13.7371	-8.53986	3.89318e-07	6.16468e-06	6.52608	Q93100					O43252	Bifunctional 3'-phosphoadenosine 5'-phosphosulfate synthase 1 (PAPS synthase 1) (PAPSS 1) (Sulfurylase kinase 1) (SK 1) (SK1) [Includes: Sulfate adenylyltransferase (EC 2.7.7.4) (ATP-sulfurylase) (Sulfate adenylate transferase) (SAT); Adenylyl-sulfate kinase (EC 2.7.1.25) (3'-phosphoadenosine-5'-phosphosulfate synthase) (APS kinase) (Adenosine-5'-phosphosulfate 3'-phosphotransferase) (Adenylylsul…	PAPSS1 ATPSK1 PAPSS	-0.279767	4.20777e-05
-0.286744	11.3505	-3.51646	0.00312738	0.00871616	-2.72569	P35813					Q13576	Ras GTPase-activating-like protein IQGAP2	IQGAP2	-0.279382	0.000316701
-0.286742	12.3706	-4.84015	0.000217775	0.000963167	-0.0379119	Q9H993					O14593	DNA-binding protein RFXANK (Ankyrin repeat family A protein 1) (Regulatory factor X subunit B) (RFX-B) (Regulatory factor X-associated ankyrin-containing protein)	RFXANK ANKRA1 RFXB	-0.27903	0.00300968
-0.286584	14.2757	-4.47158	0.000450739	0.00175081	-0.76847	Q9BV40					P62310	U6 snRNA-associated Sm-like protein LSm3	LSM3 MDS017	-0.278747	0.00282502
-0.285972	14.7895	-9.45511	1.06249e-07	2.38677e-06	7.95495	Q14108					P30038	Delta-1-pyrroline-5-carboxylate dehydrogenase, mitochondrial (P5C dehydrogenase) (EC 1.2.1.88) (Aldehyde dehydrogenase family 4 member A1) (L-glutamate gamma-semialdehyde dehydrogenase)	ALDH4A1 ALDH4 P5CDH	-0.278741	3.36458e-05
-0.285378	13.9433	-6.47921	1.05323e-05	8.1772e-05	3.17193	Q9UFN0					Q96CV9	Optineurin (E3-14.7K-interacting protein) (FIP-2) (Huntingtin yeast partner L) (Huntingtin-interacting protein 7) (HIP-7) (Huntingtin-interacting protein L) (NEMO-related protein) (Optic neuropathy-inducing protein) (Transcription factor IIIA-interacting protein) (TFIIIA-IntP)	OPTN FIP2 GLC1E HIP7 HYPL NRP	-0.278609	0.000959662
-0.285032	12.6914	-5.33092	8.47192e-05	0.000437091	0.963341	O15116					P31749	RAC-alpha serine/threonine-protein kinase (EC 2.7.11.1) (Protein kinase B) (PKB) (Protein kinase B alpha) (PKB alpha) (Proto-oncogene c-Akt) (RAC-PK-alpha)	AKT1 PKB RAC	-0.277727	0.0135737
-0.284811	13.9817	-3.61537	0.00255376	0.00739931	-2.53156	P10768					Q86V21	Acetoacetyl-CoA synthetase (EC 6.2.1.16) (Acyl-CoA synthetase family member 1) (Protein sur-5 homolog)	AACS ACSF1	-0.277503	7.66701e-05
-0.283495	14.0802	-8.71335	3.02166e-07	5.0595e-06	6.78289	Q4G176					Q92791	Endoplasmic reticulum protein SC65 (Leprecan-like protein 4) (Nucleolar autoantigen No55) (Prolyl 3-hydroxylase family member 4) (Synaptonemal complex protein SC65)	P3H4 LEPREL4 NOL55 SC65	-0.277296	2.21864e-05
-0.283125	13.2695	-4.35802	0.000565553	0.00212057	-0.879077	O94760					Q8IY17	Patatin-like phospholipase domain-containing protein 6 (EC 3.1.1.5) (Neuropathy target esterase)	PNPLA6 NTE	-0.27674	3.88059e-06
-0.282778	14.0105	-7.5833	1.68077e-06	1.92136e-05	5.02825	Q9H237					P13797	Plastin-3 (T-plastin)	PLS3	-0.276387	0.00739931
-0.282777	14.4564	-11.8792	5.11136e-09	2.50223e-07	11.0359	O75323					P40616	ADP-ribosylation factor-like protein 1	ARL1	-0.276318	1.16082e-05
-0.282692	13.2563	-5.17758	0.000113422	0.000558658	0.666628	O60504					Q9BVM2	Protein DPCD	DPCD	-0.276158	0.013257
-0.282288	14.2518	-5.95269	2.67916e-05	0.000170732	2.15298	Q9NTG7					P49407	Beta-arrestin-1 (Arrestin beta-1) (Non-visual arrestin-2)	ARRB1 ARR1	-0.276016	5.95707e-06
-0.281704	13.9961	-2.9911	0.00915806	0.0214659	-3.76836	Q9BWG4					P09669	Cytochrome c oxidase subunit 6C (Cytochrome c oxidase polypeptide VIc)	COX6C	-0.275884	0.00013872
-0.281685	14.0237	-4.92195	0.000185686	0.00084275	0.13083	A0AVT1					P31947	14-3-3 protein sigma (Epithelial cell marker protein 1) (Stratifin)	SFN HME1	-0.275868	0.00566171
-0.281381	14.1443	-4.01241	0.00113586	0.00380381	-1.65402	Q15714					Q96DH6	RNA-binding protein Musashi homolog 2 (Musashi-2)	MSI2	-0.275431	1.97647e-05
-0.281372	15.325	-8.80404	2.65041e-07	4.64401e-06	6.96947	P55084					Q13057	Bifunctional coenzyme A synthase (CoA synthase) (NBP) (POV-2) [Includes: Phosphopantetheine adenylyltransferase (EC 2.7.7.3) (Dephospho-CoA pyrophosphorylase) (Pantetheine-phosphate adenylyltransferase) (PPAT); Dephospho-CoA kinase (DPCK) (EC 2.7.1.24) (Dephosphocoenzyme A kinase) (DPCOAK)]	COASY PSEC0106	-0.274658	0.000495647
-0.280619	14.4086	-4.68264	0.000296651	0.00124341	-0.314351	Q15843					Q2LD37	Transmembrane protein KIAA1109 (Fragile site-associated protein)	KIAA1109 FSA KIAA1371	-0.274459	0.00992991
-0.280618	14.5624	-1.30788	0.210654	0.293232	-6.6081	P80303					Q9NQ84	G-protein coupled receptor family C group 5 member C (Retinoic acid-induced gene 3 protein) (RAIG-3)	GPRC5C RAIG3 PSEC0087	-0.274427	9.25747e-06
-0.280456	14.5175	-3.54384	0.00295675	0.00833479	-2.67995	P36507					Q13867	Bleomycin hydrolase (BH) (BLM hydrolase) (BMH) (EC 3.4.22.40)	BLMH	-0.273938	0.0161911
-0.280288	14.3229	-9.32482	1.27103e-07	2.69904e-06	7.69083	Q15819					P17568	NADH dehydrogenase [ubiquinone] 1 beta subcomplex subunit 7 (Cell adhesion protein SQM1) (Complex I-B18) (CI-B18) (NADH-ubiquinone oxidoreductase B18 subunit)	NDUFB7	-0.273323	0.00755556
-0.280186	12.6196	-8.88458	2.36099e-07	4.28924e-06	7.06328	O75298					P18084	Integrin beta-5	ITGB5	-0.273063	0.00024119
-0.279767	14.3419	-6.96381	4.61261e-06	4.20777e-05	3.94969	O43252					P50395	Rab GDP dissociation inhibitor beta (Rab GDI beta) (Guanosine diphosphate dissociation inhibitor 2) (GDI-2)	GDI2 RABGDIB	-0.272931	0.00163241
-0.279382	14.4242	-5.53766	5.74433e-05	0.000316701	1.45246	Q13576					P30084	Enoyl-CoA hydratase, mitochondrial (EC 4.2.1.17) (Enoyl-CoA hydratase 1) (Short-chain enoyl-CoA hydratase) (SCEH)	ECHS1	-0.272906	4.92523e-06
-0.279109	14.0469	-1.85809	0.0829461	0.136288	-5.85566	Q9UHD9					Q13423	NAD(P) transhydrogenase, mitochondrial (EC 7.1.1.1) (Nicotinamide nucleotide transhydrogenase) (Pyridine nucleotide transhydrogenase)	NNT	-0.2729	0.00990636
-0.27903	13.9529	-4.14827	0.000862589	0.00300968	-1.39327	O14593					Q16774	Guanylate kinase (EC 2.7.4.8) (GMP kinase) (Guanylate kinase 1)	GUK1 GMK GMPK	-0.272611	0.00083518
-0.279007	15.1586	-2.11622	0.0515054	0.0916747	-5.40644	P16949					P31150	Rab GDP dissociation inhibitor alpha (Rab GDI alpha) (Guanosine diphosphate dissociation inhibitor 1) (GDI-1) (Oligophrenin-2) (Protein XAP-4)	GDI1 GDIL OPHN2 RABGDIA XAP4	-0.272608	0.00162583
-0.278747	15.0791	-4.1875	0.00079689	0.00282502	-1.28456	P62310					Q5T013	Putative hydroxypyruvate isomerase (EC 5.3.1.22) (Endothelial cell apoptosis protein E-CE1)	HYI HT036 SB156	-0.272557	0.00847573
-0.278741	15.1328	-7.12389	3.53614e-06	3.36458e-05	4.24399	P30038					O75223	Gamma-glutamylcyclotransferase (EC 4.3.2.9) (Cytochrome c-releasing factor 21)	GGCT C7orf24 CRF21	-0.272541	0.000761239
-0.278609	11.2508	-4.84292	0.0002166	0.000959662	-0.0346947	Q96CV9					Q07065	Cytoskeleton-associated protein 4 (63-kDa cytoskeleton-linking membrane protein) (Climp-63) (p63)	CKAP4	-0.27234	3.88096e-05
-0.278515	13.4889	-1.42273	0.175331	0.252673	-6.49022	Q9UMX5					Q92982	Ninjurin-1 (Nerve injury-induced protein 1) [Cleaved into: Secreted ninjurin-1 (Soluble ninjurin-1)]	NINJ1	-0.27219	0.000766402
-0.277727	13.9988	-3.25961	0.00529359	0.0135737	-3.25845	P31749					P07737	Profilin-1 (Epididymis tissue protein Li 184a) (Profilin I)	PFN1	-0.271886	0.000610739
-0.277503	13.1747	-6.52765	9.68389e-06	7.66701e-05	3.18775	Q86V21					Q9Y624	Junctional adhesion molecule A (JAM-A) (Junctional adhesion molecule 1) (JAM-1) (Platelet F11 receptor) (Platelet adhesion molecule 1) (PAM-1) (CD antigen CD321)	F11R JAM1 JCAM UNQ264/PRO301	-0.271815	0.000653224
-0.277296	14.2056	-7.46589	2.02733e-06	2.21864e-05	4.8184	Q92791					Q53TN4	Plasma membrane ascorbate-dependent reductase CYBRD1 (EC 7.2.1.3) (Cytochrome b reductase 1) (Duodenal cytochrome b) (Ferric-chelate reductase 3)	CYBRD1 DCYTB FRRS3	-0.271373	0.000152632
-0.27674	14.0907	-8.97906	2.06343e-07	3.88059e-06	7.17999	Q8IY17					O15357	Phosphatidylinositol 3,4,5-trisphosphate 5-phosphatase 2 (EC 3.1.3.86) (Inositol polyphosphate phosphatase-like protein 1) (INPPL-1) (Protein 51C) (SH2 domain-containing inositol 5'-phosphatase 2) (SH2 domain-containing inositol phosphatase 2) (SHIP-2)	INPPL1 SHIP2	-0.270957	0.000101278
-0.276387	14.4824	-3.61564	0.00255235	0.00739931	-2.46916	P13797					Q9NZN1	Interleukin-1 receptor accessory protein-like 1 (IL-1-RAPL-1) (IL-1RAPL-1) (IL1RAPL-1) (EC 3.2.2.6) (Oligophrenin-4) (Three immunoglobulin domain-containing IL-1 receptor-related 2) (TIGIRR-2) (X-linked interleukin-1 receptor accessory protein-like 1)	IL1RAPL1 OPHN4	-0.270702	0.0237123
-0.276318	12.0536	-7.99097	8.88759e-07	1.16082e-05	5.74831	P40616					Q9ULH7	Myocardin-related transcription factor B (MRTF-B) (MKL/myocardin-like protein 2) (Megakaryoblastic leukemia 2)	MRTFB KIAA1243 MKL2	-0.270688	7.2637e-06
-0.276158	14.1367	-3.27291	0.00515142	0.013257	-3.23153	Q9BVM2					Q9UM54	Unconventional myosin-VI (Unconventional myosin-6)	MYO6 KIAA0389	-0.269712	0.000894562
-0.276016	11.4989	-8.56824	3.7342e-07	5.95707e-06	6.60863	P49407					Q30201	Hereditary hemochromatosis protein (HLA-H)	HFE HLAH	-0.269396	0.000290489
-0.275884	16.6305	-6.10364	2.04198e-05	0.00013872	2.40034	P09669					Q9P016	Thymocyte nuclear protein 1 (Thymocyte protein Thy28)	THYN1 THY28 HSPC144 MDS012 My0054	-0.269008	6.52307e-05
-0.275868	15.2663	-3.77144	0.00185575	0.00566171	-2.18095	P31947					P19634	Sodium/hydrogen exchanger 1 (APNH) (Na(+)/H(+) antiporter, amiloride-sensitive) (Na(+)/H(+) exchanger 1) (NHE-1) (Solute carrier family 9 member 1)	SLC9A1 APNH1 NHE1	-0.268843	0.0120788
-0.275431	13.8254	-7.55994	1.7444e-06	1.97647e-05	5.05471	Q96DH6					O95630	STAM-binding protein (EC 3.4.19.-) (Associated molecule with the SH3 domain of STAM) (Endosome-associated ubiquitin isopeptidase)	STAMBP AMSH	-0.268803	0.00165219
-0.274658	13.1308	-5.25307	9.82087e-05	0.000495647	0.7994	Q13057					P13798	Acylamino-acid-releasing enzyme (AARE) (EC 3.4.19.1) (Acyl-peptide hydrolase) (APH) (Acylaminoacyl-peptidase) (Oxidized protein hydrolase) (OPH)	APEH D3F15S2 D3S48E DNF15S2	-0.268532	2.4857e-05
-0.274459	11.816	-3.4405	0.00365423	0.00992991	-2.85389	Q2LD37					Q9P2T1	GMP reductase 2 (GMPR 2) (EC 1.7.1.7) (Guanosine 5'-monophosphate oxidoreductase 2) (Guanosine monophosphate reductase 2)	GMPR2	-0.268403	0.00489959
-0.274427	13.4902	-8.18493	6.61145e-07	9.25747e-06	6.04436	Q9NQ84					Q96G97	Seipin (Bernardinelli-Seip congenital lipodystrophy type 2 protein)	BSCL2	-0.268357	0.0010635
-0.274085	16.8938	-1.65788	0.118156	0.182454	-6.16915	O60361					Q6UWP2	Dehydrogenase/reductase SDR family member 11 (17-beta-hydroxysteroid dehydrogenase) (3-beta-hydroxysteroid 3-dehydrogenase) (EC 1.1.1.270) (Estradiol 17-beta-dehydrogenase) (EC 1.1.1.62) (Short-chain dehydrogenase/reductase family 24C member 1)	DHRS11 SDR24C1 UNQ836/PRO1774	-0.268264	0.0017819
-0.273938	14.7058	-3.15574	0.00654664	0.0161911	-3.4604	Q13867					P10301	Ras-related protein R-Ras (EC 3.6.5.-) (p23)	RRAS	-0.268234	4.3956e-06
-0.273323	13.8451	-3.6026	0.00262141	0.00755556	-2.54941	P17568					Q9H4A3	Serine/threonine-protein kinase WNK1 (EC 2.7.11.1) (Erythrocyte 65 kDa protein) (p65) (Kinase deficient protein) (Protein kinase lysine-deficient 1) (Protein kinase with no lysine 1) (hWNK1)	WNK1 HSN2 KDP KIAA0344 PRKWNK1	-0.268211	0.000187842
-0.273063	13.5373	-5.7157	4.12953e-05	0.00024119	1.74048	P18084					P53041	Serine/threonine-protein phosphatase 5 (PP5) (EC 3.1.3.16) (Protein phosphatase T) (PP-T) (PPT)	PPP5C PPP5	-0.268197	0.0184661
-0.272931	14.4666	-4.51483	0.000413555	0.00163241	-0.677629	P50395					Q9UIC8	Leucine carboxyl methyltransferase 1 (EC 2.1.1.233) (Protein-leucine O-methyltransferase) ([Phosphatase 2A protein]-leucine-carboxy methyltransferase 1)	LCMT1 LCMT CGI-68	-0.268177	0.00251079
-0.272906	15.2332	-8.73733	2.91843e-07	4.92523e-06	6.83118	P30084					Q86UB9	Transmembrane protein 135 (Peroxisomal membrane protein 52) (PMP52)	TMEM135	-0.268158	0.000725124
-0.2729	14.533	-3.4427	0.00363784	0.00990636	-2.79197	Q13423					Q9Y4P8	WD repeat domain phosphoinositide-interacting protein 2 (WIPI-2) (WIPI49-like protein 2)	WIPI2 CGI-50	-0.267888	0.000113853
-0.272875	15.2569	-1.37433	0.189579	0.269513	-6.55297	Q6NXS1					P11498	Pyruvate carboxylase, mitochondrial (EC 6.4.1.1) (Pyruvic carboxylase) (PCB)	PC	-0.267626	0.000226854
-0.272611	14.5962	-4.92732	0.000183758	0.00083518	0.299026	Q16774					Q969X5	Endoplasmic reticulum-Golgi intermediate compartment protein 1 (ER-Golgi intermediate compartment 32 kDa protein) (ERGIC-32)	ERGIC1 ERGIC32 KIAA1181 HT034	-0.267077	8.92911e-05
-0.272608	14.0584	-4.51769	0.00041121	0.00162583	-0.688984	P31150					O95747	Serine/threonine-protein kinase OSR1 (EC 2.7.11.1) (Oxidative stress-responsive 1 protein)	OXSR1 KIAA1101 OSR1	-0.267066	0.000352077
-0.272557	11.6808	-3.53428	0.00301526	0.00847573	-2.6995	Q5T013					Q9BPZ3	Polyadenylate-binding protein-interacting protein 2 (PABP-interacting protein 2) (PAIP-2) (Poly(A)-binding protein-interacting protein 2)	PAIP2 PAIP2A HSPC218	-0.266916	0.0417923
-0.272541	14.722	-4.98321	0.000164878	0.000761239	0.408184	O75223					P20073	Annexin A7 (Annexin VII) (Annexin-7) (Synexin)	ANXA7 ANX7 SNX OK/SW-cl.95	-0.266224	0.00182755
-0.27234	15.3073	-7.02264	4.18172e-06	3.88096e-05	4.04523	Q07065					Q15181	Inorganic pyrophosphatase (EC 3.6.1.1) (Pyrophosphate phospho-hydrolase) (PPase)	PPA1 IOPPP PP	-0.265937	1.5645e-05
-0.27219	11.1576	-4.97935	0.000166115	0.000766402	0.320074	Q92982					Q9BZV1	UBX domain-containing protein 6 (UBX domain-containing protein 1)	UBXN6 UBXD1 UBXDC2	-0.265697	0.000131608
-0.271886	14.9014	-5.12153	0.000126281	0.000610739	0.546771	P07737					Q68DH5	G-protein coupled receptor-associated protein LMBRD2 (LMBR1 domain-containing protein 2)	LMBRD2	-0.265649	0.00032443
-0.271815	14.7232	-5.07953	0.000136899	0.000653224	0.606572	Q9Y624					Q9Y2Z9	Ubiquinone biosynthesis monooxygenase COQ6, mitochondrial (EC 1.14.13.-) (Coenzyme Q10 monooxygenase 6)	COQ6 CGI-10	-0.265334	0.000170387
-0.271373	14.1661	-6.03808	2.29674e-05	0.000152632	2.32351	Q53TN4					Q9NPH0	Lysophosphatidic acid phosphatase type 6 (EC 3.1.3.2) (Acid phosphatase 6, lysophosphatidic) (Acid phosphatase-like protein 1) (PACPL1)	ACP6 ACPL1 LPAP UNQ205/PRO231	-0.265271	0.00493495
-0.270957	12.6995	-6.33457	1.356e-05	0.000101278	2.81688	O15357					Q96JJ3	Engulfment and cell motility protein 2 (Protein ced-12 homolog A) (hCed-12A)	ELMO2 CED12A KIAA1834	-0.265085	8.89537e-05
-0.270702	12.7544	-2.93159	0.0103346	0.0237123	-3.86467	Q9NZN1					Q9BR76	Coronin-1B (Coronin-2)	CORO1B	-0.264907	1.52525e-06
-0.270688	14.5475	-8.39429	4.82881e-07	7.2637e-06	6.32992	Q9ULH7					P48681	Nestin	NES Nbla00170	-0.264883	0.0118212
-0.269712	13.9811	-4.88839	0.000198218	0.000894562	0.0560301	Q9UM54					Q96G03	Phosphoglucomutase-2 (PGM 2) (EC 5.4.2.2) (Glucose phosphomutase 2) (Phosphodeoxyribomutase) (Phosphopentomutase) (EC 5.4.2.7)	PGM2 MSTP006	-0.264829	0.0047875
-0.269396	14.61	-5.59393	5.17291e-05	0.000290489	1.5024	Q30201					Q06830	Peroxiredoxin-1 (EC 1.11.1.24) (Natural killer cell-enhancing factor A) (NKEF-A) (Proliferation-associated gene protein) (PAG) (Thioredoxin peroxidase 2) (Thioredoxin-dependent peroxide reductase 2) (Thioredoxin-dependent peroxiredoxin 1)	PRDX1 PAGA PAGB TDPX2	-0.26459	0.00153846
-0.269008	15.4024	-6.64263	7.94404e-06	6.52307e-05	3.41179	Q9P016					Q9BV20	Methylthioribose-1-phosphate isomerase (M1Pi) (MTR-1-P isomerase) (EC 5.3.1.23) (Mediator of RhoA-dependent invasion) (S-methyl-5-thioribose-1-phosphate isomerase) (Translation initiation factor eIF-2B subunit alpha/beta/delta-like protein)	MRI1 MRDI UNQ6390/PRO21135	-0.264573	0.00191898
-0.268843	15.3115	-3.32885	0.00459382	0.0120788	-3.09098	P19634					Q96BN8	Ubiquitin thioesterase otulin (EC 3.4.19.12) (Deubiquitinating enzyme otulin) (OTU domain-containing deubiquitinase with linear linkage specificity) (Ubiquitin thioesterase Gumby)	OTULIN FAM105B	-0.26427	0.00771697
-0.268803	14.1509	-4.50651	0.000420455	0.00165219	-0.694802	O95630					P35080	Profilin-2 (Profilin II)	PFN2	-0.264263	0.00478757
-0.268532	14.7796	-7.36766	2.37481e-06	2.4857e-05	4.67761	P13798					Q8N0W3	L-fucose kinase (Fucokinase) (EC 2.7.1.52)	FCSK FUK	-0.264161	0.0011123
-0.268403	13.8584	-3.86153	0.00154406	0.00489959	-2.01251	Q9P2T1					Q6P1M3	LLGL scribble cell polarity complex component 2 (HGL) (Lethal(2) giant larvae protein homolog 2)	LLGL2	-0.264156	0.000660853
-0.268357	14.9369	-4.77939	0.00024527	0.0010635	-0.106999	Q96G97					Q7Z4H3	5'-deoxynucleotidase HDDC2 (EC 3.1.3.89) (HD domain-containing protein 2) (Hepatitis C virus NS5A-transactivated protein 2) (HCV NS5A-transactivated protein 2)	HDDC2 C6orf74 NS5ATP2 CGI-130	-0.264115	0.0157898
-0.268264	14.3595	-4.46063	0.000460687	0.0017819	-0.782612	Q6UWP2					P53384	Cytosolic Fe-S cluster assembly factor NUBP1 (Nucleotide-binding protein 1) (NBP 1)	NUBP1 NBP NBP1	-0.264084	3.86954e-05
-0.268234	12.7756	-8.85962	2.44695e-07	4.3956e-06	6.97708	P10301					Q14240	Eukaryotic initiation factor 4A-II (eIF-4A-II) (eIF4A-II) (EC 3.6.4.13) (ATP-dependent RNA helicase eIF4A-2)	EIF4A2 DDX2B EIF4F	-0.263971	0.0298528
-0.268211	14.2053	-5.88829	3.0111e-05	0.000187842	2.00376	Q9H4A3					Q14653	Interferon regulatory factor 3 (IRF-3)	IRF3	-0.263906	0.00316316
-0.268197	14.5834	-3.07792	0.0076738	0.0184661	-3.62418	P53041					Q9Y490	Talin-1	TLN1 KIAA1027 TLN	-0.263866	0.000512186
-0.268177	14.5362	-4.25515	0.000695331	0.00251079	-1.21141	Q9UIC8					Q96IX5	ATP synthase membrane subunit K, mitochondrial (ATP synthase membrane subunit DAPIT, mitochondrial) (Diabetes-associated protein in insulin-sensitive tissues) (HCV F-transactivated protein 2) (Up-regulated during skeletal muscle growth protein 5)	ATP5MK ATP5MD DAPIT HCVFTP2 USMG5 PD04912	-0.263555	9.36019e-06
-0.268158	14.6015	-5.01395	0.000155359	0.000725124	0.342508	Q86UB9					P06756	Integrin alpha-V (Vitronectin receptor) (Vitronectin receptor subunit alpha) (CD antigen CD51) [Cleaved into: Integrin alpha-V heavy chain; Integrin alpha-V light chain]	ITGAV MSK8 VNRA VTNR	-0.263112	0.000235411
-0.267888	15.3759	-6.24909	1.5765e-05	0.000113853	2.72576	Q9Y4P8					P35568	Insulin receptor substrate 1 (IRS-1)	IRS1	-0.262774	0.000757079
-0.267626	14.3853	-5.75751	3.82394e-05	0.000226854	1.75657	P11498					Q9NYU2	UDP-glucose:glycoprotein glucosyltransferase 1 (UGT1) (hUGT1) (EC 2.4.1.-) (UDP--Glc:glycoprotein glucosyltransferase) (UDP-glucose ceramide glucosyltransferase-like 1)	UGGT1 GT UGCGL1 UGGT UGT1 UGTR	-0.261676	5.19708e-06
-0.267077	14.8101	-6.41903	1.16957e-05	8.92911e-05	3.02524	Q969X5					O14562	Ubiquitin domain-containing protein UBFD1 (Ubiquitin-binding protein homolog)	UBFD1 UBPH	-0.261656	0.00218601
-0.267066	14.0287	-5.47156	6.50022e-05	0.000352077	1.23958	O95747					Q8IWE2	Protein NOXP20 (Nervous system overexpressed protein 20) (Protein FAM114A1)	FAM114A1 NOXP20	-0.261545	0.00409463
-0.266916	12.9458	-2.59677	0.0202608	0.0417923	-4.48243	Q9BPZ3					Q9UHY1	Nuclear receptor-binding protein	NRBP1 BCON3 NRBP	-0.261155	0.00097917
-0.266224	14.3504	-4.44493	0.000475341	0.00182755	-0.836502	P20073					Q9UBQ7	Glyoxylate reductase/hydroxypyruvate reductase (EC 1.1.1.79) (EC 1.1.1.81)	GRHPR GLXR MSTP035	-0.260865	5.19788e-06
-0.265937	14.5357	-7.74629	1.29949e-06	1.5645e-05	5.28257	Q15181					Q9NUQ9	CYFIP-related Rac1 interactor B (L1)	CYRIB CYRI FAM49B BM-009	-0.260632	0.00101278
-0.265697	12.2556	-6.14057	1.91165e-05	0.000131608	2.53142	Q9BZV1					Q5VW32	BRO1 domain-containing protein BROX (BRO1 domain- and CAAX motif-containing protein)	BROX BROFTI C1orf58	-0.260578	0.00193203
-0.265649	14.2187	-5.52116	5.92402e-05	0.00032443	1.31326	Q68DH5					P23634	Plasma membrane calcium-transporting ATPase 4 (PMCA4) (EC 7.2.2.10) (Matrix-remodeling-associated protein 1) (Plasma membrane calcium ATPase isoform 4) (Plasma membrane calcium pump isoform 4)	ATP2B4 ATP2B2 MXRA1	-0.260487	4.98894e-05
-0.265402	13.9986	-2.41266	0.0291333	0.0566845	-4.90253	Q9NP97					Q674X7	Kazrin	KAZN C1orf196 KAZ KIAA1026 HRIHFB2003	-0.260443	0.0124179
-0.265334	14.8319	-5.95509	2.66753e-05	0.000170387	2.16346	Q9Y2Z9					P48449	Lanosterol synthase (EC 5.4.99.7) (2,3-epoxysqualene--lanosterol cyclase) (Oxidosqualene--lanosterol cyclase) (OSC) (hOSC)	LSS OSC	-0.260186	8.85814e-06
-0.265271	12.9083	-3.85655	0.00155982	0.00493495	-2.03911	Q9NPH0					Q9NUL3	Double-stranded RNA-binding protein Staufen homolog 2	STAU2	-0.260073	4.65183e-06
-0.265114	15.0249	-2.02879	0.0606657	0.105177	-5.56999	O60925					P14618	Pyruvate kinase PKM (EC 2.7.1.40) (Cytosolic thyroid hormone-binding protein) (CTHBP) (Opa-interacting protein 3) (OIP-3) (Pyruvate kinase 2/3) (Pyruvate kinase muscle isozyme) (Thyroid hormone-binding protein 1) (THBP1) (Tumor M2-PK) (p58)	PKM OIP3 PK2 PK3 PKM2	-0.260012	0.00170008
-0.265085	13.2891	-6.42188	1.16376e-05	8.89537e-05	2.98806	Q96JJ3					Q96GA7	Serine dehydratase-like (L-serine deaminase) (L-serine dehydratase/L-threonine deaminase) (L-threonine dehydratase) (TDH) (EC 4.3.1.19) (Serine dehydratase 2) (SDH 2) (EC 4.3.1.17)	SDSL	-0.259476	2.40541e-05
-0.264907	15.4915	-9.88031	5.99349e-08	1.52525e-06	8.46542	Q9BR76					P04406	Glyceraldehyde-3-phosphate dehydrogenase (GAPDH) (EC 1.2.1.12) (Peptidyl-cysteine S-nitrosylase GAPDH) (EC 2.6.99.-)	GAPDH GAPD CDABP0047 OK/SW-cl.12	-0.259438	0.00072615
-0.264883	13.5947	-3.34097	0.00448111	0.0118212	-3.01959	P48681					Q9NQR4	Omega-amidase NIT2 (EC 3.5.1.3) (Nitrilase homolog 2)	NIT2 CUA002	-0.259429	0.000160904
-0.264829	14.0195	-3.87556	0.00150053	0.0047875	-1.9811	Q96G03					P48426	Phosphatidylinositol 5-phosphate 4-kinase type-2 alpha (EC 2.7.1.149) (1-phosphatidylinositol 5-phosphate 4-kinase 2-alpha) (Diphosphoinositide kinase 2-alpha) (PIP5KIII) (Phosphatidylinositol 5-Phosphate 4-Kinase) (PI5P4Kalpha) (Phosphatidylinositol 5-phosphate 4-kinase type II alpha) (PI(5)P 4-kinase type II alpha) (PIP4KII-alpha) (PtdIns(4)P-5-kinase B isoform) (PtdIns(4)P-5-kinase C isoform) …	PIP4K2A PI5P4KA PIP5K2 PIP5K2A	-0.258652	0.000178976
-0.26459	15.8904	-4.55237	0.000383836	0.00153846	-0.599066	Q06830					O00468	Agrin [Cleaved into: Agrin N-terminal 110 kDa subunit; Agrin C-terminal 110 kDa subunit; Agrin C-terminal 90 kDa fragment (C90); Agrin C-terminal 22 kDa fragment (C22)]	AGRN AGRIN	-0.258641	6.15865e-05
-0.264573	14.3814	-4.41664	0.000502969	0.00191898	-0.893965	Q9BV20					Q6UXD5	Seizure 6-like protein 2	SEZ6L2 PSK UNQ1903/PRO4349	-0.258518	0.00119982
-0.26427	14.1312	-3.58966	0.00269185	0.00771697	-2.57012	Q96BN8					Q96BP2	Coiled-coil-helix-coiled-coil-helix domain-containing protein 1 (28S ribosomal protein S37, mitochondrial) (MRP-S37) (Mitochondrial small ribosomal subunit protein mS37) (Nuclear protein C2360)	CHCHD1 C10orf34 MRPS37	-0.258447	0.000505481
-0.264263	14.4518	-3.87531	0.0015013	0.00478757	-1.9493	P35080					Q8N2U9	Solute carrier family 66 member 2 (PQ-loop repeat-containing protein 1)	SLC66A2 PQLC1	-0.258296	0.00163241
-0.264161	11.8499	-4.75377	0.000257911	0.0011123	-0.189498	Q8N0W3					P39687	Acidic leucine-rich nuclear phosphoprotein 32 family member A (Acidic nuclear phosphoprotein pp32) (pp32) (Leucine-rich acidic nuclear protein) (LANP) (Mapmodulin) (Potent heat-stable protein phosphatase 2A inhibitor I1PP2A) (Putative HLA-DR-associated protein I) (PHAPI)	ANP32A C15orf1 LANP MAPM PHAP1	-0.257965	1.24551e-05
-0.264156	12.7948	-5.07119	0.000139116	0.000660853	0.471285	Q6P1M3					Q14254	Flotillin-2 (Epidermal surface antigen) (ESA) (Membrane component chromosome 17 surface marker 1)	FLOT2 ESA1 M17S1	-0.257652	8.16089e-05
-0.264115	11.7581	-3.17105	0.00634495	0.0157898	-3.4361	Q7Z4H3					P17612	cAMP-dependent protein kinase catalytic subunit alpha (PKA C-alpha) (EC 2.7.11.11)	PRKACA PKACA	-0.257288	6.41051e-06
-0.264084	13.5237	-7.02616	4.15736e-06	3.86954e-05	4.10442	P53384					P22033	Methylmalonyl-CoA mutase, mitochondrial (MCM) (EC 5.4.99.2) (Methylmalonyl-CoA isomerase)	MMUT MUT	-0.256948	4.77391e-05
-0.263971	13.2217	-2.79711	0.0135648	0.0298528	-4.17522	Q14240					Q5H9U9	Probable ATP-dependent RNA helicase DDX60-like (EC 3.6.4.13) (DEAD box protein 60-like)	DDX60L	-0.256791	0.000127203
-0.263906	12.9489	-4.12018	0.000912992	0.00316316	-1.45258	Q14653					Q7LBR1	Charged multivesicular body protein 1b (CHMP1.5) (Chromatin-modifying protein 1b) (CHMP1b) (Vacuolar protein sorting-associated protein 46-2) (Vps46-2) (hVps46-2)	CHMP1B C18orf2	-0.256669	0.000502324
-0.263866	13.6967	-5.22792	0.000103028	0.000512186	0.757965	Q9Y490					Q7Z406	Myosin-14 (Myosin heavy chain 14) (Myosin heavy chain, non-muscle IIc) (Non-muscle myosin heavy chain IIc) (NMHC II-C)	MYH14 KIAA2034 FP17425	-0.256631	8.89491e-05
-0.263714	14.5086	-1.71441	0.107088	0.168066	-6.05717	Q9H773					P52788	Spermine synthase (SPMSY) (EC 2.5.1.22) (Spermidine aminopropyltransferase)	SMS	-0.255948	0.00449792
-0.263555	15.5258	-8.17333	6.72859e-07	9.36019e-06	6.00018	Q96IX5					Q8WVJ2	NudC domain-containing protein 2	NUDCD2	-0.254877	0.000116563
-0.263112	14.2034	-5.73136	4.01223e-05	0.000235411	1.85665	P06756					Q13315	Serine-protein kinase ATM (EC 2.7.11.1) (Ataxia telangiectasia mutated) (A-T mutated)	ATM	-0.254861	1.61039e-05
-0.262774	13.3712	-4.98641	0.000163859	0.000757079	0.289594	P35568					P08559	Pyruvate dehydrogenase E1 component subunit alpha, somatic form, mitochondrial (EC 1.2.4.1) (PDHE1-A type I)	PDHA1 PHE1A	-0.254443	3.124e-06
-0.261676	13.8358	-8.69307	3.11192e-07	5.19708e-06	6.80104	Q9NYU2					P42785	Lysosomal Pro-X carboxypeptidase (EC 3.4.16.2) (Angiotensinase C) (Lysosomal carboxypeptidase C) (Proline carboxypeptidase) (Prolylcarboxypeptidase) (PRCP)	PRCP PCP	-0.25443	7.2637e-06
-0.261656	15.0903	-4.33831	0.000588344	0.00218601	-1.04884	O14562					P04083	Annexin A1 (Annexin I) (Annexin-1) (Calpactin II) (Calpactin-2) (Chromobindin-9) (Lipocortin I) (Phospholipase A2 inhibitory protein) (p35)	ANXA1 ANX1 LPC1	-0.25409	0.000673517
-0.261545	11.9691	-3.96598	0.00124825	0.00409463	-1.74846	Q8IWE2					P42830	C-X-C motif chemokine 5 (ENA-78(1-78)) (Epithelial-derived neutrophil-activating protein 78) (Neutrophil-activating peptide ENA-78) (Small-inducible cytokine B5) [Cleaved into: ENA-78(8-78); ENA-78(9-78)]	CXCL5 ENA78 SCYB5	-0.253655	1.41138e-05
-0.261155	14.4555	-4.83101	0.000221699	0.00097917	-0.0430417	Q9UHY1					P42025	Beta-centractin (Actin-related protein 1B) (ARP1B)	ACTR1B CTRN2	-0.25357	0.00588934
-0.260865	14.6149	-8.69118	3.12051e-07	5.19788e-06	6.77972	Q9UBQ7					Q8TD19	Serine/threonine-protein kinase Nek9 (EC 2.7.11.1) (Nercc1 kinase) (Never in mitosis A-related kinase 9) (NimA-related protein kinase 9) (NimA-related kinase 8) (Nek8)	NEK9 KIAA1995 NEK8 NERCC	-0.253288	0.00187455
-0.260632	13.867	-4.80989	0.000231047	0.00101278	-0.0980909	Q9NUQ9					Q9NU19	TBC1 domain family member 22B	TBC1D22B C6orf197	-0.253273	0.0337492
-0.260578	15.3391	-4.41261	0.000507035	0.00193203	-0.879641	Q5VW32					Q86Y39	NADH dehydrogenase [ubiquinone] 1 alpha subcomplex subunit 11 (Complex I-B14.7) (CI-B14.7) (NADH-ubiquinone oxidoreductase subunit B14.7)	NDUFA11	-0.252992	0.00157347
-0.260487	14.8067	-6.8287	5.78788e-06	4.98894e-05	3.86508	P23634					O75695	Protein XRP2	RP2	-0.252901	0.000168402
-0.260443	14.0199	-3.31274	0.00474795	0.0124179	-3.05183	Q674X7					P04424	Argininosuccinate lyase (ASAL) (EC 4.3.2.1) (Arginosuccinase)	ASL	-0.25225	2.04591e-05
-0.260186	14.5544	-8.21845	6.28482e-07	8.85814e-06	6.10589	P48449					P26440	Isovaleryl-CoA dehydrogenase, mitochondrial (IVD) (EC 1.3.8.4) (Butyryl-CoA dehydrogenase) (EC 1.3.8.1)	IVD	-0.252104	0.000786154
-0.260073	14.083	-8.79564	2.68268e-07	4.65183e-06	6.93967	Q9NUL3					Q9Y3P9	Rab GTPase-activating protein 1 (GAP and centrosome-associated protein) (Rab6 GTPase-activating protein GAPCenA)	RABGAP1 HSPC094	-0.251997	0.0146597
-0.260012	15.1736	-4.48909	0.000435293	0.00170008	-0.710352	P14618					P51659	Peroxisomal multifunctional enzyme type 2 (MFE-2) (17-beta-hydroxysteroid dehydrogenase 4) (17-beta-HSD 4) (D-bifunctional protein) (DBP) (Multifunctional protein 2) (MFP-2) (Short chain dehydrogenase/reductase family 8C member 1) [Cleaved into: (3R)-hydroxyacyl-CoA dehydrogenase (EC 1.1.1.n12); Enoyl-CoA hydratase 2 (EC 4.2.1.107) (EC 4.2.1.119) (3-alpha,7-alpha,12-alpha-trihydroxy-5-beta-choles…	HSD17B4 EDH17B4 SDR8C1	-0.251683	7.80795e-05
-0.259927	14.5652	-1.5873	0.133351	0.201219	-6.28638	A0A494C071					P39060	Collagen alpha-1(XVIII) chain [Cleaved into: Endostatin; Non-collagenous domain 1 (NC1)]	COL18A1	-0.251637	0.000396032
-0.259476	11.3618	-7.40096	2.2505e-06	2.40541e-05	4.70077	Q96GA7					Q9H4M9	EH domain-containing protein 1 (PAST homolog 1) (hPAST1) (Testilin)	EHD1 PAST PAST1 CDABP0131	-0.251621	0.00016938
-0.259438	15.8383	-5.01284	0.000155692	0.00072615	0.322338	P04406					Q5JRX3	Presequence protease, mitochondrial (hPreP) (EC 3.4.24.-) (Pitrilysin metalloproteinase 1) (Metalloprotease 1) (hMP1)	PITRM1 KIAA1104 MP1 PREP	-0.251563	5.0118e-05
-0.259429	14.9058	-5.99794	2.46888e-05	0.000160904	2.20826	Q9NQR4					Q9H0X4	Protein FAM234A (Protein ITFG3)	FAM234A C16orf9 ITFG3	-0.251361	2.86569e-05
-0.258652	13.0978	-5.92193	2.83269e-05	0.000178976	2.12152	P48426					Q9H8S9	MOB kinase activator 1A (Mob1 alpha) (Mob1A) (Mob1 homolog 1B) (Mps one binder kinase activator-like 1B)	MOB1A C2orf6 MOB4B MOBK1B MOBKL1B	-0.250882	0.00199249
-0.258641	14.7629	-6.68147	7.43302e-06	6.15865e-05	3.49383	O00468					Q9Y2Q3	Glutathione S-transferase kappa 1 (EC 2.5.1.18) (GST 13-13) (GST class-kappa) (GSTK1-1) (hGSTK1) (Glutathione S-transferase subunit 13)	GSTK1 HDCMD47P	-0.250806	5.07962e-05
-0.258518	11.9767	-4.70542	0.00028363	0.00119982	-0.281054	Q6UXD5					Q16134	Electron transfer flavoprotein-ubiquinone oxidoreductase, mitochondrial (ETF-QO) (ETF-ubiquinone oxidoreductase) (EC 1.5.5.1) (Electron-transferring-flavoprotein dehydrogenase) (ETF dehydrogenase)	ETFDH	-0.250797	0.000101278
-0.258447	14.4551	-5.23769	0.000101128	0.000505481	0.85459	Q96BP2					Q8IZP0	Abl interactor 1 (Abelson interactor 1) (Abi-1) (Abl-binding protein 4) (AblBP4) (Eps8 SH3 domain-binding protein) (Eps8-binding protein) (Nap1-binding protein) (Nap1BP) (Spectrin SH3 domain-binding protein 1) (e3B1)	ABI1 SSH3BP1	-0.250658	0.00519285
-0.258296	15.1971	-4.51448	0.000413845	0.00163241	-0.598954	Q8N2U9					Q9BWS9	Chitinase domain-containing protein 1 (Stabilin-1-interacting chitinase-like protein) (SI-CLP)	CHID1 GL008 PSEC0104 SB139	-0.250651	1.05376e-05
-0.257965	15.1709	-7.92704	9.80792e-07	1.24551e-05	5.58647	P39687					Q9UJ70	N-acetyl-D-glucosamine kinase (N-acetylglucosamine kinase) (EC 2.7.1.59) (GlcNAc kinase)	NAGK	-0.250619	0.00024119
-0.257652	13.9659	-6.48106	1.04986e-05	8.16089e-05	3.19057	Q14254					Q8NFV4	Protein ABHD11 (EC 3.-.-.-) (Alpha/beta hydrolase domain-containing protein 11) (Abhydrolase domain-containing protein 11) (Williams-Beuren syndrome chromosomal region 21 protein)	ABHD11 WBSCR21 PP1226	-0.250487	0.000732151
-0.257288	15.0389	-8.50664	4.08841e-07	6.41051e-06	6.53227	P17612					Q86TP1	Exopolyphosphatase PRUNE1 (EC 3.6.1.1) (Drosophila-related expressed sequence 17) (DRES-17) (DRES17) (HTcD37) (Protein prune homolog 1) (hPrune)	PRUNE1 PRUNE	-0.250162	0.00596107
-0.256948	14.3138	-6.86527	5.44165e-06	4.77391e-05	3.84229	P22033					P45985	Dual specificity mitogen-activated protein kinase kinase 4 (MAP kinase kinase 4) (MAPKK 4) (EC 2.7.12.2) (JNK-activating kinase 1) (MAPK/ERK kinase 4) (MEK 4) (SAPK/ERK kinase 1) (SEK1) (Stress-activated protein kinase kinase 1) (SAPK kinase 1) (SAPKK-1) (SAPKK1) (c-Jun N-terminal kinase kinase 1) (JNKK)	MAP2K4 JNKK1 MEK4 MKK4 PRKMK4 SEK1 SERK1 SKK1	-0.249851	0.00296646
-0.256791	10.9488	-6.16535	1.82908e-05	0.000127203	2.63948	Q5H9U9					Q12888	TP53-binding protein 1 (53BP1) (p53-binding protein 1) (p53BP1)	TP53BP1	-0.24941	0.00289412
-0.256669	15.7392	-5.24221	0.000100261	0.000502324	0.777975	Q7LBR1					Q01433	AMP deaminase 2 (EC 3.5.4.6) (AMP deaminase isoform L)	AMPD2	-0.249407	0.00154235
-0.256631	16.3137	-6.4226	1.16232e-05	8.89491e-05	3.04565	Q7Z406					P55212	Caspase-6 (CASP-6) (EC 3.4.22.59) (Apoptotic protease Mch-2) [Cleaved into: Caspase-6 subunit p18; Caspase-6 subunit p11]	CASP6 MCH2	-0.24932	0.0013482
-0.255948	15.0152	-3.91134	0.00139503	0.00449792	-1.88292	P52788					P49902	Cytosolic purine 5'-nucleotidase (EC 3.1.3.5) (Cytosolic 5'-nucleotidase II)	NT5C2 NT5B NT5CP PNT5	-0.249299	7.54057e-05
-0.254877	13.2356	-6.22966	1.63167e-05	0.000116563	2.65731	Q8WVJ2					Q8TDX7	Serine/threonine-protein kinase Nek7 (EC 2.7.11.1) (Never in mitosis A-related kinase 7) (NimA-related protein kinase 7)	NEK7	-0.248876	0.00122255
-0.254861	12.322	-7.71977	1.35473e-06	1.61039e-05	5.20256	Q13315					Q96RR4	Calcium/calmodulin-dependent protein kinase kinase 2 (CaM-KK 2) (CaM-kinase kinase 2) (CaMKK 2) (EC 2.7.11.17) (Calcium/calmodulin-dependent protein kinase kinase beta) (CaM-KK beta) (CaM-kinase kinase beta) (CaMKK beta)	CAMKK2 CAMKKB KIAA0787	-0.248523	0.024601
-0.254443	15.1628	-9.17371	1.56827e-07	3.124e-06	7.50674	P08559					Q9NTJ4	Alpha-mannosidase 2C1 (EC 3.2.1.24) (Alpha mannosidase 6A8B) (Alpha-D-mannoside mannohydrolase) (Mannosidase alpha class 2C member 1)	MAN2C1 MANA MANA1	-0.248205	0.00292484
-0.25443	12.5921	-8.39351	4.83445e-07	7.2637e-06	6.36691	P42785					Q7RTN6	STE20-related kinase adapter protein alpha (STRAD alpha) (STE20-related adapter protein) (Serologically defined breast cancer antigen NY-BR-96)	STRADA LYK5 STRAD	-0.248007	0.000222935
-0.25409	15.552	-5.0598	0.000142202	0.000673517	0.441639	P04083					Q7Z7N9	Transmembrane protein 179B	TMEM179B	-0.247825	0.00137344
-0.253655	12.7783	-7.8276	1.14442e-06	1.41138e-05	5.42597	P42830					P83111	Serine beta-lactamase-like protein LACTB, mitochondrial (EC 3.4.-.-)	LACTB MRPL56 UNQ843/PRO1781	-0.24763	1.5456e-05
-0.25357	14.1893	-3.74637	0.00195332	0.00588934	-2.26435	P42025					Q13177	Serine/threonine-protein kinase PAK 2 (EC 2.7.11.1) (Gamma-PAK) (PAK65) (S6/H4 kinase) (p21-activated kinase 2) (PAK-2) (p58) [Cleaved into: PAK-2p27 (p27); PAK-2p34 (p34) (C-t-PAK2)]	PAK2	-0.247546	0.00366649
-0.253288	14.6213	-4.43012	0.00048961	0.00187455	-0.845498	Q8TD19					Q9UNA4	DNA polymerase iota (EC 2.7.7.7) (Eta2) (RAD30 homolog B)	POLI RAD30B	-0.247343	0.00762
-0.253273	12.0917	-2.72564	0.0156615	0.0337492	-4.31762	Q9NU19					P07437	Tubulin beta chain (Tubulin beta-5 chain)	TUBB TUBB5 OK/SW-cl.56	-0.24715	0.000373874
-0.252992	13.7166	-4.53696	0.000395759	0.00157347	-0.649975	Q86Y39					Q9H098	Protein FAM107B	FAM107B C10orf45	-0.247135	0.00791381
-0.252901	14.0571	-5.966	2.61544e-05	0.000168402	2.18588	O75695					P40939	Trifunctional enzyme subunit alpha, mitochondrial (78 kDa gastrin-binding protein) (Monolysocardiolipin acyltransferase) (EC 2.3.1.-) (TP-alpha) [Includes: Long-chain enoyl-CoA hydratase (EC 4.2.1.17); Long chain 3-hydroxyacyl-CoA dehydrogenase (EC 1.1.1.211)]	HADHA HADH	-0.247094	0.000188733
-0.25225	14.4265	-7.52947	1.8312e-06	2.04591e-05	4.90345	P04424					P11177	Pyruvate dehydrogenase E1 component subunit beta, mitochondrial (PDHE1-B) (EC 1.2.4.1)	PDHB PHE1B	-0.247001	4.4656e-05
-0.252104	14.4189	-4.96474	0.000170887	0.000786154	0.246171	P26440					Q06210	Glutamine--fructose-6-phosphate aminotransferase [isomerizing] 1 (EC 2.6.1.16) (D-fructose-6-phosphate amidotransferase 1) (Glutamine:fructose-6-phosphate amidotransferase 1) (GFAT 1) (GFAT1) (Hexosephosphate aminotransferase 1)	GFPT1 GFAT GFPT	-0.246947	0.0158068
-0.251997	14.4089	-3.21367	0.00581543	0.0146597	-3.3513	Q9Y3P9					P61457	Pterin-4-alpha-carbinolamine dehydratase (PHS) (EC 4.2.1.96) (4-alpha-hydroxy-tetrahydropterin dehydratase) (Dimerization cofactor of hepatocyte nuclear factor 1-alpha) (DCoH) (Dimerization cofactor of HNF1) (Phenylalanine hydroxylase-stimulating protein) (Pterin carbinolamine dehydratase) (PCD)	PCBD1 DCOH PCBD	-0.246913	0.0056675
-0.251683	14.7362	-6.51358	9.92278e-06	7.80795e-05	3.27091	P51659					Q15208	Serine/threonine-protein kinase 38 (EC 2.7.11.1) (NDR1 protein kinase) (Nuclear Dbf2-related kinase 1)	STK38 NDR1	-0.246531	0.00889408
-0.251637	14.219	-5.39609	7.49083e-05	0.000396032	1.16622	P39060					Q9BXK5	Bcl-2-like protein 13 (Bcl2-L-13) (Bcl-rambo) (Protein Mil1)	BCL2L13 MIL1 CD003	-0.246351	0.00364237
-0.251621	13.783	-5.96169	2.63591e-05	0.00016938	2.21804	Q9H4M9					Q9Y5V3	Melanoma-associated antigen D1 (MAGE tumor antigen CCF) (MAGE-D1 antigen) (Neurotrophin receptor-interacting MAGE homolog)	MAGED1 NRAGE PP2250 PRO2292	-0.246187	1.18387e-05
-0.251563	14.7353	-6.8252	5.82222e-06	5.0118e-05	3.72365	Q5JRX3					Q16204	Coiled-coil domain-containing protein 6 (Papillary thyroid carcinoma-encoded protein) (Protein H4)	CCDC6 D10S170 TST1	-0.245848	0.00050816
-0.251361	14.2332	-7.25833	2.83631e-06	2.86569e-05	4.48073	Q9H0X4					O95502	Neuronal pentraxin receptor	NPTXR	-0.245805	0.0113118
-0.250882	15.3658	-4.39394	0.000526318	0.00199249	-0.908898	Q9H8S9					Q6GMV2	Histone-lysine N-trimethyltransferase SMYD5 (EC 2.1.1.372) (Protein NN8-4AG) (Retinoic acid-induced protein 15) (SET and MYND domain-containing protein 5) ([histone H4]-lysine20 N-trimethyltransferase SMYD5)	SMYD5 RAI15	-0.245669	0.000726698
-0.250806	14.8899	-6.81645	5.90893e-06	5.07962e-05	3.73948	Q9Y2Q3					Q63HN8	E3 ubiquitin-protein ligase RNF213 (EC 2.3.2.27) (EC 3.6.4.-) (ALK lymphoma oligomerization partner on chromosome 17) (Mysterin) (RING finger protein 213) (RING-type E3 ubiquitin transferase RNF213)	RNF213 ALO17 C17orf27 KIAA1554 KIAA1618 MYSTR	-0.245017	1.15919e-05
-0.250797	14.2636	-6.33432	1.35658e-05	0.000101278	2.82787	Q16134					P19105	Myosin regulatory light chain 12A (Epididymis secretory protein Li 24) (HEL-S-24) (MLC-2B) (Myosin RLC) (Myosin regulatory light chain 2, nonsarcomeric) (Myosin regulatory light chain MRLC3)	MYL12A MLCB MRLC3 RLC	-0.244643	0.000401364
-0.250658	11.2965	-3.8239	0.00166725	0.00519285	-2.08604	Q8IZP0					Q9BVC4	Target of rapamycin complex subunit LST8 (TORC subunit LST8) (G protein beta subunit-like) (Gable) (Protein GbetaL) (Mammalian lethal with SEC13 protein 8) (mLST8)	MLST8 GBL LST8	-0.243856	0.00217622
-0.250651	14.1719	-8.06871	7.88936e-07	1.05376e-05	5.81216	Q9BWS9					O75663	TIP41-like protein (Putative MAPK-activating protein PM10) (Type 2A-interacting protein) (TIP)	TIPRL	-0.243838	0.0104436
-0.250619	12.2519	-5.71571	4.12948e-05	0.00024119	1.66734	Q9UJ70					P82921	28S ribosomal protein S21, mitochondrial (MRP-S21) (S21mt) (Mitochondrial small ribosomal subunit protein bS21m)	MRPS21 RPMS21 MDS016	-0.243728	0.000199829
-0.250487	14.7706	-5.0067	0.00015755	0.000732151	0.327623	Q8NFV4					P61981	14-3-3 protein gamma (Protein kinase C inhibitor protein 1) (KCIP-1) [Cleaved into: 14-3-3 protein gamma, N-terminally processed]	YWHAG	-0.243726	0.0452865
-0.250162	11.7485	-3.73907	0.00198269	0.00596107	-2.25632	Q86TP1					P08571	Monocyte differentiation antigen CD14 (Myeloid cell-specific leucine-rich glycoprotein) (CD antigen CD14) [Cleaved into: Monocyte differentiation antigen CD14, urinary form; Monocyte differentiation antigen CD14, membrane-bound form]	CD14	-0.243724	3.79728e-05
-0.249851	13.6494	-4.15812	0.000845577	0.00296646	-1.40996	P45985					Q00688	Peptidyl-prolyl cis-trans isomerase FKBP3 (PPIase FKBP3) (EC 5.2.1.8) (25 kDa FK506-binding protein) (25 kDa FKBP) (FKBP-25) (FK506-binding protein 3) (FKBP-3) (Immunophilin FKBP25) (Rapamycin-selective 25 kDa immunophilin) (Rotamase)	FKBP3 FKBP25	-0.243552	0.00644661
-0.249626	14.5177	-2.24486	0.0403263	0.074101	-5.21551	P61960					P53370	Nucleoside diphosphate-linked moiety X motif 6 (Nudix motif 6) (EC 3.6.1.-) (Antisense basic fibroblast growth factor) (Protein GFG)	NUDT6 FGF2AS	-0.243536	0.000598322
-0.24941	14.3127	-4.17415	0.00081864	0.00289412	-1.33618	Q12888					Q9HBF4	Zinc finger FYVE domain-containing protein 1 (Double FYVE-containing protein 1) (SR3) (Tandem FYVE fingers-1)	ZFYVE1 DFCP1 KIAA1589 TAFF1 ZNFN2A1 PP10436	-0.243257	0.000660053
-0.249407	14.6524	-4.55079	0.000385046	0.00154235	-0.621919	Q01433					P36404	ADP-ribosylation factor-like protein 2	ARL2	-0.243235	0.000433942
-0.24932	14.5091	-4.63604	0.000325224	0.0013482	-0.436633	P55212					Q9Y6K5	2'-5'-oligoadenylate synthase 3 ((2-5')oligo(A) synthase 3) (2-5A synthase 3) (EC 2.7.7.84) (p100 OAS) (p100OAS)	OAS3 P/OKcl.4	-0.243171	0.00166256
-0.249299	11.7262	-6.54373	9.41836e-06	7.54057e-05	3.23614	P49902					Q9UPM9	B9 domain-containing protein 1 (MKS1-related protein 1)	B9D1 MKSR1	-0.243042	0.00332257
-0.248876	14.7159	-4.69255	0.000290911	0.00122255	-0.303122	Q8TDX7					Q6UWE0	E3 ubiquitin-protein ligase LRSAM1 (EC 2.3.2.27) (Leucine-rich repeat and sterile alpha motif-containing protein 1) (RING-type E3 ubiquitin transferase LRSAM1) (Tsg101-associated ligase) (hTAL)	LRSAM1 TAL UNQ6496/PRO21356	-0.24287	0.000157217
-0.248523	10.5857	-2.90976	0.0108025	0.024601	-3.95849	Q96RR4					P06280	Alpha-galactosidase A (EC 3.2.1.22) (Alpha-D-galactosidase A) (Alpha-D-galactoside galactohydrolase) (Galactosylgalactosylglucosylceramidase GLA) (EC 3.2.1.47) (Melibiase) (Agalsidase)	GLA	-0.242692	6.43667e-05
-0.248205	9.96005	-4.16735	0.00082996	0.00292484	-1.3198	Q9NTJ4					P78382	CMP-sialic acid transporter (CMP-SA-Tr) (CMP-Sia-Tr) (Solute carrier family 35 member A1)	SLC35A1	-0.242499	0.00166059
-0.248077	13.7294	-1.97813	0.066633	0.113588	-5.64913	P54727					O43759	Synaptogyrin-1	SYNGR1	-0.242373	0.00115135
-0.248007	11.6606	-5.77004	3.73702e-05	0.000222935	1.83615	Q7RTN6					Q15018	BRISC complex subunit Abraxas 2 (Abraxas brother protein 1) (Protein FAM175B)	ABRAXAS2 ABRO1 FAM175B KIAA0157	-0.242079	9.06302e-05
-0.247825	14.328	-4.62399	0.000333065	0.00137344	-0.407885	Q7Z7N9					O00291	Huntingtin-interacting protein 1 (HIP-1) (Huntingtin-interacting protein I) (HIP-I)	HIP1	-0.241747	0.000682854
-0.24763	14.1842	-7.75966	1.27254e-06	1.5456e-05	5.30078	P83111					Q9NYG2	Palmitoyltransferase ZDHHC3 (EC 2.3.1.225) (Acyltransferase ZDHHC3) (EC 2.3.1.-) (Protein DHHC1) (Zinc finger DHHC domain-containing protein 3) (DHHC-3)	ZDHHC3 HSD49	-0.24158	2.46315e-05
-0.247546	14.7446	-4.03518	0.00108457	0.00366649	-1.63389	Q13177					Q07960	Rho GTPase-activating protein 1 (CDC42 GTPase-activating protein) (GTPase-activating protein rhoGAP) (Rho-related small GTPase protein activator) (Rho-type GTPase-activating protein 1) (p50-RhoGAP)	ARHGAP1 CDC42GAP RHOGAP1	-0.240742	0.00151533
-0.247343	10.8794	-3.59785	0.00264707	0.00762	-2.54152	Q9UNA4					P22570	NADPH:adrenodoxin oxidoreductase, mitochondrial (AR) (Adrenodoxin reductase) (EC 1.18.1.6) (Ferredoxin--NADP(+) reductase) (Ferredoxin reductase)	FDXR ADXR	-0.240683	0.00964239
-0.24715	14.8391	-5.43349	6.98169e-05	0.000373874	1.18958	P07437					P51858	Hepatoma-derived growth factor (HDGF) (High mobility group protein 1-like 2) (HMG-1L2)	HDGF HMG1L2	-0.240413	0.00502722
-0.247135	14.3296	-3.57475	0.00277533	0.00791381	-2.41991	Q9H098					Q68CZ2	Tensin-3 (Tensin-like SH2 domain-containing protein 1) (Tumor endothelial marker 6)	TNS3 TEM6 TENS1 TPP	-0.240389	0.00653502
-0.247094	14.8246	-5.88356	3.03714e-05	0.000188733	2.05114	P40939					P62258	14-3-3 protein epsilon (14-3-3E)	YWHAE	-0.24031	0.00577855
-0.247001	14.6683	-6.9165	4.99273e-06	4.4656e-05	3.88931	P11177					Q9Y5Z4	Heme-binding protein 2 (Placental protein 23) (PP23) (Protein SOUL)	HEBP2 C6orf34 SOUL	-0.24031	0.00021337
-0.246947	14.2258	-3.16987	0.00636036	0.0158068	-3.42474	Q06210					Q8TBC4	NEDD8-activating enzyme E1 catalytic subunit (EC 6.2.1.64) (NEDD8-activating enzyme E1C) (Ubiquitin-activating enzyme E1C) (Ubiquitin-like modifier-activating enzyme 3) (Ubiquitin-activating enzyme 3)	UBA3 UBE1C	-0.240022	1.87505e-05
-0.246913	14.9693	-3.77048	0.00185941	0.0056675	-2.20013	P61457					Q9H6L2	Transmembrane protein 231	TMEM231 UNQ870/PRO1886	-0.239939	0.00014769
-0.246635	11.4673	-2.36461	0.0319961	0.061188	-4.96256	Q9NW68					Q9Y4U1	Cyanocobalamin reductase / alkylcobalamin dealkylase (Alkylcobalamin:glutathione S-alkyltransferase) (EC 2.5.1.151) (CblC) (Cyanocobalamin reductase (cyanide-eliminating)) (EC 1.16.1.6) (Methylmalonic aciduria and homocystinuria type C protein) (MMACHC)	MMACHC	-0.239726	0.0175806
-0.246531	14.5296	-3.50554	0.00319815	0.00889408	-2.75013	Q15208					Q8WUM4	Programmed cell death 6-interacting protein (PDCD6-interacting protein) (ALG-2-interacting protein 1) (ALG-2-interacting protein X) (Hp95)	PDCD6IP AIP1 ALIX KIAA1375	-0.239493	0.000224166
-0.246351	14.4161	-4.03921	0.00107573	0.00364237	-1.66453	Q9BXK5					Q9H0F6	Sharpin (Shank-associated RH domain-interacting protein) (Shank-interacting protein-like 1) (hSIPL1)	SHARPIN SIPL1 PSEC0216	-0.239483	0.0190743
-0.246187	14.1795	-7.97554	9.10102e-07	1.18387e-05	5.69901	Q9Y5V3					Q16762	Thiosulfate sulfurtransferase (EC 2.8.1.1) (Rhodanese)	TST	-0.239469	0.000743359
-0.245848	15.3465	-5.23369	0.000101901	0.00050816	0.740338	Q16204					Q14554	Protein disulfide-isomerase A5 (EC 5.3.4.1) (Protein disulfide isomerase-related protein)	PDIA5 PDIR	-0.239315	0.000199901
-0.245805	10.8776	-3.36549	0.00426155	0.0113118	-2.86139	O95502					Q9UKI2	Cdc42 effector protein 3 (Binder of Rho GTPases 2) (MSE55-related Cdc42-binding protein)	CDC42EP3 BORG2 CEP3	-0.239198	0.0223716
-0.245669	12.8553	-5.01132	0.00015615	0.000726698	0.326805	Q6GMV2					Q9NZL9	Methionine adenosyltransferase 2 subunit beta (Methionine adenosyltransferase II beta) (MAT II beta) (Putative dTDP-4-keto-6-deoxy-D-glucose 4-reductase)	MAT2B TGR MSTP045 Nbla02999 UNQ2435/PRO4995	-0.239147	0.00857934
-0.245017	13.9179	-7.99454	8.83897e-07	1.15919e-05	5.72496	Q63HN8					O60783	28S ribosomal protein S14, mitochondrial (MRP-S14) (S14mt) (Mitochondrial small ribosomal subunit protein uS14m)	MRPS14	-0.239143	0.015302
-0.245012	10.7387	-2.40589	0.0295213	0.0573175	-4.91282	P13497					P62253	Ubiquitin-conjugating enzyme E2 G1 (EC 2.3.2.23) (E2 ubiquitin-conjugating enzyme G1) (E217K) (UBC7) (Ubiquitin carrier protein G1) (Ubiquitin-protein ligase G1) [Cleaved into: Ubiquitin-conjugating enzyme E2 G1, N-terminally processed]	UBE2G1 UBE2G	-0.238785	0.044103
-0.244643	15.1606	-5.38507	7.64801e-05	0.000401364	1.0571	P19105					P29558	RNA-binding motif, single-stranded-interacting protein 1 (Single-stranded DNA-binding protein MSSP-1) (Suppressor of CDC2 with RNA-binding motif 2)	RBMS1 C2orf12 MSSP MSSP1 SCR2	-0.238665	0.00660463
-0.243856	13.595	-4.34195	0.000584067	0.00217622	-1.03066	Q9BVC4					Q8N9N7	Leucine-rich repeat-containing protein 57	LRRC57	-0.238528	4.67882e-06
-0.243838	13.9097	-3.41014	0.00388886	0.0104436	-2.95281	O75663					Q12797	Aspartyl/asparaginyl beta-hydroxylase (EC 1.14.11.16) (Aspartate beta-hydroxylase) (ASP beta-hydroxylase) (Peptide-aspartate beta-dioxygenase)	ASPH BAH	-0.238448	0.00105186
-0.243728	13.7186	-5.84596	3.25243e-05	0.000199829	1.95307	P82921					Q15813	Tubulin-specific chaperone E (Tubulin-folding cofactor E)	TBCE	-0.238343	0.00739931
-0.243726	15.2348	-2.54843	0.0223007	0.0452865	-4.6435	P61981					Q9BTW9	Tubulin-specific chaperone D (Beta-tubulin cofactor D) (tfcD) (SSD-1) (Tubulin-folding cofactor D)	TBCD KIAA0988 SSD1 TFCD PP1096	-0.238326	0.00291324
-0.243724	11.6688	-7.04101	4.05604e-06	3.79728e-05	4.10102	P08571					Q9Y2G5	GDP-fucose protein O-fucosyltransferase 2 (EC 2.4.1.221) (Peptide-O-fucosyltransferase 2) (O-FucT-2)	POFUT2 C21orf80 FUT13 KIAA0958	-0.238246	0.000781199
-0.243552	16.1304	-3.69576	0.0021663	0.00644661	-2.34081	Q00688					P31946	14-3-3 protein beta/alpha (Protein 1054) (Protein kinase C inhibitor protein 1) (KCIP-1) [Cleaved into: 14-3-3 protein beta/alpha, N-terminally processed]	YWHAB	-0.23819	0.018234
-0.243536	13.054	-5.1346	0.000123154	0.000598322	0.593294	P53370					Q9H9A6	Leucine-rich repeat-containing protein 40	LRRC40	-0.238034	0.000804915
-0.243257	13.9609	-5.0722	0.000138845	0.000660053	0.423876	Q9HBF4					Q15814	Tubulin-specific chaperone C (Tubulin-folding cofactor C) (CFC)	TBCC	-0.237478	0.00090306
-0.243235	13.6893	-5.33559	8.39735e-05	0.000433942	0.94126	P36404					Q7Z4W1	L-xylulose reductase (XR) (EC 1.1.1.10) (Carbonyl reductase II) (Dicarbonyl/L-xylulose reductase) (Kidney dicarbonyl reductase) (kiDCR) (Short chain dehydrogenase/reductase family 20C member 1) (Sperm surface protein P34H)	DCXR SDR20C1	-0.237399	3.68172e-05
-0.243171	10.5967	-4.50245	0.000423872	0.00166256	-0.635068	Q9Y6K5					P16144	Integrin beta-4 (GP150) (CD antigen CD104)	ITGB4	-0.236835	0.0125658
-0.24309	8.61533	-1.72274	0.105535	0.166097	-6.05572	O43347					Q16836	Hydroxyacyl-coenzyme A dehydrogenase, mitochondrial (HCDH) (EC 1.1.1.35) (Medium and short-chain L-3-hydroxyacyl-coenzyme A dehydrogenase) (Short-chain 3-hydroxyacyl-CoA dehydrogenase)	HADH HAD HAD1 HADHSC SCHAD	-0.236658	0.000934137
-0.243042	12.7365	-4.09376	0.000963146	0.00332257	-1.54022	Q9UPM9					Q96HY7	Probable 2-oxoglutarate dehydrogenase E1 component DHKTD1, mitochondrial (EC 1.2.4.2) (Dehydrogenase E1 and transketolase domain-containing protein 1)	DHTKD1 KIAA1630	-0.236609	1.52422e-06
-0.24287	12.1146	-6.01476	2.39515e-05	0.000157217	2.26503	Q6UWE0					P52565	Rho GDP-dissociation inhibitor 1 (Rho GDI 1) (Rho-GDI alpha)	ARHGDIA GDIA1	-0.236006	0.00226983
-0.242692	14.3018	-6.65191	7.81875e-06	6.43667e-05	3.44033	P06280					Q13627	Dual specificity tyrosine-phosphorylation-regulated kinase 1A (EC 2.7.12.1) (Dual specificity YAK1-related kinase) (HP86) (Protein kinase minibrain homolog) (MNBH) (hMNB)	DYRK1A DYRK MNB MNBH	-0.235927	0.00780356
-0.242499	14.653	-4.50366	0.000422852	0.00166059	-0.675143	P78382					Q05513	Protein kinase C zeta type (EC 2.7.11.13) (nPKC-zeta)	PRKCZ PKC2	-0.235631	0.000561897
-0.242373	14.1505	-4.7311	0.000269661	0.00115135	-0.193545	O43759					Q9BV57	1,2-dihydroxy-3-keto-5-methylthiopentene dioxygenase (EC 1.13.11.54) (Acireductone dioxygenase (Fe(2+)-requiring)) (ARD) (Fe-ARD) (Membrane-type 1 matrix metalloproteinase cytoplasmic tail-binding protein 1) (MTCBP-1) (Submergence-induced protein-like factor) (Sip-L)	ADI1 MTCBP1 HMFT1638	-0.235411	0.00863992
-0.242079	13.0584	-6.40711	1.19418e-05	9.06302e-05	2.9832	Q15018					Q75T13	GPI inositol-deacylase (EC 3.1.-.-) (Post-GPI attachment to proteins factor 1) (hPGAP1)	PGAP1 UNQ3024/PRO9822	-0.235382	0.00847821
-0.241747	14.2691	-5.05183	0.000144403	0.000682854	0.531913	O00291					O75380	NADH dehydrogenase [ubiquinone] iron-sulfur protein 6, mitochondrial (Complex I-13kD-A) (CI-13kD-A) (NADH-ubiquinone oxidoreductase 13 kDa-A subunit)	NDUFS6	-0.235225	0.000732183
-0.24158	13.2439	-7.3801	2.32757e-06	2.46315e-05	4.68874	Q9NYG2					P26885	Peptidyl-prolyl cis-trans isomerase FKBP2 (PPIase FKBP2) (EC 5.2.1.8) (13 kDa FK506-binding protein) (13 kDa FKBP) (FKBP-13) (FK506-binding protein 2) (FKBP-2) (Immunophilin FKBP13) (Rotamase)	FKBP2 FKBP13	-0.234758	0.00300563
-0.240742	13.9675	-4.56253	0.000376175	0.00151533	-0.596667	Q07960					Q9H1Y0	Autophagy protein 5 (APG5-like) (Apoptosis-specific protein)	ATG5 APG5L ASP	-0.234695	0.00164952
-0.240683	14.032	-3.45836	0.00352286	0.00964239	-2.76934	P22570					Q8IWW6	Rho GTPase-activating protein 12 (Rho-type GTPase-activating protein 12)	ARHGAP12	-0.234494	7.56192e-05
-0.240413	15.5021	-3.84385	0.00160075	0.00502722	-2.04059	P51858					Q6NTF9	Rhomboid domain-containing protein 2	RHBDD2 RHBDL7	-0.233844	0.0041504
-0.240389	13.6641	-3.68774	0.00220212	0.00653502	-2.38532	Q68CZ2					P24666	Low molecular weight phosphotyrosine protein phosphatase (LMW-PTP) (LMW-PTPase) (EC 3.1.3.48) (Adipocyte acid phosphatase) (Low molecular weight cytosolic acid phosphatase) (EC 3.1.3.2) (Red cell acid phosphatase 1)	ACP1	-0.233572	0.000135973
-0.24031	15.3711	-3.75982	0.00190035	0.00577855	-2.23753	P62258					Q6YP21	Kynurenine--oxoglutarate transaminase 3 (EC 2.6.1.7) (Cysteine-S-conjugate beta-lyase 2) (EC 4.4.1.13) (Kynurenine aminotransferase 3) (Kynurenine aminotransferase III) (KATIII) (Kynurenine--glyoxylate transaminase) (EC 2.6.1.63) (Kynurenine--oxoglutarate transaminase III)	KYAT3 CCBL2 KAT3	-0.233383	0.000318162
-0.24031	13.0705	-5.79958	3.54009e-05	0.00021337	1.90266	Q9Y5Z4					Q13561	Dynactin subunit 2 (50 kDa dynein-associated polypeptide) (Dynactin complex 50 kDa subunit) (DCTN-50) (p50 dynamitin)	DCTN2 DCTN50	-0.233319	0.0253821
-0.240022	13.4358	-7.60234	1.63073e-06	1.87505e-05	5.11914	Q8TBC4					Q13564	NEDD8-activating enzyme E1 regulatory subunit (Amyloid beta precursor protein-binding protein 1, 59 kDa) (APP-BP1) (Amyloid protein-binding protein 1) (Proto-oncogene protein 1)	NAE1 APPBP1 HPP1	-0.233224	0.00506668
-0.239939	14.6723	-6.06454	2.19013e-05	0.00014769	2.39173	Q9H6L2					Q9Y548	Protein YIPF1 (YIP1 family member 1)	YIPF1	-0.233117	0.00161272
-0.239726	11.4826	-3.10607	0.00724553	0.0175806	-3.54779	Q9Y4U1					P52758	2-iminobutanoate/2-iminopropanoate deaminase (EC 3.5.99.10) (14.5 kDa translational inhibitor protein) (hp14.5) (p14.5) (Heat-responsive protein 12) (Reactive intermediate imine deaminase A homolog) (Translation inhibitor L-PSP ribonuclease) (UK114 antigen homolog)	RIDA HRSP12	-0.233032	0.000160977
-0.239493	14.4589	-5.76552	3.76815e-05	0.000224166	1.79422	Q8WUM4					Q9NRG7	Epimerase family protein SDR39U1 (EC 1.1.1.-) (Short-chain dehydrogenase/reductase family 39U member 1)	SDR39U1 C14orf124 HCDI	-0.232944	0.00492338
-0.239483	12.2804	-3.05878	0.00797919	0.0190743	-3.65884	Q9H0F6					O60551	Glycylpeptide N-tetradecanoyltransferase 2 (EC 2.3.1.97) (Myristoyl-CoA:protein N-myristoyltransferase 2) (NMT 2) (Peptide N-myristoyltransferase 2) (Type II N-myristoyltransferase)	NMT2	-0.232679	0.0281444
-0.239469	12.9359	-4.99698	0.000160541	0.000743359	0.283488	Q16762					Q96IQ9	Zinc finger protein 414	ZNF414	-0.232537	0.0118971
-0.239315	15.6038	-5.84513	3.25738e-05	0.000199901	1.9318	Q14554					Q9NWV8	BRISC and BRCA1-A complex member 1 (Mediator of RAP80 interactions and targeting subunit of 40 kDa) (New component of the BRCA1-A complex)	BABAM1 C19orf62 MERIT40 NBA1 HSPC142	-0.232458	0.0014507
-0.239198	12.9692	-2.96561	0.00964493	0.0223716	-3.77122	Q9UKI2					Q9UBQ6	Exostosin-like 2 (EC 2.4.1.223) (Alpha-1,4-N-acetylhexosaminyltransferase EXTL2) (Alpha-GalNAcT EXTL2) (EXT-related protein 2) (Glucuronyl-galactosyl-proteoglycan 4-alpha-N-acetylglucosaminyltransferase) [Cleaved into: Processed exostosin-like 2]	EXTL2 EXTR2	-0.232171	0.0103485
-0.239147	15.2217	-3.52588	0.00306759	0.00857934	-2.69066	Q9NZL9					P49354	Protein farnesyltransferase/geranylgeranyltransferase type-1 subunit alpha (EC 2.5.1.58) (EC 2.5.1.59) (CAAX farnesyltransferase subunit alpha) (FTase-alpha) (Ras proteins prenyltransferase subunit alpha) (Type I protein geranyl-geranyltransferase subunit alpha) (GGTase-I-alpha)	FNTA	-0.232097	0.00195068
-0.239143	13.3763	-3.18964	0.00610838	0.015302	-3.38893	O60783					Q9UBI1	COMM domain-containing protein 3 (Protein Bup) (Protein PIL)	COMMD3 BUP C10orf8	-0.231696	8.54622e-05
-0.238785	12.0948	-2.56419	0.0216148	0.044103	-4.62747	P62253					Q9Y316	Protein MEMO1 (C21orf19-like protein) (Hepatitis C virus NS5A-transactivated protein 7) (HCV NS5A-transactivated protein 7) (Mediator of ErbB2-driven cell motility 1) (Mediator of cell motility 1) (Memo-1)	MEMO1 C2orf4 MEMO NS5ATP7 CGI-27	-0.231683	0.0215199
-0.238665	14.0932	-3.68211	0.00222763	0.00660463	-2.34935	P29558					Q08623	Pseudouridine-5'-phosphatase (EC 3.1.3.96) (Haloacid dehalogenase-like hydrolase domain-containing protein 1) (Haloacid dehalogenase-like hydrolase domain-containing protein 1A) (Protein GS1) (Pseudouridine-5'-monophosphatase) (5'-PsiMPase)	PUDP DXF68S1E FAM16AX GS1 HDHD1 HDHD1A	-0.230591	0.00723329
-0.238528	14.5727	-8.78386	2.72865e-07	4.67882e-06	6.91792	Q8N9N7					Q7Z6Z7	E3 ubiquitin-protein ligase HUWE1 (EC 2.3.2.26) (ARF-binding protein 1) (ARF-BP1) (HECT, UBA and WWE domain-containing protein 1) (HECT-type E3 ubiquitin transferase HUWE1) (Homologous to E6AP carboxyl terminus homologous protein 9) (HectH9) (Large structure of UREB1) (LASU1) (Mcl-1 ubiquitin ligase E3) (Mule) (Upstream regulatory element-binding protein 1) (URE-B1) (URE-binding protein 1)	HUWE1 KIAA0312 KIAA1578 UREB1 HSPC272	-0.230522	0.00024684
-0.238448	14.8619	-4.78743	0.000241437	0.00105186	-0.00544756	Q12797					Q9Y4P1	Cysteine protease ATG4B (EC 3.4.22.-) (AUT-like 1 cysteine endopeptidase) (Autophagin-1) (Autophagy-related cysteine endopeptidase 1) (Autophagy-related protein 4 homolog B) (hAPG4B)	ATG4B APG4B AUTL1 KIAA0943	-0.229466	0.00219494
-0.238343	14.2707	-3.616	0.00255047	0.00739931	-2.50669	Q15813					Q15642	Cdc42-interacting protein 4 (Protein Felic) (Salt tolerant protein) (hSTP) (Thyroid receptor-interacting protein 10) (TR-interacting protein 10) (TRIP-10)	TRIP10 CIP4 STOT STP	-0.229003	0.00624171
-0.238326	14.005	-4.17016	0.000825264	0.00291324	-1.39647	Q9BTW9					O76054	SEC14-like protein 2 (Alpha-tocopherol-associated protein) (TAP) (hTAP) (Squalene transfer protein) (Supernatant protein factor) (SPF)	SEC14L2 C22orf6 KIAA1186 KIAA1658	-0.228595	0.0188542
-0.238246	13.0033	-4.96911	0.000169444	0.000781199	0.23145	Q9Y2G5					O95260	Arginyl-tRNA--protein transferase 1 (Arginyltransferase 1) (R-transferase 1) (EC 2.3.2.8) (Arginine-tRNA--protein transferase 1)	ATE1	-0.228497	0.000920632
-0.23819	15.8238	-3.08541	0.00755747	0.018234	-3.60745	P31946					Q9NPJ3	Acyl-coenzyme A thioesterase 13 (Acyl-CoA thioesterase 13) (EC 3.1.2.-) (Hotdog-fold thioesterase superfamily member 2) (Palmitoyl-CoA hydrolase) (EC 3.1.2.2) (Thioesterase superfamily member 2) (THEM2) [Cleaved into: Acyl-coenzyme A thioesterase 13, N-terminally processed]	ACOT13 THEM2 HT012 PNAS-27	-0.228227	0.000566977
-0.238034	14.1075	-4.94926	0.000176095	0.000804915	0.178747	Q9H9A6					P13498	Cytochrome b-245 light chain (Cytochrome b(558) alpha chain) (Cytochrome b558 subunit alpha) (Neutrophil cytochrome b 22 kDa polypeptide) (Superoxide-generating NADPH oxidase light chain subunit) (p22 phagocyte B-cytochrome) (p22-phox) (p22phox)	CYBA	-0.228089	0.00552875
-0.237478	13.4794	-4.88167	0.000200829	0.00090306	0.0426416	Q15814					Q15293	Reticulocalbin-1	RCN1 RCN	-0.228069	0.0243961
-0.237399	14.7083	-7.06317	3.90964e-06	3.68172e-05	4.13862	Q7Z4W1					P09972	Fructose-bisphosphate aldolase C (EC 4.1.2.13) (Brain-type aldolase)	ALDOC ALDC	-0.227977	0.00153145
-0.23736	15.4315	-1.78833	0.0939881	0.150837	-5.98346	Q8WVY7					Q9UHY7	Enolase-phosphatase E1 (EC 3.1.3.77) (2,3-diketo-5-methylthio-1-phosphopentane phosphatase) (MASA homolog)	ENOPH1 MASA MSTP145	-0.227844	0.00284106
-0.236835	14.2029	-3.30497	0.00482409	0.0125658	-2.88774	P16144					Q9BTZ2	Dehydrogenase/reductase SDR family member 4 (EC 1.1.1.184) (NADPH-dependent carbonyl reductase/NADP-retinol dehydrogenase) (CR) (PHCR) (NADPH-dependent retinol dehydrogenase/reductase) (NRDR) (humNRDR) (Peroxisomal short-chain alcohol dehydrogenase) (PSCD) (SCAD-SRL) (Short chain dehydrogenase/reductase family 25C member 2) (Short-chain dehydrogenase/reductase family member 4)	DHRS4 SDR25C2 UNQ851/PRO1800	-0.227655	5.56892e-05
-0.236658	14.7623	-4.85912	0.000209859	0.000934137	0.0118637	Q16836					Q02338	D-beta-hydroxybutyrate dehydrogenase, mitochondrial (EC 1.1.1.30) (3-hydroxybutyrate dehydrogenase) (BDH) (Short chain dehydrogenase/reductase family 9C member 1)	BDH1 BDH SDR9C1	-0.227623	0.00050915
-0.236609	13.8484	-9.88684	5.94192e-08	1.52422e-06	8.52824	Q96HY7					Q8TE02	Elongator complex protein 5 (Dermal papilla-derived protein 6) (S-phase 2 protein)	ELP5 C17orf81 DERP6 HSPC002 MSTP071	-0.2274	0.00517832
-0.236006	15.0585	-4.3168	0.000614291	0.00226983	-1.05166	P52565					Q96CN4	EVI5-like protein (Ecotropic viral integration site 5-like protein)	EVI5L	-0.227345	0.00265546
-0.235927	12.5642	-3.58355	0.00272571	0.00780356	-2.586	Q13627					Q86SZ2	Trafficking protein particle complex subunit 6B (TRAPP complex subunit 6B)	TRAPPC6B	-0.22729	0.00405013
-0.235631	13.6305	-5.17376	0.000114254	0.000561897	0.637612	Q05513					O75955	Flotillin-1	FLOT1	-0.227185	0.009741
-0.235411	14.7901	-3.52139	0.00309598	0.00863992	-2.70626	Q9BV57					Q9Y2S6	Translation machinery-associated protein 7 (Coiled-coil domain-containing protein 72)	TMA7 CCDC72 HSPC016 HSPC330	-0.227172	0.00949061
-0.235382	14.0338	-3.5338	0.0030182	0.00847821	-2.66672	Q75T13					P47985	Cytochrome b-c1 complex subunit Rieske, mitochondrial (EC 7.1.1.8) (Complex III subunit 5) (Cytochrome b-c1 complex subunit 5) (Rieske iron-sulfur protein) (RISP) (Rieske protein UQCRFS1) (Ubiquinol-cytochrome c reductase iron-sulfur subunit) [Cleaved into: Cytochrome b-c1 complex subunit 9 (Su9) (Subunit 9) (8 kDa subunit 9) (Complex III subunit IX) (Cytochrome b-c1 complex subunit 11) (UQCRFS1 …	UQCRFS1	-0.22703	0.000152039
-0.235225	13.9891	-5.00595	0.000157781	0.000732183	0.311621	O75380					Q9ULA0	Aspartyl aminopeptidase (EC 3.4.11.21)	DNPEP ASPEP DAP	-0.227018	0.01775
-0.234758	15.1694	-4.1492	0.00086096	0.00300563	-1.40527	P26885					P09417	Dihydropteridine reductase (EC 1.5.1.34) (HDHPR) (Quinoid dihydropteridine reductase) (Short chain dehydrogenase/reductase family 33C member 1)	QDPR DHPR SDR33C1	-0.227015	0.00057584
-0.234695	13.8896	-4.5084	0.000418878	0.00164952	-0.691514	Q9H1Y0					Q9NWY4	Histone PARylation factor 1	HPF1 C4orf27	-0.227005	0.0421073
-0.234494	13.8999	-6.53921	9.49219e-06	7.56192e-05	3.2401	Q8IWW6					O75521	Enoyl-CoA delta isomerase 2 (EC 5.3.3.8) (DRS-1) (Delta(3),delta(2)-enoyl-CoA isomerase) (D3,D2-enoyl-CoA isomerase) (Diazepam-binding inhibitor-related protein 1) (DBI-related protein 1) (Dodecenoyl-CoA isomerase) (Hepatocellular carcinoma-associated antigen 88) (Peroxisomal 3,2-trans-enoyl-CoA isomerase) (pECI) (Renal carcinoma antigen NY-REN-1)	ECI2 DRS1 HCA88 PECI	-0.2269	9.21585e-05
-0.23401	12.6594	-1.98897	0.0653125	0.111812	-5.6583	Q969J3					Q13445	Transmembrane emp24 domain-containing protein 1 (Interleukin-1 receptor-like 1 ligand) (Putative T1/ST2 receptor-binding protein) (p24 family protein gamma-1) (Tp24) (p24gamma1)	TMED1 IL1RL1L IL1RL1LG	-0.226378	0.000175015
-0.233844	14.8483	-3.95832	0.00126784	0.0041504	-1.77982	Q6NTF9					Q53H82	Endoribonuclease LACTB2 (EC 3.1.27.-) (Beta-lactamase-like protein 2)	LACTB2 CGI-83	-0.226286	0.0136992
-0.233572	15.272	-6.11721	1.99305e-05	0.000135973	2.45021	P24666					P19838	Nuclear factor NF-kappa-B p105 subunit (DNA-binding factor KBF1) (EBP-1) (Nuclear factor of kappa light polypeptide gene enhancer in B-cells 1) [Cleaved into: Nuclear factor NF-kappa-B p50 subunit]	NFKB1	-0.226008	0.006745
-0.233383	14.3346	-5.5339	5.78477e-05	0.000318162	1.3539	Q6YP21					P49903	Selenide, water dikinase 1 (EC 2.7.9.3) (Selenium donor protein 1) (Selenophosphate synthase 1)	SEPHS1 SELD SPS SPS1	-0.225986	0.00286294
-0.233319	14.4364	-2.8924	0.011189	0.0253821	-3.91385	Q13561					Q8N2G8	GH3 domain-containing protein	GHDC D11LGP1E LGP1	-0.225904	0.00741746
-0.233224	14.809	-3.83954	0.00161489	0.00506668	-2.07118	Q13564					Q92503	SEC14-like protein 1	SEC14L1 SEC14L	-0.225648	0.027891
-0.233117	11.3273	-4.5227	0.000407141	0.00161272	-0.655231	Q9Y548					Q8WUH6	Transmembrane protein 263	TMEM263 C12orf23	-0.225291	0.0270562
-0.233032	14.9723	-5.99671	2.47437e-05	0.000160977	2.2057	P52758					P17174	Aspartate aminotransferase, cytoplasmic (cAspAT) (EC 2.6.1.1) (EC 2.6.1.3) (Cysteine aminotransferase, cytoplasmic) (Cysteine transaminase, cytoplasmic) (cCAT) (Glutamate oxaloacetate transaminase 1) (Transaminase A)	GOT1	-0.224597	0.0298943
-0.232944	15.1736	-3.85856	0.00155343	0.00492338	-2.01889	Q9NRG7					Q15375	Ephrin type-A receptor 7 (EC 2.7.10.1) (EPH homology kinase 3) (EHK-3) (EPH-like kinase 11) (EK11) (hEK11)	EPHA7 EHK3 HEK11	-0.224388	0.00345009
-0.232679	14.8628	-2.83162	0.0126525	0.0281444	-4.06864	O60551					O94888	UBX domain-containing protein 7	UBXN7 KIAA0794 UBXD7	-0.224309	4.70671e-05
-0.232537	10.836	-3.33737	0.0045143	0.0118971	-3.10082	Q96IQ9					Q9P2H3	Intraflagellar transport protein 80 homolog (WD repeat-containing protein 56)	IFT80 KIAA1374 WDR56	-0.224105	0.0230926
-0.232488	12.2369	-1.67604	0.114498	0.177489	-6.11757	Q9P1F3					P15586	N-acetylglucosamine-6-sulfatase (EC 3.1.6.14) (Glucosamine-6-sulfatase) (G6S)	GNS	-0.224066	8.57667e-06
-0.232458	14.4108	-4.5909	0.000355607	0.0014507	-0.540952	Q9NWV8					Q00169	Phosphatidylinositol transfer protein alpha isoform (PI-TP-alpha) (PtdIns transfer protein alpha) (PtdInsTP alpha)	PITPNA PITPN	-0.223998	0.000255285
-0.232171	13.4046	-3.41604	0.00384216	0.0103485	-2.81798	Q9UBQ6					Q5SSJ5	Heterochromatin protein 1-binding protein 3 (Protein HP1-BP74)	HP1BP3	-0.223948	1.40913e-05
-0.232097	12.6997	-4.40662	0.000513146	0.00195068	-0.914332	P49354					Q9NYB9	Abl interactor 2 (Abelson interactor 2) (Abi-2) (Abl-binding protein 3) (AblBP3) (Arg-binding protein 1) (ArgBP1)	ABI2 ARGBPIA	-0.223923	2.72841e-05
-0.231696	13.2571	-6.45174	1.10476e-05	8.54622e-05	3.13948	Q9UBI1					Q9NVZ3	Adaptin ear-binding coat-associated protein 2 (NECAP endocytosis-associated protein 2) (NECAP-2)	NECAP2	-0.223815	0.00223329
-0.231683	13.8875	-2.98932	0.00919118	0.0215199	-3.80039	Q9Y316					Q7L592	Protein arginine methyltransferase NDUFAF7, mitochondrial (EC 2.1.1.320) (NADH dehydrogenase [ubiquinone] complex I, assembly factor 7) (Protein midA homolog)	NDUFAF7 C2orf56 PRO1853	-0.223076	9.58659e-05
-0.230591	12.6763	-3.63029	0.00247689	0.00723329	-2.44626	Q08623					Q9HBH0	Rho-related GTP-binding protein RhoF (Rho family GTPase Rif) (Rho in filopodia)	RHOF ARHF RIF	-0.22306	0.000148875
-0.230522	13.8344	-5.69969	4.25321e-05	0.00024684	1.63691	Q7Z6Z7					P56559	ADP-ribosylation factor-like protein 4C (ADP-ribosylation factor-like protein 7) (ADP-ribosylation factor-like protein LAK)	ARL4C ARL7	-0.222758	0.00040961
-0.230204	13.478	-1.86274	0.0822531	0.135323	-5.85657	Q0VDG4					Q8IZ07	Ankyrin repeat domain-containing protein 13A (Protein KE03)	ANKRD13A ANKRD13	-0.221973	0.00857934
-0.229466	12.9782	-4.33599	0.00059109	0.00219494	-1.02303	Q9Y4P1					P11182	Lipoamide acyltransferase component of branched-chain alpha-keto acid dehydrogenase complex, mitochondrial (EC 2.3.1.168) (52 kDa mitochondrial autoantigen of primary biliary cirrhosis) (Branched chain 2-oxo-acid dehydrogenase complex component E2) (BCOADC-E2) (Branched-chain alpha-keto acid dehydrogenase complex component E2) (BCKAD-E2) (BCKADE2) (Dihydrolipoamide acetyltransferase component of …	DBT BCATE2	-0.221355	0.00130466
-0.229003	13.3996	-3.7136	0.00208868	0.00624171	-2.33232	Q15642					Q14247	Src substrate cortactin (Amplaxin) (Oncogene EMS1)	CTTN EMS1	-0.22126	0.00559778
-0.228595	13.7409	-3.06564	0.00786847	0.0188542	-3.61796	O76054					Q9H4Z3	mRNA (2'-O-methyladenosine-N(6)-)-methyltransferase (EC 2.1.1.62) (Cap-specific adenosine methyltransferase) (CAPAM) (hCAPAM) (Phosphorylated CTD-interacting factor 1) (hPCIF1) (Protein phosphatase 1 regulatory subunit 121)	PCIF1 C20orf67 CAPAM PPP1R121	-0.220881	0.00181177
-0.228497	13.4203	-4.86898	0.000205861	0.000920632	0.0361706	O95260					Q9Y3Q8	TSC22 domain family protein 4 (TSC22-related-inducible leucine zipper protein 2) (Tsc-22-like protein THG-1)	TSC22D4 THG1 TILZ2	-0.220762	0.0145263
-0.228227	15.014	-5.16825	0.000115464	0.000566977	0.626832	Q9NPJ3					Q8IVL6	Prolyl 3-hydroxylase 3 (EC 1.14.11.7) (Leprecan-like protein 2) (Protein B)	P3H3 LEPREL2	-0.220534	1.74475e-05
-0.228089	15.1331	-3.78682	0.00179837	0.00552875	-2.18216	P13498					Q8IV38	Ankyrin repeat and MYND domain-containing protein 2	ANKMY2	-0.220486	1.22442e-05
-0.228069	14.6522	-2.91458	0.0106973	0.0243961	-3.90589	Q15293					Q8N3J6	Cell adhesion molecule 2 (Immunoglobulin superfamily member 4D) (IgSF4D) (Nectin-like protein 3) (NECL-3) (Synaptic cell adhesion molecule 2) (SynCAM 2)	CADM2 IGSF4D NECL3	-0.220176	0.0079012
-0.227977	14.9309	-4.55625	0.000380893	0.00153145	-0.559098	P09972					P22061	Protein-L-isoaspartate(D-aspartate) O-methyltransferase (PIMT) (EC 2.1.1.77) (L-isoaspartyl protein carboxyl methyltransferase) (Protein L-isoaspartyl/D-aspartyl methyltransferase) (Protein-beta-aspartate methyltransferase)	PCMT1	-0.21992	0.0205851
-0.227844	13.4193	-4.18442	0.000801859	0.00284106	-1.36733	Q9UHY7					P46109	Crk-like protein	CRKL	-0.219629	0.00449737
-0.227655	14.5189	-6.75124	6.59969e-06	5.56892e-05	3.65416	Q9BTZ2					Q6YN16	Hydroxysteroid dehydrogenase-like protein 2 (EC 1.-.-.-) (Short chain dehydrogenase/reductase family 13C member 1)	HSDL2 C9orf99 SDR13C1	-0.219618	4.7478e-05
-0.227623	14.7184	-5.23219	0.000102193	0.00050915	1.10719	Q02338					Q96NW7	Leucine-rich repeat-containing protein 7 (Densin-180) (Densin) (Protein LAP1)	LRRC7 KIAA1365 LAP1	-0.21946	7.56192e-05
-0.2274	13.358	-3.82551	0.00166178	0.00517832	-2.07083	Q8TE02					Q9Y672	Dolichyl pyrophosphate Man9GlcNAc2 alpha-1,3-glucosyltransferase (EC 2.4.1.267) (Asparagine-linked glycosylation protein 6 homolog) (Dol-P-Glc:Man(9)GlcNAc(2)-PP-Dol alpha-1,3-glucosyltransferase) (Dolichyl-P-Glc:Man9GlcNAc2-PP-dolichyl glucosyltransferase)	ALG6 My046	-0.219378	0.000302001
-0.227345	11.7242	-4.22162	0.000743903	0.00265546	-1.27575	Q96CN4					O14920	Inhibitor of nuclear factor kappa-B kinase subunit beta (I-kappa-B-kinase beta) (IKK-B) (IKK-beta) (IkBKB) (EC 2.7.11.10) (I-kappa-B kinase 2) (IKK2) (Nuclear factor NF-kappa-B inhibitor kinase beta) (NFKBIKB) (Serine/threonine protein kinase IKBKB) (EC 2.7.11.1)	IKBKB IKKB	-0.219074	0.00147476
-0.22729	14.9203	-3.97236	0.00123215	0.00405013	-1.75725	Q86SZ2					Q9H4G0	Band 4.1-like protein 1 (Erythrocyte membrane protein band 4.1-like 1) (Neuronal protein 4.1) (4.1N)	EPB41L1 KIAA0338	-0.218569	0.000103563
-0.227185	14.3285	-3.45236	0.00356648	0.009741	-2.86676	O75955					Q01970	1-phosphatidylinositol 4,5-bisphosphate phosphodiesterase beta-3 (EC 3.1.4.11) (Phosphoinositide phospholipase C-beta-3) (Phospholipase C-beta-3) (PLC-beta-3)	PLCB3	-0.21853	0.00666612
-0.227172	16.447	-3.46715	0.00346001	0.00949061	-2.81118	Q9Y2S6					O75131	Copine-3 (Copine III)	CPNE3 CPN3 KIAA0636	-0.218284	0.00062325
-0.22703	14.2648	-6.04256	2.27833e-05	0.000152039	2.32916	P47985					Q8IZ83	Aldehyde dehydrogenase family 16 member A1	ALDH16A1	-0.217955	0.00112993
-0.227018	14.0824	-3.10063	0.00732643	0.01775	-3.5787	Q9ULA0					Q9NPF4	Probable tRNA N6-adenosine threonylcarbamoyltransferase (EC 2.3.1.234) (N6-L-threonylcarbamoyladenine synthase) (t(6)A synthase) (O-sialoglycoprotein endopeptidase) (hOSGEP) (t(6)A37 threonylcarbamoyladenosine biosynthesis protein OSGEP) (tRNA threonylcarbamoyladenosine biosynthesis protein OSGEP)	OSGEP GCPL1	-0.217944	0.0353324
-0.227015	12.5406	-5.15855	0.000117628	0.00057584	0.604362	P09417					P98196	Phospholipid-transporting ATPase IH (EC 7.6.2.1) (ATPase IS) (ATPase class VI type 11A) (P4-ATPase flippase complex alpha subunit ATP11A)	ATP11A ATPIH ATPIS KIAA1021	-0.217726	0.000945643
-0.227005	12.3307	-2.59202	0.0204529	0.0421073	-4.57469	Q9NWY4					Q9BY49	Peroxisomal trans-2-enoyl-CoA reductase (TERP) (EC 1.3.1.38) (2,4-dienoyl-CoA reductase-related protein) (DCR-RP) (HPDHase) (Short chain dehydrogenase/reductase family 29C member 1) (pVI-ARL)	PECR SDR29C1 PRO1004	-0.21766	0.00390864
-0.2269	13.895	-6.39686	1.21575e-05	9.21585e-05	3.04325	O75521					Q8IW45	ATP-dependent (S)-NAD(P)H-hydrate dehydratase (EC 4.2.1.93) (ATP-dependent NAD(P)HX dehydratase) (Carbohydrate kinase domain-containing protein) (NAD(P)HX dehydratase)	NAXD CARKD	-0.217303	0.000135152
-0.226378	14.6129	-5.93599	2.7614e-05	0.000175015	2.10723	Q13445					O94830	Phospholipase DDHD2 (EC 3.1.1.-) (DDHD domain-containing protein 2) (KIAA0725p) (SAM, WWE and DDHD domain-containing protein 1)	DDHD2 KIAA0725 SAMWD1	-0.2172	0.000132201
-0.226286	13.9414	-3.25355	0.00535965	0.0136992	-3.18388	Q53H82					Q9P1Q0	Vacuolar protein sorting-associated protein 54 (Hepatocellular carcinoma protein 8) (Tumor antigen HOM-HCC-8) (Tumor antigen SLP-8p)	VPS54 HCC8	-0.216619	0.000216765
-0.226008	14.2584	-3.6688	0.00228915	0.006745	-2.38875	P19838					Q7Z4G1	COMM domain-containing protein 6	COMMD6 MSTP076	-0.216508	0.0310132
-0.225986	13.3017	-4.18034	0.00080848	0.00286294	-1.36633	P49903					Q96EK6	Glucosamine 6-phosphate N-acetyltransferase (EC 2.3.1.4) (Phosphoglucosamine acetylase) (Phosphoglucosamine transacetylase)	GNPNAT1 GNA1	-0.216405	0.0260587
-0.225904	14.5892	-3.61381	0.00256193	0.00741746	-2.53679	Q8N2G8					P09110	3-ketoacyl-CoA thiolase, peroxisomal (EC 2.3.1.16) (Acetyl-CoA C-myristoyltransferase) (EC 2.3.1.155) (Acetyl-CoA acyltransferase) (EC 2.3.1.9) (Beta-ketothiolase) (Peroxisomal 3-oxoacyl-CoA thiolase)	ACAA1 ACAA PTHIO	-0.216203	0.000187885
-0.225648	12.9171	-2.83885	0.012469	0.027891	-4.02832	Q92503					P27816	Microtubule-associated protein 4 (MAP-4)	MAP4	-0.216101	0.0376798
-0.225291	12.9301	-2.85666	0.0120283	0.0270562	-4.05934	Q8WUH6					Q86YH6	All trans-polyprenyl-diphosphate synthase PDSS2 (All-trans-decaprenyl-diphosphate synthase subunit 2) (EC 2.5.1.91) (Candidate tumor suppressor protein) (Decaprenyl pyrophosphate synthase subunit 2) (Decaprenyl-diphosphate synthase subunit 2) (Solanesyl-diphosphate synthase subunit 2)	PDSS2 C6orf210 DLP1	-0.215989	0.00183062
-0.224597	14.2364	-2.79591	0.0135977	0.0298943	-4.16405	P17174					Q7Z449	Cytochrome P450 2U1 (Long-chain fatty acid omega-monooxygenase) (EC 1.14.14.80)	CYP2U1	-0.215517	1.85918e-05
-0.224388	16.362	-4.07173	0.0010071	0.00345009	-1.53067	Q15375					Q6ZVM7	TOM1-like protein 2 (Target of Myb-like protein 2)	TOM1L2	-0.215375	4.98894e-05
-0.224309	15.5178	-6.87696	5.33569e-06	4.70671e-05	3.84296	O94888					Q8WV92	MIT domain-containing protein 1	MITD1	-0.21536	0.00411026
-0.224105	11.9883	-2.94641	0.0100285	0.0230926	-3.87122	Q9P2H3					Q9Y6I3	Epsin-1 (EH domain-binding mitotic phosphoprotein) (EPS-15-interacting protein 1)	EPN1	-0.215296	0.000621442
-0.224066	13.8882	-8.25016	5.9915e-07	8.57667e-06	6.07456	P15586					Q7Z4H8	Protein O-glucosyltransferase 3 (EC 2.4.1.-) (KDEL motif-containing protein 2) (Protein O-xylosyltransferase POGLUT3) (EC 2.4.2.-)	POGLUT3 KDELC2 UNQ1904/PRO4350	-0.215238	3.05556e-05
-0.223998	15.0013	-5.67706	4.43455e-05	0.000255285	1.65063	Q00169					Q8IZ13	Protein ZBED8 (Transposon-derived Buster3 transposase-like protein) (Zinc finger BED domain-containing protein 8)	ZBED8 Buster3 C5orf54	-0.21458	0.0178588
-0.223948	14.8487	-7.83072	1.13887e-06	1.40913e-05	5.42041	Q5SSJ5					Q9UBT2	SUMO-activating enzyme subunit 2 (EC 2.3.2.-) (Anthracycline-associated resistance ARX) (Ubiquitin-like 1-activating enzyme E1B) (Ubiquitin-like modifier-activating enzyme 2)	UBA2 SAE2 UBLE1B HRIHFB2115	-0.214281	0.0312084
-0.223923	15.3584	-7.295	2.67183e-06	2.72841e-05	4.56579	Q9NYB9					Q9ULF5	Zinc transporter ZIP10 (Solute carrier family 39 member 10) (Zrt- and Irt-like protein 10) (ZIP-10)	SLC39A10 KIAA1265 ZIP10	-0.214259	0.00149546
-0.223824	13.6735	-0.686521	0.502887	0.594582	-7.26088	P60660					Q6UWJ1	Transmembrane and coiled-coil domain-containing protein 3 (Putative LAG1-interacting protein)	TMCO3 C13orf11 UNQ2419/PRO4976	-0.214085	0.0280045
-0.223815	14.9129	-4.32592	0.000603158	0.00223329	-1.0697	Q9NVZ3					P13804	Electron transfer flavoprotein subunit alpha, mitochondrial (Alpha-ETF)	ETFA	-0.213606	0.00532511
-0.223411	12.0814	-1.76769	0.0974956	0.15561	-5.98333	Q9NRX4					Q9H444	Charged multivesicular body protein 4b (Chromatin-modifying protein 4b) (CHMP4b) (SNF7 homolog associated with Alix 1) (SNF7-2) (hSnf7-2) (Vacuolar protein sorting-associated protein 32-2) (Vps32-2) (hVps32-2)	CHMP4B C20orf178 SHAX1	-0.213222	0.000740675
-0.223405	15.1438	-2.2287	0.041595	0.0761486	-5.16871	P11234					Q5T011	KICSTOR complex protein SZT2 (Seizure threshold 2 protein homolog)	SZT2 C1orf84 KIAA0467	-0.212861	0.00940725
-0.223076	14.164	-6.37218	1.2694e-05	9.58659e-05	2.88994	Q7L592					Q86UT6	NLR family member X1 (Caterpiller protein 11.3) (CLR11.3) (Nucleotide-binding oligomerization domain protein 26) (Nucleotide-binding oligomerization domain protein 5) (Nucleotide-binding oligomerization domain protein 9)	NLRX1 NOD26 NOD5 NOD9	-0.212829	4.93523e-05
-0.22306	13.2657	-6.05717	2.21931e-05	0.000148875	2.35665	Q9HBH0					O15382	Branched-chain-amino-acid aminotransferase, mitochondrial (BCAT(m)) (EC 2.6.1.42) (Placental protein 18) (PP18)	BCAT2 BCATM BCT2 ECA40	-0.212574	0.00367142
-0.222758	14.7361	-5.37065	7.85894e-05	0.00040961	1.06674	P56559					P10644	cAMP-dependent protein kinase type I-alpha regulatory subunit (Tissue-specific extinguisher 1) (TSE1)	PRKAR1A PKR1 PRKAR1 TSE1	-0.21249	0.00176008
-0.221973	11.258	-3.52609	0.00306629	0.00857934	-2.70369	Q8IZ07					Q8IYQ7	Threonine synthase-like 1 (TSH1)	THNSL1	-0.212378	0.000697505
-0.221355	14.3877	-4.6543	0.000313705	0.00130466	-0.39164	P11182					Q9NX78	Transmembrane protein 260	TMEM260 C14orf101	-0.21233	0.0216725
-0.22126	15.2138	-3.77887	0.00182781	0.00559778	-2.1594	Q14247					O43169	Cytochrome b5 type B (Cytochrome b5 outer mitochondrial membrane isoform)	CYB5B CYB5M OMB5	-0.212148	0.00750528
-0.221125	12.0422	-1.8478	0.0844976	0.138306	-5.88931	Q0JRZ9					Q9BQE5	Apolipoprotein L2 (Apolipoprotein L-II) (ApoL-II)	APOL2	-0.21214	0.000467904
-0.220881	13.4452	-4.45079	0.000469822	0.00181177	-0.822108	Q9H4Z3					Q9UKK9	ADP-sugar pyrophosphatase (EC 3.6.1.13) (8-oxo-dGDP phosphatase) (EC 3.6.1.58) (Nuclear ATP-synthesis protein NUDIX5) (EC 2.7.7.96) (Nucleoside diphosphate-linked moiety X motif 5) (Nudix motif 5) (hNUDT5) (YSA1H)	NUDT5 NUDIX5 HSPC115	-0.212088	0.00137454
-0.220762	13.2604	-3.21929	0.00574893	0.0145263	-3.32542	Q9Y3Q8					P20132	L-serine dehydratase/L-threonine deaminase (SDH) (EC 4.3.1.17) (L-serine deaminase) (L-threonine dehydratase) (TDH) (EC 4.3.1.19)	SDS SDH	-0.212033	0.00040388
-0.220698	10.8333	-2.08143	0.054986	0.0969017	-5.50166	Q5R3I4					P08397	Porphobilinogen deaminase (PBG-D) (EC 2.5.1.61) (Hydroxymethylbilane synthase) (HMBS) (Pre-uroporphyrinogen synthase)	HMBS PBGD UPS	-0.211956	0.0308764
-0.220534	14.2303	-7.66245	1.48275e-06	1.74475e-05	5.21169	Q8IVL6					Q9BRP4	Proteasomal ATPase-associated factor 1 (Protein G-16) (WD repeat-containing protein 71)	PAAF1 WDR71	-0.211757	0.00857493
-0.220486	14.1394	-7.94454	9.54637e-07	1.22442e-05	5.63132	Q8IV38					Q6IPR1	Electron transfer flavoprotein regulatory factor 1 (LYR motif-containing protein 5)	ETFRF1 LYRM5	-0.211648	0.00343202
-0.220176	14.2172	-3.57618	0.00276721	0.0079012	-2.59735	Q8N3J6					Q01813	ATP-dependent 6-phosphofructokinase, platelet type (ATP-PFK) (PFK-P) (EC 2.7.1.11) (6-phosphofructokinase type C) (Phosphofructo-1-kinase isozyme C) (PFK-C) (Phosphohexokinase)	PFKP PFKF	-0.211426	0.0084738
-0.21992	14.5179	-3.01599	0.00870582	0.0205851	-3.74784	P22061					O75083	WD repeat-containing protein 1 (Actin-interacting protein 1) (AIP1) (NORI-1)	WDR1	-0.211411	0.00205208
-0.219629	13.8964	-3.91169	0.00139404	0.00449737	-1.88967	P46109					P08237	ATP-dependent 6-phosphofructokinase, muscle type (ATP-PFK) (PFK-M) (EC 2.7.1.11) (6-phosphofructokinase type A) (Phosphofructo-1-kinase isozyme A) (PFK-A) (Phosphohexokinase)	PFKM PFKX	-0.211313	0.00642734
-0.219618	14.2984	-6.87076	5.39163e-06	4.7478e-05	3.84669	Q6YN16					Q96AB3	Isochorismatase domain-containing protein 2	ISOC2	-0.210947	5.70667e-06
-0.21946	15.6508	-6.54009	9.47784e-06	7.56192e-05	3.30614	Q96NW7					Q15170	Transcription elongation factor A protein-like 1 (TCEA-like protein 1) (Nuclear phosphoprotein p21/SIIR) (Transcription elongation factor S-II protein-like 1)	TCEAL1 SIIR	-0.21059	0.006745
-0.219378	15.8409	-5.568	5.42856e-05	0.000302001	1.41651	Q9Y672					O75600	2-amino-3-ketobutyrate coenzyme A ligase, mitochondrial (AKB ligase) (EC 2.3.1.29) (Aminoacetone synthase) (Glycine acetyltransferase)	GCAT KBL	-0.210467	3.53475e-06
-0.219074	12.9458	-4.5794	0.000363804	0.00147476	-0.522174	O14920					O00499	Myc box-dependent-interacting protein 1 (Amphiphysin II) (Amphiphysin-like protein) (Box-dependent myc-interacting protein 1) (Bridging integrator 1)	BIN1 AMPHL	-0.210098	0.00781753
-0.218569	14.9087	-6.31767	1.39689e-05	0.000103563	2.78617	Q9H4G0					Q8IVH4	Methylmalonic aciduria type A protein, mitochondrial (EC 3.6.-.-)	MMAA	-0.210048	0.000143378
-0.21853	13.8113	-3.67646	0.00225357	0.00666612	-2.38177	Q01970					Q7Z3D6	D-glutamate cyclase, mitochondrial (EC 4.2.1.48)	DGLUCY C14orf159 UNQ2439/PRO5000	-0.209972	0.00145525
-0.218284	14.4913	-5.1094	0.000129257	0.00062325	0.52951	O75131					O75356	Ectonucleoside triphosphate diphosphohydrolase 5 (NTPDase 5) (EC 3.6.1.6) (CD39 antigen-like 4) (ER-UDPase) (Guanosine-diphosphatase ENTPD5) (GDPase ENTPD5) (EC 3.6.1.42) (Nucleoside diphosphatase) (Uridine-diphosphatase ENTPD5) (UDPase ENTPD5)	ENTPD5 CD39L4 PCPH	-0.208767	0.00172228
-0.217955	13.5032	-4.74201	0.000263938	0.00112993	-0.200754	Q8IZ83					Q12979	Active breakpoint cluster region-related protein	ABR	-0.208689	0.00947545
-0.217944	11.8071	-2.69811	0.0165505	0.0353324	-4.35874	Q9NPF4					Q9UH65	Switch-associated protein 70 (SWAP-70)	SWAP70 KIAA0640 HSPC321	-0.208674	0.000153957
-0.217776	12.3079	-2.23461	0.0411268	0.0754207	-5.23216	Q96GX1					O00233	26S proteasome non-ATPase regulatory subunit 9 (26S proteasome regulatory subunit p27)	PSMD9	-0.208442	0.000492865
-0.217726	13.6064	-4.85132	0.000213076	0.000945643	0.0828732	P98196					Q9HBL7	Plasminogen receptor (KT) (Plg-R(KT))	PLGRKT C9orf46 AD025 MDS030	-0.208376	0.00105021
-0.21766	14.5394	-3.99366	0.00117997	0.00390864	-1.71449	Q9BY49					Q9UPT5	Exocyst complex component 7 (Exocyst complex component Exo70)	EXOC7 EXO70 KIAA1067	-0.207659	0.000131555
-0.217303	13.4711	-6.12202	1.97598e-05	0.000135152	2.47197	Q8IW45					O95674	Phosphatidate cytidylyltransferase 2 (EC 2.7.7.41) (CDP-DAG synthase 2) (CDP-DG synthase 2) (CDP-diacylglycerol synthase 2) (CDS 2) (CDP-diglyceride pyrophosphorylase 2) (CDP-diglyceride synthase 2) (CTP:phosphatidate cytidylyltransferase 2)	CDS2	-0.207471	0.000726448
-0.2172	13.4881	-6.13655	1.92539e-05	0.000132201	2.56498	O94830					Q9H9C1	Spermatogenesis-defective protein 39 homolog (hSPE-39) (VPS33B-interacting protein in apical-basolateral polarity regulator) (VPS33B-interacting protein in polarity and apical restriction)	VIPAS39 C14orf133 SPE39 VIPAR	-0.207445	1.40913e-05
-0.216873	13.2724	-2.41054	0.0292541	0.0568677	-4.9147	Q7Z624					P23443	Ribosomal protein S6 kinase beta-1 (S6K-beta-1) (S6K1) (EC 2.7.11.1) (70 kDa ribosomal protein S6 kinase 1) (P70S6K1) (p70-S6K 1) (Ribosomal protein S6 kinase I) (Serine/threonine-protein kinase 14A) (p70 ribosomal S6 kinase alpha) (p70 S6 kinase alpha) (p70 S6K-alpha) (p70 S6KA)	RPS6KB1 STK14A	-0.20727	0.0313065
-0.216619	11.0367	-5.78865	3.61165e-05	0.000216765	1.83807	Q9P1Q0					P50336	Protoporphyrinogen oxidase (PPO) (EC 1.3.3.4)	PPOX	-0.206905	0.000123809
-0.216508	16.5143	-2.77444	0.0141985	0.0310132	-4.22373	Q7Z4G1					Q9P2X3	Protein IMPACT (Imprinted and ancient gene protein homolog)	IMPACT	-0.205784	0.00315532
-0.216405	13.6008	-2.87749	0.011532	0.0260587	-4.01498	Q96EK6					O43681	ATPase GET3 (EC 3.6.-.-) (Arsenical pump-driving ATPase) (Arsenite-stimulated ATPase) (Guided entry of tail-anchored proteins factor 3, ATPase) (Transmembrane domain recognition complex 40 kDa ATPase subunit) (hARSA-I) (hASNA-I)	GET3 ARSA ASNA1 TRC40	-0.20567	0.000376682
-0.216203	13.5988	-5.8871	3.01764e-05	0.000187885	2.01847	P09110					Q16881	Thioredoxin reductase 1, cytoplasmic (TR) (EC 1.8.1.9) (Gene associated with retinoic and interferon-induced mortality 12 protein) (GRIM-12) (Gene associated with retinoic and IFN-induced mortality 12 protein) (KM-102-derived reductase-like factor) (Thioredoxin reductase TR1)	TXNRD1 GRIM12 KDRF	-0.205669	0.00237456
-0.216101	15.0416	-2.65983	0.0178675	0.0376798	-4.42303	P27816					Q99798	Aconitate hydratase, mitochondrial (Aconitase) (EC 4.2.1.3) (Citrate hydro-lyase)	ACO2	-0.205509	8.06916e-05
-0.215989	14.6081	-4.44319	0.000476995	0.00183062	-0.829248	Q86YH6					P54802	Alpha-N-acetylglucosaminidase (EC 3.2.1.50) (N-acetyl-alpha-glucosaminidase) (NAG) [Cleaved into: Alpha-N-acetylglucosaminidase 82 kDa form; Alpha-N-acetylglucosaminidase 77 kDa form]	NAGLU UFHSD1	-0.205316	0.000312294
-0.215517	15.0934	-7.61422	1.60029e-06	1.85918e-05	5.0564	Q7Z449					Q8NDI1	EH domain-binding protein 1	EHBP1 KIAA0903 NACSIN	-0.205123	0.00125618
-0.215375	12.4288	-6.82885	5.7864e-06	4.98894e-05	3.72775	Q6ZVM7					P61769	Beta-2-microglobulin [Cleaved into: Beta-2-microglobulin form pI 5.3]	B2M CDABP0092 HDCMA22P	-0.204887	0.0190743
-0.21536	13.4233	-3.9636	0.00125429	0.00411026	-1.81329	Q8WV92					Q5FWF6	Zinc finger protein 789	ZNF789	-0.204872	0.000481814
-0.215296	14.3446	-5.11166	0.000128698	0.000621442	0.615197	Q9Y6I3					Q9H1C4	Protein unc-93 homolog B1 (Unc-93B1) (hUNC93B1)	UNC93B1 UNC93 UNC93B	-0.204646	0.00670574
-0.215238	12.6969	-7.20174	3.1113e-06	3.05556e-05	4.42534	Q7Z4H8					P49593	Protein phosphatase 1F (EC 3.1.3.16) (Ca(2+)/calmodulin-dependent protein kinase phosphatase) (CaM-kinase phosphatase) (CaMKPase) (Partner of PIX 2) (Protein fem-2 homolog) (hFem-2)	PPM1F KIAA0015 POPX2	-0.204578	0.00502722
-0.21458	11.3377	-3.09727	0.0073769	0.0178588	-3.50542	Q8IZ13					Q14126	Desmoglein-2 (Cadherin family member 5) (HDGC)	DSG2 CDHF5	-0.204245	0.00191898
-0.214281	14.5236	-2.77064	0.0143073	0.0312084	-4.22982	Q9UBT2					P55957	BH3-interacting domain death agonist (p22 BID) (BID) [Cleaved into: BH3-interacting domain death agonist p15 (p15 BID); BH3-interacting domain death agonist p13 (p13 BID); BH3-interacting domain death agonist p11 (p11 BID)]	BID	-0.204215	0.0403047
-0.214259	14.4573	-4.57141	0.00036961	0.00149546	-0.580322	Q9ULF5					Q9UBF2	Coatomer subunit gamma-2 (Gamma-2-coat protein) (Gamma-2-COP)	COPG2	-0.2039	0.014143
-0.214085	13.5203	-2.83581	0.0125459	0.0280045	-4.1039	Q6UWJ1					Q86SK9	Stearoyl-CoA desaturase 5 (EC 1.14.19.1) (Acyl-CoA-desaturase 4) (HSCD5) (Stearoyl-CoA 9-desaturase) (Stearoyl-CoA desaturase 2)	SCD5 ACOD4 SCD2 SCD4	-0.203451	3.8116e-05
-0.213606	15.5127	-3.80897	0.00171885	0.00532511	-2.13672	P13804					O43427	Acidic fibroblast growth factor intracellular-binding protein (aFGF intracellular-binding protein) (FGF-1 intracellular-binding protein)	FIBP	-0.203416	0.000962928
-0.213222	14.518	-4.99922	0.000159846	0.000740675	0.276324	Q9H444					P35579	Myosin-9 (Cellular myosin heavy chain, type A) (Myosin heavy chain 9) (Myosin heavy chain, non-muscle IIa) (Non-muscle myosin heavy chain A) (NMMHC-A) (Non-muscle myosin heavy chain IIa) (NMMHC II-a) (NMMHC-IIA)	MYH9	-0.203392	0.000227055
-0.212861	10.9697	-3.47208	0.00342522	0.00940725	-2.76714	Q5T011					Q9BZL6	Serine/threonine-protein kinase D2 (EC 2.7.11.13) (nPKC-D2)	PRKD2 PKD2 HSPC187	-0.203288	0.000187936
-0.212829	14.2561	-6.8383	5.69479e-06	4.93523e-05	3.75858	Q86UT6					Q709F0	Acyl-CoA dehydrogenase family member 11 (ACAD-11) (EC 1.3.8.-)	ACAD11	-0.203183	0.00456712
-0.212574	14.1324	-4.03389	0.00108741	0.00367142	-1.62087	O15382					Q9BXI6	TBC1 domain family member 10A (EBP50-PDX interactor of 64 kDa) (EPI64 protein) (Rab27A-GAP-alpha)	TBC1D10A EPI64 TBC1D10	-0.203089	0.00040961
-0.21249	15.1102	-4.46802	0.000453948	0.00176008	-0.787597	P10644					Q9P2G1	Ankyrin repeat and IBR domain-containing protein 1 (EC 2.3.2.31)	ANKIB1 KIAA1386	-0.202876	0.00149113
-0.212378	13.674	-5.0386	0.000148137	0.000697505	0.373129	Q8IYQ7					Q9Y281	Cofilin-2 (Cofilin, muscle isoform)	CFL2	-0.20264	0.0155315
-0.21233	11.9768	-2.98519	0.00926867	0.0216725	-3.80531	Q9NX78					P42224	Signal transducer and activator of transcription 1-alpha/beta (Transcription factor ISGF-3 components p91/p84)	STAT1	-0.202151	0.0184653
-0.212148	15.0755	-3.60674	0.00259929	0.00750528	-2.54481	O43169					P51608	Methyl-CpG-binding protein 2 (MeCp-2 protein) (MeCp2)	MECP2	-0.202078	0.00145854
-0.21214	14.8161	-5.29075	9.14212e-05	0.000467904	1.03129	Q9BQE5					P34059	N-acetylgalactosamine-6-sulfatase (EC 3.1.6.4) (Chondroitinsulfatase) (Chondroitinase) (Galactose-6-sulfate sulfatase) (GalN6S) (N-acetylgalactosamine-6-sulfate sulfatase) (GalNAc6S sulfatase)	GALNS	-0.201631	0.00176138
-0.212088	14.6391	-4.62299	0.000333721	0.00137454	-0.444265	Q9UKK9					Q6GMV3	Putative peptidyl-tRNA hydrolase PTRHD1 (EC 3.1.1.29) (Peptidyl-tRNA hydrolase domain-containing protein 1)	PTRHD1 C2orf79	-0.201538	0.0398602
-0.212033	15.8432	-5.38002	7.72115e-05	0.00040388	1.05635	P20132					Q969T7	7-methylguanosine phosphate-specific 5'-nucleotidase (7-methylguanosine nucleotidase) (EC 3.1.3.91) (Cytosolic 5'-nucleotidase 3B) (Cytosolic 5'-nucleotidase III-like protein) (cN-III-like protein) (EC 3.1.3.5) (N(7)-methylguanylate 5'-phosphatase)	NT5C3B NT5C3L	-0.201242	0.0136848
-0.211956	12.6405	-2.77748	0.0141118	0.0308764	-4.2178	P08397					O95749	Geranylgeranyl pyrophosphate synthase (GGPP synthase) (GGPPSase) (EC 2.5.1.-) ((2E,6E)-farnesyl diphosphate synthase) (Dimethylallyltranstransferase) (EC 2.5.1.1) (Farnesyl diphosphate synthase) (Farnesyltranstransferase) (EC 2.5.1.29) (Geranylgeranyl diphosphate synthase) (Geranyltranstransferase) (EC 2.5.1.10)	GGPS1	-0.201083	0.00318446
-0.211757	14.1106	-3.52656	0.00306334	0.00857493	-2.71527	Q9BRP4					Q99538	Legumain (EC 3.4.22.34) (Asparaginyl endopeptidase) (Protease, cysteine 1)	LGMN PRSC1	-0.200886	0.00451028
-0.211648	13.965	-4.07484	0.00100076	0.00343202	-1.51585	Q6IPR1					O00471	Exocyst complex component 5 (Exocyst complex component Sec10) (hSec10)	EXOC5 SEC10 SEC10L1	-0.200649	0.000206069
-0.211426	13.9646	-3.5347	0.00301267	0.0084738	-2.69864	Q01813					Q9GZT6	Coiled-coil domain-containing protein 90B, mitochondrial	CCDC90B CUA003 MDS011 MDS025	-0.200493	0.00111033
-0.211411	15.171	-4.37686	0.00054462	0.00205208	-0.963727	O75083					Q8IVL5	Prolyl 3-hydroxylase 2 (EC 1.14.11.7) (Leprecan-like protein 1) (Myxoid liposarcoma-associated protein 4)	P3H2 LEPREL1 MLAT4	-0.200358	0.00698825
-0.211313	14.3077	-3.69745	0.00215882	0.00642734	-2.36542	P08237					Q08257	Quinone oxidoreductase (EC 1.6.5.5) (NADPH:quinone reductase) (Zeta-crystallin)	CRYZ	-0.200292	5.26149e-06
-0.210947	11.9412	-8.60114	3.5584e-07	5.70667e-06	6.64315	Q96AB3					Q8WVE0	EEF1A lysine methyltransferase 1 (EC 2.1.1.-) (N(6)-adenine-specific DNA methyltransferase 2) (Protein-lysine N-methyltransferase N6AMT2) (eEF1A-KMT)	EEF1AKMT1 N6AMT2	-0.2001	0.0274086
-0.21059	12.3266	-3.66868	0.0022897	0.006745	-2.39159	Q15170					Q9UBL6	Copine-7 (Copine VII)	CPNE7	-0.199808	0.0388886
-0.210467	13.3526	-9.06602	1.82442e-07	3.53475e-06	7.3247	O75600					Q8IXJ6	NAD-dependent protein deacetylase sirtuin-2 (EC 2.3.1.286) (Regulatory protein SIR2 homolog 2) (SIR2-like protein 2)	SIRT2 SIR2L SIR2L2	-0.199594	0.000204196
-0.210098	13.9354	-3.58246	0.00273181	0.00781753	-2.44999	O00499					P61020	Ras-related protein Rab-5B (EC 3.6.5.2)	RAB5B	-0.199497	0.000324332
-0.210048	12.8331	-6.08342	2.11725e-05	0.000143378	2.55024	Q8IVH4					Q9NW15	Anoctamin-10 (Transmembrane protein 16K)	ANO10 TMEM16K	-0.199486	0.00415602
-0.209972	13.4382	-4.5885	0.000357298	0.00145525	-0.535025	Q7Z3D6					P23786	Carnitine O-palmitoyltransferase 2, mitochondrial (EC 2.3.1.21) (Carnitine palmitoyltransferase II) (CPT II)	CPT2 CPT1	-0.199407	0.000311431
-0.209339	10.5422	-1.8333	0.0867295	0.141131	-5.9032	O60331					Q9HBM0	Vezatin	VEZT	-0.199174	0.0356221
-0.208767	15.9755	-4.48044	0.000442857	0.00172228	-0.729425	O75356					Q9NRW1	Ras-related protein Rab-6B	RAB6B	-0.19917	5.49846e-05
-0.208689	12.7768	-3.46814	0.003453	0.00947545	-2.823	Q12979					Q2TAL8	Transcriptional regulator QRICH1 (Glutamine-rich protein 1)	QRICH1	-0.198694	0.0141815
-0.208674	13.7767	-6.02985	2.33099e-05	0.000153957	2.30244	Q9UH65					Q8TCD5	5'(3')-deoxyribonucleotidase, cytosolic type (EC 3.1.3.-) (Cytosolic 5',3'-pyrimidine nucleotidase) (Deoxy-5'-nucleotidase 1) (dNT-1)	NT5C DNT1 UMPH2	-0.198154	0.00020525
-0.208442	14.5234	-5.25673	9.75277e-05	0.000492865	0.799658	O00233					Q9BXW6	Oxysterol-binding protein-related protein 1 (ORP-1) (OSBP-related protein 1)	OSBPL1A ORP1 OSBP8 OSBPL1 OSBPL1B	-0.198034	0.000714365
-0.208376	15.2078	-4.78904	0.000240675	0.00105021	-0.0516568	Q9HBL7					P49184	Deoxyribonuclease-1-like 1 (EC 3.1.21.-) (DNase X) (Deoxyribonuclease I-like 1) (DNase I-like 1) (Muscle-specific DNase I-like) (XIB)	DNASE1L1 DNAS1L1 DNL1L	-0.197893	0.000218021
-0.207659	14.5591	-6.1417	1.90778e-05	0.000131555	2.47182	Q9UPT5					P61158	Actin-related protein 3 (Actin-like protein 3)	ACTR3 ARP3	-0.197427	0.00402859
-0.207471	14.6603	-5.01187	0.000155983	0.000726448	0.312957	O95674					Q9NZ43	Vesicle transport protein USE1 (Putative MAPK-activating protein PM26) (USE1-like protein) (p31)	USE1 USE1L MDS032	-0.1969	0.00451985
-0.207445	12.8498	-7.82985	1.1404e-06	1.40913e-05	5.4184	Q9H9C1					Q8NEZ5	F-box only protein 22 (F-box protein FBX22p44)	FBXO22 FBX22	-0.196429	0.0414696
-0.20727	15.1752	-2.76841	0.0143718	0.0313065	-4.19909	P23443					P54764	Ephrin type-A receptor 4 (EC 2.7.10.1) (EPH-like kinase 8) (EK8) (hEK8) (Tyrosine-protein kinase TYRO1) (Tyrosine-protein kinase receptor SEK)	EPHA4 HEK8 SEK TYRO1	-0.196316	0.000195256
-0.206905	13.1376	-6.18594	1.7633e-05	0.000123809	2.6459	P50336					P30040	Endoplasmic reticulum resident protein 29 (ERp29) (Endoplasmic reticulum resident protein 28) (ERp28) (Endoplasmic reticulum resident protein 31) (ERp31)	ERP29 C12orf8 ERP28	-0.196186	0.00386299
-0.206167	15.0484	-2.37987	0.0310595	0.0596718	-4.97114	Q92747					Q8TF47	Zinc finger protein 90 homolog (Zfp-90) (Zinc finger protein 756)	ZFP90 KIAA1954 ZNF756	-0.196177	0.00519966
-0.205784	13.7982	-4.12221	0.000909251	0.00315532	-1.47551	Q9P2X3					Q6R327	Rapamycin-insensitive companion of mTOR (AVO3 homolog) (hAVO3)	RICTOR KIAA1999	-0.196106	6.24129e-05
-0.20567	13.096	-5.42734	7.06287e-05	0.000376682	1.14705	O43681					Q9UHD8	Septin-9 (MLL septin-like fusion protein MSF-A) (MLL septin-like fusion protein) (Ovarian/Breast septin) (Ov/Br septin) (Septin D1)	SEPTIN9 KIAA0991 MSF SEPT9	-0.195795	0.0118773
-0.205669	14.0429	-4.2905	0.000647607	0.00237456	-1.12853	Q16881					P49748	Very long-chain specific acyl-CoA dehydrogenase, mitochondrial (VLCAD) (EC 1.3.8.9)	ACADVL VLCAD	-0.195739	0.000471493
-0.205509	14.8642	-6.49107	1.03177e-05	8.06916e-05	3.13366	Q99798					P53396	ATP-citrate synthase (EC 2.3.3.8) (ATP-citrate (pro-S-)-lyase) (ACL) (Citrate cleavage enzyme)	ACLY	-0.195737	0.00634009
-0.205316	10.6072	-5.54757	5.63911e-05	0.000312294	1.39229	P54802					Q15418	Ribosomal protein S6 kinase alpha-1 (S6K-alpha-1) (EC 2.7.11.1) (90 kDa ribosomal protein S6 kinase 1) (p90-RSK 1) (p90RSK1) (p90S6K) (MAP kinase-activated protein kinase 1a) (MAPK-activated protein kinase 1a) (MAPKAP kinase 1a) (MAPKAPK-1a) (Ribosomal S6 kinase 1) (RSK-1)	RPS6KA1 MAPKAPK1A RSK1	-0.195684	0.0011828
-0.205123	13.4987	-4.67547	0.000300873	0.00125618	-0.323169	Q8NDI1					Q9NVG8	TBC1 domain family member 13	TBC1D13	-0.195539	0.0288006
-0.204887	13.7588	-3.05873	0.00798009	0.0190743	-3.65056	P61769					P11586	C-1-tetrahydrofolate synthase, cytoplasmic (C1-THF synthase) (Epididymis secretory sperm binding protein) [Cleaved into: C-1-tetrahydrofolate synthase, cytoplasmic, N-terminally processed] [Includes: Methylenetetrahydrofolate dehydrogenase (EC 1.5.1.5); Methenyltetrahydrofolate cyclohydrolase (EC 3.5.4.9); Formyltetrahydrofolate synthetase (EC 6.3.4.3)]	MTHFD1 MTHFC MTHFD	-0.195397	0.0172309
-0.204872	13.2233	-5.27073	9.49653e-05	0.000481814	0.873821	Q5FWF6					Q15334	Lethal(2) giant larvae protein homolog 1 (LLGL) (DLG4) (Hugl-1) (Human homolog to the D-lgl gene protein)	LLGL1 DLG4 HUGL HUGL1	-0.195286	0.000297844
-0.204646	13.1964	-3.67288	0.0022701	0.00670574	-2.32708	Q9H1C4					Q9UNW1	Multiple inositol polyphosphate phosphatase 1 (EC 3.1.3.62) (2,3-bisphosphoglycerate 3-phosphatase) (2,3-BPG phosphatase) (EC 3.1.3.80) (Inositol (1,3,4,5)-tetrakisphosphate 3-phosphatase) (Ins(1,3,4,5)P(4) 3-phosphatase)	MINPP1 MIPP UNQ900/PRO1917	-0.195225	0.00105021
-0.204578	12.6403	-3.84398	0.00160033	0.00502722	-2.04879	P49593					Q9Y5X3	Sorting nexin-5	SNX5	-0.194992	0.0237988
-0.204245	13.4715	-4.4166	0.000503012	0.00191898	-0.705899	Q14126					Q9NRY6	Phospholipid scramblase 3 (PL scramblase 3) (Ca(2+)-dependent phospholipid scramblase 3)	PLSCR3	-0.194918	0.011115
-0.204215	12.2877	-2.61855	0.0194013	0.0403047	-4.50535	P55957					Q86YS7	C2 domain-containing protein 5 (C2 domain-containing phosphoprotein of 138 kDa)	C2CD5 CDP138 KIAA0528	-0.19452	7.84783e-06
-0.20419	14.8253	-0.763871	0.456823	0.550094	-7.20868	P33240					Q9GZP4	PITH domain-containing protein 1	PITHD1 C1orf128 AD039 HT014 PP603	-0.194379	0.026263
-0.2039	12.383	-3.23449	0.00557296	0.014143	-3.30134	Q9UBF2					Q86WJ1	Chromodomain-helicase-DNA-binding protein 1-like (EC 3.6.4.12) (Amplified in liver cancer protein 1)	CHD1L ALC1	-0.19429	0.0055813
-0.203451	14.1569	-7.03786	4.07728e-06	3.8116e-05	4.16784	Q86SK9					Q6UXH1	Protein disulfide isomerase CRELD2 (EC 5.3.4.1) (Cysteine-rich with EGF-like domain protein 2)	CRELD2 UNQ185/PRO211	-0.194018	5.76215e-05
-0.203416	13.9328	-4.84063	0.000217571	0.000962928	-0.0302699	O43427					Q92930	Ras-related protein Rab-8B	RAB8B	-0.193571	0.000373352
-0.203392	14.8054	-5.75506	3.84119e-05	0.000227055	1.78825	P35579					P78552	Interleukin-13 receptor subunit alpha-1 (IL-13 receptor subunit alpha-1) (IL-13R subunit alpha-1) (IL-13R-alpha-1) (IL-13RA1) (Cancer/testis antigen 19) (CT19) (CD antigen CD213a1)	IL13RA1 IL13R IL13RA	-0.193514	0.0121639
-0.203288	12.9839	-5.88642	3.0214e-05	0.000187936	1.98948	Q9BZL6					Q9H3K6	BolA-like protein 2	BOLA2 BOLA2A My016; BOLA2B	-0.193369	0.000201
-0.203183	14.7718	-3.90163	0.00142291	0.00456712	-1.90062	Q709F0					Q13464	Rho-associated protein kinase 1 (EC 2.7.11.1) (Renal carcinoma antigen NY-REN-35) (Rho-associated, coiled-coil-containing protein kinase 1) (Rho-associated, coiled-coil-containing protein kinase I) (ROCK-I) (p160 ROCK-1) (p160ROCK)	ROCK1	-0.19336	0.000181862
-0.203089	13.0112	-5.37064	7.85908e-05	0.00040961	1.03711	Q9BXI6					Q5HYK3	2-methoxy-6-polyprenyl-1,4-benzoquinol methylase, mitochondrial (EC 2.1.1.201) (Ubiquinone biosynthesis methyltransferase COQ5)	COQ5	-0.192728	0.00456889
-0.202876	13.9142	-4.57351	0.000368075	0.00149113	-0.566469	Q9P2G1					P56277	Cx9C motif-containing protein 4 (Mature T-cell proliferation 1 neighbor protein) (Mature T-cell proliferation-1 type A) (MTCP-1 type A) (Protein p8 MTCP-1) (p8MTCP1)	CMC4 C6.1B MTCP1 MTCP1NB	-0.192584	0.0393372
-0.20264	14.9023	-3.18026	0.00622666	0.0155315	-3.21756	Q9Y281					P61077	Ubiquitin-conjugating enzyme E2 D3 (EC 2.3.2.23) ((E3-independent) E2 ubiquitin-conjugating enzyme D3) (EC 2.3.2.24) (E2 ubiquitin-conjugating enzyme D3) (Ubiquitin carrier protein D3) (Ubiquitin-conjugating enzyme E2(17)KB 3) (Ubiquitin-conjugating enzyme E2-17 kDa 3) (Ubiquitin-protein ligase D3)	UBE2D3 UBC5C UBCH5C	-0.192505	0.000123809
-0.202151	14.0485	-3.07813	0.00767062	0.0184653	-3.62377	P42224					O15067	Phosphoribosylformylglycinamidine synthase (FGAM synthase) (FGAMS) (EC 6.3.5.3) (Formylglycinamide ribonucleotide amidotransferase) (FGAR amidotransferase) (FGAR-AT) (Formylglycinamide ribotide amidotransferase)	PFAS KIAA0361	-0.19239	0.0305038
-0.202078	14.2939	-4.5869	0.000358437	0.00145854	-0.549034	P51608					Q69YU5	Protein BRAWNIN	BRAWNIN BR C12orf73	-0.192312	0.0173827
-0.202029	10.4881	-1.94663	0.0706064	0.119315	-5.72327	Q9UJY4					O15143	Actin-related protein 2/3 complex subunit 1B (Arp2/3 complex 41 kDa subunit) (p41-ARC)	ARPC1B ARC41	-0.19217	0.0150482
-0.201631	12.6036	-4.46735	0.00045456	0.00176138	-0.734196	P34059					Q8IYB7	DIS3-like exonuclease 2 (hDIS3L2) (EC 3.1.13.-)	DIS3L2 FAM6A	-0.191985	0.00109685
-0.201538	13.8965	-2.62574	0.0191252	0.0398602	-4.49953	Q6GMV3					Q00613	Heat shock factor protein 1 (HSF 1) (Heat shock transcription factor 1) (HSTF 1)	HSF1 HSTF1	-0.191862	0.0284251
-0.201242	12.4576	-3.25466	0.00534758	0.0136848	-3.26833	Q969T7					Q9Y3E7	Charged multivesicular body protein 3 (Chromatin-modifying protein 3) (Neuroendocrine differentiation factor) (Vacuolar protein sorting-associated protein 24) (hVps24)	CHMP3 CGI149 NEDF VPS24 CGI-149	-0.191741	0.00396577
-0.201107	14.8977	-1.86103	0.0825062	0.135705	-5.83312	P37802					O95168	NADH dehydrogenase [ubiquinone] 1 beta subcomplex subunit 4 (Complex I-B15) (CI-B15) (NADH-ubiquinone oxidoreductase B15 subunit)	NDUFB4	-0.191704	0.00377893
-0.201083	14.2666	-4.1166	0.000919636	0.00318446	-1.48124	O95749					Q7LGA3	Heparan sulfate 2-O-sulfotransferase 1 (2-O-sulfotransferase) (2OST) (EC 2.8.2.-)	HS2ST1 HS2ST KIAA0448	-0.191605	0.000238172
-0.201007	15.114	-2.25929	0.0392246	0.0724503	-5.18972	P11908					P38606	V-type proton ATPase catalytic subunit A (V-ATPase subunit A) (EC 7.1.2.2) (V-ATPase 69 kDa subunit) (Vacuolar ATPase isoform VA68) (Vacuolar proton pump subunit alpha)	ATP6V1A ATP6A1 ATP6V1A1 VPP2	-0.191552	0.00146356
-0.200886	13.1954	-3.90925	0.00140098	0.00451028	-1.93099	Q99538					Q13409	Cytoplasmic dynein 1 intermediate chain 2 (Cytoplasmic dynein intermediate chain 2) (Dynein intermediate chain 2, cytosolic) (DH IC-2)	DYNC1I2 DNCI2 DNCIC2	-0.19151	0.0165844
-0.200649	13.9303	-5.82223	3.39647e-05	0.000206069	1.87339	O00471					Q9P1Z0	Zinc finger and BTB domain-containing protein 4 (KAISO-like zinc finger protein 1) (KAISO-L1)	ZBTB4 KIAA1538	-0.191263	0.0255573
-0.200493	14.5327	-4.75502	0.000257282	0.00111033	-0.188182	Q9GZT6					Q14155	Rho guanine nucleotide exchange factor 7 (Beta-Pix) (COOL-1) (PAK-interacting exchange factor beta) (p85)	ARHGEF7 COOL1 KIAA0142 P85SPR PAK3BP PIXB Nbla10314	-0.191029	0.0104392
-0.200358	14.0637	-3.6498	0.00237991	0.00698825	-2.31931	Q8IVL5					Q5GLZ8	Probable E3 ubiquitin-protein ligase HERC4 (EC 2.3.2.26) (HECT domain and RCC1-like domain-containing protein 4) (HECT-type E3 ubiquitin transferase HERC4)	HERC4 KIAA1593	-0.190819	0.000278123
-0.200292	14.0478	-8.67925	3.17511e-07	5.26149e-06	6.73219	Q08257					O15235	28S ribosomal protein S12, mitochondrial (MRP-S12) (S12mt) (MT-RPS12) (Mitochondrial small ribosomal subunit protein uS12m)	MRPS12 RPMS12 RPSM12	-0.19062	0.0012219
-0.2001	10.9606	-2.84905	0.0122148	0.0274086	-4.07794	Q8WVE0					Q9Y4D7	Plexin-D1	PLXND1 KIAA0620	-0.190409	0.00122914
-0.199808	14.3913	-2.64095	0.018554	0.0388886	-4.43594	Q9UBL6					O95427	GPI ethanolamine phosphate transferase 1 (EC 2.-.-.-) (MCD4 homolog) (Phosphatidylinositol-glycan biosynthesis class N protein) (PIG-N)	PIGN MCD4	-0.190347	0.0208131
-0.199594	14.5228	-5.8293	3.35286e-05	0.000204196	1.9301	Q8IXJ6					O15254	Peroxisomal acyl-coenzyme A oxidase 3 (EC 1.3.3.6) (Branched-chain acyl-CoA oxidase) (BRCACox) (Pristanoyl-CoA oxidase)	ACOX3 BRCOX PRCOX	-0.19022	0.0116616
-0.199497	13.1263	-5.52224	5.91213e-05	0.000324332	1.3046	P61020					O43314	Inositol hexakisphosphate and diphosphoinositol-pentakisphosphate kinase 2 (EC 2.7.4.21) (EC 2.7.4.24) (Diphosphoinositol pentakisphosphate kinase 2) (Histidine acid phosphatase domain-containing protein 1) (InsP6 and PP-IP5 kinase 2) (VIP1 homolog 2) (hsVIP2)	PPIP5K2 HISPPD1 KIAA0433 VIP2	-0.190128	0.00230602
-0.199486	12.0956	-3.9574	0.0012702	0.00415602	-1.8192	Q9NW15					P32321	Deoxycytidylate deaminase (EC 3.5.4.12) (dCMP deaminase)	DCTD	-0.189859	0.00928795
-0.199407	14.8742	-5.54998	5.61382e-05	0.000311431	1.3888	P23786					Q9NR46	Endophilin-B2 (SH3 domain-containing GRB2-like protein B2)	SH3GLB2 KIAA1848 PP578	-0.189729	0.014561
-0.199174	13.3956	-2.6932	0.016714	0.0356221	-4.34236	Q9HBM0					Q9NVE7	4'-phosphopantetheine phosphatase (EC 3.1.3.-) (Inactive pantothenic acid kinase 4) (hPanK4)	PANK4	-0.188938	0.000618507
-0.19917	13.365	-6.75951	6.50761e-06	5.49846e-05	3.68658	Q9NRW1					Q6P9B6	MTOR-associated protein MEAK7 (MEAK7) (MTOR associated protein, eak-7 homolog) (TBC/LysM-associated domain-containing protein 1) (TLD domain-containing protein 1)	MEAK7 KIAA1609 TLDC1	-0.18892	0.000439836
-0.198694	14.0918	-3.23296	0.00559034	0.0141815	-3.29374	Q2TAL8					Q9NUL5	Shiftless antiviral inhibitor of ribosomal frameshifting protein (SFL) (SHFL) (Interferon-regulated antiviral protein) (IRAV) (Repressor of yield of DENV protein) (RyDEN)	SHFL C19orf66 FLJ11286 IRAV RYDEN SFL	-0.188794	0.00267626
-0.198154	12.2761	-5.82546	3.37648e-05	0.00020525	1.90248	Q8TCD5					P09622	Dihydrolipoyl dehydrogenase, mitochondrial (EC 1.8.1.4) (Dihydrolipoamide dehydrogenase) (Glycine cleavage system L protein)	DLD GCSL LAD PHE3	-0.188785	0.00073629
-0.198034	12.3593	-5.02319	0.000152609	0.000714365	0.345354	Q9BXW6					Q9UNL4	Inhibitor of growth protein 4 (p29ING4)	ING4 My036	-0.188769	0.0104392
-0.197893	14.0115	-5.78423	3.64105e-05	0.000218021	1.82065	P49184					Q7L311	Armadillo repeat-containing X-linked protein 2 (ARM protein lost in epithelial cancers on chromosome X 2) (Protein ALEX2)	ARMCX2 ALEX2 KIAA0512	-0.188656	0.0166172
-0.197713	11.8981	-2.34624	0.0331591	0.062821	-5.03263	O94806					Q643R3	Lysophospholipid acyltransferase LPCAT4 (1-acylglycerol-3-phosphate O-acyltransferase 7) (1-AGP acyltransferase 7) (1-AGPAT 7) (1-acylglycerophosphocholine O-acyltransferase) (EC 2.3.1.23) (1-acylglycerophosphoserine O-acyltransferase) (EC 2.3.1.n6) (1-alkenylglycerophosphoethanolamine O-acyltransferase) (EC 2.3.1.121) (1-alkylglycerophosphocholine O-acetyltransferase) (EC 2.3.1.67) (Acyltransfer…	LPCAT4 AGPAT7 AYTL3 LPEAT2	-0.188645	0.000360729
-0.197427	14.8629	-3.97625	0.00122246	0.00402859	-1.76351	P61158					Q9H446	RWD domain-containing protein 1 (DRG family-regulatory protein 2)	RWDD1 DFRP2 CGI-24 PTD013	-0.188532	0.00430472
-0.197144	12.0649	-2.22599	0.0418112	0.0764571	-5.21857	O94910					Q8IUH5	Palmitoyltransferase ZDHHC17 (EC 2.3.1.225) (Acyltransferase ZDHHC17) (EC 2.3.1.-) (DHHC domain-containing cysteine-rich protein 17) (DHHC17) (Huntingtin yeast partner H) (Huntingtin-interacting protein 14) (HIP-14) (Huntingtin-interacting protein 3) (HIP-3) (Huntingtin-interacting protein H) (Putative MAPK-activating protein PM11) (Putative NF-kappa-B-activating protein 205) (Zinc finger DHHC do…	ZDHHC17 HIP14 HIP3 HYPH KIAA0946 HSPC294	-0.188389	0.0130828
-0.1969	14.4649	-3.90772	0.00140535	0.00451985	-1.8769	Q9NZ43					Q86UP2	Kinectin (CG-1 antigen) (Kinesin receptor)	KTN1 CG1 KIAA0004	-0.188382	0.0474858
-0.196893	14.4055	-1.22861	0.238197	0.325427	-6.73592	Q02818					Q9NTM9	Copper homeostasis protein cutC homolog	CUTC CGI-32	-0.188257	0.000288631
-0.196429	14.0199	-2.60131	0.0200785	0.0414696	-4.55702	Q8NEZ5					O95644	Nuclear factor of activated T-cells, cytoplasmic 1 (NF-ATc1) (NFATc1) (NFAT transcription complex cytosolic component) (NF-ATc) (NFATc)	NFATC1 NFAT2 NFATC	-0.188081	0.0147178
-0.196316	15.0338	-5.86171	3.16039e-05	0.000195256	2.06248	P54764					Q9UHF1	Epidermal growth factor-like protein 7 (EGF-like protein 7) (Multiple epidermal growth factor-like domains protein 7) (Multiple EGF-like domains protein 7) (NOTCH4-like protein) (Vascular endothelial statin) (VE-statin) (Zneu1)	EGFL7 MEGF7 UNQ187/PRO1449	-0.187961	0.00279124
-0.196186	15.1198	-4.00128	0.00116184	0.00386299	-1.66784	P30040					Q9NRY4	Rho GTPase-activating protein 35 (Glucocorticoid receptor DNA-binding factor 1) (Glucocorticoid receptor repression factor 1) (GRF-1) (Rho GAP p190A) (p190-A)	ARHGAP35 GRF1 GRLF1 KIAA1722 P190A p190ARHOGAP	-0.187837	0.000160977
-0.196177	14.0847	-3.82302	0.00167025	0.00519966	-2.06971	Q8TF47					P11310	Medium-chain specific acyl-CoA dehydrogenase, mitochondrial (MCAD) (EC 1.3.8.7) (Medium chain acyl-CoA dehydrogenase) (MCADH)	ACADM	-0.187817	0.000281135
-0.196111	14.652	-1.1395	0.272413	0.362219	-6.84688	O75947					P52630	Signal transducer and activator of transcription 2 (p113)	STAT2	-0.187757	0.0209777
-0.196106	12.9827	-6.67217	7.55222e-06	6.24129e-05	3.52438	Q6R327					Q5TAX3	Terminal uridylyltransferase 4 (TUTase 4) (EC 2.7.7.52) (Zinc finger CCHC domain-containing protein 11)	TUT4 KIAA0191 ZCCHC11	-0.187722	0.00247773
-0.195863	15.3886	-1.18345	0.255096	0.343828	-6.77854	P09496					P20936	Ras GTPase-activating protein 1 (GAP) (GTPase-activating protein) (RasGAP) (Ras p21 protein activator) (p120GAP)	RASA1 GAP RASA	-0.187636	0.00244375
-0.195795	14.8253	-3.33846	0.00450421	0.0118773	-3.02416	Q9UHD8					P04632	Calpain small subunit 1 (CSS1) (Calcium-activated neutral proteinase small subunit) (CANP small subunit) (Calcium-dependent protease small subunit) (CDPS) (Calcium-dependent protease small subunit 1) (Calpain regulatory subunit)	CAPNS1 CAPN4 CAPNS	-0.187506	0.043453
-0.195739	14.7722	-5.28386	9.26262e-05	0.000471493	0.901814	P49748					Q8ND76	Cyclin-Y (Cyc-Y) (Cyclin box protein 1) (Cyclin fold protein 1) (cyclin-X)	CCNY C10orf9 CBCP1 CFP1	-0.187489	0.000170291
-0.195737	14.6259	-3.70504	0.00212556	0.00634009	-2.33265	P53396					P42126	Enoyl-CoA delta isomerase 1, mitochondrial (EC 5.3.3.8) (3,2-trans-enoyl-CoA isomerase) (Delta(3),Delta(2)-enoyl-CoA isomerase) (D3,D2-enoyl-CoA isomerase) (Dodecenoyl-CoA isomerase)	ECI1 DCI	-0.187449	0.0205851
-0.195684	14.1201	-4.71369	0.000279054	0.0011828	-0.248069	Q15418					Q14019	Coactosin-like protein	COTL1 CLP	-0.187429	0.000351474
-0.195539	14.5343	-2.81712	0.0130283	0.0288006	-4.14047	Q9NVG8					P51970	NADH dehydrogenase [ubiquinone] 1 alpha subcomplex subunit 8 (Complex I-19kD) (CI-19kD) (Complex I-PGIV) (CI-PGIV) (NADH-ubiquinone oxidoreductase 19 kDa subunit)	NDUFA8	-0.187094	0.00472472
-0.195397	14.9206	-3.11852	0.00706377	0.0172309	-3.54283	P11586					Q9GZQ3	COMM domain-containing protein 5 (Hypertension-related calcium-regulated gene protein) (HCaRG)	COMMD5 HT002	-0.186954	0.0366219
-0.195286	13.3791	-5.57814	5.3271e-05	0.000297844	1.4338	Q15334					Q9H3T3	Semaphorin-6B (Semaphorin-Z) (Sema Z)	SEMA6B SEMAN SEMAZ UNQ1907/PRO4353	-0.186879	0.00259804
-0.195225	13.0196	-4.78931	0.00024055	0.00105021	-0.0956469	Q9UNW1					Q96MW5	Conserved oligomeric Golgi complex subunit 8 (COG complex subunit 8) (Component of oligomeric Golgi complex 8)	COG8	-0.186723	0.000148024
-0.194992	14.411	-2.92927	0.0103835	0.0237988	-3.89716	Q9Y5X3					Q9HD15	Steroid receptor RNA activator 1 (Steroid receptor RNA activator protein) (SRAP)	SRA1 PP7684	-0.186517	0.00252232
-0.194918	12.889	-3.37506	0.00417875	0.011115	-3.00124	Q9NRY6					O43237	Cytoplasmic dynein 1 light intermediate chain 2 (Dynein light intermediate chain 2, cytosolic) (LIC-2) (LIC53/55)	DYNC1LI2 DNCLI2 LIC2	-0.186079	0.00352339
-0.19452	13.5073	-8.32742	5.3355e-07	7.84783e-06	6.24979	Q86YS7					Q5T1V6	Probable ATP-dependent RNA helicase DDX59 (EC 3.6.4.13) (DEAD box protein 59) (Zinc finger HIT domain-containing protein 5)	DDX59 ZNHIT5	-0.186015	0.00724855
-0.194379	13.4735	-2.87294	0.0116388	0.026263	-4.02808	Q9GZP4					Q96FJ2	Dynein light chain 2, cytoplasmic (8 kDa dynein light chain b) (DLC8b) (Dynein light chain LC8-type 2)	DYNLL2 DLC2	-0.185869	0.00279194
-0.19429	13.1314	-3.78078	0.00182069	0.0055813	-2.16102	Q86WJ1					Q15369	Elongin-C (EloC) (Elongin 15 kDa subunit) (RNA polymerase II transcription factor SIII subunit C) (SIII p15) (Transcription elongation factor B polypeptide 1)	ELOC TCEB1	-0.18585	0.00749789
-0.194018	14.5006	-6.72733	6.87361e-06	5.76215e-05	3.60841	Q6UXH1					O75907	Diacylglycerol O-acyltransferase 1 (EC 2.3.1.20) (ACAT-related gene product 1) (Acyl-CoA retinol O-fatty-acyltransferase) (ARAT) (Retinol O-fatty-acyltransferase) (EC 2.3.1.76) (Diglyceride acyltransferase)	DGAT1 AGRP1 DGAT	-0.18575	0.00852876
-0.193571	13.8358	-5.43496	6.96243e-05	0.000373352	1.17488	Q92930					Q14697	Neutral alpha-glucosidase AB (EC 3.2.1.207) (Alpha-glucosidase 2) (Glucosidase II subunit alpha)	GANAB G2AN KIAA0088	-0.185734	2.36255e-05
-0.193514	15.4076	-3.32502	0.00462999	0.0121639	-2.97497	P78552					Q96Q42	Alsin (Amyotrophic lateral sclerosis 2 chromosomal region candidate gene 6 protein) (Amyotrophic lateral sclerosis 2 protein)	ALS2 ALS2CR6 KIAA1563	-0.185651	0.0111034
-0.193369	16.3442	-5.83951	3.29097e-05	0.000201	1.9364	Q9H3K6					Q9HD42	Charged multivesicular body protein 1a (Chromatin-modifying protein 1a) (CHMP1a) (Vacuolar protein sorting-associated protein 46-1) (Vps46-1) (hVps46-1)	CHMP1A CHMP1 KIAA0047 PCOLN3 PRSM1	-0.185642	0.0026223
-0.19336	13.519	-5.91149	2.88688e-05	0.000181862	2.10769	Q13464					Q9C0B1	Alpha-ketoglutarate-dependent dioxygenase FTO (Fat mass and obesity-associated protein) (U6 small nuclear RNA (2'-O-methyladenosine-N(6)-)-demethylase FTO) (EC 1.14.11.-) (U6 small nuclear RNA N(6)-methyladenosine-demethylase FTO) (EC 1.14.11.-) (mRNA (2'-O-methyladenosine-N(6)-)-demethylase FTO) (m6A(m)-demethylase FTO) (EC 1.14.11.-) (mRNA N(6)-methyladenosine demethylase FTO) (EC 1.14.11.53) (…	FTO KIAA1752	-0.185427	0.00239854
-0.192728	14.4641	-3.90118	0.0014242	0.00456889	-1.94755	Q5HYK3					P16333	Cytoplasmic protein NCK1 (NCK adaptor protein 1) (Nck-1) (SH2/SH3 adaptor protein NCK-alpha)	NCK1 NCK	-0.18541	0.0165653
-0.192584	13.9752	-2.63395	0.018815	0.0393372	-4.3974	P56277					Q8IZR5	CKLF-like MARVEL transmembrane domain-containing protein 4 (Chemokine-like factor superfamily member 4)	CMTM4 CKLFSF4	-0.184777	0.00238807
-0.192505	14.8194	-6.18553	1.76457e-05	0.000123809	2.59426	P61077					A6NDG6	Glycerol-3-phosphate phosphatase (G3PP) (EC 3.1.3.21) (Aspartate-based ubiquitous Mg(2+)-dependent phosphatase) (AUM) (EC 3.1.3.48) (Phosphoglycolate phosphatase) (PGP)	PGP	-0.184739	0.00726363
-0.19239	14.0322	-2.78436	0.0139177	0.0305038	-4.20237	O15067					P49588	Alanine--tRNA ligase, cytoplasmic (EC 6.1.1.7) (Alanyl-tRNA synthetase) (AlaRS) (Renal carcinoma antigen NY-REN-42)	AARS1 AARS	-0.184681	0.018234
-0.192312	14.6217	-3.11273	0.0071477	0.0173827	-3.55444	Q69YU5					Q9Y6W5	Wiskott-Aldrich syndrome protein family member 2 (WASP family protein member 2) (Protein WAVE-2) (Verprolin homology domain-containing protein 2)	WASF2 WAVE2	-0.184253	0.00483897
-0.192231	12.2571	-2.13621	0.0495976	0.0887966	-5.35233	Q9NZD2					Q9UBF6	RING-box protein 2 (Rbx2) (CKII beta-binding protein 1) (CKBBP1) (RING finger protein 7) (Regulator of cullins 2) (Sensitive to apoptosis gene protein)	RNF7 RBX2 ROC2 SAG	-0.184087	0.0016743
-0.19217	15.6991	-3.19869	0.00599637	0.0150482	-3.37552	O15143					Q9NWU1	3-oxoacyl-[acyl-carrier-protein] synthase, mitochondrial (EC 2.3.1.41) (Beta-ketoacyl-ACP synthase)	OXSM	-0.184058	2.30556e-05
-0.191985	13.5745	-4.76261	0.000253475	0.00109685	-0.186728	Q8IYB7					Q9HD20	Endoplasmic reticulum transmembrane helix translocase (EC 7.4.2.-) (Endoplasmic reticulum P5A-ATPase)	ATP13A1 ATP13A KIAA1825 CGI-152	-0.183884	0.00121212
-0.191862	13.306	-2.82619	0.012792	0.0284251	-4.10364	Q00613					Q9H4B0	Probable tRNA N6-adenosine threonylcarbamoyltransferase, mitochondrial (EC 2.3.1.234) (N6-L-threonylcarbamoyladenine synthase) (t(6)A synthase) (O-sialoglycoprotein endopeptidase-like protein 1) (t(6)A37 threonylcarbamoyladenosine biosynthesis protein OSGEPL1) (tRNA threonylcarbamoyladenosine biosynthesis protein OSGEPL1)	OSGEPL1 GCP1	-0.18386	0.000113853
-0.191741	15.2731	-3.9855	0.00119969	0.00396577	-1.77463	Q9Y3E7					Q9H1K1	Iron-sulfur cluster assembly enzyme ISCU, mitochondrial (NifU-like N-terminal domain-containing protein) (NifU-like protein)	ISCU NIFUN	-0.183666	0.0226957
-0.191704	14.4047	-4.01693	0.00112549	0.00377893	-1.6991	O95168					Q9BS26	Endoplasmic reticulum resident protein 44 (ER protein 44) (ERp44) (Thioredoxin domain-containing protein 4)	ERP44 KIAA0573 TXNDC4 UNQ532/PRO1075	-0.183304	0.00771697
-0.191605	14.4825	-5.72403	4.06671e-05	0.000238172	1.749	Q7LGA3					Q5W0V3	FHF complex subunit HOOK interacting protein 2A (FHIP2A)	FHIP2A FAM160B1 KIAA1600	-0.183204	0.00347557
-0.191552	14.5514	-4.58484	0.0003599	0.00146356	-0.553184	P38606					P0DJ07	Protein PET100 homolog, mitochondrial	PET100 C19orf79	-0.182876	0.0287206
-0.191514	15.8978	-2.38371	0.0308274	0.0593326	-4.93199	Q969M3					P47755	F-actin-capping protein subunit alpha-2 (CapZ alpha-2)	CAPZA2	-0.182849	0.0154808
-0.19151	14.6177	-3.14098	0.00674702	0.0165844	-3.49417	Q13409					Q8IXB1	DnaJ homolog subfamily C member 10 (EC 1.8.4.-) (Endoplasmic reticulum DNA J domain-containing protein 5) (ER-resident protein ERdj5) (ERdj5) (Macrothioredoxin) (MTHr)	DNAJC10 ERDJ5 UNQ495/PRO1012	-0.182761	0.00157678
-0.191263	12.3241	-2.88866	0.0112742	0.0255573	-3.95829	Q9P1Z0					P13674	Prolyl 4-hydroxylase subunit alpha-1 (4-PH alpha-1) (EC 1.14.11.2) (Procollagen-proline,2-oxoglutarate-4-dioxygenase subunit alpha-1)	P4HA1 P4HA	-0.182685	0.00117899
-0.191029	13.5945	-3.41061	0.00388513	0.0104392	-2.94129	Q14155					P49914	5-formyltetrahydrofolate cyclo-ligase (EC 6.3.3.2) (5,10-methenyl-tetrahydrofolate synthetase) (MTHFS) (Methenyl-THF synthetase)	MTHFS	-0.1825	0.0464098
-0.190819	12.2985	-5.62258	4.90499e-05	0.000278123	1.49578	Q5GLZ8					O75382	Tripartite motif-containing protein 3 (Brain-expressed RING finger protein) (RING finger protein 22) (RING finger protein 97)	TRIM3 BERP RNF22 RNF97	-0.182419	0.00629507
-0.190723	13.677	-1.16278	0.263133	0.352544	-6.80353	P63208					Q495W5	Alpha-(1,3)-fucosyltransferase 11 (EC 2.4.1.-) (Fucosyltransferase XI) (Fuc-TXI) (FucT-XI) (Galactoside 3-L-fucosyltransferase 11) (Fucosyltransferase 11)	FUT11	-0.182414	0.00050214
-0.19062	16.1418	-4.69315	0.000290566	0.0012219	-0.268546	O15235					P24592	Insulin-like growth factor-binding protein 6 (IBP-6) (IGF-binding protein 6) (IGFBP-6)	IGFBP6 IBP6	-0.182292	0.036312
-0.190409	12.3734	-4.68949	0.000292672	0.00122914	-0.245774	Q9Y4D7					Q9UNH7	Sorting nexin-6 (TRAF4-associated factor 2) [Cleaved into: Sorting nexin-6, N-terminally processed]	SNX6	-0.182266	0.000475914
-0.190347	12.0102	-3.0097	0.00881788	0.0208131	-3.70173	O95427					Q9H910	Jupiter microtubule associated homolog 2 (Hematological and neurological expressed 1-like protein) (HN1-like protein)	JPT2 C16orf34 HN1L L11	-0.18218	0.0141959
-0.19022	12.3653	-3.34861	0.0044115	0.0116616	-3.06021	O15254					O95466	Formin-like protein 1 (CLL-associated antigen KW-13) (Leukocyte formin)	FMNL1 C17orf1 C17orf1B FMNL FRL1	-0.182141	0.0060708
-0.190128	11.592	-4.30823	0.00062496	0.00230602	-1.08933	O43314					Q9Y485	DmX-like protein 1 (X-like 1 protein)	DMXL1 XL1	-0.181622	0.0222864
-0.189859	14.3365	-3.47977	0.00337164	0.00928795	-2.81084	P32321					Q9Y6K1	DNA (cytosine-5)-methyltransferase 3A (Dnmt3a) (EC 2.1.1.37) (Cysteine methyltransferase DNMT3A) (EC 2.1.1.-) (DNA methyltransferase HsaIIIA) (DNA MTase HsaIIIA) (M.HsaIIIA)	DNMT3A	-0.181403	0.00744326
-0.189729	13.8585	-3.21774	0.00576717	0.014561	-3.31045	Q9NR46					O43847	Nardilysin (EC 3.4.24.61) (N-arginine dibasic convertase) (NRD convertase) (NRD-C) (Nardilysin convertase)	NRDC NRD1	-0.180923	0.000756329
-0.189579	12.5417	-1.73489	0.103308	0.163261	-5.9722	P58340					O75391	Sperm-associated antigen 7	SPAG7	-0.180772	0.0126803
-0.188938	12.3983	-5.11456	0.000127984	0.000618507	0.591054	Q9NVE7					P11802	Cyclin-dependent kinase 4 (EC 2.7.11.22) (Cell division protein kinase 4) (PSK-J3)	CDK4	-0.180513	0.0321761
-0.18892	13.4578	-5.32634	8.54569e-05	0.000439836	0.999354	Q6P9B6					O15144	Actin-related protein 2/3 complex subunit 2 (Arp2/3 complex 34 kDa subunit) (p34-ARC)	ARPC2 ARC34 PRO2446	-0.180401	0.0242993
-0.188794	12.7504	-4.21679	0.000751174	0.00267626	-1.28571	Q9NUL5					Q9BRT8	COBW domain-containing protein 1 (Cobalamin synthase W domain-containing protein 1) (COBP) (NPC-A-6 COBW domain-containing protein 1) (NPC-A-6)	CBWD1	-0.180028	0.00182825
-0.188785	14.2894	-5.00267	0.000158785	0.00073629	0.386836	P09622					Q6P1A2	Lysophospholipid acyltransferase 5 (LPLAT 5) (EC 2.3.1.-) (1-acylglycerophosphocholine O-acyltransferase) (EC 2.3.1.23) (1-acylglycerophosphoethanolamine O-acyltransferase) (EC 2.3.1.n7) (1-acylglycerophosphoserine O-acyltransferase) (EC 2.3.1.n6) (Lysophosphatidylcholine acyltransferase) (LPCAT) (Lyso-PC acyltransferase) (Lysophosphatidylcholine acyltransferase 3) (Lyso-PC acyltransferase 3) (Ly…	LPCAT3 MBOAT5 OACT5	-0.179966	0.015466
-0.188769	16.5264	-3.41055	0.00388559	0.0104392	-2.87824	Q9UNL4					Q7Z4V5	Hepatoma-derived growth factor-related protein 2 (HDGF-related protein 2) (HRP-2) (Hepatoma-derived growth factor 2) (HDGF-2)	HDGFL2 HDGF2 HDGFRP2 HRP2 UNQ785/PRO1604	-0.179818	0.00762
-0.188697	13.2613	-1.94419	0.0709229	0.119779	-5.73269	Q92696					Q9P2K5	Myelin expression factor 2 (MEF-2) (MyEF-2) (MST156)	MYEF2 KIAA1341	-0.17976	0.00242512
-0.188656	13.4572	-3.13945	0.00676815	0.0166172	-3.31148	Q7L311					P51687	Sulfite oxidase, mitochondrial (EC 1.8.3.1)	SUOX	-0.179729	0.00295381
-0.188645	12.7845	-5.45782	6.66987e-05	0.000360729	1.1876	Q643R3					Q9Y496	Kinesin-like protein KIF3A (Microtubule plus end-directed kinesin motor 3A)	KIF3A KIF3	-0.179418	0.00563366
-0.188532	13.5931	-3.93854	0.00131988	0.00430472	-1.83126	Q9H446					P49356	Protein farnesyltransferase subunit beta (FTase-beta) (EC 2.5.1.58) (CAAX farnesyltransferase subunit beta) (Ras proteins prenyltransferase subunit beta)	FNTB	-0.179312	0.00493495
-0.188389	12.1541	-3.28113	0.00506543	0.0130828	-3.18222	Q8IUH5					P55809	Succinyl-CoA:3-ketoacid coenzyme A transferase 1, mitochondrial (EC 2.8.3.5) (3-oxoacid CoA-transferase 1) (Somatic-type succinyl-CoA:3-oxoacid CoA-transferase) (SCOT-s)	OXCT1 OXCT SCOT	-0.179247	0.0285246
-0.188382	15.0773	-2.52031	0.0235763	0.0474858	-4.65468	Q86UP2					O60635	Tetraspanin-1 (Tspan-1) (Tetraspan NET-1) (Tetraspanin TM4-C)	TSPAN1	-0.179102	0.010333
-0.188257	12.9948	-5.59833	5.13081e-05	0.000288631	1.44368	Q9NTM9					Q8IZ81	ELMO domain-containing protein 2	ELMOD2	-0.179028	0.00543642
-0.188081	12.9145	-3.21078	0.00584993	0.0147178	-3.3022	O95644					P04062	Lysosomal acid glucosylceramidase (Lysosomal acid GCase) (EC 3.2.1.45) (Acid beta-glucosidase) (Alglucerase) (Beta-glucocerebrosidase) (Beta-GC) (Cholesterol glucosyltransferase) (SGTase) (EC 2.4.1.-) (Cholesteryl-beta-glucosidase) (EC 3.2.1.-) (D-glucosyl-N-acylsphingosine glucohydrolase) (Imiglucerase)	GBA GC GLUC	-0.178945	0.0050929
-0.187961	14.269	-4.19455	0.000785621	0.00279124	-1.24855	Q9UHF1					Q15831	Serine/threonine-protein kinase STK11 (EC 2.7.11.1) (Liver kinase B1) (LKB1) (hLKB1) (Renal carcinoma antigen NY-REN-19)	STK11 LKB1 PJS	-0.17825	0.000215141
-0.187837	13.0797	-5.996	2.47753e-05	0.000160977	2.20646	Q9NRY4					Q9P000	COMM domain-containing protein 9	COMMD9 HSPC166	-0.178186	0.0492828
-0.187817	14.8527	-5.61582	4.96689e-05	0.000281135	1.51716	P11310					P26038	Moesin (Membrane-organizing extension spike protein)	MSN	-0.178062	0.00147238
-0.187757	11.5135	-3.00537	0.00889601	0.0209777	-3.7582	P52630					Q8NFZ8	Cell adhesion molecule 4 (Immunoglobulin superfamily member 4C) (IgSF4C) (Nectin-like protein 4) (NECL-4) (TSLC1-like protein 2)	CADM4 IGSF4C NECL4 TSLL2	-0.178031	0.00973436
-0.187722	13.0282	-4.26261	0.000684959	0.00247773	-1.17293	Q5TAX3					O94992	Protein HEXIM1 (Cardiac lineage protein 1) (Estrogen down-regulated gene 1 protein) (Hexamethylene bis-acetamide-inducible protein 1) (Menage a quatre protein 1)	HEXIM1 CLP1 EDG1 HIS1 MAQ1	-0.177896	0.01907
-0.187636	12.5376	-4.27056	0.000674098	0.00244375	-1.16285	P20936					Q93034	Cullin-5 (CUL-5) (Vasopressin-activated calcium-mobilizing receptor 1) (VACM-1)	CUL5 VACM1	-0.177888	0.000495647
-0.187598	13.014	-1.98503	0.0657899	0.11245	-5.65175	O00401					Q96MG8	Protein-L-isoaspartate O-methyltransferase domain-containing protein 1	PCMTD1	-0.177799	0.0147003
-0.187506	12.41	-2.57331	0.0212273	0.043453	-4.51127	P04632					Q7Z7H5	Transmembrane emp24 domain-containing protein 4 (Endoplasmic reticulum stress-response protein 25) (ERS25) (GMP25iso) (Putative NF-kappa-B-activating protein 156) (p24 family protein alpha-3) (p24alpha3)	TMED4 ERS25	-0.177649	0.00561493
-0.187489	12.1892	-5.95651	2.66072e-05	0.000170291	2.21269	Q8ND76					O95219	Sorting nexin-4	SNX4	-0.177624	0.0398662
-0.187449	14.5833	-3.01584	0.00870848	0.0205851	-3.7001	P42126					Q96BQ5	Coiled-coil domain-containing protein 127	CCDC127	-0.177448	0.0286481
-0.187429	15.3058	-5.47292	6.48361e-05	0.000351474	1.27	Q14019					Q9NRY5	Protein FAM114A2	FAM114A2 C5orf3	-0.176868	0.0398662
-0.187414	12.2478	-2.09459	0.0536453	0.0948779	-5.47906	Q13325					O00562	Membrane-associated phosphatidylinositol transfer protein 1 (Drosophila retinal degeneration B homolog) (Phosphatidylinositol transfer protein, membrane-associated 1) (PITPnm 1) (Pyk2 N-terminal domain-interacting receptor 2) (NIR-2)	PITPNM1 DRES9 NIR2 PITPNM	-0.176721	0.0315903
-0.187285	13.0578	-2.10521	0.0525846	0.0932592	-5.37982	Q6NT16					P25325	3-mercaptopyruvate sulfurtransferase (MST) (EC 2.8.1.2)	MPST TST2	-0.176689	0.000159167
-0.187094	14.3751	-3.8835	0.00147643	0.00472472	-1.97409	P51970					O60502	Protein O-GlcNAcase (OGA) (EC 3.2.1.169) (Beta-N-acetylglucosaminidase) (Beta-N-acetylhexosaminidase) (Beta-hexosaminidase) (Meningioma-expressed antigen 5) (N-acetyl-beta-D-glucosaminidase) (N-acetyl-beta-glucosaminidase) (Nuclear cytoplasmic O-GlcNAcase and acetyltransferase) (NCOAT)	OGA HEXC KIAA0679 MEA5 MGEA5	-0.176679	0.00383305
-0.186954	11.8587	-2.67573	0.0173087	0.0366219	-4.41468	Q9GZQ3					Q9BZ29	Dedicator of cytokinesis protein 9 (Cdc42 guanine nucleotide exchange factor zizimin-1) (Zizimin-1)	DOCK9 KIAA1058 ZIZ1	-0.176552	0.0380054
-0.186879	13.1447	-4.23428	0.000725166	0.00259804	-1.17185	Q9H3T3					P42566	Epidermal growth factor receptor substrate 15 (Protein Eps15) (Protein AF-1p)	EPS15 AF1P	-0.176485	0.0029388
-0.186723	12.1441	-6.06095	2.20431e-05	0.000148024	2.32919	Q96MW5					O75208	Ubiquinone biosynthesis protein COQ9, mitochondrial	COQ9 C16orf49 HSPC326 PSEC0129	-0.176436	0.0257885
-0.186517	14.1729	-4.25231	0.000699311	0.00252232	-1.19151	Q9HD15					P78549	Endonuclease III-like protein 1 (hNTH1) (EC 3.2.2.-) (EC 4.2.99.18) (Bifunctional DNA N-glycosylase/DNA-(apurinic or apyrimidinic site) lyase) (DNA glycosylase/AP lyase)	NTHL1 NTH1 OCTS3	-0.176168	0.000371114
-0.186079	14.5895	-4.0582	0.0010351	0.00352339	-1.62563	O43237					Q16181	Septin-7 (CDC10 protein homolog)	SEPTIN7 CDC10 SEPT7	-0.175972	0.0416447
-0.186015	12.7509	-3.6286	0.00248551	0.00724855	-2.4901	Q5T1V6					P36915	Guanine nucleotide-binding protein-like 1 (GTP-binding protein HSR1)	GNL1 HSR1	-0.175966	0.00599729
-0.185899	15.1351	-2.22093	0.0422179	0.077052	-5.22829	O15498					Q86X76	Deaminated glutathione amidase (dGSH amidase) (EC 3.5.1.128) (Nitrilase homolog 1)	NIT1	-0.175853	0.000658465
-0.185891	13.3341	-2.48772	0.0251424	0.050183	-4.77135	O14972					Q9NQ88	Fructose-2,6-bisphosphatase TIGAR (EC 3.1.3.46) (TP53-induced glycolysis and apoptosis regulator) (TP53-induced glycolysis regulatory phosphatase)	TIGAR C12orf5	-0.175754	0.00259191
-0.185869	13.2156	-4.19416	0.000786254	0.00279194	-1.3419	Q96FJ2					Q6IC98	GRAM domain-containing protein 4 (Death-inducing protein)	GRAMD4 DIP KIAA0767	-0.175613	0.042461
-0.18585	15.0346	-3.60744	0.00259556	0.00749789	-2.50696	Q15369					Q9NT62	Ubiquitin-like-conjugating enzyme ATG3 (EC 2.3.2.-) (Autophagy-related protein 3) (APG3-like) (hApg3) (Protein PC3-96)	ATG3 APG3 APG3L	-0.175558	0.0082392
-0.18575	13.847	-3.53026	0.00304019	0.00852876	-2.70029	O75907					Q9NUQ6	SPATS2-like protein (DNA polymerase-transactivated protein 6) (Stress granule and nucleolar protein) (SGNP)	SPATS2L DNAPTP6 SP1224	-0.175399	0.000281518
-0.185734	14.4409	-7.41731	2.19198e-06	2.36255e-05	4.79032	Q14697					Q6PHR2	Serine/threonine-protein kinase ULK3 (EC 2.7.11.1) (Unc-51-like kinase 3)	ULK3	-0.17513	0.0127624
-0.185651	12.3395	-3.37578	0.00417263	0.0111034	-2.92389	Q96Q42					O00193	Small acidic protein	SMAP C11orf58	-0.174969	0.0355979
-0.185642	14.5028	-4.22856	0.000733573	0.0026223	-1.26287	Q9HD42					Q9BZM5	UL16-binding protein 2 (ALCAN-alpha) (NKG2D ligand 2) (N2DL-2) (NKG2DL2) (Retinoic acid early transcript 1H)	ULBP2 N2DL2 RAET1H UNQ463/PRO791	-0.174863	0.00496414
-0.185427	13.0022	-4.28352	0.000656764	0.00239854	-1.1398	Q9C0B1					P60981	Destrin (Actin-depolymerizing factor) (ADF)	DSTN ACTDP DSN	-0.174859	0.0264823
-0.18541	14.5911	-3.14192	0.00673408	0.0165653	-3.49582	P16333					Q96MW1	Coiled-coil domain-containing protein 43	CCDC43	-0.174614	0.0010481
-0.185404	13.3837	-2.29053	0.0369349	0.0687357	-5.13361	Q13613					O00142	Thymidine kinase 2, mitochondrial (EC 2.7.1.21) (Mt-TK)	TK2	-0.174572	0.000476963
-0.184777	15.5711	-4.28654	0.000652782	0.00238807	-1.1588	Q8IZR5					O75608	Acyl-protein thioesterase 1 (APT-1) (hAPT1) (EC 3.1.2.-) (Lysophospholipase 1) (Lysophospholipase I) (LPL-I) (LysoPLA I)	LYPLA1 APT1 LPL1	-0.174569	0.00720191
-0.184739	11.4208	-3.62735	0.00249188	0.00726363	-2.48895	A6NDG6					Q14790	Caspase-8 (CASP-8) (EC 3.4.22.61) (Apoptotic cysteine protease) (Apoptotic protease Mch-5) (CAP4) (FADD-homologous ICE/ced-3-like protease) (FADD-like ICE) (FLICE) (ICE-like apoptotic protease 5) (MORT1-associated ced-3 homolog) (MACH) [Cleaved into: Caspase-8 subunit p18; Caspase-8 subunit p10]	CASP8 MCH5	-0.174539	0.00495856
-0.184681	14.3962	-3.08551	0.00755596	0.018234	-3.57367	P49588					Q04726	Transducin-like enhancer protein 3 (Enhancer of split groucho-like protein 3) (ESG3)	TLE3 KIAA1547	-0.174429	0.0217086
-0.184656	15.528	-1.88249	0.0793651	0.13155	-5.83351	P42677					Q8N5C7	tRNA-uridine aminocarboxypropyltransferase 1 (EC 2.5.1.25) (DTW domain-containing protein 1)	DTWD1 MDS009	-0.174376	0.00823851
-0.184425	14.0769	-2.21183	0.0429585	0.0781984	-5.27424	Q5TFE4					Q96JM3	Chromosome alignment-maintaining phosphoprotein 1 (Zinc finger protein 828)	CHAMP1 C13orf8 CAMP CHAMP KIAA1802 ZNF828	-0.174365	0.00201296
-0.18429	13.5863	-1.50971	0.151945	0.224012	-6.36139	Q9NX55					Q16658	Fascin (55 kDa actin-bundling protein) (Singed-like protein) (p55)	FSCN1 FAN1 HSN SNL	-0.174216	0.023147
-0.184253	13.1532	-3.86885	0.00152118	0.00483897	-2.01085	Q9Y6W5					O95831	Apoptosis-inducing factor 1, mitochondrial (EC 1.6.99.-) (Programmed cell death protein 8)	AIFM1 AIF PDCD8	-0.174018	3.28634e-05
-0.184097	12.7039	-2.46617	0.0262315	0.0519527	-4.81157	P15289					P08572	Collagen alpha-2(IV) chain [Cleaved into: Canstatin]	COL4A2	-0.173619	0.000243571
-0.184087	13.9624	-4.49827	0.000427407	0.0016743	-0.696119	Q9UBF6					Q86VP6	Cullin-associated NEDD8-dissociated protein 1 (Cullin-associated and neddylation-dissociated protein 1) (TBP-interacting protein of 120 kDa A) (TBP-interacting protein 120A) (p120 CAND1)	CAND1 KIAA0829 TIP120 TIP120A	-0.173508	0.0323031
-0.184058	13.4702	-7.43667	2.12472e-06	2.30556e-05	4.79609	Q9NWU1					Q15048	Leucine-rich repeat-containing protein 14	LRRC14 KIAA0014	-0.173392	0.011635
-0.183884	14.4154	-4.6979	0.000287863	0.00121212	-0.297482	Q9HD20					Q8IYH5	ZZ-type zinc finger-containing protein 3	ZZZ3	-0.173076	0.00199792
-0.18386	15.1929	-6.24934	1.57583e-05	0.000113853	2.74577	Q9H4B0					Q6AI08	HEAT repeat-containing protein 6 (Amplified in breast cancer protein 1)	HEATR6 ABC1	-0.173023	0.000495839
-0.183666	15.4987	-2.95725	0.00981013	0.0226957	-3.86455	Q9H1K1					Q7Z7K6	Centromere protein V (CENP-V) (Nuclear protein p30) (Proline-rich protein 6)	CENPV PRR6	-0.172834	0.0341568
-0.183304	14.1125	-3.59009	0.00268947	0.00771697	-2.56271	Q9BS26					Q16611	Bcl-2 homologous antagonist/killer (Apoptosis regulator BAK) (Bcl-2-like protein 7) (Bcl2-L-7)	BAK1 BAK BCL2L7 CDN1	-0.172671	0.0164219
-0.183204	10.6841	-4.06652	0.00101779	0.00347557	-1.57722	Q5W0V3					A6NDU8	UPF0600 protein C5orf51	C5orf51	-0.172665	0.00383551
-0.182876	13.5126	-2.81901	0.0129787	0.0287206	-4.13678	P0DJ07					Q9Y478	5'-AMP-activated protein kinase subunit beta-1 (AMPK subunit beta-1) (AMPKb)	PRKAB1 AMPK	-0.172574	0.0363651
-0.182849	14.032	-3.18224	0.00620148	0.0154808	-3.39484	P47755					Q9BTT0	Acidic leucine-rich nuclear phosphoprotein 32 family member E (LANP-like protein) (LANP-L)	ANP32E	-0.172183	0.0441694
-0.182761	14.4907	-4.53559	0.000396838	0.00157678	-0.62765	Q8IXB1					Q9BZL4	Protein phosphatase 1 regulatory subunit 12C (Protein phosphatase 1 myosin-binding subunit of 85 kDa) (Protein phosphatase 1 myosin-binding subunit p85)	PPP1R12C LENG3 MBS85	-0.172031	0.0214685
-0.182685	14.8226	-4.71623	0.00027766	0.00117899	-0.224445	P13674					Q14318	Peptidyl-prolyl cis-trans isomerase FKBP8 (PPIase FKBP8) (EC 5.2.1.8) (38 kDa FK506-binding protein) (38 kDa FKBP) (FKBP-38) (hFKBP38) (FK506-binding protein 8) (FKBP-8) (FKBPR38) (Rotamase)	FKBP8 FKBP38	-0.17198	0.00825923
-0.1825	14.3515	-2.53489	0.0229064	0.0464098	-4.66008	P49914					P46926	Glucosamine-6-phosphate isomerase 1 (EC 3.5.99.6) (Glucosamine-6-phosphate deaminase 1) (GNPDA 1) (GlcN6P deaminase 1) (Oscillin)	GNPDA1 GNPI HLN KIAA0060	-0.171734	0.013257
-0.182419	12.981	-3.70898	0.0021085	0.00629507	-2.29946	O75382					Q9Y2A7	Nck-associated protein 1 (NAP 1) (Membrane-associated protein HEM-2) (p125Nap1)	NCKAP1 HEM2 KIAA0587 NAP1	-0.171236	0.0127624
-0.182414	11.0641	-5.24281	0.000100146	0.00050214	0.799491	Q495W5					Q8IUC4	Rhophilin-2 (76 kDa RhoB effector protein) (GTP-Rho-binding protein 2) (p76RBE)	RHPN2	-0.171218	0.00388827
-0.182292	14.4497	-2.68143	0.0171123	0.036312	-4.4037	P24592					P46108	Adapter molecule crk (Proto-oncogene c-Crk) (p38)	CRK	-0.170968	0.0464098
-0.182266	14.3039	-5.27846	9.35799e-05	0.000475914	0.871553	Q9UNH7					Q07889	Son of sevenless homolog 1 (SOS-1)	SOS1	-0.170857	0.00292484
-0.18218	14.5631	-3.23228	0.00559822	0.0141959	-3.27095	Q9H910					O00767	Stearoyl-CoA desaturase (hSCD1) (EC 1.14.19.1) (Acyl-CoA desaturase) (Delta(9)-desaturase) (Delta-9 desaturase) (Fatty acid desaturase)	SCD FADS5 SCD1 SCDOS	-0.170632	0.0013532
-0.182141	12.4501	-3.72877	0.00202486	0.0060708	-2.2235	O95466					P35520	Cystathionine beta-synthase (EC 4.2.1.22) (Beta-thionase) (Serine sulfhydrase)	CBS	-0.170381	0.0235174
-0.181626	13.7705	-1.72871	0.104436	0.164708	-6.04242	Q9NRR5					Q8IV08	5'-3' exonuclease PLD3 (EC 3.1.16.1) (Choline phosphatase 3) (HindIII K4L homolog) (Hu-K4) (Phosphatidylcholine-hydrolyzing phospholipase D3) (Phospholipase D3) (PLD 3)	PLD3	-0.170318	0.00212807
-0.181622	12.5806	-2.96888	0.00958108	0.0222864	-3.84149	Q9Y485					P51648	Aldehyde dehydrogenase family 3 member A2 (EC 1.2.1.3) (EC 1.2.1.94) (Aldehyde dehydrogenase 10) (Fatty aldehyde dehydrogenase) (Microsomal aldehyde dehydrogenase)	ALDH3A2 ALDH10 FALDH	-0.170292	0.00824351
-0.181421	10.9079	-1.82766	0.0876118	0.14217	-5.91052	Q9NQC8					Q02809	Procollagen-lysine,2-oxoglutarate 5-dioxygenase 1 (EC 1.14.11.4) (Lysyl hydroxylase 1) (LH1)	PLOD1 LLH PLOD	-0.170076	0.00121401
-0.181403	14.0435	-3.61145	0.00257433	0.00744326	-2.53576	Q9Y6K1					Q8NHP8	Putative phospholipase B-like 2 (EC 3.1.1.-) (76 kDa protein) (p76) (LAMA-like protein 2) (Lamina ancestor homolog 2) (Phospholipase B domain-containing protein 2) [Cleaved into: Putative phospholipase B-like 2 32 kDa form; Putative phospholipase B-like 2 45 kDa form]	PLBD2	-0.169704	0.0150823
-0.181288	13.7517	-2.0364	0.0598127	0.103951	-5.54811	Q96B36					Q66K14	TBC1 domain family member 9B	TBC1D9B KIAA0676	-0.169692	0.0100521
-0.181005	9.64141	-1.92237	0.073811	0.123914	-5.752	O95807					Q9UPU7	TBC1 domain family member 2B	TBC1D2B KIAA1055	-0.169686	0.0149097
-0.180923	14.0003	-4.9873	0.000163578	0.000756329	0.287771	O43847					P00387	NADH-cytochrome b5 reductase 3 (B5R) (Cytochrome b5 reductase) (EC 1.6.2.2) (Diaphorase-1) [Cleaved into: NADH-cytochrome b5 reductase 3 membrane-bound form; NADH-cytochrome b5 reductase 3 soluble form]	CYB5R3 DIA1	-0.16965	0.000552569
-0.180772	13.6514	-3.29942	0.00487922	0.0126803	-3.16709	O75391					P50851	Lipopolysaccharide-responsive and beige-like anchor protein (Beige-like protein) (CDC4-like protein)	LRBA BGL CDC4L LBA	-0.169572	5.91012e-05
-0.180513	11.3233	-2.75293	0.0148262	0.0321761	-4.23891	P11802					Q99523	Sortilin (100 kDa NT receptor) (Glycoprotein 95) (Gp95) (Neurotensin receptor 3) (NT3) (NTR3)	SORT1	-0.169281	0.00495856
-0.180401	15.0712	-2.91742	0.0106359	0.0242993	-3.93302	O15144					Q9BXW7	Haloacid dehalogenase-like hydrolase domain-containing 5 (Cat eye syndrome critical region protein 5)	HDHD5 CECR5	-0.168775	0.000594085
-0.180151	11.6708	-2.47834	0.025611	0.0509354	-4.67657	Q6P5R6					Q9P2E3	NFX1-type zinc finger-containing protein 1	ZNFX1 KIAA1404	-0.168362	0.00785824
-0.180028	12.6611	-4.44414	0.000476093	0.00182825	-0.826637	Q9BRT8					P51153	Ras-related protein Rab-13 (Cell growth-inhibiting gene 4 protein)	RAB13 GIG4	-0.168018	0.00603462
-0.179966	12.8026	-3.18309	0.00619072	0.015466	-3.41297	Q6P1A2					Q96A65	Exocyst complex component 4 (Exocyst complex component Sec8)	EXOC4 KIAA1699 SEC8 SEC8L1	-0.167886	0.0018716
-0.179818	15.442	-3.5978	0.00264734	0.00762	-2.55547	Q7Z4V5					P48163	NADP-dependent malic enzyme (NADP-ME) (EC 1.1.1.40) (Malic enzyme 1)	ME1	-0.167743	0.00238527
-0.17976	14.0785	-4.27606	0.00066669	0.00242512	-0.985405	Q9P2K5					Q9UQB8	Brain-specific angiogenesis inhibitor 1-associated protein 2 (BAI-associated protein 2) (BAI1-associated protein 2) (Protein BAP2) (Fas ligand-associated factor 3) (FLAF3) (Insulin receptor substrate p53/p58) (IRS-58) (IRSp53/58) (Insulin receptor substrate protein of 53 kDa) (IRSp53) (Insulin receptor substrate p53)	BAIAP2	-0.16721	0.00433638
-0.179729	15.815	-4.16078	0.000841051	0.00295381	-1.41494	P51687					Q9NXS2	Glutaminyl-peptide cyclotransferase-like protein (EC 2.3.2.5) (Golgi-resident glutaminyl-peptide cyclotransferase) (isoQC) (gQC)	QPCTL	-0.167148	0.000898912
-0.179706	12.424	-1.61971	0.126176	0.192797	-6.22414	Q15121					A6NIH7	Protein unc-119 homolog B	UNC119B	-0.166998	0.00565019
-0.179418	13.8826	-3.77481	0.00184304	0.00563366	-2.20679	Q9Y496					O43861	Probable phospholipid-transporting ATPase IIB (EC 7.6.2.1) (ATPase class II type 9B)	ATP9B ATPIIB NEO1L HUSSY-20	-0.166891	0.000544399
-0.179312	15.3037	-3.85667	0.00155945	0.00493495	-1.95819	P49356					Q8N3D4	EH domain-binding protein 1-like protein 1	EHBP1L1	-0.166848	0.000996325
-0.17925	13.4772	-2.48802	0.0251275	0.050169	-4.58695	P78540					Q14258	E3 ubiquitin/ISG15 ligase TRIM25 (EC 6.3.2.n3) (Estrogen-responsive finger protein) (RING finger protein 147) (RING-type E3 ubiquitin transferase) (EC 2.3.2.27) (RING-type E3 ubiquitin transferase TRIM25) (Tripartite motif-containing protein 25) (Ubiquitin/ISG15-conjugating enzyme TRIM25) (Zinc finger protein 147)	TRIM25 EFP RNF147 ZNF147	-0.166112	0.0459217
-0.179247	14.4883	-2.82412	0.0128456	0.0285246	-4.00259	P55809					Q7Z4G4	tRNA (guanine(10)-N2)-methyltransferase homolog (EC 2.1.1.-) (tRNA guanosine-2'-O-methyltransferase TRM11 homolog)	TRMT11 C6orf75 MDS024	-0.165238	0.000591676
-0.179102	13.1618	-3.41759	0.00382995	0.010333	-2.77484	O60635					O14893	Gem-associated protein 2 (Gemin-2) (Component of gems 2) (Survival of motor neuron protein-interacting protein 1) (SMN-interacting protein 1)	GEMIN2 SIP1	-0.165086	0.007733
-0.179028	15.4468	-3.79648	0.00176326	0.00543642	-2.15996	Q8IZ81					Q96K19	E3 ubiquitin-protein ligase RNF170 (EC 2.3.2.27) (Putative LAG1-interacting protein) (RING finger protein 170) (RING-type E3 ubiquitin transferase RNF170)	RNF170	-0.164948	0.000124966
-0.178945	13.7764	-3.83605	0.00162643	0.0050929	-2.01634	P04062					P35611	Alpha-adducin (Erythrocyte adducin subunit alpha)	ADD1 ADDA	-0.164854	0.000292077
-0.178799	14.393	-2.27574	0.038003	0.0705392	-5.09021	P55061					O43175	D-3-phosphoglycerate dehydrogenase (3-PGDH) (EC 1.1.1.95) (2-oxoglutarate reductase) (EC 1.1.1.399) (Malate dehydrogenase) (EC 1.1.1.37)	PHGDH PGDH3	-0.164666	0.00523116
-0.178618	13.104	-2.06145	0.0570822	0.100046	-5.53586	Q9H019					Q9H8M7	Ubiquitin carboxyl-terminal hydrolase MINDY-3 (EC 3.4.19.12) (Dermal papilla-derived protein 5) (Deubiquitinating enzyme MINDY-3) (Protein CARP)	MINDY3 C10orf97 CARP DERP5 FAM188A MSTP126 My042	-0.164652	0.00771697
-0.17825	12.688	-5.79455	3.57283e-05	0.000215141	1.90278	Q15831					Q8IYR2	SET and MYND domain-containing protein 4 (EC 2.1.1.-)	SMYD4 KIAA1936	-0.164497	0.0292564
-0.178186	13.3916	-2.49801	0.0246376	0.0492828	-4.7047	Q9P000					Q16401	26S proteasome non-ATPase regulatory subunit 5 (26S protease subunit S5 basic) (26S proteasome subunit S5B)	PSMD5 KIAA0072	-0.164466	0.0158068
-0.178062	14.4975	-4.58064	0.000362908	0.00147238	-0.48771	P26038					P13807	Glycogen [starch] synthase, muscle (EC 2.4.1.11)	GYS1 GYS	-0.164417	0.000625349
-0.178031	14.4886	-3.4529	0.00356254	0.00973436	-2.57561	Q8NFZ8					Q9UBS8	E3 ubiquitin-protein ligase RNF14 (EC 2.3.2.31) (Androgen receptor-associated protein 54) (HFB30) (RING finger protein 14) (Triad2 protein)	RNF14 ARA54 HRIHFB2038	-0.164404	0.0124418
-0.178028	14.8803	-2.34827	0.0330284	0.0626806	-4.99818	P07686					Q8TEQ8	GPI ethanolamine phosphate transferase 3 (EC 2.-.-.-) (Phosphatidylinositol-glycan biosynthesis class O protein) (PIG-O)	PIGO UNQ632/PRO1249	-0.164376	0.00618572
-0.177896	15.5183	-3.0592	0.00797236	0.01907	-3.66162	O94992					Q9H7B4	Histone-lysine N-methyltransferase SMYD3 (EC 2.1.1.354) (SET and MYND domain-containing protein 3) (Zinc finger MYND domain-containing protein 1)	SMYD3 ZMYND1 ZNFN3A1	-0.164048	0.0366899
-0.177888	13.4533	-5.25294	9.82328e-05	0.000495647	0.818173	Q93034					Q9H2G2	STE20-like serine/threonine-protein kinase (STE20-like kinase) (hSLK) (EC 2.7.11.1) (CTCL tumor antigen se20-9) (STE20-related serine/threonine-protein kinase) (STE20-related kinase) (Serine/threonine-protein kinase 2)	SLK KIAA0204 STK2	-0.163833	0.0106423
-0.177799	10.9075	-3.21174	0.00583838	0.0147003	-3.32823	Q96MG8					P54760	Ephrin type-B receptor 4 (EC 2.7.10.1) (Hepatoma transmembrane kinase) (Tyrosine-protein kinase TYRO11)	EPHB4 HTK MYK1 TYRO11	-0.163605	0.00175189
-0.177649	14.8807	-3.7769	0.00183516	0.00561493	-2.12736	Q7Z7H5					Q14156	Protein EFR3 homolog A (Protein EFR3-like)	EFR3A KIAA0143	-0.163393	0.00194839
-0.177624	14.6812	-2.62551	0.0191343	0.0398662	-4.51091	O95219					Q9H1Z4	WD repeat-containing protein 13	WDR13	-0.163274	0.0220091
-0.177451	12.8896	-1.46372	0.163963	0.239085	-6.42724	Q9NX18					Q9H9T3	Elongator complex protein 3 (hELP3) (Protein lysine acetyltransferase ELP3) (EC 2.3.1.-) (tRNA uridine(34) acetyltransferase) (EC 2.3.1.-)	ELP3	-0.163077	0.0124418
-0.177448	15.0425	-2.82052	0.0129391	0.0286481	-4.10561	Q96BQ5					P41240	Tyrosine-protein kinase CSK (EC 2.7.10.2) (C-Src kinase) (Protein-tyrosine kinase CYL)	CSK	-0.16292	0.00561149
-0.177273	14.95	-2.29841	0.0363767	0.067894	-4.98675	O00170					P30419	Glycylpeptide N-tetradecanoyltransferase 1 (EC 2.3.1.97) (Myristoyl-CoA:protein N-myristoyltransferase 1) (NMT 1) (Type I N-myristoyltransferase) (Peptide N-myristoyltransferase 1)	NMT1 NMT	-0.162767	0.0230638
-0.177197	13.1677	-2.19493	0.0443662	0.0803731	-5.26204	Q8WUW1					Q9NP81	Serine--tRNA ligase, mitochondrial (EC 6.1.1.11) (SerRSmt) (Seryl-tRNA synthetase) (SerRS) (Seryl-tRNA(Ser/Sec) synthetase)	SARS2 SARSM	-0.162718	0.000250275
-0.176868	14.0098	-2.62518	0.0191467	0.0398662	-4.47525	Q9NRY5					O75420	GRB10-interacting GYF protein 1 (PERQ amino acid-rich with GYF domain-containing protein 1)	GIGYF1 CDS2 PERQ1 PP3360	-0.162596	0.0281193
-0.176748	14.1741	-1.6556	0.118622	0.183076	-6.1713	P31751					P48739	Phosphatidylinositol transfer protein beta isoform (PI-TP-beta) (PtdIns transfer protein beta) (PtdInsTP beta)	PITPNB	-0.162361	0.00855295
-0.176721	11.7277	-2.76308	0.0145267	0.0315903	-4.20326	O00562					Q08426	Peroxisomal bifunctional enzyme (PBE) (PBFE) (L-bifunctional protein) (LBP) (Multifunctional enzyme 1) (MFE1) [Includes: Enoyl-CoA hydratase/3,2-trans-enoyl-CoA isomerase (EC 4.2.1.17) (EC 5.3.3.8); 3-hydroxyacyl-CoA dehydrogenase (EC 1.1.1.35)]	EHHADH ECHD	-0.162356	0.00860283
-0.176689	13.9818	-6.00565	2.43478e-05	0.000159167	2.2259	P25325					Q9BRK5	45 kDa calcium-binding protein (Cab45) (Stromal cell-derived factor 4) (SDF-4)	SDF4 CAB45 PSEC0034	-0.162302	0.00568094
-0.176679	13.7201	-4.0071	0.00114818	0.00383305	-1.71322	O60502					Q96BJ3	Axin interactor, dorsalization-associated protein (Axin interaction partner and dorsalization antagonist)	AIDA C1orf80	-0.162221	0.00210076
-0.176552	10.983	-2.6547	0.0180515	0.0380054	-4.42706	Q9BZ29					P17098	Zinc finger protein 8 (Zinc finger protein HF.18)	ZNF8	-0.162168	0.00992303
-0.176485	14.0182	-4.16412	0.000835403	0.0029388	-1.34881	P42566					Q96LX8	Zinc finger protein 597	ZNF597	-0.162143	0.0119004
-0.176436	14.0809	-2.88386	0.0113843	0.0257885	-4.00953	O75208					Q9UKI9	POU domain, class 2, transcription factor 3 (Octamer-binding protein 11) (Oct-11) (Octamer-binding transcription factor 11) (OTF-11) (Transcription factor PLA-1) (Transcription factor Skn-1)	POU2F3 OTF11 PLA1	-0.161867	0.00265546
-0.176168	12.8222	-5.43991	6.89799e-05	0.000371114	1.17111	P78549					P13473	Lysosome-associated membrane glycoprotein 2 (LAMP-2) (Lysosome-associated membrane protein 2) (CD107 antigen-like family member B) (LGP-96) (CD antigen CD107b)	LAMP2	-0.16172	0.00212807
-0.175972	15.0245	-2.59887	0.0201762	0.0416447	-4.50684	Q16181					Q9BPX5	Actin-related protein 2/3 complex subunit 5-like protein (Arp2/3 complex 16 kDa subunit 2) (ARC16-2)	ARPC5L	-0.161462	0.0357004
-0.175966	14.2492	-3.73565	0.0019966	0.00599729	-2.28226	P36915					Q9UMF0	Intercellular adhesion molecule 5 (ICAM-5) (Telencephalin)	ICAM5 TLCN TLN	-0.161439	0.0129768
-0.175853	13.3504	-5.0743	0.000138285	0.000658465	0.462455	Q86X76					Q9NP79	Vacuolar protein sorting-associated protein VTA1 homolog (Dopamine-responsive gene 1 protein) (DRG-1) (LYST-interacting protein 5) (LIP5) (SKD1-binding protein 1) (SBP1)	VTA1 C6orf55 HSPC228 My012	-0.16134	0.00150523
-0.175754	13.5476	-4.23573	0.000723051	0.00259191	-1.25015	Q9NQ88					Q8TBX8	Phosphatidylinositol 5-phosphate 4-kinase type-2 gamma (EC 2.7.1.149) (Phosphatidylinositol 5-phosphate 4-kinase type II gamma) (PI(5)P 4-kinase type II gamma) (PIP4KII-gamma)	PIP4K2C PIP5K2C	-0.161097	0.000255294
-0.175613	12.1503	-2.58636	0.0206843	0.042461	-4.55243	Q6IC98					Q9UI12	V-type proton ATPase subunit H (V-ATPase subunit H) (Nef-binding protein 1) (NBP1) (Protein VMA13 homolog) (V-ATPase 50/57 kDa subunits) (Vacuolar proton pump subunit H) (Vacuolar proton pump subunit SFD)	ATP6V1H CGI-11	-0.16087	0.016833
-0.175558	13.5177	-3.55033	0.0029177	0.0082392	-2.66566	Q9NT62					Q14203	Dynactin subunit 1 (150 kDa dynein-associated polypeptide) (DAP-150) (DP-150) (p135) (p150-glued)	DCTN1	-0.160711	0.0207404
-0.175399	14.5164	-5.61461	4.97804e-05	0.000281518	1.6643	Q9NUQ6					P31153	S-adenosylmethionine synthase isoform type-2 (AdoMet synthase 2) (EC 2.5.1.6) (Methionine adenosyltransferase 2) (MAT 2) (Methionine adenosyltransferase II) (MAT-II)	MAT2A AMS2 MATA2	-0.160691	0.036028
-0.175346	14.8175	-2.41773	0.0288458	0.0562103	-4.88219	Q8N5M1					Q9Y5X1	Sorting nexin-9 (SH3 and PX domain-containing protein 1) (Protein SDP1) (SH3 and PX domain-containing protein 3A)	SNX9 SH3PX1 SH3PXD3A	-0.160522	0.00759949
-0.17513	11.5958	-3.2949	0.00492457	0.0127624	-3.13799	Q6PHR2					Q8TD22	Sideroflexin-5	SFXN5	-0.160157	0.0137083
-0.175015	13.8381	-2.26721	0.0386316	0.0714784	-5.1715	Q9BVG4					Q9BV79	Enoyl-[acyl-carrier-protein] reductase, mitochondrial (EC 1.3.1.104) (2-enoyl thioester reductase) (Nuclear receptor-binding factor 1) (HsNrbf-1) (NRBF-1)	MECR NBRF1 CGI-63	-0.16004	0.00583658
-0.174969	14.2046	-2.6937	0.0166971	0.0355979	-4.36525	O00193					Q9BPU6	Dihydropyrimidinase-related protein 5 (DRP-5) (CRMP3-associated molecule) (CRAM) (Collapsin response mediator protein 5) (CRMP-5) (UNC33-like phosphoprotein 6) (ULIP-6)	DPYSL5 CRMP5 ULIP6	-0.159818	0.0376301
-0.174863	13.8279	-3.85197	0.00157447	0.00496414	-2.02525	Q9BZM5					Q96T17	MAP7 domain-containing protein 2	MAP7D2	-0.159733	0.0310132
-0.174859	14.4202	-2.86848	0.0117442	0.0264823	-4.03624	P60981					Q9BW91	ADP-ribose pyrophosphatase, mitochondrial (EC 3.6.1.13) (ADP-ribose diphosphatase) (ADP-ribose phosphohydrolase) (Adenosine diphosphoribose pyrophosphatase) (ADPR-PPase) (Nucleoside diphosphate-linked moiety X motif 9) (Nudix motif 9)	NUDT9 NUDT10 PSEC0099 UNQ3012/PRO9771	-0.159658	0.000685311
-0.174614	15.0138	-4.79099	0.000239757	0.0010481	-0.0698024	Q96MW1					P54707	Potassium-transporting ATPase alpha chain 2 (HK alpha 2) (Non-gastric H(+)/K(+) ATPase subunit alpha) (EC 7.2.2.19) (Non-gastric Na(+)/K(+) ATPase subunit alpha) (EC 7.2.2.13) (Proton pump) (Sodium pump)	ATP12A ATP1AL1	-0.159336	0.0312066
-0.174572	12.492	-5.27689	9.38605e-05	0.000476963	0.854515	O00142					P84077	ADP-ribosylation factor 1	ARF1	-0.159258	0.0175505
-0.174569	13.4291	-3.63266	0.0024649	0.00720191	-2.44213	O75608					O14735	CDP-diacylglycerol--inositol 3-phosphatidyltransferase (EC 2.7.8.11) (Phosphatidylinositol synthase) (PI synthase) (PtdIns synthase)	CDIPT PIS PIS1	-0.158949	0.00719375
-0.174539	13.296	-3.85286	0.00157161	0.00495856	-2.04668	Q14790					Q99439	Calponin-2 (Calponin H2, smooth muscle) (Neutral calponin)	CNN2	-0.158935	0.00542318
-0.174429	15.0874	-2.98413	0.00928867	0.0217086	-3.78454	Q04726					O95822	Malonyl-CoA decarboxylase, mitochondrial (MCD) (EC 4.1.1.9)	MLYCD	-0.158828	0.00108481
-0.174376	12.3146	-3.55059	0.00291617	0.00823851	-2.66616	Q8N5C7					Q96BM9	ADP-ribosylation factor-like protein 8A (ADP-ribosylation factor-like protein 10B) (Novel small G protein indispensable for equal chromosome segregation 2)	ARL8A ARL10B GIE2	-0.158645	0.000798378
-0.174365	14.4806	-4.38736	0.000533294	0.00201296	-0.943302	Q96JM3					P22059	Oxysterol-binding protein 1	OSBP OSBP1	-0.158097	0.00308011
-0.174327	15.1167	-2.29947	0.0363029	0.067776	-5.11749	P05455					Q9Y2W3	Proton-associated sugar transporter A (PAST-A) (Deleted in neuroblastoma 5 protein) (DNb-5) (Solute carrier family 45 member 1)	SLC45A1 DNB5	-0.157912	0.00298566
-0.174216	12.5565	-2.94489	0.0100594	0.023147	-3.85155	Q16658					Q9BTV5	Fibronectin type III and SPRY domain-containing protein 1 (MID1-related protein 1) (Microtubule-associated protein GLFND)	FSD1 GLFND MIR1 VLP27	-0.157618	0.0405133
-0.174018	15.1852	-7.14724	3.40267e-06	3.28634e-05	4.34647	O95831					Q9H9H4	Vacuolar protein sorting-associated protein 37B (hVps37B) (ESCRT-I complex subunit VPS37B)	VPS37B	-0.157175	0.0437765
-0.173619	14.3879	-5.70938	4.17789e-05	0.000243571	1.80586	P08572					P07237	Protein disulfide-isomerase (PDI) (EC 5.3.4.1) (Cellular thyroid hormone-binding protein) (Prolyl 4-hydroxylase subunit beta) (p55)	P4HB ERBA2L PDI PDIA1 PO4DB	-0.157091	0.0138331
-0.173508	14.2719	-2.75047	0.0148998	0.0323031	-4.27031	Q86VP6					O94903	Pyridoxal phosphate homeostasis protein (PLP homeostasis protein) (Proline synthase co-transcribed bacterial homolog protein) (Pyridoxal phosphate-binding protein)	PLPBP PROSC	-0.156915	0.0357004
-0.173392	12.328	-3.34992	0.00439965	0.011635	-3.07058	Q15048					O15530	3-phosphoinositide-dependent protein kinase 1 (hPDK1) (EC 2.7.11.1)	PDPK1 PDK1	-0.156529	0.0244295
-0.173076	14.6904	-4.39199	0.000528374	0.00199792	-0.913105	Q8IYH5					P51828	Adenylate cyclase type 7 (EC 4.6.1.1) (ATP pyrophosphate-lyase 7) (Adenylate cyclase type VII) (Adenylyl cyclase 7)	ADCY7 KIAA0037	-0.156509	0.0175007
-0.173023	10.9888	-5.25191	9.84255e-05	0.000495839	0.891114	Q6AI08					Q9H0A8	COMM domain-containing protein 4	COMMD4	-0.156427	0.00290061
-0.172834	14.2262	-2.71832	0.0158933	0.0341568	-4.07167	Q7Z7K6					P38117	Electron transfer flavoprotein subunit beta (Beta-ETF)	ETFB FP585	-0.156298	0.00286535
-0.172671	11.7992	-3.14787	0.00665276	0.0164219	-3.393	Q16611					Q9UK41	Vacuolar protein sorting-associated protein 28 homolog (H-Vps28) (ESCRT-I complex subunit VPS28)	VPS28	-0.156143	0.0147311
-0.172665	12.836	-4.00653	0.00114952	0.00383551	-1.66022	A6NDU8					Q9BYI3	Hyccin (Down-regulated by CTNNB1 protein A) (Protein FAM126A)	FAM126A DRCTNNB1A	-0.155999	0.0202828
-0.172574	13.9145	-2.68024	0.0171533	0.0363651	-4.38946	Q9Y478					P27707	Deoxycytidine kinase (dCK) (EC 2.7.1.74) (Deoxyadenosine kinase) (EC 2.7.1.76) (Deoxyguanosine kinase) (EC 2.7.1.113)	DCK	-0.155925	0.0166145
-0.172233	13.9651	-2.12268	0.0508813	0.090816	-5.43052	P23921					Q9NV70	Exocyst complex component 1 (Exocyst complex component Sec3)	EXOC1 SEC3 SEC3L1 BM-012	-0.155896	0.000157862
-0.172183	13.307	-2.56295	0.021668	0.0441694	-4.58284	Q9BTT0					Q15631	Translin (EC 3.1.-.-) (Component 3 of promoter of RISC) (C3PO)	TSN	-0.155856	0.0352088
-0.172031	13.1345	-2.99086	0.00916254	0.0214685	-3.76242	Q9BZL4					O75348	V-type proton ATPase subunit G 1 (V-ATPase subunit G 1) (V-ATPase 13 kDa subunit 1) (Vacuolar proton pump subunit G 1) (Vacuolar proton pump subunit M16)	ATP6V1G1 ATP6G ATP6G1 ATP6J	-0.155669	0.00191151
-0.17198	14.2166	-3.54872	0.00292737	0.00825923	-2.62616	Q14318					Q7LBC6	Lysine-specific demethylase 3B (EC 1.14.11.65) (JmjC domain-containing histone demethylation protein 2B) (Jumonji domain-containing protein 1B) (Nuclear protein 5qNCA) ([histone H3]-dimethyl-L-lysine(9) demethylase 3B)	KDM3B C5orf7 JHDM2B JMJD1B KIAA1082	-0.155649	0.0287795
-0.171842	14.2937	-1.4075	0.179717	0.257605	-6.50564	O15212					Q58WW2	DDB1- and CUL4-associated factor 6 (Androgen receptor complex-associated protein) (ARCAP) (IQ motif and WD repeat-containing protein 1) (Nuclear receptor interaction protein) (NRIP)	DCAF6 IQWD1 MSTP055	-0.155497	0.00583316
-0.171734	14.0514	-3.2729	0.00515148	0.013257	-3.19461	P46926					O00754	Lysosomal alpha-mannosidase (Laman) (EC 3.2.1.24) (Lysosomal acid alpha-mannosidase) (Mannosidase alpha class 2B member 1) (Mannosidase alpha-B) [Cleaved into: Lysosomal alpha-mannosidase A peptide; Lysosomal alpha-mannosidase B peptide; Lysosomal alpha-mannosidase C peptide; Lysosomal alpha-mannosidase D peptide; Lysosomal alpha-mannosidase E peptide]	MAN2B1 LAMAN MANB	-0.155199	0.0135175
-0.171236	14.1362	-3.29484	0.00492526	0.0127624	-3.16854	Q9Y2A7					Q92793	CREB-binding protein (Histone lysine acetyltransferase CREBBP) (EC 2.3.1.48) (Protein-lysine acetyltransferase CREBBP) (EC 2.3.1.-)	CREBBP CBP	-0.15498	0.00226677
-0.171218	13.5014	-3.99674	0.00117261	0.00388827	-1.75016	Q8IUC4					P52888	Thimet oligopeptidase (EC 3.4.24.15) (Endopeptidase 24.15) (MP78)	THOP1	-0.154792	0.00516733
-0.171058	14.4037	-1.53955	0.144551	0.215233	-6.34502	Q9Y2B0					Q9NQ11	Polyamine-transporting ATPase 13A2 (EC 7.6.2.-)	ATP13A2 PARK9	-0.154739	0.00383983
-0.170968	13.9001	-2.53477	0.0229118	0.0464098	-4.66901	P46108					Q86SQ4	Adhesion G-protein coupled receptor G6 (Developmentally regulated G-protein-coupled receptor) (G-protein coupled receptor 126) (Vascular inducible G protein-coupled receptor) [Cleaved into: ADGRG6 N-terminal fragment (ADGRG6-NTF); ADGRG6 C-terminal fragment (ADGRG6-CTF)]	ADGRG6 DREG GPR126 VIGR	-0.154651	0.00385943
-0.170857	16.3006	-4.16729	0.000830066	0.00292484	-1.36197	Q07889					P18433	Receptor-type tyrosine-protein phosphatase alpha (Protein-tyrosine phosphatase alpha) (R-PTP-alpha) (EC 3.1.3.48)	PTPRA PTPA PTPRL2	-0.154396	0.0133806
-0.170632	15.4168	-4.63384	0.000326642	0.0013532	-0.318444	O00767					Q5T0B9	Zinc finger protein 362	ZNF362 PP6997	-0.154245	0.0128374
-0.170416	13.8551	-2.47554	0.0257523	0.0511615	-4.73194	Q15019					P25054	Adenomatous polyposis coli protein (Protein APC) (Deleted in polyposis 2.5)	APC DP2.5	-0.153943	0.00522787
-0.170381	14.5144	-2.93601	0.0102423	0.0235174	-3.89792	P35520					P23919	Thymidylate kinase (EC 2.7.4.9) (dTMP kinase)	DTYMK CDC8 TMPK TYMK	-0.153857	0.000334508
-0.170318	14.7998	-4.3549	0.000569101	0.00212807	-0.956429	Q8IV08					Q92544	Transmembrane 9 superfamily member 4 (Tumor cannibalism associated protein 1)	TM9SF4 KIAA0255 TUCAP1	-0.153484	0.00841757
-0.170292	14.7016	-3.54986	0.00292051	0.00824351	-2.58952	P51648					Q9BT78	COP9 signalosome complex subunit 4 (SGN4) (Signalosome subunit 4) (JAB1-containing signalosome subunit 4)	COPS4 CSN4	-0.153112	0.00412924
-0.170154	13.4153	-2.29765	0.0364305	0.0679746	-5.12077	Q9UN37					Q9NRZ7	1-acyl-sn-glycerol-3-phosphate acyltransferase gamma (EC 2.3.1.51) (1-acylglycerol-3-phosphate O-acyltransferase 3) (1-AGP acyltransferase 3) (1-AGPAT 3) (Lysophosphatidic acid acyltransferase gamma) (LPAAT-gamma)	AGPAT3 LPAAT3 UNQ759/PRO1490	-0.152983	0.00739931
-0.170094	15.2211	-1.36275	0.193124	0.273205	-6.5439	O60309					O43432	Eukaryotic translation initiation factor 4 gamma 3 (eIF-4-gamma 3) (eIF-4G 3) (eIF4G 3) (eIF-4-gamma II) (eIF4GII)	EIF4G3	-0.152785	0.000151908
-0.170076	14.2931	-4.69677	0.000288501	0.00121401	-0.186395	Q02809					Q8IZE3	Protein-associating with the carboxyl-terminal domain of ezrin (Ezrin-binding protein PACE-1) (SCY1-like protein 3)	SCYL3 PACE1	-0.15266	0.0143027
-0.169729	15.066	-1.67542	0.114619	0.177635	-6.15661	P60891					Q9HCC0	Methylcrotonoyl-CoA carboxylase beta chain, mitochondrial (MCCase subunit beta) (EC 6.4.1.4) (3-methylcrotonyl-CoA carboxylase 2) (3-methylcrotonyl-CoA carboxylase non-biotin-containing subunit) (3-methylcrotonyl-CoA:carbon dioxide ligase subunit beta)	MCCC2 MCCB	-0.152631	0.00232646
-0.169704	13.1228	-3.19709	0.00601601	0.0150823	-3.3743	Q8NHP8					Q2KHR2	DNA-binding protein RFX7 (Regulatory factor X 7) (Regulatory factor X domain-containing protein 2)	RFX7 RFXDC2	-0.15254	0.0458303
-0.169692	14.085	-3.43309	0.00371018	0.0100521	-2.87808	Q66K14					Q86W56	Poly(ADP-ribose) glycohydrolase (EC 3.2.1.143)	PARG	-0.152162	0.000372584
-0.169686	10.144	-3.20387	0.00593319	0.0149097	-3.34247	Q9UPU7					Q69YN2	CWF19-like protein 1 (C19L1)	CWF19L1	-0.151847	0.0403886
-0.16965	14.6945	-5.18452	0.000111927	0.000552569	0.645784	P00387					Q9NWT6	Hypoxia-inducible factor 1-alpha inhibitor (EC 1.14.11.30) (EC 1.14.11.n4) (Factor inhibiting HIF-1) (FIH-1) (Hypoxia-inducible factor asparagine hydroxylase)	HIF1AN FIH1	-0.151658	0.00375781
-0.169572	13.7098	-6.71016	7.07777e-06	5.91012e-05	3.54927	P50851					Q96RQ3	Methylcrotonoyl-CoA carboxylase subunit alpha, mitochondrial (MCCase subunit alpha) (EC 6.4.1.4) (3-methylcrotonyl-CoA carboxylase 1) (3-methylcrotonyl-CoA carboxylase biotin-containing subunit) (3-methylcrotonyl-CoA:carbon dioxide ligase subunit alpha)	MCCC1 MCCA	-0.151627	0.0117346
-0.169281	13.9051	-3.85337	0.00156996	0.00495856	-1.9842	Q99523					Q05209	Tyrosine-protein phosphatase non-receptor type 12 (EC 3.1.3.48) (PTP-PEST) (Protein-tyrosine phosphatase G1) (PTPG1)	PTPN12	-0.151554	0.00292701
-0.16896	10.6341	-2.15467	0.0478944	0.0859874	-5.34721	Q9NRD1					Q9P2K3	REST corepressor 3	RCOR3 KIAA1343	-0.151546	0.0239736
-0.168775	14.0468	-5.1387	0.000122189	0.000594085	0.611563	Q9BXW7					Q9BPX6	Calcium uptake protein 1, mitochondrial (Atopy-related autoantigen CALC) (ara CALC) (Calcium-binding atopy-related autoantigen 1) (allergen Hom s 4)	MICU1 CALC CBARA1	-0.151532	0.0191147
-0.168362	10.2951	-3.57906	0.00275093	0.00785824	-2.56248	Q9P2E3					Q9UNT1	Rab-like protein 2B	RABL2B	-0.151445	0.0156027
-0.168018	14.5331	-3.73238	0.00200997	0.00603462	-2.10308	P51153					P47756	F-actin-capping protein subunit beta (CapZ beta)	CAPZB	-0.151032	0.00369415
-0.167886	13.4477	-4.4312	0.000488549	0.0018716	-0.847541	Q96A65					Q8NBF2	NHL repeat-containing protein 2	NHLRC2	-0.150504	0.0164368
-0.167743	12.9835	-4.28741	0.000651643	0.00238527	-1.11828	P48163					O60583	Cyclin-T2 (CycT2)	CCNT2	-0.150353	0.0280598
-0.167654	14.6126	-1.67945	0.113821	0.176697	-6.12523	C9JLW8					O00635	E3 ubiquitin-protein ligase TRIM38 (EC 2.3.2.27) (RING finger protein 15) (RING-type E3 ubiquitin transferase TRIM38) (Tripartite motif-containing protein 38) (Zinc finger protein RoRet)	TRIM38 RNF15 RORET	-0.150132	0.0100666
-0.16721	14.0993	-3.93402	0.00133209	0.00433638	-1.84498	Q9UQB8					Q14166	Tubulin--tyrosine ligase-like protein 12 (Inactive tubulin--tyrosine ligase-like protein 12)	TTLL12 KIAA0153	-0.150115	0.0237572
-0.167148	13.7467	-4.88554	0.000199322	0.000898912	0.104413	Q9NXS2					P37088	Amiloride-sensitive sodium channel subunit alpha (Alpha-NaCH) (Epithelial Na(+) channel subunit alpha) (Alpha-ENaC) (ENaCA) (Nonvoltage-gated sodium channel 1 subunit alpha) (SCNEA)	SCNN1A SCNN1	-0.149899	0.0223157
-0.166998	12.5224	-3.77291	0.00185021	0.00565019	-2.16706	A6NIH7					Q13158	FAS-associated death domain protein (FAS-associating death domain-containing protein) (Growth-inhibiting gene 3 protein) (Mediator of receptor induced toxicity)	FADD MORT1 GIG3	-0.149647	0.00848985
-0.166891	13.4844	-5.19272	0.000110187	0.000544399	0.689412	O43861					Q7L576	Cytoplasmic FMR1-interacting protein 1 (Specifically Rac1-associated protein 1) (Sra-1) (p140sra-1)	CYFIP1 KIAA0068	-0.149645	0.0111024
-0.166848	12.7426	-4.81925	0.000226854	0.000996325	-0.0297187	Q8N3D4					Q9UIJ7	GTP:AMP phosphotransferase AK3, mitochondrial (EC 2.7.4.10) (Adenylate kinase 3) (AK 3) (Adenylate kinase 3 alpha-like 1)	AK3 AK3L1 AK6 AKL3L	-0.14956	0.00255692
-0.166318	15.093	-2.31509	0.0352231	0.0660871	-5.08546	P27348					A1X283	SH3 and PX domain-containing protein 2B (Adapter protein HOFI) (Factor for adipocyte differentiation 49) (Tyrosine kinase substrate with four SH3 domains)	SH3PXD2B FAD49 KIAA1295 TKS4	-0.14951	0.00385646
-0.166112	15.0315	-2.5406	0.0226493	0.0459217	-4.65676	Q14258					Q8TEA7	TBC domain-containing protein kinase-like protein	TBCK TBCKL HSPC302	-0.14935	0.0355979
-0.165523	17.1201	-0.769612	0.453511	0.5472	-7.19622	Q8TAL6					Q9NZB2	Constitutive coactivator of PPAR-gamma-like protein 1 (Oxidative stress-associated Src activator) (Protein FAM120A)	FAM120A C9orf10 KIAA0183 OSSA	-0.149184	0.00345905
-0.165238	13.0662	-5.14122	0.000121601	0.000591676	0.588347	Q7Z4G4					P49327	Fatty acid synthase (EC 2.3.1.85) (Type I fatty acid synthase) [Includes: [Acyl-carrier-protein] S-acetyltransferase (EC 2.3.1.38); [Acyl-carrier-protein] S-malonyltransferase (EC 2.3.1.39); 3-oxoacyl-[acyl-carrier-protein] synthase (EC 2.3.1.41); 3-oxoacyl-[acyl-carrier-protein] reductase (EC 1.1.1.100); 3-hydroxyacyl-[acyl-carrier-protein] dehydratase (EC 4.2.1.59); Enoyl-[acyl-carrier-protein]…	FASN FAS	-0.149133	0.0442788
-0.165086	12.3286	-3.58842	0.00269865	0.007733	-2.57835	O14893					O75915	PRA1 family protein 3 (ADP-ribosylation factor-like protein 6-interacting protein 5) (ARL-6-interacting protein 5) (Aip-5) (Cytoskeleton-related vitamin A-responsive protein) (Dermal papilla-derived protein 11) (GTRAP3-18) (Glutamate transporter EAAC1-interacting protein) (JM5) (Prenylated Rab acceptor protein 2) (Protein JWa) (Putative MAPK-activating protein PM27)	ARL6IP5 DERP11 JWA PRA2 PRAF3 HSPC127	-0.149121	0.00388552
-0.164948	14.0091	-6.17907	1.78495e-05	0.000124966	2.58375	Q96K19					Q9Y2V7	Conserved oligomeric Golgi complex subunit 6 (COG complex subunit 6) (Component of oligomeric Golgi complex 6)	COG6 KIAA1134	-0.149068	0.0015683
-0.16488	14.748	-1.60263	0.129915	0.197334	-6.2308	Q99757					Q709C8	Vacuolar protein sorting-associated protein 13C	VPS13C KIAA1421	-0.148977	0.0132249
-0.164854	12.4996	-5.59053	5.20573e-05	0.000292077	1.4979	P35611					P62826	GTP-binding nuclear protein Ran (Androgen receptor-associated protein 24) (GTPase Ran) (Ras-like protein TC4) (Ras-related nuclear protein)	RAN ARA24 OK/SW-cl.81	-0.14893	0.0429455
-0.164666	14.6747	-3.81897	0.00168411	0.00523116	-1.95808	O43175					Q3V6T2	Girdin (Akt phosphorylation enhancer) (APE) (Coiled-coil domain-containing protein 88A) (G alpha-interacting vesicle-associated protein) (GIV) (Girders of actin filament) (Hook-related protein 1) (HkRP1)	CCDC88A APE GRDN KIAA1212	-0.148604	0.00181535
-0.164652	12.0677	-3.58973	0.00269142	0.00771697	-2.57361	Q9H8M7					Q96ME7	Zinc finger protein 512	ZNF512 KIAA1805	-0.148256	0.00830492
-0.164567	15.3593	-1.48213	0.159061	0.232624	-6.39992	O14737					Q9NR09	Baculoviral IAP repeat-containing protein 6 (EC 2.3.2.27) (BIR repeat-containing ubiquitin-conjugating enzyme) (BRUCE) (RING-type E3 ubiquitin transferase BIRC6) (Ubiquitin-conjugating BIR domain enzyme apollon) (APOLLON)	BIRC6 KIAA1289	-0.147915	0.0136992
-0.164497	10.9026	-2.80797	0.013271	0.0292564	-4.1096	Q8IYR2					Q9Y2H0	Disks large-associated protein 4 (DAP-4) (PSD-95/SAP90-binding protein 4) (SAP90/PSD-95-associated protein 4) (SAPAP-4)	DLGAP4 DAP4 KIAA0964 SAPAP4	-0.147845	0.00917568
-0.164481	15.9975	-2.31819	0.0350123	0.0657301	-5.04079	P09668					O15145	Actin-related protein 2/3 complex subunit 3 (Arp2/3 complex 21 kDa subunit) (p21-ARC)	ARPC3 ARC21	-0.147791	0.0126013
-0.164466	13.5502	-3.16964	0.00636326	0.0158068	-3.4362	Q16401					O14548	Cytochrome c oxidase subunit 7A-related protein, mitochondrial (COX7a-related protein) (Cytochrome c oxidase subunit VIIa-related protein) (EB1)	COX7A2L COX7AR COX7RP	-0.147768	0.0420921
-0.164417	14.8249	-5.10726	0.00012979	0.000625349	0.528845	P13807					Q8IXM6	Nurim (Nuclear envelope membrane protein) (Nuclear rim protein)	NRM NRM29 UNQ555/PRO1112	-0.147664	0.00143904
-0.164404	12.5021	-3.3108	0.0047668	0.0124418	-3.15243	Q9UBS8					Q9BQS8	FYVE and coiled-coil domain-containing protein 1 (Zinc finger FYVE domain-containing protein 7)	FYCO1 ZFYVE7	-0.147564	0.000101393
-0.164376	9.62636	-3.71823	0.00206898	0.00618572	-2.18	Q8TEQ8					P01033	Metalloproteinase inhibitor 1 (Erythroid-potentiating activity) (EPA) (Fibroblast collagenase inhibitor) (Collagenase inhibitor) (Tissue inhibitor of metalloproteinases 1) (TIMP-1)	TIMP1 CLGI TIMP	-0.147538	0.0280101
-0.164048	13.6127	-2.6743	0.0173581	0.0366899	-4.36102	Q9H7B4					P35221	Catenin alpha-1 (Alpha E-catenin) (Cadherin-associated protein) (Renal carcinoma antigen NY-REN-13)	CTNNA1	-0.147259	0.0401454
-0.163833	14.6721	-3.39972	0.00397283	0.0106423	-2.90871	Q9H2G2					P49137	MAP kinase-activated protein kinase 2 (MAPK-activated protein kinase 2) (MAPKAP kinase 2) (MAPKAP-K2) (MAPKAPK-2) (MK-2) (MK2) (EC 2.7.11.1)	MAPKAPK2	-0.146821	0.009894
-0.163605	14.0327	-4.47097	0.00045129	0.00175189	-0.738191	P54760					Q15165	Serum paraoxonase/arylesterase 2 (PON 2) (EC 3.1.1.2) (EC 3.1.1.81) (Aromatic esterase 2) (A-esterase 2) (Serum aryldialkylphosphatase 2)	PON2	-0.145873	0.00387035
-0.163439	14.2846	-2.42135	0.028642	0.0558811	-4.89474	Q9Y2X7					A2RRP1	Neuroblastoma-amplified sequence (Neuroblastoma-amplified gene protein)	NBAS NAG	-0.145871	0.000818662
-0.163393	13.953	-4.4075	0.000512238	0.00194839	-0.857146	Q14156					Q92817	Envoplakin (210 kDa cornified envelope precursor protein) (210 kDa paraneoplastic pemphigus antigen) (p210)	EVPL	-0.145454	0.0266637
-0.163274	12.6659	-2.97665	0.00943098	0.0220091	-3.7579	Q9H1Z4					P19525	Interferon-induced, double-stranded RNA-activated protein kinase (EC 2.7.11.1) (Eukaryotic translation initiation factor 2-alpha kinase 2) (eIF-2A protein kinase 2) (Interferon-inducible RNA-dependent protein kinase) (P1/eIF-2A protein kinase) (Protein kinase RNA-activated) (PKR) (Protein kinase R) (Tyrosine-protein kinase EIF2AK2) (EC 2.7.10.2) (p68 kinase)	EIF2AK2 PKR PRKR	-0.1453	0.00999214
-0.163077	13.6449	-3.31083	0.00476649	0.0124418	-3.15467	Q9H9T3					Q676U5	Autophagy-related protein 16-1 (APG16-like 1)	ATG16L1 APG16L UNQ9393/PRO34307	-0.145226	0.000232969
-0.163016	11.9628	-2.41369	0.0290749	0.056588	-4.87972	Q6NUS6					Q9BSH5	Haloacid dehalogenase-like hydrolase domain-containing protein 3	HDHD3 C9orf158	-0.145028	0.000731349
-0.16292	14.0875	-3.77744	0.00183316	0.00561149	-2.2014	P41240					P53367	Arfaptin-1 (ADP-ribosylation factor-interacting protein 1)	ARFIP1	-0.144823	0.00940395
-0.162767	15.1155	-2.94738	0.0100088	0.0230638	-3.87073	P30419					Q8IWR0	Zinc finger CCCH domain-containing protein 7A	ZC3H7A ZC3H7 ZC3HDC7 HSPC055	-0.144821	0.000116067
-0.162718	12.9049	-5.68926	4.33582e-05	0.000250275	1.7262	Q9NP81					O15084	Serine/threonine-protein phosphatase 6 regulatory ankyrin repeat subunit A (PP6-ARS-A) (Serine/threonine-protein phosphatase 6 regulatory subunit ARS-A) (Ankyrin repeat domain-containing protein 28) (Phosphatase interactor targeting protein hnRNP K) (PITK)	ANKRD28 KIAA0379	-0.144732	0.0384406
-0.162596	10.9402	-2.83275	0.0126237	0.0281193	-4.04807	O75420					Q96EB1	Elongator complex protein 4 (hELP4) (PAX6 neighbor gene protein)	ELP4 C11orf19 PAXNEB	-0.144302	0.0123831
-0.162426	11.8202	-1.86855	0.0813939	0.134358	-5.79962	P30291					Q96P70	Importin-9 (Imp9) (Ran-binding protein 9) (RanBP9)	IPO9 IMP9 KIAA1192 RANBP9 HSPC273	-0.144176	0.0211528
-0.162361	14.9456	-3.52867	0.00305015	0.00855295	-2.68992	P48739					Q6RW13	Type-1 angiotensin II receptor-associated protein (AT1 receptor-associated protein)	AGTRAP ATRAP	-0.144084	0.00149677
-0.162356	13.9656	-3.52391	0.00308001	0.00860283	-2.67659	Q08426					Q8N465	D-2-hydroxyglutarate dehydrogenase, mitochondrial (EC 1.1.99.39)	D2HGDH D2HGD	-0.143994	0.00438358
-0.162302	14.7602	-3.76909	0.00186471	0.00568094	-2.13593	Q9BRK5					O60749	Sorting nexin-2 (Transformation-related gene 9 protein) (TRG-9)	SNX2 TRG9	-0.143914	0.0142925
-0.162221	14.4491	-4.36398	0.000558848	0.00210076	-0.964531	Q96BJ3					Q00341	Vigilin (High density lipoprotein-binding protein) (HDL-binding protein)	HDLBP HBP VGL	-0.143904	0.00813003
-0.162168	13.3022	-3.44126	0.0036486	0.00992303	-2.86093	P17098					A1L0T0	2-hydroxyacyl-CoA lyase 2 (EC 4.1.2.-) (Acetolactate synthase-like protein) (IlvB-like protein)	ILVBL AHAS HACL2	-0.143735	0.000414574
-0.162143	11.1367	-3.33691	0.00451857	0.0119004	-3.02902	Q96LX8					Q9H074	Polyadenylate-binding protein-interacting protein 1 (PABP-interacting protein 1) (PAIP-1) (Poly(A)-binding protein-interacting protein 1)	PAIP1	-0.143677	0.0404087
-0.161867	12.9309	-4.22094	0.00074492	0.00265546	-1.27107	Q9UKI9					Q9BUF5	Tubulin beta-6 chain (Tubulin beta class V)	TUBB6	-0.143652	0.0195167
-0.16172	14.734	-4.35502	0.000568965	0.00212807	-0.935763	P13473					Q8NCW6	Polypeptide N-acetylgalactosaminyltransferase 11 (EC 2.4.1.41) (Polypeptide GalNAc transferase 11) (GalNAc-T11) (pp-GaNTase 11) (Protein-UDP acetylgalactosaminyltransferase 11) (UDP-GalNAc:polypeptide N-acetylgalactosaminyltransferase 11)	GALNT11	-0.143301	2.25443e-05
-0.161696	16.0406	-2.36567	0.0319299	0.0611061	-4.97405	P43487					Q13492	Phosphatidylinositol-binding clathrin assembly protein (Clathrin assembly lymphoid myeloid leukemia protein)	PICALM CALM	-0.143232	0.0173002
-0.161462	15.2636	-2.6916	0.0167674	0.0357004	-4.3023	Q9BPX5					Q13526	Peptidyl-prolyl cis-trans isomerase NIMA-interacting 1 (EC 5.2.1.8) (Peptidyl-prolyl cis-trans isomerase Pin1) (PPIase Pin1) (Rotamase Pin1)	PIN1	-0.143055	0.0264898
-0.161439	11.8746	-3.2857	0.00501831	0.0129768	-3.1621	Q9UMF0					Q9BRX8	Peroxiredoxin-like 2A (Peroxiredoxin-like 2 activated in M-CSF stimulated monocytes) (Protein PAMM) (Redox-regulatory protein FAM213A)	PRXL2A C10orf58 FAM213A PAMM PRO2290 PSEC0139 UNQ611/PRO1198	-0.142986	0.0140106
-0.16134	13.7909	-4.56654	0.000373197	0.00150523	-0.561781	Q9NP79					Q9BXJ8	Ion channel TACAN (Transmembrane protein 120A) (Transmembrane protein induced by tumor necrosis factor alpha)	TMEM120A TACAN TMPIT	-0.142734	0.00917382
-0.16131	14.1861	-1.95134	0.0699986	0.118506	-5.71875	Q9Y570					Q86V87	FHF complex subunit HOOK interacting protein 2B (FHIP2B) (Retinoic acid-induced protein 16)	FHIP2B FAM160B2 RAI16 FP13191	-0.142663	0.0304551
-0.161261	14.7488	-1.50449	0.153271	0.225546	-6.33062	Q58FG1					P61081	NEDD8-conjugating enzyme Ubc12 (EC 2.3.2.34) (NEDD8 carrier protein) (Ubiquitin-conjugating enzyme E2 M)	UBE2M UBC12	-0.142658	0.033299
-0.161097	15.2216	-5.67651	4.43912e-05	0.000255294	1.59354	Q8TBX8					Q8NB37	Glutamine amidotransferase-like class 1 domain-containing protein 1 (Parkinson disease 7 domain-containing protein 1)	GATD1 PDDC1	-0.142517	0.00354703
-0.160902	13.1314	-1.88442	0.0790879	0.131193	-5.80571	P62166					Q96JB5	CDK5 regulatory subunit-associated protein 3 (CDK5 activator-binding protein C53) (LXXLL/leucine-zipper-containing ARF-binding protein) (Protein HSF-27)	CDK5RAP3 IC53 LZAP MSTP016 OK/SW-cl.114 PP1553	-0.142323	0.0126404
-0.16087	13.8396	-3.13164	0.00687705	0.016833	-3.51649	Q9UI12					Q5T3F8	CSC1-like protein 2 (Transmembrane protein 63B)	TMEM63B C6orf110	-0.142054	0.00235387
-0.160711	13.862	-3.01179	0.00878061	0.0207404	-3.73758	Q14203					P27544	Ceramide synthase 1 (CerS1) (LAG1 longevity assurance homolog 1) (Longevity assurance gene 1 protein homolog 1) (Protein UOG-1) (Sphingoid base N-stearoyltransferase CERS1) (EC 2.3.1.299)	CERS1 LAG1 LASS1 UOG1	-0.141764	0.00739931
-0.160691	14.5729	-2.68621	0.0169494	0.036028	-4.37481	P31153					Q6PD74	Alpha- and gamma-adaptin-binding protein p34	AAGAB	-0.141728	0.000901107
-0.160551	12.386	-2.33735	0.0337365	0.0636143	-5.04812	O14772					Q8IX15	Homeobox and leucine zipper protein Homez (Homeodomain leucine zipper-containing factor)	HOMEZ KIAA1443	-0.141598	0.00368828
-0.160546	11.3688	-2.44332	0.0274354	0.0539703	-4.84598	Q15119					O75688	Protein phosphatase 1B (EC 3.1.3.16) (Protein phosphatase 2C isoform beta) (PP2C-beta)	PPM1B PP2CB	-0.141574	0.0227713
-0.160522	14.2104	-3.59955	0.00263784	0.00759949	-2.52943	Q9Y5X1					Q00796	Sorbitol dehydrogenase (SDH) (EC 1.1.1.-) ((R,R)-butanediol dehydrogenase) (EC 1.1.1.4) (L-iditol 2-dehydrogenase) (EC 1.1.1.14) (Polyol dehydrogenase) (Ribitol dehydrogenase) (RDH) (EC 1.1.1.56) (Xylitol dehydrogenase) (XDH) (EC 1.1.1.9)	SORD	-0.141443	0.00793669
-0.160157	13.3937	-3.25284	0.00536746	0.0137083	-3.2315	Q8TD22					P86452	Zinc finger BED domain-containing protein 6	ZBED6	-0.141151	0.0370697
-0.16004	14.4715	-3.75192	0.00193127	0.00583658	-2.2362	Q9BV79					Q92572	AP-3 complex subunit sigma-1 (AP-3 complex subunit sigma-3A) (Adaptor-related protein complex 3 subunit sigma-1) (Clathrin-associated/assembly/adaptor protein, small 3) (Sigma-3A-adaptin) (Sigma3A-adaptin) (Sigma-adaptin 3a)	AP3S1 CLAPS3	-0.140927	0.0183111
-0.159818	13.7356	-2.66066	0.0178381	0.0376301	-4.44362	Q9BPU6					P27144	Adenylate kinase 4, mitochondrial (AK 4) (EC 2.7.4.10) (EC 2.7.4.6) (Adenylate kinase 3-like) (GTP:AMP phosphotransferase AK4)	AK4 AK3 AK3L1	-0.140391	0.0387102
-0.159733	16.5188	-2.77454	0.0141956	0.0310132	-4.17691	Q96T17					O60825	6-phosphofructo-2-kinase/fructose-2,6-bisphosphatase 2 (6PF-2-K/Fru-2,6-P2ase 2) (PFK/FBPase 2) (6PF-2-K/Fru-2,6-P2ase heart-type isozyme) [Includes: 6-phosphofructo-2-kinase (EC 2.7.1.105); Fructose-2,6-bisphosphatase (EC 3.1.3.46)]	PFKFB2	-0.140247	0.016716
-0.159701	13.4235	-1.10486	0.286674	0.377581	-6.80573	Q01629					Q96H20	Vacuolar-sorting protein SNF8 (ELL-associated protein of 30 kDa) (ESCRT-II complex subunit VPS22) (hVps22)	SNF8 EAP30	-0.139679	0.00409463
-0.159658	14.743	-5.04888	0.000145226	0.000685311	0.424558	Q9BW91					Q9H7H0	Methyltransferase-like protein 17, mitochondrial (EC 2.1.1.-) (False p73 target gene protein) (Methyltransferase 11 domain-containing protein 1) (Protein RSM22 homolog, mitochondrial)	METTL17 METT11D1	-0.139597	0.00522787
-0.159599	14.5775	-1.82967	0.0872972	0.141898	-5.88722	O00154					Q9Y371	Endophilin-B1 (Bax-interacting factor 1) (Bif-1) (SH3 domain-containing GRB2-like protein B1)	SH3GLB1 KIAA0491 CGI-61	-0.139491	0.010294
-0.159336	16.058	-2.77084	0.0143016	0.0312066	-4.06682	P54707					Q15031	Probable leucine--tRNA ligase, mitochondrial (EC 6.1.1.4) (Leucyl-tRNA synthetase) (LeuRS)	LARS2 KIAA0028	-0.139179	0.000295717
-0.159258	15.4228	-3.1071	0.0072304	0.0175505	-3.54135	P84077					Q9HA65	TBC1 domain family member 17	TBC1D17	-0.139139	0.000302001
-0.158949	14.1157	-3.63364	0.00245999	0.00719375	-2.45214	O14735					Q92905	COP9 signalosome complex subunit 5 (SGN5) (Signalosome subunit 5) (EC 3.4.-.-) (Jun activation domain-binding protein 1)	COPS5 CSN5 JAB1	-0.139136	0.000591676
-0.158935	15.0211	-3.79845	0.00175616	0.00542318	-2.10427	Q99439					Q16513	Serine/threonine-protein kinase N2 (EC 2.7.11.13) (PKN gamma) (Protein kinase C-like 2) (Protein-kinase C-related kinase 2)	PKN2 PRK2 PRKCL2	-0.139038	0.0245221
-0.158828	15.2695	-4.76858	0.000250523	0.00108481	-0.132145	O95822					Q9Y237	Peptidyl-prolyl cis-trans isomerase NIMA-interacting 4 (EC 5.2.1.8) (Parvulin-14) (Par14) (hPar14) (Parvulin-17) (Par17) (hPar17) (Peptidyl-prolyl cis-trans isomerase Pin4) (PPIase Pin4) (Peptidyl-prolyl cis/trans isomerase EPVH) (hEPVH) (Rotamase Pin4)	PIN4	-0.139009	0.00295794
-0.158645	14.5041	-4.95457	0.000174291	0.000798378	0.335413	Q96BM9					Q969E2	Secretory carrier-associated membrane protein 4 (Secretory carrier membrane protein 4)	SCAMP4	-0.138701	0.0130273
-0.158097	13.9463	-4.13521	0.000885658	0.00308011	-1.46797	P22059					Q8NCC3	Phospholipase A2 group XV (1-O-acylceramide synthase) (ACS) (LCAT-like lysophospholipase) (LLPL) (EC 3.1.1.5) (Lysophospholipase 3) (Lysosomal phospholipase A and acyltransferase) (EC 2.3.1.-) (EC 3.1.1.32) (EC 3.1.1.4) (Lysosomal phospholipase A2) (LPLA2)	PLA2G15 LYPLA3 UNQ341/PRO540	-0.138691	0.0326011
-0.157912	13.759	-4.15374	0.000853101	0.00298566	-1.31622	Q9Y2W3					Q6P587	Acylpyruvase FAHD1, mitochondrial (EC 3.7.1.5) (Fumarylacetoacetate hydrolase domain-containing protein 1) (FAH domain-containing protein 1) (Oxaloacetate decarboxylase) (OAA decarboxylase) (EC 4.1.1.112) (YisK-like protein)	FAHD1 C16orf36 YISKL	-0.138541	0.00363389
-0.157756	13.6899	-2.45023	0.0270657	0.0533526	-4.84122	P52306					Q7Z569	BRCA1-associated protein (EC 2.3.2.27) (BRAP2) (Impedes mitogenic signal propagation) (IMP) (RING finger protein 52) (RING-type E3 ubiquitin transferase BRAP2) (Renal carcinoma antigen NY-REN-63)	BRAP RNF52	-0.138187	0.0176447
-0.157618	13.0199	-2.61482	0.0195459	0.0405133	-4.52939	Q9BTV5					Q92828	Coronin-2A (IR10) (WD repeat-containing protein 2)	CORO2A IR10 WDR2	-0.137973	0.0476492
-0.157565	14.9099	-2.23284	0.0412664	0.0756354	-5.07711	Q9NQS3					P16157	Ankyrin-1 (ANK-1) (Ankyrin-R) (Erythrocyte ankyrin)	ANK1 ANK	-0.137852	0.0334169
-0.157175	12.2911	-2.56874	0.0214206	0.0437765	-4.61886	Q9H9H4					Q8IVB5	LIX1-like protein	LIX1L	-0.137681	0.0293628
-0.157091	15.6968	-3.24706	0.00543141	0.0138331	-3.23817	P07237					Q96FL8	Multidrug and toxin extrusion protein 1 (MATE-1) (hMATE-1) (Solute carrier family 47 member 1)	SLC47A1 MATE1	-0.137608	0.045508
-0.157082	10.7319	-2.36453	0.0320013	0.061188	-4.96185	Q6ZS30					P18887	DNA repair protein XRCC1 (X-ray repair cross-complementing protein 1)	XRCC1	-0.13755	0.00308291
-0.156915	13.2617	-2.69171	0.016764	0.0357004	-4.35581	O94903					O14939	Phospholipase D2 (PLD 2) (hPLD2) (EC 3.1.4.4) (Choline phosphatase 2) (PLD1C) (Phosphatidylcholine-hydrolyzing phospholipase D2)	PLD2	-0.137506	0.00217403
-0.156529	13.2061	-2.91373	0.0107158	0.0244295	-3.94666	O15530					Q96AD5	Patatin-like phospholipase domain-containing protein 2 (EC 3.1.1.3) (Adipose triglyceride lipase) (Calcium-independent phospholipase A2) (Desnutrin) (IPLA2-zeta) (Pigment epithelium-derived factor) (TTS2.2) (Transport-secretion protein 2) (TTS2)	PNPLA2 ATGL FP17548	-0.137272	0.000176644
-0.156509	12.588	-3.10886	0.00720438	0.0175007	-3.55456	P51828					Q08431	Lactadherin (Breast epithelial antigen BA46) (HMFG) (MFGM) (Milk fat globule-EGF factor 8) (MFG-E8) (SED1) [Cleaved into: Lactadherin short form; Medin]	MFGE8	-0.136876	0.0300759
-0.156427	12.6907	-4.17277	0.000820928	0.00290061	-1.35023	Q9H0A8					P28482	Mitogen-activated protein kinase 1 (MAP kinase 1) (MAPK 1) (EC 2.7.11.24) (ERT1) (Extracellular signal-regulated kinase 2) (ERK-2) (MAP kinase isoform p42) (p42-MAPK) (Mitogen-activated protein kinase 2) (MAP kinase 2) (MAPK 2)	MAPK1 ERK2 PRKM1 PRKM2	-0.136816	0.0381686
-0.156365	11.1173	-1.87334	0.0806919	0.133438	-5.81307	O95382					P53597	Succinate--CoA ligase [ADP/GDP-forming] subunit alpha, mitochondrial (EC 6.2.1.4) (EC 6.2.1.5) (Succinyl-CoA synthetase subunit alpha) (SCS-alpha)	SUCLG1	-0.136515	0.014143
-0.156298	15.0191	-4.17965	0.000809609	0.00286535	-1.266	P38117					Q02880	DNA topoisomerase 2-beta (EC 5.6.2.2) (DNA topoisomerase II, beta isozyme)	TOP2B	-0.136091	0.0125348
-0.156143	14.8092	-3.21015	0.00585752	0.0147311	-3.34522	Q9UK41					P10588	Nuclear receptor subfamily 2 group F member 6 (V-erbA-related protein 2) (EAR-2)	NR2F6 EAR2 ERBAL2	-0.135933	0.0333863
-0.155999	11.75	-3.0242	0.00856158	0.0202828	-3.70839	Q9BYI3					O15066	Kinesin-like protein KIF3B (HH0048) (Microtubule plus end-directed kinesin motor 3B) [Cleaved into: Kinesin-like protein KIF3B, N-terminally processed]	KIF3B KIAA0359	-0.135797	0.00798773
-0.155925	12.1041	-3.13985	0.00676262	0.0166145	-3.48678	P27707					Q9Y6B6	GTP-binding protein SAR1b (GTP-binding protein B) (GTBPB)	SAR1B SARA2 SARB	-0.13564	0.0127674
-0.155907	14.2673	-1.60355	0.129712	0.197119	-6.21893	O43765					P57105	Synaptojanin-2-binding protein (Mitochondrial outer membrane protein 25)	SYNJ2BP OMP25	-0.135308	0.00256707
-0.155896	14.5679	-6.01079	2.41237e-05	0.000157862	2.26108	Q9NV70					Q93008	Probable ubiquitin carboxyl-terminal hydrolase FAF-X (EC 3.4.19.12) (Deubiquitinating enzyme FAF-X) (Fat facets in mammals) (hFAM) (Fat facets protein-related, X-linked) (Ubiquitin thioesterase FAF-X) (Ubiquitin-specific protease 9, X chromosome) (Ubiquitin-specific-processing protease FAF-X)	USP9X DFFRX FAM USP9	-0.134726	0.0100981
-0.155874	14.3383	-2.0995	0.0531526	0.0941363	-5.46706	P30520					Q9H6V9	Lipid droplet-associated hydrolase (EC 3.1.1.-) (Lipid droplet-associated serine hydrolase) (hLDAH)	LDAH C2orf43	-0.134504	0.0308456
-0.155856	15.1572	-2.70035	0.0164761	0.0352088	-4.3587	Q15631					Q9NXA8	NAD-dependent protein deacylase sirtuin-5, mitochondrial (EC 2.3.1.-) (Regulatory protein SIR2 homolog 5) (SIR2-like protein 5)	SIRT5 SIR2L5	-0.13446	0.0119436
-0.155849	13.06	-2.46143	0.0264767	0.0523896	-4.8176	Q8TCE6					P58557	Endoribonuclease YbeY (EC 3.1.-.-)	YBEY C21orf57	-0.134409	0.0357004
-0.155669	13.9701	-4.41944	0.000500159	0.00191151	-0.888267	O75348					Q5T0F9	Coiled-coil and C2 domain-containing protein 1B (Five prime repressor element under dual repression-binding protein 2) (FRE under dual repression-binding protein 2) (Freud-2)	CC2D1B KIAA1836	-0.134331	0.00801983
-0.155649	13.8218	-2.81782	0.0130098	0.0287795	-4.1391	Q7LBC6					Q96EC8	Protein YIPF6 (YIP1 family member 6)	YIPF6	-0.134294	0.00111793
-0.155497	13.5369	-3.75268	0.0019283	0.00583316	-2.22738	Q58WW2					Q9UIA9	Exportin-7 (Exp7) (Ran-binding protein 16)	XPO7 KIAA0745 RANBP16	-0.134282	0.00401292
-0.155199	12.7393	-3.26223	0.00526536	0.0135175	-3.24626	O00754					Q15404	Ras suppressor protein 1 (RSP-1) (Rsu-1)	RSU1 RSP1	-0.134214	0.0156024
-0.15498	13.2948	-4.31821	0.000612554	0.00226677	-1.09311	Q92793					Q96D53	Atypical kinase COQ8B, mitochondrial (EC 2.7.-.-) (AarF domain-containing protein kinase 4) (Coenzyme Q protein 8B)	COQ8B ADCK4	-0.134144	0.00422136
-0.154876	13.9666	-2.17178	0.0463646	0.0836389	-5.34486	Q99598					Q8N1S5	Zinc transporter ZIP11 (Solute carrier family 39 member 11) (Zrt- and Irt-like protein 11) (ZIP-11)	SLC39A11 C17orf26 ZIP11	-0.134115	0.0153065
-0.154875	14.9369	-1.69665	0.110464	0.172361	-6.10432	P00374					P30101	Protein disulfide-isomerase A3 (EC 5.3.4.1) (58 kDa glucose-regulated protein) (58 kDa microsomal protein) (p58) (Disulfide isomerase ER-60) (Endoplasmic reticulum resident protein 57) (ER protein 57) (ERp57) (Endoplasmic reticulum resident protein 60) (ER protein 60) (ERp60)	PDIA3 ERP57 ERP60 GRP58	-0.134103	0.000486788
-0.154792	14.0037	-3.82751	0.00165503	0.00516733	-2.06307	P52888					Q96HP0	Dedicator of cytokinesis protein 6	DOCK6 KIAA1395	-0.133771	0.0014414
-0.154739	12.8776	-4.00572	0.00115141	0.00383983	-1.73318	Q9NQ11					P25098	Beta-adrenergic receptor kinase 1 (Beta-ARK-1) (EC 2.7.11.15) (G-protein coupled receptor kinase 2)	GRK2 ADRBK1 BARK BARK1	-0.133322	0.0133806
-0.154729	14.9292	-2.38748	0.0306017	0.0590222	-4.8817	Q12929					Q7L5N1	COP9 signalosome complex subunit 6 (SGN6) (Signalosome subunit 6) (JAB1-containing signalosome subunit 6) (MOV34 homolog) (Vpr-interacting protein) (hVIP)	COPS6 CSN6 HVIP	-0.133159	0.0354297
-0.154651	15.0108	-4.00244	0.00115909	0.00385943	-1.63904	Q86SQ4					Q9Y6R4	Mitogen-activated protein kinase kinase kinase 4 (EC 2.7.11.25) (MAP three kinase 1) (MAPK/ERK kinase kinase 4) (MEK kinase 4) (MEKK 4)	MAP3K4 KIAA0213 MAPKKK4 MEKK4 MTK1	-0.133046	0.0400783
-0.154605	13.5125	-2.43232	0.0280334	0.0548773	-4.86766	P46976					P45877	Peptidyl-prolyl cis-trans isomerase C (PPIase C) (EC 5.2.1.8) (Cyclophilin C) (Rotamase C)	PPIC CYPC	-0.133005	0.0458973
-0.154604	13.908	-1.86772	0.0815153	0.134403	-5.81471	Q9BQ69					P49815	Tuberin (Tuberous sclerosis 2 protein)	TSC2 TSC4	-0.132737	0.01215
-0.154396	13.644	-3.26797	0.00520382	0.0133806	-3.22543	P18433					Q6V1X1	Dipeptidyl peptidase 8 (DP8) (EC 3.4.14.5) (Dipeptidyl peptidase IV-related protein 1) (DPRP-1) (Dipeptidyl peptidase VIII) (DPP VIII) (Prolyl dipeptidase DPP8)	DPP8 DPRP1 MSTP097 MSTP135 MSTP141	-0.132734	0.00262361
-0.154245	11.4464	-3.29117	0.00496239	0.0128374	-3.19455	Q5T0B9					Q70HW3	S-adenosylmethionine mitochondrial carrier protein (Mitochondrial S-adenosylmethionine transporter) (Solute carrier family 25 member 26)	SLC25A26 SAMC	-0.132694	0.0421081
-0.153943	14.0384	-3.81966	0.00168175	0.00522787	-1.96342	P25054					Q92738	USP6 N-terminal-like protein (Related to the N-terminus of tre) (RN-tre)	USP6NL KIAA0019	-0.132615	0.0147913
-0.153879	13.1325	-1.62539	0.124955	0.191112	-6.21529	P23497					Q9UKM7	Endoplasmic reticulum mannosyl-oligosaccharide 1,2-alpha-mannosidase (EC 3.2.1.113) (ER alpha-1,2-mannosidase) (ER mannosidase 1) (ERMan1) (Man9GlcNAc2-specific-processing alpha-mannosidase) (Mannosidase alpha class 1B member 1)	MAN1B1 UNQ747/PRO1477	-0.132422	0.00548624
-0.153857	14.668	-5.50297	6.12891e-05	0.000334508	1.29788	P23919					Q7Z434	Mitochondrial antiviral-signaling protein (MAVS) (CARD adapter inducing interferon beta) (Cardif) (Interferon beta promoter stimulator protein 1) (IPS-1) (Putative NF-kappa-B-activating protein 031N) (Virus-induced-signaling adapter) (VISA)	MAVS IPS1 KIAA1271 VISA	-0.132371	0.0080986
-0.153761	10.466	-1.83839	0.0859415	0.140159	-5.90435	Q8N668					P78318	Immunoglobulin-binding protein 1 (B-cell signal transduction molecule alpha 4) (Protein alpha-4) (CD79a-binding protein 1) (Protein phosphatase 2/4/6 regulatory subunit) (Renal carcinoma antigen NY-REN-16)	IGBP1 IBP1	-0.132323	0.0410722
-0.153484	15.2143	-3.53859	0.00298874	0.00841757	-2.69068	Q92544					Q86VU5	Catechol O-methyltransferase domain-containing protein 1 (EC 2.1.1.-)	COMTD1 UNQ766/PRO1558	-0.132182	0.00267846
-0.153112	15.0122	-3.96109	0.00126073	0.00412924	-1.81401	Q9BT78					Q9UNX3	60S ribosomal protein L26-like 1 (Large ribosomal subunit protein uL24-like 1)	RPL26L1 RPL26P1	-0.132162	0.0281363
-0.15301	15.1341	-1.4996	0.154522	0.227074	-6.40436	O00264					Q9UNZ2	NSFL1 cofactor p47 (UBX domain-containing protein 2C) (p97 cofactor p47)	NSFL1C UBXN2C	-0.132042	0.0396528
-0.152983	14.4377	-3.6155	0.00255307	0.00739931	-2.52377	Q9NRZ7					Q9C0E8	Endoplasmic reticulum junction formation protein lunapark (ER junction formation factor lunapark)	LNPK KIAA1715 LNP	-0.131869	0.000711468
-0.152858	13.4569	-1.51718	0.150066	0.221673	-6.34784	Q96HC4					Q9Y5P4	Ceramide transfer protein (hCERT) (Collagen type IV alpha-3-binding protein) (Goodpasture antigen-binding protein) (GPBP) (START domain-containing protein 11) (StARD11) (StAR-related lipid transfer protein 11)	CERT1 CERT COL4A3BP STARD11	-0.131754	0.0371206
-0.152785	13.9913	-6.04404	2.27229e-05	0.000151908	2.36886	O43432					Q9UJ83	2-hydroxyacyl-CoA lyase 1 (EC 4.1.2.n2) (2-hydroxyphytanoyl-CoA lyase) (2-HPCL) (Phytanoyl-CoA 2-hydroxylase 2)	HACL1 HPCL HPCL2 PHYH2 HSPC279	-0.131735	0.00207556
-0.15266	10.6932	-3.22745	0.00565372	0.0143027	-3.28082	Q8IZE3					Q9NZC9	SWI/SNF-related matrix-associated actin-dependent regulator of chromatin subfamily A-like protein 1 (EC 3.6.4.-) (HepA-related protein) (hHARP) (Sucrose nonfermenting protein 2-like 1)	SMARCAL1 HARP	-0.131624	0.00160671
-0.152631	15.1219	-4.30297	0.000631587	0.00232646	-1.00601	Q9HCC0					Q16706	Alpha-mannosidase 2 (EC 3.2.1.114) (Golgi alpha-mannosidase II) (AMan II) (Man II) (Mannosidase alpha class 2A member 1) (Mannosyl-oligosaccharide 1,3-1,6-alpha-mannosidase)	MAN2A1 MANA2	-0.131601	0.00483836
-0.15254	12.5308	-2.54192	0.02259	0.0458303	-4.60521	Q2KHR2					Q92508	Piezo-type mechanosensitive ion channel component 1 (Membrane protein induced by beta-amyloid treatment) (Mib) (Protein FAM38A)	PIEZO1 FAM38A KIAA0233	-0.131453	0.000394568
-0.152459	14.2074	-1.99863	0.0641566	0.110098	-5.62978	Q14738					Q5VZ89	DENN domain-containing protein 4C	DENND4C C9orf55 C9orf55B	-0.131306	0.00165035
-0.152308	13.5701	-2.00315	0.063622	0.109298	-5.624	Q8NC54					P24539	ATP synthase F(0) complex subunit B1, mitochondrial (ATP synthase peripheral stalk-membrane subunit b) (ATP synthase proton-transporting mitochondrial F(0) complex subunit B1) (ATP synthase subunit b) (ATPase subunit b)	ATP5PB ATP5F1	-0.131158	0.020179
-0.152162	11.7262	-5.43736	6.93113e-05	0.000372584	1.16913	Q86W56					P62330	ADP-ribosylation factor 6	ARF6	-0.131054	0.00342755
-0.151847	13.7936	-2.61716	0.0194552	0.0403886	-4.49356	Q69YN2					Q96DB5	Regulator of microtubule dynamics protein 1 (RMD-1) (hRMD-1) (Protein FAM82B)	RMDN1 FAM82B CGI-90	-0.130854	0.0111575
-0.151658	13.103	-4.02047	0.00111744	0.00375781	-1.69078	Q9NWT6					Q5JTZ9	Alanine--tRNA ligase, mitochondrial (EC 6.1.1.7) (Alanyl-tRNA synthetase) (AlaRS)	AARS2 AARSL KIAA1270	-0.130845	0.00181638
-0.151627	14.6991	-3.34516	0.00444278	0.0117346	-2.99265	Q96RQ3					Q8IXI2	Mitochondrial Rho GTPase 1 (MIRO-1) (hMiro-1) (EC 3.6.5.-) (Rac-GTP-binding protein-like protein) (Ras homolog gene family member T1)	RHOT1 ARHT1	-0.130581	0.000187885
-0.151554	11.9926	-4.16665	0.000831138	0.00292701	-1.28769	Q05209					P16298	Serine/threonine-protein phosphatase 2B catalytic subunit beta isoform (EC 3.1.3.16) (CAM-PRP catalytic subunit) (Calmodulin-dependent calcineurin A subunit beta isoform) (CNA beta)	PPP3CB CALNA2 CALNB CNA2	-0.130539	0.0184788
-0.151546	12.7719	-2.92531	0.0104672	0.0239736	-3.82091	Q9P2K3					P10398	Serine/threonine-protein kinase A-Raf (EC 2.7.11.1) (Proto-oncogene A-Raf) (Proto-oncogene A-Raf-1) (Proto-oncogene Pks)	ARAF ARAF1 PKS PKS2	-0.130501	0.0302227
-0.151532	15.7393	-3.05751	0.00799996	0.0191147	-3.62416	Q9BPX6					Q9NXR1	Nuclear distribution protein nudE homolog 1 (NudE)	NDE1 NUDE	-0.130432	0.00243153
-0.151445	12.0393	-3.17707	0.00626735	0.0156027	-3.38348	Q9UNT1					Q8IYI6	Exocyst complex component 8 (Exocyst complex 84 kDa subunit)	EXOC8	-0.130359	0.000598826
-0.151128	14.2792	-2.34149	0.0334665	0.0632539	-4.93852	O96011					Q6NUM9	All-trans-retinol 13,14-reductase (EC 1.3.99.23) (All-trans-13,14-dihydroretinol saturase) (RetSat) (PPAR-alpha-regulated and starvation-induced gene protein)	RETSAT PPSIG UNQ439/PRO872	-0.130243	0.00239433
-0.151032	14.5346	-4.02966	0.00109678	0.00369415	-1.67701	P47756					O75935	Dynactin subunit 3 (Dynactin complex subunit 22 kDa subunit) (p22)	DCTN3 DCTN22	-0.130227	0.047013
-0.150989	14.2365	-2.09432	0.0536725	0.0948999	-5.47953	Q13418					O43772	Mitochondrial carnitine/acylcarnitine carrier protein (Carnitine/acylcarnitine translocase) (CAC) (Solute carrier family 25 member 20)	SLC25A20 CAC CACT	-0.130121	0.000923575
-0.150605	15.0276	-1.12294	0.279161	0.369456	-6.88068	O14684					P05496	ATP synthase F(0) complex subunit C1, mitochondrial (ATP synthase lipid-binding protein) (ATP synthase membrane subunit c locus 1) (ATP synthase proteolipid P1) (ATP synthase proton-transporting mitochondrial F(0) complex subunit C1) (ATPase protein 9) (ATPase subunit c)	ATP5MC1 ATP5G1	-0.13011	0.00273154
-0.150504	13.9501	-3.14705	0.0066639	0.0164368	-3.4623	Q8NBF2					Q9Y376	Calcium-binding protein 39 (MO25alpha) (Protein Mo25)	CAB39 MO25 CGI-66	-0.130036	0.0195639
-0.150353	14.6282	-2.83432	0.0125838	0.0280598	-4.08772	O60583					Q96CW5	Gamma-tubulin complex component 3 (GCP-3) (hGCP3) (Gamma-ring complex protein 104 kDa) (h104p) (hGrip104) (Spindle pole body protein Spc98 homolog) (hSpc98)	TUBGCP3 GCP3	-0.130011	0.0173446
-0.150132	10.6616	-3.43218	0.00371711	0.0100666	-2.87456	O00635
-0.150115	13.7977	-2.93031	0.0103616	0.0237572	-3.9121	Q14166
-0.149899	15.287	-2.96752	0.0096076	0.0223157	-3.81542	P37088
-0.149647	13.455	-3.53292	0.00302367	0.00848985	-2.66469	Q13158					Upregulated in SCC (adj.P.Val ≤ 0.05 + abs(log2FC) ≥ 0.13
-0.149645	13.891	-3.37602	0.00417055	0.0111024	-3.00581	Q7L576
-0.149613	10.0854	-1.96716	0.0679926	0.115598	-5.65993	P49753					UniProt ID	Protein names	Gene names	log2FC	adj.P.Val
-0.14956	15.3816	-4.24415	0.000710899	0.00255692	-1.22192	Q9UIJ7					P02751	Fibronectin (FN) (Cold-insoluble globulin) (CIG) [Cleaved into: Anastellin; Ugl-Y1; Ugl-Y2; Ugl-Y3]	FN1 FN	1.2267	4.02126e-08
-0.14951	13.5049	-4.00308	0.0011576	0.00385646	-1.71111	A1X283					P13196	5-aminolevulinate synthase, nonspecific, mitochondrial (ALAS-H) (EC 2.3.1.37) (5-aminolevulinic acid synthase 1) (Delta-ALA synthase 1) (Delta-aminolevulinate synthase 1)	ALAS1 ALAS3 ALASH OK/SW-cl.121	0.920375	4.27527e-07
-0.14935	11.9109	-2.69378	0.0166945	0.0355979	-4.36766	Q8TEA7					O43482	Protein Mis18-beta (Cancer/testis antigen 86) (CT86) (Opa-interacting protein 5) (OIP-5)	OIP5 MIS18B	0.909442	1.19312e-06
-0.149184	14.6934	-4.07018	0.00101026	0.00345905	-1.53374	Q9NZB2					Q99618	Cell division cycle-associated protein 3 (Gene-rich cluster protein C8) (Trigger of mitotic entry protein 1) (TOME-1)	CDCA3 C8 GRCC8 TOME1	0.758575	0.000123316
-0.149133	14.4073	-2.56155	0.0217286	0.0442788	-4.60183	P49327					Q01650	Large neutral amino acids transporter small subunit 1 (4F2 light chain) (4F2 LC) (4F2LC) (CD98 light chain) (Integral membrane protein E16) (E16) (L-type amino acid transporter 1) (hLAT1) (Solute carrier family 7 member 5) (y+ system cationic amino acid transporter)	SLC7A5 CD98LC LAT1 MPE16	0.758415	8.79184e-08
-0.149121	12.9206	-3.99734	0.00117117	0.00388552	-1.67629	O75915					P52292	Importin subunit alpha-1 (Karyopherin subunit alpha-2) (RAG cohort protein 1) (SRP1-alpha)	KPNA2 RCH1 SRP1	0.749604	1.09141e-06
-0.149068	13.0051	-4.53956	0.000393725	0.0015683	-0.643643	Q9Y2V7					Q14674	Separin (EC 3.4.22.49) (Caspase-like protein ESPL1) (Extra spindle poles-like 1 protein) (Separase)	ESPL1 ESP1 KIAA0165	0.741223	1.01897e-08
-0.148977	11.3088	-3.27478	0.0051317	0.0132249	-3.21368	Q709C8					Q9H903	Probable bifunctional methylenetetrahydrofolate dehydrogenase/cyclohydrolase 2 (NADP-dependent methylenetetrahydrofolate dehydrogenase 2-like protein) (MTHFD2-like) [Includes: NAD-dependent methylenetetrahydrofolate dehydrogenase (EC 1.5.1.15); Methenyltetrahydrofolate cyclohydrolase (EC 3.5.4.9)]	MTHFD2L	0.736293	3.20026e-09
-0.14893	15.1899	-2.58017	0.0209404	0.0429455	-4.58463	P62826					Q99661	Kinesin-like protein KIF2C (Kinesin-like protein 6) (Mitotic centromere-associated kinesin) (MCAK)	KIF2C KNSL6	0.727881	2.00368e-08
-0.148928	15.1186	-1.83941	0.0857836	0.13998	-5.84161	P13987					Q9Y241	HIG1 domain family member 1A, mitochondrial (Hypoxia-inducible gene 1 protein) (RCF1 homolog A) (RCF1a)	HIGD1A HIG1 HSPC010	0.727537	2.02535e-05
-0.148899	14.0175	-2.03701	0.059745	0.103918	-5.52581	Q8WZA9					Q9H2H9	Sodium-coupled neutral amino acid transporter 1 (Amino acid transporter A1) (N-system amino acid transporter 2) (Solute carrier family 38 member 1) (System A amino acid transporter 1) (System N amino acid transporter 1)	SLC38A1 ATA1 NAT2 SAT1 SNAT1	0.71812	2.12138e-08
-0.148604	13.5998	-4.44949	0.000471034	0.00181535	-0.821941	Q3V6T2					Q9H8V3	Protein ECT2 (Epithelial cell-transforming sequence 2 oncogene)	ECT2	0.711575	9.53015e-09
-0.148256	14.2002	-3.54581	0.00294486	0.00830492	-2.65442	Q96ME7					O43463	Histone-lysine N-methyltransferase SUV39H1 (EC 2.1.1.355) (Histone H3-K9 methyltransferase 1) (H3-K9-HMTase 1) (Lysine N-methyltransferase 1A) (Position-effect variegation 3-9 homolog) (Suppressor of variegation 3-9 homolog 1) (Su(var)3-9 homolog 1)	SUV39H1 KMT1A SUV39H	0.694503	2.00368e-08
-0.147989	12.7669	-1.99668	0.0643888	0.110437	-5.61346	P36406					O43683	Mitotic checkpoint serine/threonine-protein kinase BUB1 (hBUB1) (EC 2.7.11.1) (BUB1A)	BUB1 BUB1L	0.685987	1.98318e-07
-0.147915	12.4272	-3.25349	0.00536035	0.0136992	-3.27083	Q9NR09					Q14781	Chromobox protein homolog 2	CBX2	0.676518	2.93324e-07
-0.147902	15.2672	-2.24738	0.0401321	0.0737865	-5.16537	Q6FI81					P29317	Ephrin type-A receptor 2 (EC 2.7.10.1) (Epithelial cell kinase) (Tyrosine-protein kinase receptor ECK)	EPHA2 ECK	0.669967	5.45315e-08
-0.147845	14.1159	-3.48801	0.00331515	0.00917568	-2.79013	Q9Y2H0					P08195	4F2 cell-surface antigen heavy chain (4F2hc) (4F2 heavy chain antigen) (Lymphocyte activation antigen 4F2 large subunit) (Solute carrier family 3 member 2) (CD antigen CD98)	SLC3A2 MDU1	0.667596	1.69089e-09
-0.147791	13.2557	-3.30319	0.00484167	0.0126013	-3.11165	O15145					Q8WUY9	DEP domain-containing protein 1B (HBV X-transactivated gene 8 protein) (HBV XAg-transactivated protein 8)	DEPDC1B XTP8	0.661279	7.82994e-08
-0.147768	15.2114	-2.59237	0.0204389	0.0420921	-4.57024	O14548					Q96QD8	Sodium-coupled neutral amino acid transporter 2 (Amino acid transporter A2) (Protein 40-9-1) (Solute carrier family 38 member 2) (System A amino acid transporter 2) (System A transporter 1) (System N amino acid transporter 2)	SLC38A2 ATA2 KIAA1382 SAT2 SNAT2	0.654888	2.45465e-07
-0.147691	14.0097	-2.21096	0.0430301	0.0782967	-5.26949	P62714					P14635	G2/mitotic-specific cyclin-B1	CCNB1 CCNB	0.652395	1.83883e-07
-0.147664	15.0224	-4.59562	0.0003523	0.00143904	-0.456186	Q8IXM6					P12277	Creatine kinase B-type (EC 2.7.3.2) (Brain creatine kinase) (B-CK) (Creatine kinase B chain) (Creatine phosphokinase B-type) (CPK-B)	CKB CKBB	0.646685	0.00139475
-0.147564	13.1632	-6.33248	1.36099e-05	0.000101393	2.95155	Q9BQS8					Q9NS18	Glutaredoxin-2, mitochondrial	GLRX2 GRX2 CGI-133	0.644712	9.29168e-06
-0.147538	14.0807	-2.83554	0.0125528	0.0280101	-4.02149	P01033					Q12834	Cell division cycle protein 20 homolog (p55CDC)	CDC20	0.642666	1.38092e-09
-0.147259	13.9013	-2.6207	0.0193184	0.0401454	-4.4926	P35221					Q9BV36	Melanophilin (Exophilin-3) (Slp homolog lacking C2 domains a) (SlaC2-a) (Synaptotagmin-like protein 2a)	MLPH SLAC2A	0.63751	1.33003e-05
-0.147044	12.8809	-2.21977	0.0423116	0.0771742	-5.25248	Q9NZT2					Q8WWK9	Cytoskeleton-associated protein 2 (CTCL tumor antigen se20-10) (Tumor- and microtubule-associated protein)	CKAP2 LB1 TMAP	0.63209	2.53959e-07
-0.146924	11.5652	-2.34403	0.0333017	0.0629982	-5.03018	Q9UHY8					Q567V2	Mpv17-like protein 2	MPV17L2 FKSG24	0.631457	3.42327e-07
-0.146821	15.0837	-3.44372	0.00363022	0.009894	-2.88401	P49137					P53350	Serine/threonine-protein kinase PLK1 (EC 2.7.11.21) (Polo-like kinase 1) (PLK-1) (Serine/threonine-protein kinase 13) (STPK13)	PLK1 PLK	0.62374	3.20026e-09
-0.146802	14.3897	-2.21271	0.0428862	0.0780888	-5.25303	Q15370					Q86XH1	Dynein regulatory complex protein 11 (IQ and AAA domain-containing protein 1)	IQCA1 DRC11 IQCA	0.61918	1.65592e-07
-0.146705	12	-2.32611	0.0344794	0.0648815	-5.04698	Q9ULH1					Q9Y5N6	Origin recognition complex subunit 6	ORC6 ORC6L	0.618577	2.1967e-06
-0.146097	13.7326	-2.11883	0.0512526	0.0913008	-5.4301	Q9UNH6					P05412	Transcription factor AP-1 (Activator protein 1) (AP1) (Proto-oncogene c-Jun) (V-jun avian sarcoma virus 17 oncogene homolog) (p39)	JUN	0.617442	1.30094e-07
-0.145952	16.3858	-2.16231	0.0472055	0.0849169	-5.3403	O60423					Q96BD8	Spindle and kinetochore-associated protein 1	SKA1 C18orf24	0.614903	7.71176e-05
-0.145873	14.2507	-4.00003	0.00116479	0.00387035	-1.7255	Q15165					Q9ULW0	Targeting protein for Xklp2 (Differentially expressed in cancerous and non-cancerous lung cells 2) (DIL-2) (Hepatocellular carcinoma-associated antigen 519) (Hepatocellular carcinoma-associated antigen 90) (Protein fls353) (Restricted expression proliferation-associated protein 100) (p100)	TPX2 C20orf1 C20orf2 DIL2 HCA519	0.605927	1.15909e-08
-0.145871	13.2741	-4.94017	0.00017923	0.000818662	0.324842	A2RRP1					P53814	Smoothelin	SMTN SMSMO	0.584844	5.81154e-05
-0.145496	15.6576	-1.49449	0.15584	0.228696	-6.41004	Q9H1E3					Q2M3G4	Protein Shroom1 (Apical protein 2)	SHROOM1 APXL2 KIAA1960	0.583367	8.96443e-05
-0.145454	16.3018	-2.86458	0.0118372	0.0266637	-4.03179	Q92817					Q9H5V8	CUB domain-containing protein 1 (Membrane glycoprotein gp140) (Subtractive immunization M plus HEp3-associated 135 kDa protein) (SIMA135) (Transmembrane and associated with src kinases) (CD antigen CD318)	CDCP1 TRASK UNQ2486/PRO5773	0.582689	8.20141e-07
-0.145443	13.625	-2.31459	0.0352572	0.0661317	-5.08719	Q5T8D3					O75419	Cell division control protein 45 homolog (PORC-PI-1)	CDC45 CDC45L CDC45L2 UNQ374/PRO710	0.580603	2.2788e-05
-0.14541	14.6382	-2.38493	0.0307543	0.0592478	-4.71744	P23229					Q53HL2	Borealin (Cell division cycle-associated protein 8) (Dasra-B) (hDasra-B) (Pluripotent embryonic stem cell-related gene 3 protein)	CDCA8 PESCRG3	0.575687	5.84616e-08
-0.145392	14.7728	-1.64069	0.121712	0.186866	-6.15657	Q9HBR0					P04035	3-hydroxy-3-methylglutaryl-coenzyme A reductase (HMG-CoA reductase) (EC 1.1.1.34)	HMGCR	0.570733	4.87357e-06
-0.1453	14.6453	-3.43663	0.00368337	0.00999214	-2.89884	P19525					Q9Y5T4	DnaJ homolog subfamily C member 15 (Cell growth-inhibiting gene 22 protein) (Methylation-controlled J protein) (MCJ)	DNAJC15 DNAJD1 GIG22 HSD18	0.569694	7.89137e-09
-0.14524	11.15	-2.39287	0.0302817	0.0585049	-4.87489	Q9H1K0					Q69YH5	Cell division cycle-associated protein 2 (Recruits PP1 onto mitotic chromatin at anaphase protein) (Repo-Man)	CDCA2	0.569059	2.50206e-08
-0.145226	12.4553	-5.73774	3.96536e-05	0.000232969	1.77175	Q676U5					O75330	Hyaluronan mediated motility receptor (Intracellular hyaluronic acid-binding protein) (Receptor for hyaluronan-mediated motility) (CD antigen CD168)	HMMR IHABP RHAMM	0.561683	8.21987e-08
-0.14505	14.73	-2.22106	0.0422072	0.077052	-5.21368	Q9UK45					Q96FF9	Sororin (Cell division cycle-associated protein 5) (p35)	CDCA5	0.560816	2.42505e-07
-0.145028	14.3256	-5.00765	0.000157263	0.000731349	0.295896	Q9BSH5					Q01826	DNA-binding protein SATB1 (Special AT-rich sequence-binding protein 1)	SATB1	0.557836	1.20291e-05
-0.144823	14.6614	-3.47246	0.00342255	0.00940395	-2.80216	P53367					P17676	CCAAT/enhancer-binding protein beta (C/EBP beta) (Liver activator protein) (LAP) (Liver-enriched inhibitory protein) (LIP) (Nuclear factor NF-IL6) (Transcription factor 5) (TCF-5)	CEBPB TCF5 PP9092	0.553415	6.74149e-06
-0.144821	13.6142	-6.23567	1.61441e-05	0.000116067	2.68625	Q8IWR0					Q96GD4	Aurora kinase B (EC 2.7.11.1) (Aurora 1) (Aurora- and IPL1-like midbody-associated protein 1) (AIM-1) (Aurora/IPL1-related kinase 2) (ARK-2) (Aurora-related kinase 2) (STK-1) (Serine/threonine-protein kinase 12) (Serine/threonine-protein kinase 5) (Serine/threonine-protein kinase aurora-B)	AURKB AIK2 AIM1 AIRK2 ARK2 STK1 STK12 STK5	0.552944	1.73553e-08
-0.144732	13.5149	-2.64769	0.0183062	0.0384406	-4.45807	O15084					B0YJ81	Very-long-chain (3R)-3-hydroxyacyl-CoA dehydratase 1 (EC 4.2.1.134) (3-hydroxyacyl-CoA dehydratase 1) (HACD1) (Cementum-attachment protein) (CAP) (Protein-tyrosine phosphatase-like member A)	HACD1 PTPLA	0.549851	2.10145e-06
-0.14456	15.2949	-1.72917	0.104351	0.164687	-6.01127	Q13433					Q9NQS7	Inner centromere protein	INCENP	0.548713	4.96022e-08
-0.144302	12.9737	-3.31482	0.00472775	0.0123831	-3.14659	Q96EB1					P11388	DNA topoisomerase 2-alpha (EC 5.6.2.2) (DNA topoisomerase II, alpha isozyme)	TOP2A TOP2	0.548023	4.2072e-07
-0.144176	13.7552	-2.99958	0.0090014	0.0211528	-3.75467	Q96P70					O15392	Baculoviral IAP repeat-containing protein 5 (Apoptosis inhibitor 4) (Apoptosis inhibitor survivin)	BIRC5 API4 IAP4	0.547861	5.31833e-06
-0.144084	14.7782	-4.57065	0.000370166	0.00149677	-0.51815	Q6RW13					Q14807	Kinesin-like protein KIF22 (Kinesin-like DNA-binding protein) (Kinesin-like protein 4)	KIF22 KID KNSL4	0.546086	1.06812e-08
-0.143994	14.6063	-3.92721	0.00135069	0.00438358	-1.89163	Q8N465					Q9H0U9	Testis-specific Y-encoded-like protein 1 (TSPY-like protein 1)	TSPYL1 TSPYL	0.54567	4.70921e-07
-0.143914	15.4178	-3.22819	0.00564524	0.0142925	-3.278	O60749					Q9NWK9	Box C/D snoRNA protein 1 (Serologically defined breast cancer antigen NY-BR-75) (Zinc finger HIT domain-containing protein 6)	ZNHIT6 BCD1 C1orf181	0.543927	9.07698e-07
-0.143904	14.9924	-3.55813	0.00287144	0.00813003	-2.62784	Q00341					Q9Y6D0	Selenoprotein K (SelK)	SELENOK SELK HSPC030 HSPC297	0.540053	1.01897e-08
-0.143735	13.6635	-5.36316	7.97083e-05	0.000414574	1.05858	A1L0T0					P02786	Transferrin receptor protein 1 (TR) (TfR) (TfR1) (Trfr) (T9) (p90) (CD antigen CD71) [Cleaved into: Transferrin receptor protein 1, serum form (sTfR)]	TFRC	0.534973	3.80999e-07
-0.143677	15.2599	-2.61628	0.0194892	0.0404087	-4.49751	Q9H074					Q9NSV4	Protein diaphanous homolog 3 (Diaphanous-related formin-3) (DRF3) (MDia2)	DIAPH3 DIAP3	0.532432	1.27737e-05
-0.143652	13.7821	-3.04601	0.00818953	0.0195167	-3.63423	Q9BUF5					P49454	Centromere protein F (CENP-F) (AH antigen) (Kinetochore protein CENPF) (Mitosin)	CENPF	0.530906	3.20026e-09
-0.14349	12.3292	-1.5444	0.143378	0.213783	-6.34774	Q6ZMK1					P25445	Tumor necrosis factor receptor superfamily member 6 (Apo-1 antigen) (Apoptosis-mediating surface antigen FAS) (FASLG receptor) (CD antigen CD95)	FAS APT1 FAS1 TNFRSF6	0.524118	0.000996325
-0.143301	14.1787	-7.45379	2.06705e-06	2.25443e-05	4.83173	Q8NCW6					Q8NCD3	Holliday junction recognition protein (14-3-3-associated AKT substrate) (Fetal liver-expressing gene 1 protein) (Up-regulated in lung cancer 9)	HJURP FAKTS FLEG1 URLC9	0.52077	7.65623e-06
-0.143232	14.0049	-3.1162	0.00709727	0.0173002	-3.52956	Q13492					Q99595	Mitochondrial import inner membrane translocase subunit Tim17-A (Inner membrane preprotein translocase Tim17a)	TIMM17A MIMT17 TIM17 TIM17A TIMM17	0.518398	2.07069e-08
-0.143055	14.5826	-2.86816	0.0117517	0.0264898	-4.01232	Q13526					P52789	Hexokinase-2 (EC 2.7.1.1) (Hexokinase type II) (HK II) (Hexokinase-B) (Muscle form hexokinase)	HK2	0.518262	3.10563e-07
-0.142986	13.0762	-3.23966	0.00551424	0.0140106	-3.19939	Q9BRX8					P13995	Bifunctional methylenetetrahydrofolate dehydrogenase/cyclohydrolase, mitochondrial [Includes: NAD-dependent methylenetetrahydrofolate dehydrogenase (EC 1.5.1.15); Methenyltetrahydrofolate cyclohydrolase (EC 3.5.4.9)]	MTHFD2 NMDMC	0.516614	8.94405e-09
-0.142818	15.2555	-1.8158	0.0894934	0.144816	-5.9004	Q9H8Y8					P04156	Major prion protein (PrP) (ASCR) (PrP27-30) (PrP33-35C) (CD antigen CD230)	PRNP ALTPRP PRIP PRP	0.51314	0.000105377
-0.142734	14.787	-3.48853	0.00331162	0.00917382	-2.69651	Q9BXJ8					Q9NQW6	Anillin	ANLN	0.512695	1.47654e-07
-0.142663	11.2457	-2.78532	0.0138907	0.0304551	-4.20253	Q86V87					Q9NYP9	Protein Mis18-alpha (FAPP1-associated protein 1)	MIS18A C21orf45 C21orf46 FASP1	0.512566	5.72872e-07
-0.142658	15.0719	-2.73348	0.0154172	0.033299	-4.27638	P61081					Q9GZR7	ATP-dependent RNA helicase DDX24 (EC 3.6.4.13) (DEAD box protein 24)	DDX24	0.512119	2.85929e-08
-0.142529	14.1116	-2.0115	0.0626453	0.107938	-5.62003	O95376					Q6P0N0	Mis18-binding protein 1 (Kinetochore-associated protein KNL-2 homolog) (HsKNL-2) (P243)	MIS18BP1 C14orf106 KIAA1903 KNL2 M18BP1	0.511431	1.73146e-07
-0.142517	13.0169	-4.05464	0.00104259	0.00354703	-1.57244	Q8NB37					P30825	High affinity cationic amino acid transporter 1 (CAT-1) (CAT1) (Ecotropic retroviral leukemia receptor homolog) (Ecotropic retrovirus receptor homolog) (Solute carrier family 7 member 1) (System Y+ basic amino acid transporter)	SLC7A1 ATRC1 ERR REC1L	0.50713	8.83996e-08
-0.142323	14.3548	-3.30128	0.00486063	0.0126404	-3.15132	Q96JB5					P50452	Serpin B8 (Cytoplasmic antiproteinase 2) (CAP-2) (CAP2) (Peptidase inhibitor 8) (PI-8)	SERPINB8 PI8	0.506981	0.018735
-0.142213	14.9785	-1.29537	0.214826	0.297941	-6.67028	P30626					Q8N573	Oxidation resistance protein 1	OXR1 Nbla00307	0.506815	2.54987e-05
-0.142054	14.6438	-4.29628	0.000640129	0.00235387	-1.10573	Q5T3F8					P53801	Pituitary tumor-transforming gene 1 protein-interacting protein (Pituitary tumor-transforming gene protein-binding factor) (PBF) (PTTG-binding factor)	PTTG1IP C21orf1 C21orf3	0.505559	0.0017562
-0.141833	15.7439	-2.13988	0.0492549	0.0882569	-5.40063	Q969H8					Q9H4L5	Oxysterol-binding protein-related protein 3 (ORP-3) (OSBP-related protein 3)	OSBPL3 KIAA0704 ORP3 OSBP3	0.505059	8.97187e-07
-0.141764	15.039	-3.61558	0.00255264	0.00739931	-2.49827	P27544					Q96T88	E3 ubiquitin-protein ligase UHRF1 (EC 2.3.2.27) (Inverted CCAAT box-binding protein of 90 kDa) (Nuclear protein 95) (Nuclear zinc finger protein Np95) (HuNp95) (hNp95) (RING finger protein 106) (RING-type E3 ubiquitin transferase UHRF1) (Transcription factor ICBP90) (Ubiquitin-like PHD and RING finger domain-containing protein 1) (hUHRF1) (Ubiquitin-like-containing PHD and RING finger domains pro…	UHRF1 ICBP90 NP95 RNF106	0.495441	6.43967e-08
-0.141728	11.4411	-4.88356	0.00020009	0.000901107	0.108965	Q6PD74					Q96PU4	E3 ubiquitin-protein ligase UHRF2 (EC 2.3.2.27) (Np95/ICBP90-like RING finger protein) (Np95-like RING finger protein) (Nuclear protein 97) (Nuclear zinc finger protein Np97) (RING finger protein 107) (RING-type E3 ubiquitin transferase UHRF2) (Ubiquitin-like PHD and RING finger domain-containing protein 2) (Ubiquitin-like-containing PHD and RING finger domains protein 2)	UHRF2 NIRF RNF107	0.490168	7.82994e-08
-0.141598	12.5893	-4.03096	0.00109389	0.00368828	-1.65448	Q8IX15					Q15649	Zinc finger HIT domain-containing protein 3 (HNF-4a coactivator) (Thyroid hormone receptor interactor 3) (Thyroid receptor-interacting protein 3) (TR-interacting protein 3) (TRIP-3)	ZNHIT3 TRIP3	0.490148	1.73866e-05
-0.141581	12.6698	-1.00108	0.332704	0.425195	-7.00872	Q9GZN8					Q9BW19	Kinesin-like protein KIFC1 (Kinesin-like protein 2) (Kinesin-related protein HSET)	KIFC1 HSET KNSL2	0.486579	4.50989e-06
-0.141574	12.7363	-2.95526	0.00984994	0.0227713	-3.84779	O75688					Q13823	Nucleolar GTP-binding protein 2 (Autoantigen NGP-1)	GNL2 NGP1	0.484763	1.22726e-08
-0.141522	13.9359	-2.2209	0.0422206	0.077052	-5.21296	Q8NBM8					P15407	Fos-related antigen 1 (FRA-1)	FOSL1 FRA1	0.484463	0.000406524
-0.141443	14.2047	-3.57293	0.00278567	0.00793669	-2.62045	Q00796					P58335	Anthrax toxin receptor 2 (Capillary morphogenesis gene 2 protein) (CMG-2)	ANTXR2 CMG2	0.484186	1.24922e-07
-0.141179	11.9172	-1.75018	0.100562	0.159551	-6.03003	Q5ZPR3					Q562F6	Shugoshin 2 (Shugoshin-2) (Shugoshin-like 2) (Tripin)	SGO2 SGOL2	0.483657	1.87248e-05
-0.141151	11.1245	-2.66866	0.0175551	0.0370697	-4.40285	P86452					Q96R06	Sperm-associated antigen 5 (Astrin) (Deepest) (Mitotic spindle-associated protein p126) (MAP126)	SPAG5	0.480956	1.87365e-05
-0.14115	12.4382	-1.54754	0.142623	0.212855	-6.34329	Q9BV10					Q86UF4	Coiled-coil domain-containing protein 190	CCDC190 C1orf110	0.480132	2.04759e-05
-0.140927	15.3525	-3.08285	0.00759707	0.0183111	-3.58967	Q92572					Q5T3I0	G patch domain-containing protein 4	GPATCH4 GPATC4	0.47794	5.98297e-07
-0.140391	14.4207	-2.64402	0.0184406	0.0387102	-4.31239	P27144					P31350	Ribonucleoside-diphosphate reductase subunit M2 (EC 1.17.4.1) (Ribonucleotide reductase small chain) (Ribonucleotide reductase small subunit)	RRM2 RR2	0.476256	0.000570796
-0.140247	13.8504	-3.1358	0.00681881	0.016716	-3.50812	O60825					Q6PL18	ATPase family AAA domain-containing protein 2 (EC 3.6.1.-) (AAA nuclear coregulator cancer-associated protein) (ANCCA)	ATAD2 L16 PRO2000	0.474248	5.94319e-07
-0.139985	13.0554	-1.75896	0.0990145	0.157642	-5.98931	Q9BUK6					O00220	Tumor necrosis factor receptor superfamily member 10A (Death receptor 4) (TNF-related apoptosis-inducing ligand receptor 1) (TRAIL receptor 1) (TRAIL-R1) (CD antigen CD261)	TNFRSF10A APO2 DR4 TRAILR1	0.470022	1.58011e-07
-0.139982	14.2763	-2.10386	0.0527179	0.0934698	-5.46307	Q9HB07					Q96Q89	Kinesin-like protein KIF20B (Cancer/testis antigen 90) (CT90) (Kinesin family member 20B) (Kinesin-related motor interacting with PIN1) (M-phase phosphoprotein 1) (MPP1)	KIF20B KRMP1 MPHOSPH1	0.466754	2.55896e-06
-0.139848	12.3125	-2.25127	0.0398335	0.0733005	-5.15387	Q16512					O75581	Low-density lipoprotein receptor-related protein 6 (LRP-6)	LRP6	0.46667	4.65183e-06
-0.139679	14.2412	-3.96601	0.00124816	0.00409463	-1.79914	Q96H20					Q96QE3	ATPase family AAA domain-containing protein 5 (Chromosome fragility-associated gene 1 protein)	ATAD5 C17orf41 FRAG1	0.464797	1.49902e-05
-0.139597	14.7979	-3.81973	0.0016815	0.00522787	-2.08308	Q9H7H0					Q6UB35	Monofunctional C1-tetrahydrofolate synthase, mitochondrial (EC 6.3.4.3) (Formyltetrahydrofolate synthetase)	MTHFD1L FTHFSDC1	0.464707	7.80212e-08
-0.139548	13.9183	-2.11845	0.051289	0.0913402	-5.43196	Q9GZZ9					O60711	Leupaxin	LPXN LDLP	0.461759	2.03147e-05
-0.139491	14.9234	-3.41984	0.00381229	0.010294	-2.84388	Q9Y371					A0A087X1A0			0.461453	0.000221878
-0.139179	13.6556	-5.5834	5.27522e-05	0.000295717	1.44672	Q15031					O60566	Mitotic checkpoint serine/threonine-protein kinase BUB1 beta (EC 2.7.11.1) (MAD3/BUB1-related protein kinase) (hBUBR1) (Mitotic checkpoint kinase MAD3L) (Protein SSK1)	BUB1B BUBR1 MAD3L SSK1	0.461418	9.64726e-05
-0.139139	14.6254	-5.56883	5.42012e-05	0.000302001	1.40226	Q9HA65					Q9NR30	Nucleolar RNA helicase 2 (EC 3.6.4.13) (DEAD box protein 21) (Gu-alpha) (Nucleolar RNA helicase Gu) (Nucleolar RNA helicase II) (RH II/Gu)	DDX21	0.457223	4.09592e-06
-0.139136	14.0451	-5.14136	0.000121568	0.000591676	0.59115	Q92905					Q9NYV6	RNA polymerase I-specific transcription initiation factor RRN3 (Transcription initiation factor IA) (TIF-IA)	RRN3 TIFIA	0.456358	8.7638e-06
-0.139038	13.9567	-2.91152	0.010764	0.0245221	-3.9148	Q16513					Q15758	Neutral amino acid transporter B(0) (ATB(0)) (Baboon M7 virus receptor) (RD114/simian type D retrovirus receptor) (Sodium-dependent neutral amino acid transporter type 2) (Solute carrier family 1 member 5)	SLC1A5 ASCT2 M7V1 RDR RDRC	0.453766	7.89137e-09
-0.139009	13.6822	-4.15982	0.000842689	0.00295794	-1.3769	Q9Y237					Q9BQE4	Selenoprotein S (SelS) (VCP-interacting membrane protein)	SELENOS SELS VIMP AD-015 SBBI8	0.446373	0.000222912
-0.138748	11.614	-1.59855	0.130821	0.198376	-6.26868	Q92574					Q5UIP0	Telomere-associated protein RIF1 (Rap1-interacting factor 1 homolog)	RIF1	0.444943	6.92656e-07
-0.138701	14.1841	-3.2836	0.00503989	0.0130273	-3.11773	Q969E2					Q16557	Pregnancy-specific beta-1-glycoprotein 3 (PS-beta-G-3) (PSBG-3) (Pregnancy-specific glycoprotein 3) (Carcinoembryonic antigen SG5)	PSG3	0.443234	0.000199829
-0.138691	14.4748	-2.74506	0.0150627	0.0326011	-4.1514	Q8NCC3					Q8IUF8	Ribosomal oxygenase 2 (60S ribosomal protein L27a histidine hydroxylase) (Bifunctional lysine-specific demethylase and histidyl-hydroxylase MINA) (EC 1.14.11.-) (Histone lysine demethylase MINA) (MYC-induced nuclear antigen) (Mineral dust-induced gene protein) (Nucleolar protein 52) (Ribosomal oxygenase MINA) (ROX)	RIOX2 MDIG MINA MINA53 NO52	0.442493	3.08324e-07
-0.138566	14.0841	-1.09482	0.290911	0.381906	-6.9114	Q96GE9					Q9UHK0	Nuclear fragile X mental retardation-interacting protein 1 (Nuclear FMRP-interacting protein 1)	NUFIP1	0.439005	1.19616e-05
-0.138541	15.0469	-4.0408	0.00107228	0.00363389	-1.6077	Q6P587					Q8TAA5	GrpE protein homolog 2, mitochondrial (Mt-GrpE#2)	GRPEL2	0.438588	1.08146e-05
-0.138187	13.8883	-3.1041	0.0072747	0.0176447	-3.55965	Q7Z569					Q6NZI2	Caveolae-associated protein 1 (Cavin-1) (Polymerase I and transcript release factor)	CAVIN1 PTRF FKSG13	0.438003	5.38691e-08
-0.137973	13.727	-2.5181	0.0236797	0.0476492	-4.62189	Q92828					Q8WVK7	Spindle and kinetochore-associated protein 2 (Protein FAM33A)	SKA2 FAM33A	0.437482	7.10844e-07
-0.137956	14.8996	-2.13659	0.0495619	0.0887574	-5.3943	Q9NTK5					Q9NRL2	Bromodomain adjacent to zinc finger domain protein 1A (ATP-dependent chromatin-remodeling protein) (ATP-utilizing chromatin assembly and remodeling factor 1) (hACF1) (CHRAC subunit ACF1) (Williams syndrome transcription factor-related chromatin-remodeling factor 180) (WCRF180) (hWALp1)	BAZ1A ACF1 WCRF180 HSPC317	0.436964	1.79821e-07
-0.137852	14.3962	-2.73107	0.0154917	0.0334169	-4.19336	P16157					O14965	Aurora kinase A (EC 2.7.11.1) (Aurora 2) (Aurora/IPL1-related kinase 1) (ARK-1) (Aurora-related kinase 1) (hARK1) (Breast tumor-amplified kinase) (Serine/threonine-protein kinase 15) (Serine/threonine-protein kinase 6) (Serine/threonine-protein kinase aurora-A)	AURKA AIK AIRK1 ARK1 AURA AYK1 BTAK IAK1 STK15 STK6	0.435202	1.36012e-06
-0.137681	12.2241	-2.806	0.0133238	0.0293628	-4.15394	Q8IVB5					Q8IXU6	Solute carrier family 35 member F2	SLC35F2	0.431629	1.22444e-05
-0.137608	13.4816	-2.54565	0.022424	0.045508	-4.5954	Q96FL8					Q6RFH5	WD repeat-containing protein 74 (NOP seven-associated protein 1)	WDR74 NSA1	0.43022	2.95947e-08
-0.13755	14.6311	-4.13449	0.000886943	0.00308291	-1.43439	P18887					Q5FBB7	Shugoshin 1 (Serologically defined breast cancer antigen NY-BR-85) (Shugoshin-like 1)	SGO1 SGOL1	0.427642	0.00110994
-0.137506	13.4935	-4.34279	0.000583086	0.00217403	-1.02758	O14939					Q8TAM2	Tetratricopeptide repeat protein 8 (TPR repeat protein 8) (Bardet-Biedl syndrome 8 protein)	TTC8 BBS8	0.426869	1.2184e-05
-0.137495	13.848	-2.36461	0.0319959	0.061188	-4.94071	Q9NZV5					O75554	WW domain-binding protein 4 (WBP-4) (Formin-binding protein 21) (WW domain-containing-binding protein 4)	WBP4 FBP21 FNBP21	0.425786	4.30644e-06
-0.137272	13.1492	-5.93025	2.79027e-05	0.000176644	2.1782	Q96AD5					O95478	Ribosome biogenesis protein NSA2 homolog (Hairy cell leukemia protein 1) (TGF-beta-inducible nuclear protein 1)	NSA2 TINP1 HUSSY-29	0.425694	5.72872e-07
-0.137243	13.9001	-2.34209	0.0334274	0.0631986	-5.03551	Q6P996					Q6P444	Mitochondrial fission regulator 2 (DUF729 domain-containing protein 1)	MTFR2 DUFD1 FAM54A	0.422807	0.000227092
-0.137061	13.0064	-1.57843	0.135373	0.203648	-6.29746	Q86TS9					O15318	DNA-directed RNA polymerase III subunit RPC7 (RNA polymerase III subunit C7) (DNA-directed RNA polymerase III subunit G) (RNA polymerase III 32 kDa apha subunit) (RPC32-alpha) (RNA polymerase III 32 kDa subunit) (RPC32)	POLR3G	0.419518	0.000694288
-0.136975	12.713	-1.53228	0.146323	0.217467	-6.36485	Q7LG56					Q9Y6M5	Zinc transporter 1 (ZnT-1) (Solute carrier family 30 member 1)	SLC30A1 ZNT1	0.418808	3.25827e-05
-0.136892	14.3433	-2.35248	0.0327597	0.0622667	-5.0103	P46379					Q5C9Z4	Nucleolar MIF4G domain-containing protein 1 (SGD1 homolog)	NOM1 C7orf3	0.418242	1.87075e-05
-0.136876	13.8561	-2.79256	0.0136896	0.0300759	-4.15179	Q08431					Q6PGN9	Proline/serine-rich coiled-coil protein 1	PSRC1 DDA3 FP3214	0.418097	3.78799e-07
-0.136816	14.3705	-2.6519	0.0181528	0.0381686	-4.44479	P28482					Q16763	Ubiquitin-conjugating enzyme E2 S (EC 2.3.2.23) (E2 ubiquitin-conjugating enzyme S) (E2-EPF) (Ubiquitin carrier protein S) (Ubiquitin-conjugating enzyme E2-24 kDa) (Ubiquitin-conjugating enzyme E2-EPF5) (Ubiquitin-protein ligase S)	UBE2S E2EPF OK/SW-cl.73	0.41443	6.90897e-05
-0.136687	14.9332	-1.77391	0.0964279	0.154212	-6.006	Q8N6H7					Q8IZT6	Abnormal spindle-like microcephaly-associated protein (Abnormal spindle protein homolog) (Asp homolog)	ASPM MCPH5	0.414145	1.32943e-06
-0.136549	9.96345	-1.76124	0.0986151	0.157045	-6.00055	Q9NVQ4					Q9UHA3	Probable ribosome biogenesis protein RLP24 (Ribosomal L24 domain-containing protein 1) (Ribosomal protein L24-like)	RSL24D1 C15orf15 RPL24L My024	0.41347	8.94405e-09
-0.136515	14.936	-3.23451	0.00557271	0.014143	-3.21556	P53597					P21579	Synaptotagmin-1 (Synaptotagmin I) (SytI) (p65)	SYT1 SVP65 SYT	0.411055	0.000209761
-0.136515	14.8554	-1.73583	0.103137	0.163072	-6.05454	Q15185					P51636	Caveolin-2	CAV2	0.410451	0.00150523
-0.136091	14.6494	-3.30657	0.00480831	0.0125348	-3.0734	Q02880					Q9NRP4	Succinate dehydrogenase assembly factor 3, mitochondrial (SDH assembly factor 3) (SDHAF3)	SDHAF3 ACN9 DC11	0.410414	1.00173e-05
-0.135933	10.8522	-2.7317	0.0154723	0.0333863	-4.24913	P10588					Q9Y448	Small kinetochore-associated protein (SKAP) (Kinetochore-localized astrin-binding protein) (Kinastrin) (Kinetochore-localized astrin/SPAG5-binding protein) (TRAF4-associated factor 1)	KNSTRN C15orf23 SKAP TRAF4AF1 HSD11	0.410051	0.000943523
-0.135797	14.2117	-3.56913	0.00280748	0.00798773	-2.61663	O15066					Q9BYG3	MKI67 FHA domain-interacting nucleolar phosphoprotein (Nucleolar phosphoprotein Nopp34) (Nucleolar protein interacting with the FHA domain of pKI-67) (hNIFK)	NIFK MKI67IP NOPP34	0.409821	4.60092e-09
-0.135653	14.5079	-0.371167	0.715717	0.782323	-7.43151	P05976					Q8NEF9	Serum response factor-binding protein 1 (SRF-dependent transcription regulation-associated protein) (p49/STRAP)	SRFBP1	0.408548	8.79184e-08
-0.13564	13.7489	-3.29443	0.00492938	0.0127674	-3.15296	Q9Y6B6					Q9BXS6	Nucleolar and spindle-associated protein 1 (NuSAP)	NUSAP1 ANKT BM-037 PRO0310	0.407128	2.46315e-05
-0.135505	14.5068	-1.37737	0.188655	0.268437	-6.57474	Q96GG9					Q9NZM5	Ribosome biogenesis protein NOP53 (Glioma tumor suppressor candidate region gene 2 protein) (Protein interacting with carboxyl terminus 1) (PICT-1) (p60)	NOP53 GLT GLTSCR2 PICT1	0.406832	1.71191e-08
-0.135471	13.9414	-1.86083	0.082537	0.13572	-5.84734	O43688					Q9H089	Large subunit GTPase 1 homolog (hLsg1) (EC 3.6.1.-)	LSG1	0.406659	1.09347e-06
-0.135308	14.5287	-4.24134	0.000714922	0.00256707	-1.22073	P57105					Q9UNQ2	Probable dimethyladenosine transferase (EC 2.1.1.183) (DIM1 dimethyladenosine transferase 1 homolog) (DIM1 dimethyladenosine transferase 1-like) (Probable 18S rRNA (adenine(1779)-N(6)/adenine(1780)-N(6))-dimethyltransferase) (Probable 18S rRNA dimethylase) (Probable S-adenosylmethionine-6-N',N'-adenosyl(rRNA) dimethyltransferase)	DIMT1 DIMT1L HUSSY-05	0.404518	3.89241e-06
-0.135254	13.7467	-2.48557	0.0252487	0.0503639	-4.77536	Q14558					Q8IW92	Beta-galactosidase-1-like protein 2 (EC 3.2.1.-)	GLB1L2 MSTP014 UNQ210/PRO236	0.404123	0.000286905
-0.135143	13.4641	-2.18065	0.0455895	0.0823797	-5.32928	Q9NVD7					O95562	Vesicle transport protein SFT2B (SFT2 domain-containing protein 2)	SFT2D2 UNQ512/PRO1027	0.40395	1.24326e-05
-0.135052	12.4334	-0.760909	0.458538	0.551501	-7.21845	Q96I23					Q9Y5M8	Signal recognition particle receptor subunit beta (SR-beta) (Protein APMCF1)	SRPRB PSEC0230	0.403614	9.10111e-09
-0.134895	14.8738	-2.0911	0.0539979	0.095357	-5.42671	O75379					Q14978	Nucleolar and coiled-body phosphoprotein 1 (140 kDa nucleolar phosphoprotein) (Nopp140) (Hepatitis C virus NS5A-transactivated protein 13) (HCV NS5A-transactivated protein 13) (Nucleolar 130 kDa protein) (Nucleolar phosphoprotein p130)	NOLC1 KIAA0035 NS5ATP13	0.403581	3.89241e-06
-0.134726	13.4721	-3.43045	0.00373032	0.0100981	-2.86138	Q93008					Q99640	Membrane-associated tyrosine- and threonine-specific cdc2-inhibitory kinase (EC 2.7.11.1) (Myt1 kinase)	PKMYT1 MYT1	0.403005	2.14373e-08
-0.134561	11.7793	-1.57823	0.135418	0.203668	-6.27794	Q9NWS0					Q5T2R2	All trans-polyprenyl-diphosphate synthase PDSS1 (All-trans-decaprenyl-diphosphate synthase subunit 1) (EC 2.5.1.91) (Decaprenyl pyrophosphate synthase subunit 1) (Decaprenyl-diphosphate synthase subunit 1) (Solanesyl-diphosphate synthase subunit 1) (Trans-prenyltransferase 1) (TPT 1)	PDSS1 DPS1 TPRT	0.402578	5.0346e-07
-0.134504	13.0328	-2.77815	0.0140929	0.0308456	-4.16366	Q9H6V9					A8CG34	Nuclear envelope pore membrane protein POM 121C (Nuclear pore membrane protein 121-2) (POM121-2) (Pore membrane protein of 121 kDa C)	POM121C	0.401357	0.000128889
-0.13446	14.194	-3.33474	0.00453869	0.0119436	-3.08321	Q9NXA8					Q9BZX2	Uridine-cytidine kinase 2 (UCK 2) (EC 2.7.1.48) (Cytidine monophosphokinase 2) (Testis-specific protein TSA903) (Uridine monophosphokinase 2)	UCK2 UMPK	0.401281	1.40652e-06
-0.134409	13.5526	-2.69171	0.0167639	0.0357004	-4.36221	P58557					P46013	Proliferation marker protein Ki-67 (Antigen identified by monoclonal antibody Ki-67) (Antigen KI-67) (Antigen Ki67)	MKI67	0.401188	2.00013e-06
-0.134331	13.8049	-3.56652	0.00282251	0.00801983	-2.63312	Q5T0F9					O95235	Kinesin-like protein KIF20A (GG10_2) (Mitotic kinesin-like protein 2) (MKlp2) (Rab6-interacting kinesin-like protein) (Rabkinesin-6)	KIF20A MKLP2 RAB6KIFL	0.400995	1.7474e-07
-0.134294	11.0445	-4.75015	0.000259752	0.00111793	-0.183684	Q96EC8					Q9UBT7	Alpha-catulin (Alpha-catenin-related protein) (ACRP) (Catenin alpha-like protein 1)	CTNNAL1	0.400756	1.15909e-08
-0.134282	14.2772	-3.97918	0.0012152	0.00401292	-1.78759	Q9UIA9					Q53EU6	Glycerol-3-phosphate acyltransferase 3 (GPAT-3) (EC 2.3.1.15) (1-acyl-sn-glycerol-3-phosphate O-acyltransferase 10) (AGPAT 10) (1-acyl-sn-glycerol-3-phosphate O-acyltransferase 9) (1-AGP acyltransferase 9) (1-AGPAT 9) (EC 2.3.1.51) (Acyl-CoA:glycerol-3-phosphate acyltransferase 3) (hGPAT3) (Lung cancer metastasis-associated protein 1) (Lysophosphatidic acid acyltransferase theta) (LPAAT-theta) (M…	GPAT3 AGPAT9 MAG1 HMFN0839 UNQ2753/PRO6492	0.399375	8.36799e-06
-0.134214	13.4518	-3.17736	0.00626362	0.0156024	-3.4141	Q15404					Q5T6S3	PHD finger protein 19 (Polycomb-like protein 3) (hPCL3)	PHF19 PCL3	0.398529	4.36641e-05
-0.134176	12.8225	-2.31102	0.0355011	0.0665115	-5.05513	Q9UBN7					Q9BUV8	Respirasome Complex Assembly Factor 1 (Rab5-interacting protein) (RIP5)	RAB5IF C20orf24 RCAF1 PNAS-11	0.398071	0.000312365
-0.134144	12.6792	-3.94949	0.00129083	0.00422136	-1.8306	Q96D53					P43007	Neutral amino acid transporter A (Alanine/serine/cysteine/threonine transporter 1) (ASCT-1) (SATT) (Solute carrier family 1 member 4)	SLC1A4 ASCT1 SATT	0.396451	0.00010625
-0.134115	13.7471	-3.18916	0.00611439	0.0153065	-3.3701	Q8N1S5					Q16222	UDP-N-acetylhexosamine pyrophosphorylase (Antigen X) (AGX) (Sperm-associated antigen 2) [Includes: UDP-N-acetylgalactosamine pyrophosphorylase (EC 2.7.7.83) (AGX-1); UDP-N-acetylglucosamine pyrophosphorylase (EC 2.7.7.23) (AGX-2)]	UAP1 SPAG2	0.395604	0.000135086
-0.134103	15.2206	-5.26367	9.62493e-05	0.000486788	0.886009	P30101					Q9H9Y2	Ribosome production factor 1 (Brix domain-containing protein 5) (Ribosome biogenesis protein RPF1)	RPF1 BXDC5	0.393472	1.46826e-07
-0.133988	11.9977	-1.51013	0.151841	0.223954	-6.38019	Q9Y613					Q15043	Metal cation symporter ZIP14 (LIV-1 subfamily of ZIP zinc transporter 4) (LZT-Hs4) (Solute carrier family 39 member 14) (Zrt- and Irt-like protein 14) (ZIP-14)	SLC39A14 KIAA0062 ZIP14	0.393383	1.95186e-07
-0.133771	13.2084	-4.59447	0.000353102	0.0014414	-0.531898	Q96HP0					P26358	DNA (cytosine-5)-methyltransferase 1 (Dnmt1) (EC 2.1.1.37) (CXXC-type zinc finger protein 9) (DNA methyltransferase HsaI) (DNA MTase HsaI) (M.HsaI) (MCMT)	DNMT1 AIM CXXC9 DNMT	0.392558	2.61593e-06
-0.13377	13.6094	-1.74923	0.10073	0.159738	-6.02816	P01034					Q14137	Ribosome biogenesis protein BOP1 (Block of proliferation 1 protein)	BOP1 KIAA0124	0.391811	5.70202e-07
-0.133549	15.0575	-2.07056	0.0561173	0.0986243	-5.42742	P21333					Q86V15	Zinc finger protein castor homolog 1 (Castor-related protein) (Putative survival-related protein) (Zinc finger protein 693)	CASZ1 CST SRG ZNF693	0.391407	8.08917e-07
-0.133322	11.981	-3.26778	0.00520578	0.0133806	-3.23802	P25098					Q96GQ7	Probable ATP-dependent RNA helicase DDX27 (EC 3.6.4.13) (DEAD box protein 27)	DDX27 cPERP-F RHLP HSPC259 PP3241	0.389231	6.9907e-07
-0.133159	13.7618	-2.69657	0.0166016	0.0354297	-4.37456	Q7L5N1					Q9H0H5	Rac GTPase-activating protein 1 (Male germ cell RacGap) (MgcRacGAP) (Protein CYK4 homolog) (CYK4) (HsCYK-4)	RACGAP1 KIAA1478 MGCRACGAP	0.386792	1.01897e-08
-0.133046	11.5688	-2.62187	0.0192736	0.0400783	-4.45977	Q9Y6R4					Q02241	Kinesin-like protein KIF23 (Kinesin-like protein 5) (Mitotic kinesin-like protein 1)	KIF23 KNSL5 MKLP1	0.385532	3.80081e-08
-0.133005	13.1826	-2.54102	0.0226302	0.0458973	-4.3994	P45877					Q15382	GTP-binding protein Rheb (Ras homolog enriched in brain)	RHEB RHEB2	0.385513	4.21679e-05
-0.132875	11.6246	-1.88648	0.0787937	0.130861	-5.82705	Q96I15					Q9Y6A5	Transforming acidic coiled-coil-containing protein 3 (ERIC-1)	TACC3 ERIC1	0.385511	0.000127203
-0.132857	9.90399	-1.47916	0.159844	0.233556	-6.43871	Q9UK53					Q8IYS0	Protein Aster-C (GRAM domain-containing protein 1C)	GRAMD1C UNQ2543/PRO6095	0.385329	5.70667e-06
-0.132737	12.8623	-3.32578	0.00462278	0.01215	-3.09113	P49815					Q86SQ0	Pleckstrin homology-like domain family B member 2 (Protein LL5-beta)	PHLDB2 LL5B	0.383862	6.61161e-07
-0.132734	13.216	-4.22803	0.00073435	0.00262361	-1.23485	Q6V1X1					P43250	G protein-coupled receptor kinase 6 (EC 2.7.11.16) (G protein-coupled receptor kinase GRK6)	GRK6 GPRK6	0.38224	2.84628e-05
-0.132694	11.3869	-2.59185	0.0204598	0.0421081	-4.55307	Q70HW3					Q9HBT6	Cadherin-20	CDH20 CDH7L3	0.381994	0.000996325
-0.132636	11.1919	-1.25923	0.22724	0.312655	-6.68668	Q8TBN0					P52952	Homeobox protein Nkx-2.5 (Cardiac-specific homeobox) (Homeobox protein CSX) (Homeobox protein NK-2 homolog E)	NKX2-5 CSX NKX2.5 NKX2E	0.381667	5.49452e-06
-0.132615	13.0005	-3.20796	0.00588375	0.0147913	-3.23707	Q92738					Q8TF76	Serine/threonine-protein kinase haspin (EC 2.7.11.1) (Germ cell-specific gene 2 protein) (H-haspin) (Haploid germ cell-specific nuclear protein kinase)	HASPIN GSG2	0.381402	2.87603e-06
-0.132456	12.4593	-1.4385	0.170884	0.247433	-6.41247	Q14542					P23769	Endothelial transcription factor GATA-2 (GATA-binding protein 2)	GATA2	0.380385	0.00039661
-0.132422	13.9833	-3.79154	0.00178113	0.00548624	-2.07992	Q9UKM7					Q8N2K1	Ubiquitin-conjugating enzyme E2 J2 (EC 2.3.2.23) (E2 ubiquitin-conjugating enzyme J2) (Non-canonical ubiquitin-conjugating enzyme 2) (NCUBE-2)	UBE2J2 NCUBE2	0.377637	8.63356e-06
-0.132371	14.8241	-3.56045	0.00285781	0.0080986	-2.60709	Q7Z434					P33981	Dual specificity protein kinase TTK (EC 2.7.12.1) (Phosphotyrosine picked threonine-protein kinase) (PYT)	TTK MPS1 MPS1L1	0.377387	1.42077e-05
-0.132323	13.9901	-2.6068	0.0198604	0.0410722	-4.54658	P78318					P05783	Keratin, type I cytoskeletal 18 (Cell proliferation-inducing gene 46 protein) (Cytokeratin-18) (CK-18) (Keratin-18) (K18)	KRT18 CYK18 PIG46	0.376175	4.99527e-07
-0.132182	13.1339	-4.21611	0.000752208	0.00267846	-1.22884	Q86VU5					P31151	Protein S100-A7 (Psoriasin) (S100 calcium-binding protein A7)	S100A7 PSOR1 S100A7C	0.374811	0.0285898
-0.132162	14.9503	-2.83228	0.0126357	0.0281363	-4.08145	Q9UNX3					Q9NVU7	Protein SDA1 homolog (Nucleolar protein 130) (SDA1 domain-containing protein 1) (hSDA)	SDAD1 NUC130	0.374328	2.38832e-08
-0.13212	11.0113	-1.35923	0.194211	0.274454	-6.48723	Q9H0T7					P20248	Cyclin-A2 (Cyclin-A) (Cyclin A)	CCNA2 CCN1 CCNA	0.373112	5.70986e-08
-0.132042	14.1172	-2.62885	0.0190071	0.0396528	-4.50321	Q9UNZ2					Q9H967	WD repeat-containing protein 76	WDR76	0.372919	0.000160747
-0.131869	14.6488	-5.02643	0.000151657	0.000711468	0.330211	Q9C0E8					P38398	Breast cancer type 1 susceptibility protein (EC 2.3.2.27) (RING finger protein 53) (RING-type E3 ubiquitin transferase BRCA1)	BRCA1 RNF53	0.372685	0.000112301
-0.131754	14.4731	-2.66765	0.0175908	0.0371206	-4.43021	Q9Y5P4					Q8N9Q2	Protein SREK1IP1 (SFRS12-interacting protein 1) (SREK1-interacting protein 1) (Splicing regulatory protein of 18 kDa) (p18SRP)	SREK1IP1 P18SRP SFRS12IP1	0.371958	0.00438348
-0.131735	14.1402	-4.37052	0.000551574	0.00207556	-0.875958	Q9UJ83					Q9BVP2	Guanine nucleotide-binding protein-like 3 (E2-induced gene 3 protein) (Novel nucleolar protein 47) (NNP47) (Nucleolar GTP-binding protein 3) (Nucleostemin)	GNL3 E2IG3 NS	0.370592	2.21375e-06
-0.131624	13.4215	-4.5252	0.000405123	0.00160671	-0.656073	Q9NZC9					P17844	Probable ATP-dependent RNA helicase DDX5 (EC 3.6.4.13) (DEAD box protein 5) (RNA helicase p68)	DDX5 G17P1 HELR HLR1	0.369862	3.88301e-08
-0.131601	13.9047	-3.86916	0.00152024	0.00483836	-1.84018	Q16706					Q9NY93	Probable ATP-dependent RNA helicase DDX56 (EC 3.6.4.13) (ATP-dependent 61 kDa nucleolar RNA helicase) (DEAD box protein 21) (DEAD box protein 56)	DDX56 DDX21 NOH61	0.369742	3.68452e-06
-0.131497	14.5288	-1.55866	0.139977	0.209394	-6.32748	P42574					P11166	Solute carrier family 2, facilitated glucose transporter member 1 (Glucose transporter type 1, erythrocyte/brain) (GLUT-1) (HepG2 glucose transporter)	SLC2A1 GLUT1	0.369575	0.00015155
-0.131481	10.3189	-1.52012	0.149332	0.220864	-6.38194	Q9UDY8					P52732	Kinesin-like protein KIF11 (Kinesin-like protein 1) (Kinesin-like spindle protein HKSP) (Kinesin-related motor protein Eg5) (Thyroid receptor-interacting protein 5) (TR-interacting protein 5) (TRIP-5)	KIF11 EG5 KNSL1 TRIP5	0.367771	7.58141e-05
-0.131453	13.4548	-5.39893	7.45083e-05	0.000394568	1.10478	Q92508					Q13415	Origin recognition complex subunit 1 (Replication control protein 1)	ORC1 ORC1L PARC1	0.367	4.87914e-07
-0.131306	12.129	-4.50769	0.000419472	0.00165035	-0.643228	Q5VZ89					O00592	Podocalyxin (GCTM-2 antigen) (Gp200) (Podocalyxin-like protein 1) (PC) (PCLP-1)	PODXL PCLP PCLP1	0.36624	0.000175015
-0.131158	14.8411	-3.02708	0.00851148	0.020179	-3.70022	P24539					Q9NRC8	NAD-dependent protein deacetylase sirtuin-7 (EC 2.3.1.286) (NAD-dependent protein deacylase sirtuin-7) (EC 2.3.1.-) (Regulatory protein SIR2 homolog 7) (SIR2-like protein 7)	SIRT7 SIR2L7	0.365783	0.000336265
-0.131054	14.6913	-4.07575	0.000998922	0.00342755	-1.55269	P62330					Q9BZE4	GTP-binding protein 4 (Chronic renal failure gene protein) (GTP-binding protein NGB) (Nucleolar GTP-binding protein 1)	GTPBP4 CRFG NOG1	0.365143	7.39017e-07
-0.13087	13.3177	-1.55613	0.140575	0.210142	-6.30455	Q05397					Q13206	Probable ATP-dependent RNA helicase DDX10 (EC 3.6.4.13) (DEAD box protein 10)	DDX10	0.364964	1.40585e-06
-0.130854	13.9789	-3.373	0.00419645	0.0111575	-3.0107	Q96DB5					O00541	Pescadillo homolog	PES1	0.363691	2.53654e-07
-0.130845	13.4531	-4.44891	0.000471585	0.00181638	-0.766768	Q5JTZ9					Q9H501	ESF1 homolog (ABT1-associated protein)	ESF1 ABTAP C20orf6 HDCMC28P	0.363392	2.32717e-07
-0.130581	14.152	-5.8876	3.01489e-05	0.000187885	2.01169	Q8IXI2					Q9ULX9	Transcription factor MafF (U-Maf) (V-maf musculoaponeurotic fibrosarcoma oncogene homolog F)	MAFF	0.363097	0.000365673
-0.130539	13.5038	-3.07703	0.00768774	0.0184788	-3.58968	P16298					Q15041	ADP-ribosylation factor-like protein 6-interacting protein 1 (ARL-6-interacting protein 1) (Aip-1) (Apoptotic regulator in the membrane of the endoplasmic reticulum)	ARL6IP1 ARL6IP ARMER KIAA0069	0.36199	0.00050915
-0.130501	13.1674	-2.78963	0.0137706	0.0302227	-4.1809	P10398					Q15014	Mortality factor 4-like protein 2 (MORF-related gene X protein) (Protein MSL3-2) (Transcription factor-like protein MRGX)	MORF4L2 KIAA0026 MRGX	0.361476	2.43592e-06
-0.130432	15.1139	-4.27412	0.000669291	0.00243153	-1.12981	Q9NXR1					Q9H2D1	Mitochondrial folate transporter/carrier (Solute carrier family 25 member 32)	SLC25A32 MFT MFTC	0.360824	2.94874e-07
-0.130359	13.2496	-5.13337	0.000123444	0.000598826	0.54417	Q8IYI6					O95239	Chromosome-associated kinesin KIF4A (Chromokinesin-A)	KIF4A KIF4	0.35978	4.7471e-07
-0.130343	14.7331	-2.45012	0.0270715	0.0533526	-4.84062	Q9Y2W6					Q9GZL7	Ribosome biogenesis protein WDR12 (WD repeat-containing protein 12)	WDR12	0.359315	4.53967e-06
-0.130243	14.6316	-4.28467	0.000655239	0.00239433	-1.1141	Q6NUM9					Q9H6F5	Coiled-coil domain-containing protein 86 (Cytokine-induced protein with coiled-coil domain)	CCDC86 CYCLON	0.359065	5.49503e-07
-0.130227	14.8497	-2.52649	0.0232902	0.047013	-4.69862	O75935					Q13686	Nucleic acid dioxygenase ALKBH1 (EC 1.14.11.-) (Alkylated DNA repair protein alkB homolog 1) (Alpha-ketoglutarate-dependent dioxygenase ABH1) (DNA 6mA demethylase) (DNA N6-methyl adenine demethylase ALKBH1) (EC 1.14.11.51) (DNA lyase ABH1) (EC 4.2.99.18) (DNA oxidative demethylase ALKBH1) (EC 1.14.11.33) (mRNA N(3)-methylcytidine demethylase) (EC 1.14.11.-)	ALKBH1 ABH ABH1 ALKBH	0.357807	7.98193e-06
-0.130121	15.2719	-4.86663	0.000206807	0.000923575	0.116687	O43772					P08243	Asparagine synthetase [glutamine-hydrolyzing] (EC 6.3.5.4) (Cell cycle control protein TS11) (Glutamine-dependent asparagine synthetase)	ASNS TS11	0.357147	0.020623
-0.13011	16.4735	-4.20555	0.000768393	0.00273154	-1.25586	P05496					Q8TF17	SH3 domain and tetratricopeptide repeat-containing protein 2	SH3TC2 KIAA1985 PP12494	0.355329	0.00363198
-0.130036	13.9994	-3.04446	0.00821544	0.0195639	-3.66003	Q9Y376					Q71RC2	La-related protein 4 (La ribonucleoprotein domain family member 4)	LARP4 PP13296	0.355213	1.06954e-07
-0.130011	11.6029	-3.11399	0.00712933	0.0173446	-3.53629	Q96CW5					Q9UJF2	Ras GTPase-activating protein nGAP (RAS protein activator-like 2)	RASAL2 NGAP	0.355072	0.00551824
-0.129965	11.0454	-2.63792	0.0186664	0.0390946	-4.43291	Q309B1					O95625	Zinc finger and BTB domain-containing protein 11	ZBTB11	0.354141	1.67009e-05
-0.129923	15.2791	-1.61257	0.127729	0.194676	-6.24967	P00338					Q96BK5	PIN2/TERF1-interacting telomerase inhibitor 1 (Liver-related putative tumor suppressor) (Pin2-interacting protein X1) (Protein 67-11-3) (TRF1-interacting protein 1)	PINX1 LPTL LPTS	0.35414	7.58874e-06
-0.129816	14.0595	-2.62211	0.0192641	0.0400716	-4.4985	Q6PID6					Q86Y91	Kinesin-like protein KIF18B	KIF18B	0.353832	9.67861e-07
-0.129812	14.7129	-2.6253	0.019142	0.0398662	-4.48743	Q92581					P49589	Cysteine--tRNA ligase, cytoplasmic (EC 6.1.1.16) (Cysteinyl-tRNA synthetase) (CysRS)	CARS1 CARS	0.353172	7.07161e-05
-0.129746	14.5203	-3.08992	0.00748827	0.0181011	-3.54885	Q07352					Q9BSK2	Solute carrier family 25 member 33 (Bone marrow stromal cell mitochondrial carrier protein) (BMSC-MCP) (HuBMSC-MCP) (Protein PNC1)	SLC25A33	0.352216	0.000666785
-0.129592	13.7011	-2.67995	0.0171632	0.036374	-4.40656	Q8N3F8					Q9Y3C1	Nucleolar protein 16 (HBV pre-S2 trans-regulated protein 3)	NOP16 CGI-117 HSPC111	0.352051	1.5074e-07
-0.129546	13.4204	-4.86517	0.000207394	0.000924909	0.067613	P83436					Q96FJ0	AMSH-like protease (AMSH-LP) (EC 3.4.19.-) (STAM-binding protein-like 1)	STAMBPL1 AMSHLP KIAA1373	0.351858	0.00301838
-0.129528	15.2248	-3.05027	0.00811873	0.0193624	-3.65782	Q9P0P8					Q86Y07	Serine/threonine-protein kinase VRK2 (EC 2.7.11.1) (Vaccinia-related kinase 2)	VRK2	0.351684	7.98193e-06
-0.129519	13.7279	-3.68664	0.00220711	0.00654681	-2.37192	Q3YEC7					Q92547	DNA topoisomerase 2-binding protein 1 (DNA topoisomerase II-beta-binding protein 1) (TopBP1) (DNA topoisomerase II-binding protein 1)	TOPBP1 KIAA0259	0.350357	9.67861e-07
-0.129367	10.405	-2.1591	0.0474938	0.0853638	-5.30765	Q15477					Q9UMY1	Nucleolar protein 7 (Nucleolar protein of 27 kDa)	NOL7 C6orf90 NOP27	0.348891	5.34647e-07
-0.129213	12.1215	-3.17989	0.00623134	0.0155372	-3.41482	Q969T3					Q56NI9	N-acetyltransferase ESCO2 (EC 2.3.1.-) (Establishment factor-like protein 2) (EFO2) (EFO2p) (hEFO2) (Establishment of cohesion 1 homolog 2) (ECO1 homolog 2)	ESCO2	0.34846	9.67861e-07
-0.12914	14.479	-2.80223	0.0134253	0.0295661	-4.14556	Q9UBW8					Q03135	Caveolin-1	CAV1 CAV	0.347874	0.000996703
-0.128966	15.566	-3.45012	0.00358291	0.00977775	-2.69936	Q969Z3					Q86SQ9	Dehydrodolichyl diphosphate synthase complex subunit DHDDS (EC 2.5.1.87) (Cis-isoprenyltransferase) (CIT) (Cis-IPTase) (Cis-prenyltransferase subunit hCIT) (Epididymis tissue protein Li 189m)	DHDDS HDS	0.344952	1.58559e-05
-0.128913	13.9161	-2.42644	0.0283582	0.0553899	-4.88534	Q92616					Q13277	Syntaxin-3	STX3 STX3A	0.344887	4.22426e-05
-0.1285	13.9569	-4.64987	0.00031646	0.00131527	-0.384013	Q9BTY2					Q13112	Chromatin assembly factor 1 subunit B (CAF-1 subunit B) (Chromatin assembly factor I p60 subunit) (CAF-I 60 kDa subunit) (CAF-I p60) (M-phase phosphoprotein 7)	CHAF1B CAF1A CAF1P60 MPHOSPH7 MPP7	0.343035	1.96316e-07
-0.12846	13.6251	-3.81091	0.00171204	0.00531171	-2.12318	Q13459					Q6DKI1	60S ribosomal protein L7-like 1 (Large ribosomal subunit protein uL30-like 1)	RPL7L1	0.342638	7.84783e-06
-0.128447	10.7998	-2.55647	0.0219484	0.0446842	-4.63658	Q12851					Q5TB30	DEP domain-containing protein 1A	DEPDC1 DEPDC1A	0.341262	0.00523116
-0.128443	13.0303	-3.43884	0.0036667	0.00995958	-2.89433	Q96EK7					Q8NG31	Kinetochore scaffold 1 (ALL1-fused gene from chromosome 15q14 protein) (AF15q14) (Bub-linking kinetochore protein) (Blinkin) (Cancer susceptibility candidate gene 5 protein) (Cancer/testis antigen 29) (CT29) (Kinetochore-null protein 1) (Protein CASC5) (Protein D40/AF15q14)	KNL1 CASC5 KIAA1570	0.341044	0.000109738
-0.128397	12.3555	-3.08279	0.007598	0.0183111	-3.59198	Q13228					O14646	Chromodomain-helicase-DNA-binding protein 1 (CHD-1) (EC 3.6.4.12) (ATP-dependent helicase CHD1)	CHD1	0.340378	2.21217e-05
-0.12808	13.3894	-2.0182	0.0618711	0.106862	-5.58893	Q68EM7					P01130	Low-density lipoprotein receptor (LDL receptor)	LDLR	0.339461	2.00013e-06
-0.127967	14.1446	-3.75616	0.00191462	0.00581092	-2.20437	Q9UQ90					Q9BZD4	Kinetochore protein Nuf2 (hNuf2) (hNuf2R) (hsNuf2) (Cell division cycle-associated protein 1)	NUF2 CDCA1 NUF2R	0.339076	6.81683e-06
-0.127857	14.8485	-1.58786	0.133224	0.201121	-6.28556	Q9UBE0					O00308	NEDD4-like E3 ubiquitin-protein ligase WWP2 (EC 2.3.2.26) (Atrophin-1-interacting protein 2) (AIP2) (HECT-type E3 ubiquitin transferase WWP2) (WW domain-containing protein 2)	WWP2	0.338982	1.57956e-06
-0.127797	15.6792	-1.51289	0.151143	0.223027	-6.38908	O75347					Q9H6R0	ATP-dependent RNA helicase DHX33 (EC 3.6.4.13) (DEAH box protein 33)	DHX33 DDX33	0.33783	1.08146e-05
-0.127785	15.3359	-2.7267	0.0156283	0.0336887	-4.31636	P43034					Q96RR1	Twinkle mtDNA helicase (EC 3.6.4.12) (Progressive external ophthalmoplegia 1 protein) (T7 gp4-like protein with intramitochondrial nucleoid localization) (T7-like mitochondrial DNA helicase) (Twinkle protein, mitochondrial)	TWNK C10orf2 PEO1	0.337061	0.00265546
-0.127705	12.0089	-2.96991	0.009561	0.0222558	-3.83944	Q86TV6					Q9NWT1	p21-activated protein kinase-interacting protein 1 (PAK/PLC-interacting protein 1) (hPIP1) (PAK1-interacting protein 1) (WD repeat-containing protein 84)	PAK1IP1 PIP1 WDR84	0.335929	2.78624e-05
-0.127704	13.7918	-5.7079	4.18934e-05	0.000244016	1.6822	O15305					Q8NEM2	SHC SH2 domain-binding protein 1	SHCBP1	0.335096	2.07793e-06
-0.127657	12.7343	-2.24413	0.0403829	0.0741838	-5.21681	Q9P260					Q9Y3B1	PRELI domain containing protein 3B (Protein slowmo homolog 2)	PRELID3B C20orf45 SLMO2 CGI-107	0.334531	6.37109e-05
-0.127575	12.7317	-3.91749	0.00137769	0.00445318	-1.65796	P31323					Q9NVN8	Guanine nucleotide-binding protein-like 3-like protein	GNL3L	0.333487	1.23275e-06
-0.127533	13.2806	-2.60856	0.0197909	0.0409698	-4.47995	Q8N4A0					Q8N5W9	Refilin-B (Regulator of filamin protein B) (RefilinB)	RFLNB	0.33295	3.79137e-06
-0.127385	11.3295	-3.61347	0.00256373	0.0074193	-2.48483	Q6ZUT9					Q8IXZ2	Zinc finger CCCH domain-containing protein 3 (Smad-interacting CPSF-like factor)	ZC3H3 KIAA0150 SMICL ZC3HDC3	0.332746	1.52525e-06
-0.127302	14.92	-1.56969	0.137393	0.206361	-6.29559	Q9P2E9					O43663	Protein regulator of cytokinesis 1	PRC1	0.33204	7.32953e-07
-0.127186	13.3556	-2.16532	0.046937	0.0845988	-5.34494	Q15042					Q9UKD2	mRNA turnover protein 4 homolog (Ribosome assembly factor MRTO4)	MRTO4 C1orf33 MRT4	0.331858	1.75968e-06
-0.127119	14.5212	-5.6076	5.04324e-05	0.000284703	1.50559	O43815					Q03924	Zinc finger protein 117 (Provirus-linked krueppel) (h-PLK) (Zinc finger protein HPF9)	ZNF117	0.331271	2.03573e-05
-0.126941	15.1257	-1.88365	0.079199	0.131332	-5.78758	P30533					Q8WY91	Peroxynitrite isomerase THAP4 (EC 5.99.-.-) (Ferric Homo sapiens nitrobindin) (Hs-Nb(III)) (THAP domain-containing protein 4)	THAP4 CGI-36 PP238	0.331243	0.000373352
-0.126914	15.0094	-3.1629	0.00645162	0.0159807	-3.30706	Q4G0N4					Q8TED1	Probable glutathione peroxidase 8 (GPx-8) (GSHPx-8) (EC 1.11.1.9)	GPX8 UNQ847/PRO1785	0.330807	7.58116e-06
-0.12685	13.8829	-2.55397	0.0220572	0.0448344	-4.56079	Q99627					Q15910	Histone-lysine N-methyltransferase EZH2 (EC 2.1.1.356) (ENX-1) (Enhancer of zeste homolog 2) (Lysine N-methyltransferase 6)	EZH2 KMT6	0.330736	9.6085e-07
-0.126704	13.0832	-4.52946	0.000401702	0.00159512	-0.613433	Q5ST30					Q9BW72	HIG1 domain family member 2A, mitochondrial (RCF1 homolog B) (RCF1b)	HIGD2A	0.330154	0.0173107
-0.12669	13.6107	-4.68166	0.000297221	0.00124499	-0.271313	Q12873					Q9NW13	RNA-binding protein 28 (RNA-binding motif protein 28)	RBM28	0.329552	8.78506e-06
-0.126688	14.9717	-3.84136	0.0016089	0.00505035	-2.0129	Q8WV60					Q9Y5Y0	Feline leukemia virus subgroup C receptor-related protein 1 (Feline leukemia virus subgroup C receptor) (hFLVCR)	FLVCR1 FLVCR	0.32775	0.000658465
-0.126559	11.0623	-2.73334	0.0154215	0.033299	-4.29484	Q9P2D3					P67809	Y-box-binding protein 1 (YB-1) (CCAAT-binding transcription factor I subunit A) (CBF-A) (DNA-binding protein B) (DBPB) (Enhancer factor I subunit A) (EFI-A) (Nuclease-sensitive element-binding protein 1) (Y-box transcription factor)	YBX1 NSEP1 YB1	0.326427	3.56579e-06
-0.126512	14.7235	-3.55284	0.00290275	0.00820421	-2.61182	Q9H0V9					Q9Y5Q5	Atrial natriuretic peptide-converting enzyme (EC 3.4.21.-) (Corin) (Heart-specific serine proteinase ATC2) (Pro-ANP-converting enzyme) (Transmembrane protease serine 10) [Cleaved into: Atrial natriuretic peptide-converting enzyme, N-terminal propeptide; Atrial natriuretic peptide-converting enzyme, activated protease fragment; Atrial natriuretic peptide-converting enzyme, 180 kDa soluble fragment…	CORIN CRN TMPRSS10	0.326095	2.86569e-05
-0.126477	14.3315	-2.63538	0.0187612	0.0392676	-4.48395	O43617					Q9BW60	Elongation of very long chain fatty acids protein 1 (EC 2.3.1.199) (3-keto acyl-CoA synthase ELOVL1) (ELOVL fatty acid elongase 1) (ELOVL FA elongase 1) (Very long chain 3-ketoacyl-CoA synthase 1) (Very long chain 3-oxoacyl-CoA synthase 1)	ELOVL1 SSC1 CGI-88	0.32431	2.74437e-06
-0.126435	15.8186	-4.34142	0.000584692	0.00217622	-1.01712	Q9UJJ9					Q96B26	Exosome complex component RRP43 (Exosome component 8) (Opa-interacting protein 2) (OIP-2) (Ribosomal RNA-processing protein 43) (p9)	EXOSC8 OIP2 RRP43	0.323024	2.87603e-06
-0.126431	13.8266	-1.21134	0.244552	0.333046	-6.71732	Q68DK2					Q9NYZ3	G2 and S phase-expressed protein 1 (GTSE-1) (Protein B99 homolog)	GTSE1	0.322454	0.00105572
-0.126251	13.78	-3.0471	0.00817144	0.0194808	-3.63383	Q8TC07					O75417	DNA polymerase theta (EC 2.7.7.7) (DNA polymerase eta)	POLQ POLH	0.321964	0.0387648
-0.126165	14.5013	-2.63332	0.0188386	0.0393653	-4.49598	P11172					O15440	ATP-binding cassette sub-family C member 5 (EC 7.6.2.-) (EC 7.6.2.2) (Multi-specific organic anion transporter C) (MOAT-C) (Multidrug resistance-associated protein 5) (SMRP) (pABC11)	ABCC5 MRP5	0.321321	0.000119136
-0.125822	15.7373	-2.62419	0.0191846	0.0399192	-4.51083	O95298					Q9H8H0	Nucleolar protein 11	NOL11 L14	0.32114	0.000161059
-0.125818	15.2903	-2.06946	0.0562332	0.0987199	-5.49481	P18085					Q9NXE8	Pre-mRNA-splicing factor CWC25 homolog (Coiled-coil domain-containing protein 49) (Spliceosome-associated protein homolog CWC25)	CWC25 CCDC49	0.320712	0.000732183
-0.125658	14.5267	-4.716	0.000277787	0.00117899	-0.256246	P49916					Q8N556	Actin filament-associated protein 1 (110 kDa actin filament-associated protein) (AFAP-110)	AFAP1 AFAP	0.320682	6.92656e-07
-0.125463	14.1546	-3.97334	0.0012297	0.00404562	-1.71321	P30837					Q96BD0	Solute carrier organic anion transporter family member 4A1 (OATP4A1) (Colon organic anion transporter) (Organic anion transporter polypeptide-related protein 1) (OATP-RP1) (OATPRP1) (POAT) (Organic anion-transporting polypeptide E) (OATP-E) (Sodium-independent organic anion transporter E) (Solute carrier family 21 member 12)	SLCO4A1 OATP1 OATP4A1 OATPE SLC21A12	0.319529	5.03333e-07
-0.12545	11.1447	-1.00733	0.329793	0.422486	-7.00247	Q13424					P52429	Diacylglycerol kinase epsilon (DAG kinase epsilon) (EC 2.7.1.107) (Diglyceride kinase epsilon) (DGK-epsilon)	DGKE DAGK5	0.31893	2.66187e-05
-0.125411	14.0745	-3.08438	0.00757347	0.0182658	-3.55394	Q15059					Q99848	Probable rRNA-processing protein EBP2 (EBNA1-binding protein 2) (Nucleolar protein p40)	EBNA1BP2 EBP2	0.317548	4.55399e-05
-0.1253	15.038	-2.53079	0.0230931	0.0467181	-4.63653	O14683					Q9BRT6	Protein LLP homolog (Protein LAPS18-like)	LLPH C12orf31 cPERP-G	0.317114	6.96511e-07
-0.125129	14.1894	-4.87745	0.000202488	0.000908081	0.0541	Q13596					Q96AG4	Leucine-rich repeat-containing protein 59 (Ribosome-binding protein p34) (p34) [Cleaved into: Leucine-rich repeat-containing protein 59, N-terminally processed]	LRRC59 PRO1855	0.316383	1.01533e-05
-0.125119	15.4121	-2.96403	0.00967595	0.0224185	-3.83582	P49721					P59044	NACHT, LRR and PYD domains-containing protein 6 (Angiotensin II/vasopressin receptor) (PYRIN-containing APAF1-like protein 5)	NLRP6 NALP6 PYPAF5	0.316124	7.82582e-07
-0.125077	12.8154	-1.96026	0.0688609	0.116889	-5.67841	Q66PJ3					Q9UG63	ATP-binding cassette sub-family F member 2 (Iron-inhibited ABC transporter 2)	ABCF2 HUSSY-18	0.316	3.01264e-05
-0.125049	13.3758	-2.84954	0.0122026	0.0273906	-4.06443	Q53H96					Q96P11	28S rRNA (cytosine-C(5))-methyltransferase (EC 2.1.1.-) (NOL1-related protein) (NOL1R) (NOL1/NOP2/Sun domain family member 5) (Williams-Beuren syndrome chromosomal region 20A protein)	NSUN5 NSUN5A WBSCR20 WBSCR20A	0.315932	3.49228e-05
-0.124828	8.57002	-1.56931	0.137481	0.20643	-6.22531	Q96S15					O14777	Kinetochore protein NDC80 homolog (Highly expressed in cancer protein) (Kinetochore protein Hec1) (HsHec1) (Kinetochore-associated protein 2) (Retinoblastoma-associated protein HEC)	NDC80 HEC HEC1 KNTC2	0.315842	0.000235468
-0.124554	13.4944	-4.21443	0.000754762	0.00268606	-1.30601	Q06787					O15446	DNA-directed RNA polymerase I subunit RPA34 (A34.5) (Antisense to ERCC-1 protein) (ASE-1) (CD3-epsilon-associated protein) (CD3E-associated protein) (DNA-directed RNA polymerase I subunit G) (RNA polymerase I-associated factor PAF49)	POLR1G ASE1 CAST CD3EAP PAF49	0.315808	1.68786e-06
-0.124542	15.7926	-2.5301	0.0231246	0.046767	-4.64903	Q9Y6H1					Q9UKL3	CASP8-associated protein 2 (FLICE-associated huge protein)	CASP8AP2 FLASH KIAA1315 RIP25	0.315021	3.73079e-05
-0.124531	14.8031	-4.0017	0.00116084	0.00386299	-1.64078	O14732					Q9H4H8	Protein FAM83D (Spindle protein CHICA)	FAM83D C20orf129	0.314904	0.00026469
-0.124488	13.5647	-2.74303	0.0151243	0.0327233	-4.28249	Q6P1R4					Q15398	Disks large-associated protein 5 (DAP-5) (Discs large homolog 7) (Disks large-associated protein DLG7) (Hepatoma up-regulated protein) (HURP)	DLGAP5 DLG7 KIAA0008	0.314789	0.000403721
-0.124372	13.5817	-3.8913	0.00145316	0.00465489	-1.94886	Q9NXR7					Q96EU6	Ribosomal RNA processing protein 36 homolog	RRP36 C6orf153 HSPC253	0.314483	4.65183e-06
-0.124103	13.5666	-4.60076	0.000348727	0.00142627	-0.426778	Q14202					Q9UL63	Muskelin	MKLN1	0.313557	3.85332e-05
-0.124043	16.1899	-0.720422	0.482371	0.574623	-7.19094	P50993					Q9H116	GDNF-inducible zinc finger protein 1 (Zinc finger and BTB domain-containing protein 23) (Zinc finger protein 336)	GZF1 ZBTB23 ZNF336	0.313456	0.000302001
-0.12404	13.802	-2.17995	0.0456498	0.0824519	-5.33051	Q06203					O75354	Ectonucleoside triphosphate diphosphohydrolase 6 (NTPDase 6) (EC 3.6.1.6) (CD39 antigen-like 2)	ENTPD6 CD39L2 IL6ST2	0.313418	2.01666e-06
-0.12369	14.5003	-3.65629	0.00234852	0.00689925	-2.42237	Q7RTP0					Q9H5Q4	Dimethyladenosine transferase 2, mitochondrial (EC 2.1.1.-) (Hepatitis C virus NS5A-transactivated protein 5) (HCV NS5A-transactivated protein 5) (Mitochondrial 12S rRNA dimethylase 2) (Mitochondrial transcription factor B2) (h-mtTFB) (h-mtTFB2) (hTFB2M) (mtTFB2) (S-adenosylmethionine-6-N', N'-adenosyl(rRNA) dimethyltransferase 2)	TFB2M NS5ATP5	0.313374	0.000917402
-0.123662	13.803	-5.09076	0.000133974	0.000640696	0.501325	Q99807					Q9H2Y7	Zinc finger protein 106 (Zfp-106) (Zinc finger protein 474)	ZNF106 SH3BP3 ZFP106 ZNF474	0.313362	8.80672e-06
-0.123617	11.9062	-3.90299	0.00141897	0.00455677	-1.89221	Q9UP83					Q9NRZ9	Lymphoid-specific helicase (EC 3.6.4.-) (Proliferation-associated SNF2-like protein) (SWI/SNF2-related matrix-associated actin-dependent regulator of chromatin subfamily A member 6)	HELLS PASG SMARCA6 Nbla10143	0.310712	1.0205e-05
[truncated: 4,726 more rows]

## Sheet: MiaPaCa__SCCvsStandard
All Identified Proteins											Downregulated in SCC (adj.P.Val ≤ 0.05 + abs(log2FC) ≥ 0.13
[truncated: 6,414 more rows]

[truncated: 1 more sheets: MiaPaCa__StandardvsRef]
