# Supplementary material for: Proteome alterations during clonal isolation of established human pancreatic cancer cell lines
Source: Cell Mol Life Sci. 2022 Oct 22;79(11):561. doi: 10.1007/s00018-022-04584-9 (PMC9587952; doi:10.1007/s00018-022-04584-9)
Supplement: Supplementary file 2 — Supplementary file2 (XLSX 1991 KB) [file 18_2022_4584_MOESM2_ESM.xlsx]

## Sheet: AsPc__SCCvsRef
All Identified Proteins											Downregulated in SCC (adj.P.Val ≤ 0.05 + abs(log2FC) ≥ 0.13
log2FC	AveExpr	t	P.Value	adj.P.Val	B	UniProt ID					UniProt ID	Protein names	Gene names	log2FC	adj.P.Val
-1.42328	10.9471	-4.6031	0.000302141	0.00553376	0.276804	Q9NRZ5					Q9NRZ5	1-acyl-sn-glycerol-3-phosphate acyltransferase delta (EC 2.3.1.51) (1-acylglycerol-3-phosphate O-acyltransferase 4) (1-AGP acyltransferase 4) (1-AGPAT 4) (Lysophosphatidic acid acyltransferase delta) (LPAAT-delta)	AGPAT4 UNQ499/PRO1016	-1.42328	0.00553376
-1.05141	10.9458	-6.47507	8.09267e-06	0.000471157	3.8033	Q9HC84					Q9HC84	Mucin-5B (MUC-5B) (Cervical mucin) (High molecular weight salivary mucin MG1) (Mucin-5 subtype B, tracheobronchial) (Sublingual gland mucin)	MUC5B MUC5	-1.05141	0.000471157			If present, mentioned stress related proteins
-0.941707	13.15	-6.74047	5.02964e-06	0.00035863	4.28504	P06731					P06731	Carcinoembryonic antigen-related cell adhesion molecule 5 (Carcinoembryonic antigen) (CEA) (Meconium antigen 100) (CD antigen CD66e)	CEACAM5 CEA	-0.941707	0.00035863			are marked orange
-0.763395	13.4315	-12.377	1.50265e-09	2.38395e-06	12.2227	Q9P0M6					Q9P0M6	Core histone macro-H2A.2 (Histone macroH2A2) (mH2A2)	MACROH2A2 H2AFY2	-0.763395	2.38395e-06
-0.746951	12.7161	-11.4617	4.51572e-09	4.77612e-06	11.1678	P55809					P55809	Succinyl-CoA:3-ketoacid coenzyme A transferase 1, mitochondrial (EC 2.8.3.5) (3-oxoacid CoA-transferase 1) (Somatic-type succinyl-CoA:3-oxoacid CoA-transferase) (SCOT-s)	OXCT1 OXCT SCOT	-0.746951	4.77612e-06
-0.742708	12.9518	-8.06063	5.43472e-07	8.10991e-05	6.5015	Q9UL42					Q9UL42	Paraneoplastic antigen Ma2 (40 kDa neuronal protein) (Onconeuronal antigen Ma2) (Paraneoplastic neuronal antigen MM2)	PNMA2 KIAA0883 MA2	-0.742708	8.10991e-05
-0.740951	11.5876	-3.30612	0.00451768	0.0319969	-2.53456	Q6ZRH7					Q6ZRH7	Cation channel sperm-associated protein subunit gamma	CATSPERG C19orf15	-0.740951	0.0319969
-0.732239	12.2248	-4.79211	0.000205636	0.00419604	0.56111	Q13740					Q13740	CD166 antigen (Activated leukocyte cell adhesion molecule) (CD antigen CD166)	ALCAM MEMD	-0.732239	0.00419604
-0.678017	13.2092	-11.6247	3.69332e-09	4.68757e-06	11.2767	Q2M2H8					Q2M2H8	Probable maltase-glucoamylase 2 (Maltase-glucoamylase (alpha-glucosidase) pseudogene) [Includes: Glucoamylase (EC 3.2.1.3) (Glucan 1,4-alpha-glucosidase)]	MGAM2	-0.678017	4.68757e-06
-0.669651	14.3297	-6.48267	7.9821e-06	0.000469022	3.82865	Q99795					Q99795	Cell surface A33 antigen (Glycoprotein A33)	GPA33	-0.669651	0.000469022
-0.668262	12.7707	-9.43537	6.75505e-08	2.14338e-05	8.53943	O95810					O95810	Caveolae-associated protein 2 (Cavin-2) (PS-p68) (Phosphatidylserine-binding protein) (Serum deprivation-response protein)	CAVIN2 SDPR	-0.668262	2.14338e-05
-0.654457	13.2228	-11.1121	7.00418e-09	6.34979e-06	10.6435	Q9NZ72					Q9NZ72	Stathmin-3 (SCG10-like protein)	STMN3 SCLIP	-0.654457	6.34979e-06
-0.644196	13.1043	-2.45966	0.025817	0.100822	-4.21496	O15417					Q8NCG5	Carbohydrate sulfotransferase 4 (EC 2.8.2.-) (Galactose/N-acetylglucosamine/N-acetylglucosamine 6-O-sulfotransferase 3) (GST-3) (High endothelial cells N-acetylglucosamine 6-O-sulfotransferase) (HEC-GlcNAc6ST) (L-selectin ligand sulfotransferase) (LSST) (N-acetylglucosamine 6-O-sulfotransferase 2) (GlcNAc6ST-2) (Gn6st-2)	CHST4	-0.633593	0.000102273
-0.633593	13.2169	-7.78106	8.54153e-07	0.000102273	6.05973	Q8NCG5					P35222	Catenin beta-1 (Beta-catenin)	CTNNB1 CTNNB OK/SW-cl.35 PRO2286	-0.596438	3.17487e-05
-0.596438	13.7051	-8.98738	1.30076e-07	3.17487e-05	7.90592	P35222					Q8WXF7	Atlastin-1 (EC 3.6.5.-) (Brain-specific GTP-binding protein) (GTP-binding protein 3) (GBP-3) (hGBP3) (Guanine nucleotide-binding protein 3) (Spastic paraplegia 3 protein A)	ATL1 GBP3 SPG3A	-0.592766	0.0114978
-0.592766	9.88273	-4.08367	0.000884168	0.0114978	-0.881886	Q8WXF7					Q01469	Fatty acid-binding protein 5 (Epidermal-type fatty acid-binding protein) (E-FABP) (Fatty acid-binding protein, epidermal) (Psoriasis-associated fatty acid-binding protein homolog) (PA-FABP)	FABP5	-0.567737	0.000521169
-0.567737	14.4413	-6.36668	9.85507e-06	0.000521169	3.64742	Q01469					O75600	2-amino-3-ketobutyrate coenzyme A ligase, mitochondrial (AKB ligase) (EC 2.3.1.29) (Aminoacetone synthase) (Glycine acetyltransferase)	GCAT KBL	-0.562067	0.000843632
-0.562067	11.9853	-6.03879	1.80618e-05	0.000843632	2.96353	O75600					Q16555	Dihydropyrimidinase-related protein 2 (DRP-2) (Collapsin response mediator protein 2) (CRMP-2) (N2A3) (Unc-33-like phosphoprotein 2) (ULIP-2)	DPYSL2 CRMP2 ULIP2	-0.561278	0.00133256
-0.561278	13.661	-5.64583	3.80551e-05	0.00133256	2.2135	Q16555					P11216	Glycogen phosphorylase, brain form (EC 2.4.1.1)	PYGB	-0.559223	0.00295722
-0.559223	13.5344	-5.03806	0.000125353	0.00295722	1.03421	P11216					O43896	Kinesin-like protein KIF1C	KIF1C KIAA0706	-0.555794	0.00125228
-0.555794	10.8295	-5.7192	3.30604e-05	0.00125228	2.35107	O43896					Q5U3C3	Transmembrane protein 164	TMEM164	-0.551989	0.00181396
-0.551989	13.0504	-5.38919	6.25995e-05	0.00181396	1.7886	Q5U3C3					O60238	BCL2/adenovirus E1B 19 kDa protein-interacting protein 3-like (Adenovirus E1B19K-binding protein B5) (BCL2/adenovirus E1B 19 kDa protein-interacting protein 3A) (NIP3-like protein X) (NIP3L)	BNIP3L BNIP3A BNIP3H NIX	-0.551018	0.00125371
-0.551018	13.6748	-5.71405	3.33876e-05	0.00125371	2.36605	O60238					P49326	Flavin-containing monooxygenase 5 (FMO 5) (Baeyer-Villiger monooxygenase 1) (hBVMO1) (EC 1.14.13.-) (Dimethylaniline monooxygenase [N-oxide-forming] 5) (EC 1.14.13.8) (Dimethylaniline oxidase 5) (NAPDH oxidase) (EC 1.6.3.1)	FMO5	-0.547161	4.84235e-05
-0.547161	13.479	-8.57091	2.44178e-07	4.84235e-05	7.29475	P49326					Q8WVN6	Secreted and transmembrane protein 1 (Protein K-12)	SECTM1 K12	-0.545722	6.99825e-05
-0.545722	12.7188	-8.23877	4.09533e-07	6.99825e-05	6.77629	Q8WVN6					Q96HP8	Transmembrane protein 176A (Hepatocellular carcinoma-associated antigen 112)	TMEM176A HCA112	-0.543676	0.00146093
-0.543676	13.3934	-5.54597	4.6141e-05	0.00146093	2.03796	Q96HP8					P08833	Insulin-like growth factor-binding protein 1 (IBP-1) (IGF-binding protein 1) (IGFBP-1) (Placental protein 12) (PP12)	IGFBP1 IBP1	-0.538132	0.000643954
-0.538132	13.1384	-6.22051	1.28872e-05	0.000643954	3.32862	P08833					P10696	Alkaline phosphatase, germ cell type (EC 3.1.3.1) (ALP-1) (Alkaline phosphatase Nagao isozyme) (Alkaline phosphatase, placental-like) (Germ cell alkaline phosphatase) (GCAP) (Placental alkaline phosphatase-like) (PLAP-like)	ALPG ALPPL ALPPL2	-0.52576	0.00650811
-0.534311	13.1853	-2.85257	0.0116178	0.0589341	-3.45919	Q3ZCM7					Q9UH62	Armadillo repeat-containing X-linked protein 3 (ARM protein lost in epithelial cancers on chromosome X 3) (Protein ALEX3)	ARMCX3 ALEX3 BM-017 UNQ2517/PRO6007	-0.511691	0.00116835
-0.52576	13.9388	-4.49594	0.000376375	0.00650811	-0.0795201	P10696					P29279	CCN family member 2 (Cellular communication network factor 2) (Connective tissue growth factor) (Hypertrophic chondrocyte-specific protein 24) (Insulin-like growth factor-binding protein 8) (IBP-8) (IGF-binding protein 8) (IGFBP-8)	CCN2 CTGF HCS24 IGFBP8	-0.495589	1.08446e-05
-0.511691	13.1737	-5.8066	2.79844e-05	0.00116835	2.60072	Q9UH62					O00622	CCN family member 1 (Cellular communication network factor 1) (Cysteine-rich angiogenic inducer 61) (Insulin-like growth factor-binding protein 10) (IBP-10) (IGF-binding protein 10) (IGFBP-10) (Protein CYR61) (Protein GIG1)	CCN1 CYR61 GIG1 IGFBP10	-0.492402	0.000517722
-0.495589	13.2061	-10.2915	2.05066e-08	1.08446e-05	9.67071	P29279					P22732	Solute carrier family 2, facilitated glucose transporter member 5 (Fructose transporter) (Glucose transporter type 5, small intestine) (GLUT-5)	SLC2A5 GLUT5	-0.487824	0.00823147
-0.492402	12.8567	-6.3749	9.70831e-06	0.000517722	3.60806	O00622					P07305	Histone H1.0 (Histone H1') (Histone H1(0)) [Cleaved into: Histone H1.0, N-terminally processed]	H1-0 H1F0 H1FV	-0.486079	0.000435817
-0.487824	11.0172	-4.33424	0.00052533	0.00823147	-0.341721	P22732					P09237	Matrilysin (EC 3.4.24.23) (Matrin) (Matrix metalloproteinase-7) (MMP-7) (Pump-1 protease) (Uterine metalloproteinase)	MMP7 MPSL1 PUMP1	-0.480851	0.000596422
-0.486079	15.3406	-6.53895	7.21097e-06	0.000435817	3.94057	P07305					Q9NUU6	Inactive ubiquitin thioesterase OTULINL	OTULINL FAM105A	-0.47954	2.14338e-05
-0.480851	13.3155	-6.28847	1.13721e-05	0.000596422	3.44627	P09237					P50591	Tumor necrosis factor ligand superfamily member 10 (Apo-2 ligand) (Apo-2L) (TNF-related apoptosis-inducing ligand) (Protein TRAIL) (CD antigen CD253)	TNFSF10 APO2L TRAIL	-0.476467	8.49702e-06
-0.47954	12.6271	-9.45467	6.5703e-08	2.14338e-05	8.57771	Q9NUU6					P37173	TGF-beta receptor type-2 (TGFR-2) (EC 2.7.11.30) (TGF-beta type II receptor) (Transforming growth factor-beta receptor type II) (TGF-beta receptor type II) (TbetaR-II)	TGFBR2	-0.461696	6.99825e-05
-0.476467	13.2455	-10.7817	1.07117e-08	8.49702e-06	10.3414	P50591					Q7LFL8	CXXC-type zinc finger protein 5 (CF5) (Putative MAPK-activating protein PM08) (Putative NF-kappa-B-activating protein 102) (Retinoid-inducible nuclear factor) (RINF)	CXXC5 HSPC195 TCCCIA00297	-0.45049	0.0026784
-0.461696	14.1575	-8.2462	4.04765e-07	6.99825e-05	6.78054	P37173					O43657	Tetraspanin-6 (Tspan-6) (A15 homolog) (Putative NF-kappa-B-activating protein 321) (T245 protein) (Tetraspanin TM4-D) (Transmembrane 4 superfamily member 6)	TSPAN6 TM4SF6 UNQ767/PRO1560	-0.445407	0.000461929
-0.45049	10.3374	-5.10092	0.00011058	0.0026784	1.2685	Q7LFL8					P50225	Sulfotransferase 1A1 (ST1A1) (EC 2.8.2.1) (Aryl sulfotransferase 1) (HAST1/HAST2) (Phenol sulfotransferase 1) (Phenol-sulfating phenol sulfotransferase 1) (P-PST 1) (ST1A3) (Thermostable phenol sulfotransferase) (Ts-PST)	SULT1A1 STP STP1 OK/SW-cl.88	-0.444821	0.0254052
-0.445407	13.6278	-6.49625	7.78859e-06	0.000461929	3.87416	O43657					O60635	Tetraspanin-1 (Tspan-1) (Tetraspan NET-1) (Tetraspanin TM4-C)	TSPAN1	-0.44377	8.42794e-05
-0.444821	12.2867	-3.48569	0.00309858	0.0254052	-2.04828	P50225					Q07617	Sperm-associated antigen 1 (HSD-3.8) (Infertility-related sperm protein Spag-1)	SPAG1	-0.443425	1.3188e-05
-0.44377	15.9498	-7.9633	6.35394e-07	8.42794e-05	6.34757	O60635					Q9UJF2	Ras GTPase-activating protein nGAP (RAS protein activator-like 2)	RASAL2 NGAP	-0.443313	9.40561e-06
-0.443425	12.8743	-9.95476	3.24788e-08	1.3188e-05	9.16727	Q07617					Q16831	Uridine phosphorylase 1 (UPase 1) (UrdPase 1) (EC 2.4.2.3)	UPP1 UP	-0.442895	0.00418615
-0.443313	11.5262	-10.6041	1.3518e-08	9.40561e-06	10.1056	Q9UJF2					P29034	Protein S100-A2 (CAN19) (Protein S-100L) (S100 calcium-binding protein A2)	S100A2 S100L	-0.440718	0.013963
-0.442895	14.2845	-4.79487	0.000204492	0.00418615	0.602452	Q16831					Q6IA17	Single Ig IL-1-related receptor (Single Ig IL-1R-related molecule) (Single immunoglobulin domain-containing IL1R-related protein) (Toll/interleukin-1 receptor 8) (TIR8)	SIGIRR UNQ301/PRO342	-0.433041	0.00203139
-0.440718	13.2085	-3.93283	0.00121182	0.013963	-1.21778	P29034					P11166	Solute carrier family 2, facilitated glucose transporter member 1 (Glucose transporter type 1, erythrocyte/brain) (GLUT-1) (HepG2 glucose transporter)	SLC2A1 GLUT1	-0.43277	0.0284629
-0.433041	13.0234	-5.31765	7.20239e-05	0.00203139	1.63094	Q6IA17					Q14571	Inositol 1,4,5-trisphosphate receptor type 2 (IP3 receptor isoform 2) (IP3R 2) (InsP3R2) (Type 2 inositol 1,4,5-trisphosphate receptor) (Type 2 InsP3 receptor)	ITPR2	-0.427535	0.00453888
-0.43277	13.7524	-3.38938	0.00379339	0.0284629	-2.27137	P11166					Q9H2F3	3 beta-hydroxysteroid dehydrogenase type 7 (3 beta-hydroxysteroid dehydrogenase type VII) (3-beta-HSD VII) (3-beta-hydroxy-Delta(5)-C27 steroid oxidoreductase) (C(27) 3-beta-HSD) (EC 1.1.1.-) (Cholest-5-ene-3-beta,7-alpha-diol 3-beta-dehydrogenase) (EC 1.1.1.181)	HSD3B7	-0.426576	0.00364571
-0.427535	12.9965	-4.73466	0.000231063	0.00453888	0.456652	Q14571					Q8WUM9	Sodium-dependent phosphate transporter 1 (Gibbon ape leukemia virus receptor 1) (GLVR-1) (Leukemia virus receptor 1 homolog) (Phosphate transporter 1) (PiT-1) (Solute carrier family 20 member 1)	SLC20A1 GLVR1 PIT1	-0.425495	0.000703459
-0.426576	12.5915	-4.89974	0.000165453	0.00364571	0.744044	Q9H2F3					O15551	Claudin-3 (Clostridium perfringens enterotoxin receptor 2) (CPE-R 2) (CPE-receptor 2) (Rat ventral prostate.1 protein homolog) (hRVP1)	CLDN3 C7orf1 CPETR2	-0.424794	0.011341
-0.425495	14.1997	-6.16426	1.42997e-05	0.000703459	3.22185	Q8WUM9					Q08345	Epithelial discoidin domain-containing receptor 1 (Epithelial discoidin domain receptor 1) (EC 2.7.10.1) (CD167 antigen-like family member A) (Cell adhesion kinase) (Discoidin receptor tyrosine kinase) (HGK2) (Mammary carcinoma kinase 10) (MCK-10) (Protein-tyrosine kinase 3A) (Protein-tyrosine kinase RTK-6) (TRK E) (Tyrosine kinase DDR) (Tyrosine-protein kinase CAK) (CD antigen CD167a)	DDR1 CAK EDDR1 NEP NTRK4 PTK3A RTK6 TRKE	-0.42048	7.98389e-05
-0.424794	13.6763	-4.10532	0.000845138	0.011341	-0.796678	O15551					Q96C24	Synaptotagmin-like protein 4 (Exophilin-2) (Granuphilin)	SYTL4	-0.414595	8.60704e-05
-0.424605	13.0399	-2.89788	0.0105803	0.0553068	-3.33853	P05187					Q685J3	Mucin-17 (MUC-17) (Small intestinal mucin-3) (MUC-3)	MUC17 MUC3	-0.411469	0.00133256
-0.42048	12.6254	-8.1088	5.03239e-07	7.98389e-05	6.56698	Q08345					Q9Y5J9	Mitochondrial import inner membrane translocase subunit Tim8 B (DDP-like protein) (Deafness dystonia protein 2)	TIMM8B DDP2 DDPL TIM8B	-0.407603	0.000487563
-0.414595	12.9308	-7.92297	6.78147e-07	8.60704e-05	6.29	Q96C24					Q14451	Growth factor receptor-bound protein 7 (B47) (Epidermal growth factor receptor GRB-7) (GRB7 adapter protein)	GRB7	-0.40699	8.71118e-05
-0.411469	13.3644	-5.6326	3.9036e-05	0.00133256	2.2639	Q685J3					Q93099	Homogentisate 1,2-dioxygenase (EC 1.13.11.5) (Homogentisate oxygenase) (Homogentisic acid oxidase) (Homogentisicase)	HGD HGO	-0.403411	0.0484637
-0.407603	13.2288	-6.44615	8.52812e-06	0.000487563	3.74185	Q9Y5J9					O94832	Unconventional myosin-Id	MYO1D KIAA0727	-0.397646	0.0190157
-0.40699	12.1736	-7.9033	7.00079e-07	8.71118e-05	6.23456	Q14451					Q9BUF7	Protein crumbs homolog 3	CRB3 UNQ588/PRO1158	-0.394915	0.0430233
-0.403411	11.9234	-2.99325	0.00868315	0.0484637	-3.09533	Q93099					O00515	Ladinin-1 (Lad-1) (Linear IgA disease antigen) (LADA)	LAD1 LAD	-0.394259	0.0014068
-0.397646	13.2825	-3.71176	0.00192674	0.0190157	-1.59005	O94832					Q96B21	Transmembrane protein 45B	TMEM45B	-0.386489	0.0054617
-0.394915	11.834	-3.0901	0.00709823	0.0430233	-2.91444	Q9BUF7					P06396	Gelsolin (AGEL) (Actin-depolymerizing factor) (ADF) (Brevin)	GSN	-0.38637	0.00243056
-0.394259	13.6754	-5.57767	4.33974e-05	0.0014068	2.19643	O00515					Q8WWI1	LIM domain only protein 7 (LMO-7) (F-box only protein 20) (LOMP)	LMO7 FBX20 FBXO20 KIAA0858	-0.384981	0.000278555
-0.386489	14.8733	-4.6166	0.000293915	0.0054617	0.291844	Q96B21					Q9BUK0	Coiled-coil-helix-coiled-coil-helix domain-containing protein 7	CHCHD7	-0.384855	0.00523934
-0.38637	13.7996	-5.18064	9.43828e-05	0.00243056	1.40527	P06396					Q9HCH5	Synaptotagmin-like protein 2 (Breast cancer-associated antigen SGA-72M) (Exophilin-4)	SYTL2 KIAA1597 SGA72M SLP2 SLP2A	-0.384605	1.3188e-05
-0.384981	13.5187	-6.94246	3.52475e-06	0.000278555	4.66796	Q8WWI1					Q9BYV7	Beta,beta-carotene 9',10'-oxygenase (EC 1.13.11.71) (B-diox-II) (Beta-carotene dioxygenase 2)	BCO2 BCDO2	-0.379135	3.52857e-05
-0.384855	13.2235	-4.6449	0.000277406	0.00523934	0.23713	Q9BUK0					Q9Y6H3	Mitochondrial inner membrane protease ATP23 homolog (EC 3.4.24.-) (Ku70-binding protein 3) (XRCC6-binding protein 1)	ATP23 KUB3 XRCC6BP1	-0.378251	0.000105799
-0.384605	12.2507	-9.95626	3.24116e-08	1.3188e-05	9.26297	Q9HCH5					P23470	Receptor-type tyrosine-protein phosphatase gamma (Protein-tyrosine phosphatase gamma) (R-PTP-gamma) (EC 3.1.3.48)	PTPRG PTPG	-0.378027	0.00122319
-0.379135	12.038	-8.86714	1.55689e-07	3.52857e-05	7.72906	Q9BYV7					P68371	Tubulin beta-4B chain (Tubulin beta-2 chain) (Tubulin beta-2C chain)	TUBB4B TUBB2C	-0.374368	0.0278232
-0.378251	12.1319	-7.72677	9.3362e-07	0.000105799	5.94426	Q9Y6H3					P16949	Stathmin (Leukemia-associated phosphoprotein p18) (Metablastin) (Oncoprotein 18) (Op18) (Phosphoprotein p19) (pp19) (Prosolin) (Protein Pr22) (pp17)	STMN1 C1orf215 LAP18 OP18	-0.372152	0.0146711
-0.378027	10.6771	-5.73947	3.18038e-05	0.00122319	2.4483	P23470					P00973	2'-5'-oligoadenylate synthase 1 ((2-5')oligo(A) synthase 1) (2-5A synthase 1) (EC 2.7.7.84) (E18/E16) (p46/p42 OAS)	OAS1 OIAS	-0.369626	1.06407e-05
-0.374368	15.2012	-3.4206	0.00355268	0.0278232	-2.27636	P68371					O75473	Leucine-rich repeat-containing G-protein coupled receptor 5 (G-protein coupled receptor 49) (G-protein coupled receptor 67) (G-protein coupled receptor HG38)	LGR5 GPR49 GPR67	-0.366531	0.000286952
-0.372152	14.0484	-3.8928	0.00131782	0.0146711	-1.29165	P16949					P15941	Mucin-1 (MUC-1) (Breast carcinoma-associated antigen DF3) (Cancer antigen 15-3) (CA 15-3) (Carcinoma-associated mucin) (Episialin) (H23AG) (Krebs von den Lungen-6) (KL-6) (PEMT) (Peanut-reactive urinary mucin) (PUM) (Polymorphic epithelial mucin) (PEM) (Tumor-associated epithelial membrane antigen) (EMA) (Tumor-associated mucin) (CD antigen CD227) [Cleaved into: Mucin-1 subunit alpha (MUC1-NT) (M…	MUC1 PUM	-0.365384	0.0013976
-0.369626	12.1256	-10.3703	1.84443e-08	1.06407e-05	9.79637	P00973					P27487	Dipeptidyl peptidase 4 (EC 3.4.14.5) (ADABP) (Adenosine deaminase complexing protein 2) (ADCP-2) (Dipeptidyl peptidase IV) (DPP IV) (T-cell activation antigen CD26) (TP103) (CD antigen CD26) [Cleaved into: Dipeptidyl peptidase 4 membrane form (Dipeptidyl peptidase IV membrane form); Dipeptidyl peptidase 4 soluble form (Dipeptidyl peptidase IV soluble form)]	DPP4 ADCP2 CD26	-0.364816	0.000516292
-0.366531	12.1408	-6.90707	3.74977e-06	0.000286952	4.62337	O75473					Q9H3M7	Thioredoxin-interacting protein (Thioredoxin-binding protein 2) (Vitamin D3 up-regulated protein 1)	TXNIP VDUP1	-0.361742	0.00120585
-0.365384	12.5616	-5.58575	4.27251e-05	0.0013976	2.21449	P15941					Q8N413	Solute carrier family 25 member 45	SLC25A45	-0.359636	0.00277297
-0.364816	14.3107	-6.38572	9.51877e-06	0.000516292	3.65117	P27487					Q01804	OTU domain-containing protein 4 (EC 3.4.19.12) (HIV-1-induced protein HIN-1)	OTUD4 HIN-1 KIAA1046	-0.357542	8.42794e-05
-0.361742	12.5733	-5.75656	3.07827e-05	0.00120585	2.4416	Q9H3M7					O60437	Periplakin (190 kDa paraneoplastic pemphigus antigen) (195 kDa cornified envelope precursor protein)	PPL KIAA0568	-0.354218	0.000314475
-0.359974	9.82761	-2.32379	0.033795	0.121097	-4.46529	Q9UMR2					Q9BYC5	Alpha-(1,6)-fucosyltransferase (Alpha1-6FucT) (EC 2.4.1.68) (Fucosyltransferase 8) (GDP-L-Fuc:N-acetyl-beta-D-glucosaminide alpha1,6-fucosyltransferase) (GDP-fucose--glycoprotein fucosyltransferase) (Glycoprotein 6-alpha-L-fucosyltransferase)	FUT8	-0.35392	0.0116607
-0.359636	11.3126	-5.07779	0.000115795	0.00277297	1.15791	Q8N413					Q9Y4H2	Insulin receptor substrate 2 (IRS-2)	IRS2	-0.353582	0.000134358
-0.357542	11.8987	-7.99038	6.08293e-07	8.42794e-05	6.37021	Q01804					O95407	Tumor necrosis factor receptor superfamily member 6B (Decoy receptor 3) (DcR3) (Decoy receptor for Fas ligand) (M68)	TNFRSF6B DCR3 TR6 UNQ186/PRO212	-0.352451	0.00971361
-0.354218	13.0497	-6.8342	4.26172e-06	0.000314475	4.44524	O60437					O75340	Programmed cell death protein 6 (Apoptosis-linked gene 2 protein homolog) (ALG-2)	PDCD6 ALG2	-0.349163	0.00135605
-0.35392	12.8894	-4.06913	0.000911397	0.0116607	-0.81563	Q9BYC5					Q5T5Y3	Calmodulin-regulated spectrin-associated protein 1	CAMSAP1	-0.345904	0.0143155
-0.353582	13.0023	-7.5507	1.24915e-06	0.000134358	5.67071	Q9Y4H2					P62714	Serine/threonine-protein phosphatase 2A catalytic subunit beta isoform (PP2A-beta) (EC 3.1.3.16)	PPP2CB	-0.344781	2.02036e-05
-0.352451	12.8403	-4.22312	0.000661403	0.00971361	-0.506656	O95407					Q53H82	Endoribonuclease LACTB2 (EC 3.1.27.-) (Beta-lactamase-like protein 2)	LACTB2 CGI-83	-0.344413	3.63905e-05
-0.349163	14.3199	-5.60815	4.09185e-05	0.00135605	2.15152	O75340					Q3KP66	Innate immunity activator protein	INAVA C1orf106	-0.343391	9.39818e-05
-0.345904	10.3201	-3.9079	0.0012768	0.0143155	-1.21898	Q5T5Y3					O14966	Ras-related protein Rab-7L1 (Rab-7-like protein 1) (Ras-related protein Rab-29)	RAB29 RAB7L1	-0.340749	0.00238133
-0.345537	9.89543	-2.56138	0.021049	0.0891363	-3.9592	Q16539					P13498	Cytochrome b-245 light chain (Cytochrome b(558) alpha chain) (Cytochrome b558 subunit alpha) (Neutrophil cytochrome b 22 kDa polypeptide) (Superoxide-generating NADPH oxidase light chain subunit) (p22 phagocyte B-cytochrome) (p22-phox) (p22phox)	CYBA	-0.340565	0.000134611
-0.344781	13.1321	-9.55026	5.7306e-08	2.02036e-05	8.7114	P62714					Q3YBM2	Transmembrane protein 176B (Protein LR8)	TMEM176B LR8	-0.340233	0.000105799
-0.344413	13.46	-8.82332	1.66298e-07	3.63905e-05	7.66979	Q53H82					O14493	Claudin-4 (Clostridium perfringens enterotoxin receptor) (CPE-R) (CPE-receptor) (Williams-Beuren syndrome chromosomal region 8 protein)	CLDN4 CPER CPETR1 WBSCR8	-0.339416	0.00332539
-0.343391	13.6188	-7.84457	7.701e-07	9.39818e-05	6.16733	Q3KP66					Q8N573	Oxidation resistance protein 1	OXR1 Nbla00307	-0.338148	0.0155394
-0.340749	13.6219	-5.1939	9.19361e-05	0.00238133	1.37923	O14966					P22694	cAMP-dependent protein kinase catalytic subunit beta (PKA C-beta) (EC 2.7.11.11)	PRKACB	-0.337119	0.000643954
-0.340645	14.2649	-2.79542	0.0130678	0.0638999	-3.42883	P16444					Q7Z406	Myosin-14 (Myosin heavy chain 14) (Myosin heavy chain, non-muscle IIc) (Non-muscle myosin heavy chain IIc) (NMHC II-C)	MYH14 KIAA2034 FP17425	-0.336286	0.00775686
-0.340565	13.6967	-7.53948	1.27272e-06	0.000134611	5.66943	P13498					Q96K19	E3 ubiquitin-protein ligase RNF170 (EC 2.3.2.27) (Putative LAG1-interacting protein) (RING finger protein 170) (RING-type E3 ubiquitin transferase RNF170)	RNF170	-0.334991	0.000461929
-0.340233	13.7138	-7.7474	9.02541e-07	0.000105799	5.96967	Q3YBM2					P35367	Histamine H1 receptor (H1R) (HH1R)	HRH1	-0.333134	0.000248154
-0.339416	13.955	-4.9562	0.000147691	0.00332539	0.939088	O14493					Q9BXB5	Oxysterol-binding protein-related protein 10 (ORP-10) (OSBP-related protein 10)	OSBPL10 ORP10 OSBP9	-0.332677	0.000248154
-0.338148	11.6939	-3.84894	0.00144473	0.0155394	-1.40733	Q8N573					Q9BSY4	Coiled-coil-helix-coiled-coil-helix domain-containing protein 5	CHCHD5 C2orf9	-0.330447	0.0459652
-0.337119	13.8232	-6.22376	1.28102e-05	0.000643954	3.35878	P22694					Q8N4C8	Misshapen-like kinase 1 (EC 2.7.11.1) (GCK family kinase MiNK) (MAPK/ERK kinase kinase kinase 6) (MEK kinase kinase 6) (MEKKK 6) (Misshapen/NIK-related kinase) (Mitogen-activated protein kinase kinase kinase kinase 6)	MINK1 B55 MAP4K6 MINK YSK2 ZC3	-0.328748	0.00425266
-0.336286	13.3182	-4.38123	0.000476706	0.00775686	-0.213322	Q7Z406					Q6ZT62	Bargin (Chimeric SH3BP1-PDXP protein)	BARGIN	-0.327388	0.000406021
-0.334991	12.5034	-6.50014	7.73392e-06	0.000461929	3.81213	Q96K19					Q9NUQ2	1-acyl-sn-glycerol-3-phosphate acyltransferase epsilon (EC 2.3.1.51) (1-acylglycerol-3-phosphate O-acyltransferase 5) (1-AGP acyltransferase 5) (1-AGPAT 5) (Lysophosphatidic acid acyltransferase epsilon) (LPAAT-epsilon)	AGPAT5	-0.324836	0.000164735
-0.333134	13.1802	-7.05057	2.92063e-06	0.000248154	4.82453	P35367					Q16787	Laminin subunit alpha-3 (Epiligrin 170 kDa subunit) (E170) (Epiligrin subunit alpha) (Kalinin subunit alpha) (Laminin-5 subunit alpha) (Laminin-6 subunit alpha) (Laminin-7 subunit alpha) (Nicein subunit alpha)	LAMA3 LAMNA	-0.324573	0.0169663
-0.332677	14.8467	-7.04817	2.9328e-06	0.000248154	4.79501	Q9BXB5					P63151	Serine/threonine-protein phosphatase 2A 55 kDa regulatory subunit B alpha isoform (PP2A subunit B isoform B55-alpha) (PP2A subunit B isoform PR55-alpha) (PP2A subunit B isoform R2-alpha) (PP2A subunit B isoform alpha)	PPP2R2A	-0.321168	0.00379325
-0.330447	12.3972	-3.03665	0.00793412	0.0459652	-3.08477	Q9BSY4					Q70CQ3	Ubiquitin carboxyl-terminal hydrolase 30 (EC 3.4.19.12) (Deubiquitinating enzyme 30) (Ubiquitin thioesterase 30) (Ubiquitin-specific-processing protease 30) (Ub-specific protease 30)	USP30	-0.321128	0.000690932
-0.328748	10.7241	-4.78391	0.000209081	0.00425266	0.512063	Q8N4C8					Q14141	Septin-6	SEPTIN6 KIAA0128 SEP2 SEPT6	-0.319782	0.0432081
-0.327388	14.8732	-6.62831	6.14214e-06	0.000406021	4.06206	Q6ZT62					Q9NRD8	Dual oxidase 2 (EC 1.11.1.-) (EC 1.6.3.1) (Large NOX 2) (Long NOX 2) (NADH/NADPH thyroid oxidase p138-tox) (NADPH oxidase/peroxidase DUOX2) (NADPH thyroid oxidase 2) (Thyroid oxidase 2) (p138 thyroid oxidase)	DUOX2 LNOX2 THOX2	-0.319536	0.0195734
-0.324836	13.4494	-7.3994	1.60945e-06	0.000164735	5.4151	Q9NUQ2					Q86WW8	Cytochrome c oxidase assembly factor 5	COA5 C2orf64	-0.318828	0.0113629
-0.324573	11.213	-3.78573	0.00164957	0.0169663	-1.42557	Q16787					Q96DX8	Receptor-transporting protein 4 (28 kDa interferon-responsive protein) (3CxxC-type zinc finger protein 4)	RTP4 IFRG28 Z3CXXC4	-0.316419	0.00118764
-0.323874	12.7187	-2.53556	0.022173	0.0918471	-4.04234	Q9ULL5					Q8TER5	Rho guanine nucleotide exchange factor 40 (Protein SOLO)	ARHGEF40 SOLO	-0.313848	0.03424
-0.321168	13.4229	-4.86647	0.000176931	0.00379325	0.666436	P63151					Q02338	D-beta-hydroxybutyrate dehydrogenase, mitochondrial (EC 1.1.1.30) (3-hydroxybutyrate dehydrogenase) (BDH) (Short chain dehydrogenase/reductase family 9C member 1)	BDH1 BDH SDR9C1	-0.313277	0.00539478
-0.321128	12.5225	-6.17817	1.39362e-05	0.000690932	3.23181	Q70CQ3					Q99836	Myeloid differentiation primary response protein MyD88	MYD88	-0.309492	0.000855389
-0.319782	12.5316	-3.08712	0.00714234	0.0432081	-2.90608	Q14141					Q9NQT8	Kinesin-like protein KIF13B (Kinesin-like protein GAKIN)	KIF13B GAKIN KIAA0639	-0.308697	3.99187e-05
-0.319549	12.6817	-2.95868	0.00932884	0.05084	-3.1553	Q02952					Q9UJ83	2-hydroxyacyl-CoA lyase 1 (EC 4.1.2.n2) (2-hydroxyphytanoyl-CoA lyase) (2-HPCL) (Phytanoyl-CoA 2-hydroxylase 2)	HACL1 HPCL HPCL2 PHYH2 HSPC279	-0.30852	0.0110794
-0.319536	13.9604	-3.6892	0.00202027	0.0195734	-1.57452	Q9NRD8					P78545	ETS-related transcription factor Elf-3 (E74-like factor 3) (Epithelial-restricted with serine box) (Epithelium-restricted Ets protein ESX) (Epithelium-specific Ets transcription factor 1) (ESE-1)	ELF3 ERT ESX JEN	-0.307375	0.00163167
-0.318828	12.5216	-4.09031	0.000872001	0.0113629	-0.913846	Q86WW8					O95154	Aflatoxin B1 aldehyde reductase member 3 (EC 1.-.-.-) (AFB1 aldehyde reductase 2) (AFB1-AR 2)	AKR7A3 AFAR2	-0.307147	0.0139479
-0.316419	12.8669	-5.78058	2.94049e-05	0.00118764	2.4853	Q96DX8					Q9UNX3	60S ribosomal protein L26-like 1 (Large ribosomal subunit protein uL24-like 1)	RPL26L1 RPL26P1	-0.307082	0.000237438
-0.313848	11.1269	-3.25295	0.00505021	0.03424	-2.53172	Q8TER5					Q9H0R5	Guanylate-binding protein 3 (EC 3.6.5.-) (GTP-binding protein 3) (GBP-3) (Guanine nucleotide-binding protein 3)	GBP3	-0.30541	0.00355956
-0.313277	14.299	-4.62623	0.000288186	0.00539478	0.254335	Q02338					Q07352	mRNA decay activator protein ZFP36L1 (Butyrate response factor 1) (EGF-response factor 1) (ERF-1) (TPA-induced sequence 11b) (Zinc finger protein 36, C3H1 type-like 1) (ZFP36-like 1)	ZFP36L1 BERG36 BRF1 ERF1 RNF162B TIS11B	-0.301607	2.1826e-05
-0.309492	13.2541	-6.01936	1.87307e-05	0.000855389	3.02872	Q99836					P56945	Breast cancer anti-estrogen resistance protein 1 (CRK-associated substrate) (Cas scaffolding protein family member 1) (p130cas)	BCAR1 CAS CASS1 CRKAS	-0.301222	0.00570396
-0.308826	14.6745	-2.37733	0.0304078	0.112256	-4.2566	P50238					O75884	Serine hydrolase RBBP9 (EC 3.-.-.-) (B5T-overexpressed gene protein) (Protein BOG) (Retinoblastoma-binding protein 10) (RBBP-10) (Retinoblastoma-binding protein 9) (RBBP-9)	RBBP9 BOG RBBP10	-0.300402	0.0424723
-0.308697	13.2348	-8.73328	1.90556e-07	3.99187e-05	7.52875	Q9NQT8					Q9UF12	Hydroxyproline dehydrogenase (HYPDH) (EC 1.5.5.3) (Kidney and liver proline oxidase 1) (HsPOX1) (Probable proline dehydrogenase 2) (EC 1.5.5.2) (Probable proline oxidase 2)	PRODH2 HSPOX1 HYPDH	-0.299732	0.0167528
-0.30852	13.016	-4.12461	0.000811836	0.0110794	-0.742579	Q9UJ83					P61970	Nuclear transport factor 2 (NTF-2) (Placental protein 15) (PP15)	NUTF2 NTF2	-0.298083	0.0110794
-0.307375	12.3727	-5.4529	5.52804e-05	0.00163167	1.89252	P78545					P62273	40S ribosomal protein S29 (Small ribosomal subunit protein uS14)	RPS29	-0.297855	1.3188e-05
-0.307147	13.6915	-3.93662	0.00120225	0.0139479	-1.17758	O95154					Q92824	Proprotein convertase subtilisin/kexin type 5 (EC 3.4.21.-) (Proprotein convertase 5) (PC5) (Proprotein convertase 6) (PC6) (hPC6) (Subtilisin/kexin-like protease PC5)	PCSK5 PC5 PC6	-0.297836	0.0452267
-0.307082	14.8423	-7.09732	2.6939e-06	0.000237438	4.91129	Q9UNX3					O14727	Apoptotic protease-activating factor 1 (APAF-1)	APAF1 KIAA0413	-0.297723	0.0179255
-0.30541	15.1248	-4.91334	0.000160982	0.00355956	0.809694	Q9H0R5					Q5XXA6	Anoctamin-1 (Discovered on gastrointestinal stromal tumors protein 1) (Oral cancer overexpressed protein 2) (Transmembrane protein 16A) (Tumor-amplified and overexpressed sequence 2)	ANO1 DOG1 ORAOV2 TAOS2 TMEM16A	-0.29729	0.00108163
-0.30244	11.5727	-2.75003	0.0143428	0.0678239	-3.58814	O00519					P05156	Complement factor I (EC 3.4.21.45) (C3B/C4B inactivator) [Cleaved into: Complement factor I heavy chain; Complement factor I light chain]	CFI IF	-0.294907	0.000150989
-0.301607	14.0536	-9.36205	7.50821e-08	2.1826e-05	8.44718	Q07352					P56557	Transmembrane protein 50B (HCV p7-trans-regulated protein 3)	TMEM50B C21orf4 UNQ167/PRO193	-0.294746	0.00035863
-0.301222	13.0223	-4.58058	0.000316387	0.00570396	0.171033	P56945					Q70UQ0	Inhibitor of nuclear factor kappa-B kinase-interacting protein (I kappa-B kinase-interacting protein) (IKBKB-interacting protein) (IKK-interacting protein)	IKBIP IKIP	-0.2912	0.0195734
-0.300402	13.9355	-3.10042	0.0069471	0.0424723	-2.93995	O75884					O14521	Succinate dehydrogenase [ubiquinone] cytochrome b small subunit, mitochondrial (CybS) (CII-4) (QPs3) (Succinate dehydrogenase complex subunit D) (Succinate-ubiquinone oxidoreductase cytochrome b small subunit) (Succinate-ubiquinone reductase membrane anchor subunit)	SDHD SDH4	-0.290904	0.0201601
-0.299732	13.1942	-3.79475	0.00161866	0.0167528	-1.47161	Q9UF12					Q9BYF1	Angiotensin-converting enzyme 2 (EC 3.4.17.23) (Angiotensin-converting enzyme homolog) (ACEH) (Angiotensin-converting enzyme-related carboxypeptidase) (ACE-related carboxypeptidase) (EC 3.4.17.-) (Metalloprotease MPROT15) [Cleaved into: Processed angiotensin-converting enzyme 2]	ACE2 UNQ868/PRO1885	-0.290877	0.00214217
-0.298083	14.3142	-4.12547	0.000810387	0.0110794	-0.80752	P61970					Q12797	Aspartyl/asparaginyl beta-hydroxylase (EC 1.14.11.16) (Aspartate beta-hydroxylase) (ASP beta-hydroxylase) (Peptide-aspartate beta-dioxygenase)	ASPH BAH	-0.290711	0.00243056
-0.297855	13.6905	-9.93779	3.32506e-08	1.3188e-05	9.23152	P62273					Q14194	Dihydropyrimidinase-related protein 1 (DRP-1) (Collapsin response mediator protein 1) (CRMP-1) (Inactive dihydropyrimidinase) (Unc-33-like phosphoprotein 3) (ULIP-3)	CRMP1 DPYSL1 ULIP3	-0.290445	0.0486211
-0.297836	10.6505	-3.0539	0.0076542	0.0452267	-2.96769	Q92824					Q14596	Next to BRCA1 gene 1 protein (Cell migration-inducing gene 19 protein) (Membrane component chromosome 17 surface marker 2) (Neighbor of BRCA1 gene 1 protein) (Protein 1A1-3B)	NBR1 1A13B KIAA0049 M17S2 MIG19	-0.289769	0.0372154
-0.297723	13.044	-3.75036	0.00177674	0.0179255	-1.60076	O14727					Q13630	GDP-L-fucose synthase (EC 1.1.1.271) (GDP-4-keto-6-deoxy-D-mannose-3,5-epimerase-4-reductase) (Protein FX) (Red cell NADP(H)-binding protein) (Short-chain dehydrogenase/reductase family 4E member 1)	GFUS SDR4E1 TSTA3	-0.289142	0.0467988
-0.29729	13.8698	-5.87211	2.47141e-05	0.00108163	2.74394	Q5XXA6					P31785	Cytokine receptor common subunit gamma (Interleukin-2 receptor subunit gamma) (IL-2 receptor subunit gamma) (IL-2R subunit gamma) (IL-2RG) (gammaC) (p64) (CD antigen CD132)	IL2RG	-0.288624	0.00221139
-0.294907	11.7817	-7.46091	1.45136e-06	0.000150989	5.54122	P05156					P12830	Cadherin-1 (CAM 120/80) (Epithelial cadherin) (E-cadherin) (Uvomorulin) (CD antigen CD324) [Cleaved into: E-Cad/CTF1; E-Cad/CTF2; E-Cad/CTF3]	CDH1 CDHE UVO	-0.287954	0.00010581
-0.294746	12.6432	-6.74304	5.00677e-06	0.00035863	4.2604	P56557					Q13103	Secreted phosphoprotein 24 (Spp-24) (Secreted phosphoprotein 2)	SPP2 SPP24	-0.286414	0.0216694
-0.2912	13.4798	-3.69025	0.00201583	0.0195734	-1.70704	Q70UQ0					O95218	Zinc finger Ran-binding domain-containing protein 2 (Zinc finger protein 265) (Zinc finger, splicing)	ZRANB2 ZIS ZNF265	-0.284953	0.0250858
-0.290904	13.2976	-3.66295	0.00213482	0.0201601	-1.78743	O14521					Q5T8D3	Acyl-CoA-binding domain-containing protein 5	ACBD5 KIAA1996	-0.284312	0.0186147
-0.290877	10.7678	-5.28616	7.66265e-05	0.00214217	1.57319	Q9BYF1					Q99643	Succinate dehydrogenase cytochrome b560 subunit, mitochondrial (Integral membrane protein CII-3) (QPs-1) (QPs1) (Succinate dehydrogenase complex subunit C) (Succinate-ubiquinone oxidoreductase cytochrome B large subunit) (CYBL)	SDHC CYB560 SDH3	-0.284006	0.00116046
-0.290711	14.4754	-5.17855	9.47754e-05	0.00243056	1.37307	Q12797					Q01844	RNA-binding protein EWS (EWS oncogene) (Ewing sarcoma breakpoint region 1 protein)	EWSR1 EWS	-0.283829	0.00229992
-0.290445	14.2311	-2.99084	0.00872667	0.0486211	-3.13283	Q14194					Q9ULD2	Microtubule-associated tumor suppressor 1 (AT2 receptor-binding protein) (Angiotensin-II type 2 receptor-interacting protein) (Mitochondrial tumor suppressor 1)	MTUS1 ATBP ATIP GK1 KIAA1288 MTSG1	-0.283213	0.000417322
-0.289769	12.8623	-3.19218	0.00573536	0.0372154	-2.67643	Q14596					O94907	Dickkopf-related protein 1 (Dickkopf-1) (Dkk-1) (hDkk-1) (SK)	DKK1 UNQ492/PRO1008	-0.282218	0.0113629
-0.289142	13.5649	-3.02077	0.00820049	0.0467988	-3.10099	Q13630					Q15629	Translocating chain-associated membrane protein 1 (Protein TRAM1)	TRAM1 TRAM	-0.28038	0.00382858
-0.288624	13.1668	-5.25245	8.18905e-05	0.00221139	1.4581	P31785					Q9NUU7	ATP-dependent RNA helicase DDX19A (EC 3.6.4.13) (DDX19-like protein) (DEAD box protein 19A)	DDX19A DDX19L	-0.279037	0.0103236
-0.287954	14.1331	-7.71594	9.50386e-07	0.00010581	5.91593	P12830					A1L390	Pleckstrin homology domain-containing family G member 3 (PH domain-containing family G member 3)	PLEKHG3 KIAA0599	-0.277945	0.000188701
-0.286414	12.7845	-3.60678	0.00240231	0.0216694	-1.88996	Q13103					Q8IZV5	Retinol dehydrogenase 10 (EC 1.1.1.300) (Short chain dehydrogenase/reductase family 16C member 4)	RDH10 SDR16C4 UNQ9375/PRO34191	-0.277805	0.00252554
-0.284953	13.1981	-3.5004	0.00300429	0.0250858	-2.11928	O95218					Q7L1Q6	Basic leucine zipper and W2 domain-containing protein 1 (Protein Orf)	BZW1 BZAP45 KIAA0005	-0.277383	0.0309545
-0.284312	13.6112	-3.72276	0.00188276	0.0186147	-1.67114	Q5T8D3					O95084	Serine protease 23 (EC 3.4.21.-) (Putative secreted protein Zsig13)	PRSS23 ZSIG13 UNQ270/PRO307	-0.273748	0.0235931
-0.284006	14.3692	-5.81686	2.74439e-05	0.00116046	2.60057	Q99643					P52926	High mobility group protein HMGI-C (High mobility group AT-hook protein 2)	HMGA2 HMGIC	-0.273031	0.00818956
-0.283949	15.2322	-2.88197	0.0109338	0.0566415	-3.31005	Q32M45					Q9ULV4	Coronin-1C (Coronin-3) (hCRNN4)	CORO1C CRN2 CRNN4	-0.271539	8.42794e-05
-0.283829	13.9719	-5.21563	8.8068e-05	0.00229992	1.38427	Q01844					O60343	TBC1 domain family member 4 (Akt substrate of 160 kDa) (AS160)	TBC1D4 AS160 KIAA0603	-0.271167	0.0155414
-0.283213	12.5865	-6.5958	6.51038e-06	0.000417322	4.02194	Q9ULD2					P11940	Polyadenylate-binding protein 1 (PABP-1) (Poly(A)-binding protein 1)	PABPC1 PAB1 PABP PABP1 PABPC2	-0.271053	0.00441223
-0.282218	11.3156	-4.0922	0.000868579	0.0113629	-0.718057	O94907					Q7Z417	Nuclear fragile X mental retardation-interacting protein 2 (82 kDa FMRP-interacting protein) (82-FIP) (Cell proliferation-inducing gene 1 protein) (FMRP-interacting protein 2)	NUFIP2 KIAA1321 PIG1	-0.269463	0.0398167
-0.28038	13.6444	-4.85854	0.000179785	0.00382858	0.66532	Q15629					Q96BJ8	Engulfment and cell motility protein 3	ELMO3	-0.269046	0.000517535
-0.279037	12.8143	-4.18255	0.000719595	0.0103236	-0.68001	Q9NUU7					P41208	Centrin-2 (Caltractin isoform 1)	CETN2 CALT CEN2	-0.268988	0.00225215
-0.277945	14.0018	-7.24768	2.08148e-06	0.000188701	5.17223	A1L390					Q5BJF2	Sigma intracellular receptor 2 (Sigma-2 receptor) (Sigma2 receptor) (Meningioma-associated protein 30) (Transmembrane protein 97)	TMEM97 MAC30 S2R	-0.268967	0.00796377
-0.277805	12.6663	-5.14015	0.000102279	0.00252554	1.24681	Q8IZV5					Q8N1W1	Rho guanine nucleotide exchange factor 28 (190 kDa guanine nucleotide exchange factor) (p190-RhoGEF) (p190RhoGEF) (Rho guanine nucleotide exchange factor)	ARHGEF28 KIAA1998 RGNEF	-0.268797	0.0397321
-0.277383	13.3239	-3.32942	0.00430221	0.0309545	-2.4234	Q7L1Q6					Q9HCB6	Spondin-1 (F-spondin) (Vascular smooth muscle cell growth-promoting factor)	SPON1 KIAA0762 VSGP	-0.265833	0.00085661
-0.276021	13.109	-2.88089	0.0109584	0.0567225	-3.25161	P00352					Q8N1Q1	Carbonic anhydrase 13 (EC 4.2.1.1) (Carbonate dehydratase XIII) (Carbonic anhydrase XIII) (CA-XIII)	CA13	-0.264153	0.0163948
-0.273777	9.41934	-2.41942	0.0279725	0.105723	-4.27683	Q86V87					P35221	Catenin alpha-1 (Alpha E-catenin) (Cadherin-associated protein) (Renal carcinoma antigen NY-REN-13)	CTNNA1	-0.264016	6.99825e-05
-0.273748	11.8758	-3.54812	0.00271757	0.0235931	-2.02134	O95084					Q13137	Calcium-binding and coiled-coil domain-containing protein 2 (Antigen nuclear dot 52 kDa protein) (Nuclear domain 10 protein NDP52) (Nuclear domain 10 protein 52) (Nuclear dot protein 52)	CALCOCO2 NDP52	-0.264008	0.00412573
-0.273031	13.1694	-4.3415	0.000517493	0.00818956	-0.195722	P52926					P04424	Argininosuccinate lyase (ASAL) (EC 4.3.2.1) (Arginosuccinase)	ASL	-0.262865	0.0366628
-0.271539	13.6811	-7.98078	6.17759e-07	8.42794e-05	6.39055	Q9ULV4					Q96CM8	Medium-chain acyl-CoA ligase ACSF2, mitochondrial (EC 6.2.1.2)	ACSF2 UNQ493/PRO1009	-0.261908	0.025872
-0.271167	11.9649	-3.84753	0.00144899	0.0155414	-1.31474	O60343					P37059	17-beta-hydroxysteroid dehydrogenase type 2 (17-beta-HSD 2) (20 alpha-hydroxysteroid dehydrogenase) (20-alpha-HSD) (E2DH) (Estradiol 17-beta-dehydrogenase 2) (EC 1.1.1.62) (Microsomal 17-beta-hydroxysteroid dehydrogenase) (Short chain dehydrogenase/reductase family 9C member 2) (Testosterone 17-beta-dehydrogenase) (EC 1.1.1.239)	HSD17B2 EDH17B2 SDR9C2	-0.258956	0.000843632
-0.271053	14.3449	-4.75762	0.000220533	0.00441223	0.445786	P11940					Q86X29	Lipolysis-stimulated lipoprotein receptor	LSR LISCH	-0.258899	0.013445
-0.269512	11.0496	-2.62102	0.018657	0.0819928	-3.79807	B2RTY4					O75907	Diacylglycerol O-acyltransferase 1 (EC 2.3.1.20) (ACAT-related gene product 1) (Acyl-CoA retinol O-fatty-acyltransferase) (ARAT) (Retinol O-fatty-acyltransferase) (EC 2.3.1.76) (Diglyceride acyltransferase)	DGAT1 AGRP1 DGAT	-0.258298	0.00929181
-0.269463	11.0761	-3.14424	0.00633991	0.0398167	-2.86	Q7Z417					O75911	Short-chain dehydrogenase/reductase 3 (EC 1.1.1.300) (DD83.1) (Retinal short-chain dehydrogenase/reductase 1) (retSDR1) (Retinol dehydrogenase 17) (Short chain dehydrogenase/reductase family 16C member 1)	DHRS3 RDH17 SDR16C1 UNQ2424/PRO4983	-0.257936	0.0223487
-0.269046	13.443	-6.37973	9.62324e-06	0.000517535	3.59871	Q96BJ8					Q9HBH1	Peptide deformylase, mitochondrial (EC 3.5.1.88) (Polypeptide deformylase)	PDF PDF1A	-0.257082	0.000643632
-0.268988	13.502	-5.23043	8.55293e-05	0.00225215	1.4649	P41208					Q9Y6D6	Brefeldin A-inhibited guanine nucleotide-exchange protein 1 (Brefeldin A-inhibited GEP 1) (ADP-ribosylation factor guanine nucleotide-exchange factor 1) (p200 ARF guanine nucleotide exchange factor) (p200 ARF-GEP1)	ARFGEF1 ARFGEP1 BIG1	-0.256102	0.00553376
-0.268967	13.4986	-4.36232	0.000495697	0.00796377	-0.290675	Q5BJF2					Q13557	Calcium/calmodulin-dependent protein kinase type II subunit delta (CaM kinase II subunit delta) (CaMK-II subunit delta) (EC 2.7.11.17)	CAMK2D CAMKD	-0.255786	0.0193414
-0.268797	11.7377	-3.14594	0.00631731	0.0397321	-2.73511	Q8N1W1					Q9NP61	ADP-ribosylation factor GTPase-activating protein 3 (ARF GAP 3)	ARFGAP3 ARFGAP1	-0.254851	0.0287332
-0.265833	13.2905	-6.01462	1.88978e-05	0.00085661	2.96504	Q9HCB6					O00182	Galectin-9 (Gal-9) (Ecalectin) (Tumor antigen HOM-HD-21)	LGALS9	-0.254514	0.0435583
-0.264153	12.3152	-3.80828	0.00157334	0.0163948	-1.39362	Q8N1Q1					Q14978	Nucleolar and coiled-body phosphoprotein 1 (140 kDa nucleolar phosphoprotein) (Nopp140) (Hepatitis C virus NS5A-transactivated protein 13) (HCV NS5A-transactivated protein 13) (Nucleolar 130 kDa protein) (Nucleolar phosphoprotein p130)	NOLC1 KIAA0035 NS5ATP13	-0.253683	0.0302145
-0.264016	13.724	-8.27521	3.86695e-07	6.99825e-05	6.83644	P35221					Q99590	Protein SCAF11 (CTD-associated SR protein 11) (Renal carcinoma antigen NY-REN-40) (SC35-interacting protein 1) (SR-related and CTD-associated factor 11) (SRSF2-interacting protein) (Serine/arginine-rich splicing factor 2-interacting protein) (Splicing factor, arginine/serine-rich 2-interacting protein) (Splicing regulatory protein 129) (SRrp129)	SCAF11 CASP11 SFRS2IP SIP1 SRSF2IP	-0.251947	0.0163948
-0.264008	12.5687	-4.80685	0.00019959	0.00412573	0.662616	Q13137					O43252	Bifunctional 3'-phosphoadenosine 5'-phosphosulfate synthase 1 (PAPS synthase 1) (PAPSS 1) (Sulfurylase kinase 1) (SK 1) (SK1) [Includes: Sulfate adenylyltransferase (EC 2.7.7.4) (ATP-sulfurylase) (Sulfate adenylate transferase) (SAT); Adenylyl-sulfate kinase (EC 2.7.1.25) (3'-phosphoadenosine-5'-phosphosulfate synthase) (APS kinase) (Adenosine-5'-phosphosulfate 3'-phosphotransferase) (Adenylylsul…	PAPSS1 ATPSK1 PAPSS	-0.25185	0.040402
-0.263114	14.0591	-2.48248	0.0246655	0.0985614	-3.95329	P27216					Q06787	Synaptic functional regulator FMR1 (Fragile X mental retardation protein 1) (FMRP) (Protein FMR-1)	FMR1	-0.250672	0.000605235
-0.263057	13.9312	-2.44628	0.0265152	0.102351	-4.17446	Q14192					Q9H7D0	Dedicator of cytokinesis protein 5	DOCK5	-0.249648	3.36646e-05
-0.262865	14.2104	-3.20178	0.00562132	0.0366628	-2.75889	P04424					Q52LW3	Rho GTPase-activating protein 29 (PTPL1-associated RhoGAP protein 1) (Rho-type GTPase-activating protein 29)	ARHGAP29 PARG1	-0.248853	0.0281346
-0.261908	13.2892	-3.47258	0.00318515	0.025872	-2.12761	Q96CM8					Q15646	2'-5'-oligoadenylate synthase-like protein (2'-5'-OAS-related protein) (2'-5'-OAS-RP) (59 kDa 2'-5'-oligoadenylate synthase-like protein) (Thyroid receptor-interacting protein 14) (TR-interacting protein 14) (TRIP-14) (p59 OASL) (p59OASL)	OASL TRIP14	-0.248517	0.00124594
-0.26034	11.5708	-2.29181	0.0359839	0.124579	-4.50812	P29803					Q93050	V-type proton ATPase 116 kDa subunit a1 (V-ATPase 116 kDa subunit a1) (Clathrin-coated vesicle/synaptic vesicle proton pump 116 kDa subunit) (Vacuolar adenosine triphosphatase subunit Ac116) (Vacuolar proton pump subunit 1) (Vacuolar proton translocating ATPase 116 kDa subunit a isoform 1)	ATP6V0A1 ATP6N1 ATP6N1A VPP1	-0.247606	0.000188467
-0.259366	13.7359	-2.60455	0.0192903	0.0836749	-3.82282	Q15274					Q9BR76	Coronin-1B (Coronin-2)	CORO1B	-0.247281	0.0149762
-0.258956	13.7998	-6.03434	1.82127e-05	0.000843632	3.02501	P37059					Q9HBL7	Plasminogen receptor (KT) (Plg-R(KT))	PLGRKT C9orf46 AD025 MDS030	-0.246918	0.00159913
-0.258899	13.767	-3.96477	0.00113348	0.013445	-1.09865	Q86X29					P27701	CD82 antigen (C33 antigen) (IA4) (Inducible membrane protein R2) (Metastasis suppressor Kangai-1) (Suppressor of tumorigenicity 6 protein) (Tetraspanin-27) (Tspan-27) (CD antigen CD82)	CD82 KAI1 SAR2 ST6 TSPAN27	-0.246552	0.00762245
-0.258298	13.8742	-4.25101	0.000624191	0.00929181	-0.543557	O75907					Q9NYL2	Mitogen-activated protein kinase kinase kinase 20 (EC 2.7.11.25) (Human cervical cancer suppressor gene 4 protein) (HCCS-4) (Leucine zipper- and sterile alpha motif-containing kinase) (MLK-like mitogen-activated protein triple kinase) (Mitogen-activated protein kinase kinase kinase MLT) (Mixed lineage kinase-related kinase) (MLK-related kinase) (MRK) (Sterile alpha motif- and leucine zipper-conta…	MAP3K20 MLTK ZAK HCCS4	-0.246222	0.000248553
-0.257936	14.0815	-3.58412	0.00251953	0.0223487	-1.9431	O75911					P21860	Receptor tyrosine-protein kinase erbB-3 (EC 2.7.10.1) (Proto-oncogene-like protein c-ErbB-3) (Tyrosine kinase-type cell surface receptor HER3)	ERBB3 HER3	-0.245879	0.00782736
-0.257082	13.3614	-6.22939	1.26779e-05	0.000643632	3.36475	Q9HBH1					Q9H7M9	V-type immunoglobulin domain-containing suppressor of T-cell activation (Platelet receptor Gi24) (Stress-induced secreted protein-1) (Sisp-1) (V-set domain-containing immunoregulatory receptor) (V-set immunoregulatory receptor)	VSIR C10orf54 SISP1 VISTA PP2135 UNQ730/PRO1412	-0.245861	0.0120943
-0.256126	13.8057	-1.56421	0.137549	0.299857	-5.60408	P80297					Q9P1Z2	Calcium-binding and coiled-coil domain-containing protein 1 (Calphoglin) (Coiled-coil coactivator protein) (Sarcoma antigen NY-SAR-3)	CALCOCO1 KIAA1536 PP13275 UNQ2436/PRO4996	-0.245368	0.043552
-0.256102	12.5934	-4.60238	0.000302587	0.00553376	0.152421	Q9Y6D6					P52789	Hexokinase-2 (EC 2.7.1.1) (Hexokinase type II) (HK II) (Hexokinase-B) (Muscle form hexokinase)	HK2	-0.245125	0.00248751
-0.255786	13.2946	-3.69722	0.00198652	0.0193414	-1.68898	Q13557					P09493	Tropomyosin alpha-1 chain (Alpha-tropomyosin) (Tropomyosin-1)	TPM1 C15orf13 TMSA	-0.24458	0.0428962
-0.254961	13.7422	-2.79541	0.013068	0.0638999	-3.51928	P31947					Q9UJC5	SH3 domain-binding glutamic acid-rich-like protein 2 (Fovea-associated SH3 domain-binding protein)	SH3BGRL2 FASH3	-0.243808	0.0155414
-0.254851	13.195	-3.3825	0.00384861	0.0287332	-2.29359	Q9NP61					Q9Y6G9	Cytoplasmic dynein 1 light intermediate chain 1 (LIC1) (Dynein light chain A) (DLC-A) (Dynein light intermediate chain 1, cytosolic)	DYNC1LI1 DNCLI1	-0.243626	0.027861
-0.254514	13.1691	-3.0787	0.00726888	0.0435583	-2.74518	O00182					Q8TB36	Ganglioside-induced differentiation-associated protein 1 (GDAP1)	GDAP1	-0.243587	0.0174014
-0.253683	13.7631	-3.34715	0.00414509	0.0302145	-2.39269	Q14978					P46013	Proliferation marker protein Ki-67 (Antigen identified by monoclonal antibody Ki-67) (Antigen KI-67) (Antigen Ki67)	MKI67	-0.242355	0.0234498
-0.251947	12.3572	-3.80976	0.00156845	0.0163948	-1.36178	Q99590					Q92896	Golgi apparatus protein 1 (CFR-1) (Cysteine-rich fibroblast growth factor receptor) (E-selectin ligand 1) (ESL-1) (Golgi sialoglycoprotein MG-160)	GLG1 CFR1 ESL1 MG160	-0.241954	0.00118004
-0.25185	13.5827	-3.13478	0.00646632	0.040402	-2.80809	O43252					Q96AQ6	Pre-B-cell leukemia transcription factor-interacting protein 1 (Hematopoietic PBX-interacting protein)	PBXIP1 HPIP	-0.24057	0.00225215
-0.250672	13.1777	-6.26855	1.17958e-05	0.000605235	3.46	Q06787					Q7Z7M9	Polypeptide N-acetylgalactosaminyltransferase 5 (EC 2.4.1.41) (Polypeptide GalNAc transferase 5) (GalNAc-T5) (pp-GaNTase 5) (Protein-UDP acetylgalactosaminyltransferase 5) (UDP-GalNAc:polypeptide N-acetylgalactosaminyltransferase 5)	GALNT5	-0.240052	0.00243056
-0.250147	11.8074	-2.6548	0.0174201	0.0781809	-3.79467	P27986					Q6PL18	ATPase family AAA domain-containing protein 2 (EC 3.6.1.-) (AAA nuclear coregulator cancer-associated protein) (ANCCA)	ATAD2 L16 PRO2000	-0.239524	0.00621425
-0.249648	13.1352	-8.92279	1.43231e-07	3.36646e-05	7.81296	Q9H7D0					Q93084	Sarcoplasmic/endoplasmic reticulum calcium ATPase 3 (SERCA3) (SR Ca(2+)-ATPase 3) (EC 7.2.2.10) (Calcium pump 3)	ATP2A3	-0.23789	0.0398167
-0.249584	8.99705	-1.75763	0.0981383	0.241577	-5.41109	Q9BZY9					Q9BQL6	Fermitin family homolog 1 (Kindlerin) (Kindlin syndrome protein) (Kindlin-1) (Unc-112-related protein 1)	FERMT1 C20orf42 KIND1 URP1	-0.237356	0.00274763
-0.248853	12.8354	-3.40569	0.00366573	0.0281346	-2.24523	Q52LW3					Q9NTW7	Zinc finger protein 64 (Zfp-64) (Zinc finger protein 338)	ZFP64 ZNF338	-0.237103	0.000278555
-0.248517	12.9434	-5.72666	3.25916e-05	0.00124594	2.42742	Q15646					P21283	V-type proton ATPase subunit C 1 (V-ATPase subunit C 1) (Vacuolar proton pump subunit C 1)	ATP6V1C1 ATP6C ATP6D VATC	-0.236886	0.0485828
-0.247606	13.3944	-7.27465	1.988e-06	0.000188467	5.20001	Q93050					Q5VT66	Mitochondrial amidoxime-reducing component 1 (mARC1) (EC 1.7.-.-) (Molybdenum cofactor sulfurase C-terminal domain-containing protein 1) (MOSC domain-containing protein 1) (Moco sulfurase C-terminal domain-containing protein 1)	MTARC1 MARC1 MOSC1	-0.236355	0.0214737
-0.247281	14.0986	-3.87388	0.00137113	0.0149762	-1.26253	Q9BR76					O60551	Glycylpeptide N-tetradecanoyltransferase 2 (EC 2.3.1.97) (Myristoyl-CoA:protein N-myristoyltransferase 2) (NMT 2) (Peptide N-myristoyltransferase 2) (Type II N-myristoyltransferase)	NMT2	-0.236182	0.0235931
-0.246918	14.3616	-5.47046	5.3422e-05	0.00159913	1.96521	Q9HBL7					Q6XQN6	Nicotinate phosphoribosyltransferase (NAPRTase) (EC 6.3.4.21) (FHA-HIT-interacting protein) (Nicotinate phosphoribosyltransferase domain-containing protein 1)	NAPRT FHIP NAPRT1	-0.235366	0.011768
-0.246552	12.9738	-4.39695	0.000461484	0.00762245	-0.156613	P27701					Q96JB6	Lysyl oxidase homolog 4 (EC 1.4.3.-) (Lysyl oxidase-like protein 4) (Lysyl oxidase-related protein C)	LOXL4 LOXC	-0.234863	0.00104783
-0.246222	12.1964	-7.0396	2.97668e-06	0.000248553	4.85163	Q9NYL2					P08133	Annexin A6 (67 kDa calelectrin) (Annexin VI) (Annexin-6) (Calphobindin-II) (CPB-II) (Chromobindin-20) (Lipocortin VI) (Protein III) (p68) (p70)	ANXA6 ANX6	-0.234617	0.0236595
-0.246181	12.7723	-2.86734	0.0112692	0.0579061	-3.3148	Q8IWE2					Q9NZN8	CCR4-NOT transcription complex subunit 2 (CCR4-associated factor 2)	CNOT2 CDC36 NOT2 HSPC131 MSTP046	-0.233925	0.0144724
-0.245879	14.018	-4.3746	0.000483279	0.00782736	-0.27776	P21860					P51687	Sulfite oxidase, mitochondrial (EC 1.8.3.1)	SUOX	-0.233637	0.00796377
-0.245861	14.3361	-4.04019	0.000968157	0.0120943	-0.983899	Q9H7M9					P17936	Insulin-like growth factor-binding protein 3 (IBP-3) (IGF-binding protein 3) (IGFBP-3)	IGFBP3 IBP3	-0.233598	0.0126025
-0.245368	11.8772	-3.08052	0.00724139	0.043552	-2.9825	Q9P1Z2					Q6UX53	Thiol S-methyltransferase METTL7B (Methyltransferase-like protein 7B) (EC 2.1.1.9)	METTL7B UNQ594/PRO1180	-0.233266	0.00441223
-0.245125	13.6306	-5.1617	9.79951e-05	0.00248751	1.33229	P52789					P35637	RNA-binding protein FUS (75 kDa DNA-pairing protein) (Oncogene FUS) (Oncogene TLS) (POMp75) (Translocated in liposarcoma protein)	FUS TLS	-0.233191	0.00376307
-0.244594	12.2624	-2.62063	0.0186716	0.082	-3.91046	Q9BPZ7					Q9H788	SH2 domain-containing protein 4A (Protein SH(2)A) (Protein phosphatase 1 regulatory subunit 38)	SH2D4A PPP1R38 SH2A	-0.233098	0.00135074
-0.24458	13.5605	-3.09266	0.00706043	0.0428962	-2.95393	P09493					P17481	Homeobox protein Hox-B8 (Homeobox protein Hox-2.4) (Homeobox protein Hox-2D)	HOXB8 HOX2D	-0.232989	0.000383151
-0.243808	14.0561	-3.84673	0.00145142	0.0155414	-1.36255	Q9UJC5					P21926	CD9 antigen (5H9 antigen) (Cell growth-inhibiting gene 2 protein) (Leukocyte antigen MIC3) (Motility-related protein) (MRP-1) (Tetraspanin-29) (Tspan-29) (p24) (CD antigen CD9)	CD9 MIC3 TSPAN29 GIG2	-0.231622	0.011341
-0.243626	14.1748	-3.41896	0.00356494	0.027861	-2.20771	Q9Y6G9					O14949	Cytochrome b-c1 complex subunit 8 (Complex III subunit 8) (Complex III subunit VIII) (Ubiquinol-cytochrome c reductase complex 9.5 kDa protein) (Ubiquinol-cytochrome c reductase complex ubiquinone-binding protein QP-C)	UQCRQ	-0.231581	0.038026
-0.243587	13.3652	-3.76906	0.00170833	0.0174014	-1.52505	Q8TB36					P13688	Carcinoembryonic antigen-related cell adhesion molecule 1 (Biliary glycoprotein 1) (BGP-1) (CD antigen CD66a)	CEACAM1 BGP BGP1	-0.231134	0.0281996
-0.242355	13.4297	-3.55336	0.00268781	0.0234498	-1.84465	P46013					O75608	Acyl-protein thioesterase 1 (APT-1) (hAPT1) (EC 3.1.2.-) (Lysophospholipase 1) (Lysophospholipase I) (LPL-I) (LysoPLA I)	LYPLA1 APT1 LPL1	-0.230668	0.0343487
-0.241954	13.6498	-5.79703	2.84983e-05	0.00118004	2.57428	Q92896					O00418	Eukaryotic elongation factor 2 kinase (eEF-2 kinase) (eEF-2K) (EC 2.7.11.20) (Calcium/calmodulin-dependent eukaryotic elongation factor 2 kinase)	EEF2K	-0.229749	0.0455109
-0.24057	13.5043	-5.23365	8.49869e-05	0.00225215	1.48882	Q96AQ6					O60502	Protein O-GlcNAcase (OGA) (EC 3.2.1.169) (Beta-N-acetylglucosaminidase) (Beta-N-acetylhexosaminidase) (Beta-hexosaminidase) (Meningioma-expressed antigen 5) (N-acetyl-beta-D-glucosaminidase) (N-acetyl-beta-glucosaminidase) (Nuclear cytoplasmic O-GlcNAcase and acetyltransferase) (NCOAT)	OGA HEXC KIAA0679 MEA5 MGEA5	-0.229623	0.00556007
-0.240052	13.8599	-5.1754	9.53688e-05	0.00243056	1.34695	Q7Z7M9					A0A2R8YFR7	DH domain-containing protein		-0.229618	0.0091457
-0.239528	10.5777	-2.30331	0.0351821	0.123401	-4.47193	Q9HD40					Q92608	Dedicator of cytokinesis protein 2	DOCK2 KIAA0209	-0.229186	0.000406598
-0.239524	12.1585	-4.5303	0.00035073	0.00621425	0.0933172	Q6PL18					Q9Y446	Plakophilin-3	PKP3	-0.228854	0.00295722
-0.23789	12.8639	-3.14366	0.00634759	0.0398167	-2.83726	Q93084					P05386	60S acidic ribosomal protein P1 (Large ribosomal subunit protein P1)	RPLP1 RRP1	-0.228139	0.0130795
-0.237653	11.2119	-2.09258	0.052871	0.163016	-4.73756	O15061					Q8ND56	Protein LSM14 homolog A (Protein FAM61A) (Protein SCD6 homolog) (Putative alpha-synuclein-binding protein) (AlphaSNBP) (RNA-associated protein 55A) (hRAP55) (hRAP55A)	LSM14A C19orf13 FAM61A RAP55 RAP55A	-0.227985	0.00899879
-0.237356	12.4322	-5.08619	0.000113871	0.00274763	1.12826	Q9BQL6					Q9H2D6	TRIO and F-actin-binding protein (Protein Tara) (Trio-associated repeat on actin)	TRIOBP KIAA1662 TARA HRIHFB2122	-0.227492	0.00905631
-0.237103	12.4324	-6.94419	3.51414e-06	0.000278555	4.63381	Q9NTW7					P54136	Arginine--tRNA ligase, cytoplasmic (EC 6.1.1.19) (Arginyl-tRNA synthetase) (ArgRS)	RARS1 RARS	-0.226937	0.0119994
-0.236886	13.3571	-2.99164	0.00871213	0.0485828	-3.15947	P21283					Q96CC6	Inactive rhomboid protein 1 (iRhom1) (Epidermal growth factor receptor-related protein) (Rhomboid 5 homolog 1) (Rhomboid family member 1) (p100hRho)	RHBDF1 C16orf8 DIST1 IRHOM1	-0.226839	0.0205279
-0.236355	13.6902	-3.61417	0.00236528	0.0214737	-1.86394	Q5VT66					O43301	Heat shock 70 kDa protein 12A	HSPA12A KIAA0417	-0.226443	0.010376
-0.236192	10.1727	-2.95246	0.00945005	0.0511254	-3.26105	Q9P0T4					Q96S44	EKC/KEOPS complex subunit TP53RK (EC 3.6.-.-) (Atypical serine/threonine protein kinase TP53RK) (Nori-2) (TP53-regulating kinase) (EC 2.7.11.1) (p53-related protein kinase)	TP53RK C20orf64 PRPK	-0.225591	0.0351906
-0.236182	12.7581	-3.54682	0.00272501	0.0235931	-2.01122	O60551					P09104	Gamma-enolase (EC 4.2.1.11) (2-phospho-D-glycerate hydro-lyase) (Enolase 2) (Neural enolase) (Neuron-specific enolase) (NSE)	ENO2	-0.224347	0.0425751
-0.235687	15.0098	-1.18884	0.25204	0.437605	-6.16138	P06703					Q8TE73	Dynein axonemal heavy chain 5 (Axonemal beta dynein heavy chain 5) (Ciliary dynein heavy chain 5)	DNAH5 DNAHC5 HL1 KIAA1603	-0.223833	0.00328375
-0.235495	14.3101	-2.58588	0.0200329	0.0861891	-3.97687	O75821					Q8TE77	Protein phosphatase Slingshot homolog 3 (EC 3.1.3.16) (EC 3.1.3.48) (SSH-like protein 3) (SSH-3L) (hSSH-3L)	SSH3 SSH3L	-0.223267	0.0416379
-0.235366	12.4029	-4.06089	0.000927196	0.011768	-0.926849	Q6XQN6					Q969W9	Protein TMEPAI (Prostate transmembrane protein androgen induced 1) (Solid tumor-associated 1 protein) (Transmembrane prostate androgen-induced protein)	PMEPA1 STAG1 TMEPAI	-0.223237	0.00252554
-0.235154	14.357	-2.94909	0.00951623	0.0512649	-3.21829	O14524					Q9NRA8	Eukaryotic translation initiation factor 4E transporter (4E-T) (eIF4E transporter) (Eukaryotic translation initiation factor 4E nuclear import factor 1)	EIF4ENIF1	-0.222839	8.10991e-05
-0.234964	13.6314	-2.68741	0.0163011	0.0747446	-3.78193	P21980					Q9P2E9	Ribosome-binding protein 1 (180 kDa ribosome receptor homolog) (RRp) (ES/130-related protein) (Ribosome receptor protein)	RRBP1 KIAA1398	-0.222221	0.0198364
-0.234863	13.4411	-5.89624	2.36117e-05	0.00104783	2.74199	Q96JB6					O60504	Vinexin (SH3-containing adapter molecule 1) (SCAM-1) (Sorbin and SH3 domain-containing protein 3)	SORBS3 SCAM1	-0.221445	0.0284629
-0.234617	12.2324	-3.5444	0.00273888	0.0236595	-2.01314	P08133					Q9HBE1	POZ-, AT hook-, and zinc finger-containing protein 1 (BTB/POZ domain zinc finger transcription factor) (Protein kinase A RI subunit alpha-associated protein) (Zinc finger and BTB domain-containing protein 19) (Zinc finger protein 278) (Zinc finger sarcoma gene protein)	PATZ1 PATZ RIAZ ZBTB19 ZNF278 ZSG	-0.221262	0.0287193
-0.233925	12.371	-3.90185	0.00129308	0.0144724	-1.30963	Q9NZN8					P35237	Serpin B6 (Cytoplasmic antiproteinase) (CAP) (Peptidase inhibitor 6) (PI-6) (Placental thrombin inhibitor)	SERPINB6 PI6 PTI	-0.221171	0.0427222
-0.233637	10.6965	-4.36401	0.000493964	0.00796377	-0.282873	P51687					P23193	Transcription elongation factor A protein 1 (Transcription elongation factor S-II protein 1) (Transcription elongation factor TFIIS.o)	TCEA1 GTF2S TFIIS	-0.221153	0.0237312
-0.233598	13.533	-4.00905	0.00103324	0.0126025	-1.01633	P17936					P26583	High mobility group protein B2 (High mobility group protein 2) (HMG-2)	HMGB2 HMG2	-0.219918	0.000508352
-0.233266	14.021	-4.75817	0.000220288	0.00441223	0.56757	Q6UX53					Q16822	Phosphoenolpyruvate carboxykinase [GTP], mitochondrial (PEPCK-M) (EC 4.1.1.32)	PCK2 PEPCK2	-0.219424	0.0232382
-0.233191	13.7189	-4.87717	0.000173151	0.00376307	0.713241	P35637					Q9ULV0	Unconventional myosin-Vb	MYO5B KIAA1119	-0.218026	0.00681058
-0.233098	13.4916	-5.61595	4.03083e-05	0.00135074	2.16297	Q9H788					P29218	Inositol monophosphatase 1 (IMP 1) (IMPase 1) (EC 3.1.3.25) (D-galactose 1-phosphate phosphatase) (EC 3.1.3.94) (Inositol-1(or 4)-monophosphatase 1) (Lithium-sensitive myo-inositol monophosphatase A1)	IMPA1 IMPA	-0.217896	0.0275138
-0.233063	11.8274	-2.61223	0.0189922	0.0829872	-3.85638	Q9BXW9					O95340	Bifunctional 3'-phosphoadenosine 5'-phosphosulfate synthase 2 (PAPS synthase 2) (PAPSS 2) (Sulfurylase kinase 2) (SK 2) (SK2) [Includes: Sulfate adenylyltransferase (EC 2.7.7.4) (ATP-sulfurylase) (Sulfate adenylate transferase) (SAT); Adenylyl-sulfate kinase (EC 2.7.1.25) (3'-phosphoadenosine-5'-phosphosulfate synthase) (APS kinase) (Adenosine-5'-phosphosulfate 3'-phosphotransferase) (Adenylylsul…	PAPSS2 ATPSK2	-0.217634	0.0377889
-0.232989	12.9039	-6.67255	5.67542e-06	0.000383151	4.17882	P17481					Q8NDH3	Probable aminopeptidase NPEPL1 (EC 3.4.11.-) (Aminopeptidase-like 1)	NPEPL1 KIAA1974	-0.217398	0.0481791
-0.231622	14.7018	-4.10059	0.00085351	0.011341	-0.847186	P21926					Q02127	Dihydroorotate dehydrogenase (quinone), mitochondrial (DHOdehase) (EC 1.3.5.2) (Dihydroorotate oxidase)	DHODH	-0.217181	0.00504292
-0.231581	14.6647	-3.1746	0.00595017	0.038026	-2.77972	O14949					Q5R372	Rab GTPase-activating protein 1-like	RABGAP1L HHL KIAA0471	-0.216872	0.0464869
-0.231134	13.8948	-3.39708	0.0037326	0.0281996	-2.14691	P13688					Q00537	Cyclin-dependent kinase 17 (EC 2.7.11.22) (Cell division protein kinase 17) (PCTAIRE-motif protein kinase 2) (Serine/threonine-protein kinase PCTAIRE-2)	CDK17 PCTAIRE2 PCTK2	-0.216857	0.0236595
-0.230668	14.1127	-3.24839	0.00509872	0.0343487	-2.66402	O75608					Q92817	Envoplakin (210 kDa cornified envelope precursor protein) (210 kDa paraneoplastic pemphigus antigen) (p210)	EVPL	-0.216217	0.00125228
-0.230046	8.97684	-1.73334	0.102476	0.248306	-5.43663	Q8IVB5					Q9H1Y0	Autophagy protein 5 (APG5-like) (Apoptosis-specific protein)	ATG5 APG5L ASP	-0.216088	0.0110612
-0.229749	12.6071	-3.04719	0.00776201	0.0455109	-3.02536	O00418					Q01970	1-phosphatidylinositol 4,5-bisphosphate phosphodiesterase beta-3 (EC 3.1.4.11) (Phosphoinositide phospholipase C-beta-3) (Phospholipase C-beta-3) (PLC-beta-3)	PLCB3	-0.214863	0.0199117
-0.229623	13.0199	-4.59865	0.000304901	0.00556007	0.141824	O60502					Q96QR8	Transcriptional activator protein Pur-beta (Purine-rich element-binding protein B)	PURB	-0.214704	0.00128138
-0.229618	10.8082	-4.26469	0.000606735	0.0091457	-0.547992	A0A2R8YFR7					Q8WUY1	Protein THEM6 (Mesenchymal stem cell protein DSCD75) (Thioesterase superfamily member 6)	THEM6 C8orf55 PSEC0098	-0.213773	0.0175299
-0.229186	13.373	-6.61599	6.27901e-06	0.000406598	4.0338	Q92608					Q96CV9	Optineurin (E3-14.7K-interacting protein) (FIP-2) (Huntingtin yeast partner L) (Huntingtin-interacting protein 7) (HIP-7) (Huntingtin-interacting protein L) (NEMO-related protein) (Optic neuropathy-inducing protein) (Transcription factor IIIA-interacting protein) (TFIIIA-IntP)	OPTN FIP2 GLC1E HIP7 HYPL NRP	-0.213453	0.00971361
-0.228854	13.5946	-5.0388	0.000125168	0.00295722	1.22213	Q9Y446					Q8N6S5	ADP-ribosylation factor-like protein 6-interacting protein 6 (ARL-6-interacting protein 6) (Aip-6) (Phosphonoformate immuno-associated protein 1)	ARL6IP6 PFAAP1	-0.213314	0.0398167
-0.228139	11.92	-3.98696	0.00108206	0.0130795	-1.1259	P05386					Q9BQ24	Zinc finger FYVE domain-containing protein 21 (ZF21)	ZFYVE21	-0.212954	0.00216607
-0.227985	13.9784	-4.27781	0.000590447	0.00899879	-0.444608	Q8ND56					O14787	Transportin-2 (Karyopherin beta-2b)	TNPO2	-0.212882	0.01227
-0.227492	13.6905	-4.27287	0.000596523	0.00905631	-0.46451	Q9H2D6					Q5TZA2	Rootletin (Ciliary rootlet coiled-coil protein)	CROCC KIAA0445	-0.212664	0.0205664
-0.227424	9.3452	-2.018	0.0608791	0.178011	-4.97656	Q7Z6J0					Q9Y4E1	WASH complex subunit 2C (Vaccinia virus penetration factor) (VPEF)	WASHC2C FAM21C KIAA0592 VPEF	-0.212554	0.0205664
-0.226937	13.838	-4.04748	0.000953529	0.0119994	-0.936981	P54136					Q9Y223	Bifunctional UDP-N-acetylglucosamine 2-epimerase/N-acetylmannosamine kinase (UDP-GlcNAc-2-epimerase/ManAc kinase) [Includes: UDP-N-acetylglucosamine 2-epimerase (hydrolyzing) (EC 3.2.1.183) (UDP-GlcNAc-2-epimerase) (Uridine diphosphate-N-acetylglucosamine-2-epimerase); N-acetylmannosamine kinase (EC 2.7.1.60) (ManAc kinase)]	GNE GLCNE	-0.2121	0.0260529
-0.226839	13.3166	-3.65137	0.00218741	0.0205279	-1.7457	Q96CC6					Q14694	Ubiquitin carboxyl-terminal hydrolase 10 (EC 3.4.19.12) (Deubiquitinating enzyme 10) (Ubiquitin thioesterase 10) (Ubiquitin-specific-processing protease 10)	USP10 KIAA0190	-0.211299	0.0199504
-0.226443	13.0379	-4.17831	0.00072596	0.010376	-0.623753	O43301					P08582	Melanotransferrin (Melanoma-associated antigen p97) (CD antigen CD228)	MELTF MAP97 MFI2	-0.211104	0.0292037
-0.226162	11.5705	-2.68464	0.0163933	0.074951	-3.73823	Q86V15					O96011	Peroxisomal membrane protein 11B (Peroxin-11B) (Peroxisomal biogenesis factor 11B) (Protein PEX11 homolog beta) (PEX11-beta)	PEX11B	-0.21089	0.0155414
-0.225591	12.6841	-3.23178	0.00527915	0.0351906	-2.6589	Q96S44					O00560	Syntenin-1 (Melanoma differentiation-associated protein 9) (MDA-9) (Pro-TGF-alpha cytoplasmic domain-interacting protein 18) (TACIP18) (Scaffold protein Pbp1) (Syndecan-binding protein 1)	SDCBP MDA9 SYCL	-0.210553	0.0173574
-0.224347	11.7109	-3.09834	0.00697732	0.0425751	-2.83929	P09104					Q96J92	Serine/threonine-protein kinase WNK4 (EC 2.7.11.1) (Protein kinase lysine-deficient 4) (Protein kinase with no lysine 4)	WNK4 PRKWNK4	-0.210112	0.00219051
-0.224234	10.6667	-2.64901	0.0176263	0.0787724	-3.85599	O15530					Q96HE7	ERO1-like protein alpha (ERO1-L) (ERO1-L-alpha) (EC 1.8.4.-) (Endoplasmic oxidoreductin-1-like protein) (Endoplasmic reticulum oxidoreductase alpha) (Oxidoreductin-1-L-alpha)	ERO1A ERO1L UNQ434/PRO865	-0.209367	0.00205867
-0.224019	12.1675	-2.47843	0.0248662	0.0989349	-4.10639	Q6VY07					Q15785	Mitochondrial import receptor subunit TOM34 (hTom34) (Translocase of outer membrane 34 kDa subunit)	TOMM34 URCC3	-0.208432	0.00534449
-0.223833	14.9479	-4.97655	0.000141782	0.00328375	0.995877	Q8TE73					Q6NXE6	Armadillo repeat-containing protein 6	ARMC6	-0.208045	0.00479702
-0.223548	13.2869	-1.94178	0.0701879	0.195097	-5.11017	P22223					Q96LJ7	Dehydrogenase/reductase SDR family member 1 (EC 1.1.-.-) (Short chain dehydrogenase/reductase family 19C member 1)	DHRS1 SDR19C1	-0.207883	0.0244452
-0.223267	13.4524	-3.11457	0.00674499	0.0416379	-2.83804	Q8TE77					Q8NBJ9	SID1 transmembrane family member 2	SIDT2 CGI-40 PSEC0072 UNQ685/PRO1325	-0.205941	0.00692573
-0.223237	13.1877	-5.14183	0.000101938	0.00252554	1.40266	Q969W9					Q03154	Aminoacylase-1 (ACY-1) (EC 3.5.1.14) (N-acyl-L-amino-acid amidohydrolase)	ACY1	-0.205598	0.0157031
-0.222839	10.6032	-8.07636	5.29978e-07	8.10991e-05	6.52966	Q9NRA8					Q5T601	Adhesion G-protein coupled receptor F1 (G protein-coupled receptor 110) (G protein-coupled receptor KPG_012) (G protein-coupled receptor PGR19)	ADGRF1 GPR110 PGR19	-0.205587	0.0126025
-0.222283	13.6272	-2.5789	0.0203172	0.0871643	-3.99015	P0CJ79					Q9NR46	Endophilin-B2 (SH3 domain-containing GRB2-like protein B2)	SH3GLB2 KIAA1848 PP578	-0.205232	0.0227986
-0.222221	13.2939	-3.67851	0.00206617	0.0198364	-1.76194	Q9P2E9					Q8TDX7	Serine/threonine-protein kinase Nek7 (EC 2.7.11.1) (Never in mitosis A-related kinase 7) (NimA-related protein kinase 7)	NEK7	-0.205051	0.0257278
-0.221817	12.7001	-2.60622	0.019225	0.0836202	-3.92307	P62633					Q86UP2	Kinectin (CG-1 antigen) (Kinesin receptor)	KTN1 CG1 KIAA0004	-0.205008	0.010725
-0.221598	13.7448	-1.11817	0.280188	0.466257	-6.26378	Q86XK7					O60462	Neuropilin-2 (Vascular endothelial cell growth factor 165 receptor 2)	NRP2 VEGF165R2	-0.204292	0.0163948
-0.221445	13.9987	-3.38925	0.00379445	0.0284629	-2.29633	O60504					Q9NZQ3	NCK-interacting protein with SH3 domain (54 kDa VacA-interacting protein) (54 kDa vimentin-interacting protein) (VIP54) (90 kDa SH3 protein interacting with Nck) (AF3p21) (Dia-interacting protein 1) (DIP-1) (Diaphanous protein-interacting protein) (SH3 adapter protein SPIN90) (WASP-interacting SH3-domain protein) (WISH) (Wiskott-Aldrich syndrome protein-interacting protein)	NCKIPSD AF3P21 SPIN90	-0.203268	0.0464869
-0.221262	11.0109	-3.38329	0.00384221	0.0287193	-2.33504	Q9HBE1					O95571	Persulfide dioxygenase ETHE1, mitochondrial (EC 1.13.11.18) (Ethylmalonic encephalopathy protein 1) (Hepatoma subtracted clone one protein) (Sulfur dioxygenase ETHE1)	ETHE1 HSCO	-0.202926	0.0362265
-0.221171	13.1618	-3.09576	0.0070149	0.0427222	-2.9736	P35237					Q16698	2,4-dienoyl-CoA reductase [(3E)-enoyl-CoA-producing], mitochondrial (EC 1.3.1.124) (2,4-dienoyl-CoA reductase [NADPH]) (4-enoyl-CoA reductase [NADPH]) (Short chain dehydrogenase/reductase family 18C member 1)	DECR1 DECR SDR18C1	-0.202468	0.0021786
-0.221153	13.951	-3.54207	0.00275231	0.0237312	-2.03417	P23193					Q9BXS9	Solute carrier family 26 member 6 (Anion exchange transporter) (Pendrin-like protein 1) (Pendrin-L1)	SLC26A6	-0.201666	0.0459652
-0.220252	7.81285	-2.28497	0.0364692	0.125302	-4.49768	Q8IWY9					Q9BZ95	Histone-lysine N-methyltransferase NSD3 (EC 2.1.1.370) (EC 2.1.1.371) (Nuclear SET domain-containing protein 3) (Protein whistle) (WHSC1-like 1 isoform 9 with methyltransferase activity to lysine) (Wolf-Hirschhorn syndrome candidate 1-like protein 1) (WHSC1-like protein 1)	NSD3 WHSC1L1 DC28	-0.201594	0.00453888
-0.220199	11.7854	-2.55706	0.0212331	0.0895912	-4.00874	Q96A22					Q15154	Pericentriolar material 1 protein (PCM-1) (hPCM-1)	PCM1	-0.200718	0.00118764
-0.219918	14.614	-6.40849	9.13206e-06	0.000508352	3.69154	P26583					Q9BUK6	Protein misato homolog 1	MSTO1 LST005 SLTP005	-0.200689	0.0285091
-0.219906	12.134	-2.80417	0.0128349	0.0632868	-3.45689	Q9NZU5					O95832	Claudin-1 (Senescence-associated epithelial membrane protein)	CLDN1 CLD1 SEMP1 UNQ481/PRO944	-0.200083	0.00138023
-0.219424	13.6455	-3.55988	0.0026512	0.0232382	-1.88796	Q16822					P12268	Inosine-5'-monophosphate dehydrogenase 2 (IMP dehydrogenase 2) (IMPD 2) (IMPDH 2) (EC 1.1.1.205) (Inosine-5'-monophosphate dehydrogenase type II) (IMP dehydrogenase II) (IMPDH-II)	IMPDH2 IMPD2	-0.199908	0.0459652
-0.218819	10.5972	-2.90333	0.0104617	0.0548743	-3.25155	O75564					Q7LG56	Ribonucleoside-diphosphate reductase subunit M2 B (EC 1.17.4.1) (TP53-inducible ribonucleotide reductase M2 B) (p53-inducible ribonucleotide reductase small subunit 2-like protein) (p53R2)	RRM2B P53R2	-0.199276	0.0120943
-0.218666	12.7028	-2.9239	0.010026	0.0530753	-3.19028	Q53EL6					Q86XS8	E3 ubiquitin-protein ligase RNF130 (EC 2.3.2.27) (Goliath homolog) (H-Goliath) (RING finger protein 130) (RING-type E3 ubiquitin transferase RNF130)	RNF130	-0.198172	0.00347119
-0.218026	12.855	-4.46596	0.000400307	0.00681058	-0.130755	Q9ULV0					Q9UN37	Vacuolar protein sorting-associated protein 4A (EC 3.6.4.6) (Protein SKD2) (VPS4-1) (hVPS4)	VPS4A VPS4	-0.197945	0.0210858
-0.217896	13.6017	-3.42728	0.00350317	0.0275138	-2.24556	P29218					Q00653	Nuclear factor NF-kappa-B p100 subunit (DNA-binding factor KBF2) (H2TF1) (Lymphocyte translocation chromosome 10 protein) (Nuclear factor of kappa light polypeptide gene enhancer in B-cells 2) (Oncogene Lyt-10) (Lyt10) [Cleaved into: Nuclear factor NF-kappa-B p52 subunit]	NFKB2 LYT10	-0.197807	0.0113629
-0.217874	13.224	-2.05803	0.0564535	0.169628	-4.77596	Q8IU85					Q03426	Mevalonate kinase (MK) (EC 2.7.1.36)	MVK	-0.197015	0.0386912
-0.217634	13.8455	-3.1809	0.00587227	0.0377889	-2.59592	O95340					Q86WR7	Proline and serine-rich protein 2	PROSER2 C10orf47	-0.19679	0.0486644
-0.217398	11.4207	-2.99651	0.00862456	0.0481791	-3.06102	Q8NDH3					P62280	40S ribosomal protein S11 (Small ribosomal subunit protein uS17)	RPS11	-0.194469	0.00128138
-0.217221	14.4237	-2.47172	0.0252019	0.0995707	-4.06218	Q03135					Q9NRF8	CTP synthase 2 (EC 6.3.4.2) (CTP synthetase 2) (UTP--ammonia ligase 2)	CTPS2	-0.1944	0.00549297
-0.217181	14.3539	-4.66865	0.000264289	0.00504292	0.302695	Q02127					O14639	Actin-binding LIM protein 1 (abLIM-1) (Actin-binding LIM protein family member 1) (Actin-binding double zinc finger protein) (LIMAB1) (Limatin)	ABLIM1 ABLIM KIAA0059 LIMAB1	-0.193688	0.0160338
-0.216872	13.5419	-3.02566	0.00811759	0.0464869	-3.11466	Q5R372					P62266	40S ribosomal protein S23 (Small ribosomal subunit protein uS12)	RPS23	-0.193463	0.0112686
-0.216857	10.0052	-3.54416	0.00274027	0.0236595	-2.05696	Q00537					Q9BTX3	Transmembrane protein 208	TMEM208 HSPC171	-0.193271	0.00151633
-0.216217	13.1213	-5.71775	3.31522e-05	0.00125228	2.39503	Q92817					O14939	Phospholipase D2 (PLD 2) (hPLD2) (EC 3.1.4.4) (Choline phosphatase 2) (PLD1C) (Phosphatidylcholine-hydrolyzing phospholipase D2)	PLD2	-0.192581	0.00389853
-0.216088	13.3301	-4.13268	0.000798302	0.0110612	-0.752219	Q9H1Y0					Q9P2D1	Chromodomain-helicase-DNA-binding protein 7 (CHD-7) (EC 3.6.4.12) (ATP-dependent helicase CHD7)	CHD7 KIAA1416	-0.192561	0.000472657
-0.215075	13.9354	-1.39479	0.182353	0.362422	-5.91868	P22676					P12532	Creatine kinase U-type, mitochondrial (EC 2.7.3.2) (Acidic-type mitochondrial creatine kinase) (Mia-CK) (Ubiquitous mitochondrial creatine kinase) (U-MtCK)	CKMT1A CKMT; CKMT1B CKMT	-0.192492	0.0221415
-0.214863	13.5477	-3.67556	0.00207902	0.0199117	-1.76979	Q01970					Q96K17	Transcription factor BTF3 homolog 4 (Basic transcription factor 3-like 4)	BTF3L4	-0.192259	0.0244028
-0.214822	13.0281	-2.83089	0.0121485	0.060848	-3.33245	Q8TB45					Q8NBM8	Prenylcysteine oxidase-like (EC 1.8.3.-)	PCYOX1L PSEC0105	-0.19134	0.0205258
-0.214704	12.809	-5.68222	3.5487e-05	0.00128138	2.29586	Q96QR8					P58557	Endoribonuclease YbeY (EC 3.1.-.-)	YBEY C21orf57	-0.190334	0.0338024
-0.21448	15.092	-2.83341	0.0120855	0.0607091	-3.44341	P60903					Q96DH6	RNA-binding protein Musashi homolog 2 (Musashi-2)	MSI2	-0.190094	0.00971361
-0.213773	14.238	-3.76403	0.00172647	0.0175299	-1.55144	Q8WUY1					Q58FF8	Putative heat shock protein HSP 90-beta 2 (Heat shock protein 90-beta b) (Heat shock protein 90Bb)	HSP90AB2P HSP90BB	-0.190041	0.0084737
-0.213738	15.1955	-2.47148	0.0252143	0.0995707	-4.18244	P63104					O60716	Catenin delta-1 (Cadherin-associated Src substrate) (CAS) (p120 catenin) (p120(ctn)) (p120(cas))	CTNND1 KIAA0384	-0.189992	0.000405706
-0.213589	13.7943	-2.47903	0.0248365	0.0988786	-4.11567	Q92599					Q15390	Mitochondrial fission regulator 1 (Chondrocyte protein with a poly-proline region)	MTFR1 CHPPR FAM54A2 KIAA0009	-0.18991	0.0335847
-0.213453	12.804	-4.22301	0.000661552	0.00971361	-0.647897	Q96CV9					P46736	Lys-63-specific deubiquitinase BRCC36 (EC 3.4.19.-) (BRCA1-A complex subunit BRCC36) (BRCA1/BRCA2-containing complex subunit 3) (BRCA1/BRCA2-containing complex subunit 36) (BRISC complex subunit BRCC36)	BRCC3 BRCC36 C6.1A CXorf53	-0.189186	0.0116112
-0.213409	12.5736	-2.24659	0.0393053	0.131835	-4.5176	O15374					Q6WKZ4	Rab11 family-interacting protein 1 (Rab11-FIP1) (Rab-coupling protein)	RAB11FIP1 RCP	-0.189094	0.0331726
-0.213314	14.9964	-3.1435	0.00634958	0.0398167	-2.80554	Q8N6S5					Q9BVP2	Guanine nucleotide-binding protein-like 3 (E2-induced gene 3 protein) (Novel nucleolar protein 47) (NNP47) (Nucleolar GTP-binding protein 3) (Nucleostemin)	GNL3 E2IG3 NS	-0.188244	0.0281996
-0.213134	13.2986	-2.59611	0.0196225	0.0847682	-3.92861	P30520					P57682	Krueppel-like factor 3 (Basic krueppel-like factor) (CACCC-box-binding protein BKLF) (TEF-2)	KLF3 BKLF	-0.187888	0.0179279
-0.212954	13.6516	-5.27386	7.85056e-05	0.00216607	1.50187	Q9BQ24					Q8NDA8	Maestro heat-like repeat-containing protein family member 1 (HEAT repeat-containing protein 7A)	MROH1 HEATR7A KIAA1833	-0.187516	0.0260205
-0.212882	12.416	-4.02801	0.000993093	0.01227	-1.04042	O14787					Q9UBC5	Unconventional myosin-Ia (Brush border myosin I) (BBM-I) (BBMI) (Myosin I heavy chain) (MIHC)	MYO1A MYHL	-0.186794	0.0424617
-0.212664	15.9795	-3.64778	0.002204	0.0205664	-1.80989	Q5TZA2					O95721	Synaptosomal-associated protein 29 (SNAP-29) (Soluble 29 kDa NSF attachment protein) (Vesicle-membrane fusion protein SNAP-29)	SNAP29	-0.186565	0.0106176
-0.212554	12.989	-3.64436	0.00221986	0.0205664	-1.84761	Q9Y4E1					Q5PRF9	Protein Smaug homolog 2 (Smaug 2) (hSmaug2) (Sterile alpha motif domain-containing protein 4B) (SAM domain-containing protein 4B)	SAMD4B SMAUG2	-0.186278	0.00865736
-0.212414	13.6388	-2.50635	0.0235134	0.0954067	-3.91393	P11413					Q8IWW6	Rho GTPase-activating protein 12 (Rho-type GTPase-activating protein 12)	ARHGAP12	-0.186173	0.0380484
-0.2121	13.7569	-3.46692	0.00322322	0.0260529	-2.20485	Q9Y223					Q13136	Liprin-alpha-1 (LAR-interacting protein 1) (LIP-1) (Protein tyrosine phosphatase receptor type f polypeptide-interacting protein alpha-1) (PTPRF-interacting protein alpha-1)	PPFIA1 LIP1	-0.185954	0.0307733
-0.211299	13.6269	-3.6722	0.00209376	0.0199504	-1.76912	Q14694					Q14249	Endonuclease G, mitochondrial (Endo G) (EC 3.1.30.-)	ENDOG	-0.185389	0.00395484
-0.211104	12.4698	-3.37084	0.00394399	0.0292037	-2.31286	P08582					Q6DD87	Zinc finger protein 787 (TTF-I-interacting peptide 20)	ZNF787	-0.18511	0.00299955
-0.21089	14.1819	-3.84565	0.00145471	0.0155414	-1.41939	O96011					Q07866	Kinesin light chain 1 (KLC 1)	KLC1 KLC KNS2	-0.18506	0.0235931
-0.210592	13.2491	-1.92518	0.0723774	0.19892	-5.11265	Q8IVF2					P48637	Glutathione synthetase (GSH synthetase) (GSH-S) (EC 6.3.2.3) (Glutathione synthase)	GSS	-0.185048	0.0153831
-0.210553	12.8616	-3.77138	0.00170002	0.0173574	-1.48711	O00560					Q96HD1	Protein disulfide isomerase CRELD1 (EC 5.3.4.1) (Cysteine-rich with EGF-like domain protein 1)	CRELD1 CIRRIN UNQ188/PRO214	-0.184908	0.00118004
-0.210459	13.0672	-2.85399	0.0115837	0.058808	-3.41337	P09110					Q14BN4	Sarcolemmal membrane-associated protein (Sarcolemmal-associated protein)	SLMAP KIAA1601 SLAP UNQ1847/PRO3577	-0.184271	0.0252771
-0.210112	13.5687	-5.26068	8.05706e-05	0.00219051	1.52776	Q96J92					P08047	Transcription factor Sp1	SP1 TSFP1	-0.184162	0.00971361
-0.209946	14.3289	-2.85786	0.0114917	0.0586224	-3.39071	P13747					Q8N0S6	Centromere protein L (CENP-L) (Interphase centromere complex protein 33)	CENPL C1orf155 ICEN33	-0.183786	0.00151633
-0.209525	12.9622	-2.8137	0.0125858	0.0622877	-3.50538	Q9Y547					Q9NY65	Tubulin alpha-8 chain (Alpha-tubulin 8) (Tubulin alpha chain-like 2)	TUBA8 TUBAL2	-0.183764	0.0435583
-0.209367	14.3533	-5.30861	7.33152e-05	0.00205867	1.61716	Q96HE7					P09917	Polyunsaturated fatty acid 5-lipoxygenase (EC 1.13.11.-) (Arachidonate 5-lipoxygenase) (5-LO) (5-lipoxygenase) (EC 1.13.11.34)	ALOX5 LOG5	-0.183515	0.036572
-0.209295	12.1161	-1.91943	0.0731502	0.199809	-5.08583	Q12955					O15121	Sphingolipid delta(4)-desaturase DES1 (EC 1.14.19.17) (Cell migration-inducing gene 15 protein) (Degenerative spermatocyte homolog 1) (Dihydroceramide desaturase-1) (Membrane lipid desaturase)	DEGS1 DES1 MLD MIG15	-0.183166	0.040402
-0.208432	12.6391	-4.63226	0.000284658	0.00534449	0.222875	Q15785					Q14011	Cold-inducible RNA-binding protein (A18 hnRNP) (Glycine-rich RNA-binding protein CIRP)	CIRBP A18HNRNP CIRP	-0.182707	0.00822212
-0.208351	13.7755	-2.5168	0.0230251	0.0940267	-3.98044	Q9NP91					Q15642	Cdc42-interacting protein 4 (Protein Felic) (Salt tolerant protein) (hSTP) (Thyroid receptor-interacting protein 10) (TR-interacting protein 10) (TRIP-10)	TRIP10 CIP4 STOT STP	-0.182151	0.0198166
-0.208136	13.3197	-2.44281	0.0266994	0.102937	-4.07141	P48681					Q8IV56	Proline-rich protein 15	PRR15	-0.182121	0.0241526
-0.208045	11.649	-4.6985	0.000248695	0.00479702	0.42784	Q6NXE6					P46781	40S ribosomal protein S9 (Small ribosomal subunit protein uS4)	RPS9	-0.18103	0.00366985
-0.20797	13.6448	-2.77796	0.0135449	0.0652118	-3.54866	Q9UH03					P13196	5-aminolevulinate synthase, nonspecific, mitochondrial (ALAS-H) (EC 2.3.1.37) (5-aminolevulinic acid synthase 1) (Delta-ALA synthase 1) (Delta-aminolevulinate synthase 1)	ALAS1 ALAS3 ALASH OK/SW-cl.121	-0.180982	0.0393091
-0.207883	13.9158	-3.52155	0.00287363	0.0244452	-2.07209	Q96LJ7					Q9NUN5	Lysosomal cobalamin transport escort protein LMBD1 (LMBD1) (HDAg-L-interacting protein NESI) (LMBR1 domain-containing protein 1) (Nuclear export signal-interacting protein)	LMBRD1 C6orf209 NESI BM-021 CD001 MSTP044	-0.180416	0.0470956
-0.207873	11.8437	-2.48394	0.0245934	0.098375	-4.05924	Q9P021					O75962	Triple functional domain protein (EC 2.7.11.1) (PTPRF-interacting protein)	TRIO	-0.180299	0.025386
-0.207802	12.8283	-2.6057	0.0192455	0.0836223	-3.82211	P13798					P46783	40S ribosomal protein S10 (Small ribosomal subunit protein eS10)	RPS10	-0.179751	0.00342196
-0.206927	15.4317	-2.82349	0.0123349	0.0614903	-3.4273	Q9H095					O95359	Transforming acidic coiled-coil-containing protein 2 (Anti-Zuai-1) (AZU-1)	TACC2	-0.179492	0.0459652
-0.206103	12.4715	-1.93005	0.071729	0.197996	-5.03835	P27707					Q15185	Prostaglandin E synthase 3 (EC 5.3.99.3) (Cytosolic prostaglandin E2 synthase) (cPGES) (Hsp90 co-chaperone) (Progesterone receptor complex p23) (Telomerase-binding protein p23)	PTGES3 P23 TEBP	-0.179052	0.0343487
-0.205941	14.1066	-4.45263	0.00041144	0.00692573	-0.101071	Q8NBJ9					Q92614	Unconventional myosin-XVIIIa (Molecule associated with JAK3 N-terminus) (MAJN) (Myosin containing a PDZ domain) (Surfactant protein receptor SP-R210) (SP-R210)	MYO18A CD245 KIAA0216 MYSPDZ	-0.178738	0.0115634
-0.205598	12.6501	-3.83752	0.00147974	0.0157031	-1.38732	Q03154					P62269	40S ribosomal protein S18 (Ke-3) (Ke3) (Small ribosomal subunit protein uS13)	RPS18 D6S218E	-0.177825	0.00925489
-0.205587	12.6075	-4.00748	0.00103664	0.0126025	-1.06634	Q5T601					Q15119	[Pyruvate dehydrogenase (acetyl-transferring)] kinase isozyme 2, mitochondrial (EC 2.7.11.2) (Pyruvate dehydrogenase kinase isoform 2) (PDH kinase 2) (PDKII)	PDK2 PDHK2	-0.17778	0.00700358
-0.205368	11.6219	-2.47779	0.0248978	0.0989983	-4.17945	Q9HCE3					P16422	Epithelial cell adhesion molecule (Ep-CAM) (Adenocarcinoma-associated antigen) (Cell surface glycoprotein Trop-1) (Epithelial cell surface antigen) (Epithelial glycoprotein) (EGP) (Epithelial glycoprotein 314) (EGP314) (hEGP314) (KS 1/4 antigen) (KSA) (Major gastrointestinal tumor-associated protein GA733-2) (Tumor-associated calcium signal transducer 1) (CD antigen CD326)	EPCAM GA733-2 M1S2 M4S1 MIC18 TACSTD1 TROP1	-0.177634	0.0252621
-0.205232	13.3522	-3.57029	0.00259385	0.0227986	-1.88927	Q9NR46					Q9H9C1	Spermatogenesis-defective protein 39 homolog (hSPE-39) (VPS33B-interacting protein in apical-basolateral polarity regulator) (VPS33B-interacting protein in polarity and apical restriction)	VIPAS39 C14orf133 SPE39 VIPAR	-0.176763	0.0363322
-0.205051	13.4737	-3.47817	0.00314796	0.0257278	-2.16377	Q8TDX7					Q9Y6K5	2'-5'-oligoadenylate synthase 3 ((2-5')oligo(A) synthase 3) (2-5A synthase 3) (EC 2.7.7.84) (p100 OAS) (p100OAS)	OAS3 P/OKcl.4	-0.176091	0.01227
-0.205008	13.9985	-4.15596	0.000760516	0.010725	-0.684731	Q86UP2					P33176	Kinesin-1 heavy chain (Conventional kinesin heavy chain) (Ubiquitous kinesin heavy chain) (UKHC)	KIF5B KNS KNS1	-0.175785	0.043306
-0.20466	14.4327	-2.60321	0.0193427	0.0838446	-3.89008	Q93045					P29692	Elongation factor 1-delta (EF-1-delta) (Antigen NY-CO-4)	EEF1D EF1D	-0.175662	0.0183532
-0.204292	13.0446	-3.80837	0.00157303	0.0163948	-1.45786	O60462					Q7Z739	YTH domain-containing family protein 3 (DF3)	YTHDF3	-0.175518	0.0372287
-0.204276	12.2905	-1.89837	0.0760437	0.204741	-5.16123	Q9UEW8					Q13033	Striatin-3 (Cell cycle autoantigen SG2NA) (S/G2 antigen)	STRN3 GS2NA SG2NA	-0.175367	0.0361278
-0.203268	11.7004	-3.02534	0.008123	0.0464869	-3.06728	Q9NZQ3					O14964	Hepatocyte growth factor-regulated tyrosine kinase substrate (Hrs) (Protein pp110)	HGS HRS	-0.175235	0.0260205
-0.202926	14.239	-3.21145	0.00550876	0.0362265	-2.71251	O95571					P05091	Aldehyde dehydrogenase, mitochondrial (EC 1.2.1.3) (ALDH class 2) (ALDH-E2) (ALDHI)	ALDH2 ALDM	-0.17516	0.0457302
-0.202468	14.0948	-5.26654	7.96463e-05	0.0021786	1.47435	Q16698					Q8N567	Zinc finger CCHC domain-containing protein 9	ZCCHC9	-0.175009	0.00762245
-0.202387	13.7794	-2.82865	0.0122046	0.0610806	-3.39785	P31040					P30530	Tyrosine-protein kinase receptor UFO (EC 2.7.10.1) (AXL oncogene)	AXL UFO	-0.174967	0.0275138
-0.202181	16.0159	-2.2875	0.0362884	0.125248	-4.40022	Q96HH6					P61019	Ras-related protein Rab-2A	RAB2A RAB2	-0.174943	0.0339103
-0.201666	12.3976	-3.03723	0.00792456	0.0459652	-3.09144	Q9BXS9					O14548	Cytochrome c oxidase subunit 7A-related protein, mitochondrial (COX7a-related protein) (Cytochrome c oxidase subunit VIIa-related protein) (EB1)	COX7A2L COX7AR COX7RP	-0.173472	0.0342186
-0.201594	13.1891	-4.73188	0.000232371	0.00453888	0.464378	Q9BZ95					P36915	Guanine nucleotide-binding protein-like 1 (GTP-binding protein HSR1)	GNL1 HSR1	-0.17239	0.0205664
-0.201129	14.2735	-2.74072	0.0146189	0.0688725	-3.62875	P60891					Q15554	Telomeric repeat-binding factor 2 (TTAGGG repeat-binding factor 2) (Telomeric DNA-binding protein)	TERF2 TRBF2 TRF2	-0.171925	0.0378874
-0.200775	13.6891	-2.64515	0.0177652	0.079129	-3.83709	P27695					O14920	Inhibitor of nuclear factor kappa-B kinase subunit beta (I-kappa-B-kinase beta) (IKK-B) (IKK-beta) (IkBKB) (EC 2.7.11.10) (I-kappa-B kinase 2) (IKK2) (Nuclear factor NF-kappa-B inhibitor kinase beta) (NFKBIKB) (Serine/threonine protein kinase IKBKB) (EC 2.7.11.1)	IKBKB IKKB	-0.171556	0.0103236
-0.200718	12.3387	-5.78414	2.92064e-05	0.00118764	2.50428	Q15154					Q12904	Aminoacyl tRNA synthase complex-interacting multifunctional protein 1 (Multisynthase complex auxiliary component p43) [Cleaved into: Endothelial monocyte-activating polypeptide 2 (EMAP-2) (Endothelial monocyte-activating polypeptide II) (EMAP-II) (Small inducible cytokine subfamily E member 1)]	AIMP1 EMAP2 SCYE1	-0.17148	0.0136836
-0.200689	13.0176	-3.38792	0.0038051	0.0285091	-2.3005	Q9BUK6					O15013	Rho guanine nucleotide exchange factor 10	ARHGEF10 KIAA0294	-0.171128	0.0112013
-0.200496	13.2236	-2.35909	0.0315242	0.115238	-4.31646	P00966					Q08209	Serine/threonine-protein phosphatase 2B catalytic subunit alpha isoform (EC 3.1.3.16) (CAM-PRP catalytic subunit) (Calmodulin-dependent calcineurin A subunit alpha isoform)	PPP3CA CALNA CNA	-0.170896	0.00121027
-0.200083	13.3304	-5.59491	4.19767e-05	0.00138023	2.18232	O95832					O95395	Beta-1,3-galactosyl-O-glycosyl-glycoprotein beta-1,6-N-acetylglucosaminyltransferase 3 (EC 2.4.1.102) (EC 2.4.1.148) (EC 2.4.1.150) (C2GnT-mucin type) (C2GnT-M) (hC2GnT-M) (Core 2/core 4 beta-1,6-N-acetylglucosaminyltransferase) (C2/4GnT)	GCNT3	-0.170531	0.00277014
-0.200067	15.2555	-2.63179	0.0182538	0.0807236	-3.85003	Q9H1Z9					P62857	40S ribosomal protein S28 (Small ribosomal subunit protein eS28)	RPS28	-0.170385	0.0107258
-0.199908	14.0524	-3.03429	0.00797308	0.0459652	-2.99439	P12268					Q02447	Transcription factor Sp3 (SPR-2)	SP3	-0.170121	0.0302145
-0.199276	11.8202	-4.04045	0.000967621	0.0120943	-0.969928	Q7LG56					Q7Z4F1	Low-density lipoprotein receptor-related protein 10 (LRP-10)	LRP10 MSTP087 SP220 UNQ389/PRO724	-0.169946	0.0382715
-0.198927	14.54	-2.35982	0.0314789	0.115138	-4.3749	P06730					P62277	40S ribosomal protein S13 (Small ribosomal subunit protein uS15)	RPS13	-0.169872	0.00252708
-0.198732	12.0032	-2.3738	0.030621	0.112715	-4.35034	Q96CN5					Q969E2	Secretory carrier-associated membrane protein 4 (Secretory carrier membrane protein 4)	SCAMP4	-0.169406	0.0051011
-0.198606	12.8082	-2.78771	0.0132765	0.0644624	-3.5254	Q16644					Q8TDZ2	[F-actin]-monooxygenase MICAL1 (EC 1.14.13.225) (Molecule interacting with CasL protein 1) (MICAL-1) (NEDD9-interacting protein with calponin homology and LIM domains)	MICAL1 MICAL NICAL	-0.169297	0.00772017
-0.198561	13.7306	-2.89472	0.0106495	0.055623	-3.3417	Q9NR12					Q12933	TNF receptor-associated factor 2 (EC 2.3.2.27) (E3 ubiquitin-protein ligase TRAF2) (RING-type E3 ubiquitin transferase TRAF2) (Tumor necrosis factor type 2 receptor-associated protein 3)	TRAF2 TRAP3	-0.168971	0.0272708
-0.198172	13.1734	-4.93106	0.000155345	0.00347119	0.955065	Q86XS8					P63172	Dynein light chain Tctex-type 1 (Protein CW-1) (T-complex testis-specific protein 1 homolog)	DYNLT1 TCTEL1 TCTEX-1 TCTEX1	-0.167739	0.00918443
-0.197945	11.2666	-3.63039	0.00228601	0.0210858	-1.87829	Q9UN37					P35244	Replication protein A 14 kDa subunit (RP-A p14) (Replication factor A protein 3) (RF-A protein 3)	RPA3 REPA3 RPA14	-0.16758	0.0404704
-0.197807	13.141	-4.09216	0.000868646	0.0113629	-0.859632	Q00653					Q92930	Ras-related protein Rab-8B	RAB8B	-0.167565	0.00119651
-0.197015	12.0481	-3.16246	0.00610304	0.0386912	-2.76913	Q03426					Q6JQN1	Acyl-CoA dehydrogenase family member 10 (ACAD-10) (EC 1.3.99.-)	ACAD10	-0.167442	0.0360642
-0.19679	13.381	-2.98883	0.00876325	0.0486644	-3.16393	Q86WR7					Q9Y2H5	Pleckstrin homology domain-containing family A member 6 (PH domain-containing family A member 6) (Phosphoinositol 3-phosphate-binding protein 3) (PEPP-3)	PLEKHA6 KIAA0969 PEPP3	-0.167405	0.0261707
-0.195957	13.6411	-2.46786	0.0253974	0.0999827	-4.12639	Q16719					Q9HCU5	Prolactin regulatory element-binding protein (Mammalian guanine nucleotide exchange factor mSec12)	PREB SEC12	-0.166541	0.035702
-0.194852	12.9307	-2.80265	0.012875	0.0633369	-3.50921	Q9P227					P23526	Adenosylhomocysteinase (AdoHcyase) (EC 3.3.1.1) (S-adenosyl-L-homocysteine hydrolase)	AHCY SAHH	-0.166472	0.0360642
-0.194782	13.7287	-2.88487	0.0108686	0.056396	-3.30646	P42166					Q96T88	E3 ubiquitin-protein ligase UHRF1 (EC 2.3.2.27) (Inverted CCAAT box-binding protein of 90 kDa) (Nuclear protein 95) (Nuclear zinc finger protein Np95) (HuNp95) (hNp95) (RING finger protein 106) (RING-type E3 ubiquitin transferase UHRF1) (Transcription factor ICBP90) (Ubiquitin-like PHD and RING finger domain-containing protein 1) (hUHRF1) (Ubiquitin-like-containing PHD and RING finger domains pro…	UHRF1 ICBP90 NP95 RNF106	-0.166458	0.0490857
-0.194469	14.9972	-5.68147	3.55379e-05	0.00128138	2.32973	P62280					Q9Y5H8	Protocadherin alpha-3 (PCDH-alpha-3)	PCDHA3	-0.165854	0.0252621
-0.1944	12.6815	-4.61166	0.000296894	0.00549297	0.303908	Q9NRF8					Q92900	Regulator of nonsense transcripts 1 (EC 3.6.4.-) (ATP-dependent helicase RENT1) (Nonsense mRNA reducing factor 1) (NORF1) (Up-frameshift suppressor 1 homolog) (hUpf1)	UPF1 KIAA0221 RENT1	-0.165594	0.0113629
-0.194264	12.3322	-1.97426	0.0660748	0.188202	-5.05887	Q96K12					Q15326	Zinc finger MYND domain-containing protein 11 (Adenovirus 5 E1A-binding protein) (Bone morphogenetic protein receptor-associated molecule 1) (Protein BS69)	ZMYND11 BRAM1 BS69	-0.165449	0.0470956
-0.193709	14.2619	-1.82948	0.0862368	0.222644	-5.24604	P42574					Q86V48	Leucine zipper protein 1	LUZP1	-0.165431	0.00941636
-0.193688	13.7627	-3.8244	0.00152101	0.0160338	-1.42926	O14639					P10644	cAMP-dependent protein kinase type I-alpha regulatory subunit (Tissue-specific extinguisher 1) (TSE1)	PRKAR1A PKR1 PRKAR1 TSE1	-0.16532	0.0364529
-0.193463	14.6696	-4.11135	0.000834579	0.0112686	-0.851548	P62266					Q8N3E9	1-phosphatidylinositol 4,5-bisphosphate phosphodiesterase delta-3 (EC 3.1.4.11) (Phosphoinositide phospholipase C-delta-3) (Phospholipase C-delta-3) (PLC-delta-3)	PLCD3 KIAA1964	-0.164766	0.00447979
-0.193271	13.2678	-5.51749	4.87579e-05	0.00151633	2.04749	Q9BTX3					P52758	2-iminobutanoate/2-iminopropanoate deaminase (EC 3.5.99.10) (14.5 kDa translational inhibitor protein) (hp14.5) (p14.5) (Heat-responsive protein 12) (Reactive intermediate imine deaminase A homolog) (Translation inhibitor L-PSP ribonuclease) (UK114 antigen homolog)	RIDA HRSP12	-0.164472	0.0113629
-0.193259	11.6227	-2.77708	0.0135693	0.0652357	-3.58411	Q8NB50					Q643R3	Lysophospholipid acyltransferase LPCAT4 (1-acylglycerol-3-phosphate O-acyltransferase 7) (1-AGP acyltransferase 7) (1-AGPAT 7) (1-acylglycerophosphocholine O-acyltransferase) (EC 2.3.1.23) (1-acylglycerophosphoserine O-acyltransferase) (EC 2.3.1.n6) (1-alkenylglycerophosphoethanolamine O-acyltransferase) (EC 2.3.1.121) (1-alkylglycerophosphocholine O-acetyltransferase) (EC 2.3.1.67) (Acyltransfer…	LPCAT4 AGPAT7 AYTL3 LPEAT2	-0.163754	0.0470699
-0.193204	13.5039	-2.55037	0.0215212	0.0902804	-3.85398	Q13501					Q9UNA1	Rho GTPase-activating protein 26 (GTPase regulator associated with focal adhesion kinase) (Oligophrenin-1-like protein) (Rho-type GTPase-activating protein 26)	ARHGAP26 GRAF KIAA0621 OPHN1L	-0.163726	0.0137039
-0.192633	14.1694	-2.06747	0.0554529	0.168046	-4.9178	P35579					Q53FZ2	Acyl-coenzyme A synthetase ACSM3, mitochondrial (EC 6.2.1.2) (Acyl-CoA synthetase medium-chain family member 3) (Butyrate--CoA ligase 3) (Butyryl-coenzyme A synthetase 3) (Middle-chain acyl-CoA synthetase 3) (Propionate--CoA ligase) (EC 6.2.1.17) (Protein SA homolog)	ACSM3 SAH	-0.163443	0.020432
-0.192581	12.32	-4.84297	0.000185527	0.00389853	0.656102	O14939					Q6P9B6	MTOR-associated protein MEAK7 (MEAK7) (MTOR associated protein, eak-7 homolog) (TBC/LysM-associated domain-containing protein 1) (TLD domain-containing protein 1)	MEAK7 KIAA1609 TLDC1	-0.162557	0.00880564
-0.192561	12.3781	-6.46827	8.19291e-06	0.000472657	3.80281	Q9P2D1					Q6Y7W6	GRB10-interacting GYF protein 2 (PERQ amino acid-rich with GYF domain-containing protein 2) (Trinucleotide repeat-containing gene 15 protein)	GIGYF2 KIAA0642 PERQ2 TNRC15	-0.162447	0.0462075
-0.192492	14.89	-3.59083	0.0024842	0.0221415	-1.89968	P12532					Q8TDY2	RB1-inducible coiled-coil protein 1 (FAK family kinase-interacting protein of 200 kDa) (FIP200)	RB1CC1 KIAA0203 RBICC	-0.162422	0.0307577
-0.192312	9.54826	-1.99292	0.0638104	0.183813	-4.99313	Q96FZ5					O43325	LYR motif-containing protein 1	LYRM1	-0.162364	0.0342186
-0.192259	13.2151	-3.52301	0.00286481	0.0244028	-1.96536	Q96K17					Q9Y6M1	Insulin-like growth factor 2 mRNA-binding protein 2 (IGF2 mRNA-binding protein 2) (IMP-2) (Hepatocellular carcinoma autoantigen p62) (IGF-II mRNA-binding protein 2) (VICKZ family member 2)	IGF2BP2 IMP2 VICKZ2	-0.162053	0.0338486
-0.191963	14.8734	-1.4553	0.16514	0.339505	-5.85515	P39687					Q99986	Serine/threonine-protein kinase VRK1 (EC 2.7.11.1) (Vaccinia-related kinase 1)	VRK1	-0.16058	0.0280003
-0.19134	11.288	-3.65228	0.00218325	0.0205258	-1.66971	Q8NBM8					Q04912	Macrophage-stimulating protein receptor (MSP receptor) (EC 2.7.10.1) (CDw136) (Protein-tyrosine kinase 8) (p185-Ron) (CD antigen CD136) [Cleaved into: Macrophage-stimulating protein receptor alpha chain; Macrophage-stimulating protein receptor beta chain]	MST1R PTK8 RON	-0.160411	0.0309545
-0.191079	11.9051	-2.45141	0.0262456	0.101727	-4.18509	Q32P44					Q7Z2E3	Aprataxin (EC 3.6.1.71) (EC 3.6.1.72) (Forkhead-associated domain histidine triad-like protein) (FHA-HIT)	APTX AXA1	-0.160368	0.0205664
-0.191074	14.9107	-2.41686	0.0281153	0.106139	-4.21151	O15347					Q9H254	Spectrin beta chain, non-erythrocytic 4 (Beta-IV spectrin) (Spectrin, non-erythroid beta chain 3)	SPTBN4 KIAA1642 SPTBN3	-0.160196	0.0470956
-0.190334	12.2922	-3.26525	0.00492175	0.0338024	-2.5258	P58557					Q53H96	Pyrroline-5-carboxylate reductase 3 (P5C reductase 3) (P5CR 3) (EC 1.5.1.2) (Pyrroline-5-carboxylate reductase-like protein)	PYCR3 PYCRL	-0.160192	0.0175766
-0.190171	11.4901	-1.12421	0.277691	0.464354	-6.17983	Q15004					Q03001	Dystonin (230 kDa bullous pemphigoid antigen) (230/240 kDa bullous pemphigoid antigen) (Bullous pemphigoid antigen 1) (BPA) (Bullous pemphigoid antigen) (Dystonia musculorum protein) (Hemidesmosomal plaque protein)	DST BP230 BP240 BPAG1 DMH DT KIAA0728	-0.160163	0.0342186
-0.190094	13.6268	-4.22153	0.000663585	0.00971361	-0.543307	Q96DH6					Q6IQ23	Pleckstrin homology domain-containing family A member 7 (PH domain-containing family A member 7)	PLEKHA7	-0.159702	0.0417959
-0.190041	13.5524	-4.31665	0.000544795	0.0084737	-0.42932	Q58FF8					Q9HCP0	Casein kinase I isoform gamma-1 (CKI-gamma 1) (EC 2.7.11.1)	CSNK1G1	-0.159601	0.0185746
-0.189992	12.9812	-6.63459	6.07345e-06	0.000405706	4.07661	O60716					P28290	Protein ITPRID2 (Cleavage signal-1 protein) (CS-1) (ITPR-interacting domain-containing protein 2) (Ki-ras-induced actin-interacting protein) (Sperm-specific antigen 2)	ITPRID2 CS1 KIAA1927 KRAP SSFA2	-0.159444	0.013963
-0.18991	12.9964	-3.27144	0.0048583	0.0335847	-2.58966	Q15390					P14868	Aspartate--tRNA ligase, cytoplasmic (EC 6.1.1.12) (Aspartyl-tRNA synthetase) (AspRS) (Cell proliferation-inducing gene 40 protein)	DARS1 DARS PIG40	-0.159298	0.0179329
-0.189839	11.4871	-2.33356	0.0331518	0.119671	-4.31498	P82970					P34913	Bifunctional epoxide hydrolase 2 [Includes: Cytosolic epoxide hydrolase 2 (CEH) (EC 3.3.2.10) (Epoxide hydratase) (Soluble epoxide hydrolase) (SEH); Lipid-phosphate phosphatase (EC 3.1.3.76)]	EPHX2	-0.159195	0.00135074
-0.189186	12.0948	-4.07214	0.000905699	0.0116112	-0.90945	P46736					O14657	Torsin-1B (Torsin ATPase-1B) (EC 3.6.4.-) (Torsin family 1 member B)	TOR1B DQ1 FKSG18	-0.159019	0.033977
-0.189094	13.6576	-3.2808	0.00476391	0.0331726	-2.45152	Q6WKZ4					Q9HAU0	Pleckstrin homology domain-containing family A member 5 (PH domain-containing family A member 5) (Phosphoinositol 3-phosphate-binding protein 2) (PEPP-2)	PLEKHA5 KIAA1686 PEPP2	-0.157897	0.0325344
-0.188244	13.7111	-3.39841	0.00372216	0.0281996	-2.26888	Q9BVP2					Q96IJ6	Mannose-1-phosphate guanyltransferase alpha (GDP-mannose pyrophosphorylase A) (GMPP-alpha) (GTP-mannose-1-phosphate guanylyltransferase alpha)	GMPPA	-0.157683	0.0180814
-0.18808	13.0738	-1.88186	0.0783842	0.209443	-5.00338	P51690					Q15014	Mortality factor 4-like protein 2 (MORF-related gene X protein) (Protein MSL3-2) (Transcription factor-like protein MRGX)	MORF4L2 KIAA0026 MRGX	-0.157625	0.0278232
-0.187888	13.4274	-3.74954	0.00177979	0.0179279	-1.61764	P57682					P00390	Glutathione reductase, mitochondrial (GR) (GRase) (EC 1.8.1.7)	GSR GLUR GRD1	-0.157553	0.00929181
-0.187516	12.033	-3.46864	0.00321165	0.0260205	-2.17164	Q8NDA8					P08708	40S ribosomal protein S17 (Small ribosomal subunit protein eS17)	RPS17 RPS17L	-0.1564	0.0281346
-0.186794	13.4664	-3.10146	0.00693197	0.0424617	-2.78458	Q9UBC5					O00180	Potassium channel subfamily K member 1 (Inward rectifying potassium channel protein TWIK-1) (Potassium channel K2P1) (Potassium channel KCNO1)	KCNK1 HOHO1 KCNO1 TWIK1	-0.156219	0.0248373
-0.186565	13.2987	-4.16294	0.000749559	0.0106176	-0.732937	O95721					Q14444	Caprin-1 (Cell cycle-associated protein 1) (Cytoplasmic activation- and proliferation-associated protein 1) (GPI-anchored membrane protein 1) (GPI-anchored protein p137) (GPI-p137) (p137GPI) (Membrane component chromosome 11 surface marker 1) (RNA granule protein 105)	CAPRIN1 GPIAP1 GPIP137 M11S1 RNG105	-0.155608	0.0446955
-0.186321	13.9679	-2.78461	0.0133613	0.0648246	-3.59277	O14817					Q00341	Vigilin (High density lipoprotein-binding protein) (HDL-binding protein)	HDLBP HBP VGL	-0.154968	0.00445599
-0.186282	13.5983	-2.3795	0.0302778	0.111906	-4.36345	O75116					O75052	Carboxyl-terminal PDZ ligand of neuronal nitric oxide synthase protein (C-terminal PDZ ligand of neuronal nitric oxide synthase protein) (Nitric oxide synthase 1 adaptor protein)	NOS1AP CAPON KIAA0464	-0.154736	0.0142117
-0.186278	11.7122	-4.30042	0.000563424	0.00865736	-0.377602	Q5PRF9					P60866	40S ribosomal protein S20 (Small ribosomal subunit protein uS10)	RPS20	-0.154423	0.013963
-0.186173	13.6298	-3.17351	0.00596365	0.0380484	-2.79427	Q8IWW6					Q96J02	E3 ubiquitin-protein ligase Itchy homolog (Itch) (EC 2.3.2.26) (Atrophin-1-interacting protein 4) (AIP4) (HECT-type E3 ubiquitin transferase Itchy homolog) (NFE2-associated polypeptide 1) (NAPP1)	ITCH	-0.154334	0.00589982
-0.186152	14.7723	-2.70775	0.0156383	0.0723328	-3.67509	P51580					Q15853	Upstream stimulatory factor 2 (Class B basic helix-loop-helix protein 12) (bHLHb12) (FOS-interacting protein) (FIP) (Major late transcription factor 2) (Upstream transcription factor 2)	USF2 BHLHB12	-0.153952	0.0192155
-0.185954	13.0144	-3.33357	0.00426485	0.0307733	-2.41071	Q13136					P62249	40S ribosomal protein S16 (Small ribosomal subunit protein uS9)	RPS16	-0.153341	0.0113629
-0.185389	13.2643	-4.83261	0.000189453	0.00395484	0.689031	Q14249					Q15046	Lysine--tRNA ligase (EC 2.7.7.-) (EC 6.1.1.6) (Lysyl-tRNA synthetase) (LysRS)	KARS1 KARS KIAA0070	-0.153304	0.0343485
-0.18511	12.1645	-5.0254	0.000128566	0.00299955	1.01562	Q6DD87					Q5JTD0	Tight junction-associated protein 1 (Protein incorporated later into tight junctions) (Tight junction protein 4)	TJAP1 PILT TJP4	-0.153242	0.0428962
-0.18506	13.8741	-3.54768	0.00272009	0.0235931	-2.03043	Q07866					Q0JRZ9	F-BAR domain only protein 2	FCHO2	-0.152796	0.0424142
-0.185048	14.0311	-3.85538	0.00142535	0.0153831	-1.39308	P48637					Q86VP1	Tax1-binding protein 1 (TRAF6-binding protein)	TAX1BP1 T6BP PRO0105	-0.152462	0.0348451
-0.184908	12.5067	-5.79406	2.866e-05	0.00118004	2.59872	Q96HD1					Q9UJ68	Mitochondrial peptide methionine sulfoxide reductase (EC 1.8.4.11) (Peptide-methionine (S)-S-oxide reductase) (Peptide Met(O) reductase) (Protein-methionine-S-oxide reductase) (PMSR)	MSRA	-0.152129	0.00566238
-0.184719	14.6533	-1.81624	0.0883284	0.226478	-5.27621	Q8WVY7					Q8WYH8	Inhibitor of growth protein 5 (p28ING5)	ING5	-0.151717	0.0464077
-0.184639	14.6861	-1.82193	0.087425	0.224615	-5.21274	Q15102					Q8WUF5	RelA-associated inhibitor (Inhibitor of ASPP protein) (Protein iASPP) (NFkB-interacting protein 1) (PPP1R13B-like protein)	PPP1R13L IASPP NKIP1 PPP1R13BL RAI	-0.15144	0.0311379
-0.184516	13.8435	-2.43743	0.0269871	0.103731	-4.25635	Q14152					P61247	40S ribosomal protein S3a (Small ribosomal subunit protein eS1) (v-fos transformation effector protein) (Fte-1)	RPS3A FTE1 MFTL	-0.150632	0.0145493
-0.184463	13.3575	-2.26355	0.0380278	0.128775	-4.39732	P80188					Q9Y2D5	A-kinase anchor protein 2 (AKAP-2) (AKAP-KL) (Protein kinase A-anchoring protein 2) (PRKA2)	AKAP2 KIAA0920 PRKA2	-0.150129	0.0240312
-0.184302	13.3764	-1.70404	0.107931	0.256715	-5.50484	Q92478					Q8N4Q0	Prostaglandin reductase 3 (PRG-3) (EC 1.3.1.48) (Zinc-binding alcohol dehydrogenase domain-containing protein 2)	ZADH2 PTGR3	-0.150042	0.011341
-0.184271	13.7127	-3.4918	0.00305906	0.0252771	-2.11079	Q14BN4					P23588	Eukaryotic translation initiation factor 4B (eIF-4B)	EIF4B	-0.149991	0.0181023
-0.184162	13.5025	-4.2199	0.00066584	0.00971361	-0.643973	P08047					Q63HN8	E3 ubiquitin-protein ligase RNF213 (EC 2.3.2.27) (EC 3.6.4.-) (ALK lymphoma oligomerization partner on chromosome 17) (Mysterin) (RING finger protein 213) (RING-type E3 ubiquitin transferase RNF213)	RNF213 ALO17 C17orf27 KIAA1554 KIAA1618 MYSTR	-0.149551	0.036572
-0.183786	11.0387	-5.51144	4.93338e-05	0.00151633	1.96961	Q8N0S6					P36873	Serine/threonine-protein phosphatase PP1-gamma catalytic subunit (PP-1G) (EC 3.1.3.16) (Protein phosphatase 1C catalytic subunit)	PPP1CC	-0.14865	0.0328977
-0.183764	15.4892	-3.07899	0.00726449	0.0435583	-2.95421	Q9NY65					Q96GC9	Vacuole membrane protein 1 (Transmembrane protein 49)	VMP1 TDC1 TMEM49 HSPC292	-0.148205	0.0359524
-0.183751	14.336	-2.17752	0.0449325	0.144963	-4.64097	O75083					P55196	Afadin (ALL1-fused gene from chromosome 6 protein) (Protein AF-6) (Afadin adherens junction formation factor)	AFDN AF6 MLLT4	-0.147833	0.0459652
-0.183515	13.1498	-3.20412	0.00559387	0.036572	-2.69012	P09917					O94822	E3 ubiquitin-protein ligase listerin (EC 2.3.2.27) (RING finger protein 160) (RING-type E3 ubiquitin transferase listerin) (Zinc finger protein 294)	LTN1 C21orf10 C21orf98 KIAA0714 RNF160 ZNF294 HSPC087	-0.147816	0.0219898
-0.183375	14.4064	-2.50702	0.0234816	0.0953631	-3.98244	Q15165					Q8TD57	Dynein axonemal heavy chain 3 (Axonemal beta dynein heavy chain 3) (HsADHC3) (Ciliary dynein heavy chain 3) (Dnahc3-b)	DNAH3 DNAHC3B	-0.147424	0.0214025
-0.183269	13.084	-2.84173	0.0118802	0.059955	-3.43535	Q9BQE5					Q9NVK5	FGFR1 oncogene partner 2	FGFR1OP2 HSPC123	-0.146882	0.0364711
-0.183166	11.9136	-3.13602	0.00644965	0.040402	-2.86745	O15121					Q9HDC5	Junctophilin-1 (JP-1) (Junctophilin type 1)	JPH1 JP1	-0.146718	0.0169294
-0.18297	11.9332	-2.79459	0.0130901	0.0638999	-3.52981	P48634					Q96D70	R3H domain-containing protein 4	R3HDM4 C19orf22	-0.145052	0.0142117
-0.182915	14.3116	-2.70666	0.0156733	0.0724417	-3.73714	P19105					Q92667	A-kinase anchor protein 1, mitochondrial (A-kinase anchor protein 149 kDa) (AKAP 149) (Dual specificity A-kinase-anchoring protein 1) (D-AKAP-1) (Protein kinase A-anchoring protein 1) (PRKA1) (Spermatid A-kinase anchor protein 84) (S-AKAP84)	AKAP1 AKAP149 PRKA1	-0.14481	0.0212997
-0.182728	12.7514	-2.39028	0.0296381	0.110184	-4.31334	Q96PE7					P15924	Desmoplakin (DP) (250/210 kDa paraneoplastic pemphigus antigen)	DSP	-0.144486	0.0458303
-0.182707	12.7904	-4.33718	0.000522142	0.00822212	-0.407479	Q14011					P15880	40S ribosomal protein S2 (40S ribosomal protein S4) (Protein LLRep3) (Small ribosomal subunit protein uS5)	RPS2 RPS4	-0.144205	0.0345653
-0.182453	13.4204	-1.68006	0.112579	0.263334	-5.44643	P52788					Q8NC51	Plasminogen activator inhibitor 1 RNA-binding protein (PAI1 RNA-binding protein 1) (PAI-RBP1) (SERPINE1 mRNA-binding protein 1)	SERBP1 PAIRBP1 CGI-55	-0.143985	0.036572
-0.182388	11.8906	-1.76942	0.0960928	0.238671	-5.38276	Q96KB5					P63244	Receptor of activated protein C kinase 1 (Cell proliferation-inducing gene 21 protein) (Guanine nucleotide-binding protein subunit beta-2-like 1) (Guanine nucleotide-binding protein subunit beta-like protein 12.3) (Human lung cancer oncogene 7 protein) (HLC-7) (Receptor for activated C kinase) (Small ribosomal subunit protein RACK1) [Cleaved into: Receptor of activated protein C kinase 1, N-termi…	RACK1 GNB2L1 HLC7 PIG21	-0.143675	0.0110886
-0.182178	13.3641	-2.64798	0.0176631	0.0788258	-3.72293	Q92597					Q969S3	Zinc finger protein 622 (Zinc finger-like protein 9)	ZNF622 ZPR9	-0.143673	0.0328399
-0.182151	13.4913	-3.67971	0.00206098	0.0198166	-1.76684	Q15642					P51572	B-cell receptor-associated protein 31 (BCR-associated protein 31) (Bap31) (6C6-AG tumor-associated antigen) (Protein CDM) (p28)	BCAP31 BAP31 DXS1357E	-0.143464	0.023437
-0.182121	13.082	-3.5289	0.00282961	0.0241526	-2.05913	Q8IV56					Q9UIW2	Plexin-A1 (Semaphorin receptor NOV)	PLXNA1 NOV PLXN1	-0.143195	0.00453888
-0.181989	13.6119	-1.57189	0.135758	0.297178	-5.67177	P32321					Q9NRY4	Rho GTPase-activating protein 35 (Glucocorticoid receptor DNA-binding factor 1) (Glucocorticoid receptor repression factor 1) (GRF-1) (Rho GAP p190A) (p190-A)	ARHGAP35 GRF1 GRLF1 KIAA1722 P190A p190ARHOGAP	-0.142772	0.0343656
-0.181833	13.191	-2.27732	0.0370181	0.126708	-4.52505	P50570					P62241	40S ribosomal protein S8 (Small ribosomal subunit protein eS8)	RPS8 OK/SW-cl.83	-0.142583	0.0122007
-0.18103	14.6238	-4.89474	0.000167127	0.00366985	0.761723	P46781					Q8ND82	Zinc finger protein 280C (Suppressor of hairy wing homolog 3) (Zinc finger protein 633)	ZNF280C SUHW3 ZNF633	-0.142503	0.0268941
-0.180982	13.1253	-3.15297	0.00622528	0.0393091	-2.77596	P13196					Q9NXR7	BRISC and BRCA1-A complex member 2 (BRCA1-A complex subunit BRE) (BRCA1/BRCA2-containing complex subunit 45) (Brain and reproductive organ-expressed protein)	BABAM2 BRCC45 BRE	-0.142448	0.0459652
-0.180708	13.6945	-2.71156	0.015517	0.0719292	-3.70113	Q9BVJ7					P62906	60S ribosomal protein L10a (CSA-19) (Large ribosomal subunit protein uL1) (Neural precursor cell expressed developmentally down-regulated protein 6) (NEDD-6)	RPL10A NEDD6	-0.142354	0.0150599
-0.180416	13.6251	-3.01469	0.00830489	0.0470956	-3.09261	Q9NUN5					Q9Y5X2	Sorting nexin-8	SNX8	-0.142186	0.0490008
-0.180299	12.2051	-3.48711	0.00308933	0.025386	-2.07239	O75962					P18564	Integrin beta-6	ITGB6	-0.141224	0.0438127
-0.179751	14.717	-4.93992	0.000152602	0.00342196	0.841505	P46783					Q9Y5Y6	Suppressor of tumorigenicity 14 protein (EC 3.4.21.109) (Matriptase) (Membrane-type serine protease 1) (MT-SP1) (Prostamin) (Serine protease 14) (Serine protease TADG-15) (Tumor-associated differentially-expressed gene 15 protein)	ST14 PRSS14 SNC19 TADG15	-0.141072	0.0275138
-0.179492	13.0334	-3.03848	0.00790388	0.0459652	-3.08055	O95359					Q00839	Heterogeneous nuclear ribonucleoprotein U (hnRNP U) (GRIP120) (Nuclear p120 ribonucleoprotein) (Scaffold-attachment factor A) (SAF-A) (p120) (pp120)	HNRNPU C1orf199 HNRPU SAFA U21.1	-0.14082	0.0327253
-0.179243	11.5598	-2.52401	0.0226937	0.0930926	-4.09419	P49354					P67809	Y-box-binding protein 1 (YB-1) (CCAAT-binding transcription factor I subunit A) (CBF-A) (DNA-binding protein B) (DBPB) (Enhancer factor I subunit A) (EFI-A) (Nuclease-sensitive element-binding protein 1) (Y-box transcription factor)	YBX1 NSEP1 YB1	-0.140665	0.0435583
-0.179052	14.5996	-3.24933	0.00508866	0.0343487	-2.56432	Q15185					P51114	Fragile X mental retardation syndrome-related protein 1 (hFXR1p)	FXR1	-0.14039	0.0250858
-0.178918	13.3806	-1.69834	0.10902	0.25807	-5.45642	O94817					Q6PJG6	BRCA1-associated ATM activator 1 (BRCA1-associated protein required for ATM activation protein 1)	BRAT1 BAAT1 C7orf27	-0.139624	0.033506
-0.178738	13.6352	-4.07632	0.000897827	0.0115634	-0.937292	Q92614					P00491	Purine nucleoside phosphorylase (PNP) (EC 2.4.2.1) (Inosine phosphorylase) (Inosine-guanosine phosphorylase)	PNP NP	-0.139621	0.0252621
-0.178635	13.8865	-1.94239	0.0701087	0.195004	-4.89439	Q8TEB7					Q86VW0	SEC14 domain and spectrin repeat-containing protein 1 (Huntingtin-interacting protein-like protein) (Protein Solo)	SESTD1 SOLO	-0.139246	0.0361278
-0.177865	14.0631	-2.09265	0.052864	0.163016	-4.87462	O75822					O95793	Double-stranded RNA-binding protein Staufen homolog 1	STAU1 STAU	-0.138892	0.0153092
-0.177825	14.2766	-4.25554	0.000618354	0.00925489	-0.566145	P62269					Q6P1X6	UPF0598 protein C8orf82	C8orf82	-0.138861	0.0257278
-0.17778	12.9062	-4.44475	0.000418178	0.00700358	-0.147589	Q15119					P49840	Glycogen synthase kinase-3 alpha (GSK-3 alpha) (EC 2.7.11.26) (Serine/threonine-protein kinase GSK3A) (EC 2.7.11.1)	GSK3A	-0.137611	0.043306
-0.177645	12.7913	-2.80029	0.0129376	0.0635482	-3.48168	P84022					Q9BWD1	Acetyl-CoA acetyltransferase, cytosolic (EC 2.3.1.9) (Acetyl-CoA transferase-like protein) (Cytosolic acetoacetyl-CoA thiolase)	ACAT2 ACTL	-0.137086	0.0253697
-0.177634	14.0204	-3.49394	0.0030453	0.0252621	-2.07443	P16422					Q8IX01	SURP and G-patch domain-containing protein 2 (Arginine/serine-rich-splicing factor 14) (Splicing factor, arginine/serine-rich 14)	SUGP2 KIAA0365 SFRS14	-0.136753	0.0191451
-0.177392	11.9464	-2.31125	0.0346379	0.1228	-4.43361	P31146					P36543	V-type proton ATPase subunit E 1 (V-ATPase subunit E 1) (V-ATPase 31 kDa subunit) (p31) (Vacuolar proton pump subunit E 1)	ATP6V1E1 ATP6E ATP6E2	-0.136672	0.0475704
-0.177344	13.999	-1.83972	0.084649	0.220067	-5.19185	Q6IBS0					O43772	Mitochondrial carnitine/acylcarnitine carrier protein (Carnitine/acylcarnitine translocase) (CAC) (Solute carrier family 25 member 20)	SLC25A20 CAC CACT	-0.136194	0.0248651
-0.177017	11.6909	-2.87039	0.0111984	0.0576827	-3.41253	Q6SPF0					O60220	Mitochondrial import inner membrane translocase subunit Tim8 A (Deafness dystonia protein 1) (X-linked deafness dystonia protein)	TIMM8A DDP DDP1 TIM8A	-0.135626	0.025872
-0.176763	12.4062	-3.20956	0.00553055	0.0363322	-2.74305	Q9H9C1					P08574	Cytochrome c1, heme protein, mitochondrial (EC 7.1.1.8) (Complex III subunit 4) (Complex III subunit IV) (Cytochrome b-c1 complex subunit 4) (Ubiquinol-cytochrome-c reductase complex cytochrome c1 subunit) (Cytochrome c-1)	CYC1	-0.135573	0.0490008
-0.176511	12.901	-2.27197	0.0374075	0.127354	-4.49722	Q9NYP7					Q96F86	Enhancer of mRNA-decapping protein 3 (LSM16 homolog) (YjeF N-terminal domain-containing protein 2) (YjeF_N2) (hYjeF_N2) (YjeF domain-containing protein 1)	EDC3 LSM16 YJDC YJEFN2 PP844	-0.135315	0.0468761
-0.176091	12.7445	-4.02607	0.000997145	0.01227	-1.00352	Q9Y6K5					P35568	Insulin receptor substrate 1 (IRS-1)	IRS1	-0.135107	0.0383721
-0.175785	13.4491	-3.08467	0.007179	0.043306	-2.97685	P33176					Q16563	Synaptophysin-like protein 1 (Pantophysin)	SYPL1 SYPL	-0.134938	0.0377889
-0.175662	14.0008	-3.73311	0.00184226	0.0183532	-1.64071	P29692					Q86W92	Liprin-beta-1 (Protein tyrosine phosphatase receptor type f polypeptide-interacting protein-binding protein 1) (PTPRF-interacting protein-binding protein 1) (hSGT2)	PPFIBP1 KIAA1230	-0.134913	0.0146711
-0.175518	13.2707	-3.19152	0.00574329	0.0372287	-2.65312	Q7Z739					Q96JN0	Ligand-dependent corepressor (LCoR) (Mblk1-related protein 2)	LCOR C10orf12 KIAA1795 MLR2	-0.134905	0.0131071
-0.175367	12.9139	-3.21334	0.00548695	0.0361278	-2.69372	Q13033					Q9Y2D2	UDP-N-acetylglucosamine transporter (Golgi UDP-GlcNAc transporter) (Solute carrier family 35 member A3)	SLC35A3	-0.134852	0.0459652
-0.175366	13.8349	-2.55535	0.0213062	0.0897802	-4.02955	Q15056					P42338	Phosphatidylinositol 4,5-bisphosphate 3-kinase catalytic subunit beta isoform (PI3-kinase subunit beta) (PI3K-beta) (PI3Kbeta) (PtdIns-3-kinase subunit beta) (EC 2.7.1.153) (Phosphatidylinositol 4,5-bisphosphate 3-kinase 110 kDa catalytic subunit beta) (PtdIns-3-kinase subunit p110-beta) (p110beta)	PIK3CB PIK3C1	-0.134744	0.0358804
-0.175235	14.0265	-3.46819	0.00321463	0.0260205	-2.19316	O14964					Q06124	Tyrosine-protein phosphatase non-receptor type 11 (EC 3.1.3.48) (Protein-tyrosine phosphatase 1D) (PTP-1D) (Protein-tyrosine phosphatase 2C) (PTP-2C) (SH-PTP2) (SHP-2) (Shp2) (SH-PTP3)	PTPN11 PTP2C SHPTP2	-0.134721	0.0470956
-0.17516	14.9726	-3.04325	0.00782588	0.0457302	-2.94138	P05091					Q9UHB6	LIM domain and actin-binding protein 1 (Epithelial protein lost in neoplasm)	LIMA1 EPLIN SREBP3 PP624	-0.134496	0.0429222
-0.175132	14.8596	-1.80458	0.0902085	0.22926	-5.29981	Q9C0I1					Q99729	Heterogeneous nuclear ribonucleoprotein A/B (hnRNP A/B) (APOBEC1-binding protein 1) (ABBP-1)	HNRNPAB ABBP1 HNRPAB	-0.134125	0.0433196
-0.175009	13.0765	-4.39469	0.000463641	0.00762245	-0.269603	Q8N567					P00505	Aspartate aminotransferase, mitochondrial (mAspAT) (EC 2.6.1.1) (EC 2.6.1.7) (Fatty acid-binding protein) (FABP-1) (Glutamate oxaloacetate transaminase 2) (Kynurenine aminotransferase 4) (Kynurenine aminotransferase IV) (Kynurenine--oxoglutarate transaminase 4) (Kynurenine--oxoglutarate transaminase IV) (Plasma membrane-associated fatty acid-binding protein) (FABPpm) (Transaminase A)	GOT2 KYAT4	-0.133696	0.0361278
-0.174967	12.909	-3.42841	0.00349484	0.0275138	-2.26143	P30530					Q5T1C6	Acyl-coenzyme A thioesterase THEM4 (Acyl-CoA thioesterase THEM4) (EC 3.1.2.2) (Carboxyl-terminal modulator protein) (Thioesterase superfamily member 4)	THEM4 CTMP	-0.13261	0.0280543
-0.174943	15.1206	-3.26251	0.00495006	0.0339103	-2.56755	P61019					O75382	Tripartite motif-containing protein 3 (Brain-expressed RING finger protein) (RING finger protein 22) (RING finger protein 97)	TRIM3 BERP RNF22 RNF97	-0.130155	0.040402
-0.174552	13.5321	-1.16901	0.259714	0.445947	-6.00652	P00750
-0.17448	15.8834	-2.4649	0.025548	0.100079	-4.14537	Q9H116					Upregulated in SCC (adj.P.Val ≤ 0.05 + abs(log2FC) ≥ 0.13
-0.174158	14.6193	-1.79058	0.0925124	0.233672	-5.28611	Q9NPH2
-0.173472	13.9424	-3.25545	0.00502386	0.0342186	-2.55429	O14548					UniProt ID	Protein names	Gene names	log2FC	adj.P.Val
-0.173357	13.8955	-1.72448	0.104099	0.25104	-5.42032	Q8WUM4					P03973	Antileukoproteinase (ALP) (BLPI) (HUSI-1) (Mucus proteinase inhibitor) (MPI) (Protease inhibitor WAP4) (Secretory leukocyte protease inhibitor) (Seminal proteinase inhibitor) (WAP four-disulfide core domain protein 4)	SLPI WAP4 WFDC4	0.901534	7.57636e-05
-0.173341	11.6093	-2.28538	0.0364399	0.125302	-4.4757	Q6VN20					P57729	Ras-related protein Rab-38 (Melanoma antigen NY-MEL-1)	RAB38	0.748688	2.02036e-05
-0.172535	13.5784	-2.47089	0.0252441	0.0996262	-3.98855	O95994					P51884	Lumican (Keratan sulfate proteoglycan lumican) (KSPG lumican)	LUM LDC SLRR2D	0.737213	0.000105799
-0.17239	13.2669	-3.64608	0.00221188	0.0205664	-1.75166	P36915					Q9BZQ8	Protein Niban 1 (Cell growth-inhibiting gene 39 protein) (Protein FAM129A)	NIBAN1 C1orf24 FAM129A NIBAN GIG39	0.673437	1.67773e-06
-0.172337	13.5948	-2.5317	0.0223458	0.0921993	-3.98048	P84085					P08648	Integrin alpha-5 (CD49 antigen-like family member E) (Fibronectin receptor subunit alpha) (Integrin alpha-F) (VLA-5) (CD antigen CD49e) [Cleaved into: Integrin alpha-5 heavy chain; Integrin alpha-5 light chain]	ITGA5 FNRA	0.660041	0.00262506
-0.172014	11.5811	-1.88136	0.0784555	0.209457	-5.22733	Q6P3W7					P29966	Myristoylated alanine-rich C-kinase substrate (MARCKS) (Protein kinase C substrate, 80 kDa protein, light chain) (80K-L protein) (PKCSL)	MARCKS MACS PRKCSL	0.653082	0.00133256
-0.171925	13.0801	-3.17827	0.0059046	0.0378874	-2.75666	Q15554					Q86UY5	Protein FAM83A (Tumor antigen BJ-TSA-9) (Tumor-specific gene expressed in prostate protein)	FAM83A TSGP	0.644728	3.21946e-07
-0.171556	12.9504	-4.18244	0.000719761	0.0103236	-0.706364	O14920					Q07065	Cytoskeleton-associated protein 4 (63-kDa cytoskeleton-linking membrane protein) (Climp-63) (p63)	CKAP4	0.641495	2.1826e-05
-0.17148	14.0242	-3.95103	0.00116653	0.0136836	-1.14399	Q12904					O00625	Pirin (EC 1.13.11.24) (Probable quercetin 2,3-dioxygenase PIR) (Probable quercetinase)	PIR	0.613763	0.00328863
-0.171128	12.1601	-4.11553	0.000827347	0.0112013	-0.830415	O15013					Q13336	Urea transporter 1 (Solute carrier family 14 member 1) (Urea transporter, erythrocyte)	SLC14A1 HUT11 JK RACH1 UT1 UTE	0.589367	0.0010825
-0.170896	13.7806	-5.75142	3.10863e-05	0.00121027	2.49573	Q08209					P14209	CD99 antigen (12E7) (E2 antigen) (Protein MIC2) (T-cell surface glycoprotein E2) (CD antigen CD99)	CD99 MIC2 MIC2X MIC2Y	0.570451	0.0205664
-0.170531	12.9839	-5.0802	0.000115241	0.00277014	1.18413	O95395					Q86TC9	Myopalladin (145 kDa sarcomeric protein)	MYPN MYOP	0.55312	0.00918238
-0.170385	13.6177	-4.15486	0.000762265	0.0107258	-0.777445	P62857					Q9UNP4	Lactosylceramide alpha-2,3-sialyltransferase (EC 2.4.99.9) (CMP-NeuAc:lactosylceramide alpha-2,3-sialyltransferase) (GM3 synthase) (Ganglioside GM3 synthase) (ST3Gal V) (ST3GalV) (Sialyltransferase 9)	ST3GAL5 SIAT9 UNQ2510/PRO5998	0.539336	0.000377952
-0.17033	13.1212	-2.68624	0.0163398	0.074814	-3.66002	Q08J23					Q9UNN8	Endothelial protein C receptor (Activated protein C receptor) (APC receptor) (Endothelial cell protein C receptor) (CD antigen CD201)	PROCR EPCR	0.530141	4.93085e-05
-0.170298	12.767	-2.9327	0.0098449	0.0526333	-3.3004	Q92882					O43570	Carbonic anhydrase 12 (EC 4.2.1.1) (Carbonate dehydratase XII) (Carbonic anhydrase XII) (CA-XII) (Tumor antigen HOM-RCC-3.1.3)	CA12	0.522006	0.00415843
-0.170256	9.8156	-1.9151	0.0737375	0.200832	-5.15216	O43639					Q96FX8	p53 apoptosis effector related to PMP-22 (Keratinocyte-associated protein 1) (KCP-1) (P53-induced protein PIGPC1) (Transmembrane protein THW)	PERP KCP1 KRTCAP1 PIGPC1 THW	0.492333	0.011549
-0.170212	13.7325	-2.55739	0.0212187	0.0895903	-3.93443	Q14258					P50897	Palmitoyl-protein thioesterase 1 (PPT-1) (EC 3.1.2.22) (Palmitoyl-protein hydrolase 1)	PPT1 CLN1 PPT	0.49051	0.000406598
-0.170121	14.3567	-3.34682	0.00414795	0.0302145	-2.42999	Q02447					Q6ZTI6	Refilin-A (Regulator of filamin protein A) (RefilinA)	RFLNA FAM101A	0.485963	0.000287801
-0.169946	11.8014	-3.17007	0.00600668	0.0382715	-2.75257	Q7Z4F1					Q2TB90	Hexokinase HKDC1 (EC 2.7.1.1) (Hexokinase domain-containing protein 1)	HKDC1	0.481587	8.10991e-05
-0.169872	14.4546	-5.13789	0.00010274	0.00252708	1.24513	P62277					P53634	Dipeptidyl peptidase 1 (EC 3.4.14.1) (Cathepsin C) (Cathepsin J) (Dipeptidyl peptidase I) (DPP-I) (DPPI) (Dipeptidyl transferase) [Cleaved into: Dipeptidyl peptidase 1 exclusion domain chain (Dipeptidyl peptidase I exclusion domain chain); Dipeptidyl peptidase 1 heavy chain (Dipeptidyl peptidase I heavy chain); Dipeptidyl peptidase 1 light chain (Dipeptidyl peptidase I light chain)]	CTSC CPPI	0.474634	3.62275e-07
-0.169848	12.5598	-2.9437	0.00962316	0.0516735	-3.23815	Q8N1B4					Q9UMX5	Neudesin (Cell immortalization-related protein 2) (Neuron-derived neurotrophic factor) (Protein GIG47) (Secreted protein of unknown function) (SPUF protein)	NENF CIR2 SPUF	0.462556	0.0136836
-0.169741	13.1662	-2.7999	0.012948	0.0635482	-3.56279	Q86TI2					Q9UM01	Y+L amino acid transporter 1 (Monocyte amino acid permease 2) (MOP-2) (Solute carrier family 7 member 7) (y(+)L-type amino acid transporter 1) (Y+LAT1) (y+LAT-1)	SLC7A7	0.452712	0.011341
-0.169619	13.1466	-1.67512	0.113558	0.265109	-5.4745	Q9Y6Y0					Q01973	Inactive tyrosine-protein kinase transmembrane receptor ROR1 (Neurotrophic tyrosine kinase, receptor-related 1)	ROR1 NTRKR1	0.450377	0.00078498
-0.169616	14.1596	-2.15475	0.0469451	0.149931	-4.51507	Q14116					Q96EM0	Trans-3-hydroxy-L-proline dehydratase (EC 4.2.1.77) (Trans-L-3-hydroxyproline dehydratase)	L3HYPDH C14orf149	0.448787	0.00128138
-0.169406	14.7661	-4.65947	0.000269283	0.0051011	0.295744	Q969E2					P00918	Carbonic anhydrase 2 (EC 4.2.1.1) (Carbonate dehydratase II) (Carbonic anhydrase C) (CAC) (Carbonic anhydrase II) (CA-II)	CA2	0.443341	0.000125419
-0.169297	12.7029	-4.3855	0.000472518	0.00772017	-0.233639	Q8TDZ2					Q6YHK3	CD109 antigen (150 kDa TGF-beta-1-binding protein) (C3 and PZP-like alpha-2-macroglobulin domain-containing protein 7) (Platelet-specific Gov antigen) (p180) (r150) (CD antigen CD109)	CD109 CPAMD7	0.443302	0.0110704
-0.168971	13.1584	-3.43565	0.00344216	0.0272708	-2.25512	Q12933					P04114	Apolipoprotein B-100 (Apo B-100) [Cleaved into: Apolipoprotein B-48 (Apo B-48)]	APOB	0.440483	0.000188467
-0.168965	15.2669	-2.6484	0.0176482	0.0788146	-3.80406	P07355					P51693	Amyloid beta precursor like protein 1 (Amyloid beta (A4) precursor-like protein 1) (Amyloid-like protein 1) (APLP) (APLP-1) [Cleaved into: C30]	APLP1	0.440475	0.0146711
-0.168782	13.4957	-1.51706	0.148978	0.315664	-5.75473	Q8WV44					Q99595	Mitochondrial import inner membrane translocase subunit Tim17-A (Inner membrane preprotein translocase Tim17a)	TIMM17A MIMT17 TIM17 TIM17A TIMM17	0.432961	0.00632513
-0.168509	12.5911	-2.74618	0.0144564	0.0683101	-3.59907	Q14493					O75132	Zinc finger BED domain-containing protein 4	ZBED4 KIAA0637	0.427899	0.0109674
-0.168201	12.3249	-2.83508	0.012044	0.0606115	-3.40581	P98173					P07339	Cathepsin D (EC 3.4.23.5) [Cleaved into: Cathepsin D light chain; Cathepsin D heavy chain]	CTSD CPSD	0.422795	5.17995e-05
-0.167956	14.1619	-1.73665	0.101876	0.247608	-5.36111	P52209					Q8NCE2	Myotubularin-related protein 14 (EC 3.1.3.-) (HCV NS5A-transactivated protein 4 splice variant A-binding protein 1) (NS5ATP4ABP1) (hJumpy)	MTMR14 C3orf29	0.416261	0.00141218
-0.167739	11.9577	-4.26036	0.000612199	0.00918443	-0.50346	P63172					Q9BZM4	UL16-binding protein 3 (ALCAN-gamma) (NKG2D ligand 3) (N2DL-3) (NKG2DL3) (Retinoic acid early transcript 1N)	ULBP3 N2DL3 RAET1N	0.415213	8.42794e-05
-0.16758	12.4701	-3.13287	0.00649215	0.0404704	-2.83471	P35244					O00592	Podocalyxin (GCTM-2 antigen) (Gp200) (Podocalyxin-like protein 1) (PC) (PCLP-1)	PODXL PCLP PCLP1	0.414983	0.00131939
-0.167565	12.3005	-5.77044	2.99786e-05	0.00119651	2.49567	Q92930					Q9UM22	Mammalian ependymin-related protein 1 (MERP-1) (Upregulated in colorectal cancer gene 1 protein)	EPDR1 MERP1 UCC1	0.407996	0.000188467
-0.167442	12.9539	-3.21657	0.00544997	0.0360642	-2.65664	Q6JQN1					Q8WW12	PEST proteolytic signal-containing nuclear protein (PCNP) (PEST-containing nuclear protein)	PCNP	0.403026	0.0025142
-0.167405	13.0223	-3.46303	0.00324969	0.0261707	-2.21267	Q9Y2H5					Q9ULG6	Cell cycle progression protein 1 (Cell cycle progression restoration protein 8)	CCPG1 CCP8 CPR8 KIAA1254	0.399272	0.000424873
-0.166721	14.7178	-2.50207	0.0237161	0.0959005	-4.08559	Q9UHE8					P07942	Laminin subunit beta-1 (Laminin B1 chain) (Laminin-1 subunit beta) (Laminin-10 subunit beta) (Laminin-12 subunit beta) (Laminin-2 subunit beta) (Laminin-6 subunit beta) (Laminin-8 subunit beta)	LAMB1	0.396486	9.40561e-06
-0.166541	13.6034	-3.22439	0.00536149	0.035702	-2.68439	Q9HCU5					Q05639	Elongation factor 1-alpha 2 (EF-1-alpha-2) (Eukaryotic elongation factor 1 A-2) (eEF1A-2) (Statin-S1)	EEF1A2 EEF1AL STN	0.395847	0.0319738
-0.166475	13.7359	-2.05277	0.0570181	0.170597	-4.88567	O15305					P52815	39S ribosomal protein L12, mitochondrial (L12mt) (MRP-L12) (5c5-2) (Mitochondrial large ribosomal subunit protein bL12m)	MRPL12 MRPL7 RPML12	0.392476	6.99825e-05
-0.166472	14.3209	-3.21685	0.00544675	0.0360642	-2.66661	P23526					O00757	Fructose-1,6-bisphosphatase isozyme 2 (FBPase 2) (EC 3.1.3.11) (D-fructose-1,6-bisphosphate 1-phosphohydrolase 2) (Muscle FBPase)	FBP2	0.387903	0.0235931
-0.166458	13.8463	-2.98247	0.00887966	0.0490857	-3.03472	Q96T88					P02794	Ferritin heavy chain (Ferritin H subunit) (EC 1.16.3.1) (Cell proliferation-inducing gene 15 protein) [Cleaved into: Ferritin heavy chain, N-terminally processed]	FTH1 FTH FTHL6 OK/SW-cl.84 PIG15	0.3786	0.00225215
-0.166395	13.1582	-2.30479	0.0350799	0.123214	-4.47554	P63098					P09467	Fructose-1,6-bisphosphatase 1 (FBPase 1) (EC 3.1.3.11) (D-fructose-1,6-bisphosphate 1-phosphohydrolase 1) (Liver FBPase)	FBP1 FBP	0.377161	0.0327282
-0.166242	12.3756	-1.50301	0.152533	0.321265	-5.74849	Q9UQ16					Q9H2H9	Sodium-coupled neutral amino acid transporter 1 (Amino acid transporter A1) (N-system amino acid transporter 2) (Solute carrier family 38 member 1) (System A amino acid transporter 1) (System N amino acid transporter 1)	SLC38A1 ATA1 NAT2 SAT1 SNAT1	0.376565	0.000495302
-0.165854	15.0081	-3.49492	0.00303906	0.0252621	-2.14867	Q9Y5H8					Q53GA4	Pleckstrin homology-like domain family A member 2 (Beckwith-Wiedemann syndrome chromosomal region 1 candidate gene C protein) (Imprinted in placenta and liver protein) (Tumor-suppressing STF cDNA 3 protein) (Tumor-suppressing subchromosomal transferable fragment candidate gene 3 protein) (p17-Beckwith-Wiedemann region 1 C) (p17-BWR1C)	PHLDA2 BWR1C HLDA2 IPL TSSC3	0.375875	0.00134006
-0.165594	13.1929	-4.09469	0.000864069	0.0113629	-0.910367	Q92900					P51649	Succinate-semialdehyde dehydrogenase, mitochondrial (EC 1.2.1.24) (Aldehyde dehydrogenase family 5 member A1) (NAD(+)-dependent succinic semialdehyde dehydrogenase)	ALDH5A1 SSADH	0.366447	2.37909e-05
-0.165449	12.9996	-3.01359	0.00832389	0.0470956	-3.0959	Q15326					Q9BUV8	Respirasome Complex Assembly Factor 1 (Rab5-interacting protein) (RIP5)	RAB5IF C20orf24 RCAF1 PNAS-11	0.366143	0.0475704
-0.165431	13.0674	-4.24268	0.000635078	0.00941636	-0.568635	Q86V48					P02686	Myelin basic protein (MBP) (Myelin A1 protein) (Myelin membrane encephalitogenic protein)	MBP	0.360582	0.00202493
-0.16532	14.2728	-3.20748	0.00555467	0.0364529	-2.60778	P10644					Q9Y2B1	Ribitol-5-phosphate xylosyltransferase 1 (EC 2.4.2.-) (Transmembrane protein 5) (UDP-D-xylose:ribitol-5-phosphate beta1,4-xylosyltransferase)	RXYLT1 TMEM5	0.356274	0.0244539
-0.165166	11.201	-1.62461	0.123997	0.281098	-5.5812	Q9P219					Q6ZR62	Retrotransposon Gag-like protein 4 (Mammalian retrotransposon-derived protein 4) (Zinc finger CCHC domain-containing protein 16)	RTL4 MAR3 MART4 ZCCHC16	0.355485	0.0116702
-0.16515	14.2784	-2.57337	0.0205454	0.0879173	-3.93707	O14494					O60613	Selenoprotein F (15 kDa selenoprotein)	SELENOF SEP15	0.347631	0.00566238
-0.164766	12.1845	-4.74579	0.000225896	0.00447979	0.48649	Q8N3E9					Q9P0B6	Coiled-coil domain-containing protein 167	CCDC167 C6orf129 HSPC265	0.347392	0.00823147
-0.164517	13.3891	-2.92516	0.00999978	0.0530753	-3.29072	P20711					P09234	U1 small nuclear ribonucleoprotein C (U1 snRNP C) (U1-C) (U1C)	SNRPC	0.34416	0.00118004
-0.164472	13.9516	-4.09735	0.000859292	0.0113629	-0.872897	P52758					O43462	Membrane-bound transcription factor site-2 protease (EC 3.4.24.85) (Endopeptidase S2P) (Sterol regulatory element-binding proteins intramembrane protease) (SREBPs intramembrane protease)	MBTPS2 S2P	0.343242	0.00151633
-0.163754	13.1189	-3.0167	0.00827025	0.0470699	-3.07749	Q643R3					Q15293	Reticulocalbin-1	RCN1 RCN	0.342691	0.00219051
-0.163726	13.9515	-3.94944	0.00117043	0.0137039	-1.0774	Q9UNA1					Q2QL34	Mpv17-like protein (M-LP homolog) (M-LPH)	MPV17L	0.342464	0.00019267
-0.163501	12.2395	-1.4603	0.163781	0.338111	-5.76003	P35080					Q96HN2	Adenosylhomocysteinase 3 (AdoHcyase 3) (EC 3.3.1.1) (IP(3)Rs binding protein released with IP(3) 2) (IRBIT2) (Long-IRBIT) (S-adenosyl-L-homocysteine hydrolase 3) (S-adenosylhomocysteine hydrolase-like protein 2)	AHCYL2 KIAA0828	0.342424	1.3188e-05
-0.163443	13.0744	-3.65516	0.00217006	0.020432	-1.79661	Q53FZ2					P17900	Ganglioside GM2 activator (Cerebroside sulfate activator protein) (GM2-AP) (Sphingolipid activator protein 3) (SAP-3) [Cleaved into: Ganglioside GM2 activator isoform short]	GM2A	0.334085	0.000188467
-0.163372	12.3687	-2.68869	0.0162584	0.0746555	-3.73996	Q14676					Q99626	Homeobox protein CDX-2 (CDX-3) (Caudal-type homeobox protein 2)	CDX2 CDX3	0.332554	0.00669075
-0.162557	13.2536	-4.29105	0.000574462	0.00880564	-0.445545	Q6P9B6					Q9BWS9	Chitinase domain-containing protein 1 (Stabilin-1-interacting chitinase-like protein) (SI-CLP)	CHID1 GL008 PSEC0104 SB139	0.329827	0.000188467
-0.162447	12.4615	-3.03079	0.00803134	0.0462075	-3.10132	Q6Y7W6					Q5T8P6	RNA-binding protein 26 (CTCL tumor antigen se70-2) (RNA-binding motif protein 26)	RBM26 C13orf10 PRO1777	0.328598	2.66402e-05
-0.162442	13.7221	-1.5032	0.152484	0.321265	-5.73738	O95999					Q9UBQ6	Exostosin-like 2 (EC 2.4.1.223) (Alpha-1,4-N-acetylhexosaminyltransferase EXTL2) (Alpha-GalNAcT EXTL2) (EXT-related protein 2) (Glucuronyl-galactosyl-proteoglycan 4-alpha-N-acetylglucosaminyltransferase) [Cleaved into: Processed exostosin-like 2]	EXTL2 EXTR2	0.323773	0.00381961
-0.162422	11.9975	-3.33462	0.00425548	0.0307577	-2.41789	Q8TDY2					O75410	Transforming acidic coiled-coil-containing protein 1 (Gastric cancer antigen Ga55) (Taxin-1)	TACC1 KIAA1103	0.323025	0.00173605
-0.162364	13.5556	-3.25601	0.00501802	0.0342186	-2.54555	O43325					Q9Y320	Thioredoxin-related transmembrane protein 2 (Cell proliferation-inducing gene 26 protein) (Thioredoxin domain-containing protein 14)	TMX2 TXNDC14 CGI-31 My009 PIG26 PSEC0045 UNQ237/PRO270	0.322261	0.00691945
-0.162287	11.4518	-1.75161	0.0991983	0.243243	-5.41924	P17612					P18859	ATP synthase-coupling factor 6, mitochondrial (ATPase subunit F6) (ATP synthase peripheral stalk subunit F6)	ATP5PF ATP5A ATP5J ATPM	0.321844	0.0197902
-0.162105	13.2016	-2.65274	0.0174931	0.0783426	-3.68691	Q567U6					Q14696	LRP chaperone MESD (LDLR chaperone MESD) (Mesoderm development LRP chaperone MESD) (Mesoderm development candidate 2) (Mesoderm development protein) (Renal carcinoma antigen NY-REN-61)	MESD KIAA0081 MESDC2 MESDM UNQ1911/PRO4369	0.318565	0.000278555
-0.162053	13.5388	-3.26408	0.00493381	0.0338486	-2.44402	Q9Y6M1					P16035	Metalloproteinase inhibitor 2 (CSC-21K) (Tissue inhibitor of metalloproteinases 2) (TIMP-2)	TIMP2	0.316874	0.0162646
-0.161869	11.6257	-2.38202	0.0301269	0.111674	-4.28565	P31749					P16070	CD44 antigen (CDw44) (Epican) (Extracellular matrix receptor III) (ECMR-III) (GP90 lymphocyte homing/adhesion receptor) (HUTCH-I) (Heparan sulfate proteoglycan) (Hermes antigen) (Hyaluronate receptor) (Phagocytic glycoprotein 1) (PGP-1) (Phagocytic glycoprotein I) (PGP-I) (CD antigen CD44)	CD44 LHR MDU2 MDU3 MIC4	0.316872	8.20163e-05
-0.161839	14.3044	-1.81169	0.0890587	0.227588	-5.21188	P47895					P02786	Transferrin receptor protein 1 (TR) (TfR) (TfR1) (Trfr) (T9) (p90) (CD antigen CD71) [Cleaved into: Transferrin receptor protein 1, serum form (sTfR)]	TFRC	0.315135	0.0186147
-0.161766	14.2574	-2.26618	0.037833	0.128252	-4.51643	P40925					P15153	Ras-related C3 botulinum toxin substrate 2 (GX) (Small G protein) (p21-Rac2)	RAC2	0.312216	0.0347982
-0.161441	13.0054	-2.95267	0.0094458	0.0511254	-3.20823	P06132					Q13162	Peroxiredoxin-4 (EC 1.11.1.24) (Antioxidant enzyme AOE372) (AOE37-2) (Peroxiredoxin IV) (Prx-IV) (Thioredoxin peroxidase AO372) (Thioredoxin-dependent peroxide reductase A0372) (Thioredoxin-dependent peroxiredoxin 4)	PRDX4	0.31121	0.000278555
-0.161198	9.13095	-2.42799	0.0274997	0.104687	-4.21859	Q9UPW5					Q10471	Polypeptide N-acetylgalactosaminyltransferase 2 (EC 2.4.1.41) (Polypeptide GalNAc transferase 2) (GalNAc-T2) (pp-GaNTase 2) (Protein-UDP acetylgalactosaminyltransferase 2) (UDP-GalNAc:polypeptide N-acetylgalactosaminyltransferase 2) [Cleaved into: Polypeptide N-acetylgalactosaminyltransferase 2 soluble form]	GALNT2	0.310729	0.00329373
-0.16108	12.9356	-2.28132	0.0367303	0.126063	-4.50158	P58335					Q6WCQ1	Myosin phosphatase Rho-interacting protein (M-RIP) (Rho-interacting protein 3) (RIP3) (p116Rip)	MPRIP KIAA0864 MRIP RHOIP3	0.310445	0.000241382
-0.160784	14.6739	-2.62271	0.0185932	0.0817687	-3.88533	P15927					Q9BRQ8	Ferroptosis suppressor protein 1 (FSP1) (EC 1.6.5.-) (Apoptosis-inducing factor homologous mitochondrion-associated inducer of death) (AMID) (p53-responsive gene 3 protein)	AIFM2 AMID PRG3	0.309368	0.00116046
-0.160713	13.4624	-2.38022	0.0302346	0.111811	-4.32424	Q9HD20					P62304	Small nuclear ribonucleoprotein E (snRNP-E) (Sm protein E) (Sm-E) (SmE)	SNRPE	0.309042	3.1222e-05
-0.16058	13.7533	-3.41457	0.00359797	0.0280003	-2.17102	Q99986					Q14554	Protein disulfide-isomerase A5 (EC 5.3.4.1) (Protein disulfide isomerase-related protein)	PDIA5 PDIR	0.304384	3.99187e-05
-0.160501	12.4665	-1.95139	0.0689468	0.192995	-5.11292	Q13509					Q96B23	Uncharacterized protein C18orf25 (ARKadia-like protein 1)	C18orf25 ARKL1	0.304317	0.0014068
-0.160411	12.6952	-3.32955	0.00430103	0.0309545	-2.38067	Q04912					P04156	Major prion protein (PrP) (ASCR) (PrP27-30) (PrP33-35C) (CD antigen CD230)	PRNP ALTPRP PRIP PRP	0.304098	0.0349313
-0.160398	13.7384	-1.75325	0.0989082	0.242719	-5.42964	Q01518					P48163	NADP-dependent malic enzyme (NADP-ME) (EC 1.1.1.40) (Malic enzyme 1)	ME1	0.304	0.036572
-0.160368	13.7182	-3.64549	0.00221459	0.0205664	-1.80862	Q7Z2E3					Q02040	A-kinase anchor protein 17A (AKAP-17A) (721P) (B-lymphocyte antigen) (Protein XE7) (Protein kinase A-anchoring protein 17A) (PRKA17A) (Splicing factor, arginine/serine-rich 17A)	AKAP17A CXYorf3 DXYS155E SFRS17A XE7	0.303459	0.00225215
-0.160196	14.7919	-3.01171	0.00835639	0.0470956	-3.12239	Q9H254					Q9GZP8	Immortalization up-regulated protein (Hepatocyte growth factor activator inhibitor type 2-related small protein) (H2RSP) (HAI-2-related small protein)	IMUP C19orf33	0.302964	0.0217951
-0.160192	12.8363	-3.762	0.00173384	0.0175766	-1.56537	Q53H96					P36969	Phospholipid hydroperoxide glutathione peroxidase (PHGPx) (EC 1.11.1.12) (Glutathione peroxidase 4) (GPx-4) (GSHPx-4)	GPX4	0.299927	0.000855389
-0.160165	13.0639	-2.84665	0.0117603	0.059467	-3.42252	O60610					Q16720	Plasma membrane calcium-transporting ATPase 3 (PMCA3) (EC 7.2.2.10) (Plasma membrane calcium ATPase isoform 3) (Plasma membrane calcium pump isoform 3)	ATP2B3	0.299423	0.000516292
-0.160163	13.0825	-3.25376	0.00504166	0.0342186	-2.56596	Q03001					P13667	Protein disulfide-isomerase A4 (EC 5.3.4.1) (Endoplasmic reticulum resident protein 70) (ER protein 70) (ERp70) (Endoplasmic reticulum resident protein 72) (ER protein 72) (ERp-72) (ERp72)	PDIA4 ERP70 ERP72	0.298185	0.00121835
-0.160078	13.2375	-2.55053	0.0215142	0.0902804	-3.74443	Q9HBB8					P01135	Protransforming growth factor alpha [Cleaved into: Transforming growth factor alpha (TGF-alpha) (EGF-like TGF) (ETGF) (TGF type 1)]	TGFA	0.297402	0.0226347
-0.159783	13.9256	-2.0427	0.0581126	0.17257	-4.89918	Q9UHQ9					Q9HAT2	Sialate O-acetylesterase (EC 3.1.1.53) (H-Lse) (Sialic acid-specific 9-O-acetylesterase)	SIAE YSG2	0.295094	0.00116046
-0.159702	13.1237	-3.11136	0.00679035	0.0417959	-2.9098	Q6IQ23					Q9H190	Syntenin-2 (Similar to TACIP18) (SITAC) (Syndecan-binding protein 2)	SDCBP2 SITAC18	0.294655	0.0133139
-0.159635	11.2202	-1.32801	0.203016	0.383776	-5.96471	Q6ZNL6					Q9P0K7	Ankycorbin (Ankyrin repeat and coiled-coil structure-containing protein) (Novel retinal pigment epithelial cell protein) (Retinoic acid-induced protein 14)	RAI14 KIAA1334 NORPEG	0.293404	0.00133256
-0.159601	13.5524	-3.72517	0.00187327	0.0185746	-1.65231	Q9HCP0					Q92828	Coronin-2A (IR10) (WD repeat-containing protein 2)	CORO2A IR10 WDR2	0.293166	0.00151633
-0.159444	13.9296	-3.93192	0.00121414	0.013963	-1.23896	P28290					Q8N5G0	Small integral membrane protein 20 (Mitochondrial translation regulation assembly intermediate of cytochrome c oxidase protein of 7 kDa) (MITRAC7) [Cleaved into: Phoenixin-14 (PNX-14); Phoenixin-20 (PNX-20)]	SMIM20 C4orf52 MITRAC7	0.292813	0.019955
-0.159298	14.5088	-3.74865	0.00178312	0.0179329	-1.5367	P14868					P40692	DNA mismatch repair protein Mlh1 (MutL protein homolog 1)	MLH1 COCA2	0.292066	0.00971361
-0.159195	12.8314	-5.61423	4.04414e-05	0.00135074	2.17693	P34913					Q9HB40	Retinoid-inducible serine carboxypeptidase (EC 3.4.16.-) (Serine carboxypeptidase 1)	SCPEP1 RISC SCP1 MSTP034 UNQ265/PRO302	0.291748	0.000605235
-0.159185	11.2844	-2.16356	0.0461566	0.148084	-4.75145	Q15653					Q13615	Myotubularin-related protein 3 (EC 3.1.3.48) (FYVE domain-containing dual specificity protein phosphatase 1) (FYVE-DSP1) (Phosphatidylinositol-3,5-bisphosphate 3-phosphatase) (EC 3.1.3.95) (Phosphatidylinositol-3-phosphate phosphatase) (EC 3.1.3.64) (Zinc finger FYVE domain-containing protein 10)	MTMR3 KIAA0371 ZFYVE10	0.288733	0.000273417
-0.159019	13.8906	-3.26073	0.00496859	0.033977	-2.56576	O14657					Q9UPY5	Cystine/glutamate transporter (Amino acid transport system xc-) (Calcium channel blocker resistance protein CCBR1) (Solute carrier family 7 member 11) (xCT)	SLC7A11	0.285606	0.011549
-0.158942	12.8334	-2.60553	0.0192518	0.0836223	-3.84837	O95807					P48449	Lanosterol synthase (EC 5.4.99.7) (2,3-epoxysqualene--lanosterol cyclase) (Oxidosqualene--lanosterol cyclase) (OSC) (hOSC)	LSS OSC	0.284495	0.0080506
-0.15866	13.2914	-2.52133	0.0228162	0.0934744	-4.05564	Q9NRM1					Q96G97	Seipin (Bernardinelli-Seip congenital lipodystrophy type 2 protein)	BSCL2	0.284007	0.0257278
-0.158659	13.2287	-1.66474	0.11564	0.268198	-5.56382	Q8TE68					O00767	Stearoyl-CoA desaturase (hSCD1) (EC 1.14.19.1) (Acyl-CoA desaturase) (Delta(9)-desaturase) (Delta-9 desaturase) (Fatty acid desaturase)	SCD FADS5 SCD1 SCDOS	0.283251	0.00372067
-0.158476	14.8331	-1.5764	0.134716	0.296123	-5.69286	Q9Y6I8					O43865	S-adenosylhomocysteine hydrolase-like protein 1 (DC-expressed AHCY-like molecule) (IP(3)Rs binding protein released with IP(3)) (IRBIT) (Putative adenosylhomocysteinase 2) (S-adenosyl-L-homocysteine hydrolase 2) (AdoHcyase 2)	AHCYL1 DCAL IRBIT XPVKONA	0.283018	0.000719709
-0.158277	13.5447	-2.92114	0.0100833	0.0532796	-3.28124	Q9NPF4					P51948	CDK-activating kinase assembly factor MAT1 (CDK7/cyclin-H assembly factor) (Cyclin-G1-interacting protein) (Menage a trois) (RING finger protein 66) (RING finger protein MAT1) (p35) (p36)	MNAT1 CAP35 MAT1 RNF66	0.279664	0.011316
-0.157918	12.9549	-1.9511	0.0689838	0.192995	-5.10763	Q9Y4F5					Q16666	Gamma-interferon-inducible protein 16 (Ifi-16) (Interferon-inducible myeloid differentiation transcriptional activator)	IFI16 IFNGIP1	0.279613	0.001963
-0.157897	12.4181	-3.29552	0.00461921	0.0325344	-2.4414	Q9HAU0					Q07864	DNA polymerase epsilon catalytic subunit A (EC 2.7.7.7) (3'-5' exodeoxyribonuclease) (EC 3.1.11.-) (DNA polymerase II subunit A)	POLE POLE1	0.278294	0.0292649
-0.157683	14.6001	-3.74247	0.00180643	0.0180814	-1.62145	Q96IJ6					Q4VC31	Protein MIX23 (Coiled-coil domain-containing protein 58)	MIX23 CCDC58	0.2775	0.00199252
-0.157632	12.6288	-2.09456	0.052672	0.162893	-4.80497	P42226					Q99536	Synaptic vesicle membrane protein VAT-1 homolog (EC 1.-.-.-)	VAT1	0.277112	0.00118764
-0.157625	13.3239	-3.42019	0.00355572	0.0278232	-2.20115	Q15014					Q86UY6	N-alpha-acetyltransferase 40 (EC 2.3.1.257) (N-acetyltransferase 11) (N-alpha-acetyltransferase D) (NatD) (hNatD) (Protein acetyltransferase 1)	NAA40 NAT11 PATT1	0.274911	0.00216607
-0.157553	13.5867	-4.25022	0.000625213	0.00929181	-0.567883	P00390					P51648	Aldehyde dehydrogenase family 3 member A2 (EC 1.2.1.3) (EC 1.2.1.94) (Aldehyde dehydrogenase 10) (Fatty aldehyde dehydrogenase) (Microsomal aldehyde dehydrogenase)	ALDH3A2 ALDH10 FALDH	0.274743	0.0248373
-0.157255	13.7891	-2.5716	0.020619	0.0880683	-3.98859	O94886					Q13492	Phosphatidylinositol-binding clathrin assembly protein (Clathrin assembly lymphoid myeloid leukemia protein)	PICALM CALM	0.273524	8.60704e-05
-0.157137	13.0882	-2.79999	0.0129457	0.0635482	-3.35757	O43493					Q8NBI6	Xyloside xylosyltransferase 1 (EC 2.4.2.62) (UDP-xylose:alpha-xyloside alpha-1,3-xylosyltransferase)	XXYLT1 C3orf21 PSEC0251	0.269625	0.0281346
-0.156503	13.2383	-2.3959	0.0293097	0.109199	-4.32198	P50851					Q9H173	Nucleotide exchange factor SIL1 (BiP-associated protein) (BAP)	SIL1 UNQ545/PRO836	0.268808	0.0424723
-0.156454	10.6796	-1.40256	0.180065	0.359338	-5.77559	Q96KR6					P63027	Vesicle-associated membrane protein 2 (VAMP-2) (Synaptobrevin-2)	VAMP2 SYB2	0.268331	0.000507624
-0.156422	14.0796	-2.6285	0.0183759	0.0811507	-3.82698	P26639					P50613	Cyclin-dependent kinase 7 (EC 2.7.11.22) (EC 2.7.11.23) (39 kDa protein kinase) (p39 Mo15) (CDK-activating kinase 1) (Cell division protein kinase 7) (Serine/threonine-protein kinase 1) (TFIIH basal transcription factor complex kinase subunit)	CDK7 CAK CAK1 CDKN7 MO15 STK1	0.268095	0.000188467
-0.1564	14.3351	-3.40654	0.00365918	0.0281346	-2.33654	P08708					Q8IUH5	Palmitoyltransferase ZDHHC17 (EC 2.3.1.225) (Acyltransferase ZDHHC17) (EC 2.3.1.-) (DHHC domain-containing cysteine-rich protein 17) (DHHC17) (Huntingtin yeast partner H) (Huntingtin-interacting protein 14) (HIP-14) (Huntingtin-interacting protein 3) (HIP-3) (Huntingtin-interacting protein H) (Putative MAPK-activating protein PM11) (Putative NF-kappa-B-activating protein 205) (Zinc finger DHHC do…	ZDHHC17 HIP14 HIP3 HYPH KIAA0946 HSPC294	0.267702	0.00190154
-0.156219	12.4241	-3.50755	0.00295946	0.0248373	-2.09868	O00180					Q5VYS4	Mesenteric estrogen-dependent adipogenesis protein (Activated in W/Wv mouse stomach 3 homolog) (hAWMS3) (Mesenteric estrogen-dependent adipose 4) (MEDA-4)	MEDAG AWMS3 C13orf33 MEDA4	0.267161	0.0466377
-0.155985	13.8619	-2.66484	0.0170678	0.0770904	-3.7843	Q9NZT2					Q9BXT6	RNA helicase Mov10l1 (EC 3.6.4.13) (Moloney leukemia virus 10-like protein 1) (MOV10-like protein 1)	MOV10L1	0.266752	0.0199117
-0.155949	12.0872	-1.66373	0.115844	0.268427	-5.53148	O00499					Q86SJ2	Amphoterin-induced protein 2 (AMIGO-2) (Alivin-1) (Differentially expressed in gastric adenocarcinomas) (DEGA)	AMIGO2 ALI1	0.266435	0.00638068
-0.155608	14.3567	-3.06227	0.00752203	0.0446955	-3.00928	Q14444					O75368	SH3 domain-binding glutamic acid-rich-like protein	SH3BGRL	0.264452	0.0454241
-0.155364	11.4239	-2.84716	0.0117481	0.0594649	-3.40494	Q9UEG4					Q7Z3U7	Protein MON2 homolog (Protein SF21)	MON2 KIAA1040 SF21	0.264032	0.000377952
-0.155336	13.1154	-1.29613	0.213519	0.393573	-6.05578	O94760					P55957	BH3-interacting domain death agonist (p22 BID) (BID) [Cleaved into: BH3-interacting domain death agonist p15 (p15 BID); BH3-interacting domain death agonist p13 (p13 BID); BH3-interacting domain death agonist p11 (p11 BID)]	BID	0.26349	0.0191795
-0.154968	13.9251	-4.74995	0.000223993	0.00445599	0.538664	Q00341					P0DJD0	RANBP2-like and GRIP domain-containing protein 1 (Ran-binding protein 2-like 6) (RanBP2-like 6) (RanBP2L6)	RGPD1 RANBP2L6 RGP1	0.263064	0.0103236
-0.154747	12.6632	-1.4379	0.169947	0.346212	-5.87797	Q9H074					P15559	NAD(P)H dehydrogenase [quinone] 1 (EC 1.6.5.2) (Azoreductase) (DT-diaphorase) (DTD) (Menadione reductase) (NAD(P)H:quinone oxidoreductase 1) (Phylloquinone reductase) (Quinone reductase 1) (QR1)	NQO1 DIA4 NMOR1	0.262639	0.0217951
-0.154736	13.88	-3.9141	0.0012603	0.0142117	-1.26201	O75052					Q10589	Bone marrow stromal antigen 2 (BST-2) (HM1.24 antigen) (Tetherin) (CD antigen CD317)	BST2	0.262554	0.00632915
-0.154423	14.4497	-3.93148	0.00121527	0.013963	-1.16954	P60866					O60830	Mitochondrial import inner membrane translocase subunit Tim17-B	TIMM17B TIM17B JM3	0.261637	0.0117047
-0.154334	12.8842	-4.56133	0.000329111	0.00589982	0.0624054	Q96J02					Q16186	Proteasomal ubiquitin receptor ADRM1 (110 kDa cell membrane glycoprotein) (Gp110) (Adhesion-regulating molecule 1) (ARM-1) (Proteasome regulatory particle non-ATPase 13) (hRpn13) (Rpn13 homolog)	ADRM1 GP110	0.261485	0.00257682
-0.153952	12.0519	-3.7031	0.00196213	0.0192155	-1.58756	Q15853					Q9P215	Pogo transposable element with KRAB domain	POGK KIAA1513 LST003 SLTP003	0.260888	0.00384855
-0.153945	13.6639	-2.47376	0.0250994	0.0994262	-4.17236	P53602					Q14318	Peptidyl-prolyl cis-trans isomerase FKBP8 (PPIase FKBP8) (EC 5.2.1.8) (38 kDa FK506-binding protein) (38 kDa FKBP) (FKBP-38) (hFKBP38) (FK506-binding protein 8) (FKBP-8) (FKBPR38) (Rotamase)	FKBP8 FKBP38	0.260538	0.00453888
-0.153891	13.2337	-2.02198	0.0604257	0.177037	-4.94388	Q13670					O15020	Spectrin beta chain, non-erythrocytic 2 (Beta-III spectrin) (Spinocerebellar ataxia 5 protein)	SPTBN2 KIAA0302 SCA5	0.260332	0.00151633
-0.153885	10.9995	-1.91255	0.0740838	0.201257	-5.14258	Q16654					Q9BYG5	Partitioning defective 6 homolog beta (PAR-6 beta) (PAR-6B)	PARD6B PAR6B	0.259371	0.00120095
-0.153732	12.9105	-2.40058	0.0290388	0.108656	-4.24215	P16157					P17535	Transcription factor jun-D	JUND	0.25885	0.000188467
-0.15372	12.7479	-2.28733	0.036301	0.125248	-4.31247	Q9UPQ0					Q6ZXV5	Protein O-mannosyl-transferase TMTC3 (EC 2.4.1.109) (Protein SMILE) (Transmembrane and TPR repeat-containing protein 3)	TMTC3	0.258582	0.0136479
-0.153537	13.8668	-2.92423	0.010019	0.0530753	-3.297	P53794					Q96EU7	C1GALT1-specific chaperone 1 (C38H2-like protein 1) (C38H2-L1) (Core 1 beta1,3-galactosyltransferase 2) (C1Gal-T2) (C1GalT2) (Core 1 beta3-Gal-T2) (Core 1 beta3-galactosyltransferase-specific molecular chaperone)	C1GALT1C1 COSMC HSPC067 MSTP143 UNQ273/PRO310	0.25819	0.0449785
-0.153341	15.1188	-4.09183	0.000869252	0.0113629	-0.905786	P62249					P29323	Ephrin type-B receptor 2 (EC 2.7.10.1) (Developmentally-regulated Eph-related tyrosine kinase) (ELK-related tyrosine kinase) (EPH tyrosine kinase 3) (EPH-like kinase 5) (EK5) (hEK5) (Renal carcinoma antigen NY-REN-47) (Tyrosine-protein kinase TYRO5) (Tyrosine-protein kinase receptor EPH-3) [Cleaved into: EphB2/CTF1; EphB2/CTF2]	EPHB2 DRT EPHT3 EPTH3 ERK HEK5 TYRO5	0.258088	0.00700358
-0.153336	13.38	-2.55958	0.0211254	0.0892554	-3.96102	Q9UDY2					P12109	Collagen alpha-1(VI) chain	COL6A1	0.258072	0.0292037
-0.153304	13.8342	-3.25088	0.00507215	0.0343485	-2.59718	Q15046					O95232	Luc7-like protein 3 (Cisplatin resistance-associated-overexpressed protein) (Luc7A) (Okadaic acid-inducible phosphoprotein OA48-18) (cAMP regulatory element-associated protein 1) (CRE-associated protein 1) (CREAP-1)	LUC7L3 CREAP1 CROP O48	0.257638	0.000861923
-0.153242	11.4501	-3.09243	0.00706375	0.0428962	-2.84324	Q5JTD0					P54725	UV excision repair protein RAD23 homolog A (HR23A) (hHR23A)	RAD23A	0.25751	0.027379
-0.1531	15.0511	-1.82072	0.0876167	0.224925	-5.28463	Q8NFJ5					O76094	Signal recognition particle subunit SRP72 (SRP72) (Signal recognition particle 72 kDa protein)	SRP72	0.257336	0.000286952
-0.152796	12.8641	-3.10246	0.00691753	0.0424142	-2.84301	Q0JRZ9					P20020	Plasma membrane calcium-transporting ATPase 1 (EC 7.2.2.10) (Plasma membrane calcium ATPase isoform 1) (PMCA1) (Plasma membrane calcium pump isoform 1)	ATP2B1 PMCA1	0.257053	0.00174296
-0.152462	13.6846	-3.23851	0.00520536	0.0348451	-2.43013	Q86VP1					P24752	Acetyl-CoA acetyltransferase, mitochondrial (EC 2.3.1.9) (Acetoacetyl-CoA thiolase) (T2)	ACAT1 ACAT MAT	0.257025	0.00329373
-0.152439	9.93595	-1.35641	0.194011	0.374451	-5.99127	Q8IWC1					Q8IVM0	Coiled-coil domain-containing protein 50 (Protein Ymer)	CCDC50 C3orf6	0.256499	0.00227221
-0.152129	13.8842	-4.58668	0.000312459	0.00566238	0.160608	Q9UJ68					P35442	Thrombospondin-2	THBS2 TSP2	0.255093	0.0225783
-0.151762	12.4716	-1.60876	0.127439	0.285466	-5.61137	P19971					O95816	BAG family molecular chaperone regulator 2 (BAG-2) (Bcl-2-associated athanogene 2)	BAG2	0.254729	0.00761373
-0.151761	12.1152	-2.43281	0.027237	0.104124	-4.18094	P19438					Q13637	Ras-related protein Rab-32	RAB32	0.253888	0.00322939
-0.151717	13.7135	-3.02741	0.00808807	0.0464077	-3.054	Q8WYH8					Q8TED1	Probable glutathione peroxidase 8 (GPx-8) (GSHPx-8) (EC 1.11.1.9)	GPX8 UNQ847/PRO1785	0.252328	0.0105513
-0.151639	14.3504	-2.466	0.0254917	0.100044	-4.07191	Q9UFW8					P62310	U6 snRNA-associated Sm-like protein LSm3	LSM3 MDS017	0.25214	0.0025142
-0.151482	12.8693	-2.90595	0.0104052	0.0546615	-3.18999	Q01968					Q9P2D8	Protein unc-79 homolog	UNC79 KIAA1409	0.251482	0.013963
-0.15144	12.8867	-3.32444	0.00434733	0.0311379	-2.40441	Q8WUF5					P08621	U1 small nuclear ribonucleoprotein 70 kDa (U1 snRNP 70 kDa) (U1-70K) (snRNP70)	SNRNP70 RNPU1Z RPU1 SNRP70 U1AP1	0.250881	0.000424873
-0.151053	12.2975	-2.90894	0.0103412	0.0544605	-3.29062	P20936					P15529	Membrane cofactor protein (TLX) (Trophoblast leukocyte common antigen) (CD antigen CD46)	CD46 MCP MIC10	0.250808	0.000287628
-0.150715	12.4103	-2.06871	0.0553223	0.167979	-4.84669	Q9NR45					P49585	Choline-phosphate cytidylyltransferase A (EC 2.7.7.15) (CCT-alpha) (CTP:phosphocholine cytidylyltransferase A) (CCT A) (CT A) (Phosphorylcholine transferase A)	PCYT1A CTPCT PCYT1	0.25015	0.0275138
-0.150632	14.4307	-3.89848	0.00130224	0.0145493	-1.31441	P61247					Q9NRX4	14 kDa phosphohistidine phosphatase (EC 3.9.1.3) (Phosphohistidine phosphatase 1) (PHPT1) (Protein histidine phosphatase) (PHP) (Protein janus-A homolog)	PHPT1 PHP14 CGI-202 HSPC141	0.249353	0.0281996
-0.150374	13.0391	-2.9693	0.00912572	0.0501401	-3.20392	Q9P289					P10620	Microsomal glutathione S-transferase 1 (Microsomal GST-1) (EC 2.5.1.18) (Microsomal GST-I)	MGST1 GST12 MGST	0.248993	0.00329373
-0.150165	11.3441	-0.999336	0.332672	0.523206	-6.28875	P52943					Q9Y2B0	Protein canopy homolog 2 (MIR-interacting saposin-like protein) (Putative secreted protein Zsig9) (Transmembrane protein 4)	CNPY2 MSAP TMEM4 ZSIG9 UNQ1943/PRO4426	0.248457	0.0214025
-0.150129	12.8249	-3.53288	0.00280604	0.0240312	-2.05803	Q9Y2D5					P78325	Disintegrin and metalloproteinase domain-containing protein 8 (ADAM 8) (EC 3.4.24.-) (Cell surface antigen MS2) (CD antigen CD156a)	ADAM8 MS2	0.24833	0.0459652
-0.150061	14.0276	-2.17785	0.0449041	0.144945	-4.68696	Q96I99					Q99985	Semaphorin-3C (Semaphorin-E) (Sema E)	SEMA3C SEMAE	0.247571	0.0302145
-0.150042	13.7396	-4.10183	0.000851303	0.011341	-0.888814	Q8N4Q0					P11171	Protein 4.1 (P4.1) (4.1R) (Band 4.1) (EPB4.1) (Erythrocyte membrane protein band 4.1)	EPB41 E41P	0.246875	0.000424873
-0.149991	13.6311	-3.74052	0.00181383	0.0181023	-1.56102	P23588					P61225	Ras-related protein Rap-2b (EC 3.6.5.2)	RAP2B	0.24662	0.0110704
-0.149985	11.0556	-2.39745	0.0292195	0.109058	-4.28923	P32926					Q96G01	Protein bicaudal D homolog 1 (Bic-D 1)	BICD1	0.24653	0.00432171
-0.149962	13.6481	-1.57252	0.135611	0.297062	-5.67432	P68366					Q9Y6I4	Ubiquitin carboxyl-terminal hydrolase 3 (EC 3.4.19.12) (Deubiquitinating enzyme 3) (Ubiquitin thioesterase 3) (Ubiquitin-specific-processing protease 3)	USP3	0.245412	0.00128138
-0.149953	12.2879	-2.66338	0.0171186	0.0772651	-3.75681	Q6UXI9					Q9H857	5'-nucleotidase domain-containing protein 2 (EC 3.1.3.-)	NT5DC2	0.244981	0.011341
-0.149892	12.8904	-2.52979	0.0224315	0.0922555	-4.03809	Q9H267					Q14257	Reticulocalbin-2 (Calcium-binding protein ERC-55) (E6-binding protein) (E6BP)	RCN2 ERC55	0.242785	0.0143019
-0.149721	13.8524	-2.19498	0.0434434	0.141453	-4.63168	Q969Z3					Q9Y4B6	DDB1- and CUL4-associated factor 1 (HIV-1 Vpr-binding protein) (VprBP) (Serine/threonine-protein kinase VPRBP) (EC 2.7.11.1) (Vpr-interacting protein)	DCAF1 KIAA0800 RIP VPRBP	0.242462	0.00131939
-0.149634	14.0453	-2.60692	0.0191977	0.0835667	-3.91821	P53609					Q14627	Interleukin-13 receptor subunit alpha-2 (IL-13 receptor subunit alpha-2) (IL-13R subunit alpha-2) (IL-13R-alpha-2) (IL-13RA2) (Interleukin-13-binding protein) (CD antigen CD213a2)	IL13RA2 IL13R	0.242191	0.043289
-0.149554	12.1338	-2.08699	0.0534363	0.164057	-4.62266	O15047					O95864	Acyl-CoA 6-desaturase (EC 1.14.19.3) (Delta(6) fatty acid desaturase) (D6D) (Delta(6) desaturase) (Delta-6 desaturase) (Fatty acid desaturase 2)	FADS2	0.239787	0.0216694
-0.149551	13.0504	-3.20372	0.00559848	0.036572	-2.61305	Q63HN8					Q15758	Neutral amino acid transporter B(0) (ATB(0)) (Baboon M7 virus receptor) (RD114/simian type D retrovirus receptor) (Sodium-dependent neutral amino acid transporter type 2) (Solute carrier family 1 member 5)	SLC1A5 ASCT2 M7V1 RDR RDRC	0.239623	0.00395484
-0.149485	11.247	-1.65563	0.117494	0.270907	-5.40119	Q49AH0					Q9NY93	Probable ATP-dependent RNA helicase DDX56 (EC 3.6.4.13) (ATP-dependent 61 kDa nucleolar RNA helicase) (DEAD box protein 21) (DEAD box protein 56)	DDX56 DDX21 NOH61	0.239473	0.00691945
-0.149364	12.531	-2.77217	0.0137066	0.0655976	-3.53016	P39060					P98155	Very low-density lipoprotein receptor (VLDL receptor) (VLDL-R)	VLDLR	0.238074	0.00803691
-0.149362	13.6435	-1.79994	0.0909672	0.230911	-5.30123	Q9HC38					Q9NS00	Glycoprotein-N-acetylgalactosamine 3-beta-galactosyltransferase 1 (EC 2.4.1.122) (B3Gal-T8) (Core 1 O-glycan T-synthase) (Core 1 UDP-galactose:N-acetylgalactosamine-alpha-R beta 1,3-galactosyltransferase 1) (Beta-1,3-galactosyltransferase) (Core 1 beta1,3-galactosyltransferase 1) (C1GalT1) (Core 1 beta3-Gal-T1)	C1GALT1	0.237817	0.0123703
-0.148726	13.074	-1.73941	0.101377	0.246964	-5.44786	O00479					Q8N4L1	Transmembrane protein 151A	TMEM151A TMEM151	0.237314	0.0142117
-0.14865	13.4898	-3.28705	0.0047019	0.0328977	-2.25812	P36873					P30679	Guanine nucleotide-binding protein subunit alpha-15 (G alpha-15) (G-protein subunit alpha-15) (Epididymis tissue protein Li 17E) (Guanine nucleotide-binding protein subunit alpha-16) (G alpha-16) (G-protein subunit alpha-16)	GNA15 GNA16	0.236808	0.00799136
-0.148547	14.6035	-2.56874	0.0207387	0.0883783	-3.96832	P56470					P84090	Enhancer of rudimentary homolog	ERH	0.236698	0.00605501
-0.148498	11.3685	-2.71447	0.015425	0.0717649	-3.71516	Q8WYP3					Q12981	Vesicle transport protein SEC20 (BCL2/adenovirus E1B 19 kDa protein-interacting protein 1) (Transformation-related gene 8 protein) (TRG-8)	BNIP1 NIP1 SEC20L TRG8	0.235837	0.0105513
-0.148374	12.2767	-1.66238	0.116117	0.268511	-5.52877	Q9H6T0					P13804	Electron transfer flavoprotein subunit alpha, mitochondrial (Alpha-ETF)	ETFA	0.235213	0.0214217
-0.148205	12.0291	-3.21936	0.00541831	0.0359524	-2.64462	Q96GC9					P05161	Ubiquitin-like protein ISG15 (Interferon-induced 15 kDa protein) (Interferon-induced 17 kDa protein) (IP17) (Ubiquitin cross-reactive protein) (hUCRP)	ISG15 G1P2 UCRP	0.234796	0.0126515
-0.1482	13.1563	-1.66206	0.116183	0.268511	-5.53011	P55212					Q02539	Histone H1.1 (Histone H1a)	H1-1 H1F1 HIST1H1A	0.234565	0.0343485
-0.147953	10.8714	-2.63902	0.0179877	0.079825	-3.75228	Q8N7W2					O94925	Glutaminase kidney isoform, mitochondrial (GLS) (EC 3.5.1.2) (K-glutaminase) (L-glutamine amidohydrolase) [Cleaved into: Glutaminase kidney isoform, mitochondrial 68 kDa chain; Glutaminase kidney isoform, mitochondrial 65 kDa chain]	GLS GLS1 KIAA0838	0.234465	0.00105098
-0.147833	12.491	-3.03739	0.00792191	0.0459652	-3.05716	P55196					P17676	CCAAT/enhancer-binding protein beta (C/EBP beta) (Liver activator protein) (LAP) (Liver-enriched inhibitory protein) (LIP) (Nuclear factor NF-IL6) (Transcription factor 5) (TCF-5)	CEBPB TCF5 PP9092	0.234241	0.0223487
-0.147816	12.3724	-3.59544	0.00246025	0.0219898	-1.94673	O94822					O75843	AP-1 complex subunit gamma-like 2 (Gamma2-adaptin) (G2ad)	AP1G2	0.233583	0.0459652
-0.147574	13.6603	-2.16807	0.0457576	0.147101	-4.67411	Q9NTK5					P15586	N-acetylglucosamine-6-sulfatase (EC 3.1.6.14) (Glucosamine-6-sulfatase) (G6S)	GNS	0.233336	0.000377952
-0.147464	15.1241	-1.93159	0.0715241	0.197516	-5.12595	P15954					Q8NCW5	NAD(P)H-hydrate epimerase (EC 5.1.99.6) (Apolipoprotein A-I-binding protein) (AI-BP) (NAD(P)HX epimerase) (YjeF N-terminal domain-containing protein 1) (YjeF_N1)	NAXE AIBP APOA1BP YJEFN1	0.23313	0.013445
-0.147424	14.9221	-3.61985	0.0023372	0.0214025	-1.85625	Q8TD57					Q13247	Serine/arginine-rich splicing factor 6 (Pre-mRNA-splicing factor SRP55) (Splicing factor, arginine/serine-rich 6)	SRSF6 SFRS6 SRP55	0.233096	0.00669147
-0.147362	12.8762	-2.62388	0.0185492	0.0816319	-3.74653	Q92485					Q9C004	Protein sprouty homolog 4 (Spry-4)	SPRY4	0.232578	0.0012881
-0.147026	13.283	-2.02545	0.060032	0.176397	-4.86386	P11908					Q9NP72	Ras-related protein Rab-18	RAB18	0.232111	0.000795027
-0.146937	13.1579	-1.75965	0.0977853	0.240989	-5.40931	Q96S99					Q9Y6I3	Epsin-1 (EH domain-binding mitotic phosphoprotein) (EPS-15-interacting protein 1)	EPN1	0.231208	0.000843632
-0.146892	13.7115	-1.79337	0.0920487	0.233004	-5.29878	Q96ER9					Q96S55	ATPase WRNIP1 (EC 3.6.1.-) (Werner helicase-interacting protein 1)	WRNIP1 WHIP	0.230803	0.00669147
-0.146882	13.5347	-3.20675	0.00556319	0.0364711	-2.71997	Q9NVK5					Q86WB0	Nuclear-interacting partner of ALK (Nuclear-interacting partner of anaplastic lymphoma kinase) (hNIPA) (Zinc finger C3HC-type protein 1)	ZC3HC1 NIPA HSPC216	0.230704	0.00133256
-0.146868	13.3126	-2.5688	0.020736	0.0883783	-3.88933	Q9BV86					Q08170	Serine/arginine-rich splicing factor 4 (Pre-mRNA-splicing factor SRP75) (SRP001LB) (Splicing factor, arginine/serine-rich 4)	SRSF4 SFRS4 SRP75	0.230389	0.00796377
-0.146827	13.0594	-1.33715	0.200083	0.380955	-6.00505	Q92688					P06865	Beta-hexosaminidase subunit alpha (EC 3.2.1.52) (Beta-N-acetylhexosaminidase subunit alpha) (Hexosaminidase subunit A) (N-acetyl-beta-glucosaminidase subunit alpha)	HEXA	0.229389	0.00128138
-0.146718	12.4365	-3.78754	0.00164332	0.0169294	-1.32421	Q9HDC5					Q9UGJ0	5'-AMP-activated protein kinase subunit gamma-2 (AMPK gamma2) (AMPK subunit gamma-2) (H91620p)	PRKAG2	0.229316	0.0455041
-0.146711	15.1007	-1.28654	0.216762	0.396533	-6.06672	Q8NDH2					P17275	Transcription factor jun-B	JUNB	0.229242	0.0290127
-0.146699	13.2535	-2.2851	0.0364594	0.125302	-4.50835	P49588					Q09328	Alpha-1,6-mannosylglycoprotein 6-beta-N-acetylglucosaminyltransferase A (EC 2.4.1.155) (Alpha-mannoside beta-1,6-N-acetylglucosaminyltransferase V) (GlcNAc-T V) (GNT-V) (Mannoside acetylglucosaminyltransferase 5) (N-acetylglucosaminyl-transferase V) [Cleaved into: Secreted alpha-1,6-mannosylglycoprotein 6-beta-N-acetylglucosaminyltransferase A (Secreted beta-1,6-N-acetylglucosaminyltransferase V)…	MGAT5 GGNT5	0.229101	0.0205279
-0.146636	12.6598	-2.45342	0.0261405	0.101551	-4.19596	Q9NXR1					O75460	Serine/threonine-protein kinase/endoribonuclease IRE1 (Endoplasmic reticulum-to-nucleus signaling 1) (Inositol-requiring protein 1) (hIRE1p) (Ire1-alpha) (IRE1a) [Includes: Serine/threonine-protein kinase (EC 2.7.11.1); Endoribonuclease (EC 3.1.26.-)]	ERN1 IRE1	0.22746	0.00782736
-0.146317	13.3689	-1.80641	0.0899111	0.228688	-5.34682	Q9BQE3					O14818	Proteasome subunit alpha type-7 (Proteasome subunit RC6-1) (Proteasome subunit XAPC7)	PSMA7 HSPC	0.227157	0.00286704
-0.14615	13.4208	-0.964138	0.349483	0.538836	-6.35133	P40199					Q13363	C-terminal-binding protein 1 (CtBP1) (EC 1.1.1.-)	CTBP1 CTBP	0.226711	0.00329421
-0.145916	13.9612	-1.91542	0.0736939	0.200799	-5.13043	P00492					Q9NYM9	BET1-like protein (Golgi SNARE with a size of 15 kDa) (GOS-15) (GS15) (Vesicle transport protein GOS15)	BET1L GS15	0.22601	0.00128138
-0.145776	12.9237	-1.8134	0.0887845	0.227283	-5.29949	O00764					Q8IV08	5'-3' exonuclease PLD3 (EC 3.1.16.1) (Choline phosphatase 3) (HindIII K4L homolog) (Hu-K4) (Phosphatidylcholine-hydrolyzing phospholipase D3) (Phospholipase D3) (PLD 3)	PLD3	0.225725	0.00133256
-0.14567	14.4371	-1.99936	0.0630465	0.182524	-5.02912	Q96LW7					P57057	Glucose-6-phosphate exchanger SLC37A1 (Glycerol-3-phosphate permease) (G-3-P permease) (Solute carrier family 37 member 1)	SLC37A1 G3PP	0.225405	0.0404704
-0.145584	13.4962	-2.67168	0.016832	0.0763404	-3.72828	Q9NYG2					P62070	Ras-related protein R-Ras2 (EC 3.6.5.-) (Ras-like protein TC21) (Teratocarcinoma oncogene)	RRAS2 TC21	0.224898	0.00120095
-0.145548	13.1229	-2.85587	0.0115389	0.0588035	-3.38542	P42336					Q9NX00	Transmembrane protein 160	TMEM160	0.224702	0.0491771
-0.14517	15.4098	-1.53506	0.144522	0.309322	-5.73212	Q496Y0					P62318	Small nuclear ribonucleoprotein Sm D3 (Sm-D3) (snRNP core protein D3)	SNRPD3	0.223384	0.00160805
-0.145168	13.7663	-2.47917	0.0248294	0.0988786	-4.1426	P17858					Q9BXF6	Rab11 family-interacting protein 5 (Rab11-FIP5) (Gamma-SNAP-associated factor 1) (Gaf-1) (Phosphoprotein pp75) (Rab11-interacting protein Rip11)	RAB11FIP5 GAF1 KIAA0857 RIP11	0.222659	0.00278171
-0.145052	13.2033	-3.91383	0.00126102	0.0142117	-1.21182	Q96D70					Q11206	CMP-N-acetylneuraminate-beta-galactosamide-alpha-2,3-sialyltransferase 4 (Alpha 2,3-ST 4) (Beta-galactoside alpha-2,3-sialyltransferase 4) (EC 2.4.99.2) (EC 2.4.99.4) (Alpha 2,3-sialyltransferase IV) (Gal-NAc6S) (Gal-beta-1,3-GalNAc-alpha-2,3-sialyltransferase) (Gal-beta-1,4-GlcNAc-alpha-2,3-sialyltransferase) (N-acetyllactosaminide alpha-2,3-sialyltransferase) (EC 2.4.99.6) (SAT-3) (ST-4) (ST3Ga…	ST3GAL4 CGS23 NANTA3 SIAT4C STZ	0.221631	0.040402
-0.144905	11.0693	-1.35192	0.195412	0.375844	-5.97422	Q7Z6J9					Q9BVK8	Transmembrane protein 147 (Protein NIFIE 14)	TMEM147	0.220558	0.0437676
-0.14481	13.2762	-3.62421	0.00231592	0.0212997	-1.85929	Q92667					Q53S33	BolA-like protein 3	BOLA3	0.220309	0.00215656
-0.144693	13.4053	-2.42637	0.027588	0.104897	-4.18031	Q86UL3					Q05519	Serine/arginine-rich splicing factor 11 (Arginine-rich 54 kDa nuclear protein) (p54) (Splicing factor, arginine/serine-rich 11)	SRSF11 SFRS11	0.219774	0.000424873
-0.144681	13.1524	-2.75121	0.0143083	0.0677192	-3.57934	P61254					Q6ZMK1	Cysteine and histidine-rich protein 1	CYHR1 KIAA0496	0.219225	0.0070523
-0.144679	14.774	-2.32618	0.0336368	0.120871	-4.41416	P31946					Q4J6C6	Prolyl endopeptidase-like (EC 3.4.21.-) (Prolylendopeptidase-like)	PREPL KIAA0436	0.219136	0.043086
-0.144622	13.3309	-1.8373	0.0850222	0.220708	-5.29228	Q9NUQ9					Q15599	Na(+)/H(+) exchange regulatory cofactor NHE-RF2 (NHERF-2) (NHE3 kinase A regulatory protein E3KARP) (SRY-interacting protein 1) (SIP-1) (Sodium-hydrogen exchanger regulatory factor 2) (Solute carrier family 9 isoform A3 regulatory factor 2) (Tyrosine kinase activator protein 1) (TKA-1)	SLC9A3R2 NHERF2	0.21884	0.00084306
-0.144486	13.8144	-3.04131	0.00785744	0.0458303	-2.97061	P15924					Q96RP9	Elongation factor G, mitochondrial (EF-Gmt) (Elongation factor G 1, mitochondrial) (mEF-G 1) (Elongation factor G1) (hEFG1)	GFM1 EFG EFG1 GFM	0.218627	0.0035443
-0.144381	14.634	-1.64887	0.118885	0.273151	-5.56441	Q5THK1					Q8IXB1	DnaJ homolog subfamily C member 10 (EC 1.8.4.-) (Endoplasmic reticulum DNA J domain-containing protein 5) (ER-resident protein ERdj5) (ERdj5) (Macrothioredoxin) (MTHr)	DNAJC10 ERDJ5 UNQ495/PRO1012	0.217951	0.00249934
-0.144357	13.6563	-1.64306	0.120092	0.275055	-5.54726	Q04917					P02792	Ferritin light chain (Ferritin L subunit)	FTL	0.21659	0.00133256
-0.144211	10.8536	-2.30622	0.0349815	0.123214	-4.3403	O15455					O75751	Solute carrier family 22 member 3 (Extraneuronal monoamine transporter) (EMT) (Organic cation transporter 3)	SLC22A3 EMTH OCT3	0.216291	0.0396699
-0.144205	14.6118	-3.24337	0.00515265	0.0345653	-2.65611	P15880					Q8IX12	Cell division cycle and apoptosis regulator protein 1 (Cell cycle and apoptosis regulatory protein 1) (CARP-1) (Death inducer with SAP domain)	CCAR1 CARP1 DIS	0.214856	0.00032079
-0.144072	11.2734	-1.52885	0.146046	0.311847	-5.73916	Q15052					P23634	Plasma membrane calcium-transporting ATPase 4 (PMCA4) (EC 7.2.2.10) (Matrix-remodeling-associated protein 1) (Plasma membrane calcium ATPase isoform 4) (Plasma membrane calcium pump isoform 4)	ATP2B4 ATP2B2 MXRA1	0.21485	0.00691458
-0.143985	13.9499	-3.2035	0.00560108	0.036572	-2.75538	Q8NC51					O43795	Unconventional myosin-Ib (MYH-1c) (Myosin I alpha) (MMI-alpha) (MMIa)	MYO1B	0.214744	0.0148121
-0.143699	13.6524	-2.22888	0.0406822	0.134885	-4.58017	O43488					P08195	4F2 cell-surface antigen heavy chain (4F2hc) (4F2 heavy chain antigen) (Lymphocyte activation antigen 4F2 large subunit) (Solute carrier family 3 member 2) (CD antigen CD98)	SLC3A2 MDU1	0.214715	0.0239373
-0.143675	14.2603	-4.12318	0.000814257	0.0110886	-0.796032	P63244					Q8IW92	Beta-galactosidase-1-like protein 2 (EC 3.2.1.-)	GLB1L2 MSTP014 UNQ210/PRO236	0.214654	0.000515706
-0.143673	12.1769	-3.28853	0.00468734	0.0328399	-2.56528	Q969S3					Q9NQR4	Omega-amidase NIT2 (EC 3.5.1.3) (Nitrilase homolog 2)	NIT2 CUA002	0.214118	0.0085658
-0.143584	13.2406	-1.67919	0.112751	0.263556	-5.39415	Q9UH65					Q92759	General transcription factor IIH subunit 4 (Basic transcription factor 2 52 kDa subunit) (BTF2 p52) (General transcription factor IIH polypeptide 4) (TFIIH basal transcription factor complex p52 subunit)	GTF2H4	0.21389	0.00151633
-0.143511	12.1906	-2.88571	0.0108498	0.056396	-3.3645	Q9Y6F8					Q9HD34	LYR motif-containing protein 4	LYRM4 C6orf149 ISD11 CGI-203	0.212942	0.0315317
-0.143508	13.882	-2.08745	0.0533897	0.163994	-4.86511	Q99829					Q99714	3-hydroxyacyl-CoA dehydrogenase type-2 (EC 1.1.1.35) (17-beta-estradiol 17-dehydrogenase) (EC 1.1.1.62) (2-methyl-3-hydroxybutyryl-CoA dehydrogenase) (MHBD) (3-alpha-(17-beta)-hydroxysteroid dehydrogenase (NAD(+))) (EC 1.1.1.239) (3-hydroxy-2-methylbutyryl-CoA dehydrogenase) (EC 1.1.1.178) (3-hydroxyacyl-CoA dehydrogenase type II) (3alpha(or 20beta)-hydroxysteroid dehydrogenase) (EC 1.1.1.53) (7-…	HSD17B10 ERAB HADH2 MRPP2 SCHAD SDR5C1 XH98G2	0.212153	0.0106563
-0.143464	14.6828	-3.55452	0.00268126	0.023437	-1.92701	P51572					Q12996	Cleavage stimulation factor subunit 3 (CF-1 77 kDa subunit) (Cleavage stimulation factor 77 kDa subunit) (CSTF 77 kDa subunit) (CstF-77)	CSTF3	0.21208	0.000969434
-0.143347	13.3578	-2.19658	0.0433094	0.141089	-4.60237	Q68CQ7					P98175	RNA-binding protein 10 (G patch domain-containing protein 9) (RNA-binding motif protein 10) (RNA-binding protein S1-1) (S1-1)	RBM10 DXS8237E GPATC9 GPATCH9 KIAA0122	0.211637	0.00128138
-0.143244	12.2159	-2.40836	0.0285937	0.107434	-4.30332	P16260					P19447	General transcription and DNA repair factor IIH helicase subunit XPB (TFIIH subunit XPB) (EC 3.6.4.12) (Basic transcription factor 2 89 kDa subunit) (BTF2 p89) (DNA excision repair protein ERCC-3) (DNA repair protein complementing XP-B cells) (TFIIH basal transcription factor complex 89 kDa subunit) (TFIIH 89 kDa subunit) (TFIIH p89) (Xeroderma pigmentosum group B-complementing protein)	ERCC3 XPB XPBC	0.210922	0.0245834
-0.143195	14.6069	-4.73171	0.000232451	0.00453888	0.419147	Q9UIW2					Q9NVA1	Ubiquinol-cytochrome-c reductase complex assembly factor 1 (Basic FGF-repressed Zic-binding protein) (bFGF-repressed Zic-binding protein) (bFZb) (Ubiquinol-cytochrome c reductase complex chaperone CBP3 homolog)	UQCC1 BZFB C20orf44 UQCC	0.210892	0.0292716
-0.143177	13.6547	-2.56082	0.0210726	0.0891511	-3.91073	O95497					Q7KZN9	Cytochrome c oxidase assembly protein COX15 homolog	COX15	0.210883	0.013963
-0.142772	11.9003	-3.24714	0.00511206	0.0343656	-2.56938	Q9NRY4					Q5TEC6	Histone HIST2H3PS2	H3-2 HIST2H3PS2	0.2105	0.00772017
-0.142619	13.5574	-1.808	0.0896545	0.228314	-5.32018	P15170					Q9UNZ2	NSFL1 cofactor p47 (UBX domain-containing protein 2C) (p97 cofactor p47)	NSFL1C UBXN2C	0.210437	0.0241526
-0.142583	14.8415	-4.03224	0.000984359	0.0122007	-1.00777	P62241					P04920	Anion exchange protein 2 (AE 2) (Anion exchanger 2) (Non-erythroid band 3-like protein) (BND3L) (Solute carrier family 4 member 2)	SLC4A2 AE2 EPB3L1 HKB3 MPB3L	0.2104	0.00299955
-0.142503	11.6918	-3.44525	0.00337341	0.0268941	-2.16777	Q8ND82					Q7L1W4	Volume-regulated anion channel subunit LRRC8D (Leucine-rich repeat-containing protein 5) (Leucine-rich repeat-containing protein 8D) (HsLRRC8D)	LRRC8D LRRC5 UNQ213/PRO239	0.210033	0.0214487
-0.142474	12.2943	-2.54989	0.0215423	0.0902804	-3.89052	A8MWA4					Q99436	Proteasome subunit beta type-7 (EC 3.4.25.1) (Macropain chain Z) (Multicatalytic endopeptidase complex chain Z) (Proteasome subunit Z)	PSMB7 Z	0.209955	0.00151633
-0.142449	13.2644	-1.51025	0.150693	0.318447	-5.77579	P17655					Q13421	Mesothelin (CAK1 antigen) (Pre-pro-megakaryocyte-potentiating factor) [Cleaved into: Megakaryocyte-potentiating factor (MPF); Mesothelin, cleaved form]	MSLN MPF	0.209473	0.00249822
-0.142448	12.7933	-3.03532	0.00795612	0.0459652	-3.0743	Q9NXR7					Q9BX95	Sphingosine-1-phosphate phosphatase 1 (SPPase1) (Spp1) (hSPP1) (hSPPase1) (EC 3.1.3.-) (Sphingosine-1-phosphatase 1) (Sphingosine-1-phosphate phosphohydrolase 1) (SPP-1)	SGPP1 SPP1	0.208722	0.0422667
-0.142402	13.7909	-1.39515	0.182249	0.362328	-5.91342	Q9NTZ6					Q96PD2	Discoidin, CUB and LCCL domain-containing protein 2 (CUB, LCCL and coagulation factor V/VIII-homology domains protein 1) (Endothelial and smooth muscle cell-derived neuropilin-like protein)	DCBLD2 CLCP1 ESDN	0.208095	0.00616416
-0.142354	15.1305	-3.8704	0.00138116	0.0150599	-1.3458	P62906					Q658P3	Metalloreductase STEAP3 (EC 1.16.1.-) (Dudulin-2) (Six-transmembrane epithelial antigen of prostate 3) (Tumor suppressor-activated pathway protein 6) (hTSAP6) (pHyde) (hpHyde)	STEAP3 TSAP6	0.208082	0.0156381
-0.142186	13.1761	-2.98387	0.00885389	0.0490008	-3.1896	Q9Y5X2					Q8IXK0	Polyhomeotic-like protein 2 (hPH2) (Early development regulatory protein 2)	PHC2 EDR2 PH2	0.207957	0.00135605
-0.14208	12.6816	-1.85987	0.0815992	0.214599	-5.21514	P00374					P53701	Holocytochrome c-type synthase (EC 4.4.1.17) (Cytochrome c-type heme lyase)	HCCS CCHL	0.207776	0.0332617
-0.142029	10.6386	-2.42833	0.027481	0.104687	-4.18607	Q86SQ9					Q96IZ7	Serine/Arginine-related protein 53 (SRrp53) (Arginine/serine-rich coiled-coil protein 1)	RSRC1 SRRP53 BM-011	0.207549	0.000424873
-0.141853	12.5704	-2.56743	0.0207933	0.0885005	-3.97793	Q9UBU6					P99999	Cytochrome c	CYCS CYC	0.206063	0.0091457
-0.141644	13.4668	-2.07767	0.0543901	0.165823	-4.86881	P17252					Q9NPL8	Complex I assembly factor TIMMDC1, mitochondrial (Protein M5-14) (Translocase of inner mitochondrial membrane domain-containing protein 1) (TIMM domain containing-protein 1)	TIMMDC1 C3orf1 UNQ247/PRO284	0.205954	0.000605235
-0.14162	13.1206	-2.40103	0.029013	0.108656	-4.20915	Q8NBF6					Q8N5K1	CDGSH iron-sulfur domain-containing protein 2 (Endoplasmic reticulum intermembrane small protein) (MitoNEET-related 1 protein) (Miner1) (Nutrient-deprivation autophagy factor-1) (NAF-1)	CISD2 CDGSH2 ERIS ZCD2	0.205635	0.0110704
-0.141527	13.7908	-2.04389	0.0579818	0.172343	-4.94512	Q9NR19					Q9BUP3	Oxidoreductase HTATIP2 (EC 1.1.1.-) (30 kDa HIV-1 TAT-interacting protein) (HIV-1 TAT-interactive protein 2)	HTATIP2 CC3 TIP30	0.205151	0.0147915
-0.141455	10.2583	-2.08284	0.0538593	0.164722	-4.86718	P49815					Q8IUF8	Ribosomal oxygenase 2 (60S ribosomal protein L27a histidine hydroxylase) (Bifunctional lysine-specific demethylase and histidyl-hydroxylase MINA) (EC 1.14.11.-) (Histone lysine demethylase MINA) (MYC-induced nuclear antigen) (Mineral dust-induced gene protein) (Nucleolar protein 52) (Ribosomal oxygenase MINA) (ROX)	RIOX2 MDIG MINA MINA53 NO52	0.204843	0.0168795
-0.141224	12.2284	-3.07319	0.00735275	0.0438127	-2.952	P18564					Q9Y618	Nuclear receptor corepressor 2 (N-CoR2) (CTG repeat protein 26) (SMAP270) (Silencing mediator of retinoic acid and thyroid hormone receptor) (SMRT) (T3 receptor-associating factor) (TRAC) (Thyroid-, retinoic-acid-receptor-associated corepressor)	NCOR2 CTG26	0.204742	0.0209699
-0.141074	14.4029	-2.42462	0.0276846	0.105117	-4.20217	Q969X1					P28066	Proteasome subunit alpha type-5 (Macropain zeta chain) (Multicatalytic endopeptidase complex zeta chain) (Proteasome zeta chain)	PSMA5	0.20468	0.00235384
-0.141072	13.1914	-3.42868	0.00349291	0.0275138	-2.24013	Q9Y5Y6					P28072	Proteasome subunit beta type-6 (EC 3.4.25.1) (Macropain delta chain) (Multicatalytic endopeptidase complex delta chain) (Proteasome delta chain) (Proteasome subunit Y)	PSMB6 LMPY Y	0.204338	0.00225215
-0.14082	14.4938	-3.29167	0.00465662	0.0327253	-2.5757	Q00839					Q6P1K8	General transcription factor IIH subunit 2-like protein (General transcription factor IIH polypeptide 2-like protein)	GTF2H2C; GTF2H2C_2 GTF2H2D	0.203622	0.000377952
-0.140763	13.455	-2.53604	0.0221514	0.0918175	-4.04622	Q04637					Q8IU81	Interferon regulatory factor 2-binding protein 1 (IRF-2-binding protein 1) (IRF-2BP1) (Probable E3 ubiquitin-protein ligase IRF2BP1) (EC 2.3.2.27) (Probable RING-type E3 ubiquitin transferase IRF2BP1)	IRF2BP1	0.203497	0.0193414
-0.140665	12.9338	-3.07896	0.00726494	0.0435583	-3.00144	P67809					Q9NZC3	Glycerophosphodiester phosphodiesterase 1 (Glycerophosphoinositol glycerophosphodiesterase GDE1) (EC 3.1.4.44) (Lysophospholipase D GDE1) (EC 3.1.4.-) (Membrane-interacting protein of RGS16) (RGS16-interacting membrane protein)	GDE1 MIR16	0.203446	0.00862621
-0.14059	14.4984	-2.34492	0.032418	0.117759	-4.29548	P18085					Q9Y2L5	Trafficking protein particle complex subunit 8 (Protein TRS85 homolog)	TRAPPC8 KIAA1012	0.203376	0.00225215
-0.140535	12.9573	-1.75626	0.0983796	0.24206	-5.39008	Q8N806					P01112	GTPase HRas (EC 3.6.5.2) (H-Ras-1) (Ha-Ras) (Transforming protein p21) (c-H-ras) (p21ras) [Cleaved into: GTPase HRas, N-terminally processed]	HRAS HRAS1	0.203308	0.0470956
-0.140492	12.9999	-2.58071	0.0202432	0.0869758	-3.94185	Q8WXI4					P53680	AP-2 complex subunit sigma (Adaptor protein complex AP-2 subunit sigma) (Adaptor-related protein complex 2 subunit sigma) (Clathrin assembly protein 2 sigma small chain) (Clathrin coat assembly protein AP17) (Clathrin coat-associated protein AP17) (HA2 17 kDa subunit) (Plasma membrane adaptor AP-2 17 kDa protein) (Sigma2-adaptin)	AP2S1 AP17 CLAPS2	0.203238	0.00474977
-0.140399	11.4528	-2.79068	0.0131956	0.0642667	-3.52161	Q12778					P49720	Proteasome subunit beta type-3 (Proteasome chain 13) (Proteasome component C10-II) (Proteasome theta chain)	PSMB3	0.202966	0.00449245
-0.14039	13.1062	-3.50051	0.00300356	0.0250858	-2.03039	P51114					Q9H9Q2	COP9 signalosome complex subunit 7b (SGN7b) (Signalosome subunit 7b) (JAB1-containing signalosome subunit 7b)	COPS7B CSN7B	0.202817	0.00158916
-0.140316	13.6745	-1.7484	0.0997682	0.244263	-5.39117	O75131					P49841	Glycogen synthase kinase-3 beta (GSK-3 beta) (EC 2.7.11.26) (Serine/threonine-protein kinase GSK3B) (EC 2.7.11.1)	GSK3B	0.202696	0.00469247
-0.140061	13.4044	-1.90253	0.0754645	0.203613	-5.19302	Q99613					Q8WXW3	Progesterone-induced-blocking factor 1 (PIBF) (Centrosomal protein of 90 kDa) (CEP90)	PIBF1 C13orf24 PIBF	0.201981	0.0105718
-0.139624	9.92374	-3.27308	0.00484163	0.033506	-2.59087	Q6PJG6					P04035	3-hydroxy-3-methylglutaryl-coenzyme A reductase (HMG-CoA reductase) (EC 1.1.1.34)	HMGCR	0.200951	0.0281996
-0.139621	13.532	-3.49446	0.00304202	0.0252621	-2.04201	P00491					O94973	AP-2 complex subunit alpha-2 (100 kDa coated vesicle protein C) (Adaptor protein complex AP-2 subunit alpha-2) (Adaptor-related protein complex 2 subunit alpha-2) (Alpha-adaptin C) (Alpha2-adaptin) (Clathrin assembly protein complex 2 alpha-C large chain) (Huntingtin yeast partner J) (Huntingtin-interacting protein 9) (HIP-9) (Huntingtin-interacting protein J) (Plasma membrane adaptor HA2/AP2 ada…	AP2A2 ADTAB CLAPA2 HIP9 HYPJ KIAA0899	0.200917	0.011341
-0.13953	13.5974	-1.06238	0.304012	0.49376	-6.33326	Q9BTT0					Q9BRJ7	Tudor-interacting repair regulator protein (NUDT16-like protein 1) (Protein syndesmos)	NUDT16L1 SDOS TIRR	0.20066	0.026682
-0.139246	11.8515	-3.21324	0.00548805	0.0361278	-2.70038	Q86VW0					Q9GZR2	RNA exonuclease 4 (EC 3.1.-.-) (Exonuclease XPMC2) (Prevents mitotic catastrophe 2 protein homolog) (hPMC2)	REXO4 PMC2 XPMC2H	0.200191	0.0205508
-0.139203	13.6739	-2.46646	0.0254683	0.100014	-4.17224	Q92598					Q9Y221	60S ribosome subunit biogenesis protein NIP7 homolog (KD93) (Nucleolar pre-rRNA processing protein NIP7)	NIP7 CGI-37 HSPC031 HSPC180 OK/SW-cl.76 OK/SW-cl.78	0.199522	0.00152696
-0.139067	13.228	-2.14839	0.0475219	0.151469	-4.6086	P00749					O43491	Band 4.1-like protein 2 (Erythrocyte membrane protein band 4.1-like 2) (Generally expressed protein 4.1) (4.1G)	EPB41L2	0.199306	0.00984218
-0.138892	13.5881	-3.85849	0.00141609	0.0153092	-1.28999	O95793					Q9H3G5	Probable serine carboxypeptidase CPVL (EC 3.4.16.-) (Carboxypeptidase, vitellogenic-like) (Vitellogenic carboxypeptidase-like protein) (VCP-like protein) (hVLP)	CPVL VLP PSEC0124 UNQ197/PRO223	0.198993	0.0326488
-0.138861	13.4456	-3.47769	0.0031511	0.0257278	-2.11742	Q6P1X6					O14925	Mitochondrial import inner membrane translocase subunit Tim23	TIMM23 TIM23	0.198606	0.0121906
-0.138796	12.62	-2.13631	0.0486358	0.15386	-4.79905	Q9ULH1					Q9C0C4	Semaphorin-4C	SEMA4C KIAA1739 SEMAI UNQ5855/PRO34487	0.198335	0.011341
-0.138388	12.8338	-1.93559	0.0709976	0.196661	-5.12997	Q9HCN4					Q5VST6	Alpha/beta hydrolase domain-containing protein 17B (Abhydrolase domain-containing protein 17B) (EC 3.1.2.22)	ABHD17B C9orf77 FAM108B1 CGI-67	0.198201	0.01227
-0.138185	13.581	-1.42922	0.172389	0.349515	-5.87475	P08758					P41743	Protein kinase C iota type (EC 2.7.11.13) (Atypical protein kinase C-lambda/iota) (PRKC-lambda/iota) (aPKC-lambda/iota) (nPKC-iota)	PRKCI DXS1179E	0.198143	0.0116659
-0.138124	14.3577	-2.18653	0.0441579	0.143192	-4.71108	P30153					Q6NZI2	Caveolae-associated protein 1 (Cavin-1) (Polymerase I and transcript release factor)	CAVIN1 PTRF FKSG13	0.198109	0.0278853
-0.138051	13.9827	-2.20484	0.0426229	0.139786	-4.65988	Q9Y5X3					P21796	Voltage-dependent anion-selective channel protein 1 (VDAC-1) (hVDAC1) (Outer mitochondrial membrane protein porin 1) (Plasmalemmal porin) (Porin 31HL) (Porin 31HM)	VDAC1 VDAC	0.197712	0.010313
-0.138	13.0534	-2.60117	0.0194225	0.0841333	-3.92862	O94903					Q9H9S3	Protein transport protein Sec61 subunit alpha isoform 2 (Sec61 alpha-2)	SEC61A2	0.197246	0.0283653
-0.137792	13.7894	-1.12476	0.277466	0.464101	-6.22817	P30626					Q5BJH2	Transmembrane protein 128	TMEM128	0.197153	0.0475704
-0.137611	12.0481	-3.08489	0.00717573	0.043306	-2.94805	P49840					Q9H3K2	Growth hormone-inducible transmembrane protein (Dermal papilla-derived protein 2) (Mitochondrial morphology and cristae structure 1) (MICS1) (Transmembrane BAX inhibitor motif-containing protein 5)	GHITM DERP2 MICS1 TMBIM5 My021 UNQ244/PRO281	0.196796	0.00348204
-0.13761	13.0605	-2.56032	0.0210941	0.0891825	-4.0148	O43909					P09601	Heme oxygenase 1 (HO-1) (EC 1.14.14.18)	HMOX1 HO HO1	0.196617	0.0162646
-0.1376	14.6308	-1.94579	0.069668	0.194165	-5.07336	Q6UXY8					Q8WV93	AFG1-like ATPase (Lactation elevated protein 1) (EC 3.6.-.-) (Protein AFG1 homolog)	AFG1L AFG1 LACE1	0.195869	0.0253697
-0.137545	13.248	-2.66209	0.0171637	0.0774104	-3.75748	O15355					Q9NQ55	Suppressor of SWI4 1 homolog (Ssf-1) (Brix domain-containing protein 3) (Peter Pan homolog)	PPAN BXDC3 SSF1	0.195655	0.0486644
-0.137283	12.941	-2.53379	0.0222518	0.092028	-4.02933	P28799					Q9BV57	1,2-dihydroxy-3-keto-5-methylthiopentene dioxygenase (EC 1.13.11.54) (Acireductone dioxygenase (Fe(2+)-requiring)) (ARD) (Fe-ARD) (Membrane-type 1 matrix metalloproteinase cytoplasmic tail-binding protein 1) (MTCBP-1) (Submergence-induced protein-like factor) (Sip-L)	ADI1 MTCBP1 HMFT1638	0.195647	0.01227
-0.137086	12.1895	-3.48908	0.00307661	0.0253697	-2.092	Q9BWD1					Q9H5Z1	Probable ATP-dependent RNA helicase DHX35 (EC 3.6.4.13) (DEAH box protein 35)	DHX35 C20orf15 DDX35	0.195607	0.019324
-0.136899	14.2991	-2.06168	0.0560648	0.16902	-4.89703	Q9BUN8					P09132	Signal recognition particle 19 kDa protein (SRP19)	SRP19	0.195412	0.0135999
-0.136764	11.7354	-1.87338	0.0796101	0.21103	-5.15018	P51636					O15120	1-acyl-sn-glycerol-3-phosphate acyltransferase beta (EC 2.3.1.51) (1-acylglycerol-3-phosphate O-acyltransferase 2) (1-AGP acyltransferase 2) (1-AGPAT 2) (Lysophosphatidic acid acyltransferase beta) (LPAAT-beta)	AGPAT2	0.194674	0.038026
-0.136764	13.4669	-1.83137	0.0859423	0.222336	-5.03558	P37268					P84095	Rho-related GTP-binding protein RhoG	RHOG ARHG	0.194606	0.00384855
-0.136753	12.4303	-3.70706	0.00194589	0.0191451	-1.61542	Q8IX01					Q8TAA9	Vang-like protein 1 (Loop-tail protein 2 homolog) (LPP2) (Strabismus 2) (Van Gogh-like protein 1)	VANGL1 STB2	0.194511	0.0212997
-0.136672	13.1559	-3.0039	0.0084931	0.0475704	-3.15462	P36543					P62316	Small nuclear ribonucleoprotein Sm D2 (Sm-D2) (snRNP core protein D2)	SNRPD2 SNRPD1	0.194503	0.00504292
-0.1366	13.5444	-1.55081	0.140719	0.304363	-5.65439	P19440					Q9H845	Complex I assembly factor ACAD9, mitochondrial (Acyl-CoA dehydrogenase family member 9) (ACAD-9) (EC 1.3.8.-)	ACAD9	0.194499	0.00834911
-0.136497	12.9291	-1.58328	0.13314	0.294392	-5.58967	Q16790					P11498	Pyruvate carboxylase, mitochondrial (EC 6.4.1.1) (Pyruvic carboxylase) (PCB)	PC	0.194138	0.0148519
-0.136491	10.7345	-1.69023	0.110588	0.260501	-5.52567	Q9H9A5					Q9H4K7	Mitochondrial ribosome-associated GTPase 2 (GTP-binding protein 5) (Protein obg homolog 1) (ObgH1)	MTG2 GTPBP5 OBGH1	0.194044	0.0214346
-0.136429	14.4448	-2.91974	0.0101125	0.0533893	-3.21494	Q09028					Q9Y263	Phospholipase A-2-activating protein (PLA2P) (PLAP)	PLAA PLAP	0.193666	0.00331206
-0.136194	13.6436	-3.50586	0.00297002	0.0248651	-2.09192	O43772					P51946	Cyclin-H (MO15-associated protein) (p34) (p37)	CCNH	0.193528	0.0113629
-0.136103	13.769	-1.38476	0.185344	0.364981	-5.93997	Q13426					Q6PK04	Coiled-coil domain-containing protein 137	CCDC137 cPERP-B	0.193478	0.0113629
-0.135656	14.9934	-2.06108	0.0561287	0.169052	-4.87915	P09429					P53985	Monocarboxylate transporter 1 (MCT 1) (Solute carrier family 16 member 1)	SLC16A1 MCT1	0.193318	0.0486644
-0.135626	13.5059	-3.47213	0.00318813	0.025872	-2.16084	O60220					Q02083	N-acylethanolamine-hydrolyzing acid amidase (EC 3.5.1.60) (Acid ceramidase-like protein) (Acylsphingosine deacylase NAAA) (EC 3.5.1.23) (N-acylsphingosine amidohydrolase-like) (ASAH-like protein) [Cleaved into: N-acylethanolamine-hydrolyzing acid amidase subunit alpha; N-acylethanolamine-hydrolyzing acid amidase subunit beta]	NAAA ASAHL PLT	0.193296	0.0108972
-0.135573	13.5157	-2.98372	0.00885658	0.0490008	-3.13443	P08574					O95750	Fibroblast growth factor 19 (FGF-19)	FGF19 UNQ334/PRO533	0.192977	0.0414049
-0.135558	13.0974	-1.73617	0.101963	0.247725	-5.45591	Q58FF6					Q9GZT6	Coiled-coil domain-containing protein 90B, mitochondrial	CCDC90B CUA003 MDS011 MDS025	0.192566	0.0446962
-0.135501	12.8546	-1.42743	0.172896	0.349871	-5.83786	Q96KP4					Q8IXK2	Polypeptide N-acetylgalactosaminyltransferase 12 (EC 2.4.1.41) (Polypeptide GalNAc transferase 12) (GalNAc-T12) (pp-GaNTase 12) (Protein-UDP acetylgalactosaminyltransferase 12) (UDP-GalNAc:polypeptide N-acetylgalactosaminyltransferase 12)	GALNT12	0.192452	0.0125843
-0.135406	13.2634	-2.04344	0.0580308	0.172408	-4.85968	Q93008					O75027	Iron-sulfur clusters transporter ABCB7, mitochondrial (ATP-binding cassette sub-family B member 7, mitochondrial) (ATP-binding cassette transporter 7) (ABC transporter 7 protein)	ABCB7 ABC7	0.192398	0.00384855
-0.135315	11.2592	-3.01955	0.00822141	0.0468761	-3.09362	Q96F86					Q8N8Q8	Cytochrome c oxidase assembly protein COX18, mitochondrial (COX18Hs) (Cytochrome c oxidase assembly protein 18)	COX18 OXA1L2	0.192059	0.0064385
-0.135191	14.1946	-1.4568	0.164732	0.339127	-5.81549	Q01105					P23368	NAD-dependent malic enzyme, mitochondrial (NAD-ME) (EC 1.1.1.38) (Malic enzyme 2)	ME2	0.191894	0.000756435
-0.135107	13.0343	-3.16738	0.00604062	0.0383721	-2.73214	P35568					Q9NW68	BSD domain-containing protein 1	BSDC1 UNQ2494/PRO5781	0.191348	0.033506
-0.134971	12.9293	-2.2473	0.0392511	0.131723	-4.54346	O14841					O00505	Importin subunit alpha-4 (Importin alpha Q2) (Qip2) (Karyopherin subunit alpha-3) (SRP1-gamma)	KPNA3 QIP2	0.191314	0.00152696
-0.13496	14.0669	-1.84843	0.0833187	0.217647	-5.21183	Q9Y394					Q9NY35	Claudin domain-containing protein 1 (Membrane protein GENX-3745)	CLDND1 C3orf4 HSPC174 PSEC0054 UNQ2511/PRO6000	0.191081	0.0467951
-0.134938	14.1761	-3.18133	0.00586691	0.0377889	-2.76184	Q16563					Q9BYD6	39S ribosomal protein L1, mitochondrial (L1mt) (MRP-L1) (Mitochondrial large ribosomal subunit protein uL1m)	MRPL1 BM-022	0.190672	0.00332539
-0.134937	13.1851	-1.72284	0.104403	0.251413	-5.39621	Q9HB58					Q8WUH6	Transmembrane protein 263	TMEM263 C12orf23	0.190334	0.00862621
-0.134913	12.5275	-3.89115	0.00132239	0.0146711	-1.24408	Q86W92					Q969T9	WW domain-binding protein 2 (WBP-2)	WBP2	0.190146	0.00988906
-0.134905	12.8401	-3.98505	0.0010864	0.0131071	-1.09103	Q96JN0					Q96A46	Mitoferrin-2 (Mitochondrial RNA-splicing protein 3/4 homolog) (MRS3/4) (hMRS3/4) (Mitochondrial iron transporter 2) (Solute carrier family 25 member 28)	SLC25A28 MFRN2 NPD016	0.18988	0.0442716
-0.134876	12.8055	-1.97425	0.0660753	0.188202	-5.04141	Q9UI26					Q9P0U1	Mitochondrial import receptor subunit TOM7 homolog (Translocase of outer membrane 7 kDa subunit homolog)	TOMM7 TOM7 TOMM07 AD-014	0.189558	0.00379325
-0.134852	13.2215	-3.0348	0.00796465	0.0459652	-3.05202	Q9Y2D2					P49116	Nuclear receptor subfamily 2 group C member 2 (Orphan nuclear receptor TAK1) (Orphan nuclear receptor TR4) (Testicular receptor 4)	NR2C2 TAK1 TR4	0.189473	0.011162
-0.134744	11.8611	-3.22151	0.00539393	0.0358804	-2.66926	P42338					Q9UKG9	Peroxisomal carnitine O-octanoyltransferase (COT) (EC 2.3.1.137)	CROT COT	0.189318	0.0280543
-0.134721	13.0945	-3.01363	0.00832319	0.0470956	-3.10746	Q06124					Q9UDW3	Zinc finger matrin-type protein 5 (U11/U12 small nuclear ribonucleoprotein 20 kDa protein) (U11/U12 snRNP 20 kDa protein) (U11/U12-20K)	ZMAT5	0.189278	0.0404704
-0.134674	14.3727	-2.88493	0.0108673	0.056396	-3.38462	P62851					O14618	Copper chaperone for superoxide dismutase (Superoxide dismutase copper chaperone)	CCS	0.189112	0.0310602
-0.134617	13.2826	-2.46536	0.0255247	0.100079	-4.15432	Q13464					Q16643	Drebrin (Developmentally-regulated brain protein)	DBN1 D0S117E	0.188974	0.0377326
-0.134596	12.0749	-2.74157	0.0145936	0.0688044	-3.46029	Q92820					Q13952	Nuclear transcription factor Y subunit gamma (CAAT box DNA-binding protein subunit C) (Nuclear transcription factor Y subunit C) (NF-YC) (Transactivator HSM-1/2)	NFYC	0.188969	0.0281996
-0.134496	14.1023	-3.09168	0.00707479	0.0429222	-2.90071	Q9UHB6					Q9NS18	Glutaredoxin-2, mitochondrial	GLRX2 GRX2 CGI-133	0.188361	0.0155369
-0.134297	12.7943	-2.88644	0.0108333	0.056396	-3.2267	Q92604					Q02156	Protein kinase C epsilon type (EC 2.7.11.13) (nPKC-epsilon)	PRKCE PKCE	0.187156	0.00397976
-0.134125	13.5311	-3.08406	0.00718807	0.0433196	-2.94419	Q99729					Q13217	DnaJ homolog subfamily C member 3 (Endoplasmic reticulum DNA J domain-containing protein 6) (ER-resident protein ERdj6) (ERdj6) (Interferon-induced, double-stranded RNA-activated protein kinase inhibitor) (Protein kinase inhibitor of 58 kDa) (Protein kinase inhibitor p58)	DNAJC3 P58IPK PRKRI	0.186912	0.0160851
-0.133794	14.0993	-1.96618	0.0670765	0.189769	-5.05034	P62256					O96005	Cleft lip and palate transmembrane protein 1	CLPTM1	0.186873	0.0318992
-0.133736	12.9056	-2.32841	0.0334895	0.120482	-4.41463	P55010					P07602	Prosaposin (Proactivator polypeptide) [Cleaved into: Saposin-A (Protein A); Saposin-B-Val; Saposin-B (Cerebroside sulfate activator) (CSAct) (Dispersin) (Sphingolipid activator protein 1) (SAP-1) (Sulfatide/GM1 activator); Saposin-C (A1 activator) (Co-beta-glucosidase) (Glucosylceramidase activator) (Sphingolipid activator protein 2) (SAP-2); Saposin-D (Component C) (Protein C)]	PSAP GLBA SAP1	0.186354	0.0292037
-0.133696	14.8476	-3.21398	0.00547963	0.0361278	-2.65981	P00505					Q9Y3D7	Mitochondrial import inner membrane translocase subunit TIM16 (Mitochondria-associated granulocyte macrophage CSF-signaling molecule) (Presequence translocated-associated motor subunit PAM16)	PAM16 MAGMAS TIM16 TIMM16 CGI-136	0.186316	0.0245834
-0.13347	12.348	-2.0301	0.0595097	0.175555	-4.87517	Q9H993					P34059	N-acetylgalactosamine-6-sulfatase (EC 3.1.6.4) (Chondroitinsulfatase) (Chondroitinase) (Galactose-6-sulfate sulfatase) (GalN6S) (N-acetylgalactosamine-6-sulfate sulfatase) (GalNAc6S sulfatase)	GALNS	0.185875	0.0142117
-0.133336	13.6418	-1.13946	0.271471	0.458042	-6.24351	O00151					Q7LGC8	Carbohydrate sulfotransferase 3 (EC 2.8.2.17) (EC 2.8.2.21) (Chondroitin 6-O-sulfotransferase 1) (C6ST-1) (Chondroitin 6-sulfotransferase) (C6ST) (Galactose/N-acetylglucosamine/N-acetylglucosamine 6-O-sulfotransferase 0) (GST-0)	CHST3	0.185829	0.00525928
-0.133314	9.1649	-1.19675	0.24903	0.43416	-6.15185	Q66GS9					Q9BXS5	AP-1 complex subunit mu-1 (AP-mu chain family member mu1A) (Adaptor protein complex AP-1 subunit mu-1) (Adaptor-related protein complex 1 subunit mu-1) (Clathrin assembly protein complex 1 mu-1 medium chain 1) (Clathrin coat assembly protein AP47) (Clathrin coat-associated protein AP47) (Golgi adaptor HA1/AP1 adaptin mu-1 subunit) (Mu-adaptin 1) (Mu1A-adaptin)	AP1M1 CLTNM	0.185673	0.0219413
-0.133262	13.9901	-1.51647	0.149126	0.315871	-5.73167	P12814					Q9UNK9	Protein angel homolog 1	ANGEL1 KIAA0759	0.185383	0.0256043
-0.132731	13.5954	-1.4843	0.15738	0.32866	-5.77485	P12429					Q9BYW2	Histone-lysine N-methyltransferase SETD2 (EC 2.1.1.359) (HIF-1) (Huntingtin yeast partner B) (Huntingtin-interacting protein 1) (HIP-1) (Huntingtin-interacting protein B) (Lysine N-methyltransferase 3A) (Protein-lysine N-methyltransferase SETD2) (EC 2.1.1.-) (SET domain-containing protein 2) (hSET2) (p231HBP)	SETD2 HIF1 HYPB KIAA1732 KMT3A SET2 HSPC069	0.185253	0.00441223
-0.132715	13.5476	-1.40787	0.178514	0.357027	-5.89533	O75688					Q96PU8	Protein quaking (Hqk) (HqkI)	QKI HKQ	0.183561	0.0297739
-0.13261	13.2471	-3.41257	0.00361311	0.0280543	-2.16324	Q5T1C6					Q92769	Histone deacetylase 2 (HD2) (EC 3.5.1.98)	HDAC2	0.183015	0.00143839
-0.132555	13.8431	-2.26715	0.0377615	0.128147	-4.50067	Q9P258					Q8WWV3	Reticulon-4-interacting protein 1, mitochondrial (NOGO-interacting mitochondrial protein)	RTN4IP1 NIMP	0.182991	0.0167528
-0.13243	13.3995	-2.92485	0.0100061	0.0530753	-3.08223	Q99541					P54578	Ubiquitin carboxyl-terminal hydrolase 14 (EC 3.4.19.12) (Deubiquitinating enzyme 14) (Ubiquitin thioesterase 14) (Ubiquitin-specific-processing protease 14)	USP14 TGT	0.182805	0.0380484
-0.132392	13.1643	-2.55187	0.0214561	0.0902804	-3.97714	Q9H3S7					Q8NB49	Phospholipid-transporting ATPase IG (EC 7.6.2.1) (ATPase IQ) (ATPase class VI type 11C) (P4-ATPase flippase complex alpha subunit ATP11C)	ATP11C ATPIG ATPIQ	0.182711	0.00498762
-0.132283	13.6284	-2.2888	0.0361963	0.12511	-4.47622	Q96A29					Q9NYU2	UDP-glucose:glycoprotein glucosyltransferase 1 (UGT1) (hUGT1) (EC 2.4.1.-) (UDP--Glc:glycoprotein glucosyltransferase) (UDP-glucose ceramide glucosyltransferase-like 1)	UGGT1 GT UGCGL1 UGGT UGT1 UGTR	0.182455	0.00631398
-0.132257	10.2994	-0.921243	0.370759	0.560065	-6.43389	Q9NR48					Q9UL33	Trafficking protein particle complex subunit 2-like protein	TRAPPC2L HSPC126	0.182343	0.043552
-0.131891	13.544	-2.82425	0.0123156	0.0614425	-3.48224	P17301					Q9H1D9	DNA-directed RNA polymerase III subunit RPC6 (RNA polymerase III subunit C6) (DNA-directed RNA polymerase III subunit F) (RNA polymerase III 39 kDa subunit) (RPC39)	POLR3F	0.181466	0.00910368
-0.131742	12.5648	-1.92882	0.0718921	0.198015	-5.15008	O60573					Q9NWB6	Arginine and glutamate-rich protein 1	ARGLU1	0.181389	0.0252771
-0.13172	12.7532	-2.74319	0.0145453	0.068679	-3.64929	Q8TEQ8					P20338	Ras-related protein Rab-4A (EC 3.6.5.2)	RAB4A RAB4	0.181262	0.019324
-0.131526	13.3686	-2.65596	0.0173789	0.0780515	-3.63954	P46063					Q96EY4	Translation machinery-associated protein 16	TMA16 C4orf43	0.181077	0.0131806
-0.130993	14.8263	-1.96852	0.0667851	0.189458	-5.05446	O43169					Q9Y333	U6 snRNA-associated Sm-like protein LSm2 (Protein G7b) (Small nuclear ribonuclear protein D homolog) (snRNP core Sm-like protein Sm-x5)	LSM2 C6orf28 G7B	0.180952	0.00566238
-0.130986	13.5593	-2.31525	0.0343671	0.122318	-4.47579	Q6ZMI0					P62314	Small nuclear ribonucleoprotein Sm D1 (Sm-D1) (Sm-D autoantigen) (snRNP core protein D1)	SNRPD1	0.180742	0.0126025
-0.130977	13.8397	-1.40542	0.17923	0.358234	-5.89309	O14684					Q9UHR5	SAP30-binding protein (Transcriptional regulator protein HCNGP)	SAP30BP HCNGP HTRG HTRP	0.180655	0.0234331
-0.130944	13.5001	-2.29318	0.0358872	0.124579	-4.40057	Q16647					P03915	NADH-ubiquinone oxidoreductase chain 5 (EC 7.1.1.2) (NADH dehydrogenase subunit 5)	MT-ND5 MTND5 NADH5 ND5	0.180365	0.00706718
-0.130871	12.4494	-2.75966	0.0140628	0.0668483	-3.5427	P46108					Q9H061	Transmembrane protein 126A	TMEM126A	0.180319	0.00624221
-0.13036	14.1566	-1.41534	0.176352	0.354042	-5.8931	Q9H773					O00214	Galectin-8 (Gal-8) (Po66 carbohydrate-binding protein) (Po66-CBP) (Prostate carcinoma tumor antigen 1) (PCTA-1)	LGALS8	0.18018	0.0152229
-0.130219	13.4067	-1.6981	0.109067	0.25807	-5.31967	Q9BXS4					Q9UHX1	Poly(U)-binding-splicing factor PUF60 (60 kDa poly(U)-binding-splicing factor) (FUSE-binding protein-interacting repressor) (FBP-interacting repressor) (Ro-binding protein 1) (RoBP1) (Siah-binding protein 1) (Siah-BP1)	PUF60 FIR ROBPI SIAHBP1	0.179852	0.00116046
-0.130189	13.1088	-2.28717	0.0363119	0.125248	-4.52722	Q99569					P09668	Pro-cathepsin H [Cleaved into: Cathepsin H mini chain; Cathepsin H (EC 3.4.22.16); Cathepsin H heavy chain; Cathepsin H light chain]	CTSH CPSB	0.178732	0.00673945
-0.130186	13.9654	-2.30234	0.0352487	0.123452	-4.4193	Q13586					O14773	Tripeptidyl-peptidase 1 (TPP-1) (EC 3.4.14.9) (Cell growth-inhibiting gene 1 protein) (Lysosomal pepstatin-insensitive protease) (LPIC) (Tripeptidyl aminopeptidase) (Tripeptidyl-peptidase I) (TPP-I)	TPP1 CLN2 GIG1 UNQ267/PRO304	0.178699	0.0252139
-0.130186	13.1656	-2.87462	0.0111011	0.0573213	-3.37872	Q8N0Z9					P38571	Lysosomal acid lipase/cholesteryl ester hydrolase (Acid cholesteryl ester hydrolase) (LAL) (EC 3.1.1.13) (Cholesteryl esterase) (Lipase A) (Sterol esterase)	LIPA	0.178558	0.0201601
-0.130155	12.8913	-3.13463	0.0064684	0.040402	-2.81387	O75382					P78381	UDP-galactose translocator (Solute carrier family 35 member A2) (UDP-galactose transporter) (UDP-Gal-Tr) (UGT)	SLC35A2 UGALT UGT UGTL	0.178553	0.0371539
-0.130154	11.1264	-2.77313	0.0136798	0.0655185	-3.54508	Q13107					Q9BZA8	Protocadherin-11 Y-linked (Protocadherin-11) (Protocadherin on the Y chromosome) (PCDH-Y) (Protocadherin prostate cancer) (Protocadherin-PC) (Protocadherin-22)	PCDH11Y PCDH11 PCDH22 PCDHY	0.178489	0.00412573
-0.130148	13.9307	-2.39569	0.0293217	0.109199	-4.30398	Q9Y5J6					O75955	Flotillin-1	FLOT1	0.17783	0.0426153
-0.130014	13.0666	-2.12289	0.0499014	0.156537	-4.80554	Q7L2H7					Q05048	Cleavage stimulation factor subunit 1 (CF-1 50 kDa subunit) (Cleavage stimulation factor 50 kDa subunit) (CSTF 50 kDa subunit) (CstF-50)	CSTF1	0.177805	0.00146093
-0.129703	13.1297	-2.77627	0.0135919	0.0652451	-3.46696	Q9NRQ2					Q9BRX8	Peroxiredoxin-like 2A (Peroxiredoxin-like 2 activated in M-CSF stimulated monocytes) (Protein PAMM) (Redox-regulatory protein FAM213A)	PRXL2A C10orf58 FAM213A PAMM PRO2290 PSEC0139 UNQ611/PRO1198	0.177314	0.0305452
-0.12966	12.7786	-1.44983	0.166641	0.34135	-5.80277	Q969P6					Q8IUX1	Complex I assembly factor TMEM126B, mitochondrial (Transmembrane protein 126B)	TMEM126B HT007	0.177242	0.00115444
-0.129612	12.6425	-2.78961	0.0132248	0.0643099	-3.58298	Q9P013					Q13330	Metastasis-associated protein MTA1	MTA1	0.177072	0.0142117
-0.129404	11.6219	-1.30183	0.211611	0.391324	-6.03431	Q9BVA1					Q969H8	Myeloid-derived growth factor (MYDGF)	MYDGF C19orf10	0.176706	0.00377988
-0.129334	13.7337	-2.25312	0.0388087	0.130855	-4.5547	Q15631					O95707	Ribonuclease P protein subunit p29 (hPOP4) (EC 3.1.26.5)	POP4 RPP29	0.176398	0.0173574
-0.129104	13.3297	-3.04919	0.00772973	0.0454241	-3.02	Q9HAV4					O95139	NADH dehydrogenase [ubiquinone] 1 beta subcomplex subunit 6 (Complex I-B17) (CI-B17) (NADH-ubiquinone oxidoreductase B17 subunit)	NDUFB6	0.176185	0.0244539
-0.129002	13.5216	-3.3703	0.00394843	0.0292037	-2.41473	Q8IWB7					O75051	Plexin-A2 (Semaphorin receptor OCT)	PLXNA2 KIAA0463 OCT PLXN2 UNQ209/PRO235	0.176149	0.0378014
-0.12898	14.2691	-1.96596	0.067104	0.189769	-5.0743	Q9BU79					P49721	Proteasome subunit beta type-2 (Macropain subunit C7-I) (Multicatalytic endopeptidase complex subunit C7-I) (Proteasome component C7-I)	PSMB2	0.176138	0.0172229
-0.128969	9.57826	-1.30108	0.21186	0.39163	-6.00159	Q8NFC6					O43731	ER lumen protein-retaining receptor 3 (KDEL endoplasmic reticulum protein retention receptor 3) (KDEL receptor 3)	KDELR3	0.176127	0.019955
-0.128944	13.2485	-1.30067	0.211999	0.391677	-6.00883	Q12765					Q5U5X0	Complex III assembly factor LYRM7 (LYR motif-containing protein 7)	LYRM7 C5orf31 MZM1L	0.175938	0.0470956
-0.128892	13.4732	-3.72757	0.00186384	0.0185101	-1.59755	Q9Y6M4					Q9BVC5	Ashwin	C2orf49	0.175893	0.0495262
-0.128842	13.6846	-1.58274	0.133264	0.294461	-5.68377	P62491					O95183	Vesicle-associated membrane protein 5 (VAMP-5) (Myobrevin)	VAMP5 HSPC191	0.17583	0.00434144
-0.128816	13.1794	-1.3235	0.204477	0.384023	-6.0197	O14980					P62745	Rho-related GTP-binding protein RhoB (Rho cDNA clone 6) (h6)	RHOB ARH6 ARHB	0.175507	0.00621425
-0.128769	13.0911	-3.37658	0.00389676	0.0290244	-2.34021	P35573					Q5JPE7	Nodal modulator 2 (pM5 protein 2)	NOMO2	0.175381	0.0338024
-0.128675	13.1284	-3.39862	0.00372055	0.0281996	-2.23872	Q6R327					P18074	General transcription and DNA repair factor IIH helicase subunit XPD (TFIIH subunit XPD) (EC 3.6.4.12) (Basic transcription factor 2 80 kDa subunit) (BTF2 p80) (CXPD) (DNA excision repair protein ERCC-2) (DNA repair protein complementing XP-D cells) (TFIIH basal transcription factor complex 80 kDa subunit) (TFIIH 80 kDa subunit) (TFIIH p80) (Xeroderma pigmentosum group D-complementing protein)	ERCC2 XPD XPDC	0.175349	0.00133675
-0.128575	12.3853	-2.32093	0.0339858	0.121438	-4.44925	Q15418					P22830	Ferrochelatase, mitochondrial (EC 4.99.1.1) (Heme synthase) (Protoheme ferro-lyase)	FECH	0.175272	0.0216032
-0.128516	12.385	-2.67293	0.0167891	0.0763404	-3.68409	Q96QC0					P45880	Voltage-dependent anion-selective channel protein 2 (VDAC-2) (hVDAC2) (Outer mitochondrial membrane protein porin 2)	VDAC2	0.175267	0.0215744
-0.128515	12.6628	-2.65079	0.0175627	0.0785989	-3.83578	Q9UJU6					P46087	Probable 28S rRNA (cytosine(4447)-C(5))-methyltransferase (EC 2.1.1.-) (Nucleolar protein 1) (Nucleolar protein 2 homolog) (Proliferating-cell nucleolar antigen p120) (Proliferation-associated nucleolar protein p120)	NOP2 NOL1 NSUN1	0.175156	0.0311081
-0.128444	14.0365	-2.71007	0.0155643	0.0720958	-3.73638	P46782					Q9BU76	Multiple myeloma tumor-associated protein 2 (hMMTAG2)	MMTAG2 C1orf35	0.174938	0.0140981
-0.128276	12.8037	-3.40598	0.00366343	0.0281346	-2.23265	Q9BY89					O15294	UDP-N-acetylglucosamine--peptide N-acetylglucosaminyltransferase 110 kDa subunit (EC 2.4.1.255) (O-GlcNAc transferase subunit p110) (O-linked N-acetylglucosamine transferase 110 kDa subunit) (OGT)	OGT	0.174629	0.0119464
-0.128264	14.5841	-2.08826	0.0533077	0.1639	-4.682	Q15043					Q96RU2	Ubiquitin carboxyl-terminal hydrolase 28 (EC 3.4.19.12) (Deubiquitinating enzyme 28) (Ubiquitin thioesterase 28) (Ubiquitin-specific-processing protease 28)	USP28 KIAA1515	0.174265	0.0021786
-0.128058	11.6517	-1.61701	0.125637	0.282933	-5.60224	Q92903					Q9UQ88	Cyclin-dependent kinase 11A (EC 2.7.11.22) (Cell division cycle 2-like protein kinase 2) (Cell division protein kinase 11A) (Galactosyltransferase-associated protein kinase p58/GTA) (PITSLRE serine/threonine-protein kinase CDC2L2)	CDK11A CDC2L2 CDC2L3 PITSLREB	0.174263	0.00379325
-0.127987	14.2043	-2.03016	0.059502	0.175555	-4.91792	Q16204					P08240	Signal recognition particle receptor subunit alpha (SR-alpha) (Docking protein alpha) (DP-alpha)	SRPRA SRPR	0.174228	0.0120503
-0.127928	10.9532	-2.04127	0.0582697	0.172794	-4.93865	Q9NSY0					O00159	Unconventional myosin-Ic (Myosin I beta) (MMI-beta) (MMIb)	MYO1C	0.174206	0.00425391
-0.127886	15.0338	-2.0386	0.0585631	0.173318	-4.6856	P17931					Q9NVV0	Trimeric intracellular cation channel type B (TRIC-B) (TRICB) (Transmembrane protein 38B)	TMEM38B C9orf87	0.173726	0.0115634
-0.127776	13.2331	-2.12378	0.0498159	0.156346	-4.67669	Q8TEM1					P38117	Electron transfer flavoprotein subunit beta (Beta-ETF)	ETFB FP585	0.173256	0.0140682
-0.127729	12.0902	-1.6888	0.110865	0.260846	-5.51883	Q86WU2					P62072	Mitochondrial import inner membrane translocase subunit Tim10	TIMM10 TIM10	0.173216	0.0290598
-0.127659	13.346	-1.38971	0.183865	0.36386	-5.75394	O75110					O00115	Deoxyribonuclease-2-alpha (EC 3.1.22.1) (Acid DNase) (Deoxyribonuclease II alpha) (DNase II alpha) (Lysosomal DNase II) (R31240_2)	DNASE2 DNASE2A DNL2	0.172865	0.00542139
-0.127525	13.7227	-1.3184	0.20614	0.385348	-6.03931	Q16181					Q9NY27	Serine/threonine-protein phosphatase 4 regulatory subunit 2	PPP4R2 SBBI57	0.172855	0.0342186
-0.127447	13.0244	-3.02949	0.00805312	0.0462489	-2.94456	O75569					P0C7X0	Putative protein FAM90A24P	FAM90A24P FAM90A24	0.172589	0.0199117
-0.127412	13.8606	-4.15163	0.000767413	0.0107743	-0.705271	P14854					Q9BYG3	MKI67 FHA domain-interacting nucleolar phosphoprotein (Nucleolar phosphoprotein Nopp34) (Nucleolar protein interacting with the FHA domain of pKI-67) (hNIFK)	NIFK MKI67IP NOPP34	0.17192	0.0167272
-0.127098	13.879	-2.98178	0.00889243	0.0491135	-3.17149	Q9NZB2					Q6IQ49	Replication stress response regulator SDE2	SDE2 C1orf55	0.171562	0.0420882
-0.127042	14.8328	-2.75351	0.014241	0.0674934	-3.62026	P61313					P53611	Geranylgeranyl transferase type-2 subunit beta (EC 2.5.1.60) (Geranylgeranyl transferase type II subunit beta) (GGTase-II-beta) (Rab geranyl-geranyltransferase subunit beta) (Rab GG transferase beta) (Rab GGTase beta) (Rab geranylgeranyltransferase subunit beta) (Type II protein geranyl-geranyltransferase subunit beta)	RABGGTB GGTB	0.171025	0.0343487
-0.127016	13.3525	-1.18518	0.253445	0.438852	-6.06137	Q9H0H5					Q7RTY7	Ovochymase-1 (EC 3.4.21.-)	OVCH1	0.170728	0.038977
-0.126948	12.4397	-3.84586	0.00145409	0.0155414	-1.2789	Q86TU7					O15230	Laminin subunit alpha-5 (Laminin-10 subunit alpha) (Laminin-11 subunit alpha) (Laminin-15 subunit alpha)	LAMA5 KIAA0533 KIAA1907	0.170615	0.0070523
-0.126941	13.4857	-3.76092	0.00173777	0.0175883	-1.56824	Q8N163					O00487	26S proteasome non-ATPase regulatory subunit 14 (EC 3.4.19.-) (26S proteasome regulatory subunit RPN11) (26S proteasome-associated PAD1 homolog 1)	PSMD14 POH1	0.170263	0.0157954
-0.126879	12.8779	-2.49044	0.0242753	0.0975005	-4.12505	Q8N2K0					P04181	Ornithine aminotransferase, mitochondrial (EC 2.6.1.13) (Ornithine delta-aminotransferase) (Ornithine--oxo-acid aminotransferase) [Cleaved into: Ornithine aminotransferase, hepatic form; Ornithine aminotransferase, renal form]	OAT	0.17	0.00772017
-0.126853	12.642	-1.95689	0.0682467	0.191877	-5.02187	O75712					P62306	Small nuclear ribonucleoprotein F (snRNP-F) (Sm protein F) (Sm-F) (SmF)	SNRPF PBSCF	0.169832	0.0331726
-0.126797	12.384	-1.98321	0.0649798	0.186336	-5.03546	Q8WWM7					P56385	ATP synthase subunit e, mitochondrial (ATPase subunit e) (ATP synthase membrane subunit e) [Cleaved into: ATP synthase subunit e, mitochondrial, N-terminally processed]	ATP5ME ATP5I ATP5K	0.169758	0.0284021
-0.126483	13.8422	-2.7991	0.0129693	0.0636039	-3.51646	Q9Y6I9					Q5TC12	ATP synthase mitochondrial F1 complex assembly factor 1 (ATP11 homolog)	ATPAF1 ATP11	0.169673	0.00969188
-0.126481	12.6711	-3.61573	0.00235757	0.0214487	-1.87295	Q7KZI7					O75844	CAAX prenyl protease 1 homolog (EC 3.4.24.84) (Farnesylated proteins-converting enzyme 1) (FACE-1) (Prenyl protein-specific endoprotease 1) (Zinc metalloproteinase Ste24 homolog)	ZMPSTE24 FACE1 STE24	0.169616	0.0139865
-0.126459	11.598	-2.08431	0.0537086	0.164654	-4.86059	Q8IY47					Q8N7R7	Cyclin-Y-like protein 1	CCNYL1	0.169573	0.0361278
-0.126413	14.6478	-1.86514	0.0808176	0.21318	-5.23358	Q9Y2H9					Q6UXH1	Protein disulfide isomerase CRELD2 (EC 5.3.4.1) (Cysteine-rich with EGF-like domain protein 2)	CRELD2 UNQ185/PRO211	0.169559	0.0380064
-0.126231	13.4687	-1.59925	0.129542	0.288852	-5.63086	P49902					Q15042	Rab3 GTPase-activating protein catalytic subunit (RAB3 GTPase-activating protein 130 kDa subunit) (Rab3-GAP p130) (Rab3-GAP)	RAB3GAP1 KIAA0066 RAB3GAP	0.169547	0.00160658
-0.126136	13.5309	-2.78802	0.013268	0.0644624	-3.56806	P30154					P53350	Serine/threonine-protein kinase PLK1 (EC 2.7.11.21) (Polo-like kinase 1) (PLK-1) (Serine/threonine-protein kinase 13) (STPK13)	PLK1 PLK	0.169444	0.0138462
-0.126036	13.556	-1.95096	0.0690018	0.192995	-5.08233	Q63ZY3					Q2KHR3	Glutamine and serine-rich protein 1	QSER1	0.1693	0.0292716
-0.125982	14.0109	-2.37424	0.0305944	0.112715	-4.24952	P25774					Q8WXA3	RUN and FYVE domain-containing protein 2 (Rab4-interacting protein related)	RUFY2 KIAA1537 RABIP4R	0.169298	0.0133273
-0.125975	13.1696	-1.8816	0.0784205	0.209451	-5.22079	Q9H2G2					A5PLL7	Plasmanylethanolamine desaturase (EC 1.14.19.77) (Plasmanylethanolamine desaturase 1) (Transmembrane protein 189)	PEDS1 KUA PDES TMEM189	0.169238	0.0170497
-0.125945	14.5427	-3.75068	0.00177553	0.0179255	-1.57401	P62753					Q5U4P2	Aspartate beta-hydroxylase domain-containing protein 1 (EC 1.14.11.-)	ASPHD1	0.168935	0.00471694
-0.125872	12.6815	-1.7822	0.0939154	0.235667	-5.32818	Q6P444					Q9H892	Tetratricopeptide repeat protein 12 (TPR repeat protein 12)	TTC12	0.168381	0.0014068
-0.125733	14.0035	-1.32723	0.203268	0.384023	-6.01807	P15260					Q9NSI2	Ribosome biogenesis protein SLX9 homolog	SLX9 C21orf70 FAM207A PRED56	0.167892	0.0054617
-0.125646	13.4193	-1.40289	0.17997	0.35926	-5.90575	Q8N755					Q5W0Z9	Palmitoyltransferase ZDHHC20 (EC 2.3.1.225) (Acyltransferase ZDHHC20) (EC 2.3.1.-) (DHHC domain-containing cysteine-rich protein 20) (DHHC20) (Zinc finger DHHC domain-containing protein 20)	ZDHHC20	0.167885	0.0343487
-0.125613	13.6703	-3.94532	0.00118056	0.0137516	-1.00419	Q13610					Q96PU5	E3 ubiquitin-protein ligase NEDD4-like (EC 2.3.2.26) (HECT-type E3 ubiquitin transferase NED4L) (NEDD4.2) (Nedd4-2)	NEDD4L KIAA0439 NEDL3	0.167839	0.0339103
-0.125262	13.1256	-1.91902	0.073206	0.199809	-5.14515	O75204					O43242	26S proteasome non-ATPase regulatory subunit 3 (26S proteasome regulatory subunit RPN3) (26S proteasome regulatory subunit S3) (Proteasome subunit p58)	PSMD3	0.167767	0.0137516
-0.124874	12.5589	-4.25158	0.000623462	0.00929181	-0.477038	Q9BXP2					P46934	E3 ubiquitin-protein ligase NEDD4 (EC 2.3.2.26) (Cell proliferation-inducing gene 53 protein) (HECT-type E3 ubiquitin transferase NEDD4) (Neural precursor cell expressed developmentally down-regulated protein 4) (NEDD-4)	NEDD4 KIAA0093 NEDD4-1 PIG53	0.167423	0.0184853
-0.124848	14.3616	-1.87428	0.0794795	0.21086	-5.23875	P55884					Q9NXV2	BTB/POZ domain-containing protein KCTD5	KCTD5	0.166583	0.0281346
-0.124721	14.7332	-1.30523	0.210478	0.390662	-6.0405	P00558					Q9H329	Band 4.1-like protein 4B (Erythrocyte membrane protein band 4.1-like 4B) (FERM-containing protein CG1) (Protein EHM2)	EPB41L4B EHM2 LULU2	0.16618	0.0151853
-0.124651	13.8625	-2.26268	0.0380922	0.128924	-4.53869	Q86VM9					Q16595	Frataxin, mitochondrial (EC 1.16.3.1) (Friedreich ataxia protein) (Fxn) [Cleaved into: Frataxin intermediate form (i-FXN); Frataxin(56-210) (m56-FXN); Frataxin(78-210) (d-FXN) (m78-FXN); Frataxin mature form (Frataxin(81-210)) (m81-FXN)]	FXN FRDA X25	0.16607	0.0264772
-0.124588	12.0944	-1.12016	0.279362	0.465922	-6.22727	P13284					O94887	FERM, ARHGEF and pleckstrin domain-containing protein 2 (FERM domain-including RhoGEF) (FIR) (FERM, RhoGEF and pleckstrin domain-containing protein 2) (Pleckstrin homology domain-containing family C member 3) (PH domain-containing family C member 3)	FARP2 KIAA0793 PLEKHC3	0.166039	0.0452897
-0.124546	14.2022	-2.27054	0.0375118	0.127572	-4.55774	Q16543					O43684	Mitotic checkpoint protein BUB3	BUB3	0.165989	0.0113629
-0.124539	13.0981	-1.70636	0.10749	0.256247	-5.33678	Q9H479					Q96PY5	Formin-like protein 2 (Formin homology 2 domain-containing protein 2)	FMNL2 FHOD2 KIAA1902	0.165716	0.0196358
-0.12451	13.8837	-2.21862	0.0415005	0.136954	-4.64077	Q9C0C9					Q63HQ0	AP-1 complex-associated regulatory protein (2c18) (Adaptor-related protein complex 1-associated regulatory protein) (Gamma-1-adaptin brefeldin A resistance protein) (GBAR) (Gamma-BAR) (Gamma-A1-adaptin and kinesin interactor) (Gadkin)	AP1AR C4orf16 PRO0971	0.165312	0.00249822
-0.124472	11.9111	-2.32281	0.0338604	0.121194	-4.43859	Q9BZ67					P15291	Beta-1,4-galactosyltransferase 1 (Beta-1,4-GalTase 1) (Beta4Gal-T1) (b4Gal-T1) (EC 2.4.1.-) (Beta-N-acetylglucosaminyl-glycolipid beta-1,4-galactosyltransferase) (Beta-N-acetylglucosaminylglycopeptide beta-1,4-galactosyltransferase) (EC 2.4.1.38) (Lactose synthase A protein) (EC 2.4.1.22) (N-acetyllactosamine synthase) (EC 2.4.1.90) (Nal synthase) (Neolactotriaosylceramide beta-1,4-galactosyltran…	B4GALT1 GGTB2	0.165288	0.0137516
-0.124448	14.2289	-1.25006	0.229452	0.411019	-6.12044	P04179					Q8N183	NADH dehydrogenase [ubiquinone] 1 alpha subcomplex assembly factor 2 (B17.2-like) (B17.2L) (Mimitin) (Myc-induced mitochondrial protein) (MMTN) (NDUFA12-like protein)	NDUFAF2 NDUFA12L	0.165281	0.0413491
-0.124441	12.5171	-2.48898	0.0243463	0.0976005	-4.14778	Q9NUL3					Q14807	Kinesin-like protein KIF22 (Kinesin-like DNA-binding protein) (Kinesin-like protein 4)	KIF22 KID KNSL4	0.164796	0.0180814
-0.124225	12.7967	-2.32224	0.0338985	0.121194	-4.40827	Q13643					P50750	Cyclin-dependent kinase 9 (EC 2.7.11.22) (EC 2.7.11.23) (C-2K) (Cell division cycle 2-like protein kinase 4) (Cell division protein kinase 9) (Serine/threonine-protein kinase PITALRE) (Tat-associated kinase complex catalytic subunit)	CDK9 CDC2L4 TAK	0.16474	0.00891639
-0.124133	13.6031	-2.31772	0.0342006	0.122087	-4.45582	O60547					Q14527	Helicase-like transcription factor (EC 2.3.2.27) (EC 3.6.4.-) (DNA-binding protein/plasminogen activator inhibitor 1 regulator) (HIP116) (RING finger protein 80) (RING-type E3 ubiquitin transferase HLTF) (SWI/SNF-related matrix-associated actin-dependent regulator of chromatin subfamily A member 3) (Sucrose nonfermenting protein 2-like 3)	HLTF HIP116A RNF80 SMARCA3 SNF2L3 ZBU1	0.164285	0.0268643
-0.123983	12.6914	-2.2389	0.0398979	0.133259	-4.55914	Q96BT3					P01116	GTPase KRas (EC 3.6.5.2) (K-Ras 2) (Ki-Ras) (c-K-ras) (c-Ki-ras) [Cleaved into: GTPase KRas, N-terminally processed]	KRAS KRAS2 RASK2	0.16335	0.00669075
-0.12365	13.6701	-2.1159	0.0505718	0.157937	-4.67191	Q86X76					O75150	E3 ubiquitin-protein ligase BRE1B (BRE1-B) (EC 2.3.2.27) (95 kDa retinoblastoma-associated protein) (RBP95) (RING finger protein 40) (RING-type E3 ubiquitin transferase BRE1B)	RNF40 BRE1B KIAA0661	0.163332	0.0281996
-0.123345	14.1038	-3.96018	0.00114442	0.0135241	-1.14663	P27635					Q9H0N5	Pterin-4-alpha-carbinolamine dehydratase 2 (PHS 2) (EC 4.2.1.96) (4-alpha-hydroxy-tetrahydropterin dehydratase 2) (DcoH-like protein DCoHm) (Dimerization cofactor of hepatocyte nuclear factor 1 from muscle) (HNF-1-alpha dimerization cofactor)	PCBD2 DCOH2 DCOHM	0.163079	0.013445
-0.123335	14.2824	-1.73738	0.101743	0.247607	-5.4476	P13639					P25787	Proteasome subunit alpha type-2 (Macropain subunit C3) (Multicatalytic endopeptidase complex subunit C3) (Proteasome component C3)	PSMA2 HC3 PSC3	0.163032	0.0280543
-0.123333	12.6272	-1.24582	0.230966	0.412502	-6.01674	O14683					Q9NRK6	ATP-binding cassette sub-family B member 10, mitochondrial (ABC-mitochondrial erythroid protein) (ABC-me protein) (ATP-binding cassette transporter 10) (ABC transporter 10 protein) (Mitochondrial ATP-binding cassette 2) (M-ABC2)	ABCB10	0.162774	0.0201382
-0.123203	13.8854	-1.94819	0.0693583	0.193504	-5.02936	O60637					Q13332	Receptor-type tyrosine-protein phosphatase S (R-PTP-S) (EC 3.1.3.48) (Receptor-type tyrosine-protein phosphatase sigma) (R-PTP-sigma)	PTPRS	0.162761	0.0203749
-0.123194	12.8133	-2.70311	0.0157873	0.0729157	-3.71088	P52747					Q9Y312	Protein AAR2 homolog (AAR2 splicing factor homolog)	AAR2 C20orf4 CGI-23 PRO0225	0.16253	0.00376307
-0.123001	14.9959	-2.00958	0.0618494	0.180281	-4.79348	Q9UKR5					Q96DC7	Transmembrane and coiled-coil domain-containing protein 6	TMCO6 PRO1580	0.162112	0.0384023
-0.122934	12.6353	-2.59529	0.0196551	0.0848511	-3.94296	Q8NEU8					Q9H0X4	Protein FAM234A (Protein ITFG3)	FAM234A C16orf9 ITFG3	0.162018	0.0238403
-0.122848	12.6881	-3.80276	0.00159166	0.0165313	-1.44414	O14867					O95479	GDH/6PGL endoplasmic bifunctional protein [Includes: Hexose-6-phosphate dehydrogenase (Glucose 1-dehydrogenase) (GDH) (EC 1.1.1.47) (Glucose-6-phosphate dehydrogenase) (EC 1.1.1.363); 6-phosphogluconolactonase (6PGL) (EC 3.1.1.31)]	H6PD GDH	0.161403	0.0455876
-0.122821	13.5592	-2.23717	0.040032	0.133356	-4.56469	P31930					Q96QE3	ATPase family AAA domain-containing protein 5 (Chromosome fragility-associated gene 1 protein)	ATAD5 C17orf41 FRAG1	0.161227	0.00573182
-0.122774	13.8684	-1.85435	0.0824244	0.216053	-5.21387	P12004					Q9Y639	Neuroplastin (Stromal cell-derived receptor 1) (SDR-1)	NPTN SDFR1 SDR1	0.161038	0.00243056
-0.122763	13.2435	-2.30687	0.0349372	0.123214	-4.37928	Q8IWE4					Q9NW81	Distal membrane-arm assembly complex protein 2 (ATP synthase subunit s-like protein)	DMAC2 ATP5SL	0.160917	0.0205664
-0.122726	13.2529	-1.5828	0.13325	0.294461	-5.61869	Q16762					A3KMH1	von Willebrand factor A domain-containing protein 8 (PEX7-binding protein 2) (P7BP2)	VWA8 KIAA0564	0.159994	0.00181396
-0.122662	13.4953	-2.30502	0.0350641	0.123214	-4.4821	Q9HBX8					O15438	ATP-binding cassette sub-family C member 3 (EC 7.6.2.-) (EC 7.6.2.2) (EC 7.6.2.3) (Canalicular multispecific organic anion transporter 2) (Multi-specific organic anion transporter D) (MOAT-D) (Multidrug resistance-associated protein 3)	ABCC3 CMOAT2 MLP2 MRP3	0.159892	0.025192
-0.122659	14.1071	-3.15179	0.00624065	0.039367	-2.76736	Q15149					P01033	Metalloproteinase inhibitor 1 (Erythroid-potentiating activity) (EPA) (Fibroblast collagenase inhibitor) (Collagenase inhibitor) (Tissue inhibitor of metalloproteinases 1) (TIMP-1)	TIMP1 CLGI TIMP	0.159668	0.00504292
-0.122544	13.7392	-2.14506	0.047827	0.152062	-4.75088	Q96EC8					Q7L014	Probable ATP-dependent RNA helicase DDX46 (EC 3.6.4.13) (DEAD box protein 46) (PRP5 homolog)	DDX46 KIAA0801	0.159466	0.00551746
-0.122515	13.9299	-2.44065	0.0268149	0.103194	-3.99485	Q92541					P32780	General transcription factor IIH subunit 1 (Basic transcription factor 2 62 kDa subunit) (BTF2 p62) (General transcription factor IIH polypeptide 1) (TFIIH basal transcription factor complex p62 subunit)	GTF2H1 BTF2	0.159206	0.00988906
-0.122189	12.9849	-1.36627	0.19096	0.371078	-5.97478	Q9Y3C0					O15514	DNA-directed RNA polymerase II subunit RPB4 (RNA polymerase II subunit B4) (DNA-directed RNA polymerase II subunit D) (RNA polymerase II 16 kDa subunit) (RPB16)	POLR2D	0.159138	0.00973614
-0.122127	13.3161	-1.71344	0.106155	0.254017	-5.43819	Q14244					Q9HCN3	Post-GPI attachment to proteins factor 6 (EC 3.1.1.4) (GPI processing phospholipase A2) (GPI-PLA2) (Protein M83) (Transmembrane protein 6) (Transmembrane protein 8) (Transmembrane protein 8A)	PGAP6 TMEM6 TMEM8 TMEM8A	0.158986	0.00498125
-0.122061	13.7912	-1.46876	0.1615	0.335037	-5.84311	P50995					Q92619	Rho GTPase-activating protein 45 [Cleaved into: Minor histocompatibility antigen HA-1 (mHag HA-1)]	ARHGAP45 HMHA1 KIAA0223	0.158882	0.00800223
-0.12203	13.6683	-2.38912	0.0297062	0.110372	-4.13667	Q9UM54					P52907	F-actin-capping protein subunit alpha-1 (CapZ alpha-1)	CAPZA1	0.158608	0.0112013
-0.121988	13.1615	-2.79292	0.0131351	0.0640212	-3.5338	Q9UKV8					Q9BTY2	Plasma alpha-L-fucosidase (EC 3.2.1.51) (Alpha-L-fucoside fucohydrolase 2) (Alpha-L-fucosidase 2)	FUCA2 PSEC0151 UNQ227/PRO260	0.158262	0.0156381
-0.121919	13.2392	-2.069	0.0552928	0.16797	-4.71129	Q96MT1					Q6UXD5	Seizure 6-like protein 2	SEZ6L2 PSK UNQ1903/PRO4349	0.158253	0.0410778
-0.121886	15.6963	-2.0529	0.0570032	0.170597	-4.90905	Q8TD08					Q8IUR0	Trafficking protein particle complex subunit 5	TRAPPC5	0.158136	0.011549
-0.12173	11.1483	-1.0747	0.298627	0.488642	-6.3026	Q96SZ5					P60900	Proteasome subunit alpha type-6 (27 kDa prosomal protein) (PROS-27) (p27K) (Macropain iota chain) (Multicatalytic endopeptidase complex iota chain) (Proteasome iota chain)	PSMA6 PROS27	0.158072	0.027379
-0.12157	11.5649	-1.56879	0.136479	0.298242	-5.64698	O75509					Q96IZ0	PRKC apoptosis WT1 regulator protein (Prostate apoptosis response 4 protein) (Par-4)	PAWR PAR4	0.158029	0.0239749
-0.121397	13.43	-2.66496	0.0170638	0.0770904	-3.78389	Q92804					P63010	AP-2 complex subunit beta (AP105B) (Adaptor protein complex AP-2 subunit beta) (Adaptor-related protein complex 2 subunit beta) (Beta-2-adaptin) (Beta-adaptin) (Clathrin assembly protein complex 2 beta large chain) (Plasma membrane adaptor HA2/AP2 adaptin beta subunit)	AP2B1 ADTB2 CLAPB1	0.157661	0.0134611
-0.121215	14.35	-1.41737	0.175766	0.35309	-5.88046	P13726					Q92796	Disks large homolog 3 (Neuroendocrine-DLG) (Synapse-associated protein 102) (SAP-102) (SAP102) (XLMR)	DLG3 KIAA1232	0.157607	0.0459652
-0.121145	13.6759	-2.77123	0.0137331	0.0656491	-3.39093	Q96BK5					P20618	Proteasome subunit beta type-1 (Macropain subunit C5) (Multicatalytic endopeptidase complex subunit C5) (Proteasome component C5) (Proteasome gamma chain)	PSMB1 PSC5	0.157483	0.0171793
-0.120932	14.0745	-2.46396	0.0255959	0.100143	-4.14625	Q9H6Y2					Q7LBR1	Charged multivesicular body protein 1b (CHMP1.5) (Chromatin-modifying protein 1b) (CHMP1b) (Vacuolar protein sorting-associated protein 46-2) (Vps46-2) (hVps46-2)	CHMP1B C18orf2	0.157284	0.00820086
-0.120853	12.2222	-2.25336	0.0387908	0.130855	-4.5554	Q9Y6R9					Q9NWR8	Calcium uniporter regulatory subunit MCUb, mitochondrial (MCUb) (Coiled-coil domain-containing protein 109B)	MCUB CCDC109B	0.156605	0.031786
-0.120773	13.1596	-1.74061	0.101161	0.246627	-5.4118	Q14155					O43615	Mitochondrial import inner membrane translocase subunit TIM44	TIMM44 MIMT44 TIM44	0.15647	0.013963
-0.120772	13.0313	-3.45092	0.00333345	0.0267097	-2.19201	P42345					Q8TBQ9	Protein kish-A (Transmembrane protein 167) (Transmembrane protein 167A)	TMEM167A TMEM167	0.155857	0.0131223
-0.120371	14.4248	-1.85454	0.082397	0.216053	-5.24319	Q92581					Q7Z2W4	Zinc finger CCCH-type antiviral protein 1 (ADP-ribosyltransferase diphtheria toxin-like 13) (ARTD13) (Inactive Poly [ADP-ribose] polymerase 13) (PARP13) (Zinc finger CCCH domain-containing protein 2) (Zinc finger antiviral protein) (ZAP)	ZC3HAV1 ZC3HDC2 PRO1677	0.155279	0.00623366
-0.12033	12.0546	-1.1393	0.271534	0.458042	-6.21067	P24001					P98164	Low-density lipoprotein receptor-related protein 2 (LRP-2) (Glycoprotein 330) (gp330) (Megalin)	LRP2	0.154902	0.025386
-0.120267	11.9419	-2.67216	0.0168153	0.0763404	-3.76725	Q5VZ89					Q6IQ22	Ras-related protein Rab-12	RAB12	0.15451	0.00418615
-0.120165	12.9923	-1.69862	0.108966	0.25807	-5.48994	Q96LD4					P26368	Splicing factor U2AF 65 kDa subunit (U2 auxiliary factor 65 kDa subunit) (hU2AF(65)) (hU2AF65) (U2 snRNP auxiliary factor large subunit)	U2AF2 U2AF65	0.154245	0.00183619
-0.120155	14.1426	-2.46869	0.0253555	0.0998795	-4.115	O14734					Q12873	Chromodomain-helicase-DNA-binding protein 3 (CHD-3) (EC 3.6.4.12) (ATP-dependent helicase CHD3) (Mi-2 autoantigen 240 kDa protein) (Mi2-alpha) (Zinc finger helicase) (hZFH)	CHD3	0.15388	0.0109202
-0.120108	11.9946	-1.77294	0.0954875	0.237726	-5.3917	Q9GZT9					P20585	DNA mismatch repair protein Msh3 (hMSH3) (Divergent upstream protein) (DUP) (Mismatch repair protein 1) (MRP1)	MSH3 DUC1 DUG	0.153195	0.0292717
-0.120041	13.2977	-2.68489	0.0163849	0.074951	-3.70955	O95391					P30101	Protein disulfide-isomerase A3 (EC 5.3.4.1) (58 kDa glucose-regulated protein) (58 kDa microsomal protein) (p58) (Disulfide isomerase ER-60) (Endoplasmic reticulum resident protein 57) (ER protein 57) (ERp57) (Endoplasmic reticulum resident protein 60) (ER protein 60) (ERp60)	PDIA3 ERP57 ERP60 GRP58	0.153169	0.0450417
-0.119968	13.4915	-2.7351	0.014788	0.0694118	-3.4458	P08910					O14668	Transmembrane gamma-carboxyglutamic acid protein 1 (Proline-rich gamma-carboxyglutamic acid protein 1) (Proline-rich Gla protein 1)	PRRG1 PRGP1 TMG1	0.15313	0.0270219
-0.119937	13.3946	-2.34148	0.0326385	0.118424	-4.38481	Q13641					Q9UHB9	Signal recognition particle subunit SRP68 (SRP68) (Signal recognition particle 68 kDa protein)	SRP68	0.153055	0.0234498
-0.119886	11.2935	-1.97674	0.0657698	0.187803	-4.99578	Q14657					Q9H2M9	Rab3 GTPase-activating protein non-catalytic subunit (RGAP-iso) (Rab3 GTPase-activating protein 150 kDa subunit) (Rab3-GAP p150) (Rab3-GAP150) (Rab3-GAP regulatory subunit)	RAB3GAP2 KIAA0839	0.152643	0.00827208
-0.119807	12.8393	-1.58673	0.132357	0.293572	-5.59976	Q86WJ1					Q9NQ50	39S ribosomal protein L40, mitochondrial (L40mt) (MRP-L40) (Mitochondrial large ribosomal subunit protein mL40) (Nuclear localization signal-containing protein deleted in velocardiofacial syndrome) (Up-regulated in metastasis)	MRPL40 NLVCF URIM	0.152493	0.00599778
-0.119768	9.70564	-0.968887	0.347181	0.537149	-6.37923	O15085					Q9Y2E4	Disco-interacting protein 2 homolog C (DIP2 homolog C)	DIP2C KIAA0934	0.152271	0.0328399
-0.119619	14.4128	-1.45672	0.164754	0.339127	-5.77445	P47813					Q9BW91	ADP-ribose pyrophosphatase, mitochondrial (EC 3.6.1.13) (ADP-ribose diphosphatase) (ADP-ribose phosphohydrolase) (Adenosine diphosphoribose pyrophosphatase) (ADPR-PPase) (Nucleoside diphosphate-linked moiety X motif 9) (Nudix motif 9)	NUDT9 NUDT10 PSEC0099 UNQ3012/PRO9771	0.152109	0.00253694
-0.119559	13.9061	-1.74166	0.100973	0.246452	-5.4226	P11586					Q16540	39S ribosomal protein L23, mitochondrial (L23mt) (MRP-L23) (L23 mitochondrial-related protein) (Mitochondrial large ribosomal subunit protein uL23m) (Ribosomal protein L23-like)	MRPL23 L23MRP RPL23L	0.151774	0.0124011
-0.119536	13.8412	-4.14384	0.000779961	0.0109023	-0.782277	O60506					P19367	Hexokinase-1 (EC 2.7.1.1) (Brain form hexokinase) (Hexokinase type I) (HK I) (Hexokinase-A)	HK1	0.151544	0.0118013
-0.119425	14.1637	-2.88614	0.0108401	0.056396	-3.32144	Q9Y277					P42785	Lysosomal Pro-X carboxypeptidase (EC 3.4.16.2) (Angiotensinase C) (Lysosomal carboxypeptidase C) (Proline carboxypeptidase) (Prolylcarboxypeptidase) (PRCP)	PRCP PCP	0.151522	0.00796902
-0.119339	13.4331	-2.72713	0.0150311	0.0702927	-3.69646	Q96A54					P48556	26S proteasome non-ATPase regulatory subunit 8 (26S proteasome regulatory subunit RPN12) (26S proteasome regulatory subunit S14) (p31)	PSMD8	0.150828	0.0223487
-0.119203	12.3308	-2.29733	0.0355971	0.124189	-4.30431	Q13111					Q9NW08	DNA-directed RNA polymerase III subunit RPC2 (RNA polymerase III subunit C2) (EC 2.7.7.6) (C128) (DNA-directed RNA polymerase III 127.6 kDa polypeptide) (DNA-directed RNA polymerase III subunit B)	POLR3B	0.150565	0.0253697
-0.119142	13.0778	-2.95368	0.00942622	0.0511254	-3.21346	Q8IWU2					Q9NUJ1	Palmitoyl-protein thioesterase ABHD10, mitochondrial (EC 3.1.2.22) (Acyl-protein thioesterase ABHD10) (Alpha/beta hydrolase domain-containing protein 10) (Abhydrolase domain-containing protein 10) (Mycophenolic acid acyl-glucuronide esterase, mitochondrial) (EC 3.1.1.93)	ABHD10	0.150162	0.0217951
-0.119103	14.297	-1.71144	0.10653	0.254724	-5.35203	Q96KN1					O75390	Citrate synthase, mitochondrial (EC 2.3.3.1) (Citrate (Si)-synthase)	CS	0.150108	0.0165313
-0.118919	14.3388	-2.24044	0.0397783	0.132999	-4.43394	Q96BI1					Q9P1Y6	PHD and RING finger domain-containing protein 1	PHRF1 KIAA1542	0.149986	0.0151317
-0.118913	13.6713	-1.53914	0.14353	0.308089	-5.65341	P55786					Q96CN9	GRIP and coiled-coil domain-containing protein 1 (Golgi coiled-coil protein 1)	GCC1	0.149919	0.0110794
-0.118903	12.2652	-1.29747	0.213071	0.393067	-6.00719	Q9NXG2					P24386	Rab proteins geranylgeranyltransferase component A 1 (Choroideremia protein) (Rab escort protein 1) (REP-1) (TCD protein)	CHM REP1 TCD	0.149785	0.0209191
-0.118825	13.6141	-1.71553	0.105763	0.253176	-5.40945	Q9H4M9					Q9HCS7	Pre-mRNA-splicing factor SYF1 (Protein HCNP) (XPA-binding protein 2)	XAB2 HCNP KIAA1177 SYF1 PP3898	0.149352	0.0110704
-0.118797	12.258	-2.38121	0.0301752	0.111698	-4.28749	O43709					P56556	NADH dehydrogenase [ubiquinone] 1 alpha subcomplex subunit 6 (Complex I-B14) (CI-B14) (LYR motif-containing protein 6) (NADH-ubiquinone oxidoreductase B14 subunit)	NDUFA6 LYRM6 NADHB14	0.148998	0.0271615
-0.118786	10.4999	-1.91821	0.0733154	0.19994	-5.13738	Q9NWZ8					Q8N5M1	ATP synthase mitochondrial F1 complex assembly factor 2 (ATP12 homolog)	ATPAF2 ATP12 LP3663	0.148281	0.0147915
-0.118661	11.3667	-2.56617	0.0208465	0.0886673	-3.88221	O94952					Q15007	Pre-mRNA-splicing regulator WTAP (Female-lethal(2)D homolog) (hFL(2)D) (WT1-associated protein) (Wilms tumor 1-associating protein)	WTAP KIAA0105	0.147706	0.0349004
-0.11865	13.1723	-2.0227	0.060344	0.177037	-4.95691	Q9Y2X7					P61964	WD repeat-containing protein 5 (BMP2-induced 3-kb gene protein)	WDR5 BIG3	0.147495	0.0281996
-0.118509	11.5407	-2.71932	0.0152731	0.0712669	-3.65512	P50150					O14647	Chromodomain-helicase-DNA-binding protein 2 (CHD-2) (EC 3.6.4.12) (ATP-dependent helicase CHD2)	CHD2	0.147271	0.0126515
-0.118229	12.0026	-2.0762	0.0545427	0.166009	-4.71158	Q6NSJ0					Q96P16	Regulation of nuclear pre-mRNA domain-containing protein 1A (Cyclin-dependent kinase inhibitor 2B-related protein) (p15INK4B-related protein)	RPRD1A P15RS	0.147106	0.0085658
-0.118142	13.1438	-2.42487	0.0276707	0.105117	-4.221	Q6UWZ7					O75317	Ubiquitin carboxyl-terminal hydrolase 12 (EC 3.4.19.12) (Deubiquitinating enzyme 12) (Ubiquitin thioesterase 12) (Ubiquitin-hydrolyzing enzyme 1) (Ubiquitin-specific-processing protease 12)	USP12 UBH1 USP12L1	0.14705	0.0343619
-0.118113	13.7332	-1.19599	0.249317	0.434318	-6.14928	P43490					Q14118	Dystroglycan 1 (Dystroglycan) (Dystrophin-associated glycoprotein 1) [Cleaved into: Alpha-dystroglycan (Alpha-DG); Beta-dystroglycan (Beta-DG)]	DAG1	0.14703	0.0285706
-0.118097	13.9185	-2.10037	0.052093	0.161539	-4.82657	Q9ULA0					Q13636	Ras-related protein Rab-31 (Ras-related protein Rab-22B)	RAB31 RAB22B	0.147012	0.0462489
-0.118077	12.9283	-3.00518	0.00847066	0.0475704	-3.13587	P50748					P62820	Ras-related protein Rab-1A (EC 3.6.5.2) (YPT1-related protein)	RAB1A RAB1	0.146848	0.0155796
-0.118059	10.9921	-1.1921	0.250796	0.436281	-6.13409	Q9NVW2					O75503	Ceroid-lipofuscinosis neuronal protein 5 (Protein CLN5) [Cleaved into: Ceroid-lipofuscinosis neuronal protein 5, secreted form]	CLN5	0.146786	0.0119994
-0.118023	12.4743	-2.36569	0.0311161	0.114008	-4.36186	P34949					Q9NPR2	Semaphorin-4B (Semaphorin-C)	SEMA4B KIAA1745 SEMAC UNQ749/PRO1480	0.146759	0.0267459
-0.117764	13.7812	-2.87702	0.0110461	0.0570838	-3.36065	Q9NXH8					Q9NWU2	Glucose-induced degradation protein 8 homolog (Two hybrid-associated protein 1 with RanBPM) (Twa1)	GID8 C20orf11 TWA1	0.145971	0.0413519
-0.117757	13.5124	-2.59112	0.0198216	0.0854537	-3.92437	Q6IAN0					P51553	Isocitrate dehydrogenase [NAD] subunit gamma, mitochondrial (Isocitric dehydrogenase subunit gamma) (NAD(+)-specific ICDH subunit gamma)	IDH3G	0.145956	0.0281996
-0.11762	12.8208	-2.51851	0.0229463	0.0937649	-4.02019	Q16775					P25786	Proteasome subunit alpha type-1 (30 kDa prosomal protein) (PROS-30) (Macropain subunit C2) (Multicatalytic endopeptidase complex subunit C2) (Proteasome component C2) (Proteasome nu chain)	PSMA1 HC2 NU PROS30 PSC2	0.145928	0.0437676
-0.117504	14.1095	-1.27313	0.221362	0.402389	-6.07955	P63165					Q15008	26S proteasome non-ATPase regulatory subunit 6 (26S proteasome regulatory subunit RPN7) (26S proteasome regulatory subunit S10) (Breast cancer-associated protein SGA-113M) (Phosphonoformate immuno-associated protein 4) (Proteasome regulatory particle subunit p44S10) (p42A)	PSMD6 KIAA0107 PFAAP4	0.145908	0.00899879
-0.117497	12.507	-1.74768	0.0998961	0.244473	-5.42701	Q9UIS9					Q5VTR2	E3 ubiquitin-protein ligase BRE1A (BRE1-A) (hBRE1) (EC 2.3.2.27) (RING finger protein 20) (RING-type E3 ubiquitin transferase BRE1A)	RNF20 BRE1A	0.145557	0.0405274
-0.117453	13.7471	-1.74402	0.100549	0.245605	-5.44362	Q16851					Q9ULF5	Zinc transporter ZIP10 (Solute carrier family 39 member 10) (Zrt- and Irt-like protein 10) (ZIP-10)	SLC39A10 KIAA1265 ZIP10	0.145418	0.0279912
-0.117439	12.2383	-1.54265	0.14268	0.307205	-5.74082	Q15276					Q9P0T7	Proton-transporting V-type ATPase complex assembly regulator TMEM9 (v-ATPase assembly regulator TMEM9) (Dermal papilla-derived protein 4) (Transmembrane protein 9) (Protein TMEM9)	TMEM9 DERP4 TMEM9A HSPC186 PSEC0012 UNQ631/PRO1248	0.145155	0.0337995
-0.11737	13.0978	-2.47209	0.0251835	0.0995707	-4.12932	O60934					Q96HA1	Nuclear envelope pore membrane protein POM 121 (Nuclear envelope pore membrane protein POM 121A) (Nucleoporin Nup121) (Pore membrane protein of 121 kDa)	POM121 KIAA0618 NUP121 POM121A	0.144494	0.0359524
-0.117219	12.4436	-2.1407	0.0482284	0.152983	-4.7176	Q96KC8					Q99623	Prohibitin-2 (B-cell receptor-associated protein BAP37) (D-prohibitin) (Repressor of estrogen receptor activity)	PHB2 BAP REA	0.144082	0.0437676
-0.116919	12.8096	-1.66925	0.114732	0.26709	-5.50574	Q8IY21					Q13049	E3 ubiquitin-protein ligase TRIM32 (EC 2.3.2.27) (72 kDa Tat-interacting protein) (RING-type E3 ubiquitin transferase TRIM32) (Tripartite motif-containing protein 32) (Zinc finger protein HT2A)	TRIM32 HT2A	0.143982	0.0349313
-0.116681	13.241	-2.95936	0.00931583	0.05084	-3.16225	Q8TD22					P09012	U1 small nuclear ribonucleoprotein A (U1 snRNP A) (U1-A) (U1A)	SNRPA	0.143548	0.0375652
-0.11667	14.0979	-2.49258	0.0241716	0.0973307	-4.10765	P15311					Q9H078	Caseinolytic peptidase B protein homolog (EC 3.6.1.-) (Suppressor of potassium transport defect 3)	CLPB HSP78 SKD3	0.143072	0.0304278
-0.116651	14.0022	-1.38237	0.186062	0.36567	-5.94977	P55060					Q8IWT6	Volume-regulated anion channel subunit LRRC8A (Leucine-rich repeat-containing protein 8A) (HsLRRC8A) (Swelling protein 1)	LRRC8A KIAA1437 LRRC8 SWELL1 UNQ221/PRO247	0.142869	0.0487764
-0.116242	11.9483	-1.53986	0.143355	0.307861	-5.74011	Q8IWZ3					P14314	Glucosidase 2 subunit beta (80K-H protein) (Glucosidase II subunit beta) (Protein kinase C substrate 60.1 kDa protein heavy chain) (PKCSH)	PRKCSH G19P1	0.14281	0.0147915
-0.116166	13.2887	-1.82391	0.0871119	0.223918	-5.31689	O95870					Q9H0U6	39S ribosomal protein L18, mitochondrial (L18mt) (MRP-L18) (Mitochondrial large ribosomal subunit protein uL18m)	MRPL18 HSPC071	0.141493	0.0284629
-0.116024	13.8854	-1.73044	0.103005	0.249303	-5.3956	P09848					P54819	Adenylate kinase 2, mitochondrial (AK 2) (EC 2.7.4.3) (ATP-AMP transphosphorylase 2) (ATP:AMP phosphotransferase) (Adenylate monophosphate kinase) [Cleaved into: Adenylate kinase 2, mitochondrial, N-terminally processed]	AK2 ADK2	0.141225	0.0148121
-0.115982	12.705	-3.44792	0.00335455	0.0268111	-2.13968	P82094					Q9Y2Z4	Tyrosine--tRNA ligase, mitochondrial (EC 6.1.1.1) (Tyrosyl-tRNA synthetase) (TyrRS)	YARS2 CGI-04	0.140526	0.0456696
-0.115839	14.3006	-2.87229	0.0111546	0.0575036	-3.41946	Q9H444					O15498	Synaptobrevin homolog YKT6 (EC 2.3.1.-)	YKT6	0.140145	0.00299955
-0.115675	13.6813	-3.01844	0.00824038	0.046942	-3.04818	Q5BKY9					Q9HAC8	Ubiquitin domain-containing protein 1	UBTD1	0.139773	0.0319315
-0.11558	13.217	-2.06826	0.0553696	0.168042	-4.73288	Q13438					O00411	DNA-directed RNA polymerase, mitochondrial (MtRPOL) (EC 2.7.7.6)	POLRMT	0.139682	0.031786
-0.115436	12.6481	-1.65956	0.116691	0.269477	-5.51305	P20810					Q92575	UBX domain-containing protein 4 (Erasin) (UBX domain-containing protein 2)	UBXN4 KIAA0242 UBXD2 UBXDC1	0.139063	0.0230697
-0.115191	13.4672	-2.19676	0.0432942	0.141089	-4.6553	Q9Y6E0					Q9BUE6	Iron-sulfur cluster assembly 1 homolog, mitochondrial (HESB-like domain-containing protein 2) (Iron-sulfur assembly protein IscA) (hIscA)	ISCA1 HBLD2 GK004	0.138684	0.0303446
-0.115074	13.4699	-2.14878	0.0474869	0.151469	-4.68006	P63279					P35232	Prohibitin	PHB PHB1	0.138432	0.0262383
-0.115046	13.5514	-2.30985	0.0347337	0.122865	-4.43404	P21912					Q13185	Chromobox protein homolog 3 (HECH) (Heterochromatin protein 1 homolog gamma) (HP1 gamma) (Modifier 2 protein)	CBX3	0.138263	0.0149762
-0.114945	14.6615	-1.68319	0.111964	0.262449	-5.46697	Q5T9L3					Q9NZS9	Bifunctional apoptosis regulator (RING finger protein 47)	BFAR BAR RNF47	0.13814	0.0190308
-0.114855	12.4294	-2.45181	0.0262246	0.101727	-4.21198	P29728					Q96EL3	39S ribosomal protein L53, mitochondrial (L53mt) (MRP-L53) (Mitochondrial large ribosomal subunit protein mL53)	MRPL53	0.137726	0.0223264
-0.114822	12.5363	-2.00782	0.0620546	0.180559	-4.98004	P78504					P11047	Laminin subunit gamma-1 (Laminin B2 chain) (Laminin-1 subunit gamma) (Laminin-10 subunit gamma) (Laminin-11 subunit gamma) (Laminin-2 subunit gamma) (Laminin-3 subunit gamma) (Laminin-4 subunit gamma) (Laminin-6 subunit gamma) (Laminin-7 subunit gamma) (Laminin-8 subunit gamma) (Laminin-9 subunit gamma) (S-laminin subunit gamma) (S-LAM gamma)	LAMC1 LAMB2	0.137172	0.0281346
-0.11426	13.9014	-2.29059	0.0360696	0.124808	-4.5109	Q8IZP0					Q15382	GTP-binding protein Rheb (Ras homolog enriched in brain)	RHEB RHEB2	0.137134	0.0115634
-0.114227	11.8297	-2.07725	0.0544341	0.165823	-4.85066	O60293					Q9BSH4	Translational activator of cytochrome c oxidase 1 (Coiled-coil domain-containing protein 44) (Translational activator of mitochondrially-encoded cytochrome c oxidase I)	TACO1 CCDC44 PRO0477	0.137118	0.0331726
-0.114189	14.5811	-3.29863	0.00458915	0.0323586	-2.5023	P39019					O94901	SUN domain-containing protein 1 (Protein unc-84 homolog A) (Sad1/unc-84 protein-like 1)	SUN1 KIAA0810 UNC84A	0.136989	0.0180814
-0.114148	12.11	-2.52699	0.0225581	0.0926563	-4.04237	Q9HD43					Q8IXU6	Solute carrier family 35 member F2	SLC35F2	0.136372	0.0437634
-0.114038	14.6346	-2.09624	0.0525039	0.162531	-4.84678	P13521					Q7Z2W9	39S ribosomal protein L21, mitochondrial (L21mt) (MRP-L21) (Mitochondrial large ribosomal subunit protein bL21m)	MRPL21	0.136283	0.0274701
-0.113951	14.5294	-2.24753	0.0392331	0.131723	-4.59605	Q92934					P19793	Retinoic acid receptor RXR-alpha (Nuclear receptor subfamily 2 group B member 1) (Retinoid X receptor alpha)	RXRA NR2B1	0.136277	0.0292716
-0.113894	13.7033	-2.12942	0.0492818	0.155207	-4.64685	P63096					Q9H5Q4	Dimethyladenosine transferase 2, mitochondrial (EC 2.1.1.-) (Hepatitis C virus NS5A-transactivated protein 5) (HCV NS5A-transactivated protein 5) (Mitochondrial 12S rRNA dimethylase 2) (Mitochondrial transcription factor B2) (h-mtTFB) (h-mtTFB2) (hTFB2M) (mtTFB2) (S-adenosylmethionine-6-N', N'-adenosyl(rRNA) dimethyltransferase 2)	TFB2M NS5ATP5	0.136166	0.011971
-0.113871	13.1086	-1.79045	0.0925336	0.233672	-5.31135	Q9UNE0					O43837	Isocitrate dehydrogenase [NAD] subunit beta, mitochondrial (Isocitric dehydrogenase subunit beta) (NAD(+)-specific ICDH subunit beta)	IDH3B	0.135765	0.0331726
-0.113791	12.7216	-2.52202	0.0227847	0.0934055	-4.06934	Q99487					Q9Y2K7	Lysine-specific demethylase 2A (EC 1.14.11.27) (CXXC-type zinc finger protein 8) (F-box and leucine-rich repeat protein 11) (F-box protein FBL7) (F-box protein Lilina) (F-box/LRR-repeat protein 11) (JmjC domain-containing histone demethylation protein 1A) ([Histone-H3]-lysine-36 demethylase 1A)	KDM2A CXXC8 FBL11 FBL7 FBXL11 JHDM1A KIAA1004	0.135573	0.0276574
-0.113737	16.1292	-2.07222	0.0549555	0.167105	-4.86475	Q8IZU3					P63162	Small nuclear ribonucleoprotein-associated protein N (snRNP-N) (Sm protein D) (Sm-D) (Sm protein N) (Sm-N) (SmN) (Tissue-specific-splicing protein)	SNRPN HCERN3 SMN	0.135338	0.0464869
-0.113614	13.4937	-1.4446	0.168084	0.343744	-5.8578	P60842					Q9UP83	Conserved oligomeric Golgi complex subunit 5 (COG complex subunit 5) (13S Golgi transport complex 90 kDa subunit) (GTC-90) (Component of oligomeric Golgi complex 5) (Golgi transport complex 1)	COG5 GOLTC1 GTC90	0.135201	0.00552538
-0.113566	14.0634	-1.57034	0.136117	0.297656	-5.65733	P50453					Q96C36	Pyrroline-5-carboxylate reductase 2 (P5C reductase 2) (P5CR 2) (EC 1.5.1.2)	PYCR2	0.1352	0.0396305
-0.113397	14.0355	-3.05624	0.00761712	0.0450496	-2.96122	Q9H6K4					Q8WVC0	RNA polymerase-associated protein LEO1 (Replicative senescence down-regulated leo1-like protein)	LEO1 RDL	0.135043	0.031786
-0.113338	12.415	-1.80412	0.0902839	0.22936	-5.31209	Q05209					Q9BQ75	Protein CMSS1 (Cms1 ribosomal small subunit homolog)	CMSS1 C3orf26	0.134469	0.0307733
-0.113215	13.2304	-1.47465	0.159928	0.332536	-5.8351	O95372					Q8WVK2	U4/U6.U5 small nuclear ribonucleoprotein 27 kDa protein (U4/U6.U5 snRNP 27 kDa protein) (U4/U6.U5-27K) (Nucleic acid-binding protein RY-1) (U4/U6.U5 tri-snRNP-associated 27 kDa protein) (27K) (U4/U6.U5 tri-snRNP-associated protein 3)	SNRNP27	0.134285	0.0175299
-0.113194	13.3233	-1.95668	0.0682728	0.191877	-5.04016	P25098					Q92576	PHD finger protein 3	PHF3 KIAA0244	0.133883	0.0157954
-0.113191	12.2915	-2.69333	0.0161053	0.074061	-3.72176	P16989					P52434	DNA-directed RNA polymerases I, II, and III subunit RPABC3 (RNA polymerases I, II, and III subunit ABC3) (DNA-directed RNA polymerase II subunit H) (DNA-directed RNA polymerases I, II, and III 17.1 kDa polypeptide) (RPB17) (RPB8 homolog) (hRPB8)	POLR2H	0.133542	0.0195734
-0.113157	13.9202	-1.56033	0.138459	0.301117	-5.70198	P12081					Q9GZY4	Cytochrome c oxidase assembly factor 1 homolog (Mitochondrial translation regulation assembly intermediate of cytochrome c oxidase protein of 15 kDa)	COA1 C7orf44 MITRAC15	0.133234	0.0304278
-0.113034	13.2441	-1.38279	0.185936	0.36567	-5.95376	Q9Y490					Q9UNP9	Peptidyl-prolyl cis-trans isomerase E (PPIase E) (EC 5.2.1.8) (Cyclophilin E) (Cyclophilin-33) (Rotamase E)	PPIE CYP33	0.131985	0.0181023
-0.112921	10.3388	-1.78812	0.0929227	0.234238	-5.28599	A0A024RBG1					A6NJ78	12S rRNA N4-methylcytidine (m4C) methyltransferase (12S rRNA m4C methyltransferase) (EC 2.1.1.-) (Methyltransferase 5 domain-containing protein 1) (Methyltransferase-like protein 15)	METTL15 METT5D1	0.131968	0.0322793
-0.112863	11.0846	-2.45103	0.0262656	0.101727	-4.22181	Q5T5U3					P17029	Zinc finger protein with KRAB and SCAN domains 1 (Zinc finger protein 139) (Zinc finger protein 36) (Zinc finger protein KOX18)	ZKSCAN1 KOX18 ZNF139 ZNF36	0.131808	0.0281346
-0.112831	13.1825	-2.398	0.029188	0.109058	-4.26185	P26374					Q9Y697	Cysteine desulfurase, mitochondrial (EC 2.8.1.7)	NFS1 NIFS HUSSY-08	0.131775	0.0438127
-0.112784	12.296	-1.22006	0.240317	0.423273	-6.15694	P07741					Q99551	Transcription termination factor 1, mitochondrial (Mitochondrial transcription termination factor 1) (mTERF) (mTERF1)	MTERF1 MTERF	0.131424	0.0292128
-0.11277	12.1771	-1.34747	0.196812	0.376876	-5.9826	Q8TBZ0					Q9NNW7	Thioredoxin reductase 2, mitochondrial (EC 1.8.1.9) (Selenoprotein Z) (SelZ) (TR-beta) (Thioredoxin reductase TR3)	TXNRD2 KIAA1652 TRXR2	0.131015	0.0160346
-0.112741	13.2505	-1.27906	0.219319	0.399598	-6.0259	Q9UBT2					Q9BTZ2	Dehydrogenase/reductase SDR family member 4 (EC 1.1.1.184) (NADPH-dependent carbonyl reductase/NADP-retinol dehydrogenase) (CR) (PHCR) (NADPH-dependent retinol dehydrogenase/reductase) (NRDR) (humNRDR) (Peroxisomal short-chain alcohol dehydrogenase) (PSCD) (SCAD-SRL) (Short chain dehydrogenase/reductase family 25C member 2) (Short-chain dehydrogenase/reductase family member 4)	DHRS4 SDR25C2 UNQ851/PRO1800	0.130974	0.0260529
-0.112638	13.3992	-2.6365	0.0180801	0.0800674	-3.87537	Q13618					Q86UA1	Pre-mRNA-processing factor 39 (PRP39 homolog)	PRPF39	0.13061	0.0410466
-0.112481	13.1416	-2.32776	0.0335326	0.120566	-4.39716	P12074
-0.112366	12.0927	-2.05043	0.0572699	0.171028	-4.85766	P18858
-0.112346	13.9566	-1.62447	0.124027	0.281098	-5.60556	P25325
-0.112267	12.9564	-2.52063	0.0228487	0.0934915	-4.02743	Q96MX0
-0.112053	13.886	-1.97765	0.0656575	0.187686	-5.06936	Q8NE86
-0.112002	16.045	-3.00501	0.00847363	0.0475704	-3.12585	P42766
-0.111971	12.7995	-2.88558	0.0108526	0.056396	-3.28765	Q99973
-0.111958	13.5749	-2.29516	0.0357485	0.124443	-4.4434	P41227
-0.11187	12.8693	-3.59157	0.00248036	0.0221384	-1.94355	O94880
-0.111861	13.8461	-1.36555	0.191183	0.371078	-5.97957	O95415
-0.11175	10.8858	-2.24079	0.0397516	0.13298	-4.51443	P61927
-0.111718	14.4049	-2.45017	0.0263106	0.101809	-4.2052	Q9UNF0
-0.111603	12.6653	-1.36166	0.192383	0.371878	-5.93306	Q14653
-0.111538	13.8223	-0.988968	0.337563	0.52763	-6.34173	Q15181
-0.111514	13.9616	-1.01627	0.324793	0.515929	-6.29674	P22314
-0.111317	11.9383	-2.05551	0.0567234	0.169971	-4.92498	Q15628
-0.111268	13.321	-0.869283	0.397688	0.583791	-6.34262	O60513
-0.111189	13.554	-1.53609	0.144273	0.308997	-5.64692	Q96EI5
-0.111155	13.4196	-3.08013	0.00724724	0.043552	-2.89811	Q13642
-0.111143	13.7801	-1.78759	0.0930114	0.234238	-5.35905	P27361
-0.111029	13.017	-3.67073	0.00210023	0.019955	-1.7219	Q92551
-0.111027	14.6544	-3.06302	0.00751033	0.0446678	-3.00488	P62701
-0.110928	12.7108	-2.2807	0.0367743	0.126146	-4.49631	P46734
-0.110895	13.8085	-1.57734	0.1345	0.295951	-5.644	Q9UBF2
-0.110844	13.2908	-2.14552	0.0477846	0.152062	-4.76629	A5YKK6
-0.110836	12.5507	-2.5861	0.020024	0.0861891	-3.91919	Q05D32
-0.110822	11.9644	-1.95362	0.0686624	0.19274	-5.02452	Q99943
-0.110776	14.8458	-4.39534	0.000463017	0.00762245	-0.264179	P62263
-0.110724	13.2317	-2.24461	0.0394571	0.132204	-4.57208	Q9Y2I8
-0.110542	12.9202	-1.48299	0.157723	0.328921	-5.74281	Q92508
-0.110497	12.3223	-1.99566	0.0634845	0.183291	-5.01518	Q7L5Y1
-0.110123	13.1627	-2.77769	0.0135523	0.0652118	-3.51764	Q9NWH9
-0.110077	10.9602	-1.49525	0.154527	0.324426	-5.80482	Q9BRB3
-0.109935	12.7997	-0.856392	0.404566	0.589388	-6.5295	Q13126
-0.10993	13.1293	-2.2989	0.0354877	0.124012	-4.45578	Q8N8S7
-0.109858	11.8669	-2.36861	0.0309368	0.11368	-4.30184	Q8TEW0
-0.109619	14.78	-3.49186	0.00305869	0.0252771	-2.1344	P36578
-0.10954	12.9142	-2.26863	0.037652	0.127941	-4.53752	C9JI98
-0.109526	12.6852	-1.92054	0.073001	0.199769	-5.15735	Q9NRS6
-0.109506	14.0871	-2.49138	0.0242296	0.0973787	-4.09329	P23396
-0.10939	13.2772	-2.96737	0.00916226	0.0502973	-3.04984	Q9ULU4
-0.109385	13.742	-2.23717	0.040032	0.133356	-4.51788	P14923
-0.109311	12.2743	-2.31707	0.0342443	0.122087	-4.42361	Q0VDF9
-0.109273	12.3042	-1.9143	0.0738462	0.200856	-5.12914	Q0VDI3
-0.109198	12.7849	-1.95836	0.0680602	0.191452	-5.02553	Q8IUX4
-0.109158	13.4603	-1.9654	0.0671743	0.189883	-5.07406	Q9NSD9
-0.109142	14.8508	-1.97293	0.0662379	0.188496	-5.01077	O75880
-0.109132	12.5831	-3.11351	0.00675995	0.0416896	-2.88353	Q96FJ2
-0.109009	12.3711	-3.1287	0.00654893	0.0407047	-2.82139	O00178
-0.108834	13.8614	-1.24136	0.232564	0.414802	-6.05323	Q96IU4
-0.108822	13.4629	-1.00482	0.330105	0.520976	-6.34482	Q9H6Z4
-0.108742	14.0183	-1.49408	0.15483	0.324811	-5.75917	O43818
-0.108703	13.3571	-2.2926	0.0359282	0.124579	-4.33356	O60825
-0.108694	12.9663	-3.18049	0.00587734	0.0377889	-2.78791	Q7Z569
-0.108612	13.2465	-1.8153	0.0884795	0.226745	-5.2827	O95861
-0.108568	13.2932	-1.80776	0.0896921	0.228314	-5.3215	P78344
-0.108527	14.2958	-2.40788	0.0286209	0.107472	-4.25626	Q8IY67
-0.108477	12.1996	-1.15428	0.265524	0.452231	-6.13408	P49006
-0.10835	13.4648	-1.34938	0.196208	0.376288	-5.88309	Q9Y2T3
-0.108175	14.1113	-1.32644	0.203523	0.384023	-5.89055	Q9BPW9
-0.108167	13.5832	-2.02771	0.0597782	0.176197	-4.89405	Q13596
-0.108162	13.6741	-2.6779	0.0166201	0.0757149	-3.6214	Q13510
-0.10813	11.9872	-1.63524	0.121735	0.27739	-5.58386	Q8ND04
-0.108129	14.0605	-2.48979	0.0243072	0.097567	-4.03897	Q9NWX6
-0.108049	12.5785	-2.05736	0.0565244	0.169664	-4.82717	Q96JY6
-0.108043	14.9073	-1.54403	0.142346	0.306732	-5.7354	Q8TCJ2
-0.10803	13.269	-1.49333	0.155024	0.325109	-5.79869	Q32MZ4
-0.108025	13.7939	-1.30246	0.211401	0.391123	-6.00208	P09960
-0.108024	14.9457	-3.4054	0.00366791	0.0281346	-2.27734	P18621
-0.107967	13.7597	-2.06293	0.0559315	0.168859	-4.90001	O15173
-0.107807	13.1067	-2.46691	0.0254455	0.100014	-4.12239	Q6ZNB6
-0.107739	13.61	-1.82731	0.0865772	0.223341	-5.30411	Q8WVV4
-0.107666	13.3632	-1.70349	0.108034	0.256774	-5.31243	P51784
-0.107643	13.3674	-1.32075	0.205373	0.384793	-6.02132	Q15435
-0.107497	14.0703	-2.06187	0.056044	0.16902	-4.86507	O60763
-0.107473	13.2342	-2.01061	0.0617298	0.180026	-4.97273	Q7Z388
-0.107428	14.0026	-3.26621	0.00491182	0.0338024	-2.62767	P42677
-0.107359	12.1162	-2.01435	0.0612981	0.179014	-4.97864	Q8IUD6
-0.107219	13.8053	-2.12088	0.0500928	0.15706	-4.79635	Q9GZZ1
-0.107198	14.3014	-1.19639	0.249165	0.434277	-6.17883	P36507
-0.107139	12.7422	-1.62019	0.12495	0.282182	-5.56706	Q9H4A5
-0.107039	13.4058	-1.69194	0.110255	0.260104	-5.46447	Q99426
-0.107008	13.5064	-1.09173	0.2913	0.479655	-6.22518	Q8N392
-0.106913	12.9491	-1.9671	0.0669616	0.189705	-5.03281	Q05397
-0.106774	13.2736	-1.45471	0.165302	0.339594	-5.66254	Q86WV6
-0.106743	10.3415	-2.17686	0.0449893	0.145072	-4.67448	Q8N8R5
-0.106709	12.984	-1.86708	0.080533	0.212677	-5.20378	O95747
-0.106641	13.238	-2.10637	0.0515005	0.160364	-4.83157	Q96DB5
-0.106611	12.0991	-1.77225	0.0956067	0.23787	-5.31453	P61088
-0.106589	13.2785	-3.25581	0.00502002	0.0342186	-2.50732	Q07812
-0.106581	12.2316	-1.69571	0.109526	0.258768	-5.46252	Q86VI3
-0.10658	12.4865	-0.843561	0.411488	0.595373	-6.51043	Q3MHD2
-0.106415	12.3117	-0.997293	0.333632	0.524016	-6.22385	P0CAP1
-0.106368	14.3612	-0.978458	0.342573	0.533097	-6.3946	P60660
-0.106347	12.66	-1.97027	0.0665675	0.189264	-5.02172	Q8WVQ1
-0.106232	13.5483	-1.37449	0.188447	0.368112	-5.94428	Q9P2T1
-0.106195	13.1607	-1.04867	0.310086	0.5005	-6.32048	Q9UEE9
-0.106149	14.3889	-2.62506	0.0185049	0.0816065	-3.86723	P28288
-0.105961	13.7363	-1.85203	0.0827743	0.216613	-5.25296	P07814
-0.105594	14.2492	-2.11759	0.050409	0.157758	-4.79002	Q9BXJ9
-0.105311	13.0721	-1.84828	0.083341	0.217647	-5.17915	Q07954
-0.105209	13.9409	-3.21517	0.00546594	0.0361278	-2.64195	Q12846
-0.105202	12.5178	-2.00605	0.0622607	0.180827	-5.01492	Q9UI12
-0.105063	10.1499	-1.98596	0.0646472	0.185678	-4.99738	Q8NEC7
-0.105045	12.2514	-2.55645	0.0212589	0.0896407	-3.96981	Q6XZF7
-0.10503	15.2498	-1.74065	0.101154	0.246627	-5.12799	O43291
-0.10493	11.7017	-2.21808	0.0415436	0.137025	-4.57946	Q9NV92
-0.10474	13.7452	-1.00927	0.328034	0.519257	-6.36495	P03897
-0.104732	14.0675	-2.62773	0.0184049	0.0812222	-3.84603	Q9P0I2
-0.104701	13.4134	-1.35309	0.195048	0.375539	-5.98813	Q96BQ5
-0.104417	12.3502	-1.32428	0.204223	0.384023	-5.93425	Q8TBC4
-0.104382	13.3657	-1.49519	0.154544	0.324426	-5.79284	P29350
-0.10425	14.1309	-1.84124	0.0844154	0.219639	-5.29036	O75175
-0.104092	14.6662	-1.76251	0.0972876	0.240322	-5.39902	Q96AG3
-0.104033	12.6505	-1.58664	0.132376	0.293572	-5.62753	P24468
-0.104009	13.2603	-1.91304	0.0740176	0.201163	-5.06253	Q16513
-0.103811	15.1752	-1.22637	0.237998	0.421103	-6.04024	P13987
-0.103704	12.4502	-3.35166	0.00410597	0.0300536	-2.31011	Q99996
-0.103698	12.8613	-2.65783	0.0173132	0.0779217	-3.81757	Q92615
-0.103531	11.6082	-1.64288	0.120131	0.275055	-5.56454	P28067
-0.103392	12.9128	-2.2864	0.0363671	0.125276	-4.52207	Q13043
-0.103367	11.8041	-1.91419	0.0738601	0.200856	-5.17401	Q9H9T3
-0.103356	13.2413	-1.58556	0.13262	0.293578	-5.65438	O76062
-0.103334	13.409	-1.71109	0.106596	0.254787	-5.26592	Q14517
-0.103309	13.7138	-1.23519	0.234789	0.417359	-6.12279	Q13887
-0.1033	14.1524	-2.79471	0.0130869	0.0638999	-3.51368	Q8N357
-0.103242	13.5865	-1.94438	0.0698496	0.194466	-5.01753	Q9NZL9
-0.103085	13.3661	-1.77531	0.0950841	0.237315	-5.24712	Q13451
-0.10297	12.3694	-2.42338	0.0277528	0.105209	-4.21756	Q15813
-0.102928	12.8322	-2.25287	0.0388275	0.130855	-4.57576	Q15369
-0.102767	12.2735	-1.39935	0.181009	0.360541	-5.91314	P30046
-0.102692	13.3858	-1.62101	0.124773	0.281984	-5.6242	Q8WY91
-0.10267	12.5093	-0.957355	0.35279	0.541778	-6.42611	Q13322
-0.10261	13.3913	-2.58803	0.019946	0.0859315	-3.96084	P38606
-0.102558	12.2266	-1.61386	0.126322	0.283962	-5.5748	Q53GL7
-0.102483	13.7038	-1.68218	0.112161	0.262744	-5.40977	P27816
-0.102461	13.7018	-1.81339	0.0887859	0.227283	-5.21205	Q676U5
-0.102458	14.4744	-1.24968	0.229589	0.411109	-6.10145	O43707
-0.102443	13.9474	-1.87884	0.0788184	0.209984	-5.1763	P48735
-0.102413	13.9358	-1.7256	0.103893	0.250781	-5.45388	Q9Y5P4
-0.102347	14.7153	-0.674879	0.509496	0.680113	-6.6706	P02549
-0.102337	11.7436	-2.07504	0.0546627	0.166294	-4.83562	Q9P2K8
-0.102332	14.1712	-1.61176	0.12678	0.284408	-5.57182	Q9BT40
-0.102288	13.1229	-1.88515	0.0779116	0.208707	-5.14324	P52735
-0.102272	14.5508	-1.603	0.128708	0.287195	-5.61082	Q9UDW1
-0.102228	11.8269	-2.04834	0.0574966	0.171302	-4.91758	Q96MH6
-0.102147	13.882	-2.3073	0.0349077	0.123214	-4.38086	Q13620
-0.102077	12.6918	-1.88006	0.0786425	0.209691	-5.18158	P23743
-0.102061	12.5795	-1.19496	0.249709	0.434866	-6.18761	Q96FN4
-0.102057	14.5533	-1.84056	0.0845198	0.219821	-5.13049	P11387
-0.10197	14.0348	-1.72324	0.104329	0.251413	-5.46537	Q01433
-0.101946	14.2535	-1.96967	0.0666425	0.189266	-5.04267	Q9BUB7
-0.101806	12.6225	-2.19279	0.0436281	0.141842	-4.64171	Q96M96
-0.101422	12.52	-1.36461	0.19147	0.371078	-5.90418	Q9BTE3
-0.101396	13.2859	-2.35126	0.0320156	0.116631	-4.25413	Q04206
-0.101329	11.5219	-1.28803	0.216255	0.39629	-6.00862	A6NDU8
-0.101174	13.6074	-1.72438	0.104119	0.25104	-5.31391	Q9HA64
-0.101069	13.6203	-2.42853	0.0274697	0.104687	-4.25539	O94819
-0.100979	12.3709	-1.25701	0.226992	0.408518	-6.08509	Q15417
-0.100969	12.9814	-1.68523	0.111563	0.262118	-5.53319	Q9BUL8
-0.100908	14.3953	-1.23399	0.235225	0.4179	-6.04717	Q969X5
-0.100798	11.72	-2.05627	0.0566417	0.169872	-4.77695	Q9NV56
-0.100714	13.754	-1.92849	0.0719363	0.198051	-5.15062	Q92506
-0.100667	12.9935	-2.27567	0.0371378	0.126897	-4.43484	P53803
-0.100607	13.4733	-1.78219	0.0939178	0.235667	-5.31305	Q9Y289
-0.100552	14.2744	-3.3116	0.00446607	0.031786	-2.51319	P62081
-0.100437	12.1399	-1.90485	0.0751433	0.203167	-5.1076	Q8IZR5
-0.100419	12.8751	-1.62701	0.123483	0.280568	-5.59062	Q9NSK0
-0.100295	10.6698	-1.33613	0.200408	0.381347	-5.93276	Q5T4F4
-0.100287	14.1276	-1.66367	0.115856	0.268427	-5.4946	Q96SQ9
-0.100244	13.8736	-2.71172	0.015512	0.0719292	-3.59369	Q9UHK6
-0.100137	12.5996	-2.49313	0.0241449	0.0972848	-4.044	Q9NRY5
-0.100083	11.8138	-1.28689	0.216645	0.396533	-6.06568	Q96CW5
-0.100029	13.3844	-1.98066	0.0652904	0.187058	-5.0184	Q9H223
-0.100026	13.0212	-0.739567	0.470395	0.646411	-6.55366	Q9H6X4
-0.0999665	14.5689	-1.36414	0.191617	0.371185	-5.93547	Q13442
-0.0996877	12.513	-2.29194	0.035975	0.124579	-4.46386	Q96JG6
-0.0996802	10.7169	-1.27736	0.219904	0.400204	-6.05199	Q96EP0
-0.0995802	12.1268	-1.96078	0.0677546	0.190844	-5.01186	Q99447
-0.0995519	12.9156	-1.61013	0.127139	0.285096	-5.62504	Q9Y6Y8
-0.099344	14.0125	-3.03778	0.0079154	0.0459652	-3.03941	P39023
-0.0992751	12.7191	-2.05716	0.0565457	0.169664	-4.90517	Q5VZK9
-0.0991759	12.7108	-2.05546	0.0567286	0.169971	-4.90113	Q8NI35
-0.0988379	13.0581	-1.78976	0.0926485	0.233869	-5.37294	P50579
-0.0988286	9.88513	-1.25253	0.228576	0.410569	-6.11993	Q96EB1
-0.0988146	13.2298	-1.1926	0.250605	0.436187	-6.15272	O43293
-0.0987395	12.9148	-1.64812	0.119041	0.273312	-5.52129	Q96GJ1
-0.0986787	13.1447	-1.69946	0.108804	0.257928	-5.42994	O94851
-0.0986649	13.1803	-2.51152	0.0232705	0.0948985	-4.0721	Q8NEW0
-0.098647	11.9801	-3.00472	0.00847864	0.0475704	-3.11645	Q99633
-0.0986138	11.7104	-1.5786	0.13421	0.295522	-5.66224	Q9BVC3
-0.0986029	11.8266	-1.1572	0.264363	0.450981	-6.20442	Q9H008
-0.0984089	11.7787	-1.4646	0.162619	0.336589	-5.82659	A4FU01
-0.0982281	13.5672	-1.2502	0.229403	0.411019	-6.06564	O94979
-0.0981908	13.686	-2.39724	0.0292322	0.109058	-4.24603	P41252
-0.0981593	13.5338	-1.82677	0.0866607	0.223466	-5.30809	Q15907
-0.0980875	12.9112	-2.13379	0.048871	0.154373	-4.75119	Q9H2Y7
-0.0980776	13.9577	-1.92686	0.0721536	0.198563	-5.09345	Q9H5V8
-0.0980573	13.3625	-1.36648	0.190894	0.371078	-5.97332	P40123
-0.0979352	13.77	-3.19232	0.00573365	0.0372154	-2.69341	Q13283
-0.0978595	13.2972	-1.94753	0.069443	0.193623	-4.99529	Q13867
-0.0978041	11.9664	-1.40302	0.17993	0.35926	-5.92727	O00273
-0.0977372	13.1349	-1.97451	0.0660432	0.188202	-5.0149	Q9H2H8
-0.097729	11.8072	-2.06796	0.0554013	0.168046	-4.78402	Q8WUW1
-0.0977187	13.6763	-1.7938	0.0919772	0.232916	-5.26304	Q15738
-0.0975866	13.1557	-1.75027	0.0994358	0.243637	-5.36641	Q9BST9
-0.0975594	12.3229	-1.85493	0.0823373	0.216053	-5.19356	Q75T13
-0.0975354	13.4706	-1.11726	0.280563	0.466332	-6.27044	Q9UHD8
-0.0975011	12.9241	-2.24286	0.0395915	0.132584	-4.54939	Q92783
-0.0974777	12.9936	-1.88228	0.0783235	0.209443	-5.22584	Q13045
-0.097447	13.9173	-2.46228	0.0256821	0.100356	-4.17398	P78527
-0.097377	12.552	-2.04973	0.0573458	0.171149	-4.81256	Q9BXS6
-0.0973272	14.3707	-0.62358	0.54179	0.706431	-6.67606	Q92526
-0.0972459	13.3237	-1.27138	0.221966	0.403031	-6.02086	P42025
-0.0972306	14.2188	-1.95355	0.0686709	0.19274	-5.03252	Q08752
-0.0971598	12.4392	-1.53902	0.143558	0.308089	-5.6987	Q9Y6M7
-0.0970966	12.1895	-1.33172	0.20182	0.382797	-6.02259	Q13546
-0.0969762	13.6102	-1.18066	0.255185	0.441134	-6.16255	Q9Y5K6
-0.0968246	12.4488	-2.64926	0.0176174	0.0787724	-3.80962	Q9BQ70
-0.096751	12.9295	-1.20614	0.245492	0.429763	-6.13852	Q9H0C8
-0.0966815	13.0361	-1.96929	0.0666891	0.18927	-5.06455	Q5T4S7
-0.0966715	13.4519	-2.32951	0.0334174	0.120356	-4.42311	Q14160
-0.0965837	12.9634	-1.96326	0.0674418	0.190385	-5.04165	P60002
-0.0964195	13.323	-1.64259	0.12019	0.275055	-5.53047	Q14204
-0.0963402	14.117	-2.19829	0.0431664	0.140854	-4.6242	O75348
-0.0962686	14.1556	-2.37568	0.0305077	0.112494	-4.28347	Q9P2B4
-0.096112	13.8859	-1.76823	0.0962969	0.238802	-5.34144	P08962
-0.0958769	12.9313	-2.33802	0.032862	0.118963	-4.43939	Q86YS7
-0.0958288	12.9387	-2.18964	0.0438938	0.142408	-4.68779	O95630
-0.0958263	12.9058	-2.06602	0.0556059	0.168144	-4.89197	Q99543
-0.0957448	11.7147	-1.86713	0.080525	0.212677	-5.074	Q9NVI1
-0.0955808	12.6005	-1.7264	0.103746	0.25054	-5.43353	Q8WUA7
-0.0955755	11.3827	-1.72059	0.104819	0.252096	-5.47971	Q9UGL1
-0.0955581	13.2665	-1.0576	0.306121	0.495844	-6.28995	O60218
-0.0953933	9.73903	-1.11817	0.280187	0.466257	-6.26859	Q9H871
-0.0953375	12.8298	-2.08638	0.0534982	0.164168	-4.83097	Q15262
-0.0952888	14.1292	-1.72636	0.103753	0.25054	-5.43071	Q9Y262
-0.0952787	13.3874	-1.22048	0.240163	0.423273	-6.12483	O43148
-0.0952705	12.7074	-2.20144	0.0429045	0.140419	-4.56101	Q96T58
-0.0951151	12.2767	-2.02709	0.0598471	0.176229	-4.9823	O15243
-0.0949579	13.7182	-1.63616	0.121542	0.277132	-5.44264	O95425
-0.0949107	14.7764	-3.25456	0.00503319	0.0342186	-2.55447	P62424
-0.0947633	13.682	-1.77956	0.0943621	0.236315	-5.35435	Q9BW85
-0.094712	12.1548	-0.788489	0.442066	0.621467	-6.57049	Q9NZJ9
-0.0946281	11.0819	-0.971773	0.345787	0.535995	-6.41837	Q13490
-0.0945606	14.0594	-1.78624	0.0932366	0.234607	-5.36158	Q96S97
-0.0945425	12.7061	-2.17789	0.0449001	0.144945	-4.72629	O15027
-0.0945114	13.5712	-1.06558	0.302605	0.492765	-6.26751	Q70IA6
-0.0944595	12.7107	-1.39613	0.18196	0.36198	-5.76955	O95239
-0.094343	11.9494	-1.22471	0.238606	0.421663	-6.04353	O60879
-0.0942382	14.1155	-2.33146	0.0332891	0.120098	-4.34472	Q6P1N9
-0.0942237	14.0695	-2.30493	0.0350707	0.123214	-4.42254	Q8N8J7
-0.0940785	12.8535	-3.2836	0.00473605	0.0330638	-2.44942	Q9BUM1
-0.0939708	10.8346	-1.62306	0.12433	0.281364	-5.59822	Q96BF6
-0.0939606	13.2833	-1.9766	0.0657872	0.187803	-5.05768	Q9H477
-0.093675	12.9564	-1.67572	0.11344	0.265054	-5.44313	Q9H0G5
-0.0936554	13.0924	-1.45764	0.164504	0.339127	-5.79462	Q15041
-0.0935917	14.6553	-1.44111	0.169053	0.345066	-5.82022	Q8N5M9
-0.0935609	13.3846	-2.09237	0.0528917	0.163016	-4.85369	Q86TX2
-0.0935128	13.0494	-2.38461	0.0299729	0.111233	-4.24157	Q9BTW9
-0.0935087	12.2036	-2.07725	0.0544344	0.165823	-4.77136	Q9NZA1
-0.0934385	13.2109	-2.04077	0.0583245	0.172795	-4.96327	O95049
-0.0933267	13.8856	-3.43798	0.00342534	0.0271715	-2.24296	P62917
-0.0932523	12.6716	-1.85352	0.0825496	0.216203	-5.18271	P14373
-0.0931944	12.9044	-2.52985	0.0224288	0.0922555	-4.0707	Q9UBU9
-0.0931757	12.4118	-1.81239	0.0889466	0.227531	-5.33213	O75886
-0.0929972	14.81	-1.06541	0.302679	0.492765	-6.25458	Q6V0L0
-0.0929888	13.0204	-1.65757	0.117098	0.270317	-5.52291	Q9NZN5
-0.0929022	15.1591	-2.48665	0.0244603	0.097934	-4.12948	P40429
-0.0928738	12.9534	-2.56145	0.021046	0.0891363	-3.97621	Q8IZ52
-0.0928447	14.5068	-2.81788	0.0124782	0.061878	-3.41878	P07858
-0.0925104	14.4166	-1.48007	0.158491	0.330198	-5.74007	P46059
-0.092365	12.0222	-1.65548	0.117524	0.270907	-5.52665	Q92794
-0.0922478	13.6044	-1.65973	0.116657	0.269477	-5.54469	Q00577
-0.0922278	14.4204	-1.44747	0.16729	0.342255	-5.80728	Q13526
-0.0921963	12.2361	-1.26815	0.22309	0.404696	-6.04442	P41212
-0.0921755	13.8994	-2.35202	0.0319677	0.116523	-4.3007	P35250
-0.0921718	12.5633	-1.57576	0.134863	0.296241	-5.69377	Q8N4T8
-0.0921534	14.0059	-1.31377	0.207656	0.387242	-6.0276	Q00169
-0.0920751	13.8254	-1.33421	0.201022	0.381941	-5.96489	O95822
-0.0919622	12.7666	-1.61346	0.126409	0.283962	-5.60351	Q96NB2
-0.091957	14.7855	-2.13985	0.0483073	0.153126	-4.72024	P50914
-0.0918951	13.7475	-1.57655	0.134681	0.296123	-5.54766	Q8WXI9
-0.0916512	13.6177	-2.22422	0.0410515	0.135967	-4.57526	Q9NVJ2
-0.0916193	11.4765	-1.52326	0.14743	0.313601	-5.6612	P31483
-0.0916188	13.0384	-1.69956	0.108786	0.257928	-5.4999	Q9BSJ5
-0.0915565	14.6619	-1.90337	0.0753476	0.203532	-5.13235	Q00325
-0.0914871	14.5184	-2.29331	0.0358783	0.124579	-4.47027	P61513
-0.091333	14.3252	-0.863093	0.400981	0.58686	-6.38697	P04083
-0.0913303	13.9095	-1.82476	0.0869781	0.223829	-5.22609	Q6UW68
-0.0912541	12.6276	-1.0348	0.316321	0.507938	-6.2196	Q7Z6K5
-0.0911761	13.4843	-3.11276	0.00677052	0.0417143	-2.85462	P62847
-0.0911228	13.3309	-1.30948	0.20907	0.388737	-6.01976	Q5JU69
-0.0910769	13.1407	-2.06737	0.0554635	0.168046	-4.85573	P37235
-0.0910716	12.4579	-1.72438	0.104118	0.25104	-5.37373	Q9NUL7
-0.0910489	13.2249	-2.77664	0.0135814	0.0652442	-3.53615	Q9Y4C2
-0.0908207	12.8839	-1.70545	0.107663	0.256467	-5.40249	P21953
-0.090555	14.6602	-2.19916	0.0430936	0.14082	-4.67297	P22626
-0.0905385	13.8711	-2.17822	0.0448723	0.144945	-4.70756	Q15836
-0.0903871	13.6723	-1.00993	0.327727	0.519031	-6.3856	P50502
-0.0902011	14.9096	-2.38347	0.0300406	0.111419	-4.34087	P46779
-0.0901372	11.3766	-1.84358	0.0840574	0.218977	-5.21902	P0CAP2
-0.0900911	14.0445	-2.00879	0.0619418	0.180313	-5.00294	P51153
-0.0898753	15.2394	-2.93034	0.00989313	0.0528022	-3.18861	Q96RW7
-0.0898662	14.2777	-1.10962	0.283743	0.470754	-6.26182	Q09666
-0.0898353	12.6828	-1.33541	0.200639	0.381485	-5.95276	P48651
-0.089799	12.3366	-1.33235	0.201618	0.382616	-6.01409	Q9UBY8
-0.0897977	13.8613	-1.34975	0.196093	0.376212	-5.97234	P51570
-0.0897163	14.1743	-1.18853	0.252159	0.437691	-6.14784	Q8NBQ5
-0.0895954	12.3269	-1.5218	0.147794	0.313784	-5.66399	Q9Y217
-0.0895696	13.8196	-3.27787	0.00479327	0.0332617	-2.49541	Q12965
-0.0895367	12.8135	-1.38756	0.184507	0.364761	-5.89535	Q5T0N5
-0.0893957	14.0434	-1.14256	0.27022	0.456918	-6.17541	P09327
-0.0892991	13.0827	-1.24019	0.232985	0.415021	-6.11749	Q15019
-0.0892973	12.4473	-1.95465	0.0685307	0.192517	-4.97267	Q15910
-0.0892938	12.9495	-1.56096	0.138311	0.301029	-5.67117	Q9Y5L0
-0.0890981	14.4882	-1.39006	0.18376	0.363851	-5.93975	Q9H0U3
-0.0890335	14.1898	-1.18576	0.25322	0.438852	-6.12994	P45973
-0.0890236	13.3378	-2.63787	0.0180298	0.0799561	-3.73057	Q86YQ8
-0.0889808	12.8008	-1.95176	0.0688994	0.192995	-4.96796	Q8TB96
-0.0889029	12.6684	-2.12528	0.0496739	0.155978	-4.6094	O14578
-0.088895	14.0837	-1.20643	0.245382	0.429689	-6.14464	O14730
-0.0886541	12.5486	-1.92167	0.0728485	0.199574	-5.13762	Q8NC44
-0.0886244	13.2307	-2.80796	0.0127354	0.062894	-3.52975	Q5ST30
-0.0885406	14.1141	-1.31835	0.206154	0.385348	-6.02079	Q6UWP7
-0.088519	9.93529	-1.36256	0.192105	0.371683	-5.94454	Q99743
-0.0884964	13.1557	-2.01277	0.0614804	0.179464	-4.96722	Q9Y3B2
-0.0883704	13.3498	-1.74634	0.100135	0.244783	-5.3993	Q13232
-0.0882941	13.3835	-2.04043	0.0583616	0.172825	-4.90131	Q4KMQ2
-0.0880686	13.3491	-1.22639	0.237993	0.421103	-6.15099	P10176
-0.0878477	14.1981	-1.40589	0.179092	0.358071	-5.85094	P31153
-0.0878268	14.8544	-2.77962	0.0134987	0.0652118	-3.5206	O60869
-0.0877677	13.2794	-1.95974	0.0678856	0.191128	-4.93196	P49321
-0.0877566	12.7348	-2.55079	0.0215032	0.0902804	-3.95066	Q6P2E9
-0.0877392	14.5459	-1.8464	0.0836272	0.218035	-5.26896	Q9UQ80
-0.0876225	13.9176	-1.8607	0.0814752	0.214383	-5.18208	O75475
-0.0875737	13.9563	-2.05724	0.0565373	0.169664	-4.87387	O60841
-0.0874779	13.506	-1.71725	0.105441	0.252746	-5.3914	P61599
-0.0874586	13.3874	-1.54906	0.141137	0.304749	-5.42298	Q8N335
-0.0874	13.2011	-1.48406	0.157442	0.32866	-5.62636	Q14541
-0.0873597	13.7774	-2.05177	0.0571256	0.170839	-4.9055	Q9NY12
-0.0872939	11.3449	-1.67357	0.113868	0.26547	-5.55066	Q9BWN1
-0.0872841	11.6716	-1.92014	0.0730549	0.199808	-5.07188	Q13459
-0.0871775	13.6255	-2.0455	0.0578066	0.171903	-4.90034	P49768
-0.0869788	13.8308	-1.7204	0.104855	0.252096	-5.43947	Q8WXX5
-0.0868574	12.8897	-1.29577	0.21364	0.393659	-6.05597	Q8N1G4
-0.0868212	11.908	-2.14732	0.0476195	0.151703	-4.71482	Q3V6T2
-0.0868094	13.4932	-2.57152	0.0206224	0.0880683	-3.94517	Q13151
-0.0866976	13.2747	-0.93891	0.361891	0.551233	-6.42641	P21695
-0.0866938	13.4994	-1.87715	0.0790624	0.210369	-5.19291	Q6PKG0
-0.0866895	15.1064	-3.29967	0.00457912	0.0323238	-2.51729	P61353
-0.0866498	13.2115	-1.73094	0.102914	0.249273	-5.44471	Q96JQ2
-0.0866378	13.982	-1.93193	0.0714792	0.197478	-4.87978	Q9P016
-0.0866343	13.5507	-1.29609	0.213532	0.393573	-6.04786	O75915
-0.086468	13.3834	-1.91992	0.0730841	0.199808	-5.10116	Q9UEY8
-0.0864529	13.1167	-1.38649	0.184825	0.364812	-5.95112	Q9BYJ9
-0.0863816	12.9595	-2.10577	0.051559	0.160468	-4.78459	Q14157
-0.0862396	12.9127	-1.76373	0.0970748	0.240213	-5.38314	P08581
-0.0862014	13.5123	-0.701752	0.493029	0.666687	-6.64884	Q8IYB5
-0.0861739	15.235	-1.15291	0.26607	0.452797	-6.1811	P23528
-0.0861076	12.0872	-2.04718	0.0576228	0.171436	-4.86307	Q7KYR7
-0.0860817	13.5199	-1.10779	0.28451	0.471779	-6.22788	P25445
-0.0859581	13.3394	-1.32262	0.204763	0.384254	-6.01532	Q8TF68
-0.0859427	12.2649	-0.816556	0.426307	0.608626	-6.46549	Q9UD71
-0.0858957	13.494	-1.34708	0.196932	0.376993	-5.95775	P49327
-0.0857532	12.6036	-1.29505	0.213883	0.393878	-5.94221	Q9H4H8
-0.0857468	13.7737	-1.93205	0.0714638	0.197478	-5.13673	Q5BKZ1
-0.0857427	13.1277	-1.6198	0.125034	0.282221	-5.52352	P55789
-0.0856864	13.4295	-2.27892	0.0369028	0.126478	-4.53974	Q7Z6I8
-0.0856717	13.7796	-1.75474	0.0986469	0.242453	-5.34216	O00303
-0.0856405	13.4294	-1.83568	0.0852721	0.220962	-5.2428	Q9BQG2
-0.0855848	13.1256	-1.69727	0.109226	0.258348	-5.51468	Q12767
-0.0855484	11.008	-0.928947	0.366874	0.556183	-6.29083	Q96Q89
-0.085522	11.1964	-1.48736	0.156577	0.327392	-5.77439	Q17RN3
-0.0854735	12.2309	-1.85455	0.0823947	0.216053	-5.2285	P34896
-0.0854704	13.2662	-1.32468	0.204095	0.384023	-6.00244	Q14C86
-0.0854519	14.1528	-1.30064	0.212009	0.391677	-5.90612	Q8TBB5
-0.0853664	13.8231	-1.90998	0.0744357	0.201695	-5.12992	Q9NPF2
-0.0853543	13.0553	-1.98873	0.0643124	0.184924	-5.05088	Q14671
-0.085264	14.0125	-1.53122	0.145465	0.311024	-5.75689	Q9HBH0
-0.0851319	13.4351	-1.3515	0.195544	0.375844	-5.9708	P62495
-0.0851164	13.5806	-1.30293	0.211244	0.391037	-6.05853	Q53S58
-0.0850916	15.1885	-3.34255	0.00418529	0.0303888	-2.39304	Q02878
-0.085037	11.1146	-0.710039	0.488014	0.662588	-6.61968	Q70HW3
-0.0850188	13.3261	-1.14844	0.267856	0.454571	-6.14632	Q9NWU1
-0.0849905	12.7502	-1.91092	0.0743069	0.201604	-5.17312	Q8ND24
-0.0849175	13.0596	-1.55432	0.139882	0.302887	-5.71915	Q8NHV4
-0.0847254	13.9014	-1.25685	0.227047	0.408518	-6.09767	O15066
-0.084674	13.5461	-1.01708	0.32442	0.515763	-6.34228	Q13409
-0.0846554	14.0386	-1.26652	0.223658	0.40521	-6.06284	P67936
-0.0846162	12.0858	-1.09634	0.289338	0.477416	-6.23735	Q9NX95
-0.0846119	13.2054	-1.57586	0.134841	0.296241	-5.52839	Q5T9A4
-0.0844996	12.3992	-1.36165	0.192385	0.371878	-5.9401	Q5R3I4
-0.0844438	13.8438	-1.20853	0.244599	0.428672	-5.97135	Q9ULC5
-0.084337	14.0933	-2.15698	0.0467444	0.149366	-4.5966	O75190
-0.084286	14.8353	-1.53676	0.144108	0.308748	-5.74911	Q92624
-0.0842582	12.3054	-1.2508	0.22919	0.411019	-6.11597	O60888
-0.0840341	14.1012	-2.06177	0.0560553	0.16902	-4.87357	Q7Z4W1
-0.083806	14.0943	-1.75351	0.0988638	0.242717	-5.34947	O60762
-0.0837379	12.8644	-1.11565	0.281231	0.467197	-6.20352	Q9UJ70
-0.0837183	13.604	-1.76502	0.0968508	0.239897	-5.32983	Q9Y548
-0.0835265	14.8226	-1.91879	0.073236	0.199809	-5.08707	O60493
-0.0834593	13.3912	-1.88858	0.0774235	0.20775	-5.18248	Q14573
-0.0834542	12.9489	-1.17126	0.258833	0.445136	-6.13616	Q9NVF7
-0.0833574	14.4196	-1.92178	0.0728336	0.199574	-5.1199	P23258
-0.0833169	12.1157	-1.11852	0.280043	0.466257	-6.22156	Q7Z769
-0.0833146	13.9368	-1.79787	0.0913062	0.231679	-5.32835	O75665
-0.0832371	11.9983	-1.96265	0.067519	0.190441	-5.058	Q14289
-0.0832249	14.6271	-2.14317	0.0480001	0.152457	-4.76322	Q02543
-0.0830365	11.3249	-1.49727	0.154008	0.323728	-5.77203	P42566
-0.0828747	12.4865	-1.36893	0.190143	0.370479	-5.9269	Q9Y2G3
-0.0827398	13.3248	-1.75582	0.0984558	0.242077	-5.37781	Q13155
-0.0826828	13.9841	-1.86226	0.0812447	0.214022	-5.20548	P14927
-0.0826139	11.6804	-2.11915	0.0502592	0.157504	-4.73451	P22413
-0.0825914	14.1134	-2.27598	0.0371157	0.126897	-4.41664	Q9UKU7
-0.0825203	12.5583	-1.43834	0.169826	0.346212	-5.879	Q7Z460
-0.0825138	11.8556	-2.35675	0.0316701	0.115638	-4.29339	P33908
-0.0824274	12.143	-1.77426	0.0952619	0.237393	-5.37514	Q9BZE9
-0.0824049	14.2286	-1.56067	0.138381	0.30105	-5.62969	Q8NBJ4
-0.0823541	13.2788	-2.00664	0.0621914	0.180708	-4.99622	Q14008
-0.0822896	13.984	-1.47571	0.159645	0.332057	-5.73664	Q9UI14
-0.0821979	14.7903	-0.912465	0.375219	0.564385	-6.47387	Q9HB71
-0.0819919	10.3247	-1.23785	0.233828	0.416116	-6.06129	Q08999
-0.081988	13.6435	-0.990035	0.337058	0.527359	-6.35334	Q9UBE0
-0.0819874	11.0273	-1.35989	0.192931	0.372706	-5.85417	Q2TAL8
-0.0817957	14.2015	-1.30607	0.2102	0.390379	-5.98463	Q3SXM5
-0.0817341	12.9097	-1.62562	0.123782	0.280945	-5.52684	Q5M775
-0.0817198	12.9298	-1.75253	0.0990357	0.242938	-5.37382	Q6NXT4
-0.0817006	14.2213	-1.08766	0.293039	0.481769	-6.20825	P52565
-0.0816165	13.7987	-1.37198	0.189212	0.369117	-5.94393	P18206
-0.0815832	13.2405	-1.08619	0.293669	0.482305	-6.29043	Q8WUY8
-0.0815669	12.5153	-1.47656	0.159421	0.331701	-5.76464	Q9BXJ8
-0.0815625	13.7732	-1.67497	0.113588	0.265109	-5.49882	Q13445
-0.0815145	14.1156	-1.42638	0.173195	0.350131	-5.83081	Q86WR0
-0.081505	13.1432	-1.968	0.0668493	0.189556	-5.0428	Q03188
-0.0814558	13.1142	-1.55193	0.140452	0.30389	-5.70224	Q9NWV8
-0.081417	13.2395	-1.46659	0.162083	0.335808	-5.7503	O00429
-0.0813623	15.1844	-1.11808	0.280224	0.466257	-6.18833	Q9UII2
-0.0813255	13.2755	-1.75895	0.0979084	0.241105	-5.42085	Q8NBN7
-0.0813111	12.1915	-1.64632	0.119414	0.274068	-5.56719	Q9Y314
-0.0812628	13.364	-1.61721	0.125595	0.282933	-5.50785	Q96IR7
-0.0811192	13.7295	-0.688049	0.501386	0.673725	-6.58958	Q5VWG9
-0.081107	10.0256	-0.656822	0.520736	0.690422	-6.66703	Q13905
-0.0810275	12.1221	-1.96627	0.0670658	0.189769	-4.96662	Q86UW9
-0.0809796	12.2251	-1.68303	0.111994	0.262449	-5.53586	Q9BSJ2
-0.0806446	13.3723	-2.27485	0.0371978	0.126926	-4.47736	O43933
-0.0806366	12.8554	-1.06572	0.302546	0.492765	-6.3161	Q96H20
-0.0806256	13.0448	-1.74194	0.100922	0.246423	-5.3858	Q6KCM7
-0.0805892	13.7873	-1.58956	0.131715	0.292568	-5.47982	Q9NS91
-0.0805624	14.1452	-2.30895	0.0347945	0.122943	-4.43041	O95365
-0.0803865	11.7848	-2.41982	0.0279499	0.105723	-4.03017	O95104
-0.0803532	12.9742	-1.42124	0.174657	0.351531	-5.82035	Q7Z6J4
-0.0802963	10.7244	-0.919713	0.371533	0.561102	-6.39237	Q8NF64
-0.0801407	13.7231	-1.1668	0.260577	0.446924	-6.14448	Q7Z7K0
-0.080107	13.3265	-1.87061	0.0800136	0.211569	-5.07197	Q66K14
-0.0798735	12.9651	-1.84984	0.0831054	0.21739	-5.25453	Q7Z434
-0.079816	13.7249	-1.9445	0.0698349	0.194466	-4.88726	P47897
-0.0797397	13.9178	-1.88478	0.0779653	0.208763	-5.13827	O15126
-0.0796705	13.7811	-1.50877	0.151066	0.319002	-5.77595	P53007
-0.0796675	13.7981	-1.55301	0.140193	0.303432	-5.72617	E9PAV3
-0.0796355	14.527	-1.87103	0.0799527	0.211497	-5.12498	P26885
-0.0795911	13.9715	-2.53991	0.0219795	0.0912244	-4.02189	Q9UHR4
-0.0795034	14.9006	-2.0266	0.059903	0.176229	-4.98726	P62913
-0.0794924	9.65134	-0.892019	0.385749	0.571954	-6.48179	Q9UPY3
-0.0794661	12.7156	-0.58566	0.566365	0.726565	-6.61794	P08243
-0.0794305	13.2628	-1.90106	0.0756686	0.204077	-5.15348	Q99816
-0.079379	10.2889	-0.796267	0.437662	0.618212	-6.53019	Q12894
-0.0793582	11.6676	-1.29021	0.215518	0.395741	-6.05612	O95759
-0.079347	13.8521	-2.05816	0.0564387	0.169628	-4.79116	P55735
-0.0791312	12.5682	-1.85526	0.0822882	0.216053	-5.24418	Q86VS8
-0.0790714	13.6478	-1.90847	0.0746433	0.202085	-5.13264	Q96SB4
-0.0790655	14.3354	-1.93564	0.0709903	0.196661	-5.02606	P83881
-0.0789549	12.6431	-2.79013	0.0132105	0.0642899	-3.54869	Q9NVT9
-0.0788985	13.7428	-1.2401	0.233016	0.415021	-6.05298	P0DPI3
-0.0788153	14.3069	-1.36793	0.190451	0.370509	-5.94088	P0DJ07
-0.0787996	13.8715	-2.1806	0.0446667	0.144472	-4.63576	Q01082
-0.0786202	11.9864	-1.44249	0.168668	0.344391	-5.83396	Q96HR8
-0.0785103	12.9468	-1.66736	0.115112	0.267678	-5.52057	Q96JJ3
-0.0784743	13.2553	-1.69439	0.109782	0.259276	-5.45076	Q96CM3
-0.0782871	13.9106	-1.48872	0.156224	0.326945	-5.72053	Q9UKS6
-0.0782758	14.3549	-2.6569	0.0173458	0.0779828	-3.80699	Q07020
-0.0782573	13.3535	-1.43894	0.169657	0.346076	-5.75283	Q6IA69
-0.0782521	13.5815	-0.637187	0.533116	0.700186	-6.67666	O75223
-0.0781396	13.4119	-1.48805	0.156397	0.327125	-5.74969	Q99700
-0.0780316	14.6684	-1.21288	0.242976	0.426536	-6.14663	Q15370
-0.0780072	14.0668	-1.10018	0.287713	0.4756	-6.21929	P06756
-0.0779934	12.6963	-1.1537	0.265754	0.452502	-6.17425	Q6PCB7
-0.0778928	14.6752	-1.70724	0.107322	0.25604	-5.45773	P20929
-0.0778524	13.1654	-1.31681	0.20666	0.385787	-6.02132	Q9H1C4
-0.0777063	12.1178	-0.840643	0.413073	0.597121	-6.52127	P50135
-0.0775859	13.2232	-2.03602	0.0588487	0.17378	-4.93405	O43520
-0.0775767	13.6312	-1.87378	0.0795518	0.210963	-5.16708	O14874
-0.0775693	12.8576	-1.31886	0.205989	0.385348	-5.94855	Q15120
-0.0774619	13.4642	-1.67917	0.112757	0.263556	-5.51461	Q15172
-0.0774174	10.27	-1.08784	0.292963	0.481767	-6.28746	Q15048
-0.0773997	12.8091	-0.980886	0.341412	0.532072	-6.28214	Q9NTN9
-0.0773635	12.3549	-1.72272	0.104424	0.251413	-5.45555	Q7Z3C6
-0.0773094	15.0673	-0.822807	0.422847	0.606122	-6.52426	P05141
-0.077266	14.2729	-2.25215	0.0388819	0.130918	-4.46353	Q15434
-0.0772053	14.0855	-1.20912	0.244377	0.428402	-6.07406	Q8NFV4
-0.0771299	11.7897	-1.30375	0.21097	0.390781	-6.04635	Q8ND76
-0.0770096	13.1785	-1.7844	0.0935456	0.235105	-5.3445	P18754
-0.0769534	13.3595	-0.974135	0.344649	0.535072	-6.32158	Q9Y696
-0.076905	12.7475	-1.34086	0.198901	0.379389	-5.97144	Q96DF8
-0.0767903	11.7626	-1.84145	0.0843823	0.219639	-5.25017	Q9Y608
-0.0767712	13.8235	-1.82534	0.0868857	0.223738	-5.284	Q9P2J5
-0.0767333	12.5116	-0.954379	0.354247	0.543271	-6.4409	Q2TAK8
-0.0766527	12.954	-1.00868	0.328309	0.519434	-6.34692	Q9NVZ3
-0.0766519	13.9563	-1.65342	0.117947	0.27139	-5.45119	Q00688
-0.0765836	13.3593	-1.63323	0.12216	0.277881	-5.55957	Q9BX70
-0.076531	13.6872	-1.26169	0.225346	0.406877	-6.08207	P53041
-0.0765125	14.0726	-1.18067	0.255179	0.441134	-6.18284	P22087
-0.076511	14.9299	-1.90297	0.0754034	0.203535	-5.1654	P49207
-0.0765076	8.82251	-0.694236	0.497603	0.670495	-6.58474	O43597
-0.0764818	13.6615	-2.28677	0.0363409	0.125269	-4.49428	O43815
-0.0764505	11.335	-1.57479	0.135089	0.296531	-5.60408	Q9H5K3
-0.0763603	13.3994	-1.16007	0.263229	0.44953	-6.17817	Q9H8M1
-0.0761607	13.6826	-1.67508	0.113568	0.265109	-5.28562	Q9NQ94
-0.0761328	13.7385	-1.02044	0.32287	0.514744	-6.26693	O60664
-0.0761321	12.2912	-1.58036	0.133807	0.295251	-5.64832	Q6NVV3
-0.0760873	12.2978	-1.35167	0.195492	0.375844	-5.97938	Q15018
-0.0759991	15.4	-2.1314	0.0490956	0.154851	-4.73393	O00483
-0.075883	13.1458	-0.957238	0.352847	0.541778	-6.37187	P21399
-0.0758282	14.6446	-1.57085	0.136	0.297605	-5.62192	Q14165
-0.0757959	13.5721	-0.868588	0.398058	0.584063	-6.48332	Q9Y6N1
-0.0757	11.6205	-1.86132	0.0813842	0.2143	-5.20194	Q14161
-0.0756425	13.1003	-1.71965	0.104994	0.252096	-5.45457	Q14331
-0.0756139	13.1954	-1.59789	0.129845	0.289282	-5.61172	Q6V1X1
-0.0755972	13.7897	-1.17576	0.25708	0.443445	-6.19919	Q08117
-0.0755637	12.8447	-0.967192	0.348002	0.537852	-6.38879	Q14376
-0.0755545	12.7725	-1.74733	0.0999579	0.244473	-5.33801	Q92835
-0.075545	12.6145	-1.59513	0.130462	0.290088	-5.54151	Q14156
-0.0754086	12.3004	-1.25942	0.226143	0.407816	-6.02372	Q04446
-0.0753789	13.6977	-1.32701	0.203338	0.384023	-5.96275	Q16625
-0.0752526	13.5905	-1.94131	0.0702483	0.195097	-5.0167	P52756
-0.0752039	10.537	-1.68356	0.111891	0.262449	-5.4736	Q96LT9
-0.0748399	13.1616	-1.64396	0.119905	0.274798	-5.57525	Q8IXI2
-0.0747684	13.4357	-1.28333	0.217856	0.397846	-5.9941	O94923
-0.0747488	14.267	-1.67291	0.114	0.265679	-5.51143	O75381
-0.0746566	13.8767	-1.55049	0.140795	0.304378	-5.45554	P84101
-0.0746341	14.682	-1.49731	0.153996	0.323728	-5.72002	P22695
-0.0745399	12.0544	-1.3363	0.200355	0.381347	-5.97866	Q8N0U7
-0.0745341	13.7167	-1.68881	0.110864	0.260846	-5.45674	Q9Y5L4
-0.0743266	12.0942	-1.34174	0.198621	0.378969	-6.00664	Q9UID3
-0.0742445	14.5076	-0.996667	0.333926	0.52427	-6.33051	Q8IUE6
-0.0741669	12.3764	-1.32995	0.20239	0.383165	-5.95877	Q9UHY1
-0.0740865	12.1249	-1.08395	0.294628	0.483747	-6.25129	Q15208
-0.0737865	13.8512	-2.03843	0.0585829	0.173318	-4.94083	P51991
-0.0737121	13.2344	-1.07066	0.300383	0.490538	-6.25712	P49589
-0.0736677	14.0195	-1.18246	0.254491	0.440295	-6.1454	O94905
-0.0736419	11.7617	-1.14529	0.26912	0.455787	-6.24388	Q96MX6
-0.0735642	14.3493	-1.2543	0.227948	0.409906	-6.10803	Q969Q0
-0.0733854	13.4876	-1.58623	0.13247	0.293578	-5.62104	Q5T280
-0.073257	11.842	-1.5706	0.136057	0.297627	-5.69521	Q9BYK8
-0.0732123	11.9737	-1.477	0.159304	0.331566	-5.7786	Q96E39
-0.0731894	13.6028	-1.18682	0.252813	0.438515	-6.15469	P18669
-0.0731786	13.32	-1.3741	0.188566	0.368197	-5.95881	Q06587
-0.0731763	13.3819	-1.64271	0.120165	0.275055	-5.46461	P18583
-0.0731525	13.7898	-0.857524	0.403959	0.588909	-6.4858	Q9GZP9
-0.0729223	12.4552	-1.75992	0.0977384	0.240967	-5.24679	Q8NFQ8
-0.0729156	13.0717	-1.14841	0.267869	0.454571	-6.20391	P03923
-0.072831	13.2949	-1.04993	0.309526	0.499936	-6.32161	P31939
-0.0728084	12.1058	-2.00406	0.0624935	0.181254	-4.98089	A8MW92
-0.0727614	12.9328	-1.36066	0.19269	0.372355	-5.92301	Q12979
-0.0727574	12.6206	-1.72201	0.104556	0.251616	-5.35988	O14908
-0.0726067	12.698	-1.52057	0.148101	0.314225	-5.738	Q9UGV2
-0.0725487	11.6629	-1.11902	0.279833	0.466257	-6.25877	Q8NCF5
-0.0725459	11.407	-1.5678	0.13671	0.298439	-5.60524	Q8IXS8
-0.072523	13.0889	-1.38249	0.186026	0.36567	-5.87085	Q53EZ4
-0.0725171	13.0408	-1.49574	0.154402	0.324341	-5.75999	P41567
-0.0724082	14.1644	-0.84757	0.409317	0.593042	-6.51371	P14324
-0.0723342	13.5197	-1.82642	0.086717	0.22352	-5.21078	Q7L9B9
-0.0723285	13.0977	-1.45847	0.164276	0.338914	-5.82775	Q9UBL3
-0.0722022	12.6706	-1.16277	0.262161	0.448763	-6.21348	Q3KQZ1
-0.0721481	13.7686	-1.32359	0.204447	0.384023	-5.99789	O15327
-0.0721302	13.8201	-1.56659	0.136991	0.298949	-5.60157	Q13190
-0.0720105	13.7	-1.09679	0.289147	0.477349	-6.27296	P46060
-0.0718606	14.1235	-1.34322	0.198154	0.378598	-5.92526	Q0VDD8
-0.0716668	13.138	-1.39539	0.182176	0.362297	-5.82213	P27105
-0.0715781	14.8128	-2.68835	0.0162699	0.0746555	-3.75443	P46776
-0.0715578	12.57	-0.988785	0.337651	0.527636	-6.31198	P48147
-0.0715063	12.1947	-1.8471	0.0835203	0.217892	-5.24133	O00401
-0.0713978	14.0118	-0.629497	0.538009	0.704819	-6.66961	O43813
-0.0710642	13.9564	-0.970408	0.346446	0.536409	-6.40241	O75874
-0.0709539	13.5911	-1.92941	0.0718138	0.198015	-5.09895	Q9Y520
-0.0709447	12.0246	-1.92143	0.0728807	0.199574	-5.05804	O43189
-0.070873	12.3908	-1.75082	0.0993384	0.243492	-5.36161	O75044
-0.0707656	13.0728	-1.75912	0.0978775	0.241105	-5.36963	Q9UH99
-0.0706829	14.0732	-1.54079	0.14313	0.307775	-5.56151	P54803
-0.0705524	13.3576	-1.43764	0.170022	0.346212	-5.75345	Q8N1S5
-0.0705237	14.0289	-2.01783	0.0608984	0.178011	-4.9596	Q1KMD3
-0.0704689	13.0937	-0.708615	0.488874	0.663018	-6.62029	P23381
-0.0704137	12.3468	-1.53686	0.144083	0.308748	-5.53441	Q9NX05
-0.0703705	14.6008	-1.25009	0.229444	0.411019	-6.05036	Q13310
-0.0701419	14.2789	-1.92387	0.0725522	0.199056	-5.09572	Q9Y4W6
-0.0700012	10.5773	-1.1017	0.287071	0.475049	-6.25174	Q9H6L2
-0.0699764	13.3215	-1.32568	0.203771	0.384023	-5.79688	P78552
-0.0698785	13.0265	-0.952296	0.35527	0.543788	-6.31273	Q8NB37
-0.0698469	13.9788	-1.67446	0.113691	0.26525	-5.49891	Q8NI60
-0.0698384	13.6012	-0.677447	0.507909	0.679424	-6.5998	Q99828
-0.0698315	12.775	-1.71978	0.10497	0.252096	-5.45051	Q05469
-0.0698246	12.5325	-1.15536	0.265096	0.451634	-6.13715	O95834
-0.069752	13.7175	-0.848173	0.408991	0.59293	-6.49753	Q13418
-0.0697185	11.8899	-1.49851	0.153688	0.323269	-5.77328	Q9H1H9
-0.069647	10.8666	-1.07036	0.300517	0.490631	-6.2822	Q9NZ71
-0.069623	13.8653	-1.36522	0.191282	0.371078	-5.9407	Q14651
-0.0695021	12.9443	-1.46535	0.162417	0.33628	-5.84528	Q8N680
-0.0693894	13.4509	-1.11944	0.279659	0.466257	-6.26199	Q9P287
-0.0693744	11.8881	-1.16143	0.262689	0.449091	-6.06652	Q9NZV1
-0.0693415	13.5492	-0.713087	0.486178	0.660943	-6.48339	Q30154
-0.0693143	14.0891	-1.87545	0.0793097	0.210746	-5.21163	Q8NC56
-0.0691754	14.1561	-1.73768	0.10169	0.247607	-5.40976	O95858
-0.0691677	11.4111	-1.03645	0.315573	0.507251	-6.3227	Q9UKZ1
-0.0691621	12.7042	-1.76854	0.0962431	0.238802	-5.37686	O75319
-0.0689993	12.9978	-1.30506	0.210537	0.390662	-6.01738	Q9UNN5
-0.0689428	12.1106	-1.40884	0.178232	0.356576	-5.86235	O94768
-0.0689254	14.1864	-1.76252	0.0972853	0.240322	-5.29115	P25398
-0.0688356	13.9681	-1.57754	0.134454	0.295951	-5.68108	Q9BUJ2
-0.0688028	11.2416	-1.22959	0.236825	0.419802	-6.06178	O60826
-0.0685994	12.9769	-1.85794	0.081887	0.215267	-5.21822	P20290
-0.0685747	12.8694	-0.613681	0.548149	0.712482	-6.68044	P52888
-0.0685553	11.8837	-1.82985	0.0861785	0.222584	-5.26857	Q9NXS2
-0.0684884	13.0079	-0.937124	0.362781	0.55222	-6.38383	Q6PIF6
-0.0684038	12.6355	-1.27484	0.220772	0.401438	-6.05261	P06400
-0.0683518	11.3862	-0.825783	0.421206	0.604881	-6.50145	Q9Y4K1
-0.0683269	13.3506	-0.935541	0.363571	0.552874	-6.44666	O95433
-0.0683214	13.5533	-1.14917	0.267563	0.454571	-6.22889	P08238
-0.0682983	13.3636	-0.929637	0.366527	0.555923	-6.44442	O95873
-0.0681585	13.4481	-0.912493	0.375205	0.564385	-6.32974	Q9BV23
-0.0680615	14.3063	-1.52755	0.146368	0.312115	-5.69195	P49821
-0.0679385	15.3581	-1.00938	0.327981	0.519257	-6.35269	O95298
-0.0678973	13.7054	-1.5552	0.139673	0.302616	-5.66329	Q9Y2A7
-0.0678716	14.0253	-2.04956	0.0573644	0.171149	-4.94118	Q9UBB5
-0.0678256	12.9521	-2.1571	0.0467336	0.149366	-4.67417	Q8N6R0
-0.0678129	12.4892	-1.66458	0.115672	0.268198	-5.47448	Q13671
-0.0677629	13.3766	-1.1753	0.25726	0.443513	-6.08215	O15254
-0.0677572	12.753	-1.50353	0.1524	0.321199	-5.72951	Q14166
-0.0677047	13.7398	-2.05151	0.0571534	0.170841	-4.80747	Q13443
-0.0676577	12.8549	-1.28276	0.218052	0.398089	-5.94454	Q70EL1
-0.0676035	13.3196	-1.34311	0.198188	0.378598	-5.97727	O94804
-0.0675852	13.2199	-1.06761	0.301719	0.491959	-6.31107	Q8IVS8
-0.06749	14.0105	-0.906339	0.378353	0.567351	-6.42719	P54289
-0.0674786	12.9385	-1.54037	0.143232	0.307805	-5.70802	P26640
-0.0674474	12.0196	-1.04327	0.312503	0.503592	-6.32174	O60291
-0.0673443	13.6837	-1.617	0.125639	0.282933	-5.61019	O15270
-0.067254	13.2363	-1.70517	0.107715	0.256494	-5.4685	Q96IG2
-0.0669597	13.0075	-1.29272	0.214669	0.395096	-6.06502	P60228
-0.0669142	14.105	-1.66694	0.115195	0.267678	-5.44742	P43304
-0.066796	12.6557	-1.32358	0.204452	0.384023	-6.02425	Q9Y285
-0.0667603	14.3498	-1.56429	0.137528	0.299857	-5.68815	Q99747
-0.066737	15.1689	-0.908621	0.377184	0.566266	-6.44231	P06753
-0.0667053	13.7609	-1.86065	0.0814829	0.214383	-5.13032	Q7L576
-0.0666826	13.4839	-1.20654	0.245341	0.429689	-6.12265	Q8NFW8
-0.0666745	12.0328	-0.788741	0.441923	0.621467	-6.56911	Q9UHI6
-0.0666652	13.4119	-1.72856	0.103349	0.25004	-5.26537	Q9UK61
-0.0666649	12.0749	-1.44744	0.167298	0.342255	-5.79291	O43808
-0.0664917	14.0509	-0.955472	0.353712	0.542901	-6.41546	P19404
-0.0664682	14.0493	-1.57928	0.134055	0.295522	-5.68181	Q86V81
-0.0664622	12.6008	-1.42414	0.173832	0.350529	-5.84793	Q8TCG2
-0.0664389	13.922	-1.70306	0.108118	0.256779	-5.47565	P14866
-0.0663612	15.323	-1.14289	0.270085	0.456847	-6.02496	Q6ZRQ5
-0.0663548	13.0827	-1.2885	0.216095	0.396218	-6.01649	Q9NYB0
-0.0662858	10.8098	-1.60401	0.128486	0.287103	-5.58593	Q9H7E2
-0.0662623	12.8867	-1.70015	0.108673	0.257808	-5.47204	Q9H8W4
-0.0661963	9.99158	-0.995479	0.334486	0.525018	-6.35209	Q8NA72
-0.0661851	13.6741	-1.06772	0.301668	0.491959	-6.2888	P23786
-0.066171	15.1924	-0.678381	0.507332	0.679228	-6.63152	Q99584
-0.0660544	12.92	-1.54063	0.143169	0.307775	-5.54877	P07311
-0.0659956	13.6092	-1.54551	0.141989	0.306444	-5.6234	Q9BZZ5
-0.0659834	13.433	-0.79104	0.440618	0.620543	-6.5773	A0AVT1
-0.0659796	12.0052	-2.47229	0.0251736	0.0995707	-4.08882	Q9H7F0
-0.0658627	13.2565	-1.39718	0.181648	0.361562	-5.8263	Q9ULQ1
-0.0658376	12.5723	-1.37823	0.187313	0.366993	-5.95497	Q16584
-0.0657924	12.7914	-1.69025	0.110584	0.260501	-5.43475	Q8WXH0
-0.0657924	13.0186	-1.50862	0.151106	0.319002	-5.74429	P40937
-0.0657697	13.1009	-0.951143	0.355837	0.544	-6.44397	C4AMC7
-0.0657596	12.4546	-1.01563	0.325088	0.516234	-6.17666	Q9UKG1
-0.0657475	11.3219	-1.6736	0.113861	0.26547	-5.52928	O95714
-0.065724	14.1761	-1.7339	0.102374	0.248209	-5.30156	Q9BS26
-0.065575	13.9105	-0.837888	0.414573	0.598608	-6.50698	Q9H8S9
-0.0655494	11.5248	-0.706066	0.490415	0.664142	-6.63005	O95352
-0.0655398	12.4593	-1.22344	0.239074	0.422138	-6.10589	Q8IUD2
-0.0654364	13.1469	-2.31253	0.034551	0.122705	-4.40704	Q8IWR0
-0.0654165	12.3596	-1.01487	0.325436	0.516562	-6.31583	Q8NF37
-0.0653741	14.1439	-2.161	0.0463843	0.148514	-4.72059	P46778
-0.0652949	11.0196	-1.48346	0.1576	0.328774	-5.80676	O43306
-0.0652258	11.9959	-0.531303	0.602589	0.753503	-6.75859	Q2M296
-0.0652055	14.1494	-0.550206	0.589862	0.74478	-6.73357	O00299
-0.0650925	14.5419	-0.685762	0.502789	0.674567	-6.63188	Q9Y2Q3
-0.0650816	11.5999	-0.744484	0.467499	0.643742	-6.59016	Q7Z2Z2
-0.0650721	13.921	-1.61173	0.126787	0.284408	-5.63847	Q6NYC8
-0.065063	13.2022	-0.903761	0.379678	0.568086	-6.40704	Q9NPQ8
-0.0650347	11.3026	-1.31845	0.206122	0.385348	-5.84898	Q9NSY1
-0.0649641	13.5598	-1.58595	0.132532	0.293578	-5.66164	P22392
-0.0649193	12.9642	-1.60354	0.12859	0.287157	-5.4506	Q96PV6
-0.0649123	12.8464	-0.848061	0.409051	0.59293	-6.50873	Q8IYD1
-0.0648466	11.2738	-0.918665	0.372065	0.561272	-6.43292	Q96GA7
-0.0647841	12.6721	-1.64053	0.120621	0.275843	-5.44068	P49591
-0.0647781	14.6528	-1.00374	0.33061	0.521354	-6.34666	Q9UJA2
-0.0647727	12.9915	-1.10601	0.285258	0.472772	-6.27964	Q8IY17
-0.0646041	14.3462	-1.50216	0.152751	0.321619	-5.63739	Q4G176
-0.064488	15.9632	-1.16201	0.262462	0.448823	-6.12895	Q71UI9
-0.064457	12.3235	-0.979232	0.342203	0.532651	-6.31113	Q7Z6B0
-0.0644396	14.3155	-1.32088	0.205331	0.384793	-6.03406	P05388
-0.0643944	14.3338	-0.778574	0.447719	0.627341	-6.58834	O15258
-0.0643453	14.3909	-1.20258	0.246828	0.431197	-6.11298	O95749
-0.0643367	11.6546	-1.1523	0.266311	0.453086	-6.23605	Q9BYX2
-0.064176	11.1474	-0.718815	0.482737	0.657909	-6.56562	Q53T59
-0.0641316	14.0708	-0.974513	0.344468	0.534996	-6.23531	Q13530
-0.0640808	15.136	-0.523783	0.607689	0.758536	-6.72719	P05387
-0.0640795	13.1121	-1.16231	0.262342	0.448763	-6.16672	Q9BTU6
-0.0640706	13.3072	-1.70585	0.107587	0.256383	-5.46705	O75122
-0.0640547	13.5356	-1.43357	0.171161	0.347803	-5.80744	Q8N2H3
-0.0639178	13.0664	-1.88926	0.0773277	0.207581	-5.04532	Q6PJT7
-0.063906	13.231	-1.37292	0.188925	0.368784	-5.8949	Q6IBW4
-0.0638848	13.0257	-1.99598	0.0634468	0.183265	-4.93424	Q96RT1
-0.0638645	13.9562	-1.06092	0.304656	0.494336	-6.2852	Q9Y546
-0.0637648	14.3773	-1.26557	0.223989	0.40542	-5.99794	P00387
-0.0636548	13.293	-1.43753	0.170051	0.346212	-5.76432	P19525
-0.0636048	14.7884	-1.40096	0.180536	0.359858	-5.86964	Q9BRG1
-0.0635779	14.0665	-1.43721	0.170141	0.346276	-5.79792	Q9BV40
-0.0635463	12.1993	-1.57192	0.13575	0.297178	-5.65673	P19801
-0.0635308	13.6662	-1.51883	0.148534	0.314933	-5.76851	Q9UQ90
-0.063431	14.4659	-0.805012	0.432745	0.614088	-6.48754	Q9UNQ0
-0.0632058	12.5739	-1.19016	0.251538	0.436972	-6.15136	Q96HY7
-0.0630915	13.8067	-1.17618	0.256919	0.443408	-6.11039	O15226
-0.0630847	14.1314	-0.973312	0.345046	0.535369	-6.37687	P54577
-0.0630529	13.7769	-1.55682	0.139288	0.302093	-5.67289	Q8IZ81
-0.0629738	16.8825	-0.672357	0.511057	0.681338	-6.67234	P31152
-0.0629015	12.0406	-1.45719	0.164625	0.339127	-5.81929	Q8WVJ2
-0.0628646	13.1506	-1.22622	0.238056	0.421103	-6.10617	Q8TEQ6
-0.0628131	13.0283	-1.13206	0.274477	0.461307	-6.18718	Q7Z589
-0.0627846	13.2247	-1.98583	0.0646625	0.185678	-4.97112	P21281
-0.0627479	13.7718	-1.39801	0.181405	0.361216	-5.90785	Q49A26
-0.062724	13.5735	-1.30278	0.211293	0.391037	-6.0214	P22102
-0.0627149	14.3558	-0.629584	0.537953	0.704819	-6.69732	P07437
-0.0626205	12.638	-1.60349	0.128601	0.287157	-5.61874	O15391
-0.0626025	14.4885	-1.35203	0.19538	0.375844	-5.95797	P15531
-0.0624955	11.7621	-1.31166	0.208351	0.388082	-6.04162	Q8TB72
-0.0623662	12.8452	-1.32462	0.204115	0.384023	-5.96741	P13716
-0.062351	12.4293	-1.20172	0.247153	0.431599	-6.1631	P57764
-0.0622065	13.6231	-1.38537	0.185162	0.364918	-5.82624	Q14684
-0.0621695	12.9079	-0.970144	0.346573	0.536428	-6.34874	P49795
-0.0620947	12.8164	-1.08688	0.293374	0.482069	-6.18128	Q96QZ7
-0.0620799	13.1291	-1.42858	0.172571	0.34966	-5.73994	Q9H9Y2
-0.0620682	12.4864	-1.27643	0.220224	0.400672	-5.99713	Q8TB22
-0.0619843	13.0954	-0.708189	0.489131	0.663106	-6.61174	Q96AN5
-0.061982	13.248	-0.625782	0.540381	0.706087	-6.69474	Q9Y2S2
-0.0619754	14.8927	-1.46677	0.162034	0.335808	-5.61883	O75323
-0.0618897	12.5796	-1.5453	0.142039	0.306444	-5.73337	Q9P2E3
-0.0618642	12.7446	-1.21235	0.243173	0.426676	-6.1597	Q9Y6D5
-0.0618458	14.0681	-0.626253	0.54008	0.706087	-6.6342	Q06323
-0.061654	13.4223	-1.04242	0.312885	0.503952	-6.29582	Q96GD0
-0.0615875	13.5214	-1.76083	0.0975803	0.240808	-5.13666	Q9P2M7
-0.061579	12.5894	-0.912168	0.375371	0.564479	-6.47071	Q6NXR4
-0.0615669	15.1798	-1.42221	0.174382	0.351198	-5.80709	Q9UKM9
-0.0614563	13.7457	-0.69219	0.498852	0.671398	-6.54067	Q13564
-0.0613947	14.1076	-0.808483	0.430803	0.612128	-6.56817	P04075
-0.0612966	13.441	-1.38502	0.185268	0.364981	-5.9413	Q99439
-0.0612956	7.50113	-0.316696	0.755615	0.861814	-6.84115	Q16394
-0.0612658	14.0707	-1.12555	0.27714	0.463678	-6.23215	O43766
-0.0611946	12.6457	-1.81234	0.0889542	0.227531	-5.28043	Q2TB10
-0.0611106	14.5808	-1.73544	0.102095	0.247895	-5.2407	P62136
-0.0610592	13.7484	-1.27919	0.219274	0.399598	-6.07758	Q8TBX8
-0.061038	12.8755	-1.64601	0.119478	0.274117	-5.39989	P27694
-0.0610328	12.8032	-1.91473	0.0737876	0.200856	-5.14914	Q9Y6J0
-0.0610207	12.9744	-0.980366	0.34166	0.532328	-6.39224	Q69YN2
-0.0609366	13.0358	-1.23432	0.235105	0.417804	-6.05079	P05067
-0.0609292	13.3486	-0.872545	0.395961	0.582198	-6.37162	P16278
-0.0608971	13.6519	-0.740757	0.469693	0.646047	-6.60632	Q8WVP7
-0.0608716	13.2374	-1.12727	0.276435	0.462917	-6.22962	O15067
-0.0607316	11.9222	-1.1743	0.257647	0.443819	-6.18675	Q96GM8
-0.060663	13.6233	-1.2985	0.212724	0.392541	-5.99002	P20815
-0.0606383	13.5529	-1.36824	0.190357	0.370509	-5.93564	O75689
-0.0605838	13.5096	-1.36524	0.191277	0.371078	-5.97664	P50552
-0.0604367	13.1695	-0.9013	0.380945	0.568638	-6.46518	P12955
-0.0602432	14.2458	-1.02187	0.322216	0.514281	-6.37482	O75369
-0.0601882	13.0722	-1.49603	0.154326	0.324289	-5.74763	Q9NQB0
-0.0601716	12.0895	-1.59777	0.129871	0.289282	-5.49867	Q7Z6L1
-0.0601124	13.5298	-1.52452	0.147117	0.313185	-5.7212	Q9BSJ8
-0.0601122	12.3028	-1.32701	0.203339	0.384023	-5.93431	Q15773
-0.0600768	14.2915	-2.11431	0.0507258	0.158262	-4.78462	P63220
-0.0600571	14.4399	-1.5613	0.138232	0.301029	-5.63293	Q9Y5Y5
-0.0597726	12.9411	-1.14065	0.270989	0.457853	-6.24903	Q15067
-0.0597451	15.2253	-1.65165	0.118312	0.27213	-5.55219	P18077
-0.0596136	14.3851	-0.739979	0.470152	0.646372	-6.56024	O95169
-0.0596008	12.1771	-1.87199	0.0798126	0.211214	-5.13338	Q9UGU0
-0.0595408	12.5595	-1.3698	0.189877	0.370188	-5.8966	Q15022
-0.059456	13.6664	-0.880244	0.391902	0.578789	-6.47744	Q8TCD1
-0.0594105	12.5497	-0.970955	0.346182	0.536214	-6.42504	O95696
-0.0592956	13.333	-0.666194	0.514885	0.685145	-6.61963	Q96G03
-0.0592472	12.3316	-1.24104	0.232678	0.414802	-6.08114	P32320
-0.0592331	13.1145	-1.40939	0.178073	0.356371	-5.86208	Q14966
-0.0591496	13.9234	-1.56579	0.137178	0.299254	-5.53068	Q8IVT2
-0.059134	13.5973	-1.2367	0.234244	0.416739	-6.08115	P29122
-0.0590857	14.2181	-1.37061	0.18963	0.369819	-5.92627	O94762
-0.0590391	13.7282	-0.775838	0.449288	0.628851	-6.48895	P14384
-0.0590125	13.0163	-1.56807	0.136646	0.298402	-5.69862	Q96T23
-0.0590072	14.3793	-0.700404	0.493847	0.667509	-6.62797	P30086
-0.0589486	14.371	-0.78966	0.441401	0.621232	-6.58506	Q9BY49
-0.0589244	13.4761	-0.781966	0.44578	0.625176	-6.50039	Q99470
-0.0589217	13.4606	-0.805184	0.432648	0.614088	-6.57024	P29144
-0.0588591	11.4591	-1.44056	0.169205	0.345265	-5.80704	O43149
-0.0588554	14.2176	-1.51376	0.149806	0.317102	-5.7426	P62899
-0.0587971	14.4089	-1.08361	0.294776	0.483747	-6.29485	Q9NRA2
-0.0587792	13.6521	-1.13558	0.273045	0.459979	-6.22186	O60271
-0.0587606	14.0598	-1.25903	0.22628	0.407946	-6.03879	Q9Y3F4
-0.0586339	13.9753	-1.25812	0.2266	0.408291	-6.0366	Q9Y5B9
-0.0584665	14.5072	-1.61485	0.126107	0.283584	-5.59112	P47914
-0.0584609	12.2821	-1.06823	0.301447	0.491769	-6.32715	Q96JH7
-0.0584495	13.8839	-1.32031	0.205514	0.384945	-5.87284	O94826
-0.0582259	14.038	-1.1688	0.259796	0.445947	-6.2175	Q7KZF4
-0.05822	11.8027	-1.26646	0.223676	0.40521	-5.91151	Q96JP2
-0.0582122	13.3522	-0.593533	0.561215	0.723141	-6.71568	Q9H4A4
-0.0581944	13.0929	-1.62525	0.12386	0.28102	-5.56563	P40818
-0.0581911	12.8327	-1.20397	0.246305	0.430711	-6.16112	P28328
-0.0581803	13.444	-0.761485	0.457569	0.636528	-6.52109	Q96RS6
-0.0581618	14.1665	-1.31725	0.206516	0.385787	-5.99726	P08865
-0.0581284	14.3377	-1.01845	0.323788	0.515493	-6.24285	Q9H6F5
-0.0581201	13.8694	-1.32415	0.204265	0.384023	-5.97591	Q96M27
-0.0581003	12.0085	-1.26801	0.223138	0.404696	-6.09298	Q96QG7
-0.0579822	14.0849	-1.31184	0.208292	0.388082	-5.8554	Q8TE67
-0.0579801	11.4164	-1.23327	0.235485	0.418245	-6.07212	Q9UFG5
-0.0579037	13.3089	-1.20299	0.246675	0.431121	-6.13066	P41250
-0.0578598	15.6518	-0.497367	0.625772	0.770764	-6.69088	P26447
-0.0577474	12.5863	-1.08236	0.295315	0.484381	-6.27426	Q969M3
-0.0576805	13.5443	-0.827778	0.420108	0.603984	-6.49289	Q9UGI8
-0.057666	13.1778	-1.77926	0.0944126	0.236348	-5.2203	Q9UJV9
-0.0574283	12.5593	-1.3788	0.18714	0.366767	-5.96248	Q9UK41
-0.057398	13.2338	-1.32518	0.203933	0.384023	-6.00895	Q9NQY0
-0.0571227	12.628	-1.63598	0.121578	0.277132	-5.56355	Q8NC60
-0.05708	12.685	-0.794892	0.438439	0.618709	-6.58087	P56589
-0.0570657	11.9688	-0.737748	0.471469	0.647281	-6.60963	O95376
-0.0570566	13.692	-0.95284	0.355003	0.543757	-6.3716	O00142
-0.0570292	14.1777	-2.08448	0.0536911	0.164654	-4.84037	P60953
-0.0569795	12.7381	-1.24922	0.229752	0.411127	-5.9939	Q9UHW9
-0.0569656	13.491	-0.952858	0.354994	0.543757	-6.40528	Q9NV70
-0.0569417	13.1258	-1.12272	0.278306	0.465139	-6.18073	Q96CQ1
-0.0568653	12.0503	-1.27062	0.222231	0.403397	-6.07746	Q96Q15
-0.0568367	13.217	-1.40196	0.18024	0.359574	-5.89398	A0FGR8
-0.0568362	12.7154	-1.35133	0.195597	0.375844	-5.9943	Q9Y5K8
-0.0568223	13.7941	-1.28022	0.218921	0.399331	-6.03247	Q9H4G0
-0.0568115	14.0663	-0.644796	0.528299	0.696096	-6.64507	Q9HC35
-0.0566831	14.0248	-0.893352	0.385056	0.571457	-6.46445	P19838
-0.0566235	13.1075	-1.68362	0.111878	0.262449	-5.45186	P57078
-0.0564801	12.3591	-1.84935	0.0831787	0.217492	-5.23775	Q86Y79
-0.0563397	12.9117	-1.14775	0.268132	0.454721	-6.23123	Q9H8P0
-0.0563078	12.0134	-0.714484	0.485337	0.660225	-6.58952	P0DMN0
-0.0562132	12.3583	-1.30409	0.210859	0.39069	-6.0334	Q71F56
-0.0562045	13.8174	-1.06513	0.302805	0.492845	-6.33039	P17480
-0.0561999	11.8897	-1.66233	0.116127	0.268511	-5.52043	Q9BUR4
-0.0559824	12.1572	-0.460707	0.651278	0.790855	-6.78495	Q9HBR0
-0.0559577	11.6914	-0.975789	0.343854	0.534173	-6.40859	P46020
-0.0559189	12.9985	-0.858059	0.403672	0.588734	-6.39979	P52292
-0.0558919	13.3821	-1.03969	0.314112	0.505287	-6.3183	Q8NE01
-0.0558728	11.5237	-1.14742	0.268264	0.454823	-6.16048	O00308
-0.0557335	14.567	-0.733422	0.474029	0.649296	-6.62854	Q8N5B7
-0.0556518	13.2096	-0.981856	0.340948	0.531611	-6.36559	P09913
-0.0555715	14.0682	-0.7187	0.482806	0.657909	-6.57509	Q9Y5P6
-0.0555183	14.3799	-1.05976	0.305167	0.494911	-6.33599	Q96N66
-0.055491	13.5523	-1.02365	0.321397	0.513212	-6.35499	Q6P587
-0.0554722	13.6561	-0.849822	0.408101	0.592362	-6.44655	P54920
-0.0554687	12.5891	-0.876566	0.393838	0.580203	-6.49227	O00506
-0.0554209	13.717	-1.42806	0.172716	0.349731	-5.65903	P16144
-0.055342	13.8593	-0.81212	0.428774	0.610646	-6.54201	O14907
-0.0553123	11.5149	-1.41996	0.175026	0.352091	-5.8392	Q8N122
-0.0552862	12.5419	-1.13203	0.274487	0.461307	-6.22396	Q13555
-0.0552413	14.3605	-1.35471	0.194542	0.375018	-5.85968	O14979
-0.0552024	13.915	-1.64927	0.118803	0.273062	-5.52175	P40222
-0.0551852	12.4937	-1.60319	0.128666	0.287195	-5.61588	Q6ZUM4
-0.0551746	14.4189	-0.714624	0.485253	0.660225	-6.6424	Q8TBR7
-0.0551654	13.0466	-0.997984	0.333307	0.523945	-6.27865	Q86X55
-0.0551511	13.0195	-1.11349	0.282128	0.468319	-6.23569	P31321
-0.0551182	13.2496	-0.86969	0.397473	0.583791	-6.51799	P49023
-0.0549526	13.6856	-0.796033	0.437795	0.618212	-6.55167	Q01813
-0.0549193	14.3086	-1.3457	0.197368	0.377486	-5.90346	P00367
-0.0549138	13.4433	-0.749959	0.464287	0.642329	-6.59381	Q96P70
-0.0546326	13.2974	-1.01267	0.326457	0.517924	-6.34324	Q99598
-0.05463	13.789	-1.15005	0.267211	0.454374	-6.22876	O95470
-0.0545337	12.5136	-1.30617	0.210166	0.390379	-6.05257	Q15365
-0.0544524	14.8236	-0.895156	0.38412	0.571141	-6.38964	P19075
-0.0544161	13.4306	-1.28024	0.218913	0.399331	-6.01809	Q5JSH3
-0.0542079	12.6777	-1.35504	0.194438	0.375018	-5.90909	Q9BZM1
-0.0540098	13.6438	-0.901655	0.380762	0.568545	-6.44194	Q8WY36
-0.0538421	12.296	-1.00258	0.331154	0.521723	-6.34257	Q9Y2H0
-0.0537797	13.2416	-0.953763	0.35455	0.543471	-6.38615	Q9NVG8
-0.0536402	14.3478	-0.708023	0.489231	0.663106	-6.6454	P68104
-0.0536115	13.2162	-0.819025	0.424938	0.607629	-6.48978	O75691
-0.0534594	13.5028	-0.799956	0.435584	0.616599	-6.56117	Q8N8V4
-0.053459	13.7163	-1.34246	0.198393	0.378847	-5.94359	O75718
-0.0534148	12.9821	-1.38035	0.186673	0.366191	-5.92113	Q9NW61
-0.053354	13.9921	-1.20438	0.246151	0.430711	-6.1286	Q08257
-0.0533048	14.2398	-1.53811	0.143779	0.308459	-5.61345	P11310
-0.0532815	11.9509	-0.904288	0.379407	0.567857	-6.47474	Q9BVL4
-0.0532127	12.0747	-0.924568	0.369079	0.558325	-6.42793	P49281
-0.0531922	13.403	-1.2517	0.22887	0.410865	-6.10756	P53396
-0.0531626	12.6124	-1.25313	0.228362	0.410417	-6.09312	P31276
-0.0531122	12.1071	-0.926805	0.367951	0.557169	-6.3216	P51788
-0.0530979	12.8626	-0.921774	0.37049	0.559792	-6.43263	Q99549
-0.0530171	11.7001	-0.897719	0.382793	0.570367	-6.44295	O43156
-0.0529792	14.0606	-1.43577	0.170546	0.346774	-5.7942	Q9UHV7
-0.0529585	13.7136	-1.62289	0.124366	0.281364	-5.56663	Q9Y3A3
-0.0529532	13.9488	-0.834532	0.416405	0.600024	-6.51082	Q6P1Q0
-0.0529107	10.2353	-0.671665	0.511486	0.681578	-6.63291	Q9BZC7
-0.0528452	14.4015	-0.644838	0.528272	0.696096	-6.57378	Q8IWX5
-0.0527102	13.4835	-1.05478	0.30737	0.496961	-6.27828	Q9NQT5
-0.0526781	12.8615	-1.04489	0.311778	0.502551	-6.27255	Q96BN8
-0.0525779	13.5186	-1.63319	0.122169	0.277881	-5.52271	P28331
-0.0525191	13.061	-1.50446	0.152164	0.320809	-5.69823	P46379
-0.0524641	12.8718	-1.1912	0.251139	0.436638	-6.12795	Q9BTX1
-0.0523257	13.2483	-0.722099	0.480771	0.656046	-6.63693	O95260
-0.0523206	12.6589	-0.605294	0.553567	0.716352	-6.71561	Q3LXA3
-0.0523128	14.9289	-1.12726	0.276441	0.462917	-6.18148	O43920
-0.0522209	12.3813	-1.22422	0.238787	0.421748	-6.12222	Q8N442
-0.0521464	13.7358	-1.07226	0.299686	0.489904	-6.28752	Q9NZ63
-0.0521452	13.4539	-0.943906	0.35941	0.548142	-6.39724	Q9Y376
-0.052145	13.77	-0.626317	0.540039	0.706087	-6.61348	Q86VX2
-0.0521056	12.6015	-0.992807	0.335746	0.525984	-6.36976	Q9Y2T2
-0.0520082	13.5802	-0.631544	0.536704	0.703557	-6.65076	P55011
-0.0519917	14.1106	-1.22278	0.239316	0.422447	-5.97095	P46459
-0.0519603	12.3499	-1.1924	0.250681	0.4362	-6.1406	P30566
-0.0518369	13.7309	-1.11465	0.281647	0.467765	-6.22324	Q96JB5
-0.0516936	10.8741	-0.587813	0.564954	0.725749	-6.70954	Q5MIZ7
-0.0514909	13.2589	-1.18516	0.25345	0.438852	-6.12366	O15372
-0.0514796	13.4361	-1.26445	0.224379	0.405787	-6.05588	O14617
-0.051307	14.4524	-1.25318	0.228346	0.410417	-6.06089	Q9Y5J7
-0.0512738	13.5443	-1.06344	0.303547	0.493288	-6.29706	Q13347
-0.0512733	14.6626	-0.963	0.350037	0.539159	-6.39789	P67775
-0.0512117	14.5076	-1.92903	0.0718634	0.198015	-5.13191	P62829
-0.0511756	12.567	-1.09364	0.290484	0.478559	-6.26111	Q9P2X0
-0.0511603	15.6424	-1.19098	0.251223	0.436664	-6.1795	Q5VT06
-0.0510556	14.284	-0.693999	0.497747	0.670495	-6.60936	P05114
-0.0509852	13.0702	-0.988249	0.337904	0.527903	-6.33684	Q8NCN5
-0.0509125	13.1259	-0.92775	0.367476	0.556701	-6.43826	Q8NAF0
-0.0508961	13.5432	-1.61258	0.126601	0.284192	-5.63377	P54886
-0.0508517	13.5401	-0.599512	0.55732	0.720023	-6.61572	O95865
-0.0508491	13.364	-0.860376	0.402432	0.587764	-6.51281	Q92530
-0.0508355	13.0596	-1.66553	0.11548	0.268046	-5.39581	Q8WYA6
-0.0508251	13.496	-1.21733	0.241325	0.424342	-6.09111	Q9NRL3
-0.0508209	13.3649	-0.975903	0.343799	0.534173	-6.32772	Q3MIP1
-0.050754	14.0526	-1.0181	0.323946	0.515616	-6.35977	Q6P1X5
-0.050619	13.6099	-1.12577	0.277051	0.463678	-6.1423	Q8N2G8
-0.0505721	13.861	-1.19144	0.25105	0.436602	-6.13193	O75616
-0.0505242	13.0638	-1.09597	0.289496	0.477528	-6.2569	P53992
-0.0504917	13.3467	-0.860988	0.402105	0.587656	-6.51583	A0MZ66
-0.0504501	13.0092	-1.72714	0.10361	0.25048	-5.3774	P35268
-0.0503061	13.1162	-1.17266	0.258288	0.444674	-5.93128	Q9NRZ9
-0.0502813	13.5351	-0.95152	0.355652	0.543879	-6.41047	Q16637
-0.0502662	14.1395	-1.00613	0.329494	0.520529	-6.37638	Q9BQB6
-0.0502238	11.7227	-0.858858	0.403244	0.588526	-6.48108	Q6UB99
-0.0501871	14.7382	-1.23098	0.236317	0.419253	-5.87516	Q587I9
-0.0501668	11.6325	-1.31104	0.208554	0.388233	-6.00519	Q14202
-0.0501147	11.4267	-0.824569	0.421875	0.605568	-6.52585	P52630
-0.0501061	10.1989	-1.26352	0.224703	0.406027	-5.96292	Q99640
-0.0500642	12.6025	-1.35021	0.195948	0.376212	-5.95446	Q5T3F8
-0.0500251	14.2646	-1.43823	0.169856	0.346212	-5.81607	P43243
-0.0499691	13.132	-1.32174	0.205049	0.384528	-5.90488	Q9UQ53
-0.0499033	13.5535	-0.863975	0.400511	0.586736	-6.47796	Q9UHD1
-0.0498929	10.9904	-1.12106	0.278991	0.465655	-6.15239	Q9NZN4
-0.0498708	10.6209	-0.610269	0.55035	0.71418	-6.69106	Q9BQC3
-0.049867	13.3361	-0.664133	0.516168	0.686317	-6.62803	Q2M2I8
-0.0498508	13.1654	-0.827594	0.420209	0.603984	-6.42372	Q96C86
-0.0497482	11.2954	-0.641248	0.530542	0.698076	-6.68641	Q9UKA4
-0.049731	11.1459	-0.942608	0.360054	0.548859	-6.38746	Q96ED9
-0.0497213	12.1357	-0.910702	0.376119	0.565281	-6.46899	A6NI28
-0.0496996	11.4026	-1.13418	0.273614	0.460546	-6.22456	Q8N465
-0.0496547	14.1764	-1.76885	0.0961908	0.238802	-5.38357	P46777
-0.0495924	11.9914	-0.781606	0.445986	0.625326	-6.56623	Q9Y5Y2
-0.0495873	13.3666	-1.51818	0.148696	0.315172	-5.67001	Q9H0S4
-0.049531	13.6182	-1.12402	0.27777	0.464365	-6.1388	P53990
-0.0494663	13.3915	-1.23256	0.235744	0.418469	-6.14002	Q14CX7
-0.0493397	13.1557	-1.31022	0.208827	0.388626	-6.02759	Q6PIJ6
-0.0493008	12.2566	-1.43791	0.169945	0.346212	-5.63523	Q9UGQ2
-0.0492169	13.0892	-0.894915	0.384245	0.571176	-6.47785	Q9UI30
-0.0491288	14.7415	-0.447808	0.660363	0.796401	-6.80204	Q9Y3A5
-0.0490767	13.4103	-0.979507	0.342071	0.532651	-6.40678	Q9UJ41
-0.0490701	14.0702	-0.717884	0.483295	0.658153	-6.56867	Q96FW1
-0.049067	12.6165	-0.892377	0.385563	0.571812	-6.42998	P03886
-0.0490359	13.4607	-1.28841	0.216126	0.396218	-5.72785	Q9NXC5
-0.0489099	13.1473	-1.39235	0.183079	0.363181	-5.9224	Q8N3U4
-0.0488917	11.9537	-0.422189	0.678568	0.808386	-6.81364	Q8N3P4
-0.0488563	12.9752	-1.49278	0.155166	0.32511	-5.7202	P19784
-0.0488529	14.4985	-1.36825	0.190352	0.370509	-5.94428	P83731
[truncated: 4,348 more rows]

## Sheet: AsPc__SCCvsStandard
All Identified Proteins											Downregulated in SCC (adj.P.Val ≤ 0.05 + abs(log2FC) ≥ 0.13
log2FC	AveExpr	t	P.Value	adj.P.Val	B	UniProt ID					UniProt ID	Protein names	Gene names	log2FC	adj.P.Val
-1.63384	10.9471	-5.28321	7.70719e-05	0.00233194	1.61789	Q9NRZ5					Q9NRZ5	1-acyl-sn-glycerol-3-phosphate acyltransferase delta (EC 2.3.1.51) (1-acylglycerol-3-phosphate O-acyltransferase 4) (1-AGP acyltransferase 4) (1-AGPAT 4) (Lysophosphatidic acid acyltransferase delta) (LPAAT-delta)	AGPAT4 UNQ499/PRO1016	-1.63384	0.00233194
-1.22177	13.15	-8.74511	1.87166e-07	3.42751e-05	7.54827	P06731					P06731	Carcinoembryonic antigen-related cell adhesion molecule 5 (Carcinoembryonic antigen) (CEA) (Meconium antigen 100) (CD antigen CD66e)	CEACAM5 CEA	-1.22177	3.42751e-05			If present, mentioned stress related proteins
-1.22023	10.9458	-7.51473	1.32635e-06	0.000137984	5.60122	Q9HC84					Q9HC84	Mucin-5B (MUC-5B) (Cervical mucin) (High molecular weight salivary mucin MG1) (Mucin-5 subtype B, tracheobronchial) (Sublingual gland mucin)	MUC5B MUC5	-1.22023	0.000137984			are marked orange
-0.95016	13.4315	-15.273	6.88992e-11	2.01644e-07	15.0902	Q9P0M6					Q9P0M6	Core histone macro-H2A.2 (Histone macroH2A2) (mH2A2)	MACROH2A2 H2AFY2	-0.95016	2.01644e-07
-0.887923	13.2169	-10.9276	8.86908e-09	4.69026e-06	10.5129	Q8NCG5					Q8NCG5	Carbohydrate sulfotransferase 4 (EC 2.8.2.-) (Galactose/N-acetylglucosamine/N-acetylglucosamine 6-O-sulfotransferase 3) (GST-3) (High endothelial cells N-acetylglucosamine 6-O-sulfotransferase) (HEC-GlcNAc6ST) (L-selectin ligand sulfotransferase) (LSST) (N-acetylglucosamine 6-O-sulfotransferase 2) (GlcNAc6ST-2) (Gn6st-2)	CHST4	-0.887923	4.69026e-06
-0.856797	13.9388	-7.32674	1.81971e-06	0.000169822	5.26118	P10696					P10696	Alkaline phosphatase, germ cell type (EC 3.1.3.1) (ALP-1) (Alkaline phosphatase Nagao isozyme) (Alkaline phosphatase, placental-like) (Germ cell alkaline phosphatase) (GCAP) (Placental alkaline phosphatase-like) (PLAP-like)	ALPG ALPPL ALPPL2	-0.856797	0.000169822
-0.8264	12.2248	-5.37996	6.37398e-05	0.00207432	1.72224	Q13740					Q13740	CD166 antigen (Activated leukocyte cell adhesion molecule) (CD antigen CD166)	ALCAM MEMD	-0.8264	0.00207432
-0.783714	13.5492	-7.88711	7.18687e-07	8.25834e-05	6.23867	Q30154					Q30154	HLA class II histocompatibility antigen, DR beta 5 chain (DR beta-5) (DR2-beta-2) (Dw2) (MHC class II antigen DRB5)	HLA-DRB5	-0.783714	8.25834e-05
-0.782266	13.2228	-13.3632	4.93836e-10	6.26777e-07	13.0803	Q9NZ72					Q9NZ72	Stathmin-3 (SCG10-like protein)	STMN3 SCLIP	-0.782266	6.26777e-07
-0.755375	13.1384	-8.73171	1.91009e-07	3.42751e-05	7.52317	P08833					P08833	Insulin-like growth factor-binding protein 1 (IBP-1) (IGF-binding protein 1) (IGFBP-1) (Placental protein 12) (PP12)	IGFBP1 IBP1	-0.755375	3.42751e-05
-0.751317	13.2092	-12.9788	7.55565e-10	7.99136e-07	12.7616	Q2M2H8					Q2M2H8	Probable maltase-glucoamylase 2 (Maltase-glucoamylase (alpha-glucosidase) pseudogene) [Includes: Glucoamylase (EC 3.2.1.3) (Glucan 1,4-alpha-glucosidase)]	MGAM2	-0.751317	7.99136e-07
-0.735606	12.5616	-11.2455	5.91644e-09	3.41325e-06	10.851	P15941					P15941	Mucin-1 (MUC-1) (Breast carcinoma-associated antigen DF3) (Cancer antigen 15-3) (CA 15-3) (Carcinoma-associated mucin) (Episialin) (H23AG) (Krebs von den Lungen-6) (KL-6) (PEMT) (Peanut-reactive urinary mucin) (PUM) (Polymorphic epithelial mucin) (PEM) (Tumor-associated epithelial membrane antigen) (EMA) (Tumor-associated mucin) (CD antigen CD227) [Cleaved into: Mucin-1 subunit alpha (MUC1-NT) (M…	MUC1 PUM	-0.735606	3.41325e-06
-0.721632	12.8567	-9.37229	7.39798e-08	1.95615e-05	8.45896	O00622					O00622	CCN family member 1 (Cellular communication network factor 1) (Cysteine-rich angiogenic inducer 61) (Insulin-like growth factor-binding protein 10) (IBP-10) (IGF-binding protein 10) (IGFBP-10) (Protein CYR61) (Protein GIG1)	CCN1 CYR61 GIG1 IGFBP10	-0.721632	1.95615e-05
-0.684868	12.9518	-7.43289	1.52125e-06	0.000150842	5.47432	Q9UL42					Q9UL42	Paraneoplastic antigen Ma2 (40 kDa neuronal protein) (Onconeuronal antigen Ma2) (Paraneoplastic neuronal antigen MM2)	PNMA2 KIAA0883 MA2	-0.684868	0.000150842
-0.681199	12.7161	-10.4578	1.64094e-08	7.43815e-06	9.93181	P55809					P55809	Succinyl-CoA:3-ketoacid coenzyme A transferase 1, mitochondrial (EC 2.8.3.5) (3-oxoacid CoA-transferase 1) (Somatic-type succinyl-CoA:3-oxoacid CoA-transferase) (SCOT-s)	OXCT1 OXCT SCOT	-0.681199	7.43815e-06
-0.640915	13.0399	-4.37417	0.000483702	0.00838681	-0.328211	P05187					P05187	Alkaline phosphatase, placental type (EC 3.1.3.1) (Alkaline phosphatase Regan isozyme) (Placental alkaline phosphatase 1) (PLAP-1)	ALPP PLAP	-0.640915	0.00838681
-0.635577	12.7188	-9.56456	5.61506e-08	1.71792e-05	8.73171	Q8WVN6					Q8WVN6	Secreted and transmembrane protein 1 (Protein K-12)	SECTM1 K12	-0.635577	1.71792e-05
-0.602742	12.7707	-8.51027	2.6809e-07	4.25324e-05	7.20376	O95810					O95810	Caveolae-associated protein 2 (Cavin-2) (PS-p68) (Phosphatidylserine-binding protein) (Serum deprivation-response protein)	CAVIN2 SDPR	-0.602742	4.25324e-05
-0.592472	13.2455	-13.6215	3.73202e-10	5.92085e-07	13.5499	P50591					P50591	Tumor necrosis factor ligand superfamily member 10 (Apo-2 ligand) (Apo-2L) (TNF-related apoptosis-inducing ligand) (Protein TRAIL) (CD antigen CD253)	TNFSF10 APO2L TRAIL	-0.592472	5.92085e-07
-0.589671	13.0504	-5.75709	3.07517e-05	0.00119724	2.48584	Q5U3C3					Q5U3C3	Transmembrane protein 164	TMEM164	-0.589671	0.00119724
-0.577145	12.9965	-6.39149	9.41921e-06	0.000548388	3.64541	Q14571					Q14571	Inositol 1,4,5-trisphosphate receptor type 2 (IP3 receptor isoform 2) (IP3R 2) (InsP3R2) (Type 2 inositol 1,4,5-trisphosphate receptor) (Type 2 InsP3 receptor)	ITPR2	-0.577145	0.000548388
-0.575032	14.4413	-6.46655	8.21858e-06	0.000496715	3.81756	Q01469					Q01469	Fatty acid-binding protein 5 (Epidermal-type fatty acid-binding protein) (E-FABP) (Fatty acid-binding protein, epidermal) (Psoriasis-associated fatty acid-binding protein homolog) (PA-FABP)	FABP5	-0.575032	0.000496715
-0.573368	14.1997	-8.30655	3.68118e-07	5.30927e-05	6.87107	Q8WUM9					Q8WUM9	Sodium-dependent phosphate transporter 1 (Gibbon ape leukemia virus receptor 1) (GLVR-1) (Leukemia virus receptor 1 homolog) (Phosphate transporter 1) (PiT-1) (Solute carrier family 20 member 1)	SLC20A1 GLVR1 PIT1	-0.573368	5.30927e-05
-0.571716	14.3297	-5.5346	4.71674e-05	0.0016816	2.04029	Q99795					Q99795	Cell surface A33 antigen (Glycoprotein A33)	GPA33	-0.571716	0.0016816
-0.566441	11.9853	-6.08579	1.65447e-05	0.000795399	3.03896	O75600					O75600	2-amino-3-ketobutyrate coenzyme A ligase, mitochondrial (AKB ligase) (EC 2.3.1.29) (Aminoacetone synthase) (Glycine acetyltransferase)	GCAT KBL	-0.566441	0.000795399
-0.565356	13.2235	-6.82341	4.34352e-06	0.000329202	4.39549	Q9BUK0					Q9BUK0	Coiled-coil-helix-coiled-coil-helix domain-containing protein 7	CHCHD7	-0.565356	0.000329202
-0.556207	13.6278	-8.11227	5.0047e-07	6.75741e-05	6.58712	O43657					O43657	Tetraspanin-6 (Tspan-6) (A15 homolog) (Putative NF-kappa-B-activating protein 321) (T245 protein) (Tetraspanin TM4-D) (Transmembrane 4 superfamily member 6)	TSPAN6 TM4SF6 UNQ767/PRO1560	-0.556207	6.75741e-05
-0.555039	15.3406	-7.47274	1.42287e-06	0.000143326	5.54703	P07305					P07305	Histone H1.0 (Histone H1') (Histone H1(0)) [Cleaved into: Histone H1.0, N-terminally processed]	H1-0 H1F0 H1FV	-0.555039	0.000143326
-0.551639	13.7051	-8.31232	3.64799e-07	5.30927e-05	6.88117	P35222					P35222	Catenin beta-1 (Beta-catenin)	CTNNB1 CTNNB OK/SW-cl.35 PRO2286	-0.551639	5.30927e-05
-0.548474	12.6271	-10.8104	1.03206e-08	5.03805e-06	10.3846	Q9NUU6					Q9NUU6	Inactive ubiquitin thioesterase OTULINL	OTULINL FAM105A	-0.548474	5.03805e-06
-0.540563	13.2061	-11.4591	4.53034e-09	3.03854e-06	11.1179	P29279					P29279	CCN family member 2 (Cellular communication network factor 2) (Connective tissue growth factor) (Hypertrophic chondrocyte-specific protein 24) (Insulin-like growth factor-binding protein 8) (IBP-8) (IGF-binding protein 8) (IGFBP-8)	CCN2 CTGF HCS24 IGFBP8	-0.540563	3.03854e-06
-0.528975	13.3155	-6.91783	3.67984e-06	0.000295598	4.56721	P09237					P09237	Matrilysin (EC 3.4.24.23) (Matrin) (Matrix metalloproteinase-7) (MMP-7) (Pump-1 protease) (Uterine metalloproteinase)	MMP7 MPSL1 PUMP1	-0.528975	0.000295598
-0.526648	12.038	-12.3172	1.61146e-09	1.27829e-06	12.0547	Q9BYV7					Q9BYV7	Beta,beta-carotene 9',10'-oxygenase (EC 1.13.11.71) (B-diox-II) (Beta-carotene dioxygenase 2)	BCO2 BCDO2	-0.526648	1.27829e-06
-0.526231	12.6254	-10.2328	2.22013e-08	9.39265e-06	9.64075	Q08345					Q08345	Epithelial discoidin domain-containing receptor 1 (Epithelial discoidin domain receptor 1) (EC 2.7.10.1) (CD167 antigen-like family member A) (Cell adhesion kinase) (Discoidin receptor tyrosine kinase) (HGK2) (Mammary carcinoma kinase 10) (MCK-10) (Protein-tyrosine kinase 3A) (Protein-tyrosine kinase RTK-6) (TRK E) (Tyrosine kinase DDR) (Tyrosine-protein kinase CAK) (CD antigen CD167a)	DDR1 CAK EDDR1 NEP NTRK4 PTK3A RTK6 TRKE	-0.526231	9.39265e-06
-0.522463	13.1737	-5.92884	2.22028e-05	0.000971719	2.82022	Q9UH62					Q9UH62	Armadillo repeat-containing X-linked protein 3 (ARM protein lost in epithelial cancers on chromosome X 3) (Protein ALEX3)	ARMCX3 ALEX3 BM-017 UNQ2517/PRO6007	-0.522463	0.000971719
-0.520338	13.6748	-5.54074	4.66101e-05	0.00167112	1.99979	O60238					O60238	BCL2/adenovirus E1B 19 kDa protein-interacting protein 3-like (Adenovirus E1B19K-binding protein B5) (BCL2/adenovirus E1B 19 kDa protein-interacting protein 3A) (NIP3-like protein X) (NIP3L)	BNIP3L BNIP3A BNIP3H NIX	-0.520338	0.00167112
-0.50606	12.9308	-9.67087	4.82931e-08	1.7026e-05	8.8753	Q96C24					Q96C24	Synaptotagmin-like protein 4 (Exophilin-2) (Granuphilin)	SYTL4	-0.50606	1.7026e-05
-0.497396	14.1575	-8.88382	1.51839e-07	3.21191e-05	7.74842	P37173					P37173	TGF-beta receptor type-2 (TGFR-2) (EC 2.7.11.30) (TGF-beta type II receptor) (Transforming growth factor-beta receptor type II) (TGF-beta receptor type II) (TbetaR-II)	TGFBR2	-0.497396	3.21191e-05
-0.496132	13.3934	-5.06097	0.000119746	0.00330396	1.06697	Q96HP8					Q96HP8	Transmembrane protein 176A (Hepatocellular carcinoma-associated antigen 112)	TMEM176A HCA112	-0.496132	0.00330396
-0.489201	12.8403	-5.86168	2.52068e-05	0.00105554	2.72045	O95407					O95407	Tumor necrosis factor receptor superfamily member 6B (Decoy receptor 3) (DcR3) (Decoy receptor for Fas ligand) (M68)	TNFRSF6B DCR3 TR6 UNQ186/PRO212	-0.489201	0.00105554
-0.482766	12.5915	-5.54514	4.62146e-05	0.00167112	2.00966	Q9H2F3					Q9H2F3	3 beta-hydroxysteroid dehydrogenase type 7 (3 beta-hydroxysteroid dehydrogenase type VII) (3-beta-HSD VII) (3-beta-hydroxy-Delta(5)-C27 steroid oxidoreductase) (C(27) 3-beta-HSD) (EC 1.1.1.-) (Cholest-5-ene-3-beta,7-alpha-diol 3-beta-dehydrogenase) (EC 1.1.1.181)	HSD3B7	-0.482766	0.00167112
-0.474916	14.8733	-5.67285	3.61304e-05	0.00135671	2.36034	Q96B21					Q96B21	Transmembrane protein 45B	TMEM45B	-0.474916	0.00135671
-0.454003	13.479	-7.12026	2.58943e-06	0.0002191	4.96282	P49326					P49326	Flavin-containing monooxygenase 5 (FMO 5) (Baeyer-Villiger monooxygenase 1) (hBVMO1) (EC 1.14.13.-) (Dimethylaniline monooxygenase [N-oxide-forming] 5) (EC 1.14.13.8) (Dimethylaniline oxidase 5) (NAPDH oxidase) (EC 1.6.3.1)	FMO5	-0.454003	0.0002191
-0.453386	9.88273	-3.12346	0.00662102	0.0501362	-2.87282	Q8WXF7					Q9UJ83	2-hydroxyacyl-CoA lyase 1 (EC 4.1.2.n2) (2-hydroxyphytanoyl-CoA lyase) (2-HPCL) (Phytanoyl-CoA 2-hydroxylase 2)	HACL1 HPCL HPCL2 PHYH2 HSPC279	-0.453	0.000815873
-0.453	13.016	-6.05616	1.74848e-05	0.000815873	3.06119	Q9UJ83					O14966	Ras-related protein Rab-7L1 (Rab-7-like protein 1) (Ras-related protein Rab-29)	RAB29 RAB7L1	-0.45213	0.000303843
-0.45213	13.6219	-6.89164	3.85253e-06	0.000303843	4.54169	O14966					Q8TEB7	E3 ubiquitin-protein ligase RNF128 (EC 2.3.2.27) (Gene related to anergy in lymphocytes protein) (GRAIL) (RING finger protein 128) (RING-type E3 ubiquitin transferase RNF128)	RNF128	-0.451704	0.00398905
-0.451704	13.8865	-4.9116	0.000161548	0.00398905	0.912705	Q8TEB7					Q96JB6	Lysyl oxidase homolog 4 (EC 1.4.3.-) (Lysyl oxidase-like protein 4) (Lysyl oxidase-related protein C)	LOXL4 LOXC	-0.449656	3.03854e-06
-0.449656	13.4411	-11.4145	4.78812e-09	3.03854e-06	11.1187	Q96JB6					Q32M45	Anoctamin-4 (Transmembrane protein 16D)	ANO4 TMEM16D	-0.435528	0.00792617
-0.439692	13.5321	-2.92054	0.010096	0.067531	-3.14433	P00750					Q16555	Dihydropyrimidinase-related protein 2 (DRP-2) (Collapsin response mediator protein 2) (CRMP-2) (N2A3) (Unc-33-like phosphoprotein 2) (ULIP-2)	DPYSL2 CRMP2 ULIP2	-0.421666	0.0100754
-0.435528	15.2322	-4.42045	0.000439649	0.00792617	-0.181178	Q32M45					Q70UQ0	Inhibitor of nuclear factor kappa-B kinase-interacting protein (I kappa-B kinase-interacting protein) (IKBKB-interacting protein) (IKK-interacting protein)	IKBIP IKIP	-0.420718	0.00219087
-0.427904	13.8057	-2.61329	0.0189515	0.102529	-3.84253	P80297					P27487	Dipeptidyl peptidase 4 (EC 3.4.14.5) (ADABP) (Adenosine deaminase complexing protein 2) (ADCP-2) (Dipeptidyl peptidase IV) (DPP IV) (T-cell activation antigen CD26) (TP103) (CD antigen CD26) [Cleaved into: Dipeptidyl peptidase 4 membrane form (Dipeptidyl peptidase IV membrane form); Dipeptidyl peptidase 4 soluble form (Dipeptidyl peptidase IV soluble form)]	DPP4 ADCP2 CD26	-0.418712	0.000169822
-0.421666	13.661	-4.24148	0.000636657	0.0100754	-0.624771	Q16555					O60437	Periplakin (190 kDa paraneoplastic pemphigus antigen) (195 kDa cornified envelope precursor protein)	PPL KIAA0568	-0.414601	7.31891e-05
-0.420718	13.4798	-5.33156	7.00829e-05	0.00219087	1.62076	Q70UQ0					Q12797	Aspartyl/asparaginyl beta-hydroxylase (EC 1.14.11.16) (Aspartate beta-hydroxylase) (ASP beta-hydroxylase) (Peptide-aspartate beta-dioxygenase)	ASPH BAH	-0.403532	0.000179736
-0.418712	14.3107	-7.32911	1.81242e-06	0.000169822	5.29743	P27487					P04233	HLA class II histocompatibility antigen gamma chain (HLA-DR antigens-associated invariant chain) (Ia antigen-associated invariant chain) (Ii) (CD antigen CD74) [Cleaved into: Class-II-associated invariant chain peptide (CLIP)]	CD74 DHLAG	-0.403398	0.00117937
-0.414601	13.0497	-7.9992	5.99722e-07	7.31891e-05	6.39222	O60437					P80188	Neutrophil gelatinase-associated lipocalin (NGAL) (25 kDa alpha-2-microglobulin-related subunit of MMP-9) (Lipocalin-2) (Oncogene 24p3) (Siderocalin) (p25)	LCN2 HNL NGAL	-0.400067	0.00399263
-0.403532	14.4754	-7.27625	1.98259e-06	0.000179736	5.2145	Q12797					P13498	Cytochrome b-245 light chain (Cytochrome b(558) alpha chain) (Cytochrome b558 subunit alpha) (Neutrophil cytochrome b 22 kDa polypeptide) (Superoxide-generating NADPH oxidase light chain subunit) (p22 phagocyte B-cytochrome) (p22-phox) (p22phox)	CYBA	-0.399176	2.54655e-05
-0.403398	13.5702	-5.7682	3.01069e-05	0.00117937	2.54622	P04233					Q9NUQ2	1-acyl-sn-glycerol-3-phosphate acyltransferase epsilon (EC 2.3.1.51) (1-acylglycerol-3-phosphate O-acyltransferase 5) (1-AGP acyltransferase 5) (1-AGPAT 5) (Lysophosphatidic acid acyltransferase epsilon) (LPAAT-epsilon)	AGPAT5	-0.39316	2.41854e-05
-0.400067	13.3575	-4.90922	0.000162323	0.00399263	0.871878	P80188					P51878	Caspase-5 (CASP-5) (EC 3.4.22.58) (ICE(rel)-III) (Protease ICH-3) (Protease TY) [Cleaved into: Caspase-5 subunit p20; Caspase-5 subunit p10]	CASP5 ICH3	-0.393118	0.0429148
-0.399176	13.6967	-9.06241	1.16373e-07	2.54655e-05	8.01814	P13498					Q969W9	Protein TMEPAI (Prostate transmembrane protein androgen induced 1) (Solid tumor-associated 1 protein) (Transmembrane prostate androgen-induced protein)	PMEPA1 STAG1 TMEPAI	-0.387146	2.43096e-05
-0.39316	13.4494	-9.14585	1.029e-07	2.41854e-05	8.13382	Q9NUQ2					P23470	Receptor-type tyrosine-protein phosphatase gamma (Protein-tyrosine phosphatase gamma) (R-PTP-gamma) (EC 3.1.3.48)	PTPRG PTPG	-0.38582	0.000963558
-0.393118	9.68654	-3.22009	0.00540999	0.0429148	-2.7287	P51878					Q9HCH5	Synaptotagmin-like protein 2 (Breast cancer-associated antigen SGA-72M) (Exophilin-4)	SYTL2 KIAA1597 SGA72M SLP2 SLP2A	-0.382843	1.17148e-05
-0.387146	13.1877	-9.11765	1.0726e-07	2.43096e-05	8.07679	Q969W9					Q8NBM8	Prenylcysteine oxidase-like (EC 1.8.3.-)	PCYOX1L PSEC0105	-0.378345	0.000152771
-0.38582	10.6771	-5.93699	2.18645e-05	0.000963558	2.80322	P23470					Q53H82	Endoribonuclease LACTB2 (EC 3.1.27.-) (Beta-lactamase-like protein 2)	LACTB2 CGI-83	-0.376708	1.71792e-05
-0.382843	12.2507	-9.97963	3.13821e-08	1.17148e-05	9.29839	Q9HCH5					Q8IWY9	Codanin-1	CDAN1 UNQ664/PRO1295	-0.374307	0.0158069
-0.378345	11.288	-7.41612	1.56478e-06	0.000152771	5.47014	Q8NBM8					P22732	Solute carrier family 2, facilitated glucose transporter member 5 (Fructose transporter) (Glucose transporter type 5, small intestine) (GLUT-5)	SLC2A5 GLUT5	-0.372899	0.0382037
-0.376708	13.46	-9.57133	5.56124e-08	1.71792e-05	8.73735	Q53H82					Q14541	Hepatocyte nuclear factor 4-gamma (HNF-4-gamma) (Nuclear receptor subfamily 2 group A member 2)	HNF4G NR2A2	-0.371406	0.000612427
-0.374307	7.81285	-3.92352	0.00123569	0.0158069	-1.26346	Q8IWY9					Q685J3	Mucin-17 (MUC-17) (Small intestinal mucin-3) (MUC-3)	MUC17 MUC3	-0.37091	0.00326853
-0.372899	11.0172	-3.31315	0.00445156	0.0382037	-2.46073	P22732					Q02338	D-beta-hydroxybutyrate dehydrogenase, mitochondrial (EC 1.1.1.30) (3-hydroxybutyrate dehydrogenase) (BDH) (Short chain dehydrogenase/reductase family 9C member 1)	BDH1 BDH SDR9C1	-0.369421	0.00180716
-0.371406	13.2011	-6.30651	1.10017e-05	0.000612427	3.55091	Q14541					P22223	Cadherin-3 (Placental cadherin) (P-cadherin)	CDH3 CDHP	-0.366266	0.0457279
-0.37091	13.3644	-5.07739	0.000115887	0.00326853	1.1657	Q685J3					Q8IZV5	Retinol dehydrogenase 10 (EC 1.1.1.300) (Short chain dehydrogenase/reductase family 16C member 4)	RDH10 SDR16C4 UNQ9375/PRO34191	-0.358698	0.000388401
-0.369421	14.299	-5.48604	5.18284e-05	0.00180716	1.94898	Q02338					Q07617	Sperm-associated antigen 1 (HSD-3.8) (Infertility-related sperm protein Spag-1)	SPAG1	-0.35422	7.30906e-05
-0.366266	13.2869	-3.18145	0.0058655	0.0457279	-2.80114	P22223					Q02127	Dihydroorotate dehydrogenase (quinone), mitochondrial (DHOdehase) (EC 1.3.5.2) (Dihydroorotate oxidase)	DHODH	-0.351607	0.000132656
-0.358698	12.6663	-6.65899	5.81438e-06	0.000388401	4.10924	Q8IZV5					Q3YBM2	Transmembrane protein 176B (Protein LR8)	TMEM176B LR8	-0.349723	7.60567e-05
-0.35422	12.8743	-8.03595	5.65374e-07	7.30906e-05	6.47508	Q07617					Q70CQ3	Ubiquitin carboxyl-terminal hydrolase 30 (EC 3.4.19.12) (Deubiquitinating enzyme 30) (Ubiquitin thioesterase 30) (Ubiquitin-specific-processing protease 30) (Ub-specific protease 30)	USP30	-0.348006	0.000440265
-0.351607	14.3539	-7.55836	1.23333e-06	0.000132656	5.66699	Q02127					Q92824	Proprotein convertase subtilisin/kexin type 5 (EC 3.4.21.-) (Proprotein convertase 5) (PC5) (Proprotein convertase 6) (PC6) (hPC6) (Subtilisin/kexin-like protease PC5)	PCSK5 PC5 PC6	-0.346174	0.0274665
-0.349723	13.7138	-7.96349	6.35204e-07	7.60567e-05	6.31317	Q3YBM2					Q9H7M9	V-type immunoglobulin domain-containing suppressor of T-cell activation (Platelet receptor Gi24) (Stress-induced secreted protein-1) (Sisp-1) (V-set domain-containing immunoregulatory receptor) (V-set immunoregulatory receptor)	VSIR C10orf54 SISP1 VISTA PP2135 UNQ730/PRO1412	-0.343094	0.00130915
-0.348006	12.5225	-6.5538	7.02069e-06	0.000440265	3.92072	Q70CQ3					O94907	Dickkopf-related protein 1 (Dickkopf-1) (Dkk-1) (hDkk-1) (SK)	DKK1 UNQ492/PRO1008	-0.341597	0.00391813
-0.346174	10.6505	-3.54955	0.00270943	0.0274665	-1.97662	Q92824					P06396	Gelsolin (AGEL) (Actin-depolymerizing factor) (ADF) (Brevin)	GSN	-0.340978	0.0066664
-0.344422	13.9354	-2.23362	0.040309	0.163555	-4.62474	P22676					P27701	CD82 antigen (C33 antigen) (IA4) (Inducible membrane protein R2) (Metastasis suppressor Kangai-1) (Suppressor of tumorigenicity 6 protein) (Tetraspanin-27) (Tspan-27) (CD antigen CD82)	CD82 KAI1 SAR2 ST6 TSPAN27	-0.339986	0.000795753
-0.343094	14.3361	-5.69767	3.44512e-05	0.00130915	2.32584	Q9H7M9					Q5XXA6	Anoctamin-1 (Discovered on gastrointestinal stromal tumors protein 1) (Oral cancer overexpressed protein 2) (Transmembrane protein 16A) (Tumor-amplified and overexpressed sequence 2)	ANO1 DOG1 ORAOV2 TAOS2 TMEM16A	-0.338855	0.00033655
-0.341597	11.3156	-4.93623	0.000153737	0.00391813	0.974381	O94907					O60635	Tetraspanin-1 (Tspan-1) (Tetraspan NET-1) (Tetraspanin TM4-C)	TSPAN1	-0.337869	0.000806634
-0.340978	13.7996	-4.54737	0.000338664	0.0066664	0.126243	P06396					Q9Y5J9	Mitochondrial import inner membrane translocase subunit Tim8 B (DDP-like protein) (Deafness dystonia protein 2)	TIMM8B DDP2 DDPL TIM8B	-0.337776	0.00203749
-0.339986	12.9738	-6.0815	1.66775e-05	0.000795753	3.1259	P27701					P35367	Histamine H1 receptor (H1R) (HH1R)	HRH1	-0.337095	0.000169822
-0.338855	13.8698	-6.80236	4.50784e-06	0.00033655	4.41773	Q5XXA6					Q9HBH1	Peptide deformylase, mitochondrial (EC 3.5.1.88) (Polypeptide deformylase)	PDF PDF1A	-0.335869	5.54807e-05
-0.337869	15.9498	-6.06622	1.71597e-05	0.000806634	3.05567	O60635					O75911	Short-chain dehydrogenase/reductase 3 (EC 1.1.1.300) (DD83.1) (Retinal short-chain dehydrogenase/reductase 1) (retSDR1) (Retinol dehydrogenase 17) (Short chain dehydrogenase/reductase family 16C member 1)	DHRS3 RDH17 SDR16C1 UNQ2424/PRO4983	-0.335523	0.00570669
-0.337776	13.2288	-5.4133	5.97184e-05	0.00203749	1.76821	Q9Y5J9					Q9P227	Rho GTPase-activating protein 23 (Rho-type GTPase-activating protein 23)	ARHGAP23 KIAA1501	-0.334948	0.00458947
-0.337095	13.1802	-7.33391	1.79775e-06	0.000169822	5.28906	P35367					Q9UF12	Hydroxyproline dehydrogenase (HYPDH) (EC 1.5.5.3) (Kidney and liver proline oxidase 1) (HsPOX1) (Probable proline dehydrogenase 2) (EC 1.5.5.2) (Probable proline oxidase 2)	PRODH2 HSPOX1 HYPDH	-0.330424	0.0109727
-0.335869	13.3614	-8.26425	3.93418e-07	5.54807e-05	6.81163	Q9HBH1					P12830	Cadherin-1 (CAM 120/80) (Epithelial cadherin) (E-cadherin) (Uvomorulin) (CD antigen CD324) [Cleaved into: E-Cad/CTF1; E-Cad/CTF2; E-Cad/CTF3]	CDH1 CDHE UVO	-0.330405	3.25337e-05
-0.335523	14.0815	-4.66221	0.000267778	0.00570669	0.263826	O75911					P21860	Receptor tyrosine-protein kinase erbB-3 (EC 2.7.10.1) (Proto-oncogene-like protein c-ErbB-3) (Tyrosine kinase-type cell surface receptor HER3)	ERBB3 HER3	-0.330232	0.0010461
-0.334948	12.9307	-4.81772	0.000195247	0.00458947	0.592055	Q9P227					P16949	Stathmin (Leukemia-associated phosphoprotein p18) (Metablastin) (Oncoprotein 18) (Op18) (Phosphoprotein p19) (pp19) (Prosolin) (Protein Pr22) (pp17)	STMN1 C1orf215 LAP18 OP18	-0.329659	0.029274
-0.330424	13.1942	-4.18331	0.000718451	0.0109727	-0.685271	Q9UF12					O95084	Serine protease 23 (EC 3.4.21.-) (Putative secreted protein Zsig13)	PRSS23 ZSIG13 UNQ270/PRO307	-0.32815	0.00998195
-0.330405	14.1331	-8.85345	1.58926e-07	3.25337e-05	7.69433	P12830					O75473	Leucine-rich repeat-containing G-protein coupled receptor 5 (G-protein coupled receptor 49) (G-protein coupled receptor 67) (G-protein coupled receptor HG38)	LGR5 GPR49 GPR67	-0.328083	0.000725025
-0.330232	14.018	-5.87538	2.45618e-05	0.0010461	2.68525	P21860					P31785	Cytokine receptor common subunit gamma (Interleukin-2 receptor subunit gamma) (IL-2 receptor subunit gamma) (IL-2R subunit gamma) (IL-2RG) (gammaC) (p64) (CD antigen CD132)	IL2RG	-0.327511	0.00106991
-0.329659	14.0484	-3.50352	0.0029846	0.029274	-2.12692	P16949					Q5T601	Adhesion G-protein coupled receptor F1 (G protein-coupled receptor 110) (G protein-coupled receptor KPG_012) (G protein-coupled receptor PGR19)	ADGRF1 GPR110 PGR19	-0.326955	0.00055746
-0.32815	11.8758	-4.25324	0.000621316	0.00998195	-0.579475	O95084					Q96IR7	4-hydroxyphenylpyruvate dioxygenase-like protein (HPD-like protein) (EC 1.13.-.-) (Glyoxalase domain-containing protein 1)	HPDL GLOXD1	-0.325705	0.000385419
-0.328083	12.1408	-6.18253	1.38241e-05	0.000725025	3.32671	O75473					P52926	High mobility group protein HMGI-C (High mobility group AT-hook protein 2)	HMGA2 HMGIC	-0.325476	0.00233194
-0.327511	13.1668	-5.84266	2.61323e-05	0.00106991	2.60402	P31785					P00749	Urokinase-type plasminogen activator (U-plasminogen activator) (uPA) (EC 3.4.21.73) [Cleaved into: Urokinase-type plasminogen activator long chain A; Urokinase-type plasminogen activator short chain A; Urokinase-type plasminogen activator chain B]	PLAU	-0.325407	0.00359216
-0.326955	12.6075	-6.37327	9.73724e-06	0.00055746	3.59037	Q5T601					P51687	Sulfite oxidase, mitochondrial (EC 1.8.3.1)	SUOX	-0.325129	0.000794145
-0.325705	13.364	-6.66924	5.70902e-06	0.000385419	4.1589	Q96IR7					P20648	Potassium-transporting ATPase alpha chain 1 (EC 7.2.2.19) (Gastric H(+)/K(+) ATPase subunit alpha) (Proton pump)	ATP4A	-0.324859	0.0377641
-0.325476	13.1694	-5.28165	7.7309e-05	0.00233194	1.65207	P52926					Q14451	Growth factor receptor-bound protein 7 (B47) (Epidermal growth factor receptor GRB-7) (GRB7 adapter protein)	GRB7	-0.323323	0.000622794
-0.325407	13.228	-5.00225	0.000134663	0.00359216	1.05452	P00749					P52758	2-iminobutanoate/2-iminopropanoate deaminase (EC 3.5.99.10) (14.5 kDa translational inhibitor protein) (hp14.5) (p14.5) (Heat-responsive protein 12) (Reactive intermediate imine deaminase A homolog) (Translation inhibitor L-PSP ribonuclease) (UK114 antigen homolog)	RIDA HRSP12	-0.3227	7.30906e-05
-0.325129	10.6965	-6.0953	1.6254e-05	0.000794145	3.10926	P51687					P37268	Squalene synthase (SQS) (SS) (EC 2.5.1.21) (FPP:FPP farnesyltransferase) (Farnesyl-diphosphate farnesyltransferase) (Farnesyl-diphosphate farnesyltransferase 1)	FDFT1	-0.322047	0.00911644
-0.324977	9.82761	-2.08909	0.053223	0.194138	-4.89633	Q9UMR2					Q6PL18	ATPase family AAA domain-containing protein 2 (EC 3.6.1.-) (AAA nuclear coregulator cancer-associated protein) (ANCCA)	ATAD2 L16 PRO2000	-0.321771	0.00075091
-0.324859	14.7981	-3.32284	0.00436198	0.0377641	-2.50073	P20648					P54289	Voltage-dependent calcium channel subunit alpha-2/delta-1 (Voltage-gated calcium channel subunit alpha-2/delta-1) [Cleaved into: Voltage-dependent calcium channel subunit alpha-2-1; Voltage-dependent calcium channel subunit delta-1]	CACNA2D1 CACNL2A CCHL2A MHS3	-0.319554	0.00911644
-0.323323	12.1736	-6.27858	1.15805e-05	0.000622794	3.41591	Q14451					Q16647	Prostacyclin synthase (EC 5.3.99.4) (Hydroperoxy icosatetraenoate dehydratase) (EC 4.2.1.152) (Prostaglandin I2 synthase)	PTGIS CYP8 CYP8A1	-0.319008	0.00158271
-0.3227	13.9516	-8.0141	5.85538e-07	7.30906e-05	6.41006	P52758					Q6IA17	Single Ig IL-1-related receptor (Single Ig IL-1R-related molecule) (Single immunoglobulin domain-containing IL1R-related protein) (Toll/interleukin-1 receptor 8) (TIR8)	SIGIRR UNQ301/PRO342	-0.313341	0.0176747
-0.322047	13.4669	-4.31245	0.000549562	0.00911644	-0.268237	P37268					P05156	Complement factor I (EC 3.4.21.45) (C3B/C4B inactivator) [Cleaved into: Complement factor I heavy chain; Complement factor I light chain]	CFI IF	-0.311678	7.30906e-05
-0.321771	12.1585	-6.15474	1.45544e-05	0.00075091	3.24217	Q6PL18					P13688	Carcinoembryonic antigen-related cell adhesion molecule 1 (Biliary glycoprotein 1) (BGP-1) (CD antigen CD66a)	CEACAM1 BGP BGP1	-0.310742	0.00652437
-0.319605	11.2119	-2.81257	0.0126152	0.0784861	-3.42459	O15061					Q16790	Carbonic anhydrase 9 (EC 4.2.1.1) (Carbonate dehydratase IX) (Carbonic anhydrase IX) (CA-IX) (CAIX) (Membrane antigen MN) (P54/58N) (Renal cell carcinoma-associated antigen G250) (RCC-associated antigen G250) (pMW1)	CA9 G250 MN	-0.309934	0.0255739
-0.319554	14.0105	-4.31188	0.000550205	0.00911644	-0.440552	P54289					Q96I99	Succinate--CoA ligase [GDP-forming] subunit beta, mitochondrial (EC 6.2.1.4) (GTP-specific succinyl-CoA synthetase subunit beta) (G-SCS) (GTPSCS) (Succinyl-CoA synthetase beta-G chain) (SCS-betaG)	SUCLG2	-0.309924	0.00709536
-0.319008	13.5001	-5.58669	4.26478e-05	0.00158271	2.16437	Q16647					Q96K19	E3 ubiquitin-protein ligase RNF170 (EC 2.3.2.27) (Putative LAG1-interacting protein) (RING finger protein 170) (RING-type E3 ubiquitin transferase RNF170)	RNF170	-0.309802	0.00102225
-0.313341	13.0234	-3.84776	0.00144829	0.0176747	-1.36887	Q6IA17					P00973	2'-5'-oligoadenylate synthase 1 ((2-5')oligo(A) synthase 1) (2-5A synthase 1) (EC 2.7.7.84) (E18/E16) (p46/p42 OAS)	OAS1 OIAS	-0.306223	3.42751e-05
-0.311678	11.7817	-8.01213	5.87397e-07	7.30906e-05	6.42643	P05156					P18564	Integrin beta-6	ITGB6	-0.305699	0.000400408
-0.310742	13.8948	-4.5615	0.000328994	0.00652437	0.215157	P13688					P05091	Aldehyde dehydrogenase, mitochondrial (EC 1.2.1.3) (ALDH class 2) (ALDH-E2) (ALDHI)	ALDH2 ALDM	-0.305239	0.00228245
-0.309934	12.9291	-3.59505	0.00246229	0.0255739	-1.88713	Q16790					O75564	Jerky protein homolog	JRK JH8	-0.304282	0.0142109
-0.309924	14.0276	-4.49797	0.000374808	0.00709536	-0.0679744	Q96I99					P35221	Catenin alpha-1 (Alpha E-catenin) (Cadherin-associated protein) (Renal carcinoma antigen NY-REN-13)	CTNNA1	-0.303985	1.95615e-05
-0.309802	12.5034	-5.89113	2.38407e-05	0.00102225	2.67954	Q96K19					P19438	Tumor necrosis factor receptor superfamily member 1A (Tumor necrosis factor receptor 1) (TNF-R1) (Tumor necrosis factor receptor type I) (TNF-RI) (TNFR-I) (p55) (p60) (CD antigen CD120a) [Cleaved into: Tumor necrosis factor receptor superfamily member 1A, membrane form; Tumor necrosis factor-binding protein 1 (TBPI)]	TNFRSF1A TNFAR TNFR1	-0.303409	0.00430876
-0.308774	13.7524	-2.41827	0.0280365	0.130154	-4.19865	P11166					P00505	Aspartate aminotransferase, mitochondrial (mAspAT) (EC 2.6.1.1) (EC 2.6.1.7) (Fatty acid-binding protein) (FABP-1) (Glutamate oxaloacetate transaminase 2) (Kynurenine aminotransferase 4) (Kynurenine aminotransferase IV) (Kynurenine--oxoglutarate transaminase 4) (Kynurenine--oxoglutarate transaminase IV) (Plasma membrane-associated fatty acid-binding protein) (FABPpm) (Transaminase A)	GOT2 KYAT4	-0.302487	0.00017228
-0.306223	12.1256	-8.74774	1.86423e-07	3.42751e-05	7.55649	P00973					Q6JQN1	Acyl-CoA dehydrogenase family member 10 (ACAD-10) (EC 1.3.99.-)	ACAD10	-0.302193	0.00112704
-0.305699	12.2284	-6.63609	6.05723e-06	0.000400408	4.08782	P18564					Q9BYF1	Angiotensin-converting enzyme 2 (EC 3.4.17.23) (Angiotensin-converting enzyme homolog) (ACEH) (Angiotensin-converting enzyme-related carboxypeptidase) (ACE-related carboxypeptidase) (EC 3.4.17.-) (Metalloprotease MPROT15) [Cleaved into: Processed angiotensin-converting enzyme 2]	ACE2 UNQ868/PRO1885	-0.300341	0.00218686
-0.305239	14.9726	-5.30326	7.40915e-05	0.00228245	1.6303	P05091					O95832	Claudin-1 (Senescence-associated epithelial membrane protein)	CLDN1 CLD1 SEMP1 UNQ481/PRO944	-0.299734	4.17051e-05
-0.304282	10.5972	-3.99616	0.00106145	0.0142109	-1.03218	O75564					Q93050	V-type proton ATPase 116 kDa subunit a1 (V-ATPase 116 kDa subunit a1) (Clathrin-coated vesicle/synaptic vesicle proton pump 116 kDa subunit) (Vacuolar adenosine triphosphatase subunit Ac116) (Vacuolar proton pump subunit 1) (Vacuolar proton translocating ATPase 116 kDa subunit a isoform 1)	ATP6V0A1 ATP6N1 ATP6N1A VPP1	-0.298694	3.42751e-05
-0.303985	13.724	-9.3848	7.26545e-08	1.95615e-05	8.47928	P35221					A0A494C071	PWWP domain-containing 4	PWWP4	-0.298011	0.0104676
-0.303409	12.1152	-4.86379	0.000177891	0.00430876	0.712492	P19438					Q9Y4H2	Insulin receptor substrate 2 (IRS-2)	IRS2	-0.297755	0.000580796
-0.302487	14.8476	-7.30966	1.8732e-06	0.00017228	5.26125	P00505					P30530	Tyrosine-protein kinase receptor UFO (EC 2.7.10.1) (AXL oncogene)	AXL UFO	-0.297701	0.00108103
-0.302193	12.9539	-5.80517	2.80604e-05	0.00112704	2.55474	Q6JQN1					O60462	Neuropilin-2 (Vascular endothelial cell growth factor 165 receptor 2)	NRP2 VEGF165R2	-0.297304	0.00167112
-0.300341	10.7678	-5.33501	6.96101e-05	0.00218686	1.67047	Q9BYF1					O43325	LYR motif-containing protein 1	LYRM1	-0.296088	0.000976687
-0.299734	13.3304	-8.55183	2.51452e-07	4.17051e-05	7.25851	O95832					Q16787	Laminin subunit alpha-3 (Epiligrin 170 kDa subunit) (E170) (Epiligrin subunit alpha) (Kalinin subunit alpha) (Laminin-5 subunit alpha) (Laminin-6 subunit alpha) (Laminin-7 subunit alpha) (Nicein subunit alpha)	LAMA3 LAMNA	-0.29568	0.0312976
-0.298694	13.3944	-8.72	1.94438e-07	3.42751e-05	7.50722	Q93050					O75608	Acyl-protein thioesterase 1 (APT-1) (hAPT1) (EC 3.1.2.-) (Lysophospholipase 1) (Lysophospholipase I) (LPL-I) (LysoPLA I)	LYPLA1 APT1 LPL1	-0.294906	0.0115464
-0.298011	12.2173	-4.21241	0.000676289	0.0104676	-0.677466	A0A494C071					Q96PE7	Methylmalonyl-CoA epimerase, mitochondrial (EC 5.1.99.1) (DL-methylmalonyl-CoA racemase)	MCEE	-0.29478	0.0176437
-0.297755	13.0023	-6.34029	1.03419e-05	0.000580796	3.55219	Q9Y4H2					O14949	Cytochrome b-c1 complex subunit 8 (Complex III subunit 8) (Complex III subunit VIII) (Ubiquinol-cytochrome c reductase complex 9.5 kDa protein) (Ubiquinol-cytochrome c reductase complex ubiquinone-binding protein QP-C)	UQCRQ	-0.29429	0.0132533
-0.297701	12.909	-5.83335	2.65981e-05	0.00108103	2.58166	P30530					O15455	Toll-like receptor 3 (CD antigen CD283)	TLR3	-0.294243	0.00615991
-0.297683	8.82251	-2.72472	0.0151053	0.087908	-3.66941	O43597					Q75T13	GPI inositol-deacylase (EC 3.1.-.-) (Post-GPI attachment to proteins factor 1) (hPGAP1)	PGAP1 UNQ3024/PRO9822	-0.292736	0.00163802
-0.297304	13.0446	-5.5423	4.64697e-05	0.00167112	2.03678	O60462					Q15554	Telomeric repeat-binding factor 2 (TTAGGG repeat-binding factor 2) (Telomeric DNA-binding protein)	TERF2 TRBF2 TRF2	-0.291244	0.00207145
-0.296088	13.5556	-5.92234	2.24769e-05	0.000976687	2.79931	O43325					P28067	HLA class II histocompatibility antigen, DM alpha chain (MHC class II antigen DMA) (Really interesting new gene 6 protein)	HLA-DMA DMA RING6	-0.289805	0.00624017
-0.29568	11.213	-3.44874	0.00334874	0.0312976	-2.13437	Q16787					O95571	Persulfide dioxygenase ETHE1, mitochondrial (EC 1.13.11.18) (Ethylmalonic encephalopathy protein 1) (Hepatoma subtracted clone one protein) (Sulfur dioxygenase ETHE1)	ETHE1 HSCO	-0.288692	0.00646844
-0.294906	14.1127	-4.14505	0.00077799	0.0115464	-0.827673	O75608					Q6UXI9	Nephronectin (Preosteoblast EGF-like repeat protein with MAM domain) (Protein EGFL6-like)	NPNT EGFL6L POEM UNQ295/PRO334	-0.287973	0.003061
-0.29478	12.7514	-3.84952	0.00144297	0.0176437	-1.41351	Q96PE7					Q9Y6H3	Mitochondrial inner membrane protease ATP23 homolog (EC 3.4.24.-) (Ku70-binding protein 3) (XRCC6-binding protein 1)	ATP23 KUB3 XRCC6BP1	-0.287716	0.00116994
-0.29429	14.6647	-4.04394	0.000960598	0.0132533	-1.00874	O14949					O00560	Syntenin-1 (Melanoma differentiation-associated protein 9) (MDA-9) (Pro-TGF-alpha cytoplasmic domain-interacting protein 18) (TACIP18) (Scaffold protein Pbp1) (Syndecan-binding protein 1)	SDCBP MDA9 SYCL	-0.287095	0.00292388
-0.294243	10.8536	-4.60857	0.000298779	0.00615991	0.266425	O15455					O43169	Cytochrome b5 type B (Cytochrome b5 outer mitochondrial membrane isoform)	CYB5B CYB5M OMB5	-0.286426	0.00923247
-0.292736	12.3229	-5.56589	4.43963e-05	0.00163802	2.09365	Q75T13					Q8N1Q1	Carbonic anhydrase 13 (EC 4.2.1.1) (Carbonate dehydratase XIII) (Carbonic anhydrase XIII) (CA-XIII)	CA13	-0.286147	0.0132533
-0.291244	13.0801	-5.38406	6.32314e-05	0.00207145	1.72384	Q15554					Q6ZRQ5	Protein MMS22-like (Methyl methanesulfonate-sensitivity protein 22-like)	MMS22L C6orf167	-0.285972	0.003952
-0.289805	11.6082	-4.59876	0.00030483	0.00624017	0.131402	P28067					Q9HCB6	Spondin-1 (F-spondin) (Vascular smooth muscle cell growth-promoting factor)	SPON1 KIAA0762 VSGP	-0.285082	0.00057487
-0.28883	12.3972	-2.66657	0.0170078	0.09501	-3.83738	Q9BSY4					Q49AH0	Cerebral dopamine neurotrophic factor (ARMET-like protein 1) (Conserved dopamine neurotrophic factor)	CDNF ARMETL1	-0.28494	0.0477606
-0.288692	14.239	-4.56876	0.000324136	0.00646844	0.0680282	O95571					Q86X29	Lipolysis-stimulated lipoprotein receptor	LSR LISCH	-0.284276	0.00868362
-0.288201	14.2289	-2.88014	0.0109753	0.071362	-3.41652	P04179					Q96CM8	Medium-chain acyl-CoA ligase ACSF2, mitochondrial (EC 6.2.1.2)	ACSF2 UNQ493/PRO1009	-0.283256	0.0202751
-0.287973	12.2879	-5.11481	0.000107564	0.003061	1.20652	Q6UXI9					Q13137	Calcium-binding and coiled-coil domain-containing protein 2 (Antigen nuclear dot 52 kDa protein) (Nuclear domain 10 protein NDP52) (Nuclear domain 10 protein 52) (Nuclear dot protein 52)	CALCOCO2 NDP52	-0.282131	0.00263902
-0.287716	12.1319	-5.77893	2.94975e-05	0.00116994	2.48114	Q9Y6H3					Q8NBJ9	SID1 transmembrane family member 2	SIDT2 CGI-40 PSEC0072 UNQ685/PRO1325	-0.281792	0.000794145
-0.287095	12.8616	-5.14239	0.000101824	0.00292388	1.29005	O00560					Q9H0R5	Guanylate-binding protein 3 (EC 3.6.5.-) (GTP-binding protein 3) (GBP-3) (Guanine nucleotide-binding protein 3)	GBP3	-0.280613	0.00694719
-0.286426	14.8263	-4.30433	0.000558874	0.00923247	-0.474293	O43169					Q9Y277	Voltage-dependent anion-selective channel protein 3 (VDAC-3) (hVDAC3) (Outer mitochondrial membrane protein porin 3)	VDAC3	-0.280315	0.00033993
-0.286147	12.3152	-4.0439	0.000960684	0.0132533	-0.908715	Q8N1Q1					P06756	Integrin alpha-V (Vitronectin receptor) (Vitronectin receptor subunit alpha) (CD antigen CD51) [Cleaved into: Integrin alpha-V heavy chain; Integrin alpha-V light chain]	ITGAV MSK8 VNRA VTNR	-0.277772	0.0159167
-0.285972	15.323	-4.92507	0.000157226	0.003952	0.926873	Q6ZRQ5					P78504	Protein jagged-1 (Jagged1) (hJ1) (CD antigen CD339)	JAG1 JAGL1	-0.275588	0.00458947
-0.285082	13.2905	-6.35076	1.01458e-05	0.00057487	3.58416	Q9HCB6					Q16698	2,4-dienoyl-CoA reductase [(3E)-enoyl-CoA-producing], mitochondrial (EC 1.3.1.124) (2,4-dienoyl-CoA reductase [NADPH]) (4-enoyl-CoA reductase [NADPH]) (Short chain dehydrogenase/reductase family 18C member 1)	DECR1 DECR SDR18C1	-0.27523	0.000200871
-0.28494	11.247	-3.1583	0.00615634	0.0477606	-2.70549	Q49AH0					Q9BXS9	Solute carrier family 26 member 6 (Anion exchange transporter) (Pendrin-like protein 1) (Pendrin-L1)	SLC26A6	-0.274334	0.0116729
-0.284276	13.767	-4.35339	0.000504926	0.00868362	-0.314201	Q86X29					O14727	Apoptotic protease-activating factor 1 (APAF-1)	APAF1 KIAA0413	-0.272844	0.0311696
-0.283256	13.2892	-3.75562	0.00175721	0.0202751	-1.5616	Q96CM8					P56557	Transmembrane protein 50B (HCV p7-trans-regulated protein 3)	TMEM50B C21orf4 UNQ167/PRO193	-0.27231	0.000846293
-0.282131	12.5687	-5.20799	8.94089e-05	0.00263902	1.43889	Q13137					P21926	CD9 antigen (5H9 antigen) (Cell growth-inhibiting gene 2 protein) (Leukocyte antigen MIC3) (Motility-related protein) (MRP-1) (Tetraspanin-29) (Tspan-29) (p24) (CD antigen CD9)	CD9 MIC3 TSPAN29 GIG2	-0.27192	0.00458947
-0.281792	14.1066	-6.0926	1.6336e-05	0.000794145	3.10648	Q8NBJ9					Q96CC6	Inactive rhomboid protein 1 (iRhom1) (Epidermal growth factor receptor-related protein) (Rhomboid 5 homolog 1) (Rhomboid family member 1) (p100hRho)	RHBDF1 C16orf8 DIST1 IRHOM1	-0.27162	0.00839804
-0.280613	15.1248	-4.51441	0.000362357	0.00694719	-0.0152073	Q9H0R5					Q8NCN5	Pyruvate dehydrogenase phosphatase regulatory subunit, mitochondrial (PDPr)	PDPR KIAA1990	-0.271179	0.00242145
-0.280315	14.1637	-6.79008	4.60668e-06	0.00033993	4.36123	Q9Y277					P17936	Insulin-like growth factor-binding protein 3 (IBP-3) (IGF-binding protein 3) (IGFBP-3)	IGFBP3 IBP3	-0.270003	0.00591663
-0.278285	7.66627	-1.44072	0.169162	0.383804	-5.85118	Q71DI3					Q96KN1	Protein LRATD2 (Breast cancer membrane protein 101) (LRAT domain-containing 2) (Protein FAM84B) (Protein NSE2)	LRATD2 BCMP101 FAM84B NSE2	-0.269636	0.0170387
-0.277907	13.2825	-2.59408	0.0197032	0.104721	-3.84732	O94832					P31040	Succinate dehydrogenase [ubiquinone] flavoprotein subunit, mitochondrial (EC 1.3.5.1) (Flavoprotein subunit of complex II) (Fp)	SDHA SDH2 SDHF	-0.269474	0.0200082
-0.277847	14.2845	-3.01678	0.00826874	0.0583038	-3.05456	Q16831					Q9NYP7	Elongation of very long chain fatty acids protein 5 (EC 2.3.1.199) (3-keto acyl-CoA synthase ELOVL5) (ELOVL fatty acid elongase 5) (ELOVL FA elongase 5) (Fatty acid elongase 1) (hELO1) (Very long chain 3-ketoacyl-CoA synthase 5) (Very long chain 3-oxoacyl-CoA synthase 5)	ELOVL5 ELOVL2 PRO0530	-0.268828	0.0309148
-0.277772	14.0668	-3.91757	0.00125118	0.0159167	-1.23838	P06756					O14524	Nuclear envelope integral membrane protein 1	NEMP1 KIAA0286 TMEM194 TMEM194A	-0.266448	0.0366417
-0.275588	12.5363	-4.81903	0.000194731	0.00458947	0.585658	P78504					Q6P1X6	UPF0598 protein C8orf82	C8orf82	-0.266187	0.000385419
-0.275271	12.3117	-2.57976	0.0202821	0.106725	-3.84398	P0CAP1					Q9UDW1	Cytochrome b-c1 complex subunit 9 (Complex III subunit 9) (Complex III subunit X) (Cytochrome c1 non-heme 7 kDa protein) (Ubiquinol-cytochrome c reductase complex 7.2 kDa protein)	UQCR10 UCRC HSPC119	-0.264108	0.0109727
-0.27523	14.0948	-7.18656	2.31068e-06	0.000200871	5.01874	Q16698					Q5BJF2	Sigma intracellular receptor 2 (Sigma-2 receptor) (Sigma2 receptor) (Meningioma-associated protein 30) (Transmembrane protein 97)	TMEM97 MAC30 S2R	-0.263814	0.00883117
-0.274334	12.3976	-4.13165	0.000800016	0.0116729	-0.857021	Q9BXS9					P13196	5-aminolevulinate synthase, nonspecific, mitochondrial (ALAS-H) (EC 2.3.1.37) (5-aminolevulinic acid synthase 1) (Delta-ALA synthase 1) (Delta-aminolevulinate synthase 1)	ALAS1 ALAS3 ALASH OK/SW-cl.121	-0.262926	0.00621332
-0.273587	13.6763	-2.64402	0.017806	0.0984293	-3.77223	O15551					P61019	Ras-related protein Rab-2A	RAB2A RAB2	-0.262592	0.00379236
-0.272844	13.044	-3.45336	0.00331641	0.0311696	-2.23554	O14727					O00142	Thymidine kinase 2, mitochondrial (EC 2.7.1.21) (Mt-TK)	TK2	-0.262358	0.00822061
-0.27231	12.6432	-6.02877	1.84035e-05	0.000846293	2.96068	P56557					Q3KP66	Innate immunity activator protein	INAVA C1orf106	-0.262133	0.00089999
-0.27192	14.7018	-4.81402	0.000196712	0.00458947	0.597639	P21926					O14493	Claudin-4 (Clostridium perfringens enterotoxin receptor) (CPE-R) (CPE-receptor) (Williams-Beuren syndrome chromosomal region 8 protein)	CLDN4 CPER CPETR1 WBSCR8	-0.261302	0.0184826
-0.27162	13.3166	-4.37221	0.000485673	0.00839804	-0.276001	Q96CC6					Q9UJ68	Mitochondrial peptide methionine sulfoxide reductase (EC 1.8.4.11) (Peptide-methionine (S)-S-oxide reductase) (Peptide Met(O) reductase) (Protein-methionine-S-oxide reductase) (PMSR)	MSRA	-0.261235	7.81894e-05
-0.271179	13.0702	-5.25627	8.12745e-05	0.00242145	1.48322	Q8NCN5					P09917	Polyunsaturated fatty acid 5-lipoxygenase (EC 1.13.11.-) (Arachidonate 5-lipoxygenase) (5-LO) (5-lipoxygenase) (EC 1.13.11.34)	ALOX5 LOG5	-0.260397	0.0066664
-0.270563	12.8623	-2.96034	0.00929679	0.0635064	-3.15359	Q14596					Q8TB36	Ganglioside-induced differentiation-associated protein 1 (GDAP1)	GDAP1	-0.260101	0.0136213
-0.270003	13.533	-4.63599	0.000282499	0.00591663	0.254555	P17936					P53794	Sodium/myo-inositol cotransporter (Na(+)/myo-inositol cotransporter) (Sodium/myo-inositol transporter 1) (SMIT1) (Solute carrier family 5 member 3)	SLC5A3	-0.259963	0.00384961
-0.269636	14.297	-3.8745	0.00136932	0.0170387	-1.26897	Q96KN1					P58557	Endoribonuclease YbeY (EC 3.1.-.-)	YBEY C21orf57	-0.259418	0.00824531
-0.269474	13.7794	-3.76628	0.00171832	0.0200082	-1.51427	P31040					P15954	Cytochrome c oxidase subunit 7C, mitochondrial (Cytochrome c oxidase polypeptide VIIc)	COX7C	-0.256521	0.0323176
-0.268828	12.901	-3.46024	0.00326881	0.0309148	-2.1907	Q9NYP7					Q6NSJ0	Myogenesis-regulating glycosidase (EC 3.2.1.-) (Uncharacterized family 31 glucosidase KIAA1161)	MYORG KIAA1161	-0.254782	0.00672116
-0.266448	14.357	-3.34155	0.00419407	0.0366417	-2.44352	O14524					Q92817	Envoplakin (210 kDa cornified envelope precursor protein) (210 kDa paraneoplastic pemphigus antigen) (p210)	EVPL	-0.252898	0.000372041
-0.266187	13.4456	-6.67207	5.68021e-06	0.000385419	4.15726	Q6P1X6					Q92903	Phosphatidate cytidylyltransferase 1 (EC 2.7.7.41) (CDP-DAG synthase 1) (CDP-DG synthase 1) (CDP-diacylglycerol synthase 1) (CDS 1) (CDP-diglyceride pyrophosphorylase 1) (CDP-diglyceride synthase 1) (CTP:phosphatidate cytidylyltransferase 1)	CDS1 CDS	-0.2524	0.038901
-0.265117	13.7295	-2.24218	0.0396439	0.16158	-4.5607	Q5VWG9					Q8WUY1	Protein THEM6 (Mesenchymal stem cell protein DSCD75) (Thioesterase superfamily member 6)	THEM6 C8orf55 PSEC0098	-0.251894	0.00711815
-0.264788	12.7786	-2.96079	0.00928828	0.0635064	-3.20185	Q969P6					Q96MX0	CKLF-like MARVEL transmembrane domain-containing protein 3 (Chemokine-like factor superfamily member 3)	CMTM3 CKLFSF3	-0.251714	0.00169932
-0.264108	14.5508	-4.18275	0.000719294	0.0109727	-0.722688	Q9UDW1					Q9H3M7	Thioredoxin-interacting protein (Thioredoxin-binding protein 2) (Vitamin D3 up-regulated protein 1)	TXNIP VDUP1	-0.251678	0.0147817
-0.263814	13.4986	-4.33997	0.000519136	0.00883117	-0.363232	Q5BJF2					Q9NUN5	Lysosomal cobalamin transport escort protein LMBD1 (LMBD1) (HDAg-L-interacting protein NESI) (LMBR1 domain-containing protein 1) (Nuclear export signal-interacting protein)	LMBRD1 C6orf209 NESI BM-021 CD001 MSTP044	-0.247859	0.0115909
-0.262926	13.1253	-4.60245	0.00030254	0.00621332	0.181048	P13196					O75880	Protein SCO1 homolog, mitochondrial	SCO1 SCOD1	-0.245992	0.0066664
-0.262592	15.1206	-4.96667	0.000144619	0.00379236	0.899791	P61019					Q9HBL7	Plasminogen receptor (KT) (Plg-R(KT))	PLGRKT C9orf46 AD025 MDS030	-0.244709	0.00201589
-0.262358	13.692	-4.38652	0.000471526	0.00822061	-0.274214	O00142					P25774	Cathepsin S (EC 3.4.22.27)	CTSS	-0.244524	0.00615991
-0.262215	12.8894	-3.0169	0.00826672	0.0583038	-2.97833	Q9BYC5					Q8N8Y2	V-type proton ATPase subunit d 2 (V-ATPase subunit d 2) (Vacuolar proton pump subunit d 2)	ATP6V0D2	-0.243621	0.0135475
-0.262133	13.6188	-5.98827	1.98548e-05	0.00089999	2.93513	Q3KP66					O94905	Erlin-2 (Endoplasmic reticulum lipid raft-associated protein 2) (Stomatin-prohibitin-flotillin-HflC/K domain-containing protein 2) (SPFH domain-containing protein 2)	ERLIN2 C8orf2 SPFH2 UNQ2441/PRO5003/PRO9924	-0.243606	0.015475
-0.261302	13.955	-3.81557	0.00154944	0.0184826	-1.40532	O14493					P13747	HLA class I histocompatibility antigen, alpha chain E (MHC class I antigen E) [Cleaved into: Soluble HLA class I histocompatibility antigen, alpha chain E (sHLA-E)]	HLA-E HLA-6.2 HLAE	-0.241844	0.0390566
-0.261235	13.8842	-7.93477	6.65337e-07	7.81894e-05	6.29089	Q9UJ68					O43493	Trans-Golgi network integral membrane protein 2 (Trans-Golgi network glycoprotein 46) (TGN38 homolog) (hTGN46) (Trans-Golgi network glycoprotein 48) (hTGN48) (Trans-Golgi network glycoprotein 51) (hTGN51) (Trans-Golgi network protein 2)	TGOLN2 TGN46 TGN51	-0.241469	0.00901063
-0.260634	13.3197	-3.05896	0.00757396	0.0551197	-2.8984	P48681					Q9NZV1	Cysteine-rich motor neuron 1 protein (CRIM-1) (Cysteine-rich repeat-containing protein S52) [Cleaved into: Processed cysteine-rich motor neuron 1 protein]	CRIM1 S52 UNQ1886/PRO4330	-0.241355	0.0132954
-0.260613	13.5344	-2.34788	0.0322297	0.142471	-4.41203	P11216					Q92508	Piezo-type mechanosensitive ion channel component 1 (Membrane protein induced by beta-amyloid treatment) (Mib) (Protein FAM38A)	PIEZO1 FAM38A KIAA0233	-0.240477	0.0426329
-0.260397	13.1498	-4.54644	0.000339308	0.0066664	0.0550382	P09917					Q15582	Transforming growth factor-beta-induced protein ig-h3 (Beta ig-h3) (Kerato-epithelin) (RGD-containing collagen-associated protein) (RGD-CAP)	TGFBI BIGH3	-0.24033	0.0261873
-0.260101	13.3652	-4.02458	0.00100024	0.0136213	-1.01352	Q8TB36					Q15629	Translocating chain-associated membrane protein 1 (Protein TRAM1)	TRAM1 TRAM	-0.240223	0.0112011
-0.259963	13.8668	-4.95121	0.00014918	0.00384961	0.83879	P53794					O94916	Nuclear factor of activated T-cells 5 (NF-AT5) (T-cell transcription factor NFAT5) (Tonicity-responsive enhancer-binding protein) (TonE-binding protein) (TonEBP)	NFAT5 KIAA0827 TONEBP	-0.239575	0.00233194
-0.259418	12.2922	-4.38374	0.000474242	0.00824531	-0.231435	P58557					Q8N3E9	1-phosphatidylinositol 4,5-bisphosphate phosphodiesterase delta-3 (EC 3.1.4.11) (Phosphoinositide phospholipase C-delta-3) (Phospholipase C-delta-3) (PLC-delta-3)	PLCD3 KIAA1964	-0.239135	0.000303843
-0.256521	15.1241	-3.42998	0.00348333	0.0323176	-2.3102	P15954					P09110	3-ketoacyl-CoA thiolase, peroxisomal (EC 2.3.1.16) (Acetyl-CoA C-myristoyltransferase) (EC 2.3.1.155) (Acetyl-CoA acyltransferase) (EC 2.3.1.9) (Beta-ketothiolase) (Peroxisomal 3-oxoacyl-CoA thiolase)	ACAA1 ACAA PTHIO	-0.239013	0.0417894
-0.256329	14.4237	-2.91838	0.0101411	0.0677424	-3.22123	Q03135					Q4G176	Malonate--CoA ligase ACSF3, mitochondrial (EC 6.2.1.n3) (Acyl-CoA synthetase family member 3)	ACSF3 PSEC0197	-0.235785	0.00169932
-0.254782	12.0026	-4.53944	0.000344213	0.00672116	0.126062	Q6NSJ0					Q9UHE8	Metalloreductase STEAP1 (EC 1.16.1.-) (Six-transmembrane epithelial antigen of prostate 1)	STEAP1 PRSS24 STEAP	-0.235718	0.0278569
-0.252898	13.1213	-6.70729	5.33497e-06	0.000372041	4.2113	Q92817					Q9UH99	SUN domain-containing protein 2 (Protein unc-84 homolog B) (Rab5-interacting protein) (Rab5IP) (Sad1/unc-84 protein-like 2)	SUN2 FRIGG KIAA0668 RAB5IP UNC84B	-0.235071	0.000947283
-0.2524	11.6517	-3.29465	0.00462765	0.038901	-2.58783	Q92903					Q8N163	Cell cycle and apoptosis regulator protein 2 (Cell division cycle and apoptosis regulator protein 2) (DBIRD complex subunit KIAA1967) (Deleted in breast cancer gene 1 protein) (DBC-1) (DBC.1) (NET35) (p30 DBC)	CCAR2 DBC1 KIAA1967	-0.234156	0.000289305
-0.251995	9.74815	-1.73446	0.102274	0.285916	-5.45228	Q9HA92					P37059	17-beta-hydroxysteroid dehydrogenase type 2 (17-beta-HSD 2) (20 alpha-hydroxysteroid dehydrogenase) (20-alpha-HSD) (E2DH) (Estradiol 17-beta-dehydrogenase 2) (EC 1.1.1.62) (Microsomal 17-beta-hydroxysteroid dehydrogenase) (Short chain dehydrogenase/reductase family 9C member 2) (Testosterone 17-beta-dehydrogenase) (EC 1.1.1.239)	HSD17B2 EDH17B2 SDR9C2	-0.233492	0.00207145
-0.251894	14.238	-4.4918	0.00037959	0.00711815	-0.0759869	Q8WUY1					P39060	Collagen alpha-1(XVIII) chain [Cleaved into: Endostatin; Non-collagenous domain 1 (NC1)]	COL18A1	-0.233372	0.00901063
-0.251714	12.9564	-5.52343	4.82002e-05	0.00169932	2.02548	Q96MX0					Q16822	Phosphoenolpyruvate carboxykinase [GTP], mitochondrial (PEPCK-M) (EC 4.1.1.32)	PCK2 PEPCK2	-0.232515	0.0198311
-0.251678	12.5733	-3.97131	0.00111806	0.0147817	-1.15831	Q9H3M7					Q8NFV4	Protein ABHD11 (EC 3.-.-.-) (Alpha/beta hydrolase domain-containing protein 11) (Abhydrolase domain-containing protein 11) (Williams-Beuren syndrome chromosomal region 21 protein)	ABHD11 WBSCR21 PP1226	-0.232108	0.0241809
-0.251588	13.3525	-2.34754	0.032251	0.142471	-4.3103	Q9H0H5					Q9NWU1	3-oxoacyl-[acyl-carrier-protein] synthase, mitochondrial (EC 2.3.1.41) (Beta-ketoacyl-ACP synthase)	OXSM	-0.231995	0.0493875
-0.250879	13.3764	-2.31961	0.0340742	0.146998	-4.49224	Q92478					Q5VT66	Mitochondrial amidoxime-reducing component 1 (mARC1) (EC 1.7.-.-) (Molybdenum cofactor sulfurase C-terminal domain-containing protein 1) (MOSC domain-containing protein 1) (Moco sulfurase C-terminal domain-containing protein 1)	MTARC1 MARC1 MOSC1	-0.231922	0.0254751
-0.247873	13.2665	-2.74335	0.0145404	0.0858355	-3.64718	O60218					P08581	Hepatocyte growth factor receptor (HGF receptor) (EC 2.7.10.1) (HGF/SF receptor) (Proto-oncogene c-Met) (Scatter factor receptor) (SF receptor) (Tyrosine-protein kinase Met)	MET	-0.230643	0.00529582
-0.247859	13.6251	-4.14162	0.000783564	0.0115909	-0.796171	Q9NUN5					Q6UX53	Thiol S-methyltransferase METTL7B (Methyltransferase-like protein 7B) (EC 2.1.1.9)	METTL7B UNQ594/PRO1180	-0.229512	0.00530853
-0.246612	11.9959	-2.01029	0.0617668	0.21142	-5.03403	Q2M296					Q96LJ7	Dehydrogenase/reductase SDR family member 1 (EC 1.1.-.-) (Short chain dehydrogenase/reductase family 19C member 1)	DHRS1 SDR19C1	-0.227678	0.0174132
-0.245992	14.8508	-4.54921	0.00033739	0.0066664	0.0411667	O75880					P17301	Integrin alpha-2 (CD49 antigen-like family member B) (Collagen receptor) (Platelet membrane glycoprotein Ia) (GPIa) (VLA-2 subunit alpha) (CD antigen CD49b)	ITGA2 CD49B	-0.227513	0.0040531
-0.245099	14.2912	-2.2832	0.0365952	0.15339	-4.5503	O60337					O14548	Cytochrome c oxidase subunit 7A-related protein, mitochondrial (COX7a-related protein) (Cytochrome c oxidase subunit VIIa-related protein) (EB1)	COX7A2L COX7AR COX7RP	-0.226863	0.0101132
-0.244709	14.3616	-5.42152	5.87677e-05	0.00201589	1.85799	Q9HBL7					Q96HY7	Probable 2-oxoglutarate dehydrogenase E1 component DHKTD1, mitochondrial (EC 1.2.4.2) (Dehydrogenase E1 and transketolase domain-containing protein 1)	DHTKD1 KIAA1630	-0.225482	0.0100362
-0.244524	14.0109	-4.60826	0.000298968	0.00615991	0.225966	P25774					Q9Y6M0	Testisin (EC 3.4.21.-) (Eosinophil serine protease 1) (ESP-1) (Serine protease 21)	PRSS21 ESP1 TEST1 UNQ266/PRO303	-0.225387	0.0177859
-0.243621	12.6955	-4.02821	0.000992688	0.0135475	-1.05551	Q8N8Y2					P08910	Monoacylglycerol lipase ABHD2 (EC 3.1.1.23) (2-arachidonoylglycerol hydrolase) (Abhydrolase domain-containing protein 2) (Acetylesterase) (EC 3.1.1.6) (Lung alpha/beta hydrolase 2) (Progesterone-sensitive lipase) (EC 3.1.1.79) (Protein PHPS1-2)	ABHD2 LABH2	-0.224729	0.00303317
-0.243606	14.0195	-3.93859	0.00119732	0.015475	-1.21527	O94905					O95822	Malonyl-CoA decarboxylase, mitochondrial (MCD) (EC 4.1.1.9)	MLYCD	-0.224237	0.0412446
-0.241844	14.3289	-3.29206	0.00465281	0.0390566	-2.53663	P13747					Q9BRC7	1-phosphatidylinositol 4,5-bisphosphate phosphodiesterase delta-4 (hPLCD4) (EC 3.1.4.11) (Phosphoinositide phospholipase C-delta-4) (Phospholipase C-delta-4) (PLC-delta-4)	PLCD4	-0.224164	0.0152768
-0.241469	13.0882	-4.32316	0.000537509	0.00901063	-0.289005	O43493					Q96DX8	Receptor-transporting protein 4 (28 kDa interferon-responsive protein) (3CxxC-type zinc finger protein 4)	RTP4 IFRG28 Z3CXXC4	-0.221816	0.0132146
-0.241355	11.8881	-4.04065	0.00096723	0.0132954	-0.914575	Q9NZV1					Q7Z7M9	Polypeptide N-acetylgalactosaminyltransferase 5 (EC 2.4.1.41) (Polypeptide GalNAc transferase 5) (GalNAc-T5) (pp-GaNTase 5) (Protein-UDP acetylgalactosaminyltransferase 5) (UDP-GalNAc:polypeptide N-acetylgalactosaminyltransferase 5)	GALNT5	-0.221268	0.004905
-0.240477	12.9202	-3.22615	0.00534185	0.0426329	-2.65399	Q92508					Q8IWE4	DCN1-like protein 3 (DCNL3) (DCUN1 domain-containing protein 3) (Defective in cullin neddylation protein 1-like protein 3) (Squamous cell carcinoma-related oncogene 3)	DCUN1D3 SCCRO3	-0.220963	0.0114725
-0.24033	12.7686	-3.57759	0.00255435	0.0261873	-1.91866	Q15582					Q53FZ2	Acyl-coenzyme A synthetase ACSM3, mitochondrial (EC 6.2.1.2) (Acyl-CoA synthetase medium-chain family member 3) (Butyrate--CoA ligase 3) (Butyryl-coenzyme A synthetase 3) (Middle-chain acyl-CoA synthetase 3) (Propionate--CoA ligase) (EC 6.2.1.17) (Protein SA homolog)	ACSM3 SAH	-0.219806	0.00398563
-0.240329	14.2311	-2.47478	0.0250486	0.122196	-4.15238	Q14194					Q8N4Q0	Prostaglandin reductase 3 (PRG-3) (EC 1.3.1.48) (Zinc-binding alcohol dehydrogenase domain-containing protein 2)	ZADH2 PTGR3	-0.219407	0.000799366
-0.240223	13.6444	-4.16979	0.000738952	0.0112011	-0.763056	Q15629					Q9NQT8	Kinesin-like protein KIF13B (Kinesin-like protein GAKIN)	KIF13B GAKIN KIAA0639	-0.219105	0.000781691
-0.239575	12.7861	-5.28957	7.61141e-05	0.00233194	1.54568	O94916					Q7Z388	Probable C-mannosyltransferase DPY19L4 (EC 2.4.1.-) (Dpy-19-like protein 4) (Protein dpy-19 homolog 4)	DPY19L4	-0.217399	0.0127931
-0.239135	12.1845	-6.88785	3.87823e-06	0.000303843	4.53804	Q8N3E9					P57073	Transcription factor SOX-8	SOX8	-0.217192	0.0229773
-0.239013	13.0672	-3.24121	0.00517594	0.0417894	-2.6549	P09110					Q9HCC0	Methylcrotonoyl-CoA carboxylase beta chain, mitochondrial (MCCase subunit beta) (EC 6.4.1.4) (3-methylcrotonyl-CoA carboxylase 2) (3-methylcrotonyl-CoA carboxylase non-biotin-containing subunit) (3-methylcrotonyl-CoA:carbon dioxide ligase subunit beta)	MCCC2 MCCB	-0.216208	0.00443714
-0.238574	13.5199	-3.09432	0.00703605	0.05198	-2.94982	P25445					P18405	3-oxo-5-alpha-steroid 4-dehydrogenase 1 (EC 1.3.1.22) (SR type 1) (Steroid 5-alpha-reductase 1) (S5AR 1)	SRD5A1	-0.216138	0.0162479
-0.237551	12.6817	-2.24443	0.0394708	0.161411	-4.54849	Q02952					Q96AQ6	Pre-B-cell leukemia transcription factor-interacting protein 1 (Hematopoietic PBX-interacting protein)	PBXIP1 HPIP	-0.215728	0.00512419
-0.23755	12.0032	-2.87198	0.0111616	0.0723511	-3.42755	Q96CN5					Q9HBX8	Leucine-rich repeat-containing G-protein coupled receptor 6	LGR6 UNQ6427/PRO21331 VTS20631	-0.215539	0.0131619
-0.23753	12.6062	-3.10812	0.0068364	0.051265	-2.86839	Q9BX10					Q9NRQ2	Phospholipid scramblase 4 (PL scramblase 4) (Ca(2+)-dependent phospholipid scramblase 4) (Cell growth-inhibiting gene 43 protein) (TRA1)	PLSCR4 GIG43	-0.215419	0.00615991
-0.235785	14.3462	-5.52585	4.79741e-05	0.00169932	2.0641	Q4G176					Q92820	Gamma-glutamyl hydrolase (EC 3.4.19.9) (Conjugase) (GH) (Gamma-Glu-X carboxypeptidase)	GGH	-0.215335	0.00901063
-0.235718	14.7178	-3.53754	0.00277867	0.0278569	-2.0419	Q9UHE8					Q15646	2'-5'-oligoadenylate synthase-like protein (2'-5'-OAS-related protein) (2'-5'-OAS-RP) (59 kDa 2'-5'-oligoadenylate synthase-like protein) (Thyroid receptor-interacting protein 14) (TR-interacting protein 14) (TRIP-14) (p59 OASL) (p59OASL)	OASL TRIP14	-0.214514	0.00458947
-0.235071	13.0728	-5.94974	2.1346e-05	0.000947283	2.80018	Q9UH99					O75204	Transmembrane protein 127	TMEM127	-0.214437	0.0394164
-0.234368	13.7448	-1.1826	0.254435	0.488576	-6.21201	Q86XK7					O75712	Gap junction beta-3 protein (Connexin-31) (Cx31)	GJB3 CX31	-0.213885	0.0386069
-0.234156	13.4857	-6.93742	3.55591e-06	0.000289305	4.60651	Q8N163					Q9BVP2	Guanine nucleotide-binding protein-like 3 (E2-induced gene 3 protein) (Novel nucleolar protein 47) (NNP47) (Nucleolar GTP-binding protein 3) (Nucleostemin)	GNL3 E2IG3 NS	-0.213733	0.0174132
-0.233492	13.7998	-5.3838	6.32636e-05	0.00207145	1.77757	P37059					P07858	Cathepsin B (EC 3.4.22.1) (APP secretase) (APPS) (Cathepsin B1) [Cleaved into: Cathepsin B light chain; Cathepsin B heavy chain]	CTSB CPSB	-0.213667	0.000440265
-0.233372	12.531	-4.32031	0.00054069	0.00901063	-0.388853	P39060					P16422	Epithelial cell adhesion molecule (Ep-CAM) (Adenocarcinoma-associated antigen) (Cell surface glycoprotein Trop-1) (Epithelial cell surface antigen) (Epithelial glycoprotein) (EGP) (Epithelial glycoprotein 314) (EGP314) (hEGP314) (KS 1/4 antigen) (KSA) (Major gastrointestinal tumor-associated protein GA733-2) (Tumor-associated calcium signal transducer 1) (CD antigen CD326)	EPCAM GA733-2 M1S2 M4S1 MIC18 TACSTD1 TROP1	-0.213536	0.0106608
-0.232515	13.6455	-3.77227	0.00169686	0.0198311	-1.46787	Q16822					O60637	Tetraspanin-3 (Tspan-3) (Tetraspanin TM4-A) (Transmembrane 4 superfamily member 8)	TSPAN3 TM4SF8	-0.213354	0.0352087
-0.232108	14.0855	-3.63507	0.00226364	0.0241809	-1.80233	Q8NFV4					Q9BSE5	Agmatinase, mitochondrial (EC 3.5.3.11) (Agmatine ureohydrolase) (AUH)	AGMAT	-0.213084	0.040627
-0.231995	13.3261	-3.1338	0.00647952	0.0493875	-2.82991	Q9NWU1					P41208	Centrin-2 (Caltractin isoform 1)	CETN2 CALT CEN2	-0.211319	0.0127868
-0.231922	13.6902	-3.59845	0.00244474	0.0254751	-1.92618	Q5VT66					Q86X53	Glutamate-rich protein 1	ERICH1 HSPC319	-0.211133	0.0153405
-0.231571	13.0738	-2.31231	0.0345658	0.148432	-4.28533	P51690					Q86UL3	Glycerol-3-phosphate acyltransferase 4 (EC 2.3.1.15) (1-acylglycerol-3-phosphate O-acyltransferase 6) (1-AGP acyltransferase 6) (1-AGPAT 6) (Acyl-CoA:glycerol-3-phosphate acyltransferase 4) (Lysophosphatidic acid acyltransferase zeta) (LPAAT-zeta) (Testis spermatogenesis apoptosis-related protein 7) (TSARG7)	GPAT4 AGPAT6 TSARG7 UNQ551/PRO1108	-0.21108	0.0278129
-0.230643	12.9127	-4.717	0.000239505	0.00529582	0.371551	P08581					P57682	Krueppel-like factor 3 (Basic krueppel-like factor) (CACCC-box-binding protein BKLF) (TEF-2)	KLF3 BKLF	-0.210368	0.00969645
-0.229527	11.5727	-2.06116	0.0561198	0.201161	-4.86115	O00519					Q5T1C6	Acyl-coenzyme A thioesterase THEM4 (Acyl-CoA thioesterase THEM4) (EC 3.1.2.2) (Carboxyl-terminal modulator protein) (Thioesterase superfamily member 4)	THEM4 CTMP	-0.210135	0.00207145
-0.229512	14.021	-4.71241	0.000241753	0.00530853	0.456801	Q6UX53					Q9UNE0	Tumor necrosis factor receptor superfamily member EDAR (Anhidrotic ectodysplasin receptor 1) (Downless homolog) (EDA-A1 receptor) (Ectodermal dysplasia receptor) (Ectodysplasin-A receptor)	EDAR DL	-0.210041	0.0385614
-0.228338	14.4659	-2.89787	0.0105805	0.0694355	-3.31032	Q9UNQ0					Q8TDY2	RB1-inducible coiled-coil protein 1 (FAK family kinase-interacting protein of 200 kDa) (FIP200)	RB1CC1 KIAA0203 RBICC	-0.208792	0.0087252
-0.227678	13.9158	-3.86147	0.00140725	0.0174132	-1.38768	Q96LJ7					O95750	Fibroblast growth factor 19 (FGF-19)	FGF19 UNQ334/PRO533	-0.207571	0.0346893
-0.227513	13.544	-4.89792	0.000166058	0.0040531	0.737554	P17301					O14494	Phospholipid phosphatase 1 (EC 3.1.3.-) (EC 3.1.3.106) (EC 3.1.3.4) (EC 3.1.3.81) (Lipid phosphate phosphohydrolase 1) (PAP2-alpha) (Phosphatidate phosphohydrolase type 2a) (Phosphatidic acid phosphatase 2a) (PAP-2a) (PAP2a)	PLPP1 LPP1 PPAP2A	-0.206813	0.0427988
-0.226929	12.2867	-1.77825	0.0945836	0.276094	-5.26474	P50225					Q8TEM1	Nuclear pore membrane glycoprotein 210 (Nuclear pore protein gp210) (Nuclear envelope pore membrane protein POM 210) (POM210) (Nucleoporin Nup210) (Pore membrane protein of 210 kDa)	NUP210 KIAA0906 PSEC0245	-0.2065	0.0322097
-0.226863	13.9424	-4.23635	0.000643481	0.0101132	-0.549321	O14548					O60716	Catenin delta-1 (Cadherin-associated Src substrate) (CAS) (p120 catenin) (p120(ctn)) (p120(cas))	CTNND1 KIAA0384	-0.205943	0.000200871
-0.225482	12.5739	-4.2458	0.000630984	0.0100362	-0.586181	Q96HY7					Q3SXM5	Inactive hydroxysteroid dehydrogenase-like protein 1 (Short chain dehydrogenase/reductase family 12C member 3)	HSDL1 SDR12C3	-0.205185	0.0397568
-0.225387	13.2564	-3.8393	0.00147422	0.0177859	-1.40949	Q9Y6M0					A8MWA4	Putative zinc finger protein 705E	ZNF705E	-0.204798	0.0249573
-0.225119	13.321	-1.75876	0.0979417	0.280795	-5.26995	O60513					Q8NI60	Atypical kinase COQ8A, mitochondrial (EC 2.7.-.-) (Chaperone activity of bc1 complex-like) (Chaperone-ABC1-like) (Coenzyme Q protein 8A) (aarF domain-containing protein kinase 3)	COQ8A ADCK3 CABC1 PP265	-0.203583	0.00418151
-0.224746	11.2207	-2.47345	0.0251149	0.122196	-4.02387	O00762					Q96MT1	RING finger protein 145 (EC 2.3.2.27)	RNF145	-0.203335	0.0312641
-0.224729	13.4915	-5.12166	0.000106108	0.00303317	1.34319	P08910					Q6IAN0	Dehydrogenase/reductase SDR family member 7B (EC 1.1.-.-) (Short-chain dehydrogenase/reductase family 32C member 1)	DHRS7B SDR32C1 CGI-93 UNQ212/PRO238	-0.202801	0.00711815
-0.224237	13.8254	-3.2493	0.00508896	0.0412446	-2.63094	O95822					Q8N0S6	Centromere protein L (CENP-L) (Interphase centromere complex protein 33)	CENPL C1orf155 ICEN33	-0.201149	0.00116306
-0.224164	13.0809	-3.95062	0.00116754	0.0152768	-1.178	Q9BRC7					Q8WYH8	Inhibitor of growth protein 5 (p28ING5)	ING5	-0.200914	0.0122067
-0.223432	8.91702	-1.03606	0.315751	0.55612	-6.22425	P48230					Q9UNX3	60S ribosomal protein L26-like 1 (Large ribosomal subunit protein uL24-like 1)	RPL26L1 RPL26P1	-0.199909	0.00458947
-0.222069	15.4317	-3.05284	0.00767122	0.0556997	-2.99704	Q9H095					Q9UKU7	Isobutyryl-CoA dehydrogenase, mitochondrial (IBDH) (EC 1.3.8.-) (Activator-recruited cofactor 42 kDa component) (ARC42) (Acyl-CoA dehydrogenase family member 8) (ACAD-8)	ACAD8 ARC42 IBD	-0.199821	0.00205622
-0.221936	15.0511	-2.63934	0.0179759	0.0990248	-3.85544	Q8NFJ5					P54886	Delta-1-pyrroline-5-carboxylate synthase (P5CS) (Aldehyde dehydrogenase family 18 member A1) [Includes: Glutamate 5-kinase (GK) (EC 2.7.2.11) (Gamma-glutamyl kinase); Gamma-glutamyl phosphate reductase (GPR) (EC 1.2.1.41) (Glutamate-5-semialdehyde dehydrogenase) (Glutamyl-gamma-semialdehyde dehydrogenase)]	ALDH18A1 GSAS P5CS PYCS	-0.199704	0.00055746
-0.221816	12.8669	-4.04739	0.000953714	0.0132146	-1.0096	Q96DX8					Q9BUB7	Transmembrane protein 70, mitochondrial	TMEM70	-0.198217	0.0185696
-0.221268	13.8599	-4.77043	0.000214874	0.004905	0.521404	Q7Z7M9					Q13641	Trophoblast glycoprotein (5T4 oncofetal antigen) (5T4 oncofetal trophoblast glycoprotein) (5T4 oncotrophoblast glycoprotein) (M6P1) (Wnt-activated inhibitory factor 1) (WAIF1)	TPBG 5T4	-0.197723	0.0174132
-0.220963	13.2435	-4.15219	0.000766518	0.0114725	-0.714028	Q8IWE4					P14854	Cytochrome c oxidase subunit 6B1 (Cytochrome c oxidase subunit VIb isoform 1) (COX VIb-1)	COX6B1 COX6B	-0.197695	0.000240771
-0.220638	13.4134	-2.85137	0.0116464	0.0745792	-3.4734	Q96BQ5					P08574	Cytochrome c1, heme protein, mitochondrial (EC 7.1.1.8) (Complex III subunit 4) (Complex III subunit IV) (Cytochrome b-c1 complex subunit 4) (Ubiquinol-cytochrome-c reductase complex cytochrome c1 subunit) (Cytochrome c-1)	CYC1	-0.197072	0.00789288
-0.219806	13.0744	-4.91562	0.000160245	0.00398563	0.77744	Q53FZ2					Q8N0Z9	V-set and immunoglobulin domain-containing protein 10	VSIG10	-0.196917	0.0092863
-0.219407	13.7396	-6.07505	1.68791e-05	0.000799366	3.01631	Q8N4Q0					P31930	Cytochrome b-c1 complex subunit 1, mitochondrial (Complex III subunit 1) (Core protein I) (Ubiquinol-cytochrome-c reductase complex core protein 1)	UQCRC1	-0.196063	0.0256349
-0.219105	13.2348	-6.11165	1.57668e-05	0.000781691	3.12125	Q9NQT8					P53597	Succinate--CoA ligase [ADP/GDP-forming] subunit alpha, mitochondrial (EC 6.2.1.4) (EC 6.2.1.5) (Succinyl-CoA synthetase subunit alpha) (SCS-alpha)	SUCLG1	-0.196017	0.00509659
-0.218752	14.7153	-1.44245	0.168679	0.383257	-5.89865	P02549					Q14517	Protocadherin Fat 1 (Cadherin family member 7) (Cadherin-related tumor suppressor homolog) (Protein fat homolog) [Cleaved into: Protocadherin Fat 1, nuclear form]	FAT1 CDHF7 FAT	-0.195497	0.0420887
-0.218268	10.1727	-2.60347	0.0193324	0.103443	-3.91923	Q9P0T4					Q14165	Malectin	MLEC KIAA0152	-0.195151	0.0116224
-0.217867	13.9704	-2.45761	0.0259225	0.124248	-4.2003	Q5VUM1					P78545	ETS-related transcription factor Elf-3 (E74-like factor 3) (Epithelial-restricted with serine box) (Epithelium-restricted Ets protein ESX) (Epithelium-specific Ets transcription factor 1) (ESE-1)	ELF3 ERT ESX JEN	-0.194196	0.0255583
-0.21762	13.606	-2.74541	0.0144794	0.0857149	-3.44193	Q9NUB1					Q9NUL7	Probable ATP-dependent RNA helicase DDX28 (EC 3.6.4.13) (Mitochondrial DEAD box protein 28)	DDX28 MDDX28	-0.192964	0.0235099
-0.217399	13.2342	-4.06712	0.000915234	0.0127931	-0.95483	Q7Z388					P11387	DNA topoisomerase 1 (EC 5.6.2.1) (DNA topoisomerase I)	TOP1	-0.192928	0.0282271
-0.217192	12.7767	-3.67324	0.00208917	0.0229773	-1.78822	P57073					Q86VM9	Zinc finger CCCH domain-containing protein 18 (Nuclear protein NHN1)	ZC3H18 NHN1	-0.192818	0.0293518
-0.216208	13.8319	-4.84548	0.00018459	0.00443714	0.65925	Q9HCC0					Q15154	Pericentriolar material 1 protein (PCM-1) (hPCM-1)	PCM1	-0.192483	0.00167112
-0.216138	10.1797	-3.90283	0.00129041	0.0162479	-1.33164	P18405					P11310	Medium-chain specific acyl-CoA dehydrogenase, mitochondrial (MCAD) (EC 1.3.8.7) (Medium chain acyl-CoA dehydrogenase) (MCADH)	ACADM	-0.192457	0.000976687
-0.215917	14.0509	-3.08466	0.00717919	0.0527916	-2.98704	P19404					Q8TE73	Dynein axonemal heavy chain 5 (Axonemal beta dynein heavy chain 5) (Ciliary dynein heavy chain 5)	DNAH5 DNAHC5 HL1 KIAA1603	-0.192306	0.00852471
-0.215728	13.5043	-4.74012	0.000228513	0.00512419	0.482646	Q96AQ6					Q14BN4	Sarcolemmal membrane-associated protein (Sarcolemmal-associated protein)	SLMAP KIAA1601 SLAP UNQ1847/PRO3577	-0.191688	0.0242247
-0.215539	13.4953	-4.05035	0.000947837	0.0131619	-1.01031	Q9HBX8					Q96DB5	Regulator of microtubule dynamics protein 1 (RMD-1) (hRMD-1) (Protein FAM82B)	RMDN1 FAM82B CGI-90	-0.191547	0.0182446
-0.215419	13.1297	-4.611	0.0002973	0.00615991	0.249103	Q9NRQ2					Q7Z4F1	Low-density lipoprotein receptor-related protein 10 (LRP-10)	LRP10 MSTP087 SP220 UNQ389/PRO724	-0.191024	0.0266747
-0.215335	12.0749	-4.32088	0.000540047	0.00901063	-0.271547	Q92820					Q9HCU5	Prolactin regulatory element-binding protein (Mammalian guanine nucleotide exchange factor mSec12)	PREB SEC12	-0.189931	0.0227852
-0.214514	12.9434	-4.82206	0.00019354	0.00458947	0.651928	Q15646					Q15326	Zinc finger MYND domain-containing protein 11 (Adenovirus 5 E1A-binding protein) (Bone morphogenetic protein receptor-associated molecule 1) (Protein BS69)	ZMYND11 BRAM1 BS69	-0.189282	0.0304357
-0.214437	13.1256	-3.28517	0.00472053	0.0394164	-2.58776	O75204					P34913	Bifunctional epoxide hydrolase 2 [Includes: Cytosolic epoxide hydrolase 2 (CEH) (EC 3.3.2.10) (Epoxide hydratase) (Soluble epoxide hydrolase) (SEH); Lipid-phosphate phosphatase (EC 3.1.3.76)]	EPHX2	-0.18891	0.000432526
-0.214037	11.6093	-2.82193	0.0123745	0.0775975	-3.48085	Q6VN20					P31276	Homeobox protein Hox-C13 (Homeobox protein Hox-3G)	HOXC13 HOX3G	-0.188217	0.0105399
-0.213885	12.642	-3.29948	0.00458099	0.0386069	-2.50234	O75712					P07099	Epoxide hydrolase 1 (EC 3.3.2.9) (Epoxide hydratase) (Microsomal epoxide hydrolase) (mEH)	EPHX1 EPHX EPOX	-0.18787	0.0448636
-0.213733	13.7111	-3.85855	0.00141588	0.0174132	-1.3385	Q9BVP2					P05067	Amyloid-beta precursor protein (APP) (ABPP) (APPI) (Alzheimer disease amyloid A4 protein homolog) (Alzheimer disease amyloid protein) (Amyloid precursor protein) (Amyloid-beta (A4) precursor protein) (Amyloid-beta A4 protein) (Cerebral vascular amyloid peptide) (CVAP) (PreA4) (Protease nexin-II) (PN-II) [Cleaved into: N-APP; Soluble APP-alpha (S-APP-alpha); Soluble APP-beta (S-APP-beta); C99 (Bet…	APP A4 AD1	-0.18757	0.0175998
-0.213667	14.5068	-6.54598	7.12023e-06	0.000440265	3.9425	P07858					Q9UJF2	Ras GTPase-activating protein nGAP (RAS protein activator-like 2)	RASAL2 NGAP	-0.187556	0.00770457
-0.213536	14.0204	-4.2001	0.00069381	0.0106608	-0.634499	P16422					Q96CM3	Mitochondrial RNA pseudouridine synthase RPUSD4 (EC 5.4.99.-) (RNA pseudouridylate synthase domain-containing protein 4)	RPUSD4	-0.187523	0.0117287
-0.213354	13.8854	-3.37373	0.00392013	0.0352087	-2.34444	O60637					Q15390	Mitochondrial fission regulator 1 (Chondrocyte protein with a poly-proline region)	MTFR1 CHPPR FAM54A2 KIAA0009	-0.18699	0.0428747
-0.21329	13.6915	-2.73368	0.0148311	0.0872274	-3.63688	O95154					Q9Y5Y6	Suppressor of tumorigenicity 14 protein (EC 3.4.21.109) (Matriptase) (Membrane-type serine protease 1) (MT-SP1) (Prostamin) (Serine protease 14) (Serine protease TADG-15) (Tumor-associated differentially-expressed gene 15 protein)	ST14 PRSS14 SNC19 TADG15	-0.186591	0.00627528
-0.213084	13.7243	-3.25895	0.00498715	0.040627	-2.60483	Q9BSE5					P22695	Cytochrome b-c1 complex subunit 2, mitochondrial (Complex III subunit 2) (Core protein II) (Ubiquinol-cytochrome-c reductase complex core protein 2)	UQCRC2	-0.184154	0.0213122
-0.212879	14.0183	-2.9249	0.0100051	0.0670459	-3.28856	O43818					O00308	NEDD4-like E3 ubiquitin-protein ligase WWP2 (EC 2.3.2.26) (Atrophin-1-interacting protein 2) (AIP2) (HECT-type E3 ubiquitin transferase WWP2) (WW domain-containing protein 2)	WWP2	-0.183725	0.0213502
-0.211707	12.567	-2.34631	0.0323293	0.142627	-4.40732	Q6ZS17					Q15067	Peroxisomal acyl-coenzyme A oxidase 1 (AOX) (EC 1.3.3.6) (Palmitoyl-CoA oxidase) (Straight-chain acyl-CoA oxidase) (SCOX) [Cleaved into: Peroxisomal acyl-CoA oxidase 1, A chain; Peroxisomal acyl-CoA oxidase 1, B chain; Peroxisomal acyl-CoA oxidase 1, C chain]	ACOX1 ACOX	-0.181581	0.0306898
-0.211393	14.6615	-3.09551	0.00701851	0.0519108	-2.92833	Q5T9L3					Q04912	Macrophage-stimulating protein receptor (MSP receptor) (EC 2.7.10.1) (CDw136) (Protein-tyrosine kinase 8) (p185-Ron) (CD antigen CD136) [Cleaved into: Macrophage-stimulating protein receptor alpha chain; Macrophage-stimulating protein receptor beta chain]	MST1R PTK8 RON	-0.181362	0.0197204
-0.211319	13.502	-4.06841	0.000912764	0.0127868	-0.898079	P41208					Q92930	Ras-related protein Rab-8B	RAB8B	-0.181287	0.000622794
-0.211214	12.9356	-2.99135	0.00871752	0.060544	-3.16299	P58335					Q92896	Golgi apparatus protein 1 (CFR-1) (Cysteine-rich fibroblast growth factor receptor) (E-selectin ligand 1) (ESL-1) (Golgi sialoglycoprotein MG-160)	GLG1 CFR1 ESL1 MG160	-0.18101	0.00815912
-0.211133	10.9833	-3.94743	0.00117537	0.0153405	-1.07849	Q86X53					O60934	Nibrin (Cell cycle regulatory protein p95) (Nijmegen breakage syndrome protein 1)	NBN NBS NBS1 P95	-0.180563	0.0188673
-0.21108	13.4053	-3.53964	0.00276641	0.0278129	-1.99482	Q86UL3					Q12767	Transmembrane protein 94	TMEM94 KIAA0195	-0.180388	0.0261631
-0.210775	13.7755	-2.54607	0.0217084	0.111098	-3.94401	Q9NP91					Q9NXH8	Torsin-4A (Torsin family 4 member A)	TOR4A C9orf167	-0.179588	0.00808693
-0.21071	11.834	-1.64875	0.118911	0.31157	-5.53068	Q9BUF7					P63096	Guanine nucleotide-binding protein G(i) subunit alpha-1 (Adenylate cyclase-inhibiting G alpha protein)	GNAI1	-0.179572	0.0369833
-0.210368	13.4274	-4.2709	0.000598961	0.00969645	-0.568818	P57682					P00390	Glutathione reductase, mitochondrial (GR) (GRase) (EC 1.8.1.7)	GSR GLUR GRD1	-0.179111	0.00360912
-0.210135	13.2471	-5.3833	6.3325e-05	0.00207145	1.81186	Q5T1C6					P14927	Cytochrome b-c1 complex subunit 7 (Complex III subunit 7) (Complex III subunit VII) (QP-C) (Ubiquinol-cytochrome c reductase complex 14 kDa protein)	UQCRB UQBP	-0.178774	0.0111852
-0.210041	13.1086	-3.30258	0.00455129	0.0385614	-2.51609	Q9UNE0					Q9ULV4	Coronin-1C (Coronin-3) (hCRNN4)	CORO1C CRN2 CRNN4	-0.178483	0.00217621
-0.209674	14.6745	-1.61406	0.126278	0.322869	-5.54312	P50238					P21953	2-oxoisovalerate dehydrogenase subunit beta, mitochondrial (EC 1.2.4.4) (Branched-chain alpha-keto acid dehydrogenase E1 component beta chain) (BCKDE1B) (BCKDH E1-beta)	BCKDHB	-0.177834	0.0381922
-0.209217	13.6012	-2.0706	0.0551246	0.198429	-4.8847	Q99828					Q00325	Phosphate carrier protein, mitochondrial (Phosphate transport protein) (PTP) (Solute carrier family 25 member 3)	SLC25A3 PHC OK/SW-cl.48	-0.17703	0.0197204
-0.208792	11.9975	-4.34977	0.000508718	0.0087252	-0.353551	Q8TDY2					C9JI98	Transmembrane protein 238	TMEM238	-0.177024	0.0247049
-0.207614	16.0159	-2.33106	0.0333151	0.145213	-4.33352	Q96HH6					Q12999	Tetraspanin-31 (Tspan-31) (Sarcoma-amplified sequence)	TSPAN31 SAS	-0.176346	0.015456
-0.207571	9.92818	-3.3839	0.00383736	0.0346893	-2.3325	O95750					Q9NPF2	Carbohydrate sulfotransferase 11 (EC 2.8.2.5) (Chondroitin 4-O-sulfotransferase 1) (Chondroitin 4-sulfotransferase 1) (C4S-1) (C4ST-1) (C4ST1)	CHST11	-0.175774	0.01557
-0.206813	14.2784	-3.22258	0.00538189	0.0427988	-2.67381	O14494					Q9P0I2	ER membrane protein complex subunit 3 (Transmembrane protein 111)	EMC3 TMEM111	-0.175056	0.00756636
-0.2065	13.2331	-3.43227	0.00346662	0.0322097	-2.1738	Q8TEM1					Q8IWB7	WD repeat and FYVE domain-containing protein 1 (FYVE domain-containing protein localized to endosomes 1) (FENS-1) (Phosphoinositide-binding protein 1) (WD40- and FYVE domain-containing protein 1) (Zinc finger FYVE domain-containing protein 17)	WDFY1 FENS1 KIAA1435 WDF1 ZFYVE17	-0.174701	0.00650854
-0.205943	12.9812	-7.19163	2.29073e-06	0.000200871	5.04359	O60716					Q92674	Centromere protein I (CENP-I) (FSH primary response protein 1) (Follicle-stimulating hormone primary response protein) (Interphase centromere complex protein 19) (Leucine-rich primary response protein 1)	CENPI FSHPRH1 ICEN19 LRPR1	-0.174538	0.0275449
-0.205185	14.2015	-3.27628	0.00480928	0.0397568	-2.56215	Q3SXM5					Q9H5V8	CUB domain-containing protein 1 (Membrane glycoprotein gp140) (Subtractive immunization M plus HEp3-associated 135 kDa protein) (SIMA135) (Transmembrane and associated with src kinases) (CD antigen CD318)	CDCP1 TRASK UNQ2486/PRO5773	-0.173956	0.0329297
-0.204934	13.7238	-2.07404	0.0547666	0.197836	-4.84414	Q96QD8					O95900	Mitochondrial mRNA pseudouridine synthase TRUB2 (EC 5.4.99.-)	TRUB2	-0.173861	0.00814778
-0.204798	12.2943	-3.61472	0.00236258	0.0249573	-1.7754	A8MWA4					P50150	Guanine nucleotide-binding protein G(I)/G(S)/G(O) subunit gamma-4	GNG4 GNGT4	-0.173132	0.0153405
-0.204478	13.3628	-3.02536	0.00812256	0.0577867	-3.10273	Q7Z4R8					Q9Y5B9	FACT complex subunit SPT16 (Chromatin-specific transcription elongation factor 140 kDa subunit) (FACT 140 kDa subunit) (FACTp140) (Facilitates chromatin transcription complex subunit SPT16) (hSPT16)	SUPT16H FACT140 FACTP140	-0.172875	0.0217047
-0.203583	13.9788	-4.88054	0.000171978	0.00418151	0.718475	Q8NI60					Q9Y5L4	Mitochondrial import inner membrane translocase subunit Tim13	TIMM13 TIM13B TIMM13A TIMM13B	-0.172538	0.0159167
-0.203335	13.2392	-3.45066	0.0033353	0.0312641	-2.08357	Q96MT1					Q96HE7	ERO1-like protein alpha (ERO1-L) (ERO1-L-alpha) (EC 1.8.4.-) (Endoplasmic oxidoreductin-1-like protein) (Endoplasmic reticulum oxidoreductase alpha) (Oxidoreductin-1-L-alpha)	ERO1A ERO1L UNQ434/PRO865	-0.171519	0.00822061
-0.203141	13.4067	-2.64902	0.0176258	0.0976035	-3.69064	Q9BXS4					Q86YQ8	Copine-8 (Copine VIII)	CPNE8	-0.171223	0.00331906
-0.202986	13.9604	-2.30763	0.0348853	0.14928	-4.29295	Q9NRD8					O14939	Phospholipase D2 (PLD 2) (hPLD2) (EC 3.1.4.4) (Choline phosphatase 2) (PLD1C) (Phosphatidylcholine-hydrolyzing phospholipase D2)	PLD2	-0.171179	0.011633
-0.202801	13.5124	-4.49096	0.000380248	0.00711815	-0.0839232	Q6IAN0					P78527	DNA-dependent protein kinase catalytic subunit (DNA-PK catalytic subunit) (DNA-PKcs) (EC 2.7.11.1) (DNPK1) (p460)	PRKDC HYRC HYRC1	-0.17097	0.00901063
-0.202031	13.7445	-1.88555	0.0778556	0.244954	-5.1926	P07919					O43772	Mitochondrial carnitine/acylcarnitine carrier protein (Carnitine/acylcarnitine translocase) (CAC) (Solute carrier family 25 member 20)	SLC25A20 CAC CACT	-0.170817	0.00766764
-0.201149	11.0387	-5.78532	2.91407e-05	0.00116306	2.51113	Q8N0S6					Q9ULV0	Unconventional myosin-Vb	MYO5B KIAA1119	-0.170603	0.0294655
-0.20094	11.7354	-2.8057	0.0127945	0.078829	-3.5017	P51636					Q9Y6I9	Testis-expressed protein 264 (Putative secreted protein Zsig11)	TEX264 ZSIG11 UNQ337/PRO536	-0.169891	0.0189171
-0.200914	13.7135	-4.09921	0.000855971	0.0122067	-0.889853	Q8WYH8					O43819	Protein SCO2 homolog, mitochondrial	SCO2	-0.169232	0.010277
-0.200494	14.3142	-2.72682	0.0150405	0.0878079	-3.65724	P61970					Q15119	[Pyruvate dehydrogenase (acetyl-transferring)] kinase isozyme 2, mitochondrial (EC 2.7.11.2) (Pyruvate dehydrogenase kinase isoform 2) (PDH kinase 2) (PDKII)	PDK2 PDHK2	-0.168921	0.0105399
-0.199909	14.8423	-4.81672	0.000195641	0.00458947	0.586661	Q9UNX3					Q99836	Myeloid differentiation primary response protein MyD88	MYD88	-0.168342	0.03853
-0.199821	14.1134	-5.40314	6.09155e-05	0.00205622	1.82984	Q9UKU7					Q5T9A4	ATPase family AAA domain-containing protein 3B (AAA-TOB3)	ATAD3B KIAA1273 TOB3	-0.168117	0.0495232
-0.199704	13.5432	-6.37251	9.75073e-06	0.00055746	3.56694	P54886					Q9UKM9	RNA-binding protein Raly (Autoantigen p542) (Heterogeneous nuclear ribonucleoprotein C-like 2) (hnRNP core protein C-like 2) (hnRNP associated with lethal yellow protein homolog)	RALY HNRPCL2 P542	-0.168116	0.0145615
-0.198984	12.8639	-2.62877	0.0183658	0.100598	-3.87251	Q93084					P42336	Phosphatidylinositol 4,5-bisphosphate 3-kinase catalytic subunit alpha isoform (PI3-kinase subunit alpha) (PI3K-alpha) (PI3Kalpha) (PtdIns-3-kinase subunit alpha) (EC 2.7.1.137) (EC 2.7.1.153) (Phosphatidylinositol 4,5-bisphosphate 3-kinase 110 kDa catalytic subunit alpha) (PtdIns-3-kinase subunit p110-alpha) (p110alpha) (Phosphoinositide 3-kinase alpha) (Phosphoinositide-3-kinase catalytic alpha…	PIK3CA	-0.167978	0.0358092
-0.198943	15.1007	-1.76621	0.0966455	0.279286	-5.42942	Q8NDH2					P29122	Proprotein convertase subtilisin/kexin type 6 (EC 3.4.21.-) (Paired basic amino acid cleaving enzyme 4) (Subtilisin-like proprotein convertase 4) (SPC4) (Subtilisin/kexin-like protease PACE4)	PCSK6 PACE4	-0.167654	0.0291987
-0.198217	14.2535	-3.81244	0.00155966	0.0185696	-1.47998	Q9BUB7					Q96HD1	Protein disulfide isomerase CRELD1 (EC 5.3.4.1) (Cysteine-rich with EGF-like domain protein 1)	CRELD1 CIRRIN UNQ188/PRO214	-0.167373	0.00211253
-0.197723	13.3946	-3.86009	0.00141134	0.0174132	-1.37698	Q13641					Q9BTX3	Transmembrane protein 208	TMEM208 HSPC171	-0.167337	0.00481109
-0.197695	13.8606	-7.05041	2.92143e-06	0.000240771	4.79381	P14854					Q2PPJ7	Ral GTPase-activating protein subunit alpha-2 (250 kDa substrate of Akt) (AS250) (p220)	RALGAPA2 C20orf74 KIAA1272	-0.16682	0.00646721
-0.197072	13.5157	-4.42803	0.000432828	0.00789288	-0.204241	P08574					Q6PI48	Aspartate--tRNA ligase, mitochondrial (EC 6.1.1.12) (Aspartyl-tRNA synthetase) (AspRS)	DARS2	-0.165939	0.0211371
-0.196917	13.1656	-4.2992	0.000564846	0.0092863	-0.468597	Q8N0Z9					Q86VP1	Tax1-binding protein 1 (TRAF6-binding protein)	TAX1BP1 T6BP PRO0105	-0.165848	0.0285059
-0.196063	13.5592	-3.59314	0.00247219	0.0256349	-1.92701	P31930					Q9NVK5	FGFR1 oncogene partner 2	FGFR1OP2 HSPC123	-0.165668	0.0266008
-0.196017	14.7613	-4.74778	0.000224984	0.00509659	0.461488	P53597					Q9BV81	ER membrane protein complex subunit 6 (Transmembrane protein 93)	EMC6 TMEM93	-0.165367	0.029274
-0.195926	13.5802	-2.37917	0.0302977	0.137041	-4.33718	P55011					Q6PJF5	Inactive rhomboid protein 2 (iRhom2) (Rhomboid 5 homolog 2) (Rhomboid family member 2) (Rhomboid veinlet-like protein 5) (Rhomboid veinlet-like protein 6)	RHBDF2 IRHOM2 RHBDL5 RHBDL6	-0.165246	0.00522137
-0.195761	13.7115	-2.39	0.0296547	0.134517	-4.29667	Q96ER9					O14734	Acyl-coenzyme A thioesterase 8 (Acyl-CoA thioesterase 8) (EC 3.1.2.1) (EC 3.1.2.11) (EC 3.1.2.2) (EC 3.1.2.3) (EC 3.1.2.5) (Choloyl-coenzyme A thioesterase) (EC 3.1.2.27) (HIV-Nef-associated acyl-CoA thioesterase) (Peroxisomal acyl-CoA thioesterase 2) (PTE-2) (Peroxisomal acyl-coenzyme A thioester hydrolase 1) (PTE-1) (Peroxisomal long-chain acyl-CoA thioesterase 1) (Thioesterase II) (hACTE-III) …	ACOT8 ACTEIII PTE1	-0.165172	0.0337677
-0.195497	13.409	-3.2372	0.00521964	0.0420887	-2.49916	Q14517					Q7Z4W1	L-xylulose reductase (XR) (EC 1.1.1.10) (Carbonyl reductase II) (Dicarbonyl/L-xylulose reductase) (Kidney dicarbonyl reductase) (kiDCR) (Short chain dehydrogenase/reductase family 20C member 1) (Sperm surface protein P34H)	DCXR SDR20C1	-0.164966	0.0114444
-0.195151	14.6446	-4.13809	0.000789356	0.0116224	-0.796023	Q14165					P26583	High mobility group protein B2 (High mobility group protein 2) (HMG-2)	HMGB2 HMG2	-0.164163	0.00570669
-0.194977	13.6411	-2.45551	0.0260315	0.124252	-4.16835	Q16719					O14657	Torsin-1B (Torsin ATPase-1B) (EC 3.6.4.-) (Torsin family 1 member B)	TOR1B DQ1 FKSG18	-0.163793	0.0359149
-0.194907	12.1996	-2.07396	0.0547744	0.197836	-4.82973	P49006					Q9BZA8	Protocadherin-11 Y-linked (Protocadherin-11) (Protocadherin on the Y chromosome) (PCDH-Y) (Protocadherin prostate cancer) (Protocadherin-PC) (Protocadherin-22)	PCDH11Y PCDH11 PCDH22 PCDHY	-0.163082	0.00538431
-0.19424	11.5649	-2.50654	0.0235041	0.117632	-4.09177	O75509					Q92667	A-kinase anchor protein 1, mitochondrial (A-kinase anchor protein 149 kDa) (AKAP 149) (Dual specificity A-kinase-anchoring protein 1) (D-AKAP-1) (Protein kinase A-anchoring protein 1) (PRKA1) (Spermatid A-kinase anchor protein 84) (S-AKAP84)	AKAP1 AKAP149 PRKA1	-0.16296	0.0123178
-0.194196	12.3727	-3.59612	0.00245676	0.0255583	-1.92847	P78545					A8MXE2	Beta-1,3-galactosyltransferase 9 (EC 2.4.1.-) (UDP-GlcNAc:betaGal beta-1,3-N-acetylglucosaminyltransferase 10)	B3GALT9 B3GNT10	-0.162948	0.0121538
-0.193807	14.5076	-2.69602	0.0160172	0.0911613	-3.75183	Q8IUE6					Q8TD22	Sideroflexin-5	SFXN5	-0.162509	0.00998195
-0.193541	14.5419	-2.03899	0.0585207	0.205292	-4.95591	Q9Y2Q3					Q7L9B9	Endonuclease/exonuclease/phosphatase family domain-containing protein 1	EEPD1 KIAA1706	-0.160923	0.0128681
-0.192964	12.4579	-3.65719	0.00216084	0.0235099	-1.75337	Q9NUL7					Q9Y666	Solute carrier family 12 member 7 (Electroneutral potassium-chloride cotransporter 4) (K-Cl cotransporter 4)	SLC12A7 KCC4	-0.159492	0.0278129
-0.192928	14.5533	-3.53051	0.00282004	0.0282271	-1.97045	P11387					P51572	B-cell receptor-associated protein 31 (BCR-associated protein 31) (Bap31) (6C6-AG tumor-associated antigen) (Protein CDM) (p28)	BCAP31 BAP31 DXS1357E	-0.159411	0.0125833
-0.192818	13.8625	-3.50006	0.0030064	0.0293518	-2.13164	Q86VM9					Q8IY26	Phospholipid phosphatase 6 (EC 3.1.3.-) (Phosphatidic acid phosphatase type 2 domain-containing protein 2) (PPAP2 domain-containing protein 2) (Presqualene diphosphate phosphatase)	PLPP6 PPAPDC2	-0.159031	0.0366266
-0.192483	12.3387	-5.54682	4.60649e-05	0.00167112	2.03378	Q15154					Q02241	Kinesin-like protein KIF23 (Kinesin-like protein 5) (Mitotic kinesin-like protein 1)	KIF23 KNSL5 MKLP1	-0.158912	0.0358092
-0.192457	14.2398	-5.91887	2.26242e-05	0.000976687	2.76629	P11310					Q8ND82	Zinc finger protein 280C (Suppressor of hairy wing homolog 3) (Zinc finger protein 633)	ZNF280C SUHW3 ZNF633	-0.158904	0.0158069
-0.192306	14.9479	-4.36364	0.000494342	0.00852471	-0.273232	Q8TE73					P49821	NADH dehydrogenase [ubiquinone] flavoprotein 1, mitochondrial (EC 7.1.1.2) (Complex I-51kD) (CI-51kD) (NADH dehydrogenase flavoprotein 1) (NADH-ubiquinone oxidoreductase 51 kDa subunit)	NDUFV1 UQOR1	-0.156607	0.0249573
-0.191688	13.7127	-3.63235	0.00227661	0.0242247	-1.83863	Q14BN4					Q6P9B6	MTOR-associated protein MEAK7 (MEAK7) (MTOR associated protein, eak-7 homolog) (TBC/LysM-associated domain-containing protein 1) (TLD domain-containing protein 1)	MEAK7 KIAA1609 TLDC1	-0.156516	0.0116729
-0.191547	13.238	-3.82265	0.00152662	0.0182446	-1.48937	Q96DB5					P29728	2'-5'-oligoadenylate synthase 2 ((2-5')oligo(A) synthase 2) (2-5A synthase 2) (EC 2.7.7.84) (p69 OAS / p71 OAS) (p69OAS / p71OAS)	OAS2	-0.155968	0.0395998
-0.191024	11.8014	-3.56575	0.00261871	0.0266747	-1.96201	Q7Z4F1					O15243	Leptin receptor gene-related protein (Endospanin-1) (Leptin receptor overlapping transcript protein) (OB-R gene-related protein) (OB-RGRP)	LEPROT LEPR OBR	-0.15591	0.0382037
-0.190593	12.0944	-1.71361	0.106122	0.291995	-5.46663	P13284					Q9UQ53	Alpha-1,3-mannosyl-glycoprotein 4-beta-N-acetylglucosaminyltransferase B (EC 2.4.1.145) (N-glycosyl-oligosaccharide-glycoprotein N-acetylglucosaminyltransferase IVb) (GlcNAc-T IVb) (GnT-IVb) (N-acetylglucosaminyltransferase IVb) (UDP-N-acetylglucosamine: alpha-1,3-D-mannoside beta-1,4-N-acetylglucosaminyltransferase IVb)	MGAT4B UNQ906/PRO1927	-0.155013	0.0122067
-0.189931	13.6034	-3.67889	0.00206453	0.0227852	-1.76887	Q9HCU5					Q15024	Exosome complex component RRP42 (Exosome component 7) (Ribosomal RNA-processing protein 42) (p8)	EXOSC7 KIAA0116 RRP42	-0.154871	0.0426053
-0.189282	12.9996	-3.46981	0.00320376	0.0304357	-2.19199	Q15326					Q9Y5J7	Mitochondrial import inner membrane translocase subunit Tim9	TIMM9 TIM9 TIM9A TIMM9A	-0.154463	0.01571
-0.18891	12.8314	-6.57587	6.74757e-06	0.000432526	3.96865	P34913					Q14249	Endonuclease G, mitochondrial (Endo G) (EC 3.1.30.-)	ENDOG	-0.154183	0.013747
-0.188372	14.9699	-2.21464	0.0418219	0.167025	-4.63729	Q9NRP2					Q07352	mRNA decay activator protein ZFP36L1 (Butyrate response factor 1) (EGF-response factor 1) (ERF-1) (TPA-induced sequence 11b) (Zinc finger protein 36, C3H1 type-like 1) (ZFP36-like 1)	ZFP36L1 BERG36 BRF1 ERF1 RNF162B TIS11B	-0.154151	0.003952
-0.188217	12.6124	-4.20675	0.000684278	0.0105399	-0.63735	P31276					P49959	Double-strand break repair protein MRE11 (EC 3.1.-.-) (Double-strand break repair protein MRE11A) (Meiotic recombination 11 homolog 1) (MRE11 homolog 1) (Meiotic recombination 11 homolog A) (MRE11 homolog A)	MRE11 HNGS1 MRE11A	-0.153409	0.0118032
-0.18787	13.9584	-3.19464	0.00570589	0.0448636	-2.68439	P07099					O00180	Potassium channel subfamily K member 1 (Inward rectifying potassium channel protein TWIK-1) (Potassium channel K2P1) (Potassium channel KCNO1)	KCNK1 HOHO1 KCNO1 TWIK1	-0.153385	0.0315704
-0.18757	13.0358	-3.85214	0.00143504	0.0175998	-1.37057	P05067					Q9P2X0	Dolichol-phosphate mannosyltransferase subunit 3 (Dolichol-phosphate mannose synthase subunit 3) (DPM synthase subunit 3) (Dolichyl-phosphate beta-D-mannosyltransferase subunit 3) (Mannose-P-dolichol synthase subunit 3) (MPD synthase subunit 3) (Prostin-1)	DPM3	-0.15337	0.0382037
-0.187556	11.5262	-4.44537	0.000417645	0.00770457	-0.121369	Q9UJF2					Q15262	Receptor-type tyrosine-protein phosphatase kappa (Protein-tyrosine phosphatase kappa) (R-PTP-kappa) (EC 3.1.3.48)	PTPRK PTPK	-0.153146	0.0363059
-0.187523	13.2553	-4.12489	0.000811361	0.0117287	-0.827808	Q96CM3					Q9NS91	E3 ubiquitin-protein ligase RAD18 (EC 2.3.2.27) (Postreplication repair protein RAD18) (hHR18) (hRAD18) (RING finger protein 73) (RING-type E3 ubiquitin transferase RAD18)	RAD18 RNF73	-0.153007	0.0478366
-0.18699	12.9964	-3.22113	0.00539819	0.0428747	-2.71024	Q15390					Q86UP2	Kinectin (CG-1 antigen) (Kinesin receptor)	KTN1 CG1 KIAA0004	-0.152878	0.0488095
-0.186591	13.1914	-4.59445	0.000307534	0.00627528	0.136032	Q9Y5Y6					Q96J92	Serine/threonine-protein kinase WNK4 (EC 2.7.11.1) (Protein kinase lysine-deficient 4) (Protein kinase with no lysine 4)	WNK4 PRKWNK4	-0.152798	0.0179115
-0.185136	12.1161	-1.69787	0.10911	0.296398	-5.45351	Q12955					Q8N3U4	Cohesin subunit SA-2 (SCC3 homolog 2) (Stromal antigen 2)	STAG2 SA2	-0.152409	0.00883117
-0.184432	12.5216	-2.36612	0.0310898	0.139378	-4.39377	Q86WW8					Q96BJ8	Engulfment and cell motility protein 3	ELMO3	-0.152331	0.0249581
-0.184154	14.682	-3.72159	0.0018874	0.0213122	-1.64039	P22695					Q96A54	Adiponectin receptor protein 1 (Progestin and adipoQ receptor family member 1) (Progestin and adipoQ receptor family member I)	ADIPOR1 PAQR1 TESBP1A CGI-45	-0.152214	0.030163
-0.184103	13.7282	-2.41932	0.0279781	0.130143	-4.20837	P14384					O15270	Serine palmitoyltransferase 2 (EC 2.3.1.50) (Long chain base biosynthesis protein 2) (LCB 2) (Long chain base biosynthesis protein 2a) (LCB2a) (Serine-palmitoyl-CoA transferase 2) (SPT 2)	SPTLC2 KIAA0526 LCB2	-0.151937	0.0223327
-0.183725	11.5237	-3.71905	0.00189749	0.0213502	-1.63099	O00308					Q9BQP7	Mitochondrial genome maintenance exonuclease 1 (EC 3.1.-.-)	MGME1 C20orf72 DDK1	-0.151737	0.0321225
-0.183724	9.57826	-1.85347	0.0825569	0.253171	-5.23372	Q8NFC6					Q9H9Y2	Ribosome production factor 1 (Brix domain-containing protein 5) (Ribosome biogenesis protein RPF1)	RPF1 BXDC5	-0.151369	0.0275009
-0.183587	13.7891	-3.00222	0.00852293	0.0594357	-3.16514	O94886					Q5ST30	Valine--tRNA ligase, mitochondrial (EC 6.1.1.9) (Valyl-tRNA synthetase) (ValRS) (Valyl-tRNA synthetase-like)	VARS2 KIAA1885 VARS2L VARSL	-0.151029	0.00509659
-0.183039	14.3199	-2.94022	0.00969267	0.0654358	-3.28385	O75340					Q9H7D0	Dedicator of cytokinesis protein 5	DOCK5	-0.150626	0.00211233
-0.183017	12.9946	-2.07293	0.0548817	0.197999	-4.92272	Q8N4Q1					Q92878	DNA repair protein RAD50 (hRAD50) (EC 3.6.-.-)	RAD50	-0.150595	0.0233561
-0.182126	14.1276	-3.02359	0.00815264	0.0579358	-3.07211	Q96SQ9					Q00059	Transcription factor A, mitochondrial (mtTFA) (Mitochondrial transcription factor 1) (MtTF1) (Transcription factor 6) (TCF-6) (Transcription factor 6-like 2)	TFAM TCF6 TCF6L2	-0.15024	0.030163
-0.181581	12.9411	-3.46514	0.00323534	0.0306898	-2.23783	Q15067					Q4KMQ2	Anoctamin-6 (Small-conductance calcium-activated nonselective cation channel) (SCAN channel) (Transmembrane protein 16F)	ANO6 TMEM16F	-0.14975	0.0309148
-0.181362	12.6952	-3.77669	0.00168117	0.0197204	-1.48253	Q04912					Q9NPD3	Exosome complex component RRP41 (Exosome component 4) (Ribosomal RNA-processing protein 41) (p12A)	EXOSC4 RRP41 SKI6	-0.149317	0.0163084
-0.181287	12.3005	-6.28339	1.14785e-05	0.000622794	3.44177	Q92930					Q9P2D1	Chromodomain-helicase-DNA-binding protein 7 (CHD-7) (EC 3.6.4.12) (ATP-dependent helicase CHD7)	CHD7 KIAA1416	-0.147586	0.0036407
-0.181138	13.4624	-2.68271	0.0164578	0.0925897	-3.77262	Q9HD20					Q9Y2D2	UDP-N-acetylglucosamine transporter (Golgi UDP-GlcNAc transporter) (Solute carrier family 35 member A3)	SLC35A3	-0.147246	0.0375573
-0.18101	13.6498	-4.39417	0.000464142	0.00815912	-0.229611	Q92896					Q9P015	39S ribosomal protein L15, mitochondrial (L15mt) (MRP-L15) (Mitochondrial large ribosomal subunit protein uL15m)	MRPL15 HSPC145	-0.146794	0.0079995
-0.180895	13.043	-0.861601	0.401777	0.624349	-6.49642	P50452					Q8N2H3	Pyridine nucleotide-disulfide oxidoreductase domain-containing protein 2 (EC 1.-.-.-)	PYROXD2 C10orf33	-0.14572	0.040534
-0.180838	12.9105	-2.84615	0.0117725	0.0749063	-3.41717	P16157					Q9NTW7	Zinc finger protein 64 (Zfp-64) (Zinc finger protein 338)	ZFP64 ZNF338	-0.144945	0.00814778
-0.180563	13.0978	-3.80308	0.00159061	0.0188673	-1.48194	O60934					Q96GC9	Vacuole membrane protein 1 (Transmembrane protein 49)	VMP1 TDC1 TMEM49 HSPC292	-0.143522	0.0423396
-0.180388	13.1256	-3.57879	0.00254788	0.0261631	-2.00326	Q12767					Q8N567	Zinc finger CCHC domain-containing protein 9	ZCCHC9	-0.14311	0.0251143
-0.18034	12.3249	-3.03969	0.00788412	0.0567263	-3.01808	P98173					Q86TX2	Acyl-coenzyme A thioesterase 1 (Acyl-CoA thioesterase 1) (EC 3.1.2.-) (CTE-I) (CTE-Ib) (Inducible cytosolic acyl-coenzyme A thioester hydrolase) (Long chain acyl-CoA thioester hydrolase) (Long chain acyl-CoA hydrolase) (Palmitoyl-coenzyme A thioesterase) (EC 3.1.2.2)	ACOT1 CTE1	-0.143101	0.0443986
-0.179851	13.9256	-2.29926	0.0354624	0.150643	-4.46894	Q9UHQ9					O95395	Beta-1,3-galactosyl-O-glycosyl-glycoprotein beta-1,6-N-acetylglucosaminyltransferase 3 (EC 2.4.1.102) (EC 2.4.1.148) (EC 2.4.1.150) (C2GnT-mucin type) (C2GnT-M) (hC2GnT-M) (Core 2/core 4 beta-1,6-N-acetylglucosaminyltransferase) (C2/4GnT)	GCNT3	-0.141026	0.00977549
-0.179588	13.7812	-4.40523	0.000453663	0.00808693	-0.250751	Q9NXH8					Q08257	Quinone oxidoreductase (EC 1.6.5.5) (NADPH:quinone reductase) (Zeta-crystallin)	CRYZ	-0.139786	0.0478366
-0.179572	13.7033	-3.33541	0.00424848	0.0369833	-2.34789	P63096					Q9NWX6	Probable tRNA(His) guanylyltransferase (EC 2.7.7.79) (Induced in high glucose-1) (IHG-1) (Interphase cytoplasmic foci protein 45) (tRNA-histidine guanylyltransferase)	THG1L ICF45	-0.138544	0.0450731
-0.179328	11.008	-1.94805	0.0693761	0.226619	-4.97057	Q96Q89					Q9Y3B2	Exosome complex component CSL4 (Exosome component 1)	EXOSC1 CSL4 CGI-108	-0.138492	0.0482539
-0.179111	13.5867	-4.99759	0.000135925	0.00360912	0.915436	P00390					Q330K2	NADH dehydrogenase (ubiquinone) complex I, assembly factor 6 (Putative phytoene synthase)	NDUFAF6 C8orf38	-0.138052	0.0242247
-0.178774	13.9841	-4.17237	0.000734987	0.0111852	-0.756613	P14927					P14406	Cytochrome c oxidase subunit 7A2, mitochondrial (Cytochrome c oxidase subunit VIIa-liver/heart) (Cytochrome c oxidase subunit VIIa-L) (Cytochrome c oxidase subunit VIIaL)	COX7A2 COX7AL	-0.137054	0.037413
-0.178483	13.6811	-5.34234	6.86167e-05	0.00217621	1.72023	Q9ULV4					P36957	Dihydrolipoyllysine-residue succinyltransferase component of 2-oxoglutarate dehydrogenase complex, mitochondrial (EC 2.3.1.61) (2-oxoglutarate dehydrogenase complex component E2) (OGDC-E2) (Dihydrolipoamide succinyltransferase component of 2-oxoglutarate dehydrogenase complex) (E2K)	DLST DLTS	-0.134735	0.00526674
-0.17801	13.8397	-1.9101	0.07442	0.236711	-5.16629	O14684					Q9HCP0	Casein kinase I isoform gamma-1 (CKI-gamma 1) (EC 2.7.11.1)	CSNK1G1	-0.13437	0.048694
-0.177834	12.8839	-3.31547	0.00442988	0.0381922	-2.44793	P21953					Q8IY22	C-Maf-inducing protein (c-Mip) (Truncated c-Maf-inducing protein) (Tc-Mip)	CMIP KIAA1694 TCMIP	-0.133789	0.0397568
-0.177766	14.3707	-1.13896	0.271673	0.509017	-6.24267	Q92526					Q99766	ATP synthase subunit s, mitochondrial (ATP synthase-coupling factor B) (FB) (Distal membrane arm assembly complex 2-like protein) (Mitochondrial ATP synthase regulatory component factor B)	DMAC2L ATP5S ATPW	-0.133723	0.025338
-0.177363	14.1743	-2.36797	0.030976	0.13902	-4.36603	Q8NBQ5					Q5T2R2	All trans-polyprenyl-diphosphate synthase PDSS1 (All-trans-decaprenyl-diphosphate synthase subunit 1) (EC 2.5.1.91) (Decaprenyl pyrophosphate synthase subunit 1) (Decaprenyl-diphosphate synthase subunit 1) (Solanesyl-diphosphate synthase subunit 1) (Trans-prenyltransferase 1) (TPT 1)	PDSS1 DPS1 TPRT	-0.133371	0.0117287
-0.17703	14.6619	-3.77688	0.00168049	0.0197204	-1.56213	Q00325					Q12965	Unconventional myosin-Ie (Myosin-Ic) (Unconventional myosin 1E)	MYO1E MYO1C	-0.13303	0.0038219
-0.177024	12.9142	-3.62173	0.00232801	0.0247049	-1.87888	C9JI98					Q9UHK6	Alpha-methylacyl-CoA racemase (EC 5.1.99.4) (2-methylacyl-CoA racemase)	AMACR	-0.132822	0.0253615
-0.176447	13.812	-2.55824	0.0211827	0.109559	-3.98409	A6NCE7					O75052	Carboxyl-terminal PDZ ligand of neuronal nitric oxide synthase protein (C-terminal PDZ ligand of neuronal nitric oxide synthase protein) (Nitric oxide synthase 1 adaptor protein)	NOS1AP CAPON KIAA0464	-0.132805	0.0359579
-0.176346	12.3624	-3.94014	0.00119342	0.015456	-1.20782	Q12999					Q86YS6	Ras-related protein Rab-43 (Ras-related protein Rab-41)	RAB43 RAB41	-0.132428	0.0381922
-0.176235	13.3641	-2.56159	0.0210399	0.109162	-3.9058	Q92597					Q96J02	E3 ubiquitin-protein ligase Itchy homolog (Itch) (EC 2.3.2.26) (Atrophin-1-interacting protein 4) (AIP4) (HECT-type E3 ubiquitin transferase Itchy homolog) (NFE2-associated polypeptide 1) (NAPP1)	ITCH	-0.130318	0.0175998
-0.175774	13.8231	-3.93275	0.00121204	0.01557	-1.22504	Q9NPF2
-0.175094	13.7569	-2.86203	0.0113932	0.0734768	-3.44737	Q9Y223
-0.175056	14.0675	-4.45699	0.000407768	0.00756636	-0.15287	Q9P0I2
-0.174701	13.5216	-4.56422	0.000327171	0.00650854	0.0350589	Q8IWB7					Upregulated in SCC (adj.P.Val ≤ 0.05 + abs(log2FC) ≥ 0.13
-0.174538	12.9352	-3.54667	0.00272584	0.0275449	-2.03297	Q92674
-0.17442	15.2498	-2.93499	0.00979836	0.0660089	-3.03174	O43291					UniProt ID	Protein names	Gene names	log2FC	adj.P.Val
-0.173956	13.9577	-3.41758	0.00357525	0.0329297	-2.28099	Q9H5V8					Q9BZQ8	Protein Niban 1 (Cell growth-inhibiting gene 39 protein) (Protein FAM129A)	NIBAN1 C1orf24 FAM129A NIBAN GIG39	0.960775	3.053e-08
-0.173861	12.9424	-4.39652	0.000461893	0.00814778	-0.268546	O95900					P03973	Antileukoproteinase (ALP) (BLPI) (HUSI-1) (Mucus proteinase inhibitor) (MPI) (Protease inhibitor WAP4) (Secretory leukocyte protease inhibitor) (Seminal proteinase inhibitor) (WAP four-disulfide core domain protein 4)	SLPI WAP4 WFDC4	0.84782	0.00013239
-0.173335	12.4392	-2.77477	0.0136337	0.0820867	-3.59586	Q9Y6M7					P57729	Ras-related protein Rab-38 (Melanoma antigen NY-MEL-1)	RAB38	0.684131	3.93383e-05
-0.173132	11.5407	-3.94666	0.00117725	0.0153405	-1.17626	P50150					P51884	Lumican (Keratan sulfate proteoglycan lumican) (KSPG lumican)	LUM LDC SLRR2D	0.655845	0.000329202
-0.172875	13.9753	-3.70941	0.0019363	0.0217047	-1.66638	Q9Y5B9					Q07065	Cytoskeleton-associated protein 4 (63-kDa cytoskeleton-linking membrane protein) (Climp-63) (p63)	CKAP4	0.645307	1.97079e-05
-0.172859	15.145	-2.40512	0.0287785	0.132628	-4.31379	Q9BPU6					P53004	Biliverdin reductase A (BVR A) (EC 1.3.1.24) (Biliverdin-IX alpha-reductase)	BLVRA BLVR BVR	0.635025	0.00607309
[truncated: 5,929 more rows]

## Sheet: AsPc__StandardvsRef
All Identified Proteins											Downregulated in Standard (adj.P.Val ≤ 0.05 + abs(log2FC) ≥ 0.13
[truncated: 6,347 more rows]
