# Supplementary material for: Proteome alterations during clonal isolation of established human pancreatic cancer cell lines
Source: Cell Mol Life Sci. 2022 Oct 22;79(11):561. doi: 10.1007/s00018-022-04584-9 (PMC9587952; doi:10.1007/s00018-022-04584-9)
Supplement: Supplementary file 3 — Supplementary file3 (XLSX 1857 KB) [file 18_2022_4584_MOESM3_ESM.xlsx]

## Sheet: PANC__SCCvsRef
All Identified Proteins											Downregulated in SCC (adj.P.Val ≤ 0.05 + abs(log2FC) ≥ 0.13
log2FC	AveExpr	t	P.Value	adj.P.Val	B	UniProt ID					UniProt ID	Protein names	Gene names	log2FC	adj.P.Val
-1.23734	13.7348	-6.40981	1.06735e-05	0.00125173	3.64681	P10696					P10696	Alkaline phosphatase, germ cell type (EC 3.1.3.1) (ALP-1) (Alkaline phosphatase Nagao isozyme) (Alkaline phosphatase, placental-like) (Germ cell alkaline phosphatase) (GCAP) (Placental alkaline phosphatase-like) (PLAP-like)	ALPG ALPPL ALPPL2	-1.23734	0.00125173
-0.988391	13.1912	-22.5428	3.71225e-13	2.33983e-09	17.013	P23141					P23141	Liver carboxylesterase 1 (Acyl-coenzyme A:cholesterol acyltransferase) (ACAT) (Brain carboxylesterase hBr1) (Carboxylesterase 1) (CE-1) (hCE-1) (EC 3.1.1.1) (Cholesteryl ester hydrolase) (CEH) (EC 3.1.1.13) (Cocaine carboxylesterase) (Egasyn) (HMSE) (Methylumbelliferyl-acetate deacetylase 1) (EC 3.1.1.56) (Monocyte/macrophage serine esterase) (Retinyl ester hydrolase) (REH) (Serine esterase 1) (T…	CES1 CES2 SES1	-0.988391	2.33983e-09			If present, mentioned stress related proteins
-0.926848	13.0785	-8.81033	2.20191e-07	0.000115655	7.35864	Q9UNQ0					Q9UNQ0	Broad substrate specificity ATP-binding cassette transporter ABCG2 (EC 7.6.2.2) (ATP-binding cassette sub-family G member 2) (Breast cancer resistance protein) (CDw338) (Mitoxantrone resistance-associated protein) (Placenta-specific ATP-binding cassette transporter) (Urate exporter) (CD antigen CD338)	ABCG2 ABCP BCRP BCRP1 MXR	-0.926848	0.000115655			are marked orange
-0.904694	12.3263	-11.3542	7.40152e-09	1.16629e-05	10.5346	Q13740					Q13740	CD166 antigen (Activated leukocyte cell adhesion molecule) (CD antigen CD166)	ALCAM MEMD	-0.904694	1.16629e-05
-0.826497	12.038	-3.35847	0.00420878	0.0411925	-2.22106	O15231					O15231	Zinc finger protein 185 (LIM domain protein ZNF185) (P1-A)	ZNF185	-0.826497	0.0411925
-0.820535	12.6933	-9.22898	1.2033e-07	8.42709e-05	7.89449	P16144					P16144	Integrin beta-4 (GP150) (CD antigen CD104)	ITGB4	-0.820535	8.42709e-05
-0.728384	12.1706	-6.76521	5.72794e-06	0.00103152	4.25723	Q9Y2J8					Q9Y2J8	Protein-arginine deiminase type-2 (EC 3.5.3.15) (PAD-H19) (Peptidylarginine deiminase II) (Protein-arginine deiminase type II)	PADI2 KIAA0994 PAD2 PDI2	-0.728384	0.00103152
-0.721712	12.3829	-10.6524	1.77184e-08	1.76993e-05	9.7358	Q86X29					Q86X29	Lipolysis-stimulated lipoprotein receptor	LSR LISCH	-0.721712	1.76993e-05
-0.660509	12.3318	-6.8431	5.00906e-06	0.000980503	4.37438	O95084					O95084	Serine protease 23 (EC 3.4.21.-) (Putative secreted protein Zsig13)	PRSS23 ZSIG13 UNQ270/PRO307	-0.660509	0.000980503
-0.64163	12.0888	-7.6147	1.38656e-06	0.000546218	5.61969	Q9UGT4					Q9UGT4	Sushi domain-containing protein 2	SUSD2	-0.64163	0.000546218
-0.63599	12.0207	-11.3812	7.16359e-09	1.16629e-05	10.4248	Q14126					Q14126	Desmoglein-2 (Cadherin family member 5) (HDGC)	DSG2 CDHF5	-0.63599	1.16629e-05
-0.576747	11.9752	-2.65988	0.0176078	0.101502	-3.55688	P02452					P55085	Proteinase-activated receptor 2 (PAR-2) (Coagulation factor II receptor-like 1) (G-protein coupled receptor 11) (Thrombin receptor-like 1) [Cleaved into: Proteinase-activated receptor 2, alternate cleaved 1; Proteinase-activated receptor 2, alternate cleaved 2]	F2RL1 GPR11 PAR2	-0.544934	0.00141564
-0.544934	11.8887	-6.30781	1.2802e-05	0.00141564	3.47035	P55085					P05187	Alkaline phosphatase, placental type (EC 3.1.3.1) (Alkaline phosphatase Regan isozyme) (Placental alkaline phosphatase 1) (PLAP-1)	ALPP PLAP	-0.544107	0.002929
-0.544107	11.3034	-5.6301	4.44339e-05	0.002929	2.27484	P05187					Q9Y2T3	Guanine deaminase (Guanase) (Guanine aminase) (EC 3.5.4.3) (Guanine aminohydrolase) (GAH) (p51-nedasin)	GDA KIAA1258	-0.532554	0.00380248
-0.532554	10.8743	-5.36002	7.42267e-05	0.00380248	1.76443	Q9Y2T3					Q9UJG1	Motile sperm domain-containing protein 1	MOSPD1	-0.53015	0.00818607
-0.53015	13.4866	-4.73259	0.000253258	0.00818607	0.549434	Q9UJG1					O14967	Calmegin	CLGN	-0.524497	0.000691751
-0.524497	11.7911	-7.40449	1.95212e-06	0.000691751	5.2953	O14967					Q8NHG7	Small VCP/p97-interacting protein	SVIP	-0.499	0.00532773
-0.499	13.2105	-5.05029	0.000135243	0.00532773	1.1886	Q8NHG7					Q96JQ2	Calmin (Calponin-like transmembrane domain protein)	CLMN KIAA1188	-0.482708	0.0163748
-0.482708	12.3794	-4.15527	0.000813157	0.0163748	-0.621753	Q96JQ2					Q7L5N7	Lysophosphatidylcholine acyltransferase 2 (LPC acyltransferase 2) (LPCAT-2) (LysoPC acyltransferase 2) (EC 2.3.1.23) (1-acylglycerol-3-phosphate O-acyltransferase 11) (1-AGP acyltransferase 11) (1-AGPAT 11) (EC 2.3.1.51) (1-acylglycerophosphocholine O-acyltransferase) (1-alkenylglycerophosphocholine O-acyltransferase) (EC 2.3.1.25) (1-alkylglycerophosphocholine O-acetyltransferase) (EC 2.3.1.67) …	LPCAT2 AGPAT11 AYTL1	-0.474445	0.000249588
-0.474445	13.1363	-8.24434	5.14777e-07	0.000249588	6.58599	Q7L5N7					Q99523	Sortilin (100 kDa NT receptor) (Glycoprotein 95) (Gp95) (Neurotensin receptor 3) (NT3) (NTR3)	SORT1	-0.474062	3.11959e-05
-0.474062	12.5212	-10.0362	3.9595e-08	3.11959e-05	8.96412	Q99523					O76062	Delta(14)-sterol reductase TM7SF2 (Delta-14-SR) (EC 1.3.1.70) (3-beta-hydroxysterol Delta (14)-reductase) (Another new gene 1 protein) (C-14 sterol reductase) (C14SR) (Putative sterol reductase SR-1) (Sterol C14-reductase) (Transmembrane 7 superfamily member 2)	TM7SF2 ANG1	-0.461005	0.00196091
-0.461005	14.2944	-6.01428	2.17775e-05	0.00196091	2.94109	O76062					P13500	C-C motif chemokine 2 (HC11) (Monocyte chemoattractant protein 1) (Monocyte chemotactic and activating factor) (MCAF) (Monocyte chemotactic protein 1) (MCP-1) (Monocyte secretory protein JE) (Small-inducible cytokine A2)	CCL2 MCP1 SCYA2	-0.44768	0.0234585
-0.44768	13.5752	-3.84433	0.00154045	0.0234585	-1.2038	P13500					P21980	Protein-glutamine gamma-glutamyltransferase 2 (EC 2.3.2.13) (Erythrocyte transglutaminase) (Heart G alpha(h)) (hhG alpha(h)) (Isopeptidase TGM2) (EC 3.4.-.-) (Protein G alpha(h)) (G(h)) (Protein-glutamine deamidase TGM2) (EC 3.5.1.44) (Protein-glutamine dopaminyltransferase TGM2) (EC 2.3.1.-) (Protein-glutamine histaminyltransferase TGM2) (EC 2.3.1.-) (Protein-glutamine noradrenalinyltransferase …	TGM2	-0.447385	0.0126182
-0.447385	12.9358	-4.38389	0.000510494	0.0126182	-0.145424	P21980					Q9Y2W3	Proton-associated sugar transporter A (PAST-A) (Deleted in neuroblastoma 5 protein) (DNb-5) (Solute carrier family 45 member 1)	SLC45A1 DNB5	-0.443952	0.0294381
-0.443952	10.5474	-3.63308	0.00238372	0.0294381	-1.66632	Q9Y2W3					Q15800	Methylsterol monooxygenase 1 (EC 1.14.18.9) (C-4 methylsterol oxidase) (Sterol-C4-methyl oxidase)	MSMO1 DESP4 ERG25 SC4MOL	-0.421213	0.005502
-0.421213	14.3989	-5.02124	0.000143159	0.005502	1.13254	Q15800					P83111	Serine beta-lactamase-like protein LACTB, mitochondrial (EC 3.4.-.-)	LACTB MRPL56 UNQ843/PRO1781	-0.401213	0.00124822
-0.401213	12.8784	-6.47523	9.50571e-06	0.00124822	3.74312	P83111					P16422	Epithelial cell adhesion molecule (Ep-CAM) (Adenocarcinoma-associated antigen) (Cell surface glycoprotein Trop-1) (Epithelial cell surface antigen) (Epithelial glycoprotein) (EGP) (Epithelial glycoprotein 314) (EGP314) (hEGP314) (KS 1/4 antigen) (KSA) (Major gastrointestinal tumor-associated protein GA733-2) (Tumor-associated calcium signal transducer 1) (CD antigen CD326)	EPCAM GA733-2 M1S2 M4S1 MIC18 TACSTD1 TROP1	-0.394807	0.0206415
-0.394807	12.5314	-3.93938	0.00126643	0.0206415	-1.05308	P16422					P31949	Protein S100-A11 (Calgizzarin) (Metastatic lymph node gene 70 protein) (MLN 70) (Protein S100-C) (S100 calcium-binding protein A11) [Cleaved into: Protein S100-A11, N-terminally processed]	S100A11 MLN70 S100C	-0.394748	0.0234585
-0.394748	13.2204	-3.84132	0.00155006	0.0234585	-1.21428	P31949					Q14114	Low-density lipoprotein receptor-related protein 8 (LRP-8) (Apolipoprotein E receptor 2)	LRP8 APOER2	-0.394087	0.000980503
-0.394087	10.8488	-6.81878	5.22273e-06	0.000980503	4.33846	Q14114					Q08380	Galectin-3-binding protein (Basement membrane autoantigen p105) (Lectin galactoside-binding soluble 3-binding protein) (Mac-2-binding protein) (MAC2BP) (Mac-2 BP) (Tumor-associated antigen 90K)	LGALS3BP M2BP	-0.392004	0.0260576
-0.392004	12.9386	-3.72263	0.00198064	0.0260576	-1.306	Q08380					P56937	3-keto-steroid reductase/17-beta-hydroxysteroid dehydrogenase 7 (17-beta-hydroxysteroid dehydrogenase 7) (17-beta-HSD 7) (3-keto-steroid reductase) (EC 1.1.1.270) (Dihydrotestosterone oxidoreductase) (EC 1.1.1.210) (Estradiol 17-beta-dehydrogenase 7) (EC 1.1.1.62) (Short chain dehydrogenase/reductase family 37C member 1)	HSD17B7 17HSD7 SDR37C1 UNQ2563/PRO6243	-0.388249	0.000980503
-0.388249	13.1156	-6.90406	4.5126e-06	0.000980503	4.48638	P56937					Q8IVF2	Protein AHNAK2	AHNAK2 C14orf78 KIAA2019	-0.38422	0.00374593
-0.38422	13.2513	-5.40313	6.83455e-05	0.00374593	1.8089	Q8IVF2					Q9BY67	Cell adhesion molecule 1 (Immunoglobulin superfamily member 4) (IgSF4) (Nectin-like protein 2) (NECL-2) (Spermatogenic immunoglobulin superfamily) (SgIgSF) (Synaptic cell adhesion molecule) (SynCAM) (Tumor suppressor in lung cancer 1) (TSLC-1)	CADM1 IGSF4 IGSF4A NECL2 SYNCAM TSLC1	-0.379058	0.0171315
-0.379058	10.9992	-4.11849	0.00087671	0.0171315	-0.620313	Q9BY67					P54289	Voltage-dependent calcium channel subunit alpha-2/delta-1 (Voltage-gated calcium channel subunit alpha-2/delta-1) [Cleaved into: Voltage-dependent calcium channel subunit alpha-2-1; Voltage-dependent calcium channel subunit delta-1]	CACNA2D1 CACNL2A CCHL2A MHS3	-0.378806	0.0294381
-0.378806	12.4097	-3.63358	0.00238122	0.0294381	-1.54511	P54289					Q7Z3E5	LisH domain-containing protein ARMC9 (Armadillo repeat-containing protein 9) (Melanoma/melanocyte-specific tumor antigen KU-MEL-1) (NS21)	ARMC9 KIAA1868	-0.377572	0.0302245
-0.377572	12.4588	-3.61131	0.00249354	0.0302245	-1.71972	Q7Z3E5					Q56VL3	OCIA domain-containing protein 2 (Ovarian carcinoma immunoreactive antigen-like protein)	OCIAD2	-0.368969	0.00952302
-0.368969	14.0772	-4.60117	0.00032937	0.00952302	0.271765	Q56VL3					Q14643	Inositol 1,4,5-trisphosphate receptor type 1 (IP3 receptor isoform 1) (IP3R 1) (InsP3R1) (Type 1 inositol 1,4,5-trisphosphate receptor) (Type 1 InsP3 receptor)	ITPR1 INSP3R1	-0.367235	0.000262571
-0.368825	10.9144	-2.81903	0.0127592	0.0824834	-3.24361	P08253					Q9UBM7	7-dehydrocholesterol reductase (7-DHC reductase) (EC 1.3.1.21) (Delta7-sterol reductase) (Sterol Delta(7)-reductase) (Sterol reductase SR-2)	DHCR7 D7SR	-0.364202	0.0048476
-0.367235	12.7697	-8.11866	6.24871e-07	0.000262571	6.37723	Q14643					Q15738	Sterol-4-alpha-carboxylate 3-dehydrogenase, decarboxylating (EC 1.1.1.170) (Protein H105e3)	NSDHL H105E3	-0.364157	0.00118866
-0.364202	13.5989	-5.15276	0.00011075	0.0048476	1.35624	Q9UBM7					Q7Z7L1	Schlafen family member 11 (EC 3.6.-.-)	SLFN11	-0.363762	0.00114722
-0.364157	13.8599	-6.51488	8.86355e-06	0.00118866	3.83835	Q15738					Q16706	Alpha-mannosidase 2 (EC 3.2.1.114) (Golgi alpha-mannosidase II) (AMan II) (Man II) (Mannosidase alpha class 2A member 1) (Mannosyl-oligosaccharide 1,3-1,6-alpha-mannosidase)	MAN2A1 MANA2	-0.361077	0.00896027
-0.363762	12.754	-6.59917	7.64448e-06	0.00114722	3.98191	Q7Z7L1					P11166	Solute carrier family 2, facilitated glucose transporter member 1 (Glucose transporter type 1, erythrocyte/brain) (GLUT-1) (HepG2 glucose transporter)	SLC2A1 GLUT1	-0.355954	0.00231533
-0.361077	12.7824	-4.64496	0.000301697	0.00896027	0.396818	Q16706					Q96CP7	TLC domain-containing protein 1 (Calfacilitin)	TLCD1	-0.349768	0.029864
-0.356102	13.3385	-1.87541	0.0799476	0.256312	-4.99652	Q3ZCM7					Q14315	Filamin-C (FLN-C) (FLNc) (ABP-280-like protein) (ABP-L) (Actin-binding-like protein) (Filamin-2) (Gamma-filamin)	FLNC ABPL FLN2	-0.348816	0.00118866
-0.355954	14.0032	-5.8652	2.86523e-05	0.00231533	2.68368	P11166					Q8IVL5	Prolyl 3-hydroxylase 2 (EC 1.14.11.7) (Leprecan-like protein 1) (Myxoid liposarcoma-associated protein 4)	P3H2 LEPREL1 MLAT4	-0.348671	0.00196091
-0.352462	11.8399	-2.19927	0.0436238	0.177702	-4.29349	Q9H4G4					Q5BJF2	Sigma intracellular receptor 2 (Sigma-2 receptor) (Sigma2 receptor) (Meningioma-associated protein 30) (Transmembrane protein 97)	TMEM97 MAC30 S2R	-0.348113	0.0368687
-0.349768	12.9858	-3.6207	0.00244555	0.029864	-1.68308	Q96CP7					Q15582	Transforming growth factor-beta-induced protein ig-h3 (Beta ig-h3) (Kerato-epithelin) (RGD-containing collagen-associated protein) (RGD-CAP)	TGFBI BIGH3	-0.346932	0.00405319
-0.348816	12.6143	-6.5323	8.59589e-06	0.00118866	3.86428	Q14315					P53634	Dipeptidyl peptidase 1 (EC 3.4.14.1) (Cathepsin C) (Cathepsin J) (Dipeptidyl peptidase I) (DPP-I) (DPPI) (Dipeptidyl transferase) [Cleaved into: Dipeptidyl peptidase 1 exclusion domain chain (Dipeptidyl peptidase I exclusion domain chain); Dipeptidyl peptidase 1 heavy chain (Dipeptidyl peptidase I heavy chain); Dipeptidyl peptidase 1 light chain (Dipeptidyl peptidase I light chain)]	CTSC CPPI	-0.345086	0.00118692
-0.348671	13.4191	-6.01516	2.17426e-05	0.00196091	2.96053	Q8IVL5					P14406	Cytochrome c oxidase subunit 7A2, mitochondrial (Cytochrome c oxidase subunit VIIa-liver/heart) (Cytochrome c oxidase subunit VIIa-L) (Cytochrome c oxidase subunit VIIaL)	COX7A2 COX7AL	-0.343998	0.0157497
-0.348113	12.9672	-3.45108	0.00347454	0.0368687	-1.97416	Q5BJF2					Q8N4Q0	Prostaglandin reductase 3 (PRG-3) (EC 1.3.1.48) (Zinc-binding alcohol dehydrogenase domain-containing protein 2)	ZADH2 PTGR3	-0.342492	0.002929
-0.346932	13.0428	-5.29814	8.35974e-05	0.00405319	1.59924	Q15582					Q03135	Caveolin-1	CAV1 CAV	-0.33882	1.16629e-05
-0.345086	13.3316	-6.56632	8.09732e-06	0.00118692	3.92145	P53634					O94851	[F-actin]-monooxygenase MICAL2 (EC 1.14.13.225) (Molecule interacting with CasL protein 2) (MICAL-2)	MICAL2 KIAA0750 MICAL2PV1 MICAL2PV2	-0.338321	0.00203363
-0.343998	14.0872	-4.19606	0.000748109	0.0157497	-0.540134	P14406					Q8IY95	Transmembrane protein 192	TMEM192	-0.336579	0.00252233
-0.342492	14.6975	-5.62157	4.5153e-05	0.002929	2.2276	Q8N4Q0					Q96CG8	Collagen triple helix repeat-containing protein 1	CTHRC1 UNQ762/PRO1550	-0.333445	0.0196755
-0.33882	14.6376	-11.4914	6.27176e-09	1.16629e-05	10.5054	Q03135					Q9Y3R5	Protein dopey-2	DOP1B C21orf5 DOPEY2 KIAA0933	-0.33093	0.0035372
-0.338321	12.4896	-5.98666	2.29077e-05	0.00203363	2.88049	O94851					P09525	Annexin A4 (35-beta calcimedin) (Annexin IV) (Annexin-4) (Carbohydrate-binding protein p33/p41) (Chromobindin-4) (Endonexin I) (Lipocortin IV) (P32.5) (PP4-X) (Placental anticoagulant protein II) (PAP-II) (Protein II)	ANXA4 ANX4	-0.330464	0.0386971
-0.337472	12.8082	-2.38725	0.030286	0.142351	-4.04999	P68366					O00592	Podocalyxin (GCTM-2 antigen) (Gp200) (Podocalyxin-like protein 1) (PC) (PCLP-1)	PODXL PCLP PCLP1	-0.330065	0.0040945
-0.336579	12.0073	-5.77914	3.36151e-05	0.00252233	2.5447	Q8IY95					Q9UKR5	Ergosterol biosynthetic protein 28 homolog	ERG28 C14orf1 AD-011 HSPC288 x0006	-0.327541	0.00118866
-0.333445	12.2561	-3.98302	0.00115767	0.0196755	-0.932524	Q96CG8					P07339	Cathepsin D (EC 3.4.23.5) [Cleaved into: Cathepsin D light chain; Cathepsin D heavy chain]	CTSD CPSD	-0.326266	0.00443816
-0.33093	10.5068	-5.45884	6.14519e-05	0.0035372	1.92437	Q9Y3R5					O15427	Monocarboxylate transporter 4 (MCT 4) (Solute carrier family 16 member 3)	SLC16A3 MCT4	-0.326173	0.00227207
-0.330464	13.5751	-3.40939	0.00378771	0.0386971	-2.12714	P09525					P40121	Macrophage-capping protein (Actin regulatory protein CAP-G)	CAPG AFCP MCP	-0.323877	0.0397467
-0.330065	12.9778	-5.28495	8.57488e-05	0.0040945	1.61423	O00592					P15954	Cytochrome c oxidase subunit 7C, mitochondrial (Cytochrome c oxidase polypeptide VIIc)	COX7C	-0.323437	0.0129
-0.327541	15.1514	-6.51921	8.79628e-06	0.00118866	3.82993	Q9UKR5					Q96AQ6	Pre-B-cell leukemia transcription factor-interacting protein 1 (Hematopoietic PBX-interacting protein)	PBXIP1 HPIP	-0.321903	0.0169389
-0.326266	13.8092	-5.21277	9.85789e-05	0.00443816	1.53473	P07339					Q14764	Major vault protein (MVP) (Lung resistance-related protein)	MVP LRP	-0.319802	0.0311828
-0.326173	14.2064	-5.89662	2.70355e-05	0.00227207	2.73497	O15427					P00167	Cytochrome b5 (Microsomal cytochrome b5 type A) (MCB5)	CYB5A CYB5	-0.316595	0.0070863
-0.324474	14.6607	-3.02833	0.00831694	0.0636433	-2.87951	Q99584					Q9BV23	Monoacylglycerol lipase ABHD6 (EC 3.1.1.23) (2-arachidonoylglycerol hydrolase) (Abhydrolase domain-containing protein 6)	ABHD6	-0.316159	0.000849236
-0.324334	11.2999	-2.4567	0.0264129	0.130179	-3.97252	P42229					Q969G5	Caveolae-associated protein 3 (Cavin-3) (Protein kinase C delta-binding protein) (Serum deprivation response factor-related gene product that binds to C-kinase) (hSRBC)	CAVIN3 PRKCDBP SRBC	-0.314539	0.00229431
-0.323877	13.8199	-3.38558	0.00397909	0.0397467	-2.13083	P40121					Q7Z309	PABIR family member 2	PABIR2 FAM122B	-0.312482	0.000255044
-0.323437	14.5186	-4.35589	0.000540315	0.0129	-0.225688	P15954					P32004	Neural cell adhesion molecule L1 (N-CAM-L1) (NCAM-L1) (CD antigen CD171)	L1CAM CAML1 MIC5	-0.3121	0.0288195
-0.321903	12.1619	-4.12943	0.000857291	0.0169389	-0.669833	Q96AQ6					Q13277	Syntaxin-3	STX3 STX3A	-0.310934	0.00179291
-0.319802	13.3442	-3.58035	0.00265861	0.0311828	-1.7719	Q14764					O95571	Persulfide dioxygenase ETHE1, mitochondrial (EC 1.13.11.18) (Ethylmalonic encephalopathy protein 1) (Hepatoma subtracted clone one protein) (Sulfur dioxygenase ETHE1)	ETHE1 HSCO	-0.310181	0.0254783
-0.318862	12.2961	-1.77767	0.0953314	0.283457	-5.12916	Q9BRT3					P19022	Cadherin-2 (CDw325) (Neural cadherin) (N-cadherin) (CD antigen CD325)	CDH2 CDHN NCAD	-0.309226	0.0136201
-0.316595	13.1836	-4.83443	0.000206866	0.0070863	0.736486	P00167					O43760	Synaptogyrin-2 (Cellugyrin)	SYNGR2 UNQ352/PRO615	-0.309077	0.0175252
-0.316159	12.6964	-7.18036	2.82944e-06	0.000849236	4.9361	Q9BV23					Q9BWM7	Sideroflexin-3	SFXN3	-0.308585	0.00126222
-0.314539	14.0778	-5.8771	2.80282e-05	0.00229431	2.73548	Q969G5					P0CG30	Glutathione S-transferase theta-2B (EC 2.5.1.18) (GST class-theta-2) (Glutathione S-transferase theta-2)	GSTT2B GSTT2	-0.308573	0.000980503
-0.313199	10.1381	-1.92844	0.072563	0.24226	-4.90915	P42575					P04626	Receptor tyrosine-protein kinase erbB-2 (EC 2.7.10.1) (Metastatic lymph node gene 19 protein) (MLN 19) (Proto-oncogene Neu) (Proto-oncogene c-ErbB-2) (Tyrosine kinase-type cell surface receptor HER2) (p185erbB2) (CD antigen CD340)	ERBB2 HER2 MLN19 NEU NGL	-0.304189	0.0105871
-0.312482	12.255	-8.1821	5.66496e-07	0.000255044	6.4764	Q7Z309					P37268	Squalene synthase (SQS) (SS) (EC 2.5.1.21) (FPP:FPP farnesyltransferase) (Farnesyl-diphosphate farnesyltransferase) (Farnesyl-diphosphate farnesyltransferase 1)	FDFT1	-0.30395	0.00393591
-0.3121	13.2227	-3.65215	0.00229147	0.0288195	-1.59531	P32004					P04035	3-hydroxy-3-methylglutaryl-coenzyme A reductase (HMG-CoA reductase) (EC 1.1.1.34)	HMGCR	-0.303185	0.00333351
-0.31094	13.6297	-2.41546	0.0286522	0.137334	-3.92871	O75841					Q9H6X2	Anthrax toxin receptor 1 (Tumor endothelial marker 8)	ANTXR1 ATR TEM8	-0.299006	0.0149187
-0.310934	13.3108	-6.12122	1.79205e-05	0.00179291	3.14865	Q13277					Q8N2G8	GH3 domain-containing protein	GHDC D11LGP1E LGP1	-0.296877	0.00380248
-0.310181	12.3136	-3.74593	0.00188754	0.0254783	-1.41338	O95571					Q96CV9	Optineurin (E3-14.7K-interacting protein) (FIP-2) (Huntingtin yeast partner L) (Huntingtin-interacting protein 7) (HIP-7) (Huntingtin-interacting protein L) (NEMO-related protein) (Optic neuropathy-inducing protein) (Transcription factor IIIA-interacting protein) (TFIIIA-IntP)	OPTN FIP2 GLC1E HIP7 HYPL NRP	-0.29662	0.00229431
-0.309226	12.0038	-4.30863	0.000594759	0.0136201	-0.160658	P19022					P09669	Cytochrome c oxidase subunit 6C (Cytochrome c oxidase polypeptide VIc)	COX6C	-0.296602	0.00422756
-0.309077	14.6123	-4.0912	0.000927133	0.0175252	-0.732769	O43760					Q86TG7	Retrotransposon-derived protein PEG10 (Embryonal carcinoma differentiation-regulated protein) (Mammalian retrotransposon-derived protein 2) (Myelin expression factor 3-like protein 1) (MEF3-like protein 1) (Paternally expressed gene 10 protein) (Retrotransposon gag domain-containing protein 3) (Retrotransposon-derived gag-like polyprotein) (Ty3/Gypsy-like protein)	PEG10 EDR KIAA1051 MAR2 MART2 MEF3L1 RGAG3	-0.296516	0.00103453
-0.308585	13.2786	-6.382	1.12144e-05	0.00126222	3.609	Q9BWM7					P55809	Succinyl-CoA:3-ketoacid coenzyme A transferase 1, mitochondrial (EC 2.8.3.5) (3-oxoacid CoA-transferase 1) (Somatic-type succinyl-CoA:3-oxoacid CoA-transferase) (SCOT-s)	OXCT1 OXCT SCOT	-0.295628	0.00103453
-0.308573	11.3913	-6.90711	4.48917e-06	0.000980503	4.48653	P0CG30					P13498	Cytochrome b-245 light chain (Cytochrome b(558) alpha chain) (Cytochrome b558 subunit alpha) (Neutrophil cytochrome b 22 kDa polypeptide) (Superoxide-generating NADPH oxidase light chain subunit) (p22 phagocyte B-cytochrome) (p22-phox) (p22phox)	CYBA	-0.292863	0.0234585
-0.304189	14.3158	-4.52398	0.00038465	0.0105871	0.136424	P04626					P10606	Cytochrome c oxidase subunit 5B, mitochondrial (Cytochrome c oxidase polypeptide Vb)	COX5B	-0.292848	0.0140439
-0.30395	12.4882	-5.31742	8.05542e-05	0.00393591	1.68146	P37268					Q96R05	Retinoid-binding protein 7 (Cellular retinoic acid-binding protein 4) (CRABP4) (CRBP4) (Cellular retinoic acid-binding protein IV) (CRABP-IV)	RBP7	-0.292128	0.00441241
-0.303185	11.8296	-5.50219	5.65898e-05	0.00333351	2.04187	P04035					Q13423	NAD(P) transhydrogenase, mitochondrial (EC 7.1.1.1) (Nicotinamide nucleotide transhydrogenase) (Pyridine nucleotide transhydrogenase)	NNT	-0.290045	0.0107635
-0.299006	13.557	-4.23488	0.00069114	0.0149187	-0.444907	Q9H6X2					Q8NF37	Lysophosphatidylcholine acyltransferase 1 (LPC acyltransferase 1) (LPCAT-1) (LysoPC acyltransferase 1) (EC 2.3.1.23) (1-acylglycerol-3-phosphate O-acyltransferase) (EC 2.3.1.51) (1-acylglycerophosphocholine O-acyltransferase) (1-alkenylglycerophosphocholine O-acyltransferase) (EC 2.3.1.25) (1-alkylglycerophosphocholine O-acetyltransferase) (EC 2.3.1.67) (Acetyl-CoA:lyso-platelet-activating factor…	LPCAT1 AYTL2 PFAAP3	-0.289747	0.010817
-0.296877	12.9719	-5.36314	7.3784e-05	0.00380248	1.7658	Q8N2G8					P48047	ATP synthase subunit O, mitochondrial (ATP synthase peripheral stalk subunit OSCP) (Oligomycin sensitivity conferral protein) (OSCP)	ATP5PO ATP5O ATPO	-0.288669	0.0363323
-0.29662	13.3391	-5.88361	2.76931e-05	0.00229431	2.71921	Q96CV9					Q6YHK3	CD109 antigen (150 kDa TGF-beta-1-binding protein) (C3 and PZP-like alpha-2-macroglobulin domain-containing protein 7) (Platelet-specific Gov antigen) (p180) (r150) (CD antigen CD109)	CD109 CPAMD7	-0.288212	0.00280148
-0.296602	14.7141	-5.25672	9.05474e-05	0.00422756	1.54019	P09669					Q15833	Syntaxin-binding protein 2 (Protein unc-18 homolog 2) (Unc18-2) (Protein unc-18 homolog B) (Unc-18B)	STXBP2 UNC18B	-0.287781	0.000980503
-0.296516	10.984	-6.72438	6.14702e-06	0.00103453	4.18622	Q86TG7					Q15392	Delta(24)-sterol reductase (EC 1.3.1.72) (24-dehydrocholesterol reductase) (3-beta-hydroxysterol Delta-24-reductase) (Diminuto/dwarf1 homolog) (Seladin-1)	DHCR24 KIAA0018	-0.287533	0.00408436
-0.295628	12.4579	-6.68644	6.56533e-06	0.00103453	4.07332	P55809					Q8TDZ2	[F-actin]-monooxygenase MICAL1 (EC 1.14.13.225) (Molecule interacting with CasL protein 1) (MICAL-1) (NEDD9-interacting protein with calponin homology and LIM domains)	MICAL1 MICAL NICAL	-0.284716	0.0139877
-0.292863	10.2728	-3.84071	0.001552	0.0234585	-1.23316	P13498					Q9Y4I1	Unconventional myosin-Va (Dilute myosin heavy chain, non-muscle) (Myosin heavy chain 12) (Myosin-12) (Myoxin)	MYO5A MYH12	-0.282881	8.65519e-05
-0.292848	14.2547	-4.27693	0.000634384	0.0140439	-0.391197	P10606					O95965	Integrin beta-like protein 1 (Osteoblast-specific cysteine-rich protein) (Ten integrin EGF-like repeat domain-containing protein)	ITGBL1 OSCP TIED	-0.282217	0.00437199
-0.292128	13.8442	-5.21948	9.73069e-05	0.00441241	1.49397	Q96R05					Q9H5V8	CUB domain-containing protein 1 (Membrane glycoprotein gp140) (Subtractive immunization M plus HEp3-associated 135 kDa protein) (SIMA135) (Transmembrane and associated with src kinases) (CD antigen CD318)	CDCP1 TRASK UNQ2486/PRO5773	-0.278812	0.00247828
-0.290045	13.5521	-4.50718	0.000397891	0.0107635	0.101561	Q13423					Q7Z7K0	COX assembly mitochondrial protein homolog (Cmc1p)	CMC1 C3orf68	-0.277448	0.00502659
-0.289747	12.0389	-4.5026	0.000401583	0.010817	0.091727	Q8NF37					P15924	Desmoplakin (DP) (250/210 kDa paraneoplastic pemphigus antigen)	DSP	-0.276439	0.0268116
-0.288669	14.5074	-3.45897	0.00341822	0.0363323	-2.02686	P48047					Q9BY76	Angiopoietin-related protein 4 (Angiopoietin-like protein 4) (Hepatic fibrinogen/angiopoietin-related protein) (HFARP) [Cleaved into: ANGPTL4 N-terminal chain; ANGPTL4 C-terminal chain]	ANGPTL4 ARP4 HFARP PGAR PP1158 PSEC0166 UNQ171/PRO197	-0.27624	0.023588
-0.288212	12.83	-5.66973	4.12446e-05	0.00280148	2.33825	Q6YHK3					P14923	Junction plakoglobin (Catenin gamma) (Desmoplakin III) (Desmoplakin-3)	JUP CTNNG DP3	-0.275514	0.0195367
-0.287781	12.8895	-6.98334	3.94272e-06	0.000980503	4.60468	Q15833					Q9Y2R0	Cytochrome c oxidase assembly factor 3 homolog, mitochondrial (Coiled-coil domain-containing protein 56) (Mitochondrial translation regulation assembly intermediate of cytochrome c oxidase protein of 12 kDa)	COA3 CCDC56 MITRAC12 HSPC009	-0.275445	0.0234585
-0.287533	13.7566	-5.29019	8.48883e-05	0.00408436	1.60456	Q15392					P48449	Lanosterol synthase (EC 5.4.99.7) (2,3-epoxysqualene--lanosterol cyclase) (Oxidosqualene--lanosterol cyclase) (OSC) (hOSC)	LSS OSC	-0.274796	0.0171421
-0.286742	12.01	-2.55863	0.0215705	0.114946	-3.80282	Q9Y6W3					P52926	High mobility group protein HMGI-C (High mobility group AT-hook protein 2)	HMGA2 HMGIC	-0.27446	0.0215128
-0.286617	13.0966	-2.8568	0.0118147	0.0791374	-3.1581	P12277					Q9UL42	Paraneoplastic antigen Ma2 (40 kDa neuronal protein) (Onconeuronal antigen Ma2) (Paraneoplastic neuronal antigen MM2)	PNMA2 KIAA0883 MA2	-0.273551	0.0230078
-0.285315	13.5193	-2.067	0.0560848	0.206969	-4.6823	P31641					Q658P3	Metalloreductase STEAP3 (EC 1.16.1.-) (Dudulin-2) (Six-transmembrane epithelial antigen of prostate 3) (Tumor suppressor-activated pathway protein 6) (hTSAP6) (pHyde) (hpHyde)	STEAP3 TSAP6	-0.272076	0.00585046
-0.284746	13.4143	-2.3499	0.032585	0.14937	-4.05261	P05108					P19256	Lymphocyte function-associated antigen 3 (Ag3) (Surface glycoprotein LFA-3) (CD antigen CD58)	CD58 LFA3	-0.271504	0.015859
-0.284716	13.0744	-4.28535	0.000623599	0.0139877	-0.335372	Q8TDZ2					Q02388	Collagen alpha-1(VII) chain (Long-chain collagen) (LC collagen)	COL7A1	-0.270057	0.0190766
-0.282881	12.8468	-9.1363	1.37319e-07	8.65519e-05	7.83254	Q9Y4I1					Q86SK9	Stearoyl-CoA desaturase 5 (EC 1.14.19.1) (Acyl-CoA-desaturase 4) (HSCD5) (Stearoyl-CoA 9-desaturase) (Stearoyl-CoA desaturase 2)	SCD5 ACOD4 SCD2 SCD4	-0.269091	0.0328428
-0.282217	11.3418	-5.22979	9.53841e-05	0.00437199	1.51467	O95965					Q9HA77	Probable cysteine--tRNA ligase, mitochondrial (EC 6.1.1.16) (Cysteinyl-tRNA synthetase) (CysRS)	CARS2 OK/SW-cl.10	-0.268751	0.0110597
-0.278812	13.7577	-5.79504	3.26349e-05	0.00247828	2.55373	Q9H5V8					P23378	Glycine dehydrogenase (decarboxylating), mitochondrial (EC 1.4.4.2) (Glycine cleavage system P protein) (Glycine decarboxylase) (Glycine dehydrogenase (aminomethyl-transferring))	GLDC GCSP	-0.268397	0.0161962
-0.277847	13.1757	-2.92189	0.0103446	0.0729327	-3.09862	P13473					P30740	Leukocyte elastase inhibitor (LEI) (Monocyte/neutrophil elastase inhibitor) (EI) (M/NEI) (Peptidase inhibitor 2) (PI-2) (Serpin B1)	SERPINB1 ELANH2 MNEI PI2	-0.266578	0.00240186
-0.277448	13.6062	-5.10507	0.000121523	0.00502659	1.22971	Q7Z7K0					P08962	CD63 antigen (Granulophysin) (Lysosomal-associated membrane protein 3) (LAMP-3) (Lysosome integral membrane protein 1) (Limp1) (Melanoma-associated antigen ME491) (OMA81H) (Ocular melanoma-associated antigen) (Tetraspanin-30) (Tspan-30) (CD antigen CD63)	CD63 MLA1 TSPAN30	-0.263384	0.0419292
-0.276439	12.5846	-3.69795	0.00208436	0.0268116	-1.49002	P15924					Q8WTV0	Scavenger receptor class B member 1 (SRB1) (CD36 and LIMPII analogous 1) (CLA-1) (CD36 antigen-like 1) (Collagen type I receptor, thrombospondin receptor-like 1) (SR-BI) (CD antigen CD36)	SCARB1 CD36L1 CLA1	-0.263095	0.002929
-0.27624	12.4178	-3.82884	0.0015905	0.023588	-1.24841	Q9BY76					P25705	ATP synthase subunit alpha, mitochondrial (ATP synthase F1 subunit alpha)	ATP5F1A ATP5A ATP5A1 ATP5AL2 ATPM	-0.259569	0.0224819
-0.275514	13.0446	-3.99524	0.00112897	0.0195367	-0.863731	P14923					Q9UKK3	Protein mono-ADP-ribosyltransferase PARP4 (EC 2.4.2.-) (193 kDa vault protein) (ADP-ribosyltransferase diphtheria toxin-like 4) (ARTD4) (PARP-related/IalphaI-related H5/proline-rich) (PH5P) (Poly [ADP-ribose] polymerase 4) (PARP-4) (Vault poly(ADP-ribose) polymerase) (VPARP)	PARP4 ADPRTL1 KIAA0177 PARPL	-0.258547	0.00737374
-0.275445	14.0956	-3.83609	0.00156688	0.0234585	-1.26097	Q9Y2R0					P26006	Integrin alpha-3 (CD49 antigen-like family member C) (FRP-2) (Galactoprotein B3) (GAPB3) (VLA-3 subunit alpha) (CD antigen CD49c) [Cleaved into: Integrin alpha-3 heavy chain; Integrin alpha-3 light chain]	ITGA3 MSK18	-0.258075	0.00864521
-0.274872	12.0465	-2.64465	0.0181557	0.103286	-3.64312	Q9H1C4					O75071	EF-hand calcium-binding domain-containing protein 14	EFCAB14 KIAA0494	-0.25558	0.002929
-0.274796	13.59	-4.11451	0.000883895	0.0171421	-0.710335	P48449					P23229	Integrin alpha-6 (CD49 antigen-like family member F) (VLA-6) (CD antigen CD49f) [Cleaved into: Integrin alpha-6 heavy chain; Integrin alpha-6 light chain; Processed integrin alpha-6 (Alpha6p)]	ITGA6	-0.254007	0.0123945
-0.27446	13.7729	-3.91023	0.00134476	0.0215128	-1.05831	P52926					Q86UY8	5'-nucleotidase domain-containing protein 3 (EC 3.1.3.-) (GRP94-neighboring nucleotidase)	NT5DC3 GNN TU12B1-TY	-0.253837	0.0195367
-0.273551	12.3557	-3.86084	0.00148889	0.0230078	-1.20387	Q9UL42					Q96SQ9	Cytochrome P450 2S1 (EC 1.14.14.-) (CYPIIS1) (Hydroperoxy icosatetraenoate dehydratase) (EC 4.2.1.152) (Thromboxane-A synthase) (EC 5.3.99.5)	CYP2S1 UNQ891/PRO1906	-0.252175	0.00947402
-0.272076	13.3592	-4.97431	0.00015697	0.00585046	0.979008	Q658P3					Q8N111	Cell cycle exit and neuronal differentiation protein 1 (BM88 antigen)	CEND1 BM88	-0.251854	0.0169223
-0.271504	13.3241	-4.18956	0.000758119	0.015859	-0.556781	P19256					Q6ZMZ3	Nesprin-3 (KASH domain-containing protein 3) (KASH3) (Nuclear envelope spectrin repeat protein 3)	SYNE3 C14orf139 C14orf49 LINC00341	-0.250831	0.0390534
-0.270057	11.7302	-4.01523	0.00108352	0.0190766	-0.857099	Q02388					Q8N2K0	Lysophosphatidylserine lipase ABHD12 (EC 3.1.-.-) (2-arachidonoylglycerol hydrolase ABHD12) (Abhydrolase domain-containing protein 12) (hABHD12) (Monoacylglycerol lipase ABHD12) (EC 3.1.1.23) (Oxidized phosphatidylserine lipase ABHD12) (EC 3.1.-.-)	ABHD12 C20orf22	-0.250549	0.00585046
-0.269113	12.5442	-3.19487	0.00590223	0.0513725	-2.43214	P14384					P06576	ATP synthase subunit beta, mitochondrial (EC 7.1.2.2) (ATP synthase F1 subunit beta)	ATP5F1B ATP5B ATPMB ATPSB	-0.248475	0.0149822
-0.269091	11.385	-3.53995	0.00289051	0.0328428	-1.82853	Q86SK9					P07384	Calpain-1 catalytic subunit (EC 3.4.22.52) (Calcium-activated neutral proteinase 1) (CANP 1) (Calpain mu-type) (Calpain-1 large subunit) (Cell proliferation-inducing gene 30 protein) (Micromolar-calpain) (muCANP)	CAPN1 CANPL1 PIG30	-0.24835	0.0139433
-0.268751	13.8057	-4.47249	0.000426732	0.0110597	0.0368906	Q9HA77					O75915	PRA1 family protein 3 (ADP-ribosylation factor-like protein 6-interacting protein 5) (ARL-6-interacting protein 5) (Aip-5) (Cytoskeleton-related vitamin A-responsive protein) (Dermal papilla-derived protein 11) (GTRAP3-18) (Glutamate transporter EAAC1-interacting protein) (JM5) (Prenylated Rab acceptor protein 2) (Protein JWa) (Putative MAPK-activating protein PM27)	ARL6IP5 DERP11 JWA PRA2 PRAF3 HSPC127	-0.248247	0.00864521
-0.268397	13.3186	-4.17525	0.000780609	0.0161962	-0.574891	P23378					Q9UBL6	Copine-7 (Copine VII)	CPNE7	-0.248132	0.0251411
-0.267184	12.1014	-2.67171	0.0171934	0.100065	-3.54584	Q5U3C3					Q86WW8	Cytochrome c oxidase assembly factor 5	COA5 C2orf64	-0.246675	0.0253603
-0.266797	11.6038	-2.70396	0.0161105	0.0957067	-3.45319	O15438					P09972	Fructose-bisphosphate aldolase C (EC 4.1.2.13) (Brain-type aldolase)	ALDOC ALDC	-0.245849	0.00118866
-0.266578	13.3206	-5.82503	3.08664e-05	0.00240186	2.59796	P30740					Q96QE2	Proton myo-inositol cotransporter (H(+)-myo-inositol cotransporter) (Hmit) (H(+)-myo-inositol symporter) (Solute carrier family 2 member 13)	SLC2A13	-0.244324	0.0429608
-0.263384	13.917	-3.34319	0.00434393	0.0419292	-2.21533	P08962					Q9NQX4	Unconventional myosin-Vc	MYO5C	-0.243208	0.00142814
-0.263095	13.6661	-5.59661	4.73276e-05	0.002929	2.182	Q8WTV0					Q9NPH0	Lysophosphatidic acid phosphatase type 6 (EC 3.1.3.2) (Acid phosphatase 6, lysophosphatidic) (Acid phosphatase-like protein 1) (PACPL1)	ACP6 ACPL1 LPAP UNQ205/PRO231	-0.240569	0.00245243
-0.260273	12.9878	-1.21017	0.244575	0.485435	-5.91277	Q969E4					Q9NW15	Anoctamin-10 (Transmembrane protein 16K)	ANO10 TMEM16K	-0.240409	0.0154821
-0.259569	14.5528	-3.88031	0.00143031	0.0224819	-1.12867	P25705					Q2PZI1	Probable C-mannosyltransferase DPY19L1 (EC 2.4.1.-) (Dpy-19-like protein 1) (Protein dpy-19 homolog 1)	DPY19L1 GA0500 KIAA0877	-0.239559	0.0164241
-0.258547	12.9955	-4.81164	0.000216427	0.00737374	0.702671	Q9UKK3					P04066	Tissue alpha-L-fucosidase (EC 3.2.1.51) (Alpha-L-fucosidase I) (Alpha-L-fucoside fucohydrolase 1) (Alpha-L-fucosidase 1)	FUCA1 Nbla10230	-0.23941	0.00125173
-0.258075	13.6207	-4.69325	0.000273931	0.00864521	0.504336	P26006					Q9H1H9	Kinesin-like protein KIF13A (Kinesin-like protein RBKIN)	KIF13A RBKIN	-0.238926	0.000100522
-0.256533	9.85011	-3.01153	0.00860885	0.0650582	-2.93717	P00918					O15347	High mobility group protein B3 (High mobility group protein 2a) (HMG-2a) (High mobility group protein 4) (HMG-4)	HMGB3 HMG2A HMG4	-0.238124	0.0130505
-0.255998	12.6735	-2.51358	0.0235961	0.121922	-3.85975	Q13286					P27105	Stomatin (Erythrocyte band 7 integral membrane protein) (Erythrocyte membrane protein band 7.2) (Protein 7.2b)	STOM BND7 EPB72	-0.237408	0.018045
-0.25558	13.6428	-5.62735	4.46641e-05	0.002929	2.2374	O75071					P39060	Collagen alpha-1(XVIII) chain [Cleaved into: Endostatin; Non-collagenous domain 1 (NC1)]	COL18A1	-0.236467	0.0196755
-0.254007	12.8276	-4.39856	0.000495543	0.0123945	-0.106165	P23229					Q9BRX8	Peroxiredoxin-like 2A (Peroxiredoxin-like 2 activated in M-CSF stimulated monocytes) (Protein PAMM) (Redox-regulatory protein FAM213A)	PRXL2A C10orf58 FAM213A PAMM PRO2290 PSEC0139 UNQ611/PRO1198	-0.233424	0.0372683
-0.253837	13.3662	-3.99421	0.00113135	0.0195367	-0.968289	Q86UY8					P35222	Catenin beta-1 (Beta-catenin)	CTNNB1 CTNNB OK/SW-cl.35 PRO2286	-0.232917	0.0240091
-0.252175	13.0666	-4.6097	0.000323783	0.00947402	0.279356	Q96SQ9					P54709	Sodium/potassium-transporting ATPase subunit beta-3 (Sodium/potassium-dependent ATPase subunit beta-3) (ATPB-3) (CD antigen CD298)	ATP1B3	-0.232774	0.000825924
-0.251854	14.1229	-4.13299	0.000851081	0.0169223	-0.640921	Q8N111					P09104	Gamma-enolase (EC 4.2.1.11) (2-phospho-D-glycerate hydro-lyase) (Enolase 2) (Neural enolase) (Neuron-specific enolase) (NSE)	ENO2	-0.232616	0.0250092
-0.251237	12.0718	-3.06249	0.00775301	0.0605542	-2.78945	Q14767					Q9Y5U4	Insulin-induced gene 2 protein (INSIG-2)	INSIG2	-0.232334	0.0234585
-0.251214	12.508	-3.10467	0.00710858	0.0569318	-2.55518	Q9Y2D0					Q9UHC9	NPC1-like intracellular cholesterol transporter 1 (Niemann-Pick C1-like protein 1)	NPC1L1	-0.232292	0.0415736
-0.250831	12.2391	-3.40102	0.00385392	0.0390534	-2.12259	Q6ZMZ3					P43121	Cell surface glycoprotein MUC18 (Cell surface glycoprotein P1H12) (Melanoma cell adhesion molecule) (Melanoma-associated antigen A32) (Melanoma-associated antigen MUC18) (S-endo 1 endothelial-associated antigen) (CD antigen CD146)	MCAM MUC18	-0.231931	0.00106962
-0.250549	13.1301	-4.97673	0.000156224	0.00585046	0.992598	Q8N2K0					Q9UHN6	Cell surface hyaluronidase (EC 3.2.1.35) (Cell migration-inducing hyaluronidase 2) (Transmembrane protein 2)	CEMIP2 KIAA1412 TMEM2	-0.231583	0.00103453
-0.248475	13.458	-4.23112	0.000696459	0.0149822	-0.463993	P06576					Q9NZI8	Insulin-like growth factor 2 mRNA-binding protein 1 (IGF2 mRNA-binding protein 1) (IMP-1) (IMP1) (Coding region determinant-binding protein) (CRD-BP) (IGF-II mRNA-binding protein 1) (VICKZ family member 1) (Zipcode-binding protein 1) (ZBP-1)	IGF2BP1 CRDBP VICKZ1 ZBP1	-0.230528	0.00377031
-0.24835	13.5224	-4.28886	0.00061917	0.0139433	-0.321795	P07384					P07237	Protein disulfide-isomerase (PDI) (EC 5.3.4.1) (Cellular thyroid hormone-binding protein) (Prolyl 4-hydroxylase subunit beta) (p55)	P4HB ERBA2L PDI PDIA1 PO4DB	-0.23017	0.00542282
-0.248247	12.7045	-4.69266	0.000274256	0.00864521	0.464916	O75915					Q6P1M0	Long-chain fatty acid transport protein 4 (FATP-4) (Fatty acid transport protein 4) (Arachidonate--CoA ligase) (EC 6.2.1.15) (Long-chain-fatty-acid--CoA ligase) (Solute carrier family 27 member 4) (Very long-chain acyl-CoA synthetase 4) (ACSVL4) (EC 6.2.1.-)	SLC27A4 ACSVL4 FATP4	-0.227214	0.0118823
-0.248132	13.7996	-3.76009	0.00183309	0.0251411	-1.4269	Q9UBL6					Q92597	Protein NDRG1 (Differentiation-related gene 1 protein) (DRG-1) (N-myc downstream-regulated gene 1 protein) (Nickel-specific induction protein Cap43) (Reducing agents and tunicamycin-responsive protein) (RTP) (Rit42)	NDRG1 CAP43 DRG1 RTP	-0.226885	0.0231782
-0.247454	13.5057	-2.94633	0.00983991	0.0707194	-3.06479	Q9BX68					Q8TEA8	D-aminoacyl-tRNA deacylase 1 (DTD) (EC 3.1.1.96) (DNA-unwinding element-binding protein B) (DUE-B) (Gly-tRNA(Ala) deacylase) (Histidyl-tRNA synthase-related)	DTD1 C20orf88 DUEB HARS2	-0.226578	0.0202373
-0.246675	12.2946	-3.75217	0.00186333	0.0253603	-1.43937	Q86WW8					P56181	NADH dehydrogenase [ubiquinone] flavoprotein 3, mitochondrial (Complex I-9kD) (CI-9kD) (NADH-ubiquinone oxidoreductase 9 kDa subunit) (Renal carcinoma antigen NY-REN-4)	NDUFV3	-0.226551	0.0374401
-0.245849	12.028	-6.52341	8.73144e-06	0.00118866	3.84352	P09972					P09668	Pro-cathepsin H [Cleaved into: Cathepsin H mini chain; Cathepsin H (EC 3.4.22.16); Cathepsin H heavy chain; Cathepsin H light chain]	CTSH CPSB	-0.224348	0.029389
-0.245164	12.9284	-2.53327	0.0226893	0.118386	-3.80832	Q02952					Q6NUM9	All-trans-retinol 13,14-reductase (EC 1.3.99.23) (All-trans-13,14-dihydroretinol saturase) (RetSat) (PPAR-alpha-regulated and starvation-induced gene protein)	RETSAT PPSIG UNQ439/PRO872	-0.223992	0.00275228
-0.244324	11.7087	-3.32337	0.00452578	0.0429608	-2.31888	Q96QE2					Q96E22	Dehydrodolichyl diphosphate synthase complex subunit NUS1 (EC 2.5.1.87) (Cis-prenyltransferase subunit NgBR) (Nogo-B receptor) (NgBR) (Nuclear undecaprenyl pyrophosphate synthase 1 homolog)	NUS1 C6orf68 NGBR	-0.223845	0.0354345
-0.244264	16.532	-2.72428	0.0154625	0.092819	-3.42113	Q9BYG7					O75964	ATP synthase subunit g, mitochondrial (ATPase subunit g) (ATP synthase membrane subunit g)	ATP5MG ATP5L	-0.220548	0.0382542
-0.243208	12.9725	-6.29319	1.31417e-05	0.00142814	3.44157	Q9NQX4					P05106	Integrin beta-3 (Platelet membrane glycoprotein IIIa) (GPIIIa) (CD antigen CD61)	ITGB3 GP3A	-0.219629	0.00488502
-0.242592	13.1265	-3.17792	0.00611233	0.0520872	-2.49936	P07942					Q9HC21	Mitochondrial thiamine pyrophosphate carrier (Mitochondrial uncoupling protein 1) (Solute carrier family 25 member 19)	SLC25A19 DNC MUP1	-0.21953	0.0119733
-0.242304	10.3712	-2.5498	0.0219537	0.116086	-3.63443	Q8NEY1					O14639	Actin-binding LIM protein 1 (abLIM-1) (Actin-binding LIM protein family member 1) (Actin-binding double zinc finger protein) (LIMAB1) (Limatin)	ABLIM1 ABLIM KIAA0059 LIMAB1	-0.217905	0.00125173
-0.241221	8.32276	-1.56893	0.137108	0.350584	-5.44313	Q96N21					P56134	ATP synthase subunit f, mitochondrial (ATP synthase membrane subunit f)	ATP5MF ATP5J2 ATP5JL	-0.215767	0.0439525
-0.240569	11.5978	-5.80721	3.19053e-05	0.00245243	2.58919	Q9NPH0					Q9BXS9	Solute carrier family 26 member 6 (Anion exchange transporter) (Pendrin-like protein 1) (Pendrin-L1)	SLC26A6	-0.21564	0.0311491
-0.240409	12.9328	-4.20784	0.000730338	0.0154821	-0.53414	Q9NW15					P45954	Short/branched chain specific acyl-CoA dehydrogenase, mitochondrial (SBCAD) (EC 1.3.8.5) (2-methyl branched chain acyl-CoA dehydrogenase) (2-MEBCAD) (2-methylbutyryl-coenzyme A dehydrogenase) (2-methylbutyryl-CoA dehydrogenase)	ACADSB	-0.215581	0.0221871
-0.239559	12.5384	-4.1499	0.000822137	0.0164241	-0.654997	Q2PZI1					P53801	Pituitary tumor-transforming gene 1 protein-interacting protein (Pituitary tumor-transforming gene protein-binding factor) (PBF) (PTTG-binding factor)	PTTG1IP C21orf1 C21orf3	-0.215487	0.0250887
-0.23941	11.6729	-6.39683	1.09226e-05	0.00125173	3.63038	P04066					P30038	Delta-1-pyrroline-5-carboxylate dehydrogenase, mitochondrial (P5C dehydrogenase) (EC 1.2.1.88) (Aldehyde dehydrogenase family 4 member A1) (L-glutamate gamma-semialdehyde dehydrogenase)	ALDH4A1 ALDH4 P5CDH	-0.214848	0.00271215
-0.238926	12.4187	-8.96617	1.75432e-07	0.000100522	7.55697	Q9H1H9					O95470	Sphingosine-1-phosphate lyase 1 (S1PL) (SP-lyase 1) (SPL 1) (hSPL) (EC 4.1.2.27) (Sphingosine-1-phosphate aldolase)	SGPL1 KIAA1252	-0.214837	0.0174568
-0.238833	14.064	-2.70465	0.0160881	0.0956636	-3.52114	P78552					P42765	3-ketoacyl-CoA thiolase, mitochondrial (EC 2.3.1.16) (Acetyl-CoA acetyltransferase) (EC 2.3.1.9) (Acetyl-CoA acyltransferase) (Acyl-CoA hydrolase, mitochondrial) (EC 3.1.2.-) (EC 3.1.2.1) (EC 3.1.2.2) (Beta-ketothiolase) (Mitochondrial 3-oxoacyl-CoA thiolase) (T1)	ACAA2	-0.214681	0.0206415
-0.238124	14.1784	-4.34277	0.000554899	0.0130505	-0.213459	O15347					Q14534	Squalene monooxygenase (EC 1.14.14.17) (Squalene epoxidase) (SE)	SQLE ERG1	-0.214343	0.0235809
-0.23744	14.912	-2.40915	0.0290101	0.138418	-3.98802	P05783					P09493	Tropomyosin alpha-1 chain (Alpha-tropomyosin) (Tropomyosin-1)	TPM1 C15orf13 TMSA	-0.213768	0.00585046
-0.237408	12.9975	-4.05951	0.000989376	0.018045	-0.806918	P27105					Q14CZ7	FAST kinase domain-containing protein 3, mitochondrial	FASTKD3	-0.213443	0.0260576
-0.236941	13.2794	-3.09006	0.00732563	0.0582263	-2.75775	P56378					Q6NZI2	Caveolae-associated protein 1 (Cavin-1) (Polymerase I and transcript release factor)	CAVIN1 PTRF FKSG13	-0.212905	0.022633
-0.236467	12.9097	-3.98239	0.00115919	0.0196755	-0.93609	P39060					Q92614	Unconventional myosin-XVIIIa (Molecule associated with JAK3 N-terminus) (MAJN) (Myosin containing a PDZ domain) (Surfactant protein receptor SP-R210) (SP-R210)	MYO18A CD245 KIAA0216 MYSPDZ	-0.212403	0.015859
-0.233424	12.7393	-3.44383	0.00352707	0.0372683	-2.05503	Q9BRX8					O15061	Synemin (Desmuslin)	SYNM DMN KIAA0353 SYN	-0.210925	0.0253603
-0.232917	12.9523	-3.81051	0.00165182	0.0240091	-1.16514	P35222					Q99878	Histone H2A type 1-J (Histone H2A/e)	H2AC14 H2AFE HIST1H2AJ	-0.210895	0.0171315
-0.232774	13.9777	-7.25715	2.4897e-06	0.000825924	5.06048	P54709					Q9BZG1	Ras-related protein Rab-34 (Ras-related protein Rab-39) (Ras-related protein Rah)	RAB34 RAB39 RAH	-0.21034	0.0106657
-0.232616	11.7202	-3.77171	0.00178963	0.0250092	-1.41707	P09104					P30837	Aldehyde dehydrogenase X, mitochondrial (EC 1.2.1.3) (Aldehyde dehydrogenase 5) (Aldehyde dehydrogenase family 1 member B1)	ALDH1B1 ALDH5 ALDHX	-0.208912	0.00154572
-0.232334	11.1385	-3.83811	0.00156037	0.0234585	-1.27358	Q9Y5U4					O15270	Serine palmitoyltransferase 2 (EC 2.3.1.50) (Long chain base biosynthesis protein 2) (LCB 2) (Long chain base biosynthesis protein 2a) (LCB2a) (Serine-palmitoyl-CoA transferase 2) (SPT 2)	SPTLC2 KIAA0526 LCB2	-0.206693	0.00626032
-0.232292	14.1243	-3.35028	0.0042807	0.0415736	-2.2506	Q9UHC9					Q9NWZ3	Interleukin-1 receptor-associated kinase 4 (IRAK-4) (EC 2.7.11.1) (Renal carcinoma antigen NY-REN-64)	IRAK4	-0.204705	0.0042678
-0.231931	12.3894	-6.65308	6.95769e-06	0.00106962	4.06786	P43121					Q6PCB7	Long-chain fatty acid transport protein 1 (FATP-1) (Fatty acid transport protein 1) (EC 6.2.1.15) (Solute carrier family 27 member 1)	SLC27A1 ACSVL5 FATP1	-0.204121	0.013862
-0.231583	12.8989	-6.72612	6.12859e-06	0.00103453	4.19248	Q9UHN6					O60890	Oligophrenin-1	OPHN1	-0.203301	0.00585046
-0.230528	13.6507	-5.37741	7.17934e-05	0.00377031	1.84495	Q9NZI8					P35613	Basigin (5F7) (Collagenase stimulatory factor) (Extracellular matrix metalloproteinase inducer) (EMMPRIN) (Hepatoma-associated antigen) (HAb18G) (Leukocyte activation antigen M6) (OK blood group antigen) (Tumor cell-derived collagenase stimulatory factor) (TCSF) (CD antigen CD147)	BSG UNQ6505/PRO21383	-0.203117	0.002929
-0.230283	10.2939	-1.6757	0.114103	0.314745	-5.23446	O00194					P09110	3-ketoacyl-CoA thiolase, peroxisomal (EC 2.3.1.16) (Acetyl-CoA C-myristoyltransferase) (EC 2.3.1.155) (Acetyl-CoA acyltransferase) (EC 2.3.1.9) (Beta-ketothiolase) (Peroxisomal 3-oxoacyl-CoA thiolase)	ACAA1 ACAA PTHIO	-0.201296	0.0180964
-0.23017	14.6896	-5.0349	0.000139378	0.00542282	1.15234	P07237					P10176	Cytochrome c oxidase subunit 8A, mitochondrial (Cytochrome c oxidase polypeptide VIII-liver/heart) (Cytochrome c oxidase subunit 8-2)	COX8A COX8 COX8L	-0.201129	0.0120416
-0.227214	12.6926	-4.42731	0.000467523	0.0118823	-0.0859703	Q6P1M0					Q7Z6J6	FERM domain-containing protein 5	FRMD5	-0.20074	0.0198511
-0.226885	10.7852	-3.85475	0.0015077	0.0231782	-1.1456	Q92597					Q9Y6M5	Zinc transporter 1 (ZnT-1) (Solute carrier family 30 member 1)	SLC30A1 ZNT1	-0.199391	0.0154821
-0.226578	12.652	-3.95716	0.00122093	0.0202373	-0.982596	Q8TEA8					P01130	Low-density lipoprotein receptor (LDL receptor)	LDLR	-0.198416	0.00180091
-0.226551	12.8378	-3.4388	0.00356402	0.0374401	-2.08761	P56181					Q02880	DNA topoisomerase 2-beta (EC 5.6.2.2) (DNA topoisomerase II, beta isozyme)	TOP2B	-0.197991	0.000980503
-0.225145	13.2708	-1.62447	0.12469	0.331053	-5.37846	P07738					P00403	Cytochrome c oxidase subunit 2 (EC 7.1.1.9) (Cytochrome c oxidase polypeptide II)	MT-CO2 COII COX2 COXII MTCO2	-0.197355	0.0494222
-0.22458	13.6308	-2.49315	0.024573	0.124936	-3.81735	Q9H1K4					Q8IYA2	Putative coiled-coil domain-containing protein 144C (Coiled-coil domain-containing protein 144C pseudogene)	CCDC144CP CCDC144C	-0.197131	0.0219685
-0.224348	13.6845	-3.63839	0.00235767	0.029389	-1.64843	P09668					Q8IUC4	Rhophilin-2 (76 kDa RhoB effector protein) (GTP-Rho-binding protein 2) (p76RBE)	RHPN2	-0.196698	0.00532773
-0.224259	12.8624	-2.42956	0.0278672	0.135009	-3.84375	Q5T9L3					Q6UXT9	Protein ABHD15 (Alpha/beta hydrolase domain-containing protein 15) (Abhydrolase domain-containing protein 15)	ABHD15 UNQ6510/PRO21435	-0.196377	0.00377031
-0.223992	13.2424	-5.69259	3.95133e-05	0.00275228	2.36123	Q6NUM9					P22570	NADPH:adrenodoxin oxidoreductase, mitochondrial (AR) (Adrenodoxin reductase) (EC 1.18.1.6) (Ferredoxin--NADP(+) reductase) (Ferredoxin reductase)	FDXR ADXR	-0.1955	0.0386971
-0.223845	11.5573	-3.4801	0.00327191	0.0354345	-1.97881	Q96E22					Q92771	Putative ATP-dependent RNA helicase DDX12 (EC 3.6.4.13) (CHL1-related protein 2) (hCHLR2) (DEAD/H box protein 12)	DDX12P CHLR2 DDX12	-0.194759	0.0257162
-0.221537	13.3755	-1.93388	0.0718421	0.241074	-4.87221	P47895					O95466	Formin-like protein 1 (CLL-associated antigen KW-13) (Leukocyte formin)	FMNL1 C17orf1 C17orf1B FMNL FRL1	-0.193982	0.0384627
-0.220644	13.9434	-2.93739	0.0100216	0.0716914	-3.06216	P24539					Q86VU5	Catechol O-methyltransferase domain-containing protein 1 (EC 2.1.1.-)	COMTD1 UNQ766/PRO1558	-0.193642	0.00214512
-0.220548	14.4304	-3.42375	0.00367679	0.0382542	-2.09739	O75964					Q99653	Calcineurin B homologous protein 1 (Calcineurin B-like protein) (Calcium-binding protein CHP) (Calcium-binding protein p22) (EF-hand calcium-binding domain-containing protein p22)	CHP1 CHP	-0.192791	0.0162439
-0.220522	11.3228	-2.65811	0.0176706	0.101715	-3.61773	Q9BQ24					Q92791	Endoplasmic reticulum protein SC65 (Leprecan-like protein 4) (Nucleolar autoantigen No55) (Prolyl 3-hydroxylase family member 4) (Synaptonemal complex protein SC65)	P3H4 LEPREL4 NOL55 SC65	-0.192214	0.0310235
-0.219629	12.319	-5.1382	0.00011393	0.00488502	1.29344	P05106					Q13586	Stromal interaction molecule 1	STIM1 GOK	-0.191912	0.0239969
-0.21953	12.9965	-4.42155	0.000473007	0.0119733	-0.0858219	Q9HC21					Q8NE00	Transmembrane protein 104	TMEM104	-0.19174	0.0498999
-0.218578	12.5413	-2.79049	0.0135212	0.0860847	-3.36675	Q15771					Q96BR5	Cytochrome c oxidase assembly factor 7 (Beta-lactamase hcp-like protein) (Respiratory chain assembly factor 1) (Sel1 repeat-containing protein 1)	COA7 C1orf163 RESA1 SELRC1	-0.191116	0.00647479
-0.217905	13.1045	-6.44297	1.00639e-05	0.00125173	3.70666	O14639					P28290	Protein ITPRID2 (Cleavage signal-1 protein) (CS-1) (ITPR-interacting domain-containing protein 2) (Ki-ras-induced actin-interacting protein) (Sperm-specific antigen 2)	ITPRID2 CS1 KIAA1927 KRAP SSFA2	-0.189881	0.0162662
-0.216885	13.2911	-2.31722	0.0347301	0.15546	-4.20528	Q86VR2					O14548	Cytochrome c oxidase subunit 7A-related protein, mitochondrial (COX7a-related protein) (Cytochrome c oxidase subunit VIIa-related protein) (EB1)	COX7A2L COX7AR COX7RP	-0.188004	0.0164241
-0.216477	10.467	-2.82647	0.0125674	0.0819173	-3.26726	P00395					O00391	Sulfhydryl oxidase 1 (hQSOX) (EC 1.8.3.2) (Quiescin Q6)	QSOX1 QSCN6 UNQ2520/PRO6013	-0.187587	0.0146239
-0.216261	10.5152	-1.85006	0.0837093	0.262759	-4.97974	P43003					Q969X1	Protein lifeguard 3 (Protein RECS1 homolog) (Transmembrane BAX inhibitor motif-containing protein 1)	TMBIM1 LFG3 RECS1 PP1201 PSEC0158	-0.187412	0.0152425
-0.215767	11.9272	-3.30654	0.00468604	0.0439525	-2.31249	P56134					P04040	Catalase (EC 1.11.1.6)	CAT	-0.187374	0.018045
-0.21564	12.0518	-3.58392	0.002639	0.0311491	-1.79355	Q9BXS9					Q8TDI0	Chromodomain-helicase-DNA-binding protein 5 (CHD-5) (EC 3.6.4.12) (ATP-dependent helicase CHD5)	CHD5 KIAA0444	-0.186845	0.0372683
-0.215581	13.7417	-3.88899	0.00140494	0.0221871	-1.06616	P45954					Q13370	cGMP-inhibited 3',5'-cyclic phosphodiesterase B (EC 3.1.4.17) (CGIPDE1) (CGIP1) (Cyclic GMP-inhibited phosphodiesterase B) (CGI-PDE B)	PDE3B	-0.186744	0.0202025
-0.215487	13.4951	-3.76381	0.00181906	0.0250887	-1.4274	P53801					O15173	Membrane-associated progesterone receptor component 2 (Progesterone membrane-binding protein) (Steroid receptor protein DG6)	PGRMC2 DG6 PMBP	-0.186481	0.0175453
-0.215246	15.6045	-2.76195	0.0143271	0.0892332	-3.33696	Q16720					Q96MH6	Transmembrane protein 68	TMEM68	-0.185931	0.0386971
-0.214848	13.7519	-5.72145	3.74356e-05	0.00271215	2.40938	P30038					Q9UKG9	Peroxisomal carnitine O-octanoyltransferase (COT) (EC 2.3.1.137)	CROT COT	-0.185219	0.0371959
-0.214837	13.4716	-4.1025	0.000905899	0.0174568	-0.737319	O95470					Q9BX46	RNA-binding protein 24 (RNA-binding motif protein 24) (RNA-binding region-containing protein 6)	RBM24 RNPC6	-0.184059	0.012799
-0.214681	12.7406	-3.93902	0.00126738	0.0206415	-1.02301	P42765					P52429	Diacylglycerol kinase epsilon (DAG kinase epsilon) (EC 2.7.1.107) (Diglyceride kinase epsilon) (DGK-epsilon)	DGKE DAGK5	-0.183961	0.0337372
-0.214343	12.3014	-3.83012	0.00158628	0.0235809	-1.22133	Q14534					Q9UM54	Unconventional myosin-VI (Unconventional myosin-6)	MYO6 KIAA0389	-0.182649	0.0101329
-0.213768	13.7919	-4.97158	0.000157813	0.00585046	0.977394	P09493					Q06481	Amyloid beta precursor like protein 2 (APPH) (Amyloid beta (A4) precursor-like protein 2) (Amyloid protein homolog) (Amyloid-like protein 2) (APLP-2) (CDEI box-binding protein) (CDEBP) (Sperm membrane protein YWK-II)	APLP2 APPL2	-0.182342	0.024427
-0.213443	12.7976	-3.72546	0.00196912	0.0260576	-1.51038	Q14CZ7					P23497	Nuclear autoantigen Sp-100 (Nuclear dot-associated Sp100 protein) (Speckled 100 kDa)	SP100	-0.181187	0.0162439
-0.212905	14.197	-3.87585	0.00144351	0.022633	-1.16463	Q6NZI2					Q9BRK5	45 kDa calcium-binding protein (Cab45) (Stromal cell-derived factor 4) (SDF-4)	SDF4 CAB45 PSEC0034	-0.181019	0.00280148
-0.212403	13.0052	-4.18843	0.000759861	0.015859	-0.49608	Q92614					P62745	Rho-related GTP-binding protein RhoB (Rho cDNA clone 6) (h6)	RHOB ARH6 ARHB	-0.180491	0.0234585
-0.211563	11.0908	-2.12316	0.0504396	0.193854	-4.57156	O14787					P17661	Desmin	DES	-0.179882	0.0353059
-0.210925	13.1682	-3.7502	0.00187094	0.0253603	-1.36911	O15061					Q96EL3	39S ribosomal protein L53, mitochondrial (L53mt) (MRP-L53) (Mitochondrial large ribosomal subunit protein mL53)	MRPL53	-0.179229	0.0208636
-0.210895	14.7612	-4.11783	0.00087791	0.0171315	-0.669144	Q99878					Q14108	Lysosome membrane protein 2 (85 kDa lysosomal membrane sialoglycoprotein) (LGP85) (CD36 antigen-like 2) (Lysosome membrane protein II) (LIMP II) (Scavenger receptor class B member 2) (CD antigen CD36)	SCARB2 CD36L2 LIMP2 LIMPII	-0.179189	0.0415736
-0.21034	13.3147	-4.51814	0.000389198	0.0106657	0.165085	Q9BZG1					P16070	CD44 antigen (CDw44) (Epican) (Extracellular matrix receptor III) (ECMR-III) (GP90 lymphocyte homing/adhesion receptor) (HUTCH-I) (Heparan sulfate proteoglycan) (Hermes antigen) (Hyaluronate receptor) (Phagocytic glycoprotein 1) (PGP-1) (Phagocytic glycoprotein I) (PGP-I) (CD antigen CD44)	CD44 LHR MDU2 MDU3 MIC4	-0.178327	0.0185252
-0.209481	14.4707	-1.21011	0.244597	0.485435	-5.92015	P30049					Q8N138	ORM1-like protein 3	ORMDL3	-0.177661	0.0462715
-0.208912	13.1499	-6.2396	1.44689e-05	0.00154572	3.34367	P30837					Q6NUK4	Receptor expression-enhancing protein 3	REEP3 C10orf74	-0.177318	0.0140439
-0.20763	13.4639	-2.52602	0.0230189	0.119772	-3.65593	O60437					P98155	Very low-density lipoprotein receptor (VLDL receptor) (VLDL-R)	VLDLR	-0.176872	0.0480947
-0.207626	13.7904	-2.82117	0.0127039	0.0822943	-3.24622	P21333					O43819	Protein SCO2 homolog, mitochondrial	SCO2	-0.176638	0.02047
-0.206693	13.5808	-4.91698	0.000175722	0.00626032	0.885581	O15270					P33121	Long-chain-fatty-acid--CoA ligase 1 (EC 6.2.1.3) (Acyl-CoA synthetase 1) (ACS1) (Arachidonate--CoA ligase) (EC 6.2.1.15) (Long-chain acyl-CoA synthetase 1) (LACS 1) (Long-chain acyl-CoA synthetase 2) (LACS 2) (Long-chain fatty acid-CoA ligase 2) (Palmitoyl-CoA ligase 1) (Palmitoyl-CoA ligase 2) (Phytanate--CoA ligase) (EC 6.2.1.24)	ACSL1 FACL1 FACL2 LACS LACS1 LACS2	-0.17604	0.0188324
-0.206207	14.4331	-1.46259	0.163814	0.386633	-5.58575	P50238					O15439	ATP-binding cassette sub-family C member 4 (EC 7.6.2.-) (EC 7.6.2.2) (EC 7.6.2.3) (MRP/cMOAT-related ABC transporter) (Multi-specific organic anion transporter B) (MOAT-B) (Multidrug resistance-associated protein 4)	ABCC4 MOATB MRP4	-0.175393	0.00502659
-0.205881	13.8313	-2.64827	0.018024	0.103009	-3.57084	P52943					Q9BRK3	Matrix remodeling-associated protein 8 (Limitrin)	MXRA8	-0.174531	0.00832814
-0.204705	12.3798	-5.248	9.20865e-05	0.0042678	1.57003	Q9NWZ3					O60343	TBC1 domain family member 4 (Akt substrate of 160 kDa) (AS160)	TBC1D4 AS160 KIAA0603	-0.174388	0.0485462
-0.204121	14.0949	-4.29684	0.000609197	0.013862	-0.360268	Q6PCB7					P04179	Superoxide dismutase [Mn], mitochondrial (EC 1.15.1.1)	SOD2	-0.174317	0.0245452
-0.204002	13.3439	-2.14233	0.0486362	0.188332	-4.53744	P04424					O75038	1-phosphatidylinositol 4,5-bisphosphate phosphodiesterase eta-2 (EC 3.1.4.11) (Phosphoinositide phospholipase C-eta-2) (Phosphoinositide phospholipase C-like 4) (PLC-L4) (Phospholipase C-like protein 4) (Phospholipase C-eta-2) (PLC-eta2)	PLCH2 KIAA0450 PLCL4	-0.173476	0.021333
-0.203692	12.5247	-3.01676	0.00851694	0.0645976	-2.89776	Q9BWD3					Q9UHQ4	B-cell receptor-associated protein 29 (BCR-associated protein 29) (Bap29)	BCAP29 BAP29	-0.172808	0.0351387
-0.203301	11.5141	-4.98287	0.000154351	0.00585046	1.01969	O60890					Q8WXH0	Nesprin-2 (KASH domain-containing protein 2) (KASH2) (Nuclear envelope spectrin repeat protein 2) (Nucleus and actin connecting element protein) (Protein NUANCE) (Synaptic nuclear envelope protein 2) (Syne-2)	SYNE2 KIAA1011 NUA	-0.17251	0.00540199
-0.203117	14.0829	-5.6107	4.60874e-05	0.002929	2.236	P35613					Q9UNN8	Endothelial protein C receptor (Activated protein C receptor) (APC receptor) (Endothelial cell protein C receptor) (CD antigen CD201)	PROCR EPCR	-0.171821	0.0260576
-0.202177	12.8357	-1.60819	0.128225	0.33689	-5.36276	Q6UVK1					O94919	Endonuclease domain-containing 1 protein (EC 3.1.30.-)	ENDOD1 KIAA0830	-0.170665	0.00487518
-0.202019	11.2562	-2.53508	0.0226074	0.118057	-3.81632	Q96CP6					Q9BXF6	Rab11 family-interacting protein 5 (Rab11-FIP5) (Gamma-SNAP-associated factor 1) (Gaf-1) (Phosphoprotein pp75) (Rab11-interacting protein Rip11)	RAB11FIP5 GAF1 KIAA0857 RIP11	-0.170237	0.00966419
-0.20141	12.8836	-2.11194	0.0515246	0.196033	-4.5962	Q8TEM1					Q9H425	Uncharacterized protein C1orf198	C1orf198	-0.170146	0.0459686
-0.201296	12.3663	-4.05054	0.00100775	0.0180964	-0.85483	P09110					O75955	Flotillin-1	FLOT1	-0.169941	0.0412443
-0.201129	15.6492	-4.41517	0.000479154	0.0120416	-0.119104	P10176					O75157	TSC22 domain family protein 2 (TSC22-related-inducible leucine zipper protein 4)	TSC22D2 KIAA0669 TILZ4	-0.169796	0.0110294
-0.20074	12.1375	-3.97201	0.0011842	0.0198511	-0.996471	Q7Z6J6					P25116	Proteinase-activated receptor 1 (PAR-1) (Coagulation factor II receptor) (Thrombin receptor)	F2R CF2R PAR1 TR	-0.169477	0.00275228
-0.200476	13.4404	-3.18452	0.00602966	0.0519413	-2.58439	O14880					Q15149	Plectin (PCN) (PLTN) (Hemidesmosomal protein 1) (HD1) (Plectin-1)	PLEC PLEC1	-0.169442	0.0180964
-0.199907	14.8377	-2.84542	0.0120919	0.0805299	-3.23872	P17900					Q8WWI1	LIM domain only protein 7 (LMO-7) (F-box only protein 20) (LOMP)	LMO7 FBX20 FBXO20 KIAA0858	-0.16943	0.0136201
-0.199795	13.9152	-1.96643	0.067657	0.231259	-4.80291	P11413					P30044	Peroxiredoxin-5, mitochondrial (EC 1.11.1.24) (Alu corepressor 1) (Antioxidant enzyme B166) (AOEB166) (Liver tissue 2D-page spot 71B) (PLP) (Peroxiredoxin V) (Prx-V) (Peroxisomal antioxidant enzyme) (TPx type VI) (Thioredoxin peroxidase PMP20) (Thioredoxin-dependent peroxiredoxin 5)	PRDX5 ACR1 SBBI10	-0.168962	0.00303392
-0.199391	12.8097	-4.20674	0.00073198	0.0154821	-0.533516	Q9Y6M5					O15118	NPC intracellular cholesterol transporter 1 (Niemann-Pick C1 protein)	NPC1	-0.168892	0.0174568
-0.199232	14.3089	-1.5397	0.144052	0.359162	-5.45167	P26447					P21589	5'-nucleotidase (5'-NT) (EC 3.1.3.5) (Ecto-5'-nucleotidase) (CD antigen CD73)	NT5E NT5 NTE	-0.168731	0.0333883
-0.198416	12.9614	-6.10157	1.8572e-05	0.00180091	3.11471	P01130					Q9BRQ6	MICOS complex subunit MIC25 (Coiled-coil-helix cristae morphology protein 1) (Coiled-coil-helix-coiled-coil-helix domain-containing protein 6)	CHCHD6 CHCM1 MIC25	-0.168686	0.0177867
-0.198038	12.5954	-2.7015	0.0161907	0.0960018	-3.53692	Q13907					Q0IIM8	TBC1 domain family member 8B	TBC1D8B	-0.168626	0.0342348
-0.197991	13.3935	-6.84859	4.96205e-06	0.000980503	4.39503	Q02880					P98171	Rho GTPase-activating protein 4 (Rho-GAP hematopoietic protein C1) (Rho-type GTPase-activating protein 4) (p115)	ARHGAP4 KIAA0131 RGC1 RHOGAP4	-0.168466	0.00206962
-0.197355	12.918	-3.22523	0.00554363	0.0494222	-2.49483	P00403					Q9UBG0	C-type mannose receptor 2 (C-type lectin domain family 13 member E) (Endocytic receptor 180) (Macrophage mannose receptor 2) (Urokinase-type plasminogen activator receptor-associated protein) (UPAR-associated protein) (Urokinase receptor-associated protein) (CD antigen CD280)	MRC2 CLEC13E ENDO180 KIAA0709 UPARAP	-0.165259	0.0116253
-0.197131	13.858	-3.89516	0.00138719	0.0219685	-1.11657	Q8IYA2					Q8WUF5	RelA-associated inhibitor (Inhibitor of ASPP protein) (Protein iASPP) (NFkB-interacting protein 1) (PPP1R13B-like protein)	PPP1R13L IASPP NKIP1 PPP1R13BL RAI	-0.165243	0.0353289
-0.19691	12.1819	-2.03555	0.0594938	0.213669	-4.6874	O94907					P56277	Cx9C motif-containing protein 4 (Mature T-cell proliferation 1 neighbor protein) (Mature T-cell proliferation-1 type A) (MTCP-1 type A) (Protein p8 MTCP-1) (p8MTCP1)	CMC4 C6.1B MTCP1 MTCP1NB	-0.163725	0.0171421
-0.196698	13.1469	-5.05492	0.000134025	0.00532773	1.15742	Q8IUC4					Q8NE62	Choline dehydrogenase, mitochondrial (CDH) (CHD) (EC 1.1.99.1)	CHDH	-0.163261	0.046973
-0.196377	13.2666	-5.37439	7.22095e-05	0.00377031	1.7701	Q6UXT9					Q6UW63	Protein O-glucosyltransferase 2 (EC 2.4.1.-) (Endoplasmic reticulum resident protein 58) (ER protein 58) (ERp58) (KDEL motif-containing protein 1) (Protein O-xylosyltransferase POGLUT2) (EC 2.4.2.-)	POGLUT2 EP58 KDELC1 UNQ1910/PRO4357	-0.160984	0.0362376
-0.195633	12.7323	-2.61074	0.0194348	0.108213	-3.70854	O76024					Q9BQS8	FYVE and coiled-coil domain-containing protein 1 (Zinc finger FYVE domain-containing protein 7)	FYCO1 ZFYVE7	-0.160766	0.0256146
-0.1955	12.8379	-3.40935	0.00378806	0.0386971	-2.12603	P22570					Q96JM3	Chromosome alignment-maintaining phosphoprotein 1 (Zinc finger protein 828)	CHAMP1 C13orf8 CAMP CHAMP KIAA1802 ZNF828	-0.160527	0.0221871
-0.195407	13.7876	-3.21029	0.00571735	0.050613	-2.49379	O43291					P37840	Alpha-synuclein (Non-A beta component of AD amyloid) (Non-A4 component of amyloid precursor) (NACP)	SNCA NACP PARK1	-0.160469	0.0100921
-0.194759	9.63379	-3.73418	0.00193392	0.0257162	-1.44649	Q92771					P12235	ADP/ATP translocase 1 (ADP,ATP carrier protein 1) (ADP,ATP carrier protein, heart/skeletal muscle isoform T1) (Adenine nucleotide translocator 1) (ANT 1) (Solute carrier family 25 member 4)	SLC25A4 AAC1 ANT1	-0.160346	0.0451435
-0.193982	12.8761	-3.41631	0.00373386	0.0384627	-2.10963	O95466					Q8NEU8	DCC-interacting protein 13-beta (Dip13-beta) (Adapter protein containing PH domain, PTB domain and leucine zipper motif 2)	APPL2 DIP13B	-0.159951	0.010834
-0.193774	10.9646	-2.07018	0.0557504	0.206218	-4.52267	P25445					P36551	Oxygen-dependent coproporphyrinogen-III oxidase, mitochondrial (COX) (Coprogen oxidase) (Coproporphyrinogenase) (EC 1.3.3.3)	CPOX CPO CPX	-0.159381	0.0382542
-0.193642	11.7866	-5.93509	2.51846e-05	0.00214512	2.84425	Q86VU5					P05165	Propionyl-CoA carboxylase alpha chain, mitochondrial (PCCase subunit alpha) (EC 6.4.1.3) (Propanoyl-CoA:carbon dioxide ligase subunit alpha)	PCCA	-0.159277	0.0308956
-0.192791	12.9225	-4.16331	0.000799886	0.0162439	-0.598525	Q99653					Q9UJ83	2-hydroxyacyl-CoA lyase 1 (EC 4.1.2.n2) (2-hydroxyphytanoyl-CoA lyase) (2-HPCL) (Phytanoyl-CoA 2-hydroxylase 2)	HACL1 HPCL HPCL2 PHYH2 HSPC279	-0.159222	0.0454996
-0.192628	10.9533	-2.60333	0.0197255	0.109013	-3.64307	Q8IVT2					O95425	Supervillin (Archvillin) (p205/p250)	SVIL	-0.159012	0.0140439
-0.192491	13.8089	-2.02458	0.0607264	0.215517	-4.7007	Q96BI1					Q92882	Osteoclast-stimulating factor 1	OSTF1	-0.155773	0.03895
-0.192414	13.5022	-2.56156	0.0214445	0.114546	-3.7108	P20020					P14854	Cytochrome c oxidase subunit 6B1 (Cytochrome c oxidase subunit VIb isoform 1) (COX VIb-1)	COX6B1 COX6B	-0.155743	0.0449979
-0.192214	12.3625	-3.5886	0.0026136	0.0310235	-1.71727	Q92791					P61916	NPC intracellular cholesterol transporter 2 (Epididymal secretory protein E1) (Human epididymis-specific protein 1) (He1) (Niemann-Pick disease type C2 protein)	NPC2 HE1	-0.155628	0.0202025
-0.192076	15.0407	-2.54765	0.0220479	0.116389	-3.8012	P05141					P11137	Microtubule-associated protein 2 (MAP-2)	MAP2	-0.155156	0.0350259
-0.191912	13.1909	-3.81597	0.0016333	0.0239969	-1.30035	Q13586					Q8N1S5	Zinc transporter ZIP11 (Solute carrier family 39 member 11) (Zrt- and Irt-like protein 11) (ZIP-11)	SLC39A11 C17orf26 ZIP11	-0.154999	0.00502659
-0.19174	13.9264	-3.21852	0.00562097	0.0498999	-2.52272	Q8NE00					O95210	Starch-binding domain-containing protein 1 (Genethonin-1) (Glycophagy cargo receptor STBD1)	STBD1 GENX-3414	-0.151545	0.00375821
-0.191116	13.2968	-4.89398	0.000183879	0.00647479	0.879279	Q96BR5					O94855	Protein transport protein Sec24D (SEC24-related protein D)	SEC24D KIAA0755	-0.151134	0.0177867
-0.190868	11.945	-2.96085	0.00955174	0.0694375	-2.96183	Q9BWD1					Q6PI78	Transmembrane protein 65	TMEM65	-0.15044	0.0481207
-0.190292	13.7651	-2.4959	0.0244395	0.12473	-3.89529	P37235					O15126	Secretory carrier-associated membrane protein 1 (Secretory carrier membrane protein 1)	SCAMP1 SCAMP	-0.150428	0.0425207
-0.190016	13.5933	-1.71325	0.106847	0.301052	-5.24457	O00151					Q14667	Protein KIAA0100 (Antigen MLAA-22) (Breast cancer-overexpressed gene 1 protein)	KIAA0100 BCOX1	-0.150286	0.029864
-0.189881	13.0755	-4.16009	0.000805181	0.0162662	-0.616098	P28290					Q68CQ7	Glycosyltransferase 8 domain-containing protein 1 (EC 2.4.1.-)	GLT8D1 GALA4A AD-017 MSTP137 UNQ572/PRO1134	-0.150246	0.0404923
-0.189856	11.92	-2.94838	0.00979871	0.0705843	-2.99617	P58107					P10301	Ras-related protein R-Ras (EC 3.6.5.-) (p23)	RRAS	-0.150008	0.0270991
-0.189844	12.1934	-2.11706	0.0510264	0.194567	-4.59735	O15243					Q9BXS4	Transmembrane protein 59 (Liver membrane-bound protein)	TMEM59 C1orf8 HSPC001 UNQ169/PRO195	-0.149373	0.0250092
-0.189704	12.0863	-1.51908	0.149131	0.366604	-5.43067	B2RUZ4					P29323	Ephrin type-B receptor 2 (EC 2.7.10.1) (Developmentally-regulated Eph-related tyrosine kinase) (ELK-related tyrosine kinase) (EPH tyrosine kinase 3) (EPH-like kinase 5) (EK5) (hEK5) (Renal carcinoma antigen NY-REN-47) (Tyrosine-protein kinase TYRO5) (Tyrosine-protein kinase receptor EPH-3) [Cleaved into: EphB2/CTF1; EphB2/CTF2]	EPHB2 DRT EPHT3 EPTH3 ERK HEK5 TYRO5	-0.149133	0.0251411
-0.189121	13.162	-2.54006	0.0223843	0.117476	-3.75498	Q16850					P61764	Syntaxin-binding protein 1 (MUNC18-1) (N-Sec1) (Protein unc-18 homolog 1) (Unc18-1) (Protein unc-18 homolog A) (Unc-18A) (p67)	STXBP1 UNC18A	-0.148812	0.00777459
-0.188665	13.9221	-1.48262	0.158474	0.37922	-5.56914	P09382					P09543	2',3'-cyclic-nucleotide 3'-phosphodiesterase (CNP) (CNPase) (EC 3.1.4.37)	CNP	-0.148712	0.0296424
-0.188004	13.8919	-4.14988	0.000822167	0.0164241	-0.623781	O14548					O95182	NADH dehydrogenase [ubiquinone] 1 alpha subcomplex subunit 7 (Complex I-B14.5a) (CI-B14.5a) (NADH-ubiquinone oxidoreductase subunit B14.5a)	NDUFA7	-0.147497	0.0244947
-0.187587	12.444	-4.24951	0.000670823	0.0146239	-0.399564	O00391					Q86VZ4	Low-density lipoprotein receptor-related protein 11 (LRP-11)	LRP11	-0.146729	0.04775
-0.187412	14.1879	-4.22052	0.000711684	0.0152425	-0.49925	Q969X1					Q9P016	Thymocyte nuclear protein 1 (Thymocyte protein Thy28)	THYN1 THY28 HSPC144 MDS012 My0054	-0.146714	0.00519484
-0.187374	13.5547	-4.06095	0.000986464	0.018045	-0.692462	P04040					Q9Y2W6	Tudor and KH domain-containing protein (Tudor domain-containing protein 2)	TDRKH TDRD2	-0.145191	0.0395288
-0.187237	13.5374	-2.05846	0.0569927	0.209095	-4.63575	Q92581					P36542	ATP synthase subunit gamma, mitochondrial (ATP synthase F1 subunit gamma) (F-ATPase gamma subunit)	ATP5F1C ATP5C ATP5C1 ATP5CL1	-0.144463	0.0130078
-0.186869	13.2687	-2.90429	0.0107235	0.0747672	-3.11976	P60033					Q8NBX0	Saccharopine dehydrogenase-like oxidoreductase (EC 1.-.-.-)	SCCPDH CGI-49	-0.144455	0.023262
-0.186845	12.2136	-3.44344	0.00352993	0.0372683	-2.05667	Q8TDI0					Q9NV96	Cell cycle control protein 50A (P4-ATPase flippase complex beta subunit TMEM30A) (Transmembrane protein 30A)	TMEM30A C6orf67 CDC50A	-0.143639	0.0393236
-0.18684	11.9811	-2.80297	0.0131826	0.0846129	-3.31991	Q9H1E5					P11277	Spectrin beta chain, erythrocytic (Beta-I spectrin)	SPTB SPTB1	-0.143332	0.0244947
-0.186744	11.8812	-3.95961	0.00121478	0.0202025	-0.98614	Q13370					Q5SYE7	NHS-like protein 1	NHSL1 C6orf63 KIAA1357	-0.141845	0.0390714
-0.186481	13.8221	-4.08402	0.000940873	0.0175453	-0.767457	O15173					Q9ULH1	Arf-GAP with SH3 domain, ANK repeat and PH domain-containing protein 1 (130 kDa phosphatidylinositol 4,5-bisphosphate-dependent ARF1 GTPase-activating protein) (ADP-ribosylation factor-directed GTPase-activating protein 1) (ARF GTPase-activating protein 1) (Development and differentiation-enhancing factor 1) (DEF-1) (Differentiation-enhancing factor 1) (PIP2-dependent ARF1 GAP)	ASAP1 DDEF1 KIAA1249 PAG2	-0.14058	0.0162439
-0.185931	11.6384	-3.41034	0.00378032	0.0386971	-2.11809	Q96MH6					P85037	Forkhead box protein K1 (Myocyte nuclear factor) (MNF)	FOXK1 MNF	-0.13969	0.024467
-0.185219	12.4699	-3.446	0.00351128	0.0371959	-2.063	Q9UKG9					O15254	Peroxisomal acyl-coenzyme A oxidase 3 (EC 1.3.3.6) (Branched-chain acyl-CoA oxidase) (BRCACox) (Pristanoyl-CoA oxidase)	ACOX3 BRCOX PRCOX	-0.139531	0.032933
-0.184312	11.6178	-3.12258	0.00685112	0.0558897	-2.68662	Q8N5Y2					Q6UW68	Transmembrane protein 205	TMEM205 UNQ501/PRO1018	-0.136203	0.0362376
-0.184059	13.5965	-4.36352	0.000532024	0.012799	-0.203	Q9BX46					Q63HN8	E3 ubiquitin-protein ligase RNF213 (EC 2.3.2.27) (EC 3.6.4.-) (ALK lymphoma oligomerization partner on chromosome 17) (Mysterin) (RING finger protein 213) (RING-type E3 ubiquitin transferase RNF213)	RNF213 ALO17 C17orf27 KIAA1554 KIAA1618 MYSTR	-0.134759	0.0146239
-0.183961	11.4506	-3.52069	0.00300814	0.0337372	-1.87672	P52429					Q04941	Proteolipid protein 2 (Differentiation-dependent protein A4) (Intestinal membrane A4 protein)	PLP2 A4	-0.134328	0.015256
-0.18392	13.193	-2.98518	0.00908715	0.0675428	-2.93717	Q14254					Q13823	Nucleolar GTP-binding protein 2 (Autoantigen NGP-1)	GNL2 NGP1	-0.134174	0.0308118
-0.183685	12.825	-2.45664	0.0264159	0.130179	-3.94624	Q8NI60					P13804	Electron transfer flavoprotein subunit alpha, mitochondrial (Alpha-ETF)	ETFA	-0.133531	0.0182746
-0.183607	13.0151	-2.41144	0.0288796	0.138152	-4.03762	P55010					Q7L7V1	Putative pre-mRNA-splicing factor ATP-dependent RNA helicase DHX32 (EC 3.6.4.13) (DEAD/H box 32) (DEAD/H helicase-like protein 1) (DHLP1) (DEAH box protein 32) (HuDDX32)	DHX32 DDX32	-0.133361	0.0203226
-0.182649	13.2044	-4.55897	0.000358501	0.0101329	0.22949	Q9UM54					P49281	Natural resistance-associated macrophage protein 2 (NRAMP 2) (Divalent cation transporter 1) (Divalent metal transporter 1) (DMT-1) (Solute carrier family 11 member 2)	SLC11A2 DCT1 DMT1 NRAMP2 OK/SW-cl.20	-0.132217	0.029389
-0.182342	13.2556	-3.79842	0.00169357	0.024427	-1.28419	Q06481					Q8TEQ8	GPI ethanolamine phosphate transferase 3 (EC 2.-.-.-) (Phosphatidylinositol-glycan biosynthesis class O protein) (PIG-O)	PIGO UNQ632/PRO1249	-0.131598	0.0268116
-0.182018	14.0253	-2.19506	0.0439769	0.178484	-4.45115	Q8N0Y7					O75874	Isocitrate dehydrogenase [NADP] cytoplasmic (IDH) (EC 1.1.1.42) (Cytosolic NADP-isocitrate dehydrogenase) (IDP) (NADP(+)-specific ICDH) (Oxalosuccinate decarboxylase)	IDH1 PICD	-0.131035	0.042578
-0.181664	14.1081	-2.42483	0.0281281	0.13596	-4.04698	P04083					Q7L9B9	Endonuclease/exonuclease/phosphatase family domain-containing protein 1	EEPD1 KIAA1706	-0.130758	0.0296424
-0.181187	11.6808	-4.1712	0.000787087	0.0162439	-0.423429	P23497
-0.181019	13.9064	-5.66855	4.13355e-05	0.00280148	2.36095	Q9BRK5					Upregulated in SCC (adj.P.Val ≤ 0.05 + abs(log2FC) ≥ 0.13
-0.180491	13.6014	-3.84108	0.00155081	0.0234585	-1.25031	P62745
-0.180443	11.9791	-0.747198	0.46627	0.68937	-6.23368	Q9BVA1					UniProt ID	Protein names	Gene names	log2FC	adj.P.Val
-0.180214	12.8838	-2.24257	0.0401374	0.169183	-4.3693	Q9BY50					P05997	Collagen alpha-2(V) chain	COL5A2	0.579044	1.20547e-05
-0.18019	12.9624	-2.73209	0.0152202	0.0917887	-3.46607	Q96S97					Q96S99	Pleckstrin homology domain-containing family F member 1 (PH domain-containing family F member 1) (Lysosome-associated apoptosis-inducing protein containing PH and FYVE domains) (Apoptosis-inducing protein) (PH and FYVE domain-containing protein 1) (Phafin-1) (Zinc finger FYVE domain-containing protein 15)	PLEKHF1 APPD LAPF ZFYVE15	0.567012	0.000980503
-0.180016	12.4678	-2.91777	0.010432	0.0733031	-3.0745	Q96MC5					P48552	Nuclear receptor-interacting protein 1 (Nuclear factor RIP140) (Receptor-interacting protein 140)	NRIP1	0.460515	0.0087374
-0.179882	12.6355	-3.48518	0.00323763	0.0353059	-1.93449	P17661					Q8TF44	C2 calcium-dependent domain-containing protein 4C (Nuclear-localized factor 3) (Protein FAM148C)	C2CD4C FAM148C KIAA1957 NLF3	0.450049	0.00348916
-0.179795	14.5252	-3.08129	0.00745904	0.0587679	-2.77618	P14625					Q9Y4K4	Mitogen-activated protein kinase kinase kinase kinase 5 (EC 2.7.11.1) (Kinase homologous to SPS1/STE20) (KHS) (MAPK/ERK kinase kinase kinase 5) (MEK kinase kinase 5) (MEKKK 5)	MAP4K5	0.428775	0.000980503
-0.179425	11.6423	-3.11869	0.00690623	0.0560954	-2.65682	P20908					O00469	Procollagen-lysine,2-oxoglutarate 5-dioxygenase 2 (EC 1.14.11.4) (Lysyl hydroxylase 2) (LH2)	PLOD2	0.420457	0.00103453
-0.179287	13.4238	-1.81651	0.0889303	0.271573	-4.84124	P48681					Q15120	[Pyruvate dehydrogenase (acetyl-transferring)] kinase isozyme 3, mitochondrial (EC 2.7.11.2) (Pyruvate dehydrogenase kinase isoform 3)	PDK3 PDHK3	0.417992	0.0140439
-0.179229	14.3892	-3.93091	0.0012887	0.0208636	-1.04119	Q96EL3					P35520	Cystathionine beta-synthase (EC 4.2.1.22) (Beta-thionase) (Serine sulfhydrase)	CBS	0.4168	0.0124798
-0.179189	14.059	-3.35029	0.00428062	0.0415736	-2.25641	Q14108					O00625	Pirin (EC 1.13.11.24) (Probable quercetin 2,3-dioxygenase PIR) (Probable quercetinase)	PIR	0.378789	0.00125173
-0.178583	10.9243	-2.10364	0.0523398	0.197543	-4.5427	A7MBM2					Q86TC9	Myopalladin (145 kDa sarcomeric protein)	MYPN MYOP	0.364414	0.00795177
-0.178556	10.8605	-2.85994	0.0117394	0.0789162	-3.20774	Q9ULL5					P04637	Cellular tumor antigen p53 (Antigen NY-CO-13) (Phosphoprotein p53) (Tumor suppressor p53)	TP53 P53	0.351013	0.00196091
-0.178371	12.3412	-2.14414	0.0484692	0.187886	-4.5036	P30408					P35637	RNA-binding protein FUS (75 kDa DNA-pairing protein) (Oncogene FUS) (Oncogene TLS) (POMp75) (Translocated in liposarcoma protein)	FUS TLS	0.350955	1.76993e-05
-0.178327	14.5513	-4.03499	0.00104044	0.0185252	-0.725767	P16070					P55201	Peregrin (Bromodomain and PHD finger-containing protein 1) (Protein Br140)	BRPF1 BR140	0.346829	0.0179422
-0.177781	11.2761	-1.57686	0.135273	0.34716	-5.43805	Q9UNX3					Q13164	Mitogen-activated protein kinase 7 (MAP kinase 7) (MAPK 7) (EC 2.7.11.24) (Big MAP kinase 1) (BMK-1) (Extracellular signal-regulated kinase 5) (ERK-5)	MAPK7 BMK1 ERK5 PRKM7	0.329954	0.000691751
-0.177661	11.2161	-3.27029	0.00505073	0.0462715	-2.36552	Q8N138					Q8TAA5	GrpE protein homolog 2, mitochondrial (Mt-GrpE#2)	GRPEL2	0.323773	0.00125173
-0.177659	13.6504	-1.72327	0.104979	0.297384	-5.22602	A0MZ66					Q7Z589	BRCA2-interacting transcriptional repressor EMSY	EMSY C11orf30 GL002	0.322371	0.00519484
-0.177613	13.6955	-3.1329	0.00670693	0.055044	-2.61831	P11388					P43034	Platelet-activating factor acetylhydrolase IB subunit beta (Lissencephaly-1 protein) (LIS-1) (PAF acetylhydrolase 45 kDa subunit) (PAF-AH 45 kDa subunit) (PAF-AH alpha) (PAFAH alpha)	PAFAH1B1 LIS1 MDCR MDS PAFAHA	0.314237	0.00585046
-0.177318	14.5632	-4.27556	0.000636159	0.0140439	-0.378538	Q6NUK4					Q96EF6	F-box only protein 17 (F-box only protein 26)	FBXO17 FBG4 FBX17 FBX26 FBXO26	0.31369	0.002929
-0.176872	13.5449	-3.24323	0.00534131	0.0480947	-2.44722	P98155					P62877	E3 ubiquitin-protein ligase RBX1 (EC 2.3.2.27) (EC 2.3.2.32) (E3 ubiquitin-protein transferase RBX1) (Protein ZYP) (RING finger protein 75) (RING-box protein 1) (Rbx1) (Regulator of cullins 1) (ROC1) [Cleaved into: E3 ubiquitin-protein ligase RBX1, N-terminally processed (E3 ubiquitin-protein transferase RBX1, N-terminally processed)]	RBX1 RNF75 ROC1	0.311725	0.0041832
-0.176638	12.3258	-3.94725	0.00124608	0.02047	-1.03326	O43819					Q9NY26	Zinc transporter ZIP1 (Solute carrier family 39 member 1) (Zinc-iron-regulated transporter-like) (Zrt- and Irt-like protein 1) (ZIP-1) (hZIP1)	SLC39A1 IRT1 ZIP1 ZIRTL CGI-08 CGI-71	0.309328	0.0305569
-0.176432	12.7542	-2.87598	0.0113615	0.0770015	-3.20168	Q9Y394					Q00534	Cyclin-dependent kinase 6 (EC 2.7.11.22) (Cell division protein kinase 6) (Serine/threonine-protein kinase PLSTIRE)	CDK6 CDKN6	0.307938	0.0270701
-0.176273	14.1329	-2.78177	0.0137626	0.0870141	-3.36201	Q9NX76					Q96CW6	Probable RNA polymerase II nuclear localization protein SLC7A6OS (ADAMS proteinase-related protein) (Solute carrier family 7 member 6 opposite strand transcript)	SLC7A6OS	0.307861	0.00626032
-0.17604	13.4738	-4.02423	0.00106367	0.0188324	-0.903794	P33121					Q9Y261	Hepatocyte nuclear factor 3-beta (HNF-3-beta) (HNF-3B) (Forkhead box protein A2) (Transcription factor 3B) (TCF-3B)	FOXA2 HNF3B TCF3B	0.305553	0.0343219
-0.175603	11.4882	-0.357458	0.725631	0.861328	-6.58568	P06454					P09497	Clathrin light chain B (Lcb)	CLTB	0.293491	0.00947402
-0.175429	10.2619	-3.02814	0.00832018	0.0636433	-2.8239	P19634					P49674	Casein kinase I isoform epsilon (CKI-epsilon) (CKIe) (EC 2.7.11.1)	CSNK1E	0.29103	0.0479438
-0.175393	13.3757	-5.09965	0.000122814	0.00502659	1.24249	O15439					Q9ULP9	TBC1 domain family member 24	TBC1D24 KIAA1171	0.289192	0.00125173
-0.174614	11.413	-3.11523	0.00695557	0.0562063	-2.69536	Q9NVM1					P51812	Ribosomal protein S6 kinase alpha-3 (S6K-alpha-3) (EC 2.7.11.1) (90 kDa ribosomal protein S6 kinase 3) (p90-RSK 3) (p90RSK3) (Insulin-stimulated protein kinase 1) (ISPK-1) (MAP kinase-activated protein kinase 1b) (MAPK-activated protein kinase 1b) (MAPKAP kinase 1b) (MAPKAPK-1b) (Ribosomal S6 kinase 2) (RSK-2) (pp90RSK2)	RPS6KA3 ISPK1 MAPKAPK1B RSK2	0.288726	0.00240186
-0.174531	12.8655	-4.71884	0.000260296	0.00832814	0.600751	Q9BRK3					P14209	CD99 antigen (12E7) (E2 antigen) (Protein MIC2) (T-cell surface glycoprotein E2) (CD antigen CD99)	CD99 MIC2 MIC2X MIC2Y	0.287445	0.00896027
-0.174388	9.44167	-3.23526	0.00542997	0.0485462	-2.4784	O60343					P11171	Protein 4.1 (P4.1) (4.1R) (Band 4.1) (EPB4.1) (Erythrocyte membrane protein band 4.1)	EPB41 E41P	0.276501	0.00180091
-0.174317	13.8383	-3.78512	0.00174071	0.0245452	-1.37814	P04179					O43175	D-3-phosphoglycerate dehydrogenase (3-PGDH) (EC 1.1.1.95) (2-oxoglutarate reductase) (EC 1.1.1.399) (Malate dehydrogenase) (EC 1.1.1.37)	PHGDH PGDH3	0.274955	0.0492201
-0.174023	12.7166	-2.61172	0.0193966	0.108096	-3.63851	P16930					P32321	Deoxycytidylate deaminase (EC 3.5.4.12) (dCMP deaminase)	DCTD	0.274382	0.0229731
-0.173537	13.1679	-2.99156	0.0089689	0.0668215	-2.93764	Q16678					Q99755	Phosphatidylinositol 4-phosphate 5-kinase type-1 alpha (PIP5K1-alpha) (PtdIns(4)P-5-kinase 1 alpha) (EC 2.7.1.68) (68 kDa type I phosphatidylinositol 4-phosphate 5-kinase alpha) (Phosphatidylinositol 4-phosphate 5-kinase type I alpha) (PIP5KIalpha)	PIP5K1A	0.273542	0.0316949
-0.173476	10.7047	-3.91678	0.00132675	0.021333	-1.06464	O75038					P46108	Adapter molecule crk (Proto-oncogene c-Crk) (p38)	CRK	0.271191	0.0126835
-0.173182	14.3907	-2.95149	0.00973662	0.0704098	-3.03467	O15120					Q9HB58	Sp110 nuclear body protein (Interferon-induced protein 41/75) (Speckled 110 kDa) (Transcriptional coactivator Sp110)	SP110	0.270673	0.000980503
-0.172972	13.1676	-1.98815	0.0649878	0.225065	-4.79556	Q8N4Y2					P49407	Beta-arrestin-1 (Arrestin beta-1) (Non-visual arrestin-2)	ARRB1 ARR1	0.265548	0.000849236
-0.172851	14.0573	-2.4232	0.0282184	0.136083	-3.98536	Q9Y624					Q9UBP9	PTB domain-containing engulfment adapter protein 1 (Cell death protein 6 homolog) (PTB domain adapter protein CED-6) (Protein GULP)	GULP1 CED6 GULP	0.264046	0.00393591
-0.172808	14.1308	-3.48923	0.0032106	0.0351387	-1.98139	Q9UHQ4					O43683	Mitotic checkpoint serine/threonine-protein kinase BUB1 (hBUB1) (EC 2.7.11.1) (BUB1A)	BUB1 BUB1L	0.262561	0.0120416
-0.17251	12.7688	-5.04003	0.000137985	0.00540199	1.12743	Q8WXH0					P02649	Apolipoprotein E (Apo-E)	APOE	0.261964	0.0134922
-0.172459	12.3946	-2.87833	0.0113072	0.0768446	-3.17271	Q9Y6N7					P55039	Developmentally-regulated GTP-binding protein 2 (DRG-2) (Translation factor GTPase DRG2) (TRAFAC GTPase DRG2) (EC 3.6.5.-)	DRG2	0.261549	0.0110597
-0.17211	14.9246	-1.56587	0.137821	0.351447	-5.36364	P21926					Q8WX93	Palladin (SIH002) (Sarcoma antigen NY-SAR-77)	PALLD KIAA0992 CGI-151	0.255466	0.0174931
-0.172098	12.0249	-2.54331	0.0222397	0.117107	-3.76943	Q8N5V2					Q15370	Elongin-B (EloB) (Elongin 18 kDa subunit) (RNA polymerase II transcription factor SIII subunit B) (SIII p18) (Transcription elongation factor B polypeptide 2)	ELOB TCEB2	0.253056	0.00254563
-0.172045	14.9923	-2.85998	0.0117385	0.0789162	-3.21194	Q96IX5					P78549	Endonuclease III-like protein 1 (hNTH1) (EC 3.2.2.-) (EC 4.2.99.18) (Bifunctional DNA N-glycosylase/DNA-(apurinic or apyrimidinic site) lyase) (DNA glycosylase/AP lyase)	NTHL1 NTH1 OCTS3	0.252722	0.0035372
-0.171821	13.6086	-3.72172	0.00198439	0.0260576	-1.49931	Q9UNN8					P36639	Oxidized purine nucleoside triphosphate hydrolase (EC 3.6.1.56) (2-hydroxy-dATP diphosphatase) (7,8-dihydro-8-oxoguanine triphosphatase) (8-oxo-dGTPase) (Methylated purine nucleoside triphosphate hydrolase) (EC 3.6.1.-) (Nucleoside diphosphate-linked moiety X motif 1) (Nudix motif 1)	NUDT1 MTH1	0.24847	0.0228518
-0.170832	14.7861	-2.44338	0.0271175	0.1326	-3.9928	P56385					Q16222	UDP-N-acetylhexosamine pyrophosphorylase (Antigen X) (AGX) (Sperm-associated antigen 2) [Includes: UDP-N-acetylgalactosamine pyrophosphorylase (EC 2.7.7.83) (AGX-1); UDP-N-acetylglucosamine pyrophosphorylase (EC 2.7.7.23) (AGX-2)]	UAP1 SPAG2	0.242466	0.025546
-0.170665	13.1115	-5.14275	0.000112926	0.00487518	1.30445	O94919					Q99638	Cell cycle checkpoint control protein RAD9A (hRAD9) (EC 3.1.11.2) (DNA repair exonuclease rad9 homolog A)	RAD9A	0.240775	0.0235809
-0.170567	13.4572	-2.66343	0.0174825	0.101373	-3.58615	Q9NR19					P62258	14-3-3 protein epsilon (14-3-3E)	YWHAE	0.239327	0.0394902
-0.170376	12.9216	-3.03356	0.00822804	0.0630916	-2.80494	Q8TB36					Q86X95	Corepressor interacting with RBPJ 1 (CBF1-interacting corepressor) (Recepin)	CIR1 CIR	0.230883	0.04019
-0.170237	11.7804	-4.59155	0.000335786	0.00966419	0.258784	Q9BXF6					Q9H329	Band 4.1-like protein 4B (Erythrocyte membrane protein band 4.1-like 4B) (FERM-containing protein CG1) (Protein EHM2)	EPB41L4B EHM2 LULU2	0.226548	0.0358882
-0.170146	12.1202	-3.27565	0.00499517	0.0459686	-2.36116	Q9H425					Q15555	Microtubule-associated protein RP/EB family member 2 (APC-binding protein EB2) (End-binding protein 2) (EB2)	MAPRE2 RP1	0.226347	0.0253603
-0.169989	14.0161	-2.56086	0.0214746	0.11461	-3.76733	O14745					Q9BW61	DET1- and DDB1-associated protein 1 (Placenta cross-immune reaction antigen 1) (PCIA-1)	DDA1 C19orf58 PCIA1	0.225973	0.0126835
-0.169941	12.4941	-3.35711	0.00422062	0.0412443	-2.21622	O75955					A0A096LP01	Small integral membrane protein 26	SMIM26	0.225823	0.0174568
-0.169796	14.4462	-4.48437	0.000416619	0.0110294	0.0998826	O75157					Q86VY4	Testis-specific Y-encoded-like protein 5 (TSPY-like protein 5)	TSPYL5 KIAA1750	0.220311	0.000980503
-0.169477	12.4835	-5.68959	3.97363e-05	0.00275228	2.37573	P25116					Q9UPU7	TBC1 domain family member 2B	TBC1D2B KIAA1055	0.215889	0.042578
-0.169442	13.7736	-4.05194	0.00100486	0.0180964	-0.78736	Q15149					Q92747	Actin-related protein 2/3 complex subunit 1A (SOP2-like protein)	ARPC1A SOP2L	0.21581	0.0274509
-0.16943	13.2233	-4.30727	0.000596406	0.0136201	-0.334425	Q8WWI1					Q86W50	RNA N6-adenosine-methyltransferase METTL16 (Methyltransferase 10 domain-containing protein) (Methyltransferase-like protein 16) (N6-adenosine-methyltransferase METTL16) (EC 2.1.1.348) (U6 small nuclear RNA (adenine-(43)-N(6))-methyltransferase) (EC 2.1.1.346)	METTL16 METT10D	0.215593	0.0035372
-0.169301	14.1157	-2.78173	0.0137638	0.0870141	-3.3074	P05556					P29372	DNA-3-methyladenine glycosylase (EC 3.2.2.21) (3-alkyladenine DNA glycosylase) (3-methyladenine DNA glycosidase) (ADPG) (N-methylpurine-DNA glycosylase)	MPG AAG ANPG MID1	0.213928	0.0135381
-0.16899	10.4354	-1.94443	0.0704598	0.238262	-4.85747	Q9Y613					Q9BY44	Eukaryotic translation initiation factor 2A (eIF-2A) (65 kDa eukaryotic translation initiation factor 2A) [Cleaved into: Eukaryotic translation initiation factor 2A, N-terminally processed]	EIF2A CDA02 MSTP004 MSTP089	0.212492	0.00437199
-0.168962	14.1533	-5.56689	5.00599e-05	0.00303392	2.13287	P30044					Q12965	Unconventional myosin-Ie (Myosin-Ic) (Unconventional myosin 1E)	MYO1E MYO1C	0.21197	0.0202025
-0.168931	12.1546	-2.43393	0.0276279	0.134056	-4.03105	Q96HD1					Q7L4I2	Arginine/serine-rich coiled-coil protein 2	RSRC2	0.209612	0.0234585
-0.168892	13.0905	-4.09896	0.000912489	0.0174568	-0.740297	O15118					Q96Q06	Perilipin-4 (Adipocyte protein S3-12)	PLIN4 KIAA1881	0.20879	0.0315337
-0.168731	13.1866	-3.5277	0.00296479	0.0333883	-1.87338	P21589					Q9NUQ3	Gamma-taxilin (Environmental lipopolysaccharide-responding gene protein) (Factor inhibiting ATF4-mediated transcription) (FIAT) (Lipopolysaccharide-specific response protein 5)	TXLNG CXorf15 ELRG LSR5	0.208581	0.00832814
-0.168686	12.2125	-4.07339	0.000961606	0.0177867	-0.786621	Q9BRQ6					Q8TD57	Dynein axonemal heavy chain 3 (Axonemal beta dynein heavy chain 3) (HsADHC3) (Ciliary dynein heavy chain 3) (Dnahc3-b)	DNAH3 DNAHC3B	0.20822	0.00896027
-0.168626	12.4649	-3.51105	0.0030688	0.0342348	-1.89956	Q0IIM8					Q8NC54	Keratinocyte-associated transmembrane protein 2	KCT2 C5orf15 HTGN29	0.2069	0.016949
-0.168466	12.4088	-5.96197	2.39699e-05	0.00206962	2.85864	P98171					P31321	cAMP-dependent protein kinase type I-beta regulatory subunit	PRKAR1B	0.206753	0.00501303
-0.168223	13.2746	-1.73022	0.103701	0.295758	-5.2056	Q9H7C9					Q9Y324	rRNA-processing protein FCF1 homolog	FCF1 C14orf111 CGI-35	0.20675	0.0195367
-0.167638	12.2801	-2.43684	0.0274698	0.133516	-4.00722	Q03426					P26639	Threonine--tRNA ligase 1, cytoplasmic (EC 6.1.1.3) (Threonyl-tRNA synthetase) (ThrRS) (Threonyl-tRNA synthetase 1)	TARS1 TARS	0.205074	0.0127858
-0.167611	13.272	-2.03833	0.0591846	0.213156	-4.63523	Q96JJ7					Q8WU90	Zinc finger CCCH domain-containing protein 15 (DRG family-regulatory protein 1) (Likely ortholog of mouse immediate early response erythropoietin 4)	ZC3H15 DFRP1 LEREPO4 HSPC303 HT010 MSTP012 PP730	0.203918	0.00177709
-0.167584	10.9516	-2.28802	0.0367588	0.159502	-4.28769	Q7Z624					Q96A73	Putative monooxygenase p33MONOX (EC 1.-.-.-) (Brain-derived rescue factor p60MONOX) (Flavin monooxygenase motif-containing protein of 33 kDa)	KIAA1191 P33MONOX	0.203448	0.0238685
-0.16738	12.9593	-2.12442	0.0503195	0.19351	-4.50193	Q9Y2D5					Q6NS38	DNA oxidative demethylase ALKBH2 (EC 1.14.11.33) (Alkylated DNA repair protein alkB homolog 2) (Alpha-ketoglutarate-dependent dioxygenase alkB homolog 2) (Oxy DC1)	ALKBH2 ABH2	0.20312	0.0260576
-0.166658	13.549	-2.13848	0.0489938	0.189532	-4.56068	Q9Y241					Q9Y5T4	DnaJ homolog subfamily C member 15 (Cell growth-inhibiting gene 22 protein) (Methylation-controlled J protein) (MCJ)	DNAJC15 DNAJD1 GIG22 HSD18	0.203069	0.00381055
-0.166534	10.4592	-2.50189	0.0241503	0.123836	-3.82055	Q15628					O60884	DnaJ homolog subfamily A member 2 (Cell cycle progression restoration gene 3 protein) (Dnj3) (Dj3) (HIRA-interacting protein 4) (Renal carcinoma antigen NY-REN-14)	DNAJA2 CPR3 HIRIP4	0.202372	0.00597244
-0.166498	12.4898	-1.3266	0.204099	0.439657	-5.78031	O60220					Q13137	Calcium-binding and coiled-coil domain-containing protein 2 (Antigen nuclear dot 52 kDa protein) (Nuclear domain 10 protein NDP52) (Nuclear domain 10 protein 52) (Nuclear dot protein 52)	CALCOCO2 NDP52	0.202185	0.00948528
-0.166057	13.9284	-2.65283	0.0178592	0.102556	-3.55498	P43007					P09884	DNA polymerase alpha catalytic subunit (EC 2.7.7.7) (DNA polymerase alpha catalytic subunit p180)	POLA1 POLA	0.20075	0.0107365
-0.165712	11.4342	-1.27322	0.221941	0.462597	-5.84357	Q15853					Q9NWM8	Peptidyl-prolyl cis-trans isomerase FKBP14 (PPIase FKBP14) (EC 5.2.1.8) (22 kDa FK506-binding protein) (22 kDa FKBP) (FKBP-22) (FK506-binding protein 14) (FKBP-14) (Rotamase)	FKBP14 FKBP22 UNQ322/PRO381	0.200579	0.000980503
-0.165619	13.1019	-1.59022	0.132227	0.342692	-5.42767	P30626					Q9HBF4	Zinc finger FYVE domain-containing protein 1 (Double FYVE-containing protein 1) (SR3) (Tandem FYVE fingers-1)	ZFYVE1 DFCP1 KIAA1589 TAFF1 ZNFN2A1 PP10436	0.200225	0.00519102
-0.165259	12.3987	-4.44213	0.000453723	0.0116253	-0.0178601	Q9UBG0					Q9BWU0	Kanadaptin (Human lung cancer oncogene 3 protein) (HLC-3) (Kidney anion exchanger adapter protein) (Solute carrier family 4 anion exchanger member 1 adapter protein)	SLC4A1AP HLC3	0.199944	0.0180964
-0.165243	13.3572	-3.48279	0.00325371	0.0353289	-1.99089	Q8WUF5					O14879	Interferon-induced protein with tetratricopeptide repeats 3 (IFIT-3) (CIG49) (ISG-60) (Interferon-induced 60 kDa protein) (IFI-60K) (Interferon-induced protein with tetratricopeptide repeats 4) (IFIT-4) (Retinoic acid-induced gene G protein) (P60) (RIG-G)	IFIT3 CIG-49 IFI60 IFIT4 ISG60	0.19957	0.00487353
-0.165172	11.2494	-2.38945	0.0301554	0.141843	-4.01876	Q5T9C2					P62854	40S ribosomal protein S26 (Small ribosomal subunit protein eS26)	RPS26	0.198549	0.00240186
-0.164471	13.5166	-2.42408	0.0281699	0.136058	-4.01247	Q8N1Q1					Q9NQ29	Putative RNA-binding protein Luc7-like 1 (Putative SR protein LUC7B1) (SR+89)	LUC7L LUC7L1	0.198442	0.000980503
-0.164398	13.0584	-2.36815	0.0314421	0.145613	-4.14519	Q8NB49					Q9H7E9	UPF0488 protein C8orf33	C8orf33	0.197371	0.000980503
-0.163979	13.7701	-2.87804	0.0113139	0.0768446	-3.15616	Q92520					O94992	Protein HEXIM1 (Cardiac lineage protein 1) (Estrogen down-regulated gene 1 protein) (Hexamethylene bis-acetamide-inducible protein 1) (Menage a quatre protein 1)	HEXIM1 CLP1 EDG1 HIS1 MAQ1	0.197174	0.010263
-0.163758	12.5797	-1.55195	0.141108	0.356402	-5.45902	P14543					P81605	Dermcidin (EC 3.4.-.-) (Preproteolysin) [Cleaved into: Survival-promoting peptide; DCD-1]	DCD AIDD DSEP	0.197152	0.0110294
-0.163725	13.0917	-4.11462	0.000883683	0.0171421	-0.685257	P56277					Q9NRF8	CTP synthase 2 (EC 6.3.4.2) (CTP synthetase 2) (UTP--ammonia ligase 2)	CTPS2	0.196481	0.0102037
-0.163604	10.88	-1.34174	0.199252	0.433512	-5.63542	Q6UWX4					Q9ULX3	RNA-binding protein NOB1 (EC 3.1.-.-) (Phosphorylation regulatory protein HP-10) (Protein ART-4)	NOB1 ART4 NOB1P PSMD8BP1 MSTP158	0.196356	0.0382542
-0.163485	14.9115	-2.12836	0.0499451	0.192541	-4.56611	Q9GZV4					Q15334	Lethal(2) giant larvae protein homolog 1 (LLGL) (DLG4) (Hugl-1) (Human homolog to the D-lgl gene protein)	LLGL1 DLG4 HUGL HUGL1	0.195298	0.0278463
-0.163339	10.1506	-1.35111	0.196298	0.430055	-5.72788	O95372					O14562	Ubiquitin domain-containing protein UBFD1 (Ubiquitin-binding protein homolog)	UBFD1 UBPH	0.194747	0.00882469
-0.163261	12.2133	-3.26175	0.00514075	0.046973	-2.44191	Q8NE62					O15305	Phosphomannomutase 2 (PMM 2) (EC 5.4.2.8)	PMM2	0.194721	0.0230078
-0.162899	13.949	-2.93689	0.010032	0.0716914	-3.07407	Q16698					Q13501	Sequestosome-1 (EBI3-associated protein of 60 kDa) (EBIAP) (p60) (Phosphotyrosine-independent ligand for the Lck SH2 domain of 62 kDa) (Ubiquitin-binding protein p62)	SQSTM1 ORCA OSIL	0.192716	0.00501303
-0.161943	12.3883	-2.62369	0.0189363	0.106645	-3.64524	Q16798					P20042	Eukaryotic translation initiation factor 2 subunit 2 (Eukaryotic translation initiation factor 2 subunit beta) (eIF-2-beta)	EIF2S2 EIF2B	0.19225	0.00501303
-0.161918	13.1466	-2.18262	0.0450374	0.18104	-4.38504	P62079					P49588	Alanine--tRNA ligase, cytoplasmic (EC 6.1.1.7) (Alanyl-tRNA synthetase) (AlaRS) (Renal carcinoma antigen NY-REN-42)	AARS1 AARS	0.191484	0.0429353
-0.161654	14.2951	-1.87587	0.0798809	0.256229	-4.94322	P17931					P62495	Eukaryotic peptide chain release factor subunit 1 (Eukaryotic release factor 1) (eRF1) (Protein Cl1) (TB3-1)	ETF1 ERF1 RF1 SUP45L1	0.19129	0.0277979
-0.161444	13.6507	-1.71203	0.107076	0.301429	-5.20221	Q06323					Q9Y263	Phospholipase A-2-activating protein (PLA2P) (PLAP)	PLAA PLAP	0.189973	0.00195136
-0.161358	12.928	-2.42187	0.0282925	0.136232	-4.01092	Q9UBF2					Q9UK45	U6 snRNA-associated Sm-like protein LSm7	LSM7	0.188945	0.00103453
-0.160984	11.2637	-3.46105	0.00340357	0.0362376	-1.99492	Q6UW63					Q1ED39	Lysine-rich nucleolar protein 1 (Protein FAM191A) (Testis-specific gene 118 protein)	KNOP1 C16orf88 FAM191A TSG118	0.187797	0.00554325
-0.160832	14.4635	-1.74818	0.10046	0.290558	-5.08924	Q9Y5U9					Q9NX58	Cell growth-regulating nucleolar protein	LYAR PNAS-5	0.186016	0.0324548
-0.160766	11.2405	-3.73727	0.00192162	0.0256146	-1.4683	Q9BQS8					O75153	Clustered mitochondria protein homolog	CLUH KIAA0664	0.185438	0.0256146
-0.160742	12.9824	-3.18791	0.00598758	0.0517691	-2.53943	P23368					Q96IV0	Peptide-N(4)-(N-acetyl-beta-glucosaminyl)asparagine amidase (PNGase) (hPNGase) (EC 3.5.1.52) (N-glycanase 1) (Peptide:N-glycanase)	NGLY1 PNG1	0.184941	0.00172891
-0.160527	12.4911	-3.88792	0.00140803	0.0221871	-1.12881	Q96JM3					Q14527	Helicase-like transcription factor (EC 2.3.2.27) (EC 3.6.4.-) (DNA-binding protein/plasminogen activator inhibitor 1 regulator) (HIP116) (RING finger protein 80) (RING-type E3 ubiquitin transferase HLTF) (SWI/SNF-related matrix-associated actin-dependent regulator of chromatin subfamily A member 3) (Sucrose nonfermenting protein 2-like 3)	HLTF HIP116A RNF80 SMARCA3 SNF2L3 ZBU1	0.184742	0.00205896
-0.160469	13.6295	-4.56321	0.000355457	0.0100921	0.254126	P37840					Q15427	Splicing factor 3B subunit 4 (Pre-mRNA-splicing factor SF3b 49 kDa subunit) (Spliceosome-associated protein 49) (SAP 49)	SF3B4 SAP49	0.184347	0.0126971
-0.160437	14.9843	-1.72647	0.10439	0.296801	-5.20334	Q8N257					Q96H79	Zinc finger CCCH-type antiviral protein 1-like	ZC3HAV1L C7orf39	0.184095	0.00355968
-0.160428	11.4242	-2.40612	0.0291839	0.138827	-4.03033	Q9Y605					Q96QR8	Transcriptional activator protein Pur-beta (Purine-rich element-binding protein B)	PURB	0.1819	0.0031655
-0.160415	13.1462	-2.01477	0.0618475	0.218023	-4.67634	P04439					Q14232	Translation initiation factor eIF-2B subunit alpha (eIF-2B GDP-GTP exchange factor subunit alpha)	EIF2B1 EIF2BA	0.180828	0.0353289
-0.160346	14.5073	-3.29003	0.00484882	0.0451435	-2.31244	P12235					Q9HC36	rRNA methyltransferase 3, mitochondrial (EC 2.1.1.-) (16S rRNA (guanosine(1370)-2'-O)-methyltransferase) (16S rRNA [Gm1370] 2'-O-methyltransferase) (RNA methyltransferase-like protein 1)	MRM3 RNMTL1 HC90	0.180776	0.00125173
-0.160135	14.0651	-3.17405	0.00616136	0.0523028	-2.57374	O75131					Q15047	Histone-lysine N-methyltransferase SETDB1 (EC 2.1.1.366) (ERG-associated protein with SET domain) (ESET) (Histone H3-K9 methyltransferase 4) (H3-K9-HMTase 4) (Lysine N-methyltransferase 1E) (SET domain bifurcated 1)	SETDB1 ESET KIAA0067 KMT1E	0.180672	0.02047
-0.159951	12.3485	-4.49865	0.000404793	0.010834	0.114567	Q8NEU8					Q9BQ70	Transcription factor 25 (TCF-25) (Nuclear localized protein 1)	TCF25 KIAA1049 NULP1 FKSG26	0.180232	0.0401839
-0.159691	13.4943	-2.2991	0.0359763	0.157644	-4.26115	P17568					Q9BPX5	Actin-related protein 2/3 complex subunit 5-like protein (Arp2/3 complex 16 kDa subunit 2) (ARC16-2)	ARPC5L	0.180025	0.0362101
-0.159381	13.7736	-3.4228	0.00368401	0.0382542	-2.01356	P36551					Q9BVW5	TIMELESS-interacting protein	TIPIN	0.178044	0.0268968
-0.159362	11.9106	-1.75136	0.0998955	0.290024	-5.05169	Q5EB52					Q99661	Kinesin-like protein KIF2C (Kinesin-like protein 6) (Mitotic centromere-associated kinesin) (MCAK)	KIF2C KNSL6	0.177666	0.0306615
-0.159355	11.7454	-2.17258	0.0459099	0.183107	-4.49205	O15484					Q8IVM0	Coiled-coil domain-containing protein 50 (Protein Ymer)	CCDC50 C3orf6	0.177177	0.0202373
-0.159277	12.6808	-3.5915	0.00259792	0.0308956	-1.75451	P05165					P36956	Sterol regulatory element-binding protein 1 (SREBP-1) (Class D basic helix-loop-helix protein 1) (bHLHd1) (Sterol regulatory element-binding transcription factor 1) [Cleaved into: Processed sterol regulatory element-binding protein 1 (Transcription factor SREBF1)]	SREBF1 BHLHD1 SREBP1	0.177113	0.00585046
-0.159222	12.5787	-3.28338	0.00491595	0.0454996	-2.39876	Q9UJ83					Q9UNE7	E3 ubiquitin-protein ligase CHIP (EC 2.3.2.27) (Antigen NY-CO-7) (CLL-associated antigen KW-8) (Carboxy terminus of Hsp70-interacting protein) (RING-type E3 ubiquitin transferase CHIP) (STIP1 homology and U box-containing protein 1)	STUB1 CHIP PP1131	0.17709	0.002929
-0.159012	12.6714	-4.27615	0.000635391	0.0140439	-0.345901	O95425					Q2NL82	Pre-rRNA-processing protein TSR1 homolog	TSR1 KIAA1401	0.175275	0.00393591
-0.15887	13.924	-3.0063	0.00870186	0.0654245	-2.9056	P20645					Q9BQ52	Zinc phosphodiesterase ELAC protein 2 (EC 3.1.26.11) (ElaC homolog protein 2) (Heredity prostate cancer protein 2) (Ribonuclease Z 2) (RNase Z 2) (tRNA 3 endonuclease 2) (tRNase Z 2)	ELAC2 HPC2	0.17423	0.0126182
-0.157818	13.338	-1.7169	0.106162	0.299908	-5.20172	Q9H6S3					Q9NUQ8	ATP-binding cassette sub-family F member 3	ABCF3	0.174186	0.0130078
-0.157305	11.7798	-1.81573	0.0890544	0.271821	-5.07106	P08069					Q9BQG0	Myb-binding protein 1A	MYBBP1A P160	0.174119	0.0305569
-0.156915	13.6387	-2.35553	0.0322282	0.148381	-4.14513	Q8WVX9					P49585	Choline-phosphate cytidylyltransferase A (EC 2.7.7.15) (CCT-alpha) (CTP:phosphocholine cytidylyltransferase A) (CCT A) (CT A) (Phosphorylcholine transferase A)	PCYT1A CTPCT PCYT1	0.174073	0.00896027
-0.156488	13.3879	-1.74648	0.100763	0.291066	-5.19727	Q8N357					Q14331	Protein FRG1 (FSHD region gene 1 protein)	FRG1	0.172332	0.00300039
-0.156432	12.4388	-2.79563	0.0133806	0.0853624	-3.32043	P56749					Q8NBN3	Transmembrane protein 87A	TMEM87A PSEC0094	0.171499	0.0256146
-0.15632	13.0601	-2.68899	0.0166047	0.0974481	-3.5607	P62273					Q9GZZ1	N-alpha-acetyltransferase 50 (hNaa50p) (EC 2.3.1.258) (N-acetyltransferase 13) (N-acetyltransferase 5) (hNAT5) (N-acetyltransferase san homolog) (hSAN) (N-epsilon-acetyltransferase 50) (EC 2.3.1.-) (NatE catalytic subunit)	NAA50 MAK3 NAT13 NAT5	0.171445	0.0184909
-0.155798	12.4415	-2.17236	0.0459292	0.183107	-4.49612	Q53FV1					Q13685	Angio-associated migratory cell protein	AAMP	0.171235	0.0100011
-0.155773	12.9229	-3.4044	0.00382711	0.03895	-2.1193	Q92882					Q13451	Peptidyl-prolyl cis-trans isomerase FKBP5 (PPIase FKBP5) (EC 5.2.1.8) (51 kDa FK506-binding protein) (51 kDa FKBP) (FKBP-51) (54 kDa progesterone receptor-associated immunophilin) (Androgen-regulated protein 6) (FF1 antigen) (FK506-binding protein 5) (FKBP-5) (FKBP54) (p54) (HSP90-binding immunophilin) (Rotamase)	FKBP5 AIG6 FKBP51	0.170719	0.00380248
-0.155743	13.8323	-3.29231	0.00482605	0.0449979	-2.38094	P14854					Q9BYJ9	YTH domain-containing family protein 1 (DF1) (Dermatomyositis associated with cancer putative autoantigen 1) (DACA-1)	YTHDF1 C20orf21	0.170704	0.00597244
-0.155682	13.9856	-2.79885	0.0132936	0.0850233	-3.30564	Q9ULI3					O76094	Signal recognition particle subunit SRP72 (SRP72) (Signal recognition particle 72 kDa protein)	SRP72	0.170238	0.0126835
-0.155675	12.8703	-2.65095	0.017927	0.102815	-3.63139	Q92604					Q93008	Probable ubiquitin carboxyl-terminal hydrolase FAF-X (EC 3.4.19.12) (Deubiquitinating enzyme FAF-X) (Fat facets in mammals) (hFAM) (Fat facets protein-related, X-linked) (Ubiquitin thioesterase FAF-X) (Ubiquitin-specific protease 9, X chromosome) (Ubiquitin-specific-processing protease FAF-X)	USP9X DFFRX FAM USP9	0.170087	0.0276342
-0.155628	13.6299	-3.96201	0.0012088	0.0202025	-0.964535	P61916					Q86UK7	E3 ubiquitin-protein ligase ZNF598 (EC 2.3.2.27) (Zinc finger protein 598)	ZNF598	0.169195	0.00469712
-0.155156	13.5532	-3.49238	0.00318973	0.0350259	-1.93798	P11137					Q9BZG8	2-(3-amino-3-carboxypropyl)histidine synthase subunit 1 (EC 2.5.1.108) (Diphthamide biosynthesis protein 1) (Diphtheria toxin resistance protein 1) (Ovarian cancer-associated gene 1 protein) (S-adenosyl-L-methionine:L-histidine 3-amino-3-carboxypropyltransferase 1)	DPH1 DPH2L DPH2L1 OVCA1	0.168884	0.0385211
-0.155088	13.0463	-2.32063	0.0345003	0.154993	-4.18731	O95490					P62851	40S ribosomal protein S25 (Small ribosomal subunit protein eS25)	RPS25	0.16855	0.0266597
-0.154999	12.8427	-5.10257	0.000122117	0.00502659	1.23712	Q8N1S5					P49643	DNA primase large subunit (DNA primase 58 kDa subunit) (p58)	PRIM2 PRIM2A	0.168341	0.00631131
-0.154914	12.3877	-2.10991	0.0517226	0.196179	-4.56964	P48506					P11387	DNA topoisomerase 1 (EC 5.6.2.1) (DNA topoisomerase I)	TOP1	0.168215	0.0152425
-0.15475	13.3099	-2.73945	0.0149952	0.0909669	-3.3864	O75947					Q9NS86	LanC-like protein 2 (Testis-specific adriamycin sensitivity protein)	LANCL2 GPR69B TASP	0.167311	0.0162439
-0.154361	12.2114	-2.81733	0.0128032	0.0826831	-3.16737	Q9BX66					P23193	Transcription elongation factor A protein 1 (Transcription elongation factor S-II protein 1) (Transcription elongation factor TFIIS.o)	TCEA1 GTF2S TFIIS	0.167169	0.0317947
-0.154232	13.2068	-1.68995	0.111301	0.310271	-5.25502	Q9P289					Q7Z478	ATP-dependent RNA helicase DHX29 (EC 3.6.4.13) (DEAH box protein 29) (Nucleic acid helicase DDXx)	DHX29 DDX29	0.167149	0.00393591
-0.153776	14.023	-2.59219	0.0201707	0.111036	-3.73211	P53007					P84101	Small EDRK-rich factor 2 (Gastric cancer-related protein VRG107) (Protein 4F5-related) (4F5rel) (h4F5rel)	SERF2 FAM2C	0.166666	0.0429353
-0.153553	12.0796	-2.19613	0.043887	0.178234	-4.43143	O14795					Q9UNS1	Protein timeless homolog (hTIM)	TIMELESS TIM TIM1 TIMELESS1	0.166272	0.00585046
-0.153127	14.6037	-2.96382	0.0094938	0.0691785	-3.00243	Q9HB66					Q9NXH9	tRNA (guanine(26)-N(2))-dimethyltransferase (EC 2.1.1.216) (tRNA 2,2-dimethylguanosine-26 methyltransferase) (tRNA(guanine-26,N(2)-N(2)) methyltransferase) (tRNA(m(2,2)G26)dimethyltransferase)	TRMT1	0.16517	0.00377031
-0.15308	13.2228	-2.21547	0.0422874	0.17455	-4.40487	Q96BD0					P49642	DNA primase small subunit (EC 2.7.7.102) (DNA primase 49 kDa subunit) (p49)	PRIM1	0.164508	0.0247281
-0.152766	13.5575	-2.39728	0.0296952	0.140509	-4.05813	Q96K49					Q9BYG5	Partitioning defective 6 homolog beta (PAR-6 beta) (PAR-6B)	PARD6B PAR6B	0.164274	0.0237963
-0.152384	14.5161	-1.30481	0.21124	0.449206	-5.73188	P27348					P16989	Y-box-binding protein 3 (Cold shock domain-containing protein A) (DNA-binding protein A) (Single-strand DNA-binding protein NF-GMB)	YBX3 CSDA DBPA	0.164262	0.00892868
-0.151946	9.5296	-1.78799	0.0935921	0.28091	-5.10701	Q0P6H9					Q8NCH0	Carbohydrate sulfotransferase 14 (EC 2.8.2.35) (Dermatan 4-sulfotransferase 1) (D4ST-1) (hD4ST1)	CHST14 D4ST1 UNQ1925/PRO4400	0.164238	0.00468041
-0.151873	13.1241	-3.20237	0.00581155	0.05113	-2.50361	Q9UNW1					P39019	40S ribosomal protein S19 (Small ribosomal subunit protein eS19)	RPS19	0.163995	0.0070863
-0.151545	13.9262	-5.3924	6.97621e-05	0.00375821	1.79844	O95210					P09038	Fibroblast growth factor 2 (FGF-2) (Basic fibroblast growth factor) (bFGF) (Heparin-binding growth factor 2) (HBGF-2)	FGF2 FGFB	0.16342	0.00626032
-0.151212	13.9443	-3.1533	0.00643074	0.0537054	-2.64498	O95674					P49915	GMP synthase [glutamine-hydrolyzing] (EC 6.3.5.2) (GMP synthetase) (Glutamine amidotransferase)	GMPS	0.163295	0.00275228
-0.151134	12.1745	-4.07305	0.000962281	0.0177867	-0.806236	O94855					P49736	DNA replication licensing factor MCM2 (EC 3.6.4.12) (Minichromosome maintenance protein 2 homolog) (Nuclear protein BM28)	MCM2 BM28 CCNL1 CDCL1 KIAA0030	0.162773	0.0110597
-0.151096	12.5882	-2.18027	0.0452406	0.18151	-4.45966	O43861					Q9UQ88	Cyclin-dependent kinase 11A (EC 2.7.11.22) (Cell division cycle 2-like protein kinase 2) (Cell division protein kinase 11A) (Galactosyltransferase-associated protein kinase p58/GTA) (PITSLRE serine/threonine-protein kinase CDC2L2)	CDK11A CDC2L2 CDC2L3 PITSLREB	0.16276	0.0195367
-0.15044	13.4314	-3.24227	0.00535183	0.0481207	-2.40809	Q6PI78					P49247	Ribose-5-phosphate isomerase (EC 5.3.1.6) (Phosphoriboisomerase)	RPIA RPI	0.162056	0.0087374
-0.150428	13.5823	-3.33494	0.0044187	0.0425207	-2.28019	O15126					Q9BUR4	Telomerase Cajal body protein 1 (WD repeat-containing protein 79) (WD40 repeat-containing protein antisense to TP53 gene) (WRAP53beta)	WRAP53 TCAB1 WDR79	0.162014	0.0298848
-0.150286	11.4955	-3.61991	0.00244958	0.029864	-1.6337	Q14667					Q14241	Elongin-A (EloA) (Elongin 110 kDa subunit) (RNA polymerase II transcription factor SIII subunit A1) (SIII p110) (Transcription elongation factor B polypeptide 3)	ELOA TCEB3 MSTP059	0.161796	0.002929
-0.150246	13.9458	-3.37052	0.00410512	0.0404923	-2.18977	Q68CQ7					O75179	Ankyrin repeat domain-containing protein 17 (Gene trap ankyrin repeat protein) (Serologically defined breast cancer antigen NY-BR-16)	ANKRD17 GTAR KIAA0697	0.16172	0.021496
-0.150023	12.4661	-2.74036	0.0149677	0.0909669	-3.44897	P51531					Q8NC51	Plasminogen activator inhibitor 1 RNA-binding protein (PAI1 RNA-binding protein 1) (PAI-RBP1) (SERPINE1 mRNA-binding protein 1)	SERBP1 PAIRBP1 CGI-55	0.161582	0.0308956
-0.150008	14.3739	-3.68788	0.0021282	0.0270991	-1.53192	P10301					Q13472	DNA topoisomerase 3-alpha (EC 5.6.2.1) (DNA topoisomerase III alpha)	TOP3A TOP3	0.161131	0.029389
-0.149733	13.075	-3.11789	0.00691756	0.0561151	-2.66964	Q9Y446					O00159	Unconventional myosin-Ic (Myosin I beta) (MMI-beta) (MMIb)	MYO1C	0.161103	0.0346908
-0.149567	12.466	-2.40819	0.0290651	0.138479	-4.08328	P21399					O75937	DnaJ homolog subfamily C member 8 (Splicing protein spf31)	DNAJC8 SPF31 HSPC315 HSPC331	0.160632	0.00707966
-0.149497	13.4749	-2.5352	0.0226021	0.118057	-3.82969	P20336					Q7Z7G8	Vacuolar protein sorting-associated protein 13B (Cohen syndrome protein 1)	VPS13B CHS1 COH1 KIAA0532	0.160365	0.00773255
-0.149411	13.6286	-2.64658	0.0180853	0.103133	-3.63455	Q9NYU1					P33992	DNA replication licensing factor MCM5 (EC 3.6.4.12) (CDC46 homolog) (P1-CDC46)	MCM5 CDC46	0.159691	0.0206931
-0.149373	13.389	-3.76742	0.00180553	0.0250092	-1.41257	Q9BXS4					Q9Y5A9	YTH domain-containing family protein 2 (DF2) (CLL-associated antigen KW-14) (High-glucose-regulated protein 8) (Renal carcinoma antigen NY-REN-2)	YTHDF2 HGRG8	0.159628	0.0130078
-0.149291	11.8364	-2.92845	0.0102067	0.0723653	-3.07618	Q53H47					Q9Y312	Protein AAR2 homolog (AAR2 splicing factor homolog)	AAR2 C20orf4 CGI-23 PRO0225	0.159345	0.0353289
-0.149133	11.7299	-3.76144	0.00182797	0.0251411	-1.40121	P29323					Q9BXW9	Fanconi anemia group D2 protein (Protein FACD2)	FANCD2 FACD	0.159234	0.0110294
-0.148903	13.2611	-2.04441	0.0585144	0.212207	-4.71544	O43688					Q6P4E1	Protein GOLM2 (Cancer susceptibility candidate gene 4 protein) (CASC4) (Golgi membrane protein 2)	GOLM2 CASC4 UNQ2573/PRO6308	0.159141	0.00746084
-0.148812	12.6755	-4.76368	0.00023806	0.00777459	0.565742	P61764					Q9NWS1	PCNA-interacting partner (PARI) (PARP-1 binding protein) (PARP1-binding protein) (PARPBP)	PARPBP C12orf48 PARI	0.159116	0.0470522
-0.148739	10.8988	-2.76983	0.0141	0.0881671	-3.37839	O14786					Q99598	Translin-associated protein X (Translin-associated factor X)	TSNAX TRAX	0.158853	0.0128488
-0.148712	13.1608	-3.62726	0.00241259	0.0296424	-1.67199	P09543					Q9BXS5	AP-1 complex subunit mu-1 (AP-mu chain family member mu1A) (Adaptor protein complex AP-1 subunit mu-1) (Adaptor-related protein complex 1 subunit mu-1) (Clathrin assembly protein complex 1 mu-1 medium chain 1) (Clathrin coat assembly protein AP47) (Clathrin coat-associated protein AP47) (Golgi adaptor HA1/AP1 adaptin mu-1 subunit) (Mu-adaptin 1) (Mu1A-adaptin)	AP1M1 CLTNM	0.158846	0.00196091
-0.148707	13.7706	-1.63794	0.121828	0.327593	-5.22933	P29401					P13196	5-aminolevulinate synthase, nonspecific, mitochondrial (ALAS-H) (EC 2.3.1.37) (5-aminolevulinic acid synthase 1) (Delta-ALA synthase 1) (Delta-aminolevulinate synthase 1)	ALAS1 ALAS3 ALASH OK/SW-cl.121	0.15855	0.00770444
-0.147992	13.6853	-2.50404	0.0240477	0.12343	-3.90747	Q6NUK1					Q8WV24	Pleckstrin homology-like domain family A member 1 (Apoptosis-associated nuclear protein) (Proline- and glutamine-rich protein) (PQ-rich protein) (PQR protein) (Proline- and histidine-rich protein) (T-cell death-associated gene 51 protein)	PHLDA1 PHRIP TDAG51	0.158305	0.002929
-0.147923	13.1127	-1.59037	0.132193	0.342692	-5.29208	Q06136					Q9BUI4	DNA-directed RNA polymerase III subunit RPC3 (RNA polymerase III subunit C3) (DNA-directed RNA polymerase III subunit C) (RNA polymerase III 62 kDa subunit) (RPC62)	POLR3C	0.158261	0.00415807
-0.147872	13.1834	-2.21628	0.0422217	0.174393	-4.40584	Q01813					Q7LBR1	Charged multivesicular body protein 1b (CHMP1.5) (Chromatin-modifying protein 1b) (CHMP1b) (Vacuolar protein sorting-associated protein 46-2) (Vps46-2) (hVps46-2)	CHMP1B C18orf2	0.15784	0.047791
-0.147822	13.3143	-3.17372	0.00616547	0.0523028	-2.57205	Q7Z417					P50579	Methionine aminopeptidase 2 (MAP 2) (MetAP 2) (EC 3.4.11.18) (Initiation factor 2-associated 67 kDa glycoprotein) (p67) (p67eIF2) (Peptidase M)	METAP2 MNPEP P67EIF2	0.157104	0.0195367
-0.147699	13.0046	-2.24393	0.0400319	0.169183	-4.34058	Q99447					O95433	Activator of 90 kDa heat shock protein ATPase homolog 1 (AHA1) (p38)	AHSA1 C14orf3 HSPC322	0.156838	0.0344407
-0.147497	13.6899	-3.78964	0.00172453	0.0244947	-1.35592	O95182					Q8N5A5	Zinc finger CCCH-type with G patch domain-containing protein (G patch domain-containing protein 6) (Zinc finger CCCH domain-containing protein 9) (Zinc finger and G patch domain-containing protein)	ZGPAT GPATC6 GPATCH6 KIAA1847 ZC3H9 ZC3HDC9 ZIP	0.156778	0.00764431
-0.147459	13.2817	-1.93426	0.0717909	0.241074	-4.84326	Q9UL46					P51116	Fragile X mental retardation syndrome-related protein 2	FXR2 FMR1L2	0.156594	0.00896027
-0.147249	12.6656	-1.90583	0.0756337	0.247446	-4.83616	Q16625					Q9NYP9	Protein Mis18-alpha (FAPP1-associated protein 1)	MIS18A C21orf45 C21orf46 FASP1	0.156087	0.024467
-0.147107	11.1766	-3.11246	0.00699538	0.0564027	-2.71925	Q86SJ2					Q04323	UBX domain-containing protein 1 (SAPK substrate protein 1) (UBA/UBX 33.3 kDa protein)	UBXN1 SAKS1	0.155982	0.0347158
-0.147031	14.2666	-3.19785	0.00586606	0.0513596	-2.46251	O00483					Q9HAV7	GrpE protein homolog 1, mitochondrial (HMGE) (Mt-GrpE#1)	GRPEL1 GREPEL1	0.155847	0.0191679
-0.146746	13.3648	-1.90542	0.0756902	0.247446	-4.89166	O75911					Q9Y295	Developmentally-regulated GTP-binding protein 1 (DRG-1) (Neural precursor cell expressed developmentally down-regulated protein 3) (NEDD-3) (Translation factor GTPase DRG1) (TRAFAC GTPase DRG1) (EC 3.6.5.-)	DRG1 NEDD3	0.154365	0.00355968
-0.146729	14.1763	-3.25018	0.00526516	0.04775	-2.43263	Q86VZ4					Q9BVC5	Ashwin	C2orf49	0.154263	0.0317947
-0.146714	13.6398	-5.07289	0.000129397	0.00519484	1.20672	Q9P016					Q10567	AP-1 complex subunit beta-1 (Adaptor protein complex AP-1 subunit beta-1) (Adaptor-related protein complex 1 subunit beta-1) (Beta-1-adaptin) (Beta-adaptin 1) (Clathrin assembly protein complex 1 beta large chain) (Golgi adaptor HA1/AP1 adaptin beta subunit)	AP1B1 ADTB1 BAM22 CLAPB2	0.154253	0.00329935
-0.146629	12.2996	-1.97777	0.066251	0.228132	-4.7877	Q9NRZ7					Q14157	Ubiquitin-associated protein 2-like (Protein NICE-4)	UBAP2L KIAA0144 NICE4	0.153517	0.0395288
-0.146578	12.0629	-3.0583	0.00782016	0.0607075	-2.81214	O60427					P00374	Dihydrofolate reductase (EC 1.5.1.3)	DHFR	0.15321	0.0196755
-0.146554	13.9778	-2.00973	0.0624319	0.218981	-4.77557	P11234					Q96FJ0	AMSH-like protease (AMSH-LP) (EC 3.4.19.-) (STAM-binding protein-like 1)	STAMBPL1 AMSHLP KIAA1373	0.153135	0.043554
-0.146426	13.3419	-2.63876	0.0183717	0.104228	-3.62143	Q96A00					Q92974	Rho guanine nucleotide exchange factor 2 (Guanine nucleotide exchange factor H1) (GEF-H1) (Microtubule-regulated Rho-GEF) (Proliferating cell nucleolar antigen p40)	ARHGEF2 KIAA0651 LFP40	0.152822	0.018045
-0.146406	12.8907	-2.55826	0.0215864	0.114946	-3.70057	Q96FN4					P55884	Eukaryotic translation initiation factor 3 subunit B (eIF3b) (Eukaryotic translation initiation factor 3 subunit 9) (Prt1 homolog) (hPrt1) (eIF-3-eta) (eIF3 p110) (eIF3 p116)	EIF3B EIF3S9	0.152401	0.046973
-0.146289	12.0792	-2.2708	0.0380061	0.163406	-4.29459	Q96PU5					Q9UG63	ATP-binding cassette sub-family F member 2 (Iron-inhibited ABC transporter 2)	ABCF2 HUSSY-18	0.151932	0.0105871
-0.146218	9.96319	-2.04225	0.0587521	0.21258	-4.7171	Q96LZ7					Q9NVU0	DNA-directed RNA polymerase III subunit RPC5 (RNA polymerase III subunit C5) (DNA-directed RNA polymerase III 80 kDa polypeptide)	POLR3E KIAA1452	0.15167	0.0131847
-0.146061	12.3428	-3.04916	0.00796847	0.0614752	-2.80592	P09601					P07992	DNA excision repair protein ERCC-1	ERCC1	0.151156	0.0162439
-0.145828	11.6276	-1.71842	0.105879	0.299262	-5.18741	Q14155					Q9H9A7	RecQ-mediated genome instability protein 1 (BLM-associated protein of 75 kDa) (BLAP75) (FAAP75)	RMI1 C9orf76	0.151092	0.0110597
-0.145657	13.4422	-2.47687	0.0253794	0.127634	-3.92746	Q15165					O75940	Survival of motor neuron-related-splicing factor 30 (30 kDa splicing factor SMNrp) (SMN-related protein) (Survival motor neuron domain-containing protein 1)	SMNDC1 SMNR SPF30	0.15048	0.0234585
-0.145485	14.6469	-2.45776	0.0263576	0.130179	-3.98518	Q9UI14					Q96C57	Protein CUSTOS	CUSTOS C12orf43	0.150187	0.0328428
-0.145372	13.9879	-2.27271	0.0378657	0.162913	-4.2975	Q9BV40					Q13492	Phosphatidylinositol-binding clathrin assembly protein (Clathrin assembly lymphoid myeloid leukemia protein)	PICALM CALM	0.149779	0.0102386
-0.145191	13.5264	-3.3899	0.00394366	0.0395288	-2.09458	Q9Y2W6					Q99627	COP9 signalosome complex subunit 8 (SGN8) (Signalosome subunit 8) (COP9 homolog) (hCOP9) (JAB1-containing signalosome subunit 8)	COPS8 CSN8	0.149486	0.0240091
-0.144868	11.935	-2.09357	0.0533456	0.200141	-4.63735	Q9BW60					Q14566	DNA replication licensing factor MCM6 (EC 3.6.4.12) (p105MCM)	MCM6	0.149395	0.00174965
-0.14483	12.0305	-2.42571	0.0280796	0.135829	-3.99646	Q8IZ83					Q86X76	Deaminated glutathione amidase (dGSH amidase) (EC 3.5.1.128) (Nitrilase homolog 1)	NIT1	0.14932	0.0196755
-0.144535	13.1337	-0.92861	0.367508	0.609705	-6.202	P37802					P82979	SAP domain-containing ribonucleoprotein (Cytokine-induced protein of 29 kDa) (Nuclear protein Hcc-1) (Proliferation-associated cytokine-inducible protein CIP29)	SARNP HCC1 HSPC316	0.149185	0.0261862
-0.144463	13.8961	-4.34982	0.000547023	0.0130078	-0.203977	P36542					Q8N1G4	Leucine-rich repeat-containing protein 47	LRRC47 KIAA1185	0.147384	0.0180571
-0.144455	12.6261	-3.85182	0.00151684	0.023262	-1.2132	Q8NBX0					P25205	DNA replication licensing factor MCM3 (EC 3.6.4.12) (DNA polymerase alpha holoenzyme-associated protein P1) (P1-MCM3) (RLF subunit beta) (p102)	MCM3	0.147367	0.0216462
-0.14401	12.926	-2.81118	0.0129646	0.0836395	-3.30387	Q96H55					P15880	40S ribosomal protein S2 (40S ribosomal protein S4) (Protein LLRep3) (Small ribosomal subunit protein uS5)	RPS2 RPS4	0.146742	0.00254563
-0.143957	13.7141	-2.2389	0.0404221	0.169854	-4.36572	O95831					Q9UQ80	Proliferation-associated protein 2G4 (Cell cycle protein p38-2G4 homolog) (hG4-1) (ErbB3-binding protein 1)	PA2G4 EBP1	0.145573	0.0250092
-0.143639	13.492	-3.39537	0.0038993	0.0393236	-2.15155	Q9NV96					P20290	Transcription factor BTF3 (Nascent polypeptide-associated complex subunit beta) (NAC-beta) (RNA polymerase B transcription factor 3)	BTF3 NACB OK/SW-cl.8	0.145378	0.00501303
-0.143332	11.9159	-3.7891	0.00172649	0.0244947	-1.28443	P11277					Q9GZR2	RNA exonuclease 4 (EC 3.1.-.-) (Exonuclease XPMC2) (Prevents mitotic catastrophe 2 protein homolog) (hPMC2)	REXO4 PMC2 XPMC2H	0.145197	0.0310383
-0.143259	12.2711	-3.18967	0.00596586	0.0516522	-2.55809	Q9NZV1					O00399	Dynactin subunit 6 (Dynactin subunit p27) (Protein WS-3)	DCTN6 WS3	0.144491	0.0358749
-0.14266	14.0577	-2.94736	0.00981929	0.0706518	-3.03212	Q9Y2Q3					O60828	Polyglutamine-binding protein 1 (PQBP-1) (38 kDa nuclear protein containing a WW domain) (Npw38) (Polyglutamine tract-binding protein 1)	PQBP1 NPW38 JM26	0.144467	0.0306615
-0.142478	13.0797	-3.11229	0.00699777	0.0564027	-2.72133	Q96DB5					Q9BRX2	Protein pelota homolog (EC 3.1.-.-)	PELO CGI-17	0.143933	0.00468041
-0.141845	11.3732	-3.40003	0.00386188	0.0390714	-2.10993	Q5SYE7					P36406	E3 ubiquitin-protein ligase TRIM23 (EC 2.3.2.27) (ADP-ribosylation factor domain-containing protein 1) (GTP-binding protein ARD-1) (RING finger protein 46) (RING-type E3 ubiquitin transferase TRIM23) (Tripartite motif-containing protein 23)	TRIM23 ARD1 ARFD1 RNF46	0.14393	0.0384627
-0.141842	13.4196	-2.91453	0.0105013	0.0737078	-3.02868	O60488					A6NDU8	UPF0600 protein C5orf51	C5orf51	0.143825	0.0161962
-0.141153	12.1537	-1.90724	0.0754382	0.247392	-4.85856	P04632					P31689	DnaJ homolog subfamily A member 1 (DnaJ protein homolog 2) (HSDJ) (Heat shock 40 kDa protein 4) (Heat shock protein J2) (HSJ-2) (Human DnaJ protein 2) (hDj-2)	DNAJA1 DNAJ2 HDJ2 HSJ2 HSPF4	0.143191	0.0146239
-0.141085	13.6326	-1.7949	0.0924425	0.278577	-5.115	O75251					Q9UI43	rRNA methyltransferase 2, mitochondrial (EC 2.1.1.-) (16S rRNA (uridine(1369)-2'-O)-methyltransferase) (16S rRNA [Um1369] 2'-O-methyltransferase) (Protein ftsJ homolog 2)	MRM2 FJH1 FTSJ2	0.142786	0.0388564
-0.14058	10.6116	-4.17018	0.00078873	0.0162439	-0.579597	Q9ULH1					P53609	Geranylgeranyl transferase type-1 subunit beta (EC 2.5.1.59) (Geranylgeranyl transferase type I subunit beta) (GGTase-I-beta) (Type I protein geranyl-geranyltransferase subunit beta)	PGGT1B	0.14267	0.0253603
-0.140387	13.0047	-1.84393	0.084642	0.263629	-4.98564	Q6PJF5					P62280	40S ribosomal protein S11 (Small ribosomal subunit protein uS17)	RPS11	0.142565	0.0395288
-0.140377	13.2663	-2.3209	0.034482	0.154993	-4.20842	P50995					Q96IZ7	Serine/Arginine-related protein 53 (SRrp53) (Arginine/serine-rich coiled-coil protein 1)	RSRC1 SRRP53 BM-011	0.142426	0.0461462
-0.140044	14.3111	-2.61842	0.0191377	0.107413	-3.65631	Q15928					Q9C0D5	Protein TANC1 (Tetratricopeptide repeat, ankyrin repeat and coiled-coil domain-containing protein 1)	TANC1 KIAA1728	0.142308	0.039293
-0.13969	13.0382	-3.79366	0.0017103	0.024467	-1.35612	P85037					P33993	DNA replication licensing factor MCM7 (EC 3.6.4.12) (CDC47 homolog) (P1.1-MCM3)	MCM7 CDC47 MCM2	0.141913	0.0110597
-0.139531	12.4318	-3.53579	0.00291554	0.032933	-1.89264	O15254					O95793	Double-stranded RNA-binding protein Staufen homolog 1	STAU1 STAU	0.141889	0.00864521
-0.139486	13.6019	-3.14885	0.00648998	0.0539662	-2.6156	Q6PK18					Q7Z4Q2	HEAT repeat-containing protein 3	HEATR3	0.140744	0.0310874
-0.139357	13.5796	-0.506134	0.619975	0.796191	-6.51925	P0DP25					Q9BTE3	Mini-chromosome maintenance complex-binding protein (MCM-BP) (MCM-binding protein)	MCMBP C10orf119	0.140559	0.0169389
-0.139316	12.8737	-1.24801	0.230787	0.470761	-5.82638	P06737					Q92841	Probable ATP-dependent RNA helicase DDX17 (EC 3.6.4.13) (DEAD box protein 17) (DEAD box protein p72) (DEAD box protein p82) (RNA-dependent helicase p72)	DDX17	0.1403	0.00977301
-0.139147	13.4156	-1.80874	0.0901783	0.274057	-5.02609	Q14847					Q6Y7W6	GRB10-interacting GYF protein 2 (PERQ amino acid-rich with GYF domain-containing protein 2) (Trinucleotide repeat-containing gene 15 protein)	GIGYF2 KIAA0642 PERQ2 TNRC15	0.139228	0.0180507
-0.138844	13.6858	-2.50467	0.0240175	0.12343	-3.90196	Q16555					P62304	Small nuclear ribonucleoprotein E (snRNP-E) (Sm protein E) (Sm-E) (SmE)	SNRPE	0.139078	0.0175252
-0.138767	12.1907	-2.66059	0.0175826	0.101502	-3.59544	Q9UJ70					O15504	Nucleoporin NUP42 (NLP-1) (NUP42 homolog) (Nucleoporin hCG1) (Nucleoporin-42) (Nucleoporin-like protein 2)	NUP42 CG1 NUPL2	0.139044	0.0191679
-0.13826	12.475	-2.91369	0.0105195	0.0737532	-3.06841	Q15651					O75534	Cold shock domain-containing protein E1 (N-ras upstream gene protein) (Protein UNR)	CSDE1 D1S155E KIAA0885 NRU UNR	0.138879	0.0342913
-0.138194	13.2231	-2.63134	0.0186477	0.105414	-3.6355	Q15067					Q9NQT5	Exosome complex component RRP40 (Exosome component 3) (Ribosomal RNA-processing protein 40) (p10)	EXOSC3 RRP40 CGI-102	0.138503	0.0401139
-0.138164	13.2016	-2.72118	0.0155598	0.0933146	-3.46194	P20073					Q9BY42	Replication termination factor 2 (RTF2) (Replication termination factor 2 domain-containing protein 1)	RTF2 C20orf43 RTFDC1 AD-007 CDA05 HSPC164 HSPC169	0.138374	0.0144451
-0.138057	14.7363	-2.04304	0.0586648	0.212496	-4.68425	Q8NEZ4					P61163	Alpha-centractin (Centractin) (ARP1) (Actin-RPV) (Centrosome-associated actin homolog)	ACTR1A CTRN1	0.138242	0.0379193
-0.137782	13.6093	-2.02959	0.0601604	0.214672	-4.6447	Q01581					Q9BRD0	BUD13 homolog	BUD13	0.138031	0.043554
-0.137532	11.3614	-2.79446	0.0134124	0.0854785	-3.35704	Q9NYJ8					Q9BUL5	PHD finger protein 23 (PDH-containing protein JUNE-1)	PHF23	0.137986	0.0461836
-0.137418	13.6033	-1.95727	0.0688109	0.234061	-4.783	O75976					P63244	Receptor of activated protein C kinase 1 (Cell proliferation-inducing gene 21 protein) (Guanine nucleotide-binding protein subunit beta-2-like 1) (Guanine nucleotide-binding protein subunit beta-like protein 12.3) (Human lung cancer oncogene 7 protein) (HLC-7) (Receptor for activated C kinase) (Small ribosomal subunit protein RACK1) [Cleaved into: Receptor of activated protein C kinase 1, N-termi…	RACK1 GNB2L1 HLC7 PIG21	0.137838	0.0074717
-0.136587	13.2512	-1.81511	0.0891532	0.271863	-5.0531	O95749					Q9H1I8	Activating signal cointegrator 1 complex subunit 2 (ASC-1 complex subunit p100) (Trip4 complex subunit p100)	ASCC2 ASC1P100 RQT3	0.13777	0.010834
-0.13656	13.7834	-3.13742	0.00664478	0.054605	-2.6433	P04114					Q00577	Transcriptional activator protein Pur-alpha (Purine-rich single-stranded DNA-binding protein alpha)	PURA PUR1	0.137193	0.00882469
-0.136332	11.9797	-2.56225	0.0214148	0.114546	-3.78332	Q9UBY8					P33991	DNA replication licensing factor MCM4 (EC 3.6.4.12) (CDC21 homolog) (P1-CDC21)	MCM4 CDC21	0.136941	0.00375821
-0.136203	13.2788	-3.46186	0.00339785	0.0362376	-2.01181	Q6UW68					Q16342	Programmed cell death protein 2 (Zinc finger MYND domain-containing protein 7) (Zinc finger protein Rp-8)	PDCD2 RP8 ZMYND7	0.13654	0.0205233
-0.136116	15.6018	-2.19155	0.0442742	0.17923	-4.4347	Q71UI9					O60942	mRNA-capping enzyme (HCAP1) (HCE) [Includes: mRNA 5'-triphosphate monophosphatase (EC 3.6.1.74) (mRNA 5'-phosphatase); mRNA guanylyltransferase (EC 2.7.7.50) (GTP--RNA guanylyltransferase) (GTase)]	RNGTT CAP1A	0.136192	0.00896027
-0.136003	12.8616	-2.5409	0.0223468	0.117474	-3.81775	Q9NVN8					Q5TBB1	Ribonuclease H2 subunit B (RNase H2 subunit B) (Aicardi-Goutieres syndrome 2 protein) (AGS2) (Deleted in lymphocytic leukemia 8) (Ribonuclease HI subunit B)	RNASEH2B DLEU8	0.13611	0.00870115
-0.135623	12.8017	-3.13873	0.00662687	0.0546002	-2.64859	Q9NZ43					Q93009	Ubiquitin carboxyl-terminal hydrolase 7 (EC 3.4.19.12) (Deubiquitinating enzyme 7) (Herpesvirus-associated ubiquitin-specific protease) (Ubiquitin thioesterase 7) (Ubiquitin-specific-processing protease 7)	USP7 HAUSP	0.135942	0.00364759
-0.13562	12.4119	-1.99243	0.0644741	0.22378	-4.80285	Q99758					Q8IYB3	Serine/arginine repetitive matrix protein 1 (SR-related nuclear matrix protein of 160 kDa) (SRm160) (Ser/Arg-related nuclear matrix protein)	SRRM1 SRM160	0.135098	0.00700164
-0.135606	13.0067	-2.62696	0.0188125	0.10625	-3.64126	Q13438					P40938	Replication factor C subunit 3 (Activator 1 38 kDa subunit) (A1 38 kDa subunit) (Activator 1 subunit 3) (Replication factor C 38 kDa subunit) (RF-C 38 kDa subunit) (RFC38)	RFC3	0.134952	0.0268272
-0.134805	11.4426	-0.890435	0.387017	0.627227	-6.22881	Q8TAV0					Q8TF01	Arginine/serine-rich protein PNISR (PNN-interacting serine/arginine-rich protein) (SR-related protein) (SR-rich protein) (Serine/arginine-rich-splicing regulatory protein 130) (SRrp130) (Splicing factor, arginine/serine-rich 130) (Splicing factor, arginine/serine-rich 18)	PNISR C6orf111 SFRS18 SRRP130 HSPC261 HSPC306	0.134115	0.0250092
-0.134759	10.0978	-2.28004	0.0373321	0.161292	-4.27834	Q02446					Q15042	Rab3 GTPase-activating protein catalytic subunit (RAB3 GTPase-activating protein 130 kDa subunit) (Rab3-GAP p130) (Rab3-GAP)	RAB3GAP1 KIAA0066 RAB3GAP	0.133734	0.0333883
-0.134759	12.9911	-4.24739	0.000673732	0.0146239	-0.346903	Q63HN8					P62244	40S ribosomal protein S15a (Small ribosomal subunit protein uS8)	RPS15A OK/SW-cl.82	0.133453	0.00275228
-0.134383	12.2015	-1.61632	0.126448	0.334061	-5.16462	P78357					O95208	Epsin-2 (EPS-15-interacting protein 2)	EPN2 KIAA1065	0.133438	0.0250092
-0.134328	12.76	-4.21725	0.000716447	0.015256	-0.511527	Q04941					P35240	Merlin (Moesin-ezrin-radixin-like protein) (Neurofibromin-2) (Schwannomerlin) (Schwannomin)	NF2 SCH	0.13309	0.0375051
-0.134174	12.9298	-3.59464	0.00258109	0.0308118	-1.72704	Q13823					P62269	40S ribosomal protein S18 (Ke-3) (Ke3) (Small ribosomal subunit protein uS13)	RPS18 D6S218E	0.132507	0.0162439
-0.134125	11.2745	-2.56179	0.0214345	0.114546	-3.78729	Q96QT4					O60231	Pre-mRNA-splicing factor ATP-dependent RNA helicase DHX16 (EC 3.6.4.13) (ATP-dependent RNA helicase #3) (DEAH-box protein 16)	DHX16 DBP2 DDX16 KIAA0577 PRP2	0.132254	0.0254783
-0.133531	14.2759	-4.04438	0.00102057	0.0182746	-0.807375	P13804					P46781	40S ribosomal protein S9 (Small ribosomal subunit protein uS4)	RPS9	0.1322	0.024467
-0.133361	12.8221	-3.9529	0.00123167	0.0203226	-1.03425	Q7L7V1					Q9NX46	ADP-ribose glycohydrolase ARH3 (ADP-ribosylhydrolase 3) (O-acetyl-ADP-ribose deacetylase ARH3) (EC 3.5.1.-) (Poly(ADP-ribose) glycohydrolase ARH3) (EC 3.2.1.143) ([Protein ADP-ribosylarginine] hydrolase-like protein 2) ([Protein ADP-ribosylserine] hydrolase) (EC 3.2.2.-)	ADPRS ADPRHL2 ARH3	0.131217	0.0174568
-0.133275	12.516	-2.74283	0.0148929	0.0909659	-3.42635	Q96QE5					P08708	40S ribosomal protein S17 (Small ribosomal subunit protein eS17)	RPS17 RPS17L	0.13109	0.0240091
-0.132859	14.7605	-3.08302	0.00743249	0.0586457	-2.72772	Q92994					Q9H2K8	Serine/threonine-protein kinase TAO3 (EC 2.7.11.1) (Cutaneous T-cell lymphoma-associated antigen HD-CL-09) (CTCL-associated antigen HD-CL-09) (Dendritic cell-derived protein kinase) (JNK/SAPK-inhibitory kinase) (Jun kinase-inhibitory kinase) (Kinase from chicken homolog A) (hKFC-A) (Thousand and one amino acid protein 3)	TAOK3 DPK JIK KDS MAP3K18	0.130937	0.0432871
-0.132802	12.3314	-2.74937	0.014697	0.0902876	-3.42213	Q13563					Q15054	DNA polymerase delta subunit 3 (DNA polymerase delta subunit C) (DNA polymerase delta subunit p66) (DNA polymerase delta subunit p68)	POLD3 KIAA0039	0.130925	0.00532773
-0.132667	12.3632	-1.98229	0.0656984	0.226902	-4.79587	Q9NR16					Q9BRP8	Partner of Y14 and mago (PYM homolog 1 exon junction complex-associated factor) (Protein wibg homolog)	PYM1 PYM WIBG	0.130523	0.00896027
-0.132241	12.2407	-2.38308	0.030535	0.143145	-4.00711	P19971					Q9NP64	Nucleolar protein of 40 kDa (pNO40) (Pnn-interacting nucleolar protein) (Putative S1 RNA-binding domain protein) (PS1D protein) (Zinc finger CCHC domain-containing protein 17)	ZCCHC17 PS1D HSPC243 HSPC251 LDC4	0.130271	0.0247817
-0.132217	13.3412	-3.63731	0.00236292	0.029389	-1.65161	P49281
-0.131918	13.8173	-2.54878	0.0219985	0.116225	-3.80595	P55786
-0.131604	13.5072	-1.87105	0.0805831	0.257433	-5.00345	Q8TED1
-0.131598	10.648	-3.69829	0.00208287	0.0268116	-1.53912	Q8TEQ8
-0.131597	12.9167	-2.97842	0.00921397	0.0679334	-3.00208	P61020
-0.131546	9.97614	-1.00861	0.328844	0.572412	-6.13656	Q8NBM8
-0.131458	13.4198	-2.48936	0.0247588	0.125472	-3.84682	Q96LD4
-0.131035	13.4703	-3.33321	0.00443451	0.042578	-2.25811	O75874
-0.130839	12.1588	-1.85993	0.0822255	0.26035	-5.02109	P03886
-0.130819	12.3814	-2.45767	0.0263623	0.130179	-3.97025	Q9Y4F1
-0.130758	12.9488	-3.62772	0.00241031	0.0296424	-1.67916	Q7L9B9
-0.130595	12.2848	-2.20397	0.0432321	0.176591	-4.42645	Q9NRZ5
-0.130066	13.058	-2.15359	0.0476045	0.186343	-4.4407	P51148
-0.129878	12.9291	-2.70345	0.0161271	0.0957148	-3.38456	Q9UII2
-0.12986	13.3134	-2.02523	0.0606528	0.215498	-4.73576	Q9Y608
-0.129576	13.6413	-2.41916	0.0284443	0.13664	-4.02646	P46940
-0.129412	12.225	-1.79128	0.0930432	0.279796	-5.10826	Q9Y2X7
-0.129367	13.1612	-3.1978	0.00586668	0.0513596	-2.52506	Q92667
-0.129254	13.6964	-2.14593	0.0483044	0.187592	-4.54788	Q96EU7
-0.129146	13.2518	-2.18435	0.0448888	0.180818	-4.48148	P62834
-0.128832	9.8976	-1.00125	0.332276	0.575687	-6.12972	Q8TD19
-0.128811	12.4744	-1.68267	0.112726	0.312449	-5.20833	O15230
-0.128748	12.7946	-2.7886	0.0135731	0.0863017	-3.35134	Q8N697
-0.128458	13.2079	-2.11096	0.05162	0.196179	-4.52626	Q13287
-0.12831	11.4227	-3.58193	0.00264992	0.0311828	-1.73602	Q53EL6
-0.128261	10.2906	-1.66511	0.116226	0.318377	-5.25938	Q7Z698
-0.128202	12.774	-2.73076	0.0152612	0.0917887	-3.23014	Q13636
-0.128197	15.5123	-1.71346	0.106807	0.301052	-5.1666	P18564
-0.128122	13.3298	-5.37864	7.16246e-05	0.00377031	1.75858	Q08257
-0.127917	11.7595	-2.15205	0.0477445	0.186343	-4.42786	Q15796
-0.127847	10.6752	-1.44725	0.168001	0.392958	-5.60114	Q96FZ5
-0.127822	11.1521	-2.11392	0.051331	0.19561	-4.57385	O60291
-0.127698	13.3523	-1.50386	0.152973	0.37164	-5.54031	P43155
-0.12762	12.1216	-2.29653	0.0361566	0.157778	-4.27029	Q86V85
-0.127608	12.3059	-2.30197	0.0357758	0.157359	-4.27453	Q75T13
-0.127554	12.5867	-3.97493	0.00117709	0.0198375	-0.941489	P98196
-0.127528	13.3519	-4.08984	0.000929716	0.0175252	-0.69989	Q9NY64
-0.127299	13.9407	-1.89891	0.0765958	0.248729	-4.90159	P07099
-0.127278	12.6523	-1.51918	0.149104	0.366604	-5.51404	P08236
-0.127238	13.0723	-2.48531	0.0249582	0.12595	-3.90568	Q86SR1
-0.12723	10.2232	-1.38742	0.185189	0.4148	-5.69647	P22413
-0.127011	13.4355	-2.05631	0.0572225	0.209816	-4.6826	Q96EY8
-0.127009	12.302	-5.02258	0.000142783	0.005502	1.12478	Q709C8
-0.126956	11.2069	-3.35634	0.0042273	0.0412456	-2.17154	Q7L8W6
-0.126778	13.1183	-2.66101	0.0175676	0.101502	-3.60184	Q3SXM5
-0.126763	11.748	-2.99156	0.00896889	0.0668215	-2.80346	Q8NBM4
-0.12674	10.9315	-2.3169	0.0347521	0.15546	-4.18682	Q8TBE7
-0.126614	11.087	-1.17401	0.258337	0.499333	-5.96135	Q7Z4I7
-0.126547	13.5471	-1.79355	0.0926663	0.278928	-5.11296	P0CG22
-0.126512	15.0262	-1.65252	0.118792	0.322123	-5.32938	A1L157
-0.126418	11.6931	-3.5724	0.00270269	0.0314881	-1.791	Q14202
-0.126124	13.9489	-1.77292	0.0961425	0.283821	-5.12209	Q8TCZ2
-0.125991	13.6776	-2.29786	0.036063	0.157644	-4.26676	Q14728
-0.125739	13.7496	-2.74233	0.0149081	0.0909659	-3.40865	Q8N0T1
-0.125394	14.3115	-2.6808	0.0168811	0.098703	-3.5457	P24311
-0.125199	13.8942	-2.58354	0.0205228	0.112239	-3.68817	Q8IUE6
-0.125117	13.6838	-3.36332	0.00416667	0.0409073	-2.19432	Q96I99
-0.125066	13.169	-2.88138	0.0112371	0.0766531	-3.092	Q92896
-0.124969	12.8017	-2.44074	0.0272589	0.132879	-3.93453	Q9UBB5
-0.12484	12.6182	-1.60338	0.129287	0.338835	-5.32674	P38936
-0.124807	12.9129	-3.32607	0.00450054	0.0429353	-2.30838	Q9UI09
-0.124778	12.9881	-2.75582	0.0145062	0.0899042	-3.43326	Q9H479
-0.124587	13.3039	-2.90267	0.010759	0.0747672	-3.05785	O00264
-0.124575	13.2541	-4.64891	0.000299323	0.00896027	0.369496	Q8TBA6
-0.124541	14.4881	-2.16631	0.0464635	0.184536	-4.48536	O95197
-0.124487	11.2676	-1.5924	0.131737	0.342265	-5.34431	Q8WUY8
-0.124452	13.8409	-2.59618	0.02001	0.110344	-3.69172	P13073
-0.124369	14.9314	-1.22274	0.239927	0.481164	-5.85385	Q03938
-0.124292	12.9807	-3.46721	0.00336038	0.0359601	-2.00616	Q9BYC5
-0.123975	10.7477	-2.83319	0.0123969	0.0815045	-3.24273	Q9UHF7
-0.123792	13.096	-3.34605	0.00431827	0.041798	-2.22696	O00217
-0.123639	13.59	-3.60443	0.0025293	0.0304822	-1.67544	Q01082
-0.123571	12.595	-1.59849	0.130373	0.340113	-5.40841	Q96AT1
-0.122979	12.0255	-3.36398	0.00416106	0.0409073	-2.22129	Q96L91
-0.122826	13.342	-1.82558	0.0874907	0.269265	-5.07519	Q9NVJ2
-0.122709	13.5147	-2.02991	0.060124	0.214672	-4.7445	Q709F0
-0.122667	13.7149	-3.71622	0.00200706	0.0262458	-1.44983	Q5JRX3
-0.122625	12.7376	-1.07729	0.29804	0.542932	-5.89576	P49006
-0.122583	13.7998	-3.3362	0.00440725	0.0424754	-2.25685	Q9NZ01
-0.122504	13.1669	-1.16704	0.261059	0.502735	-5.91262	Q99985
-0.122124	12.539	-4.05892	0.000990569	0.018045	-0.82306	O15400
-0.122101	14.0845	-2.74957	0.0146909	0.0902876	-3.41336	P28370
-0.122018	12.9408	-3.40386	0.00383135	0.03895	-2.10722	Q9Y5S2
-0.121628	11.7959	-3.05178	0.00792578	0.061227	-2.80528	Q13557
-0.121558	10.684	-1.24692	0.231176	0.471229	-5.87591	Q9H9L4
-0.121509	13.2553	-2.22068	0.0418659	0.173606	-4.40092	Q9H9P8
-0.121277	13.5999	-3.77965	0.00176049	0.0247281	-1.34985	Q9Y6I9
-0.121241	12.2881	-2.07765	0.0549716	0.204537	-4.66233	Q13510
-0.121185	13.1259	-2.82502	0.0126046	0.0819173	-3.25593	Q6IA69
-0.121156	13.9788	-1.44889	0.167548	0.39244	-5.62059	Q9NQX7
-0.12101	10.1377	-1.13674	0.273133	0.516984	-6.00279	Q9UL63
-0.12095	12.0111	-1.48398	0.158118	0.378799	-5.54197	O14966
-0.120851	13.1833	-1.77131	0.0964175	0.28421	-5.10234	Q9H223
-0.120838	13.4946	-2.64133	0.018277	0.103877	-3.64902	Q9BQA9
-0.120466	15.7635	-1.42658	0.173784	0.401317	-5.65225	Q5TZA2
-0.120312	13.3537	-2.23898	0.0404159	0.169854	-4.38603	O14832
-0.119342	13.1881	-2.31971	0.0345622	0.15505	-4.19464	P17509
-0.119224	12.5896	-1.40809	0.179095	0.407669	-5.62431	P35237
-0.119062	14.2723	-1.97185	0.066982	0.229859	-4.81519	P04843
-0.119002	9.37304	-0.906863	0.378538	0.620042	-6.2328	Q8N442
-0.118868	13.16	-1.83531	0.0859697	0.26599	-4.88965	P12107
-0.118839	13.445	-4.26184	0.000654184	0.014367	-0.37424	Q8TDW0
-0.118825	10.142	-1.85457	0.0830292	0.261667	-4.94342	Q9H871
-0.118668	11.9696	-3.06285	0.00774735	0.0605542	-2.77009	Q96KC8
-0.118483	13.3425	-3.10534	0.00709868	0.0569249	-2.67208	P17301
-0.118447	9.47952	-0.835264	0.416419	0.65421	-6.29359	Q8N4C8
-0.118085	12.155	-3.12235	0.00685431	0.0558897	-2.69314	Q5MNZ6
-0.118014	14.038	-2.10006	0.0526951	0.198528	-4.62632	Q9GZT6
-0.117832	13.5965	-2.30369	0.0356567	0.157274	-4.2086	Q15084
-0.11775	13.5305	-3.34545	0.00432371	0.041798	-2.19738	Q13813
-0.117673	13.779	-2.3829	0.0305457	0.143145	-4.10454	P50402
-0.11742	11.14	-2.87925	0.0112861	0.0768446	-3.19534	Q96Q07
-0.117368	11.4829	-1.94031	0.0709964	0.239684	-4.84169	P51688
-0.117217	14.1519	-2.11966	0.0507763	0.193912	-4.54106	P00367
-0.117014	13.3968	-2.30107	0.0358388	0.157416	-4.24484	P55789
-0.116975	12.5163	-2.42014	0.0283892	0.136593	-4.03633	O95834
-0.116816	11.7175	-1.38112	0.187078	0.417104	-5.55709	P31483
-0.116783	12.2044	-2.64626	0.0180969	0.103133	-3.55187	Q9UJF2
-0.116739	13.0321	-3.7135	0.00201839	0.0262854	-1.50016	P16219
-0.116435	12.9889	-3.90557	0.00135775	0.0216462	-1.11274	Q03001
-0.116383	13.5056	-2.17761	0.0454711	0.181787	-4.45464	Q96SI9
-0.116362	13.0475	-2.70616	0.016039	0.0956422	-3.52805	Q9NQX3
-0.115898	11.5801	-1.19231	0.251301	0.49232	-5.92125	Q5VY43
-0.115824	13.7828	-2.40193	0.029425	0.139763	-4.01829	Q6Y1H2
-0.115776	13.7065	-1.37057	0.190278	0.422153	-5.69879	P51570
-0.115705	12.4546	-4.07938	0.000949861	0.0176607	-0.779861	P20339
-0.115704	13.9159	-2.3984	0.0296297	0.140313	-4.09829	Q13637
-0.115614	10.8102	-2.42219	0.0282751	0.136232	-4.05125	O60294
-0.115528	11.9742	-2.3122	0.0350715	0.156223	-4.17385	P48454
-0.115072	13.3955	-2.21498	0.042327	0.174599	-4.42568	Q9UHG3
-0.11467	13.7103	-3.56995	0.00271646	0.0315337	-1.81122	Q9BTV4
-0.11453	12.0312	-2.23471	0.0407501	0.170437	-4.26327	Q6IN84
-0.114502	13.294	-1.08403	0.295135	0.539355	-6.01332	Q96EI5
-0.114483	14.0355	-2.83175	0.0124331	0.0815045	-3.20999	P02786
-0.114388	12.3783	-3.79457	0.00170707	0.024467	-1.29305	P38432
-0.114231	14.0874	-2.13478	0.0493396	0.190323	-4.54786	Q8N6S5
-0.113917	10.5353	-1.4733	0.160942	0.382512	-5.588	Q9BYI3
-0.113674	13.703	-1.42809	0.173357	0.401317	-5.59047	P05362
-0.11361	14.016	-1.97206	0.0669551	0.229859	-4.82483	Q9UIJ7
-0.113412	13.1919	-2.34751	0.0327375	0.149851	-4.12007	O43252
-0.113036	14.6332	-2.023	0.0609054	0.215722	-4.73047	P02545
-0.112984	11.4268	-1.34893	0.196983	0.430807	-5.72359	Q96CW5
-0.112964	13.2319	-2.68269	0.0168171	0.0985114	-3.55411	Q08209
-0.11287	12.5946	-2.24597	0.0398747	0.168791	-4.35502	Q9H1B5
-0.112714	12.4276	-2.53543	0.0225917	0.118057	-3.84197	Q9Y463
-0.112658	12.1016	-2.30818	0.0353465	0.156673	-4.24054	P23610
-0.112048	12.2505	-1.32361	0.205065	0.440833	-5.74004	Q9GZP8
-0.111999	13.5742	-1.63422	0.122612	0.328483	-5.36431	Q8NBQ5
-0.111836	13.054	-3.8312	0.00158278	0.0235809	-1.25179	O15228
-0.111741	13.5706	-1.98936	0.0648429	0.224686	-4.77807	P42892
-0.111674	13.2307	-1.61764	0.126162	0.333912	-5.2643	Q8TCD1
-0.111633	12.7748	-1.14442	0.270033	0.513739	-5.98232	O43759
-0.111503	13.4721	-2.91962	0.0103926	0.0731076	-3.11404	Q9H3Z4
-0.111491	12.1004	-2.48583	0.0249323	0.12592	-3.85228	Q9Y4G6
-0.111446	12.9298	-2.05065	0.0578335	0.210952	-4.68134	Q08426
-0.111287	12.7809	-2.37875	0.0307951	0.143779	-4.11341	Q9Y282
-0.111232	13.6613	-2.08167	0.0545572	0.203596	-4.63843	O95573
-0.111058	13.6485	-3.98272	0.00115839	0.0196755	-0.873282	P63261
-0.110994	10.4888	-1.26359	0.225287	0.466639	-5.85723	Q13772
-0.110985	12.988	-4.08876	0.000931774	0.0175252	-0.741675	Q9Y2U8
-0.110747	12.7319	-1.72839	0.104037	0.296199	-5.16931	Q9NUB1
-0.110595	12.4056	-2.47171	0.0256399	0.128261	-3.87749	Q9NXZ2
-0.110413	12.6936	-1.76831	0.0969331	0.284305	-5.09684	P22830
-0.110312	13.4559	-3.46749	0.00335847	0.0359601	-2.00436	Q3KRA9
-0.10996	13.6821	-2.09532	0.0531693	0.199599	-4.63438	Q12907
-0.109851	11.4867	-1.66785	0.115674	0.317663	-5.30079	Q8NBK3
-0.109851	13.419	-2.01586	0.061722	0.217824	-4.75941	P50416
-0.109849	13.297	-2.32809	0.0340027	0.154017	-4.22788	O43772
-0.10959	13.3833	-3.15248	0.00644158	0.0537054	-2.41462	Q99470
-0.109552	10.4865	-1.42963	0.17292	0.400999	-5.64823	Q70HW3
-0.1094	12.0788	-1.31405	0.208188	0.445238	-5.76627	P15882
-0.10937	14.0574	-2.50887	0.0238178	0.122743	-3.87959	P20340
-0.109301	11.56	-1.30342	0.211699	0.449879	-5.80895	O95822
-0.109205	13.378	-2.78825	0.0135826	0.0863017	-3.35616	P43304
-0.109063	11.6569	-1.62056	0.125531	0.332725	-5.33096	Q9UQ16
-0.10881	11.0105	-1.2233	0.23972	0.481125	-5.82725	Q96FX8
-0.10874	12.6452	-3.11116	0.0070142	0.0564629	-2.70358	Q14571
-0.108592	12.4071	-2.21764	0.0421111	0.174278	-4.38489	A9UHW6
-0.108399	12.1033	-2.25642	0.0390784	0.166771	-4.28375	Q96DP5
-0.108358	13.7627	-2.53532	0.0225966	0.118057	-3.83398	P41182
-0.108313	13.3781	-2.75926	0.0144054	0.0895439	-3.37683	Q9NR28
-0.10826	13.1162	-2.29862	0.0360097	0.157644	-4.2805	Q9BTY2
-0.108195	14.123	-2.46468	0.0259994	0.129328	-3.94139	O43678
-0.107912	12.0089	-0.659637	0.519291	0.729185	-6.39805	P36969
-0.107881	13.0205	-2.33459	0.0335739	0.152487	-4.0911	P07948
-0.107768	14.776	-2.12023	0.0507212	0.193912	-4.48068	P51572
-0.107683	13.2789	-1.34446	0.198392	0.432387	-5.69067	P53396
-0.10764	13.3592	-1.44218	0.169406	0.395029	-5.60046	Q9H857
-0.1076	13.7289	-2.78223	0.0137497	0.0870141	-3.35204	Q9H0N5
-0.107126	13.4428	-2.19264	0.0441818	0.179143	-4.44896	Q9Y3Q3
-0.106814	12.0972	-1.23495	0.235474	0.47616	-5.86542	Q14457
-0.10674	13.5058	-2.59108	0.0202153	0.111184	-3.62273	Q0ZGT2
-0.106714	12.0866	-1.91017	0.0750349	0.246582	-4.92	Q9UM47
-0.106603	11.3409	-1.61433	0.126882	0.334758	-5.36928	Q7RTN6
-0.106598	12.817	-2.16226	0.0468239	0.185267	-4.46013	P18084
-0.106579	13.9641	-2.06817	0.0559618	0.206636	-4.65265	Q8IV08
-0.106524	13.7192	-1.92614	0.0728709	0.24289	-4.88391	Q8N4T8
-0.106307	13.4056	-1.27712	0.220599	0.46088	-5.81223	Q96KP4
-0.106284	13.1015	-2.03289	0.0597898	0.21435	-4.70172	Q9UIW2
-0.106101	11.7748	-1.25292	0.229041	0.47055	-5.73172	Q13322
-0.105914	14.3566	-1.28776	0.216964	0.456098	-5.82809	Q9Y5J7
-0.105819	14.5531	-2.02931	0.0601918	0.214672	-4.74189	P48509
-0.105791	13.7626	-1.93203	0.0720864	0.241536	-4.84042	P19367
-0.105779	11.1599	-2.73413	0.0151576	0.0915117	-3.42866	Q8IWF2
-0.105738	13.1165	-2.74575	0.0148052	0.0906871	-3.38898	Q9NS00
-0.105728	13.2945	-2.2139	0.0424156	0.17485	-4.41277	O00116
-0.10568	12.6844	-2.20703	0.0429783	0.176018	-4.44055	Q7L592
-0.105654	12.0438	-2.62539	0.0188717	0.106489	-3.65265	O75414
-0.10565	13.186	-1.7457	0.100902	0.291337	-5.19846	O95168
-0.105601	12.6053	-1.9693	0.0672985	0.230534	-4.67243	Q92804
-0.105332	13.1497	-2.08844	0.0538644	0.201727	-4.61747	Q8N335
-0.105286	10.9248	-2.05298	0.0575816	0.210765	-4.68054	Q9NYQ6
-0.105245	13.2759	-1.31366	0.208315	0.445238	-5.78459	Q07866
-0.105218	13.2418	-3.01216	0.00859778	0.0650562	-2.89165	O95249
-0.105137	13.8957	-2.15862	0.0471506	0.186192	-4.52602	P40939
-0.105136	12.6321	-3.21163	0.00570153	0.0505439	-2.47013	Q9H8P0
-0.105128	13.275	-2.51351	0.0235991	0.121922	-3.88811	Q9UBV2
-0.105041	12.2539	-2.73074	0.0152617	0.0917887	-3.4467	Q13574
-0.104992	13.4141	-3.5258	0.00297647	0.0334415	-1.82672	Q9NUM4
-0.104983	12.5223	-2.10575	0.0521315	0.197141	-4.49214	P84157
-0.104929	12.5642	-2.06316	0.0564913	0.207916	-4.68468	Q4G0X4
-0.104913	12.7775	-3.17769	0.00611526	0.0520872	-2.54514	O15382
-0.104676	13.291	-2.6596	0.0176176	0.101502	-3.57843	P00533
-0.104469	13.7323	-2.45726	0.0263837	0.130179	-3.97852	Q9HBI1
-0.104405	13.6051	-1.64683	0.119969	0.324116	-5.32162	P49327
-0.104325	12.9255	-1.94866	0.0699128	0.236961	-4.8736	P40189
-0.104293	12.7115	-1.39089	0.184154	0.41332	-5.66814	Q5VZF2
-0.104119	12.4738	-1.77342	0.0960555	0.283821	-5.13364	Q8NFW8
-0.104102	12.5767	-2.74494	0.0148295	0.0907477	-3.37459	P56559
-0.104091	12.3488	-2.1987	0.0436714	0.177702	-4.44222	Q6Y288
-0.103974	11.6783	-2.37668	0.0309204	0.144242	-4.13223	Q5SXM8
-0.103818	13.2896	-3.32015	0.00455599	0.0431177	-2.30695	P55084
-0.103758	9.41902	-1.5279	0.14694	0.363343	-5.5041	Q9UGN5
-0.103738	11.7961	-1.24579	0.231578	0.471612	-5.87843	Q9UKI8
-0.103702	12.9582	-3.14402	0.00655499	0.0542919	-2.61659	Q8NCG7
-0.1037	11.7257	-1.16277	0.262735	0.504664	-5.93665	P18827
-0.103632	12.0546	-1.16489	0.261902	0.50332	-5.9685	P21741
-0.103619	13.5497	-2.32153	0.03444	0.154943	-4.15744	Q71SY5
-0.103612	12.1827	-2.67694	0.0170129	0.0993815	-3.48812	O00411
-0.103556	11.5037	-1.50526	0.152617	0.370978	-5.54652	Q99933
-0.103398	13.0092	-2.55159	0.0218754	0.115871	-3.78781	Q9UNA1
-0.103359	13.3114	-0.899113	0.382522	0.623329	-6.22219	P53602
-0.103131	11.0766	-1.25504	0.228292	0.469929	-5.70424	Q96HR9
-0.103067	12.9491	-2.95071	0.00975215	0.0704098	-2.96771	Q53EU6
-0.10289	13.5022	-3.24153	0.00536006	0.048126	-2.43884	Q8NCE0
-0.102872	14.0237	-2.38453	0.0304484	0.143007	-3.96918	Q9BT09
-0.102871	13.2764	-2.1537	0.0475942	0.186343	-4.50702	Q9NZD8
-0.10277	12.2026	-2.48458	0.0249946	0.126033	-3.86425	O94886
-0.102739	13.4894	-1.2293	0.237528	0.478475	-5.89784	O14773
-0.102526	11.2034	-2.02226	0.0609902	0.215725	-4.73773	Q9Y4E6
-0.102167	10.757	-1.55183	0.141136	0.356402	-5.45618	Q3KQV9
-0.101825	12.6521	-2.10103	0.0525989	0.198284	-4.60385	Q96AD5
-0.101782	13.0211	-2.34292	0.0330327	0.150764	-4.15726	O15431
-0.101775	9.55244	-0.653359	0.523221	0.731772	-6.43155	Q9NXG6
-0.101752	14.2088	-3.47044	0.003338	0.0358882	-1.96076	P38117
-0.101194	13.5956	-1.93866	0.0712124	0.240028	-4.8565	Q15041
-0.101099	11.7124	-1.42142	0.175253	0.402706	-5.63677	Q9BQE4
-0.10099	12.3082	-1.89094	0.0777184	0.251597	-4.89333	Q15642
-0.100848	11.2697	-1.44465	0.168721	0.393965	-5.6202	O60858
-0.100833	12.8759	-1.30095	0.212524	0.450893	-5.81199	O14727
-0.100824	13.2881	-2.0867	0.0540415	0.201961	-4.51991	O43396
-0.100796	13.2953	-2.75074	0.0146564	0.0902138	-3.41807	Q9UEU0
-0.100796	12.5078	-1.58987	0.132307	0.342757	-5.404	Q9UGV2
-0.100716	13.5683	-3.68376	0.00214642	0.027276	-1.52771	Q9BRR3
-0.100685	13.2455	-1.24989	0.230118	0.470761	-5.86296	Q9HBL7
-0.100636	11.7743	-3.15709	0.00638064	0.0534998	-2.61011	Q9NWS8
-0.100572	13.2795	-1.55028	0.141506	0.357193	-5.46471	Q92934
-0.100563	12.6151	-1.63037	0.123429	0.329772	-5.36427	Q04656
-0.100434	13.268	-2.40816	0.0290668	0.138479	-4.07884	Q9P246
-0.100232	12.6618	-2.10801	0.0519087	0.196505	-4.58688	Q12996
-0.100228	13.4508	-1.61268	0.127242	0.335016	-5.29714	Q86SF2
-0.100072	11.8004	-2.22581	0.0414547	0.172468	-4.33958	P35626
-0.099982	13.0325	-2.30243	0.0357439	0.157353	-4.27371	Q9HBH0
-0.0998035	13.5992	-3.61771	0.00246077	0.0298848	-1.65641	P35914
-0.0996644	13.2673	-2.66005	0.0176017	0.101502	-3.57107	Q5BKZ1
-0.0996553	12.7548	-2.08057	0.0546703	0.203897	-4.6433	P51553
-0.0994353	13.1276	-1.10391	0.286687	0.529903	-6.00173	P07602
-0.0993969	12.5481	-2.77447	0.0139681	0.0878032	-3.29968	Q86WA9
-0.0992778	13.1841	-1.69457	0.110405	0.308459	-5.25072	Q86V21
-0.0991625	13.5159	-2.44242	0.0271689	0.132646	-4.01872	Q9BUN8
-0.0991588	12.1725	-1.71654	0.10623	0.299908	-5.21864	Q8WVQ1
-0.0990494	12.3196	-1.1655	0.261663	0.50332	-5.91614	P48163
-0.0989913	12.6276	-1.02685	0.320449	0.564186	-6.11535	Q99828
-0.0989674	11.6249	-1.58618	0.133141	0.344212	-5.43072	Q86XA9
-0.0988243	13.2572	-2.11782	0.050953	0.194405	-4.46888	P49916
-0.098811	13.5746	-2.44295	0.0271403	0.132609	-4.01848	Q9BWH2
-0.0986864	13.2129	-1.93178	0.0721199	0.241536	-4.90595	Q86SX6
-0.0984624	14.0355	-2.27999	0.0373354	0.161292	-4.27417	Q03252
-0.0982344	12.3093	-1.83214	0.0864633	0.266754	-5.04908	Q7L1W4
-0.0982162	15.4739	-0.944921	0.359381	0.600206	-6.13313	Q8TBQ9
-0.0982115	12.6372	-1.82795	0.0871186	0.268381	-5.03595	P05067
-0.098103	10.7923	-1.94818	0.0699756	0.237	-4.82904	P63172
-0.098036	13.4348	-1.54227	0.143431	0.358713	-5.47554	Q9H832
-0.0980162	10.7079	-1.7192	0.105735	0.299062	-5.20865	Q8TCG2
-0.097908	11.6512	-1.36383	0.192347	0.424944	-5.73347	Q9BU23
-0.0978486	14.0606	-1.72541	0.104584	0.296935	-5.2292	Q86WA6
-0.097785	13.1753	-2.07433	0.055317	0.205452	-4.6078	Q8NFL0
-0.0977131	12.8624	-2.88658	0.0111184	0.076339	-3.16421	A2RRP1
-0.0975494	12.7214	-2.21642	0.0422099	0.174393	-4.37674	Q9P2K8
-0.097356	12.9374	-2.28716	0.0368197	0.159502	-4.26883	Q9UKS6
-0.0970542	12.6262	-2.90296	0.0107527	0.0747672	-3.14585	Q9NP80
-0.0967976	14.8116	-1.24064	0.233424	0.473839	-5.69287	P60903
-0.0967918	12.9478	-2.16292	0.0467652	0.185267	-4.50174	Q8WY98
-0.0967793	13.3767	-1.77638	0.0955517	0.283685	-5.08085	P61586
-0.096689	12.831	-1.7695	0.096729	0.284305	-5.08166	P78536
-0.0966137	12.5214	-1.54198	0.143501	0.358713	-5.44624	P49184
-0.0966067	14.0453	-1.79479	0.0924613	0.278577	-5.07862	Q7L1Q6
-0.0964495	12.8557	-2.80818	0.0130438	0.0839014	-3.31756	Q9Y5Z9
-0.0963975	10.8097	-1.19155	0.251589	0.49232	-5.92792	Q8IZ69
-0.0963738	13.4532	-2.0471	0.0582204	0.211628	-4.70906	O00186
-0.0959165	15.0281	-1.56392	0.138277	0.352094	-5.44024	Q8N371
-0.0958981	12.2137	-2.0739	0.0553616	0.205452	-4.61139	P42858
-0.0958733	13.5386	-2.63312	0.0185813	0.105322	-3.63448	P49821
-0.0956783	12.0273	-1.93463	0.0717431	0.241043	-4.82397	Q96PE2
-0.0954086	12.5796	-2.41441	0.0287113	0.137513	-4.00935	Q9P0J1
-0.0954065	12.4556	-2.22693	0.041365	0.172322	-4.37867	Q9BSK0
-0.0953327	13.4779	-1.66179	0.116898	0.319517	-5.30819	P32322
-0.0952372	13.246	-2.64859	0.0180122	0.103009	-3.52078	O75190
-0.0951936	12.5227	-2.82766	0.0125371	0.0818874	-3.26093	Q92797
-0.0951922	12.3702	-1.37149	0.189997	0.421956	-5.69012	P14550
-0.095188	12.4483	-1.25314	0.228963	0.470543	-5.8697	Q9UKU7
-0.094822	12.9615	-1.46235	0.163878	0.386633	-5.60471	Q9Y6M9
-0.0947895	12.2203	-1.21843	0.241512	0.482975	-5.8999	Q8TCA0
-0.094612	11.483	-2.30745	0.035397	0.156695	-4.21701	Q0VG06
-0.0944876	11.6185	-1.04689	0.311403	0.556026	-6.08311	O95833
-0.0944649	13.543	-0.579326	0.570799	0.763882	-6.47292	P35590
-0.094452	12.7373	-0.680406	0.506412	0.720685	-6.41343	Q9BX70
-0.0943804	12.8943	-2.49975	0.024253	0.124181	-3.90503	Q16563
-0.094362	12.2732	-2.29631	0.0361715	0.157778	-4.2688	P28799
-0.0943446	11.7275	-1.54614	0.142498	0.358262	-5.46501	Q8IVL6
-0.0943429	13.4917	-1.68286	0.112687	0.312449	-5.28165	P20674
-0.0942311	13.5552	-2.26938	0.0381105	0.163631	-4.29891	P11717
-0.0941884	13.0462	-2.37197	0.0312077	0.144847	-3.93594	Q99536
-0.0941756	14.0152	-2.28758	0.0367896	0.159502	-4.24431	P13674
-0.0941648	12.7019	-1.21568	0.242528	0.483292	-5.89176	Q9UBV8
-0.0941131	10.3692	-1.08489	0.294766	0.538993	-6.05196	Q96K37
-0.0938871	13.5856	-2.02487	0.0606937	0.215517	-4.72914	O60763
-0.0938706	14.0241	-2.00095	0.0634609	0.221481	-4.73783	P26038
-0.0938463	12.1896	-2.19204	0.0442321	0.179174	-4.44788	O95302
-0.093822	10.473	-2.29809	0.0360466	0.157644	-4.25282	Q9HCM3
-0.0937966	13.4299	-3.41543	0.0037407	0.0384627	-2.06134	P00387
-0.0937782	13.4483	-2.85913	0.0117587	0.0789296	-3.14951	P06280
-0.0937701	13.8452	-2.50898	0.0238128	0.122743	-3.86448	O95297
-0.0936669	13.8461	-1.74391	0.101222	0.291858	-5.20017	Q9H330
-0.0936213	11.5423	-2.92255	0.0103305	0.0729327	-3.0374	Q2TAA5
-0.0934462	12.1921	-2.2497	0.0395883	0.167977	-4.34752	Q8N0Z6
-0.0934414	13.016	-1.74953	0.10022	0.290558	-5.16527	P48651
-0.0934215	9.71493	-1.28963	0.21633	0.454963	-5.78784	Q6SZW1
-0.0933636	13.7586	-2.56294	0.0213855	0.114546	-3.75191	P15529
-0.093136	12.8112	-2.29831	0.0360311	0.157644	-4.28105	Q9HD20
-0.0930141	13.0786	-2.58004	0.0206669	0.112684	-3.67489	Q5JTH9
-0.0928133	13.8205	-1.52425	0.147843	0.364719	-5.46026	Q96A26
-0.0927949	14.1377	-1.26404	0.225132	0.466626	-5.74903	P11279
-0.0927145	13.0231	-1.62021	0.125606	0.332785	-5.35429	P33897
-0.092533	11.5262	-1.72822	0.104067	0.296199	-5.18658	Q15048
-0.092042	12.7936	-1.13931	0.272093	0.51579	-5.99997	Q9Y3Y2
-0.0919505	13.6751	-1.24522	0.231781	0.471871	-5.82587	Q5U5Z8
-0.0919071	12.5627	-1.21953	0.241105	0.482592	-5.90923	P23634
-0.0919056	14.8164	-1.69015	0.111262	0.310271	-5.28204	P30536
-0.09188	11.6582	-1.31842	0.206755	0.443351	-5.76884	Q9HCE3
-0.0918147	12.6091	-1.76104	0.0981948	0.286273	-5.15371	Q9UJA3
-0.0917308	12.9234	-3.28699	0.00487935	0.0453607	-2.33058	Q9Y618
-0.0914807	13.5202	-2.80829	0.0130407	0.0839014	-3.30413	P04899
-0.0914797	12.3228	-2.34362	0.032987	0.150764	-4.1381	Q13315
-0.0914457	11.7432	-2.39558	0.0297944	0.14067	-4.10617	Q6PJG2
-0.0913492	13.8002	-1.65976	0.117311	0.32023	-5.31857	Q9NQC3
-0.0913025	12.6768	-0.737088	0.472219	0.693638	-6.37269	P05412
-0.0912026	13.8586	-2.84736	0.0120441	0.0803323	-3.22903	Q8NB42
-0.0911131	12.6577	-1.52139	0.148554	0.365755	-5.47489	Q6UWJ1
-0.0910722	13.2967	-2.6695	0.0172699	0.100309	-3.56974	Q9H2U2
-0.0908951	13.694	-1.40539	0.179882	0.408779	-5.6673	P35226
-0.0907302	13.4437	-2.16587	0.0465022	0.184574	-4.42553	P51608
-0.0906758	12.5611	-2.18454	0.0448725	0.180818	-4.48115	O43181
-0.0906561	13.051	-1.85977	0.0822503	0.26035	-4.99351	Q9BVP2
-0.0905658	11.3545	-2.03334	0.0597397	0.21435	-4.73409	Q9BY12
-0.0904792	12.1585	-2.87678	0.011343	0.0769588	-3.19408	Q96HW7
-0.0904182	13.4263	-3.07007	0.00763319	0.0598408	-2.76956	Q9Y3E0
-0.0903567	12.9272	-3.17867	0.00610284	0.0520872	-2.54812	O60353
-0.0903266	11.7432	-1.58855	0.132606	0.343391	-5.35778	Q08345
-0.0902658	12.6088	-2.06837	0.0559408	0.206636	-4.63219	Q9Y2P8
-0.0902093	12.2919	-2.07189	0.0555716	0.205798	-4.55729	P50851
-0.0901936	12.0088	-2.25294	0.0393415	0.167321	-4.36145	Q8NE01
-0.090096	12.4397	-1.24106	0.233271	0.473682	-5.81729	P13284
-0.0900008	12.7949	-2.29782	0.0360659	0.157644	-4.24395	O75380
-0.0899905	11.8944	-1.96252	0.0681471	0.23243	-4.84625	Q8WXE0
-0.0899812	12.986	-1.57657	0.135338	0.347185	-5.42888	P51970
-0.0897587	13.2639	-1.1883	0.252831	0.493526	-5.82093	O15162
-0.0897424	12.6407	-1.1128	0.282971	0.525352	-6.0002	Q13485
-0.0897318	12.961	-2.02996	0.0601188	0.214672	-4.72408	Q8IXI2
-0.0896695	12.2603	-1.28633	0.21745	0.4568	-5.79773	P08134
-0.0896521	13.6848	-3.00415	0.00874018	0.0655046	-2.84098	P61225
-0.0895866	13.0119	-2.25402	0.0392598	0.167086	-4.31907	Q8NAT1
-0.0894742	12.5147	-1.67797	0.113653	0.314054	-5.23278	Q7L7X3
-0.0894106	12.2613	-1.24801	0.230784	0.470761	-5.87579	P12694
-0.0893715	14.1161	-1.0424	0.313415	0.55788	-6.0854	P15121
-0.089368	13.022	-2.69867	0.0162834	0.0962799	-3.52636	P28331
-0.0892768	12.8542	-1.09955	0.288525	0.531808	-6.04303	Q8NCW5
-0.0891639	12.1145	-2.07211	0.0555486	0.205798	-4.64259	Q7Z7H8
-0.0888993	13.3088	-1.31996	0.206254	0.442485	-5.73259	P22694
-0.0888488	12.0791	-2.57325	0.0209495	0.113246	-3.72148	Q643R3
-0.0888446	11.6819	-1.63341	0.122784	0.328483	-5.26931	O60879
-0.0886297	12.6158	-1.48776	0.15713	0.377553	-5.5302	Q9UDY2
-0.0880368	11.5134	-1.85648	0.0827414	0.261021	-5.00364	Q8NEN9
-0.0879109	12.4284	-1.72643	0.104396	0.296801	-5.17814	P61018
-0.0878525	12.717	-1.53014	0.146389	0.362835	-5.5122	Q04446
-0.087848	13.0607	-1.3669	0.191404	0.423602	-5.63463	Q8N5M1
-0.0878053	12.4336	-2.06302	0.0565066	0.207916	-4.6875	Q9Y6M7
-0.0877127	10.9543	-1.14493	0.26983	0.513663	-5.9506	P36894
-0.0877048	11.8998	-2.73744	0.0150563	0.0911588	-3.38275	O76081
-0.0875669	13.6166	-1.46419	0.163381	0.386558	-5.49697	Q8TDB6
-0.0874537	14.2545	-2.22233	0.0417336	0.173171	-4.3761	O14681
-0.0874186	13.0056	-1.78689	0.0937763	0.281167	-5.13168	O15084
-0.0873901	12.9659	-1.74897	0.10032	0.290558	-5.19057	Q15907
-0.0873827	13.7513	-1.8623	0.0818743	0.259846	-5.00378	O95169
-0.0871918	11.6109	-2.02256	0.0609553	0.215722	-4.71333	Q7Z4W1
-0.087121	13.7078	-1.06538	0.303226	0.54718	-6.07199	Q16762
-0.0870402	12.5009	-0.948309	0.357708	0.598799	-6.1276	Q9NQ84
-0.0868123	12.401	-1.51226	0.150843	0.368825	-5.47324	O00468
-0.0867869	13.3439	-2.20641	0.0430297	0.176114	-4.38618	Q14980
-0.0866599	13.6154	-1.96951	0.0672723	0.230534	-4.83308	Q9UJS0
-0.0866087	12.9681	-1.22044	0.24077	0.482075	-5.89193	O43379
-0.086516	11.7068	-1.29094	0.215887	0.454355	-5.82422	Q9NXS2
-0.0864683	13.3525	-2.57913	0.0207046	0.112793	-3.7203	Q15005
-0.086403	13.8503	-2.31933	0.034588	0.155055	-4.21538	Q96BZ9
-0.086387	13.6758	-1.38599	0.185615	0.415164	-5.67698	O75695
-0.0862497	12.3854	-2.48764	0.0248433	0.125672	-3.87076	Q96ST3
-0.0861845	13.1027	-2.73097	0.0152547	0.0917887	-3.44125	Q9NVN3
-0.0860558	12.2565	-3.02254	0.00841651	0.0639979	-2.72291	P21359
-0.0858472	12.8487	-1.88915	0.0779721	0.252159	-4.96254	Q86TX2
-0.0858416	13.1421	-2.06878	0.0558976	0.206636	-4.61564	Q13439
-0.0857311	13.5595	-1.81433	0.0892788	0.271863	-5.01635	P08758
-0.0857283	11.1421	-1.24123	0.233212	0.473682	-5.88011	Q8TAA9
-0.0856632	13.956	-1.55704	0.139898	0.354413	-5.4637	Q70UQ0
-0.085386	14.0734	-2.24531	0.0399252	0.168892	-4.29828	Q9UBS4
-0.0853557	13.2129	-2.56754	0.0211899	0.113765	-3.72331	Q99766
-0.085336	13.4765	-1.67121	0.114999	0.316632	-5.30145	Q99519
-0.085249	14.7943	-1.87148	0.0805199	0.257433	-4.99321	Q9UKM9
-0.0849376	14.2111	-1.56826	0.137263	0.350735	-5.45184	P30040
-0.0848984	11.047	-2.01286	0.0620688	0.218437	-4.75282	Q14642
-0.0845822	14.0294	-2.46795	0.0258316	0.128913	-3.92276	P43243
-0.0845349	13.6585	-1.8861	0.0784071	0.253047	-4.94599	O15226
-0.0844631	13.8262	-1.38518	0.185859	0.415268	-5.68683	Q5RI15
-0.0844293	13.1418	-1.50297	0.153202	0.371946	-5.46744	Q14573
-0.0844067	11.6954	-0.916833	0.373453	0.614728	-6.20606	O75970
-0.0843283	14.8836	-1.50241	0.153345	0.371946	-5.53613	Q00765
-0.0843087	11.9553	-1.73566	0.102709	0.293689	-5.04708	Q9P2M7
-0.0842526	10.4862	-0.85658	0.404891	0.642766	-6.10881	P19544
-0.0842463	12.2972	-1.45188	0.166727	0.391536	-5.58598	Q8ND82
-0.0841704	13.4987	-1.22238	0.240059	0.481164	-5.88673	P27816
-0.0841604	13.5603	-2.66148	0.0175511	0.101502	-3.60005	Q96Q11
-0.0841468	13.9402	-1.55917	0.139394	0.353989	-5.41871	Q9HC35
-0.0840774	12.9492	-2.23802	0.0404912	0.16998	-4.35977	Q9Y3A6
-0.0840676	11.4812	-2.51474	0.0235417	0.121893	-3.8559	Q495W5
-0.0840372	12.6719	-1.45222	0.166635	0.391536	-5.5318	Q12840
-0.0839705	13.2419	-1.24999	0.230081	0.470761	-5.78605	P19474
-0.0839027	12.2972	-1.51369	0.150481	0.368486	-5.51764	Q8NG11
-0.083818	12.1476	-1.39406	0.183213	0.411984	-5.6947	Q8WY36
-0.0836601	11.9265	-1.98124	0.0658271	0.227222	-4.79295	Q5JU69
-0.083635	13.0996	-1.87407	0.0801431	0.256548	-4.79113	P35221
-0.0835747	10.2735	-0.70828	0.48942	0.706878	-6.39378	Q12770
-0.0834112	12.307	-0.804899	0.433206	0.665857	-6.29038	Q15052
-0.083383	12.968	-2.45728	0.0263828	0.130179	-3.96205	Q96AG3
-0.0833055	12.1292	-1.865	0.081473	0.259225	-4.99348	Q96AB3
-0.0830568	12.8298	-2.64859	0.0180122	0.103009	-3.57397	O75382
-0.0830337	13.514	-1.59827	0.130423	0.340113	-5.38718	Q14739
-0.083018	12.4736	-0.821326	0.424072	0.659836	-6.30658	Q9UDX5
-0.0829755	13.6574	-2.30836	0.035334	0.156673	-4.14295	Q9P2E9
-0.082974	12.7922	-1.43257	0.172091	0.399811	-5.64434	Q9Y3L5
-0.0828847	12.7759	-1.87893	0.079437	0.255716	-4.95396	P50148
-0.0828677	13.0035	-2.68561	0.0167184	0.098024	-3.55722	Q9UPN3
-0.0828001	10.9705	-1.51201	0.150906	0.368825	-5.51415	Q8NCE2
-0.0826719	13.0324	-2.44507	0.0270268	0.132362	-3.96517	Q9UPN4
-0.0825408	12.0634	-0.466553	0.647392	0.811795	-6.53911	P61970
-0.0824567	15.1086	-1.80583	0.0906508	0.275025	-5.08591	Q9UM00
-0.0824152	11.5226	-1.63909	0.121585	0.327081	-5.31401	Q5SVS4
-0.0823773	14.646	-1.06172	0.30483	0.549112	-6.08278	O43676
-0.0823769	12.6363	-1.71906	0.105761	0.299062	-5.20414	Q7Z5N4
-0.0822788	13.0619	-2.52727	0.0229617	0.11961	-3.72187	Q92817
-0.0822278	12.7594	-1.88763	0.0781882	0.252599	-4.96074	Q8IY17
-0.0821757	11.7607	-1.67748	0.113749	0.31418	-5.30083	Q8N3Z3
-0.0821644	14.0428	-1.26433	0.225031	0.466569	-5.8074	Q9BUE6
-0.0820686	14.2129	-1.0618	0.304795	0.549112	-6.06992	P61956
-0.082052	12.078	-1.84498	0.0844811	0.263629	-5.03792	Q96Q42
-0.08201	14.1713	-1.54513	0.142741	0.358283	-5.42494	Q9BWS9
-0.0818284	13.1596	-2.84094	0.0122026	0.0809609	-3.20888	Q13610
-0.0817762	12.282	-1.0591	0.305987	0.550096	-6.0855	P25208
-0.0816576	13.0695	-1.27115	0.222657	0.463476	-5.78245	P51809
-0.0816253	12.4223	-1.24667	0.231265	0.471229	-5.87739	Q14914
-0.0815703	12.4316	-1.14276	0.270704	0.514395	-5.99307	Q8NCC5
-0.0814286	12.3558	-1.61461	0.126821	0.334737	-5.38823	Q9Y315
-0.0813093	13.7887	-2.09568	0.0531331	0.199581	-4.59292	Q3ZAQ7
-0.0812829	12.8116	-1.59379	0.131425	0.342125	-5.42258	Q6ZXV5
-0.0812346	12.0025	-2.52576	0.0230308	0.119772	-3.77342	Q99569
-0.0811104	11.5634	-1.99342	0.0643558	0.223613	-4.77193	Q6ZMK1
-0.0810824	14.3955	-1.30025	0.212758	0.451065	-5.78622	Q96N66
-0.081079	12.9293	-1.52707	0.147147	0.363712	-5.48148	Q14653
-0.081034	12.4863	-1.10894	0.28458	0.527251	-6.0135	O14569
-0.080984	12.4523	-2.10406	0.052298	0.197504	-4.48866	Q12791
-0.0809699	11.6947	-1.23395	0.235835	0.476738	-5.87014	Q07617
-0.0808707	12.7954	-1.78703	0.0937521	0.281167	-5.09532	Q92506
-0.0808382	13.0882	-1.97045	0.0671551	0.230293	-4.81168	Q9H7Z7
-0.0807995	12.7488	-1.85957	0.0822805	0.26035	-5.01965	P19404
-0.0807858	13.0932	-2.21652	0.0422024	0.174393	-4.33282	Q9BXK5
-0.0805913	13.9978	-1.32847	0.203495	0.439142	-5.71074	O43852
-0.0805554	13.6087	-1.32729	0.203876	0.439477	-5.76437	Q07666
-0.0805543	15.6456	-0.890135	0.387173	0.627227	-6.22422	Q5TEC6
-0.0805249	13.0578	-1.59209	0.131807	0.342306	-5.414	Q96NT0
-0.0803676	13.0721	-2.74828	0.0147296	0.0903998	-3.36351	Q8IUR7
-0.0803161	12.4941	-2.56764	0.0211856	0.113765	-3.75154	Q9Y232
-0.0801823	13.7745	-1.16787	0.260732	0.502567	-5.91811	Q9Y223
-0.0799089	12.7769	-2.7395	0.0149937	0.0909669	-3.32059	Q6DKK2
-0.0797062	10.6298	-1.13334	0.274514	0.517984	-5.99158	Q8NC42
-0.0795685	12.2492	-2.18426	0.0448961	0.180818	-4.42636	Q9NVE5
-0.0795524	10.9343	-1.82967	0.086849	0.267813	-5.02405	O60238
-0.079538	12.0697	-1.08031	0.296737	0.541027	-6.06112	Q13509
-0.0794354	11.4809	-1.70099	0.10917	0.306093	-5.2356	Q8IVF7
-0.079426	11.6615	-1.53139	0.146082	0.36236	-5.4842	Q8WUF8
-0.079273	12.7511	-2.1983	0.0437048	0.177724	-4.42407	Q9NRS6
-0.0791059	11.6926	-1.16568	0.261592	0.50332	-5.92211	P28676
-0.0790897	13.6783	-2.08667	0.0540446	0.201961	-4.59373	Q15436
-0.0789901	13.8597	-2.4977	0.0243522	0.124386	-3.81646	O75369
-0.0789403	13.7353	-1.51536	0.150063	0.367747	-5.49819	Q14165
-0.0788545	12.5096	-1.31211	0.208825	0.445724	-5.79827	P49069
-0.0787929	12.3087	-1.9081	0.0753204	0.247134	-4.9056	Q92503
-0.0785591	13.1913	-1.92397	0.0731613	0.243087	-4.91526	Q15629
-0.0785272	12.9455	-1.87495	0.080015	0.256326	-4.87415	O75674
-0.0785231	11.3149	-1.92482	0.0730471	0.243087	-4.84194	Q5JVS0
-0.0784984	12.1639	-1.31533	0.207766	0.444668	-5.76484	Q6PCB0
-0.07846	13.2415	-2.22627	0.0414182	0.17243	-4.31539	Q9UHR4
-0.0783259	13.7214	-2.16726	0.0463788	0.184316	-4.49007	Q14344
-0.0782598	12.4895	-1.38522	0.185847	0.415268	-5.66458	O00746
-0.0782343	12.1923	-1.72809	0.10409	0.296199	-5.21894	O94766
-0.0781179	13.0403	-1.12394	0.278359	0.520843	-5.9913	Q8NBN7
-0.0781173	12.9132	-1.0234	0.322025	0.565584	-6.09844	Q01415
-0.0779795	13.8409	-1.22782	0.238065	0.478942	-5.89956	Q8N183
-0.0779165	13.5018	-1.32989	0.203037	0.438417	-5.77621	P15311
-0.0778676	13.383	-0.970689	0.346796	0.588704	-6.09058	P17693
-0.077796	11.188	-2.06351	0.0564539	0.207916	-4.66971	Q9UNK9
-0.0773246	13.132	-1.83927	0.0853573	0.264559	-5.04755	Q9UK61
-0.0771737	12.3588	-1.87614	0.0798411	0.256229	-4.96083	Q8N8J7
-0.0771455	12.5888	-2.21266	0.0425164	0.175037	-4.40115	Q14185
-0.0770857	12.3691	-2.32509	0.034202	0.154474	-4.20347	Q86TM6
-0.077084	11.7581	-1.35849	0.193997	0.42739	-5.74025	Q9BXW6
-0.0770798	13.2677	-2.88896	0.0110645	0.0763017	-3.11258	Q9H0U9
-0.077058	11.0614	-1.973	0.0668393	0.22971	-4.80331	Q9H668
-0.0769764	12.9774	-1.07401	0.299461	0.543832	-6.03366	Q9Y490
-0.0768864	13.9393	-2.31808	0.0346718	0.155321	-4.06659	O00425
-0.076802	12.1347	-1.43402	0.171683	0.399012	-5.60233	Q9NUN5
-0.0767627	12.5778	-1.72441	0.104769	0.297192	-5.18751	P62330
-0.0767486	12.5954	-1.90101	0.0763023	0.248372	-4.93219	Q9UJX4
-0.0767241	11.8033	-2.55812	0.0215923	0.114946	-3.7531	Q7Z7F7
-0.0766531	12.9006	-1.31827	0.206806	0.443351	-5.79066	O75431
-0.0765688	13.224	-1.38824	0.184944	0.414397	-5.67956	Q9P287
-0.076474	12.7412	-1.73617	0.102617	0.293689	-5.21292	Q9NPG8
-0.0762931	12.9367	-2.16095	0.0469412	0.185498	-4.36289	Q9BTU6
-0.0762765	13.6253	-2.4573	0.0263815	0.130179	-3.95597	Q9UQE7
-0.0761224	13.0182	-2.37518	0.0310115	0.144351	-4.09769	Q04726
-0.0760794	13.0704	-1.17684	0.257239	0.498119	-5.94058	P51991
-0.0760709	13.2674	-1.07813	0.297675	0.542425	-5.995	Q96H20
-0.0760511	11.582	-1.63346	0.122772	0.328483	-5.31966	Q9UQ53
-0.0759391	13.5322	-1.48696	0.157338	0.377553	-5.54117	Q9NUJ1
-0.0759367	13.1531	-0.954561	0.354636	0.595596	-6.17661	P46821
-0.0759202	13.5794	-1.78084	0.0947938	0.282232	-5.08012	Q9BUJ2
-0.0759119	12.7167	-0.722306	0.480999	0.700343	-6.38361	P63098
-0.0758436	11.6775	-1.56817	0.137285	0.350735	-5.41928	Q6P087
-0.0757505	13.6839	-2.02777	0.0603657	0.214789	-4.67292	O00115
-0.0755941	13.5129	-2.90881	0.0106248	0.0742442	-3.08993	P61019
-0.0755343	12.3074	-1.92895	0.072495	0.24226	-4.87928	Q8TBM8
-0.0754492	13.4289	-0.712967	0.486596	0.704414	-6.3755	Q96MX3
-0.0753867	12.9357	-0.952825	0.355487	0.596454	-6.17256	Q9HA64
-0.0753834	14.0969	-1.66049	0.117162	0.320021	-5.18531	Q9BRQ8
-0.0753625	12.9944	-1.6964	0.110052	0.308018	-5.27165	Q9BSJ8
-0.0752959	13.3984	-1.41714	0.176478	0.404047	-5.61678	P31947
-0.0752897	13.3498	-1.5993	0.130192	0.339933	-5.39996	Q86T03
-0.0752763	13.4946	-1.94856	0.0699265	0.236961	-4.87055	Q13190
-0.075237	12.492	-2.69038	0.0165583	0.0973574	-3.52686	Q9Y679
-0.0751403	12.6487	-0.903867	0.380075	0.621268	-6.23549	P40123
-0.0751282	14.2852	-1.70182	0.109012	0.305786	-5.26088	Q8TCJ2
-0.0750796	12.3584	-1.91134	0.074874	0.246582	-4.93897	Q15031
-0.0750724	13.6884	-1.24843	0.230635	0.470761	-5.87172	Q6RW13
-0.0750657	13.0803	-1.38227	0.186731	0.416629	-5.59565	Q8TBX8
-0.0750325	12.8236	-1.42063	0.175479	0.402768	-5.6423	O75746
-0.0750149	11.4176	-1.03616	0.316224	0.560507	-6.08009	O95427
-0.0749251	13.9815	-1.56409	0.138236	0.352094	-5.46472	P51571
-0.0747997	14.3055	-1.42514	0.174193	0.401317	-5.6129	P08195
-0.0747927	14.2943	-2.87213	0.0114511	0.0775254	-3.13434	Q9H254
-0.0747813	12.0729	-1.61751	0.126191	0.333912	-5.38852	Q8N2F6
-0.0747192	14.6053	-1.76656	0.0972356	0.284661	-5.12288	Q9BRT6
-0.0747115	13.0046	-2.5955	0.0200372	0.110397	-3.70694	P23458
-0.0746176	14.483	-1.33141	0.202547	0.43751	-5.73247	P20933
-0.0745263	10.3674	-1.62657	0.124239	0.330682	-5.34273	Q96GJ1
-0.0744633	13.7044	-1.84182	0.0849661	0.264204	-4.99837	Q14240
-0.0744369	13.3199	-1.33169	0.202458	0.43749	-5.73849	O00423
-0.0743723	11.0129	-1.51802	0.149396	0.366683	-5.52897	Q13608
-0.0743682	12.6632	-1.42055	0.175501	0.402768	-5.6452	P21953
-0.0743623	12.9576	-2.57152	0.0210219	0.113443	-3.77689	Q13033
-0.0743133	14.8857	-0.478903	0.638779	0.807048	-6.53308	P06703
-0.0742088	13.7205	-1.81933	0.0884804	0.270784	-5.08496	Q15413
-0.0740408	13.9209	-2.88772	0.0110926	0.076339	-3.1673	Q8TAF3
-0.0740139	12.7561	-1.0974	0.289435	0.532645	-5.94306	P11047
-0.0739166	9.19002	-0.5601	0.583518	0.772991	-6.45984	Q9H0L4
-0.0738621	13.6617	-0.665307	0.515757	0.727415	-6.39965	O95864
-0.0738271	13.1055	-1.85181	0.083444	0.262187	-4.9958	P55011
-0.0738206	12.0616	-1.95875	0.0686235	0.23355	-4.86204	Q8NI35
-0.0737714	11.5807	-1.54271	0.143325	0.358713	-5.48978	Q8NDZ4
-0.0737392	14.1551	-0.667421	0.514443	0.726374	-6.42233	P47224
-0.0736467	11.2496	-1.8281	0.0870945	0.268381	-5.06272	Q9UNY4
-0.0735786	13.4804	-1.25781	0.227316	0.468839	-5.77434	P21266
-0.0735718	12.7834	-1.76594	0.0973427	0.28471	-5.13601	Q96C23
-0.0734993	12.2863	-1.40023	0.181391	0.409641	-5.68669	Q15554
-0.0734595	13.9243	-1.91941	0.0737751	0.244009	-4.88291	Q16891
-0.0733511	12.3611	-1.32202	0.205582	0.441271	-5.6864	O75962
-0.0733053	12.0439	-1.81928	0.0884873	0.270784	-5.0557	Q5MIZ7
-0.0732981	12.8872	-1.01323	0.326705	0.569948	-6.11411	P13807
-0.0732346	12.3377	-1.93782	0.0713225	0.240142	-4.87188	Q9BWX5
-0.0731796	13.0425	-2.05235	0.0576494	0.210768	-4.58472	Q96P16
-0.0731311	12.3431	-1.94442	0.0704618	0.238262	-4.83762	Q96IW7
-0.0731065	14.7101	-1.16726	0.260974	0.502735	-5.93738	O75446
-0.0729106	12.0085	-1.86842	0.0809689	0.258273	-4.9981	Q9NZJ5
-0.072872	11.9939	-2.39461	0.0298514	0.140833	-4.10794	Q96RL7
-0.0728544	12.3133	-0.681206	0.50592	0.72031	-6.32016	Q86YB8
-0.0727709	12.611	-2.36544	0.0316092	0.146065	-4.05835	O60716
-0.0726538	13.2453	-1.73353	0.103097	0.294303	-5.21659	Q6UW02
-0.0725894	13.0728	-1.79995	0.0916107	0.276941	-5.11344	Q9BXB5
-0.0724828	12.9325	-1.82283	0.0879242	0.269911	-5.05946	Q07817
-0.072438	11.3104	-1.11419	0.282391	0.524892	-6.02733	Q9HCP0
-0.0723882	12.7415	-2.60564	0.0196342	0.108963	-3.6305	Q9NV66
-0.0722778	10.8506	-0.87199	0.396689	0.635408	-6.20869	Q96N64
-0.0722182	12.007	-1.56081	0.139008	0.353292	-5.45492	Q92930
-0.0721209	14.2542	-0.72917	0.47691	0.697353	-6.36396	O14494
-0.072044	12.8425	-1.64897	0.119526	0.323335	-5.3428	Q9BSF4
-0.0720079	13.2668	-1.82262	0.0879577	0.269911	-5.04755	Q9Y3A4
-0.0718233	13.2915	-1.70202	0.108973	0.305786	-5.20099	Q96NB3
-0.0717059	12.3369	-1.174	0.258341	0.499333	-5.95755	O15127
-0.071578	13.6315	-1.24856	0.230589	0.470761	-5.76706	P49257
-0.0715588	12.3985	-1.54246	0.143386	0.358713	-5.48904	Q52LR7
-0.0713315	12.1205	-1.93818	0.0712755	0.240112	-4.85215	P16278
-0.0711731	11.9642	-1.56385	0.138293	0.352094	-5.38956	P55212
-0.0710875	12.0103	-2.24251	0.0401423	0.169183	-4.32952	Q9BXP2
-0.0710587	13.148	-0.827676	0.420574	0.656809	-6.24551	Q15043
-0.071018	10.6572	-0.67061	0.512464	0.724907	-6.42016	Q9BRT8
-0.071	12.9351	-2.92975	0.0101796	0.0722546	-3.02907	Q96PY5
-0.0709586	14.0938	-1.47666	0.160047	0.381823	-5.57115	Q9BVK2
-0.0709519	13.7591	-1.79724	0.0920564	0.277889	-5.11933	P57105
-0.0708114	13.8095	-2.73606	0.0150983	0.0912411	-3.36937	Q14683
-0.07078	11.4563	-1.8477	0.0840676	0.263205	-4.99534	Q9NZI7
-0.0707634	12.2319	-1.19454	0.250454	0.492086	-5.91883	Q8N4L2
-0.0707612	13.936	-1.07556	0.298791	0.543358	-6.06404	Q9HDC9
-0.0707098	12.7627	-1.28476	0.217982	0.45751	-5.71049	O76041
-0.0706577	13.7025	-1.58727	0.132894	0.343715	-5.42227	Q5T3F8
-0.070578	12.3299	-1.58353	0.133744	0.34478	-5.4372	Q8TF42
-0.0702784	13.7588	-1.40095	0.181181	0.409391	-5.68301	P24752
-0.0702076	11.4832	-1.29569	0.214284	0.452625	-5.81176	Q9UK39
-0.0701848	12.5385	-1.0175	0.324734	0.567808	-6.08998	Q9HBR0
-0.0701314	13.3509	-1.52223	0.148345	0.365702	-5.49995	Q9NZ52
-0.0700842	10.5187	-0.902894	0.380575	0.621441	-6.21842	Q9UK53
-0.0699779	13.7039	-1.7358	0.102685	0.293689	-5.18169	P51153
-0.0698667	12.6342	-1.64746	0.119839	0.324012	-5.15925	Q86SQ0
-0.0698369	12.9239	-1.30092	0.212534	0.450893	-5.77064	Q99720
-0.0697799	13.2178	-1.54847	0.141939	0.358091	-5.35254	Q9P266
-0.0697144	13.4466	-1.07009	0.301167	0.545162	-6.0627	P54886
-0.069646	12.0971	-0.964937	0.349578	0.590605	-6.1658	Q96NW4
-0.069554	11.3434	-1.13735	0.272886	0.516671	-6.00213	Q969F1
-0.06951	12.7118	-0.930041	0.36679	0.60919	-6.21167	Q96C01
-0.0693212	13.9676	-1.29831	0.213407	0.45153	-5.79313	Q53S33
-0.069287	13.1972	-1.04379	0.31279	0.557689	-6.1012	A8CG34
-0.0692437	14.1639	-2.01484	0.0618403	0.218023	-4.72019	Q05048
-0.0692073	13.2757	-1.59303	0.131595	0.342125	-5.37219	Q96E39
-0.0691868	11.5528	-1.9803	0.0659413	0.227368	-4.80634	Q9Y2C4
-0.0691678	12.9288	-1.41064	0.178353	0.407157	-5.55897	P51636
-0.0691416	12.1582	-0.80834	0.431283	0.664816	-6.17636	Q03169
-0.0691351	13.4654	-1.72949	0.103835	0.295874	-5.20302	Q9H0E2
-0.069073	13.0151	-0.968379	0.347912	0.589696	-6.11565	Q8NI51
-0.0690582	13.259	-1.79414	0.0925688	0.278768	-5.05375	Q9H8M1
-0.0690444	13.3327	-1.50022	0.153906	0.372844	-5.54573	P11177
-0.0690201	12.8652	-0.559143	0.584155	0.773514	-6.45707	O75368
-0.0689313	11.5618	-1.2597	0.226652	0.468403	-5.83773	Q6STE5
-0.0689273	12.9919	-1.78561	0.09399	0.281167	-5.11807	Q86YP4
-0.0687802	11.7078	-1.56377	0.138313	0.352094	-5.41687	Q92609
-0.0687067	11.4645	-0.999591	0.333053	0.576473	-6.14225	Q5VZ89
-0.0686858	13.1402	-1.06554	0.303156	0.54718	-6.07685	P13747
-0.0686824	14.0704	-1.52196	0.148412	0.365702	-5.49089	P84095
-0.068674	13.238	-1.42453	0.174366	0.401317	-5.65494	Q9NTJ5
-0.0686176	11.7788	-0.941884	0.360884	0.60184	-6.1862	Q9GZU7
-0.068605	12.5695	-1.6505	0.119209	0.32285	-5.33521	Q9NXN4
-0.0686024	15.1604	-1.17274	0.258831	0.499973	-5.77727	P07355
-0.0685978	11.7454	-1.44979	0.167301	0.392285	-5.58769	Q9Y4C2
-0.068556	13.4922	-1.17987	0.256067	0.497378	-5.95473	Q96AY3
-0.0685313	11.4053	-1.24889	0.230473	0.470761	-5.85055	Q6VMQ6
-0.0685243	10.5889	-0.895497	0.384391	0.624759	-6.23272	Q9BYM8
-0.0684993	13.2751	-1.84427	0.0845894	0.263629	-4.90638	Q9BYT8
-0.0684923	11.1609	-0.85208	0.407307	0.64423	-6.27095	Q9UMR2
-0.0684639	12.282	-0.830035	0.41928	0.655899	-6.27284	Q96I34
-0.0684024	13.8456	-1.77029	0.0965937	0.284305	-5.14188	O95772
-0.0683306	13.3815	-1.74468	0.101085	0.291597	-5.17386	P01112
-0.0681158	13.2824	-0.996938	0.334298	0.577232	-6.14806	O00258
-0.0681011	13.5118	-1.0691	0.301597	0.545471	-6.02253	Q9HB40
-0.0680849	12.8142	-1.10184	0.287559	0.530587	-6.04059	P41208
-0.0680506	11.0967	-0.999496	0.333097	0.576473	-6.13493	O75600
-0.0680406	12.042	-1.76805	0.0969785	0.284305	-5.12449	Q8NDI1
-0.0680363	11.9051	-1.74498	0.101031	0.291573	-5.13343	Q6P4Q7
-0.068032	13.2473	-1.13935	0.272078	0.51579	-5.99993	Q8WUM4
-0.0679694	14.3951	-0.714226	0.48584	0.704131	-6.38949	O94817
-0.0679396	15.9717	-0.836377	0.415812	0.654039	-6.25075	P62805
-0.0679088	13.5886	-1.1437	0.270324	0.514137	-5.99399	P04062
-0.0679087	14.0357	-1.03775	0.315508	0.559867	-6.09334	Q15124
-0.0678411	11.7555	-1.05124	0.309465	0.554288	-6.06333	Q9BWQ6
-0.0678281	12.4824	-0.664322	0.51637	0.727484	-6.4125	P00492
-0.0677911	11.9776	-2.70095	0.0162088	0.096019	-3.49774	Q9NVH2
-0.0677592	12.6972	-1.03289	0.317702	0.561985	-6.07855	P16083
-0.067722	13.76	-1.46932	0.162004	0.384166	-5.59534	Q9Y548
-0.067529	11.8871	-1.54679	0.142342	0.358109	-5.47051	O15155
-0.067478	12.539	-1.34272	0.198941	0.433134	-5.75634	P05166
-0.0674735	13.1756	-1.40103	0.181158	0.409391	-5.67485	P26572
-0.0673613	11.5958	-1.20233	0.247511	0.489032	-5.87631	Q6NUS6
-0.0673198	11.5178	-1.25132	0.229608	0.470761	-5.84906	O75044
-0.0672432	13.0719	-0.722198	0.481064	0.700343	-6.35938	O60271
-0.067241	12.7572	-1.49846	0.154356	0.373476	-5.52833	Q5THJ4
-0.0670528	11.9911	-0.925914	0.368863	0.610702	-6.18458	A6NHX0
-0.06703	12.5858	-1.1242	0.278255	0.520843	-6.01649	Q9H6H4
-0.0669004	12.6962	-1.59113	0.132023	0.342692	-5.4199	O75529
-0.0668596	11.4471	-1.47276	0.161083	0.382702	-5.584	Q8IWT6
-0.066858	12.757	-1.17501	0.257949	0.498881	-5.93663	P00749
-0.0668516	14.2447	-0.841268	0.413151	0.651451	-6.26736	Q14554
-0.0668456	13.2152	-2.49281	0.0245896	0.124936	-3.86532	O00443
-0.0666841	12.9157	-2.17047	0.0460954	0.18344	-4.46425	P82094
-0.0666747	14.6661	-1.53714	0.144675	0.360429	-5.30244	Q8N7R7
-0.0666558	12.5842	-1.60979	0.127874	0.336109	-5.32069	Q9NVX2
-0.0666009	11.5149	-1.08443	0.294964	0.5392	-6.02543	P55210
-0.0665055	12.8142	-0.571141	0.576197	0.767005	-6.48326	Q00013
-0.0664524	13.3337	-1.11975	0.280086	0.522002	-6.00972	Q9NX70
-0.0664412	11.6575	-1.78578	0.0939617	0.281167	-4.91816	Q14644
-0.066404	13.7226	-1.2977	0.213611	0.451657	-5.81597	Q9Y672
-0.0663198	12.1085	-1.9095	0.0751274	0.24667	-4.81315	Q5TGY3
-0.0661868	12.4855	-1.83297	0.0863327	0.266591	-5.03723	Q9Y4A5
-0.0661557	8.03694	-0.475808	0.640932	0.808321	-6.53102	Q8IVP5
-0.0661225	10.3957	-0.59099	0.563155	0.758616	-6.42822	P10074
-0.0660673	12.9612	-1.32247	0.205437	0.441181	-5.76774	Q86YQ8
-0.0660366	14.008	-1.08305	0.295559	0.53966	-6.05436	O95299
-0.0657939	12.7126	-1.79233	0.0928684	0.279403	-5.08968	Q9GZR7
-0.0657589	12.143	-1.47355	0.160874	0.382512	-5.54546	P49759
-0.0657548	11.3476	-1.46252	0.163831	0.386633	-5.59843	Q9BYW2
-0.0657227	12.4764	-2.31181	0.0350979	0.15623	-4.19662	Q9UBN7
-0.0657028	12.6343	-1.3045	0.211341	0.44927	-5.73462	O00291
-0.0656445	13.5881	-1.34363	0.198653	0.432658	-5.75901	Q8TC12
-0.0655824	13.2072	-1.77485	0.0958121	0.283821	-5.15389	Q14BN4
-0.0655049	14.8504	-0.719329	0.482779	0.701627	-6.3852	P00338
-0.0654663	11.9718	-1.31662	0.207343	0.443913	-5.78799	Q15418
-0.065352	14.1633	-1.29924	0.213095	0.451475	-5.79265	E9PRG8
-0.0652976	14.0193	-1.69588	0.110153	0.308134	-5.20997	Q9NQB0
-0.0651877	13.2821	-0.893068	0.38565	0.626007	-6.23281	Q6IQ32
-0.065156	11.3175	-1.28055	0.219419	0.45967	-5.83682	Q9Y5W7
-0.0651276	12.7952	-2.30557	0.0355269	0.157058	-4.19526	Q2TB10
-0.0650056	12.3814	-1.64727	0.119879	0.324012	-5.31438	Q8N5G2
-0.0649232	11.1901	-2.25045	0.0395312	0.167901	-4.34349	Q9BZ67
-0.0648886	13.9849	-0.540939	0.596336	0.782249	-6.50009	P52565
-0.0648469	14.4901	-0.948617	0.357557	0.598799	-6.13774	Q9C0H6
-0.064832	11.4665	-0.960274	0.351845	0.592924	-6.15037	O15525
-0.064812	14.0402	-1.86319	0.0817412	0.259555	-5.01593	Q99735
-0.0647329	13.4549	-1.03787	0.315451	0.559867	-5.93347	Q9UHB6
-0.0647073	10.5102	-1.14666	0.269135	0.51296	-5.84912	O15229
-0.0645219	12.973	-2.49069	0.0246932	0.125315	-3.81255	Q9P275
-0.0645176	13.0424	-1.68104	0.113046	0.312787	-5.28862	Q7Z406
-0.0645121	13.4827	-1.2221	0.240159	0.481164	-5.89346	Q6DD88
-0.064509	13.4881	-1.31277	0.208607	0.44541	-5.79347	Q8IXM6
-0.0644768	10.1241	-0.877356	0.393859	0.632482	-6.23409	Q969Y2
-0.0643987	13.1358	-1.63309	0.122851	0.328524	-5.274	Q8IZP0
-0.064313	12.9409	-1.24489	0.2319	0.471963	-5.84983	Q8N3U4
-0.0643056	13.4096	-0.341283	0.737532	0.868452	-6.57213	P07108
-0.064267	12.7984	-1.36436	0.192182	0.424909	-5.67167	O75317
-0.064206	14.3661	-0.924572	0.369539	0.61134	-6.2167	Q9UBX3
-0.064205	14.2014	-1.08163	0.296168	0.540303	-6.04304	P46977
-0.0641446	12.0936	-0.779436	0.44761	0.673498	-6.33204	Q9C0H2
-0.0641427	13.4193	-0.620339	0.544163	0.74659	-6.37912	Q969T9
-0.0640603	13.5669	-1.27946	0.219794	0.460253	-5.79814	Q9Y3C1
-0.0639653	13.2283	-1.87817	0.0795474	0.25581	-4.95882	Q5NDL2
-0.0637962	12.3386	-1.17278	0.258816	0.499973	-5.89453	Q9UIS9
-0.063762	12.6089	-1.14887	0.268249	0.511656	-5.98943	Q92830
-0.0636464	13.2478	-1.59991	0.130056	0.33986	-5.38579	Q8NBZ7
-0.0635846	14.4507	-1.37522	0.188863	0.420333	-5.68976	O75396
-0.063563	13.3579	-1.07166	0.300481	0.544631	-6.06724	Q9P2B4
-0.0635148	12.8321	-2.00103	0.0634514	0.221481	-4.77509	O15269
-0.0633221	13.2572	-1.11009	0.2841	0.526826	-6.02657	P31937
-0.0633003	13.0527	-1.18995	0.252199	0.493055	-5.89001	Q8IWB1
-0.0632975	12.2014	-1.1322	0.274981	0.518323	-5.96991	Q9H6L2
-0.0632421	11.9951	-1.24937	0.230301	0.470761	-5.86679	Q96AE7
-0.063221	13.2126	-1.21627	0.242312	0.483014	-5.90848	Q9NRG4
-0.0632085	13.2951	-0.853007	0.406809	0.643927	-6.25645	Q9H4A4
-0.063134	13.3505	-1.64348	0.120666	0.32558	-5.35081	Q9HCC0
-0.063108	12.441	-0.789835	0.441691	0.671739	-6.33207	Q92783
-0.0630544	13.3365	-0.961348	0.351322	0.592256	-6.17702	O95070
-0.063027	12.3451	-1.78426	0.0942179	0.281475	-5.08652	Q7L099
-0.0630259	14.5407	-1.5094	0.151566	0.369277	-5.50775	P61026
-0.0630202	12.0394	-1.96362	0.0680087	0.232084	-4.8149	Q9H8M2
-0.0629689	12.6326	-1.94857	0.0699242	0.236961	-4.80935	Q9P1U0
-0.062937	13.0448	-1.54663	0.14238	0.358109	-5.44866	Q99986
-0.0628652	12.5194	-0.768215	0.454052	0.678977	-6.34365	P51808
-0.0628294	12.1454	-0.989814	0.337658	0.580413	-6.11877	P15289
-0.0625522	11.9499	-1.13422	0.274157	0.517917	-5.99604	O43933
-0.0624837	13.9401	-0.691888	0.499371	0.715025	-6.37163	Q9Y3A5
-0.0624669	14.4281	-1.29534	0.214404	0.452726	-5.77343	P22626
-0.0624657	12.4586	-1.27342	0.221872	0.462597	-5.80582	Q8N0V3
-0.0624655	11.7265	-1.63682	0.122063	0.327775	-5.31798	O43166
-0.0624092	13.5265	-1.19654	0.249695	0.491358	-5.9081	Q9Y6C9
-0.0623436	12.8845	-1.6253	0.124511	0.330858	-5.33155	Q16875
-0.062216	12.887	-2.3602	0.0319351	0.147355	-4.13696	Q8IY18
-0.0620886	12.8565	-1.24401	0.232215	0.472276	-5.88053	Q8IZ81
-0.0620509	12.5212	-1.60114	0.129783	0.339287	-5.37802	O43150
-0.0620422	13.333	-1.17772	0.256901	0.497765	-5.954	Q8WUH1
-0.0620135	12.0453	-1.36387	0.192335	0.424944	-5.69362	Q96Q89
-0.0619615	11.5799	-1.19224	0.251327	0.49232	-5.93006	Q8TD22
-0.0619101	11.9487	-1.2862	0.217493	0.4568	-5.78728	Q96EZ8
-0.061818	12.5508	-0.887563	0.388513	0.628219	-6.24072	Q13409
-0.0618014	14.4839	-1.41344	0.177546	0.405902	-5.66557	O15258
-0.0616868	12.1378	-1.5286	0.146768	0.363276	-5.46868	Q14558
-0.0616827	13.3757	-1.12045	0.279799	0.522002	-5.97968	Q9UHA3
-0.0616307	13.7899	-1.02369	0.321893	0.565584	-6.09934	Q9H6K4
-0.0615704	11.4006	-1.22813	0.237954	0.478871	-5.87218	Q9NRC1
-0.061556	11.0409	-0.981004	0.341846	0.584318	-6.16357	A0A2R8YFR7
-0.0615326	13.7271	-1.65441	0.118405	0.321546	-5.28368	Q8N5K1
-0.0615222	13.0606	-0.73321	0.474513	0.695872	-6.31647	P29144
-0.0615073	12.5198	-1.82418	0.0877114	0.269588	-5.05414	Q01167
-0.0614477	12.9068	-1.34911	0.196927	0.430807	-5.71819	Q9H7F4
-0.0614421	12.3977	-1.72984	0.103771	0.295823	-5.22251	Q2LD37
-0.0612478	10.0853	-0.859012	0.403589	0.641731	-6.22867	Q717R9
-0.0612072	14.7746	-1.21645	0.242244	0.483014	-5.90503	P11233
-0.0612024	13.959	-2.09945	0.0527563	0.19864	-4.57986	Q2KHT3
-0.0611997	14.2573	-2.39951	0.0295652	0.140217	-4.01044	P60953
-0.0610652	13.343	-1.27001	0.223054	0.463997	-5.84414	Q5W0Z9
-0.060969	13.2364	-1.42861	0.173208	0.401224	-5.56349	Q6ZQQ6
-0.0609438	11.2878	-1.45092	0.166991	0.391958	-5.59066	Q9UBI1
-0.0609188	12.3676	-1.57962	0.134639	0.345957	-5.44277	O00754
-0.060888	13.2284	-1.45796	0.165068	0.388508	-5.61059	Q6UXV4
-0.060857	12.8088	-1.98455	0.065424	0.226203	-4.79117	Q9NV88
-0.0608504	13.3831	-1.04719	0.311272	0.55595	-6.09774	Q6P4A7
-0.0608098	12.1383	-1.64388	0.120583	0.325496	-5.30968	Q14156
-0.060804	12.7054	-0.861941	0.402025	0.640213	-6.22784	Q68DH5
-0.0607353	11.8415	-1.05718	0.306833	0.551145	-6.03511	P13637
-0.0606788	11.8615	-1.22614	0.238678	0.479563	-5.88025	Q9UGQ3
-0.0606365	11.9447	-1.84498	0.084482	0.263629	-5.02331	P16157
-0.0606067	13.3022	-1.08597	0.294302	0.538613	-6.01686	Q14204
-0.0605427	13.626	-1.77242	0.0962281	0.283821	-5.03242	Q9NZM5
-0.060512	12.446	-0.931827	0.365895	0.608098	-6.21003	Q9Y2Y0
-0.0604397	11.0015	-0.769851	0.453109	0.678387	-6.30731	Q9Y2L9
-0.0603396	13.0209	-1.5425	0.143376	0.358713	-5.43126	Q9ULH0
-0.0602	12.7539	-0.979569	0.342532	0.584318	-6.16495	Q92504
-0.0601874	13.4194	-0.81332	0.428508	0.662925	-6.27625	Q96P70
-0.0601862	11.1455	-0.904361	0.379821	0.621268	-6.22217	Q15102
-0.0601731	13.4061	-0.71874	0.483132	0.701645	-6.38621	P98179
-0.0601071	13.194	-0.981438	0.341639	0.584318	-6.14896	O75116
-0.0600783	12.3249	-1.83508	0.0860048	0.26599	-4.98826	Q9NRW3
-0.0600694	13.1008	-1.72252	0.105119	0.297648	-5.20324	P46100
-0.0600681	12.4619	-1.09414	0.290817	0.534252	-6.01942	Q96GZ6
-0.0600447	12.47	-1.3542	0.195331	0.42898	-5.74568	Q32NB8
-0.0599895	11.72	-1.91069	0.0749635	0.246582	-4.90237	Q12893
-0.0599608	11.6035	-0.928646	0.36749	0.609705	-6.18838	Q2TAA2
-0.059884	12.8902	-0.920379	0.371656	0.613072	-6.22054	Q96RD7
-0.0598152	12.9913	-1.10657	0.285571	0.52862	-6.01639	Q02809
-0.059805	10.1596	-1.43883	0.170338	0.396712	-5.58767	Q7Z7A4
-0.0597627	13.8862	-1.12519	0.277846	0.520744	-6.01275	Q5SSJ5
-0.0597509	12.1445	-1.9167	0.0741429	0.244885	-4.8417	Q8IXH7
-0.0597481	12.1522	-1.03887	0.315	0.559867	-6.10621	Q7Z2Z2
-0.0596985	12.2127	-1.16061	0.263587	0.505344	-5.94437	Q96HH6
-0.0596595	13.9844	-1.55745	0.139801	0.354413	-5.41976	P55795
-0.0596569	13.3709	-1.64995	0.119323	0.322926	-5.31479	P31930
-0.0595974	11.635	-1.27076	0.222793	0.463606	-5.81757	P04150
-0.0595482	11.509	-0.956394	0.353739	0.594723	-6.16873	Q5VWN6
-0.0592879	12.751	-2.28909	0.0366826	0.159345	-4.20042	Q9C037
-0.0592042	13.6522	-0.759388	0.459159	0.683533	-6.3328	Q16658
-0.0591449	15.2415	-0.832919	0.417701	0.655029	-6.29208	O14949
-0.0588543	12.8971	-1.40172	0.180956	0.409391	-5.66037	Q9H082
-0.058847	13.4694	-1.62366	0.124864	0.331377	-5.36361	Q96JM2
-0.0588164	12.6997	-1.79099	0.0930915	0.279807	-5.12346	Q8WVM8
-0.0587404	11.8379	-0.953318	0.355245	0.59637	-6.18998	Q86YV5
-0.0586094	12.997	-1.29897	0.213185	0.451514	-5.79998	Q9NRL3
-0.0585518	13.6824	-1.0448	0.312339	0.557366	-6.09653	P08559
-0.0585514	13.1948	-1.52519	0.147611	0.364289	-5.48191	Q6P9B6
-0.0585277	11.5344	-1.23711	0.234694	0.475345	-5.87372	P48200
-0.0585041	13.2371	-0.780319	0.447105	0.673382	-6.32406	P52815
-0.0584257	12.7717	-1.00105	0.332369	0.575687	-6.11646	Q9UNF1
-0.058383	13.8078	-1.06494	0.303417	0.547349	-6.05069	P62993
-0.0583584	13.3782	-2.09802	0.0528992	0.198822	-4.58422	O43464
-0.0581927	12.9814	-0.936419	0.363601	0.605372	-6.20578	P56556
-0.0581623	12.1922	-1.53307	0.145671	0.362052	-5.47053	Q96EP1
-0.058093	13.6136	-0.66473	0.516116	0.727484	-6.41423	Q9P0B6
-0.0580926	12.7754	-1.09316	0.291233	0.534861	-6.03774	Q3V6T2
-0.0578501	12.7042	-0.846071	0.410549	0.648381	-6.22516	P58335
-0.0576636	12.957	-2.09912	0.0527892	0.198645	-4.55766	Q9BSD7
-0.057594	13.7921	-0.754542	0.461978	0.686433	-6.35954	Q96I36
-0.05751	11.032	-1.03439	0.317023	0.561513	-6.11075	Q9NXU5
-0.0574991	13.0267	-1.89052	0.0777777	0.251659	-4.89379	P53992
-0.057438	11.6209	-0.966059	0.349035	0.590278	-6.17791	Q9Y6D6
-0.0574042	12.166	-1.46686	0.162663	0.385149	-5.53535	Q68DK7
-0.0573668	12.5267	-1.58448	0.133529	0.344644	-5.40726	Q9C0B5
-0.0573157	13.5472	-1.38603	0.185604	0.415164	-5.61057	Q8NBL1
-0.0571583	11.2787	-1.53235	0.145847	0.362346	-5.47696	Q7Z5Q1
-0.0571191	13.2346	-1.46841	0.162247	0.384453	-5.49427	Q01968
-0.0571154	12.1685	-0.651048	0.524672	0.732449	-6.3834	P27701
-0.057014	11.6737	-1.92822	0.0725931	0.24226	-4.89566	Q969S9
-0.05699	14.204	-0.883419	0.390677	0.629359	-6.25368	Q96RQ1
-0.0569858	13.5036	-1.33864	0.200236	0.434903	-5.73532	P18887
-0.0569711	13.2885	-1.35702	0.194454	0.427901	-5.72644	Q13425
-0.0569582	12.8629	-1.00797	0.329143	0.572775	-6.06341	Q8IUH4
-0.056901	13.4179	-0.832268	0.418057	0.655092	-6.2505	Q14119
-0.0568393	13.4334	-0.989775	0.337677	0.580413	-6.10448	P29279
-0.0567393	12.1476	-1.65846	0.117576	0.320398	-5.27805	P10253
-0.0567072	13.7099	-1.0303	0.318879	0.562675	-6.05236	P41567
-0.0566818	11.628	-1.56297	0.138499	0.352285	-5.45322	Q9H0H0
-0.0566622	13.0038	-0.813485	0.428416	0.662925	-6.31301	Q14318
-0.0565822	13.821	-1.60984	0.127862	0.336109	-5.37743	Q9H0U3
-0.0565738	13.0233	-1.10232	0.287359	0.530529	-6.01695	Q96PC5
-0.0564757	11.9951	-1.6705	0.115142	0.316779	-5.23751	P01033
-0.0564634	11.1004	-1.21364	0.243283	0.484245	-5.88812	Q92993
-0.0563638	12.4164	-0.908192	0.377857	0.619538	-6.08924	Q6ZUT6
-0.0562482	14.2406	-1.19097	0.251812	0.492604	-5.92554	P39656
-0.0562249	13.2857	-1.35142	0.196203	0.429995	-5.72877	Q16795
-0.0562177	11.8344	-1.03027	0.31889	0.562675	-6.11491	Q7L1T6
-0.0561322	9.97337	-0.551062	0.589546	0.77755	-6.4756	P49810
-0.0560869	13.9849	-1.26869	0.223512	0.464488	-5.84343	P61009
-0.0559863	11.0291	-0.591046	0.563118	0.758616	-6.4714	Q86XP1
-0.0559463	13.088	-1.11979	0.280073	0.522002	-5.99366	P29597
-0.0559429	11.6892	-1.04961	0.310191	0.555278	-6.08729	Q32NC0
-0.055787	13.1223	-1.91651	0.0741688	0.244885	-4.88205	O75381
-0.0557764	11.8369	-1.44409	0.168874	0.394082	-5.62908	Q15526
-0.0557503	9.38089	-0.61754	0.545959	0.747757	-6.44372	Q2V2M9
-0.0557407	13.6676	-0.672593	0.511235	0.723791	-6.41448	P06756
-0.0557372	13.3665	-1.39479	0.182995	0.411826	-5.67196	Q8NCN5
-0.0557169	12.5218	-1.42378	0.17458	0.401598	-5.62248	Q8N3D4
-0.0557143	11.2892	-0.926501	0.368568	0.610576	-6.20882	Q5T4F4
-0.0556921	12.1155	-0.626052	0.540507	0.743684	-6.43366	Q99836
-0.0556111	13.5958	-1.82115	0.088191	0.270495	-5.00934	Q969G3
-0.0555579	13.3521	-0.839692	0.414007	0.652209	-6.2692	Q9NVQ4
-0.0554935	12.3078	-0.783857	0.445088	0.672448	-6.3368	O00142
-0.0554662	13.171	-0.868105	0.398746	0.636923	-6.26705	P62873
-0.0554423	12.7122	-1.97922	0.0660732	0.227698	-4.71256	O60941
-0.0553933	11.9247	-1.13002	0.275867	0.519043	-6.00183	Q8WUK0
-0.055194	12.8826	-1.65542	0.118198	0.321122	-5.33335	Q9BV36
-0.0551065	12.0109	-1.31374	0.208289	0.445238	-5.63078	P15291
-0.0550958	12.5988	-1.47914	0.159392	0.380549	-5.49973	Q96JN0
-0.0550285	16.1123	-0.63815	0.53281	0.738738	-6.38207	P31152
-0.0550051	12.8698	-0.727444	0.477936	0.698616	-6.29917	O96011
-0.0549983	13.3569	-0.493704	0.628526	0.801132	-6.5254	Q15843
-0.0549503	13.2243	-1.02094	0.323154	0.566103	-6.05312	O60784
-0.0548096	13.2542	-0.814104	0.428072	0.662725	-6.30934	Q9NVH6
-0.0547243	12.9617	-1.43038	0.172708	0.400912	-5.6067	O43826
-0.0546921	13.8553	-1.33448	0.201562	0.437015	-5.72166	O75394
-0.0546849	13.2727	-2.15172	0.0477745	0.186343	-4.51998	Q9UMX3
-0.0545751	13.2385	-1.70442	0.108517	0.305028	-5.19391	Q8NI27
-0.0545725	13.6072	-1.20663	0.245896	0.486773	-5.87278	Q8NEJ9
-0.054571	11.6625	-1.2972	0.213779	0.451862	-5.7828	Q9NQH7
-0.0545549	14.1527	-1.42443	0.174394	0.401317	-5.6385	Q9UHW9
-0.0545257	11.9656	-0.783656	0.445202	0.672448	-6.31289	Q13017
-0.0544866	11.6911	-1.21812	0.241625	0.482975	-5.89074	Q96GX5
-0.0544029	12.4471	-0.675614	0.509367	0.722769	-6.3994	Q9UNL4
-0.0543855	14.5649	-0.969964	0.347146	0.588981	-6.15432	Q5XKP0
-0.0542828	11.5907	-1.42474	0.174308	0.401317	-5.65468	Q8NHP8
-0.054163	13.2996	-0.555262	0.586741	0.775874	-6.44265	Q5TFE4
-0.0541171	13.72	-1.31401	0.208201	0.445238	-5.78048	Q16740
-0.054112	12.7168	-1.55604	0.140135	0.354871	-5.44405	O75528
-0.0540784	13.3181	-1.00342	0.331261	0.574873	-6.14169	P04844
-0.053984	13.6178	-1.19268	0.251162	0.49232	-5.94018	Q9Y512
-0.0536907	12.4933	-0.932829	0.365393	0.607832	-6.2091	O95562
-0.053652	10.5855	-0.772167	0.451776	0.677246	-6.34597	Q9UKT5
-0.0536497	11.5759	-1.38407	0.186191	0.415715	-5.65687	Q9BW72
-0.0535157	13.2864	-1.80004	0.0915971	0.276941	-5.08654	P07954
-0.0535012	13.553	-0.811161	0.429709	0.663842	-6.29983	P06865
-0.0534789	13.7572	-1.25144	0.229567	0.470761	-5.85617	Q9NY35
-0.0532957	14.2881	-1.19275	0.251132	0.49232	-5.94009	P10619
-0.0532598	13.5896	-1.11674	0.281335	0.523547	-5.99389	Q9ULR0
-0.0531799	14.1763	-1.73572	0.1027	0.293689	-5.14108	Q9H3N1
-0.0531095	12.425	-1.54186	0.143531	0.358713	-5.36899	P57078
-0.0530531	12.1507	-1.42519	0.17418	0.401317	-5.58736	Q9NYL2
-0.0529312	12.6007	-0.940795	0.361425	0.602502	-6.16718	P24468
-0.052912	12.8302	-0.608881	0.551536	0.750479	-6.46045	Q9Y5Z4
-0.0529064	12.6121	-1.02931	0.319331	0.562848	-6.04372	Q9NNX1
-0.0528573	12.2312	-1.12004	0.27997	0.522002	-5.99379	Q9BWJ5
-0.052817	11.4942	-0.511616	0.616223	0.794867	-6.48691	Q9UPY5
-0.0528045	12.9076	-1.14962	0.267949	0.511472	-5.96861	Q7KYR7
-0.0527542	12.8266	-0.509177	0.617891	0.795072	-6.50356	P16152
-0.0527386	11.3392	-1.06391	0.303869	0.548007	-6.07422	O75379
-0.052716	13.2198	-0.721178	0.481673	0.700343	-6.38311	Q9BRN9
-0.0527039	14.3023	-0.873574	0.395852	0.634894	-6.24835	O43920
-0.052664	13.1666	-0.790097	0.441543	0.671739	-6.33186	Q9H0B6
-0.0526451	13.3702	-1.25658	0.227749	0.469426	-5.85214	Q8WXI9
-0.0525943	12.4977	-1.60216	0.129556	0.339115	-5.35951	Q9NUL3
-0.0524727	12.9316	-1.55798	0.139674	0.354272	-5.45175	Q9H0H5
-0.0524156	12.9675	-0.715867	0.484854	0.703485	-6.35228	Q9NUQ9
-0.0523728	12.1889	-1.25415	0.228607	0.470183	-5.83401	O15085
-0.0523074	12.9383	-0.784546	0.444696	0.672448	-6.30829	P12532
-0.0522709	11.3721	-0.720658	0.481984	0.700634	-6.3616	P0C7P0
-0.0522663	13.6187	-1.54068	0.143815	0.358996	-5.46384	P18031
-0.0521892	14.0471	-1.42479	0.174292	0.401317	-5.54176	Q6NYC8
-0.052127	12.1672	-1.63757	0.121904	0.32766	-5.30249	O95758
-0.0520202	11.6238	-0.862696	0.401623	0.639734	-6.22219	Q9UQ49
-0.0520027	10.2776	-0.251954	0.804429	0.906385	-6.60028	O43761
-0.0519616	11.5916	-0.563383	0.581336	0.770753	-6.47646	Q9NRR5
-0.0519572	12.9457	-1.49609	0.154968	0.374238	-5.47694	P46939
-0.0518906	12.417	-1.45567	0.165691	0.389829	-5.61365	Q7Z388
-0.0518584	12.4133	-1.36923	0.190688	0.42276	-5.67887	Q13330
-0.0517681	12.8074	-1.44774	0.167867	0.392894	-5.60761	Q9Y6X3
-0.0517569	13.2089	-0.914911	0.37443	0.615393	-6.18633	Q00653
-0.0516296	11.8031	-0.915755	0.374001	0.614848	-6.22475	Q8N201
-0.0516026	12.686	-1.38714	0.185271	0.414836	-5.68085	Q86XL3
-0.0515474	12.4974	-0.554066	0.587539	0.776202	-6.46402	Q9UMS0
-0.0515184	11.4469	-0.789042	0.442141	0.671846	-6.31833	Q8NAN2
-0.0514694	13.3485	-1.0024	0.331737	0.575345	-6.03704	P04181
-0.0513988	12.606	-1.19542	0.25012	0.491816	-5.90794	Q9UIF9
-0.051368	13.4666	-1.25422	0.228582	0.470183	-5.86842	Q9BPW8
-0.0513653	13.5016	-1.50373	0.153007	0.37164	-5.48539	Q8IX12
-0.0513222	13.1163	-0.931659	0.365979	0.608098	-6.18902	O75688
-0.0511754	12.3406	-1.12382	0.278412	0.520843	-6.01691	Q8TBP6
-0.0510698	13.806	-0.826416	0.421267	0.657564	-6.23008	Q8NBJ5
-0.0510565	12.6488	-1.09292	0.291335	0.534892	-6.04067	Q8NHV4
-0.0509292	12.0276	-0.700005	0.494429	0.710577	-6.37834	Q9Y2E5
-0.050903	11.8664	-1.24805	0.230771	0.470761	-5.85385	O15056
-0.0508947	13.2037	-1.27614	0.220933	0.461259	-5.79338	Q9Y6A1
-0.0508191	13.4693	-1.48916	0.156764	0.377231	-5.56849	P62820
-0.0507784	11.2659	-0.747627	0.466019	0.68935	-6.31964	Q9UKV5
-0.0507661	14.5648	-0.615568	0.547226	0.748355	-6.45626	P03923
-0.0507442	13.2054	-0.862946	0.401489	0.639683	-6.27151	P35610
-0.0507139	11.0989	-1.33223	0.202286	0.437395	-5.74987	Q9UJX5
-0.0506802	12.3994	-1.50579	0.152482	0.370792	-5.39293	Q8N2W9
-0.05068	13.0452	-1.02335	0.32205	0.565584	-6.12188	Q9Y487
-0.0506785	12.5067	-1.29186	0.215575	0.454133	-5.79774	Q96JJ3
-0.0506466	11.4687	-1.09046	0.292382	0.53619	-6.01283	P61224
-0.0505489	13.975	-0.976669	0.343921	0.585399	-6.15787	Q9Y3B3
-0.0505389	11.9994	-0.616956	0.546334	0.747784	-6.38608	P80217
-0.0505379	13.3529	-0.946642	0.35853	0.599421	-6.14634	Q9BVV7
-0.0505295	14.626	-1.03579	0.316391	0.560645	-6.07691	P06753
-0.0505113	12.8173	-1.61628	0.126459	0.334061	-5.37945	Q9NUQ7
-0.0504919	13.2175	-1.31779	0.206961	0.443351	-5.75049	Q9Y4W2
-0.0503428	13.1803	-0.950981	0.356393	0.597274	-6.14877	O75683
-0.0502992	13.0593	-1.03216	0.318035	0.562214	-6.08223	Q9BZE4
-0.0502276	11.3072	-0.789689	0.441774	0.671739	-6.31615	Q53T59
-0.0501926	12.1101	-1.73298	0.103197	0.294456	-5.15078	Q8N3R9
-0.0501907	13.6921	-1.3937	0.183319	0.412076	-5.64493	P55072
-0.0500727	13.1281	-1.06118	0.305068	0.549226	-6.06747	Q8N9N7
-0.0500268	12.8086	-1.18065	0.255767	0.497101	-5.91905	Q8IX01
-0.0500253	12.8919	-1.04363	0.312865	0.557689	-6.06727	Q15435
-0.0500086	10.7102	-0.796931	0.437681	0.668153	-6.28779	O94985
-0.0499832	12.7043	-1.30914	0.209803	0.447055	-5.80192	P50336
-0.0499629	12.3962	-1.40423	0.18022	0.4089	-5.64681	P53990
-0.0499201	10.8351	-0.889887	0.387302	0.627227	-6.23903	Q8N465
-0.0498164	15.0306	-1.26637	0.22432	0.465554	-5.84422	Q96CB9
-0.0497486	14.1832	-0.516812	0.612675	0.792142	-6.51363	P63218
-0.0496787	10.8606	-0.746142	0.46689	0.689666	-6.3599	Q13393
-0.0496623	11.8113	-1.12529	0.277805	0.520744	-5.99641	Q9UBW7
-0.0496558	13.4221	-1.0746	0.299208	0.543646	-6.06481	Q96ES7
-0.0496351	12.9809	-0.88544	0.389621	0.628898	-6.2519	P49755
-0.0495801	12.5596	-0.524874	0.607192	0.787637	-6.47076	P42566
-0.0494499	13.4904	-1.28249	0.218759	0.458848	-5.8328	Q92600
-0.0494401	13.5815	-0.544982	0.59362	0.780095	-6.49824	P31150
-0.0494206	12.7192	-1.85368	0.0831622	0.261824	-5.02465	P13861
-0.0492865	12.4129	-0.665964	0.515348	0.727102	-6.41791	Q3SXY8
-0.0492067	12.5022	-1.02852	0.319689	0.563321	-6.10089	P34059
-0.0491547	12.7444	-1.0147	0.326023	0.568936	-6.12253	Q96BM9
-0.0491481	12.1567	-1.52162	0.148497	0.365755	-5.51256	O00522
-0.0491394	14.1004	-0.407051	0.689607	0.838463	-6.56601	P04080
-0.0491387	12.8395	-0.922472	0.370598	0.612094	-6.18003	Q9Y5L4
-0.0491092	12.3946	-1.49481	0.155297	0.374819	-5.53845	Q96MW5
-0.0490573	14.1898	-0.764119	0.456418	0.680577	-6.31133	P14324
-0.0489948	13.3435	-0.821306	0.424083	0.659836	-6.26502	Q96BQ5
-0.0489893	13.6824	-1.20715	0.245701	0.486773	-5.88064	P12814
-0.0489423	13.2113	-0.991751	0.336742	0.579598	-6.11572	P33527
-0.0488645	13.0089	-0.647821	0.526701	0.734144	-6.42697	Q9Y5P4
-0.048735	14.1054	-1.24652	0.231316	0.471229	-5.81562	Q8N0U8
-0.0486855	11.5206	-0.677026	0.508495	0.721819	-6.40481	Q96FQ6
-0.0486852	13.5496	-0.89008	0.387202	0.627227	-6.24688	Q9UQB8
-0.048404	13.6971	-1.70425	0.108548	0.305028	-5.26099	Q969H8
-0.0483547	12.4304	-0.635308	0.534613	0.74026	-6.41297	P54792
-0.048348	13.9757	-0.995621	0.334918	0.577671	-6.14935	Q9BVK6
-0.048221	13.05	-0.199485	0.844509	0.929285	-6.59798	P20962
-0.0482077	12.3617	-1.07285	0.299967	0.544398	-6.05123	Q9H7D0
-0.0481452	13.5103	-1.39068	0.184217	0.41332	-5.59778	Q09028
-0.0481261	13.0375	-1.45209	0.166669	0.391536	-5.5529	Q96SB3
-0.0480529	13.1455	-0.916262	0.373743	0.614763	-6.20002	Q6P4A8
-0.0480524	12.7121	-0.61849	0.545349	0.747409	-6.42734	P62070
-0.0480469	13.4336	-0.76439	0.456261	0.680504	-6.30372	P48735
-0.0480005	13.3587	-0.834743	0.416704	0.654494	-6.27908	P13798
-0.047996	12.8655	-0.882498	0.391159	0.629751	-6.25449	Q96T83
-0.0479699	9.86076	-0.74967	0.464823	0.688712	-6.25807	Q6XQN6
-0.0477932	12.7897	-1.1888	0.25264	0.493458	-5.92833	Q96F24
-0.0477812	12.0562	-0.832599	0.417876	0.655029	-6.15983	Q5SGD2
-0.0477141	13.666	-1.39601	0.182635	0.411536	-5.64921	Q9BZK7
-0.0477	13.8631	-0.997465	0.334051	0.577171	-6.14754	Q9BS26
-0.0476498	13.5726	-0.751769	0.463596	0.68754	-6.33632	Q8NE86
-0.0475814	12.4024	-1.46947	0.161962	0.384166	-5.53453	Q9C0E8
-0.0475157	11.3551	-0.799055	0.436486	0.667598	-6.31181	Q9NQV6
-0.0474411	11.1106	-0.6438	0.529236	0.736537	-6.41151	P58557
-0.0474192	12.1854	-1.13027	0.275769	0.519011	-5.99662	O75503
-0.0473183	12.1833	-1.30208	0.212148	0.450529	-5.77464	Q9BTT6
-0.0472839	13.3335	-1.04339	0.312972	0.557722	-6.08465	Q7Z3K3
-0.0472466	13.4524	-1.12674	0.27721	0.520481	-5.99726	Q5ZPR3
-0.047218	14.0118	-0.459755	0.652156	0.814387	-6.54237	Q9Y3C8
-0.0472009	11.4851	-0.902101	0.380983	0.621917	-6.23708	O00401
-0.047167	12.7286	-1.31069	0.209293	0.446271	-5.73067	Q05655
-0.0471549	12.0516	-0.869432	0.398043	0.6365	-6.19001	Q16774
-0.0471408	13.493	-1.37312	0.189501	0.421313	-5.70561	Q96EV2
-0.0470149	10.9803	-0.888552	0.387997	0.627546	-6.22001	Q96C11
-0.0469954	12.5691	-1.5974	0.130617	0.340338	-5.33104	O14732
-0.0469886	15.642	-0.981332	0.34169	0.584318	-6.08876	Q99879
-0.0469031	12.8148	-1.03318	0.317573	0.561949	-6.08118	Q9Y6X9
-0.0469006	11.472	-0.687361	0.50214	0.717848	-6.37907	Q05932
-0.0468153	10.1532	-0.500542	0.623815	0.798546	-6.50982	Q96H72
-0.0467669	14.306	-1.71634	0.106267	0.299908	-5.1855	P63000
-0.0467599	12.3394	-1.2481	0.230756	0.470761	-5.85486	Q96SY0
-0.0467587	12.637	-1.10404	0.286633	0.529903	-6.02359	Q9HAC8
-0.0465595	11.6933	-0.904816	0.379588	0.621116	-6.20549	P63096
-0.0464745	13.6005	-0.804105	0.43365	0.665857	-6.32063	Q15836
-0.0464015	12.5436	-1.50231	0.153369	0.371946	-5.5401	A1L0T0
-0.046386	13.0634	-0.891245	0.386596	0.62705	-6.23949	Q8WUD1
-0.0461952	12.8139	-0.984327	0.340263	0.583268	-6.16035	O94915
-0.0461275	11.6489	-0.859572	0.40329	0.641417	-6.26292	Q9BXW7
-0.0461189	11.1126	-0.715096	0.485317	0.703844	-6.37445	Q04721
-0.0460561	13.2935	-1.17576	0.257658	0.498581	-5.89374	Q6YN16
-0.0460191	12.0864	-1.60551	0.128816	0.337739	-5.28843	Q9ULF5
-0.0459748	14.4174	-1.01745	0.324758	0.567808	-6.05985	Q9GZT3
-0.0459407	12.0011	-1.00078	0.332498	0.575751	-6.14429	Q8IXQ5
-0.045808	12.2852	-0.74276	0.468876	0.691466	-6.35006	O14656
-0.0458064	13.5037	-1.16126	0.263332	0.505344	-5.96361	P82909
-0.0458045	14.0442	-0.885605	0.389534	0.628898	-6.19439	Q15293
-0.0457728	12.0441	-0.812911	0.428735	0.662983	-6.31306	P49137
-0.0457348	13.032	-1.3279	0.203677	0.439199	-5.71576	Q6UWP7
-0.0457243	13.0395	-1.03791	0.315434	0.559867	-6.10719	Q86WJ1
-0.045712	13.6266	-0.668358	0.513861	0.725714	-6.40816	Q16851
-0.0456966	13.8722	-1.0381	0.315347	0.559867	-6.06858	O43390
-0.0455585	13.5206	-0.645306	0.528286	0.735702	-6.40047	O14628
-0.0454759	12.6196	-1.12226	0.279052	0.521386	-5.95224	Q7Z4H8
-0.045436	13.4818	-0.663644	0.516792	0.727507	-6.41778	Q9P0J0
-0.0452375	12.841	-0.811156	0.429712	0.663842	-6.29664	Q9UJZ1
-0.0452242	12.8989	-1.10895	0.284575	0.527251	-6.03128	Q99666
-0.0452002	14.4589	-0.884994	0.389854	0.629096	-6.22999	P14927
-0.0450234	12.6453	-1.12714	0.277049	0.520334	-5.98175	Q15542
-0.0449771	12.1852	-1.34563	0.198022	0.432029	-5.6534	Q9UI12
-0.0449388	13.4537	-1.04422	0.3126	0.557531	-6.08708	Q02218
-0.0449233	12.1249	-1.79516	0.0923996	0.278577	-5.03201	Q96DM3
-0.044815	13.1568	-1.01757	0.324702	0.567808	-6.10116	O60216
-0.0447977	12.157	-0.628939	0.538665	0.743096	-6.44664	O95352
-0.0445555	13.3868	-0.833149	0.417575	0.655029	-6.20151	Q96S52
-0.0445304	13.7575	-0.860122	0.402996	0.641273	-6.14511	Q12797
-0.0444838	13.0976	-0.753291	0.462708	0.687031	-6.33903	Q7Z3B0
-0.044482	10.5288	-0.707865	0.489671	0.707078	-6.39408	Q92543
-0.0444648	13.58	-0.748184	0.465693	0.68935	-6.36436	Q5SWX8
-0.0443931	14.2223	-0.75236	0.463251	0.687352	-6.3612	Q8N511
-0.0443865	12.2433	-1.2772	0.220571	0.46088	-5.82259	P26599
-0.0442843	12.25	-0.735907	0.472917	0.694317	-6.35331	P62491
-0.0442838	12.9804	-0.652445	0.523795	0.732137	-6.40479	Q9UNH6
-0.044207	13.8637	-0.682676	0.505015	0.719786	-6.25288	P13942
-0.0441694	13.0514	-1.67101	0.115038	0.316632	-5.2206	P55196
-0.0441657	12.3078	-1.12128	0.279457	0.521747	-5.86528	Q9Y385
-0.0440908	12.8187	-1.13177	0.275156	0.518323	-5.9451	Q6PCB8
-0.0440694	13.0182	-0.46069	0.6515	0.813955	-6.51094	Q86W74
-0.044025	11.6214	-1.23138	0.236768	0.477551	-5.86833	Q12846
-0.043848	13.5401	-0.596596	0.5595	0.756212	-6.46803	Q9BV20
-0.0438299	11.4689	-0.799189	0.43641	0.667598	-6.30266	Q9UJ14
-0.0437933	12.308	-0.892353	0.386021	0.626439	-6.19543	Q9NVE7
-0.0437332	13.4709	-0.845514	0.41085	0.648694	-6.28256	Q1KMD3
-0.0436467	12.7583	-1.1758	0.257642	0.498581	-5.91903	Q9NRL2
-0.0435512	13.1418	-1.17798	0.256797	0.497765	-5.94929	Q14789
-0.0434895	12.4281	-1.01087	0.327797	0.57122	-6.0575	Q9BT40
-0.0433092	13.4905	-0.781444	0.446463	0.67322	-6.24366	P01893
-0.0432933	14.0302	-0.723194	0.480469	0.700343	-6.38106	Q96IK0
-0.0432924	13.0649	-0.938083	0.362773	0.604429	-6.20423	Q6PI48
-0.0432833	13.552	-1.18536	0.253955	0.494647	-5.79608	Q8TAT6
-0.0432192	10.5775	-0.58216	0.568937	0.762656	-6.44032	Q9H0X9
-0.043104	10.8505	-0.829979	0.419311	0.655899	-6.29942	Q9UDW3
-0.0430833	13.2813	-1.44936	0.16742	0.392285	-5.59742	P51610
-0.043056	13.144	-0.724674	0.479587	0.700343	-6.34939	Q9H920
-0.0429353	12.9092	-1.34489	0.198255	0.432238	-5.69638	Q9HA65
-0.042816	12.7392	-0.62016	0.544277	0.74659	-6.45336	Q9HB21
-0.042766	12.7327	-0.65703	0.520921	0.730009	-6.42934	Q9BV57
-0.0427273	13.207	-0.82381	0.422701	0.658871	-6.27226	Q96TA1
-0.04271	12.4945	-0.678965	0.507299	0.72126	-6.41443	Q96CM8
-0.0426895	12.6418	-0.960128	0.351916	0.592924	-6.10254	Q96EK2
-0.0426609	12.0818	-1.67376	0.11449	0.315537	-5.24643	O94913
-0.0424073	12.917	-0.925275	0.369185	0.611074	-6.05929	Q13085
-0.0423904	12.2326	-1.07599	0.298604	0.543358	-5.9905	Q6ZMI0
-0.042337	14.7302	-0.588129	0.565025	0.759512	-6.43976	P45880
-0.0423364	12.4363	-0.747708	0.465972	0.68935	-6.34423	Q9BUF5
-0.0423106	12.9402	-0.747811	0.465911	0.68935	-6.36449	Q16718
-0.0422643	13.5567	-0.687451	0.502085	0.717848	-6.39158	P22392
-0.0422136	11.5996	-1.42156	0.175214	0.402706	-5.59696	Q9BSJ2
-0.0421857	12.6859	-1.73475	0.102874	0.293934	-5.11464	Q9H1A4
-0.0421412	12.8266	-0.738492	0.47139	0.693337	-6.33492	Q6V1X1
-0.042138	12.1902	-0.7779	0.448488	0.674498	-6.34149	Q9P2L0
-0.0419681	13.3831	-0.814466	0.427871	0.662725	-6.29745	O75208
-0.041966	12.6376	-1.13443	0.274072	0.517917	-5.95631	Q9NYV4
-0.0419053	13.3791	-0.759974	0.458819	0.68335	-6.31556	Q6I9Y2
-0.0418484	13.0514	-1.20663	0.245896	0.486773	-5.91746	O60906
-0.0418328	11.9602	-1.25877	0.226977	0.468753	-5.85646	Q562F6
-0.0418217	13.3947	-1.72565	0.10454	0.296935	-5.17046	O43815
-0.0418033	12.3534	-0.710085	0.488332	0.70605	-6.25623	Q86U86
-0.041766	13.0304	-0.770356	0.452818	0.678387	-6.3449	Q9Y5J6
-0.04167	12.8812	-0.79425	0.439194	0.669562	-6.3123	O95716
-0.0416462	11.6759	-0.674346	0.510151	0.722905	-6.38254	Q9UDT6
-0.0416191	13.3144	-0.665849	0.51542	0.727102	-6.40469	Q96FV9
-0.0415809	14.4343	-1.04837	0.310746	0.555428	-6.05263	Q8NFJ5
-0.041564	12.1414	-1.09962	0.288497	0.531808	-6.04296	Q9NQE9
-0.0414365	12.6685	-0.785862	0.443947	0.672448	-6.32574	Q5SNT2
-0.0413202	11.6645	-0.967182	0.348491	0.58998	-6.14797	O75319
-0.0413084	13.6571	-0.796952	0.43767	0.668153	-6.28659	Q9Y3T9
-0.0413078	12.3109	-0.585097	0.56701	0.760846	-6.42139	O00764
-0.0410643	12.5888	-1.00225	0.331807	0.575345	-6.12474	Q96S66
-0.0410318	12.7692	-1.56581	0.137835	0.351447	-5.41389	Q13362
-0.041002	13.5185	-0.765445	0.455651	0.680262	-6.33508	Q92888
-0.040915	13.1409	-0.635631	0.534408	0.74026	-6.44247	P36507
-0.0408893	13.8447	-0.948167	0.357778	0.598799	-6.16925	Q969V3
-0.0408825	12.2157	-1.42047	0.175526	0.402768	-5.57936	Q27J81
-0.0408015	13.1092	-0.897658	0.383274	0.623586	-6.2161	Q53H12
-0.0407377	11.7683	-0.80622	0.432467	0.66565	-6.27622	Q8IWB9
-0.040714	13.171	-0.632924	0.536127	0.741217	-6.4452	Q9NZU5
-0.0406691	12.1421	-0.797303	0.437472	0.668153	-6.31728	Q6ZSZ5
-0.040664	12.3546	-0.572459	0.575326	0.766848	-6.48248	Q9BRT9
-0.0406624	12.9003	-0.638317	0.532704	0.738738	-6.41393	Q9BTW9
-0.0406357	12.8445	-1.48525	0.157786	0.378146	-5.51868	Q5TAX3
-0.0405927	12.9715	-0.666378	0.515091	0.726963	-6.35438	O75832
-0.0405871	13.8891	-0.536495	0.59933	0.784055	-6.50296	Q70IA6
-0.0405767	14.1847	-0.637665	0.533118	0.739002	-6.43589	P09001
-0.0405575	13.8595	-1.09201	0.291722	0.535446	-6.00583	P54819
-0.0404973	14.5212	-0.966688	0.34873	0.58998	-6.09947	Q9NQ34
-0.0404967	12.5515	-1.10707	0.285364	0.528393	-6.01356	Q96T58
-0.0403928	10.2363	-0.605433	0.553765	0.752237	-6.446	P11802
-0.0403744	12.0079	-1.27885	0.220002	0.460383	-5.81483	O14976
-0.0403181	13.5048	-0.490632	0.630647	0.802052	-6.52722	P09960
-0.040268	13.507	-0.911702	0.376064	0.617113	-6.10956	Q96HE7
-0.0402253	10.9256	-0.462706	0.650086	0.812887	-6.54096	Q00587
-0.0401386	11.9153	-0.779598	0.447517	0.673498	-6.34016	P45983
-0.0401238	11.8421	-1.14133	0.271279	0.515169	-5.96656	O14713
-0.040121	12.6904	-1.23106	0.236886	0.477637	-5.86021	Q9Y657
-0.0400794	13.3369	-1.54337	0.143166	0.358655	-5.38236	Q10471
-0.0399073	13.3253	-0.783735	0.445157	0.672448	-6.33558	Q15125
-0.0399045	12.9088	-1.18974	0.252281	0.493063	-5.94353	Q16854
-0.0398891	11.4227	-0.493773	0.628478	0.801132	-6.49565	Q9UKL3
-0.0398102	13.318	-1.19164	0.251555	0.49232	-5.91581	Q9Y639
-0.0397153	13.7582	-0.953235	0.355286	0.59637	-6.19006	Q29983
-0.0396698	13.24	-1.01021	0.328102	0.571595	-6.13498	P52756
-0.0395844	14.1549	-0.492597	0.62929	0.80154	-6.49408	Q5VWG9
-0.03955	14.4236	-0.68124	0.505899	0.72031	-6.41285	Q969E2
-0.0393602	12.4442	-1.2113	0.244155	0.485154	-5.87194	P30530
-0.0392995	11.9261	-0.869558	0.397976	0.6365	-6.22821	Q86WN1
-0.0392926	13.7336	-0.411902	0.686123	0.835193	-6.54806	Q9Y5J9
-0.0392631	13.5941	-0.789841	0.441688	0.671739	-6.3261	O95639
-0.0392256	13.0917	-0.803599	0.433934	0.665957	-6.30379	P15151
-0.0391748	12.9564	-1.02395	0.321774	0.565584	-6.07301	Q9NTG7
-0.0391435	12.1313	-0.627219	0.539761	0.743409	-6.44594	P14174
-0.0391095	12.8717	-0.766264	0.455177	0.680157	-6.33958	P01116
-0.0391047	12.1277	-0.740195	0.470387	0.692721	-6.32835	O60830
-0.0390292	12.3721	-1.1196	0.280148	0.522002	-5.94005	Q9H1A3
-0.0390239	12.3951	-0.977274	0.343631	0.585221	-6.1155	Q9NY61
-0.0390225	9.92583	-0.405314	0.690856	0.838833	-6.55037	Q9Y519
-0.0389838	13.0362	-0.618945	0.545057	0.747172	-6.43987	Q9Y2R4
-0.03896	13.472	-0.966615	0.348765	0.58998	-6.17738	Q99714
-0.038945	12.1759	-0.764847	0.455996	0.680432	-6.30288	Q9NP97
-0.0389018	12.8479	-1.27131	0.222603	0.463476	-5.82019	Q7Z434
-0.0388787	13.059	-1.12555	0.277697	0.520744	-5.92203	Q5JRA6
-0.0388767	12.424	-1.18156	0.255416	0.496839	-5.93355	Q53S08
-0.0388758	13.0065	-0.976837	0.34384	0.585399	-6.14056	Q7L266
-0.0388556	12.61	-0.76923	0.453466	0.678423	-6.29564	Q9Y2G3
-0.0386758	12.5259	-0.933328	0.365144	0.607577	-6.11844	Q9BZF1
-0.0385898	12.8396	-0.640046	0.531609	0.73835	-6.34964	Q8TF74
-0.0384576	13.4805	-1.17241	0.258963	0.500074	-5.93323	Q9BRR6
-0.0384569	13.9466	-0.808051	0.431443	0.664816	-6.29946	Q9Y2W1
-0.0384407	11.4643	-1.25122	0.229643	0.470761	-5.86739	O00462
-0.0383886	12.4785	-0.997826	0.333881	0.577036	-6.07372	Q9P0U4
-0.0383602	13.2403	-0.928459	0.367583	0.609705	-6.20457	Q9H9B4
-0.0383463	13.9697	-1.03109	0.318521	0.562649	-6.11361	Q9UNL2
-0.0383232	11.6258	-0.46448	0.648844	0.812085	-6.53249	Q9BWH6
-0.0382354	12.5575	-0.480251	0.637841	0.806806	-6.52816	Q13951
-0.0381258	10.2826	-0.572661	0.575192	0.766848	-6.45445	Q765P7
-0.038055	12.3728	-0.477798	0.639547	0.80777	-6.50118	P61812
-0.038022	12.9963	-0.599507	0.557607	0.755042	-6.46624	Q96RQ3
-0.0379784	12.8253	-0.595567	0.56017	0.756698	-6.46865	Q6ZW61
-0.0379662	12.8083	-0.794437	0.439088	0.669562	-6.24459	Q08431
-0.0379539	14.5533	-0.416293	0.682976	0.834214	-6.48951	P60891
-0.0379107	13.9677	-1.11884	0.280463	0.522388	-6.01332	Q969V5
-0.0379022	13.73	-0.420658	0.679852	0.831836	-6.49569	Q9NWT8
-0.0378798	11.7921	-0.585075	0.567025	0.760846	-6.45478	Q5H9F3
-0.0378534	12.459	-0.372768	0.714434	0.854636	-6.57513	Q96Q45
-0.037838	13.0338	-0.718575	0.483231	0.701645	-6.38617	Q9UBH6
-0.0377277	12.3764	-0.644528	0.528777	0.736094	-6.42026	Q9H3S7
-0.0377034	13.5203	-0.820962	0.424273	0.659968	-6.30688	Q8NEY8
-0.0376661	13.6999	-0.499844	0.624295	0.798546	-6.51193	O43813
-0.0375479	12.3414	-1.47106	0.161539	0.38335	-5.49174	P41229
-0.0374802	12.4813	-1.26655	0.224256	0.465554	-5.68178	Q9UJX2
-0.0373278	13.2717	-0.855478	0.405482	0.643119	-6.2609	Q9UHD8
-0.037322	12.7763	-1.17777	0.256881	0.497765	-5.95711	Q9UNK0
-0.0372856	11.9841	-0.423824	0.677591	0.831836	-6.32965	P09486
-0.0372763	11.9557	-1.25014	0.230029	0.470761	-5.87327	Q6W2J9
-0.0372712	13.1379	-1.30153	0.21233	0.450763	-5.7487	Q8IY37
-0.0372563	12.5665	-0.669698	0.513029	0.725032	-6.36434	Q14257
-0.0372531	12.2883	-0.623054	0.542423	0.74502	-6.43253	Q9NVX7
-0.0372194	13.2391	-0.731832	0.47533	0.696584	-6.34648	O43159
-0.0371789	13.8539	-0.812581	0.428919	0.663104	-6.29903	P05023
-0.037165	13.438	-1.20217	0.247571	0.489032	-5.91379	Q6NUQ4
-0.037116	15.0381	-0.546198	0.592804	0.779535	-6.48235	P56381
-0.0371097	13.3915	-0.883365	0.390705	0.629359	-6.22526	Q9HCU9
-0.0370164	11.0351	-0.482089	0.636565	0.806163	-6.47158	P12109
-0.0370163	9.90659	-0.305928	0.763782	0.883486	-6.5966	O94854
-0.0369965	13.1576	-0.985339	0.339781	0.582754	-6.13892	Q96ND0
-0.0369582	13.6931	-0.466501	0.647429	0.811795	-6.53156	Q8N5M9
-0.036932	12.333	-0.597631	0.558827	0.755921	-6.46739	Q96E52
-0.0369182	12.713	-0.866592	0.39955	0.637721	-6.23503	P08754
-0.0369132	12.7746	-0.87995	0.392496	0.630775	-6.2325	Q15022
-0.03685	13.3034	-0.376661	0.711597	0.853348	-6.57836	Q96IU4
-0.0367588	13.9921	-1.15595	0.26543	0.507741	-5.93875	P46459
-0.0367149	13.1122	-0.57147	0.575979	0.766903	-6.39718	O95361
-0.0366804	12.489	-0.790989	0.441038	0.671302	-6.28684	O75165
-0.0366387	13.8637	-0.854632	0.405936	0.643677	-6.22131	Q9NZM1
-0.0366242	13.9076	-0.769484	0.45332	0.678387	-6.32377	P53597
-0.036544	13.3583	-0.531048	0.603009	0.786256	-6.50595	Q9H788
-0.036505	12.8815	-0.465177	0.648356	0.811797	-6.43307	P51159
-0.0364923	9.8438	-0.342319	0.736767	0.86834	-6.5847	Q8TCU6
-0.0364705	13.0277	-1.23612	0.235051	0.475611	-5.82623	Q15643
-0.0364155	11.9862	-0.599477	0.557627	0.755042	-6.44198	P25092
-0.0363635	12.1166	-0.910791	0.376529	0.617715	-6.17268	Q9NZD2
-0.0363194	12.4503	-1.0213	0.322986	0.566103	-6.10337	Q08379
-0.0363162	11.372	-0.60905	0.551427	0.750479	-6.43438	O00327
-0.0363047	11.2491	-0.569399	0.577348	0.767565	-6.44542	Q6Y2X3
-0.0362332	12.6231	-0.777587	0.448667	0.674606	-6.29382	Q13488
-0.0361857	13.7466	-1.06535	0.303237	0.54718	-6.05666	Q13547
-0.0361569	13.7932	-0.755764	0.461266	0.685699	-6.35861	Q53GQ0
-0.036154	11.8032	-1.0046	0.330709	0.574547	-6.14052	Q99549
-0.0361431	12.3165	-0.814516	0.427843	0.662725	-6.25826	O75676
-0.0360845	12.7341	-0.99661	0.334452	0.577232	-6.12266	Q9H6V9
-0.0360792	13.0515	-0.85371	0.406431	0.643688	-6.27943	Q13724
-0.036013	12.6321	-1.34424	0.198461	0.432389	-5.6378	Q9BZE9
-0.0360003	12.3889	-0.474656	0.641735	0.808696	-6.51658	Q9Y3D0
-0.0359873	11.2613	-0.548349	0.591362	0.778479	-6.42104	Q9BTE6
-0.0359583	13.422	-0.785649	0.444068	0.672448	-6.29718	Q13206
-0.0358684	13.114	-1.05752	0.306684	0.551035	-6.05325	O75817
-0.0358653	14.786	-0.770175	0.452922	0.678387	-6.26564	P08670
-0.0358323	13.3304	-1.24654	0.231311	0.471229	-5.81735	Q9NVI7
-0.0357585	14.3658	-0.748587	0.465457	0.689165	-6.34664	P00505
-0.0357379	12.3343	-1.3404	0.199676	0.433893	-5.72343	Q9UKF6
-0.0355605	14.7292	-0.857952	0.404156	0.642147	-6.22081	P06748
-0.0354693	8.75448	-0.481567	0.636928	0.806297	-6.44634	Q92738
-0.0354265	12.0246	-1.33166	0.202469	0.43749	-5.72113	Q96RT1
-0.035343	14.3501	-0.538432	0.598024	0.783322	-6.41933	O15533
-0.0353289	13.1764	-1.29803	0.2135	0.451575	-5.71285	P36543
-0.035319	12.0474	-0.966979	0.348589	0.58998	-6.10216	Q7LGC8
-0.0353089	12.4484	-0.721276	0.481615	0.700343	-6.34165	Q8IUD2
-0.0352418	13.579	-1.05618	0.307275	0.551624	-6.04375	Q9UGJ0
-0.0351697	12.4738	-1.22267	0.239951	0.481164	-5.85143	P43307
-0.0350617	12.594	-0.725324	0.479199	0.699975	-6.35678	Q86U38
-0.034846	11.5184	-0.702145	0.493131	0.709628	-6.39817	Q9P1Z2
-0.034833	12.1492	-0.669368	0.513234	0.725154	-6.41174	Q03188
-0.034753	13.1656	-0.9554	0.354225	0.595223	-6.13073	Q9H4E7
-0.0347362	11.7801	-0.555019	0.586903	0.775874	-6.47011	O43716
-0.0346281	13.3127	-0.795647	0.438406	0.668911	-6.32717	P15586
-0.0345991	12.2706	-0.843362	0.412015	0.650045	-6.2646	Q9UPT8
-0.034596	13.4174	-0.53532	0.600122	0.7846	-6.46158	Q9H936
-0.0345485	13.0928	-0.610763	0.550321	0.749942	-6.45927	Q8N108
-0.0344432	13.5259	-0.47495	0.64153	0.808696	-6.52921	Q9UFW8
-0.0344294	13.2127	-0.964886	0.349603	0.590605	-6.10392	Q96HP0
-0.0344154	13.1705	-0.901944	0.381064	0.621917	-6.14802	Q6YP21
-0.0343839	13.7191	-0.846081	0.410543	0.648381	-6.22954	Q9NX20
-0.0343461	13.2294	-0.301556	0.76705	0.885479	-6.58451	P20810
-0.0343442	13.8109	-1.0163	0.325287	0.568419	-6.12893	P78347
-0.0342921	13.3974	-1.08177	0.296108	0.540303	-6.02329	Q13433
-0.0342317	12.445	-0.664116	0.516498	0.727484	-6.40655	Q9NUA8
-0.03423	12.6436	-0.55344	0.587957	0.776266	-6.48308	Q13443
-0.0342238	14.664	-0.394169	0.698895	0.845677	-6.54997	P21796
-0.0341916	11.9191	-1.09672	0.289723	0.53302	-6.01079	P12074
-0.0341334	12.425	-0.590274	0.563622	0.758655	-6.43304	Q13641
-0.034124	12.2455	-1.20098	0.248017	0.48928	-5.93066	Q9UHV7
-0.0341218	13.3426	-1.00191	0.331968	0.575466	-6.08288	Q9P2I0
-0.0339398	12.1521	-0.752781	0.463005	0.687149	-6.3398	Q6PH81
-0.0338712	13.4321	-0.958026	0.352941	0.594327	-6.16058	Q96C36
-0.0338227	13.3513	-0.463232	0.649718	0.812856	-6.45996	Q9GZX9
-0.0338011	12.7086	-1.00403	0.330976	0.574695	-6.06097	P78356
-0.033778	12.4596	-1.06656	0.302707	0.547007	-5.98367	P57772
-0.0337728	13.96	-0.441158	0.665268	0.823322	-6.54344	Q14320
-0.0337659	12.8499	-0.794137	0.439258	0.669562	-6.31546	O43303
-0.0337133	14.6205	-0.929618	0.367002	0.609381	-6.15267	Q96AG4
-0.0336791	12.3102	-1.26008	0.226518	0.468403	-5.76396	Q86Y07
-0.0336085	11.414	-0.836753	0.415607	0.653913	-6.26245	Q8NFC6
-0.0335579	11	-0.574989	0.573656	0.765887	-6.47121	Q9H160
-0.0335368	13.3725	-0.597806	0.558713	0.755921	-6.4194	P67936
-0.0334593	11.6406	-1.13122	0.27538	0.518591	-5.96003	Q70CQ2
-0.0334234	12.9028	-1.01156	0.327474	0.571022	-6.02733	P35573
-0.0333429	11.7856	-0.290397	0.775411	0.890984	-6.60829	P42574
-0.0333345	12.8947	-0.821439	0.424009	0.659836	-6.29528	Q10570
-0.0333194	12.7565	-0.729101	0.476951	0.697353	-6.34287	Q53EP0
-0.0332651	13.4247	-0.596119	0.55981	0.756374	-6.42359	Q6NW34
-0.0331124	12.7765	-0.782237	0.446011	0.672859	-6.31364	O75175
-0.0330663	13.3726	-0.658699	0.519877	0.729523	-6.40685	P36957
-0.033025	12.305	-0.651763	0.524223	0.732194	-6.42151	P32780
-0.0329228	10.1166	-0.332329	0.744149	0.871801	-6.59469	Q9UBP4
-0.0329055	9.53442	-0.443382	0.663694	0.821697	-6.52297	Q9Y366
-0.0328997	13.5608	-0.883345	0.390716	0.629359	-6.21552	Q9NVA4
-0.0328947	13.6726	-1.0595	0.305811	0.550083	-6.05621	Q15262
-0.032878	13.246	-0.692896	0.498756	0.714468	-6.40472	Q96SB8
-0.0328688	13.387	-0.80675	0.43217	0.665519	-6.31688	Q14160
-0.032784	11.9583	-0.709366	0.488765	0.706417	-6.36633	Q9Y5S1
-0.0327404	13.0318	-0.750362	0.464418	0.688273	-6.35007	P22033
-0.0327298	14.6193	-0.693826	0.498189	0.714098	-6.36281	O75354
-0.032726	12.5142	-0.734355	0.473835	0.695039	-6.37473	Q96T23
-0.0327094	12.861	-1.18106	0.255608	0.496946	-5.93799	Q14562
-0.032648	12.6213	-0.423029	0.678158	0.831836	-6.55914	Q96R06
-0.0326222	12.346	-0.699334	0.494837	0.710954	-6.30153	Q8IZA0
-0.03261	12.8392	-0.564366	0.580683	0.770256	-6.4872	Q9UIQ6
-0.0325241	12.6101	-0.660886	0.518512	0.728366	-6.4048	Q9NTM9
-0.0324019	12.7286	-0.723234	0.480445	0.700343	-6.35367	Q92538
-0.0323969	12.8833	-0.738365	0.471465	0.693337	-6.34864	O95487
-0.0323766	10.6967	-0.341248	0.737557	0.868452	-6.59157	Q6AI08
-0.0322693	13.0484	-0.599626	0.55753	0.755042	-6.41174	Q14145
-0.0322484	12.4194	-0.833628	0.417313	0.655029	-6.29262	Q8NBP0
-0.0321973	13.5395	-0.287834	0.777335	0.891799	-6.55435	O94760
-0.0321568	12.9968	-1.13571	0.273552	0.517467	-5.95662	Q14966
-0.0321096	12.2528	-0.985259	0.339819	0.582754	-6.12112	Q9UIA9
-0.0320947	12.8288	-0.819971	0.424821	0.660494	-6.20393	O75569
-0.0320686	11.9387	-0.709973	0.488399	0.70605	-6.39256	Q7Z7N9
-0.0320645	13.7634	-0.776004	0.449574	0.675089	-6.29892	Q14690
-0.0319546	13.6376	-1.2559	0.227987	0.469695	-5.78221	Q9UN86
-0.0318956	13.3467	-0.571824	0.575745	0.76689	-6.31552	Q10472
-0.0318446	12.6573	-1.06681	0.302599	0.546969	-6.0313	O00505
-0.031836	13.9164	-0.75779	0.460088	0.684306	-6.33338	P61803
-0.031831	14.5936	-0.742284	0.469156	0.691556	-6.2925	P55769
-0.031716	12.7319	-0.489956	0.631115	0.802323	-6.49836	Q8NHS3
-0.0316852	12.9302	-1.02145	0.322917	0.566103	-6.06983	Q9BRJ2
-0.0316669	12.3369	-0.620716	0.543921	0.746588	-6.42582	P18754
-0.0316336	12.2185	-0.804347	0.433515	0.665857	-6.31302	Q92542
-0.0316159	13.0652	-0.845284	0.410974	0.648727	-6.28001	Q9Y3A3
-0.0315728	12.8028	-0.776374	0.449362	0.675007	-6.24141	Q9H5N1
-0.0314023	14.0041	-0.636726	0.533713	0.739664	-6.39104	Q29980
-0.03135	12.852	-1.08305	0.295555	0.53966	-5.99201	O14908
-0.031298	11.3836	-0.493057	0.628973	0.801539	-6.52599	Q99496
-0.0312956	12.0162	-0.735746	0.473012	0.694317	-6.3608	O94966
-0.0312954	14.4157	-0.623873	0.541899	0.744787	-6.43294	Q9NPJ8
-0.03129	11.8771	-0.373103	0.714189	0.854506	-6.57975	Q9C0D9
-0.0312833	11.2405	-0.707248	0.490043	0.707292	-6.36137	Q9P2E5
-0.031259	9.70776	-0.299806	0.768359	0.886424	-6.58475	Q9Y4C1
-0.0311851	12.7683	-1.06943	0.301453	0.545367	-6.02642	Q9NYB0
-0.0311649	11.7873	-0.783564	0.445255	0.672448	-6.30508	Q5TCZ1
-0.0311148	12.6731	-1.05753	0.306677	0.551035	-5.99142	Q12929
-0.0311077	12.2822	-1.131	0.275471	0.518606	-5.98494	Q9Y2V7
-0.031085	12.5235	-0.868515	0.398529	0.636737	-6.23965	O43427
-0.0309758	13.8297	-0.330237	0.745698	0.872572	-6.57279	O00299
-0.0309371	14.084	-0.498516	0.625209	0.799289	-6.52213	Q96J66
-0.030935	12.0464	-0.57144	0.575999	0.766903	-6.4742	Q5TC12
-0.0309248	13.3046	-0.406541	0.689974	0.8387	-6.46229	P09471
-0.030922	13.348	-0.363873	0.720931	0.85909	-6.58328	Q96G03
-0.0309209	12.6624	-1.26929	0.223302	0.464359	-5.77663	O75616
-0.0309077	15.7852	-0.740916	0.469961	0.692294	-6.32606	O95399
-0.030862	13.2964	-0.251181	0.805016	0.906671	-6.61936	Q9Y547
-0.0308484	11.4129	-0.762871	0.457139	0.681492	-6.22283	Q7Z2K8
-0.0307793	12.9588	-0.648783	0.526096	0.733596	-6.41013	O14964
[truncated: 4,305 more rows]

## Sheet: PANC__SCCvsStandard
All Identified Proteins											Downregulated in SCC (adj.P.Val ≤ 0.05 + abs(log2FC) ≥ 0.13
log2FC	AveExpr	t	P.Value	adj.P.Val	B	UniProt ID					UniProt ID	Protein names	Gene names	log2FC	adj.P.Val
-1.31443	12.038	-5.34117	7.69608e-05	0.00356561	1.62599	O15231					O15231	Zinc finger protein 185 (LIM domain protein ZNF185) (P1-A)	ZNF185	-1.31443	0.00356561
-1.03437	13.1912	-23.295	2.27678e-13	1.43505e-09	18.0636	P23141					P23141	Liver carboxylesterase 1 (Acyl-coenzyme A:cholesterol acyltransferase) (ACAT) (Brain carboxylesterase hBr1) (Carboxylesterase 1) (CE-1) (hCE-1) (EC 3.1.1.1) (Cholesteryl ester hydrolase) (CEH) (EC 3.1.1.13) (Cocaine carboxylesterase) (Egasyn) (HMSE) (Methylumbelliferyl-acetate deacetylase 1) (EC 3.1.1.56) (Monocyte/macrophage serine esterase) (Retinyl ester hydrolase) (REH) (Serine esterase 1) (T…	CES1 CES2 SES1	-1.03437	1.43505e-09			If present, mentioned stress related proteins
-0.981858	12.3263	-12.253	2.57234e-09	4.05336e-06	11.6302	Q13740					Q13740	CD166 antigen (Activated leukocyte cell adhesion molecule) (CD antigen CD166)	ALCAM MEMD	-0.981858	4.05336e-06			are marked orange
-0.846997	13.0785	-8.022	7.26284e-07	0.000179619	6.25394	Q9UNQ0					Q9UNQ0	Broad substrate specificity ATP-binding cassette transporter ABCG2 (EC 7.6.2.2) (ATP-binding cassette sub-family G member 2) (Breast cancer resistance protein) (CDw338) (Mitoxantrone resistance-associated protein) (Placenta-specific ATP-binding cassette transporter) (Urate exporter) (CD antigen CD338)	ABCG2 ABCP BCRP BCRP1 MXR	-0.846997	0.000179619
-0.791162	12.3829	-11.3567	7.37927e-09	6.64451e-06	10.6334	Q86X29					Q86X29	Lipolysis-stimulated lipoprotein receptor	LSR LISCH	-0.791162	6.64451e-06
-0.754992	12.5212	-15.6644	7.80616e-11	2.46011e-07	14.6152	Q99523					Q99523	Sortilin (100 kDa NT receptor) (Glycoprotein 95) (Gp95) (Neurotensin receptor 3) (NT3) (NTR3)	SORT1	-0.754992	2.46011e-07
-0.688455	12.0207	-11.6586	5.1363e-09	5.64389e-06	10.8305	Q14126					Q14126	Desmoglein-2 (Cadherin family member 5) (HDGC)	DSG2 CDHF5	-0.688455	5.64389e-06
-0.63905	11.8887	-7.39724	1.97551e-06	0.000355761	5.27191	P55085					P55085	Proteinase-activated receptor 2 (PAR-2) (Coagulation factor II receptor-like 1) (G-protein coupled receptor 11) (Thrombin receptor-like 1) [Cleaved into: Proteinase-activated receptor 2, alternate cleaved 1; Proteinase-activated receptor 2, alternate cleaved 2]	F2RL1 GPR11 PAR2	-0.63905	0.000355761
-0.631945	12.3794	-5.41543	6.67572e-05	0.00332402	1.76895	Q96JQ2					Q96JQ2	Calmin (Calponin-like transmembrane domain protein)	CLMN KIAA1188	-0.631945	0.00332402
-0.61526	13.7348	-3.17176	0.00619046	0.061077	-2.67316	P10696					P16144	Integrin beta-4 (GP150) (CD antigen CD104)	ITGB4	-0.607022	0.000690476
-0.607022	12.6933	-6.68579	6.57283e-06	0.000690476	4.11435	P16144					Q8NHG7	Small VCP/p97-interacting protein	SVIP	-0.583856	0.00179059
-0.583856	13.2105	-5.9091	2.642e-05	0.00179059	2.73415	Q8NHG7					P21980	Protein-glutamine gamma-glutamyltransferase 2 (EC 2.3.2.13) (Erythrocyte transglutaminase) (Heart G alpha(h)) (hhG alpha(h)) (Isopeptidase TGM2) (EC 3.4.-.-) (Protein G alpha(h)) (G(h)) (Protein-glutamine deamidase TGM2) (EC 3.5.1.44) (Protein-glutamine dopaminyltransferase TGM2) (EC 2.3.1.-) (Protein-glutamine histaminyltransferase TGM2) (EC 2.3.1.-) (Protein-glutamine noradrenalinyltransferase …	TGM2	-0.54078	0.00445592
-0.54078	12.9358	-5.17512	0.000106043	0.00445592	1.33813	P21980					O14967	Calmegin	CLGN	-0.52576	0.000413611
-0.52576	11.7911	-7.24639	2.5346e-06	0.000413611	5.03383	O14967					Q56VL3	OCIA domain-containing protein 2 (Ovarian carcinoma immunoreactive antigen-like protein)	OCIAD2	-0.492675	0.00152625
-0.499607	13.5796	-1.8095	0.0900559	0.303704	-5.22363	P0DP25					Q9Y2T3	Guanine deaminase (Guanase) (Guanine aminase) (EC 3.5.4.3) (Guanine aminohydrolase) (GAH) (p51-nedasin)	GDA KIAA1258	-0.47438	0.0070735
-0.492675	14.0772	-6.02618	2.13089e-05	0.00152625	2.9177	Q56VL3					Q8IVL5	Prolyl 3-hydroxylase 2 (EC 1.14.11.7) (Leprecan-like protein 1) (Myxoid liposarcoma-associated protein 4)	P3H2 LEPREL1 MLAT4	-0.473381	0.000159002
-0.47438	10.8743	-4.77908	0.000230881	0.0070735	0.577286	Q9Y2T3					Q14114	Low-density lipoprotein receptor-related protein 8 (LRP-8) (Apolipoprotein E receptor 2)	LRP8 APOER2	-0.471628	0.000179619
-0.473381	13.4191	-8.1666	5.80206e-07	0.000159002	6.47223	Q8IVL5					Q9UJG1	Motile sperm domain-containing protein 1	MOSPD1	-0.457156	0.0192492
-0.471628	10.8488	-8.06023	6.84244e-07	0.000179619	6.30933	Q14114					Q9UNN8	Endothelial protein C receptor (Activated protein C receptor) (APC receptor) (Endothelial cell protein C receptor) (CD antigen CD201)	PROCR EPCR	-0.456358	3.30581e-05
-0.459262	11.9752	-2.11765	0.0509693	0.217496	-4.65589	P02452					Q92597	Protein NDRG1 (Differentiation-related gene 1 protein) (DRG-1) (N-myc downstream-regulated gene 1 protein) (Nickel-specific induction protein Cap43) (Reducing agents and tunicamycin-responsive protein) (RTP) (Rit42)	NDRG1 CAP43 DRG1 RTP	-0.441396	0.000413611
-0.457156	13.4866	-4.06857	0.000971165	0.0192492	-0.857573	Q9UJG1					Q9H5V8	CUB domain-containing protein 1 (Membrane glycoprotein gp140) (Subtractive immunization M plus HEp3-associated 135 kDa protein) (SIMA135) (Transmembrane and associated with src kinases) (CD antigen CD318)	CDCP1 TRASK UNQ2486/PRO5773	-0.429381	8.44026e-05
-0.456358	13.6086	-9.90525	4.72034e-08	3.30581e-05	8.90757	Q9UNN8					P16422	Epithelial cell adhesion molecule (Ep-CAM) (Adenocarcinoma-associated antigen) (Cell surface glycoprotein Trop-1) (Epithelial cell surface antigen) (Epithelial glycoprotein) (EGP) (Epithelial glycoprotein 314) (EGP314) (hEGP314) (KS 1/4 antigen) (KSA) (Major gastrointestinal tumor-associated protein GA733-2) (Tumor-associated calcium signal transducer 1) (CD antigen CD326)	EPCAM GA733-2 M1S2 M4S1 MIC18 TACSTD1 TROP1	-0.427332	0.0155758
-0.441396	10.7852	-7.25005	2.51923e-06	0.000413611	5.04885	Q92597					Q9BY67	Cell adhesion molecule 1 (Immunoglobulin superfamily member 4) (IgSF4) (Nectin-like protein 2) (NECL-2) (Spermatogenic immunoglobulin superfamily) (SgIgSF) (Synaptic cell adhesion molecule) (SynCAM) (Tumor suppressor in lung cancer 1) (TSLC-1)	CADM1 IGSF4 IGSF4A NECL2 SYNCAM TSLC1	-0.42667	0.00887982
-0.441067	12.8082	-3.04228	0.00808204	0.071748	-2.90005	P68366					Q14643	Inositol 1,4,5-trisphosphate receptor type 1 (IP3 receptor isoform 1) (IP3R 1) (InsP3R1) (Type 1 inositol 1,4,5-trisphosphate receptor) (Type 1 InsP3 receptor)	ITPR1 INSP3R1	-0.423838	7.17003e-05
-0.429381	13.7577	-8.67757	2.67817e-07	8.44026e-05	7.22133	Q9H5V8					P29279	CCN family member 2 (Cellular communication network factor 2) (Connective tissue growth factor) (Hypertrophic chondrocyte-specific protein 24) (Insulin-like growth factor-binding protein 8) (IBP-8) (IGF-binding protein 8) (IGFBP-8)	CCN2 CTGF HCS24 IGFBP8	-0.423021	0.000413611
-0.427332	12.5314	-4.22909	0.000699343	0.0155758	-0.559972	P16422					P13500	C-C motif chemokine 2 (HC11) (Monocyte chemoattractant protein 1) (Monocyte chemotactic and activating factor) (MCAF) (Monocyte chemotactic protein 1) (MCP-1) (Monocyte secretory protein JE) (Small-inducible cytokine A2)	CCL2 MCP1 SCYA2	-0.418958	0.0350483
-0.42667	10.9992	-4.62923	0.00031135	0.00887982	0.311514	Q9BY67					P31949	Protein S100-A11 (Calgizzarin) (Metastatic lymph node gene 70 protein) (MLN 70) (Protein S100-C) (S100 calcium-binding protein A11) [Cleaved into: Protein S100-A11, N-terminally processed]	S100A11 MLN70 S100C	-0.417766	0.0221522
-0.423838	12.7697	-8.85995	2.0476e-07	7.17003e-05	7.46086	Q14643					Q02952	A-kinase anchor protein 12 (AKAP-12) (A-kinase anchor protein 250 kDa) (AKAP 250) (Gravin) (Myasthenia gravis autoantigen)	AKAP12 AKAP250	-0.41048	0.016227
-0.423021	13.4334	-7.23239	2.59431e-06	0.000413611	5.00389	P29279					O95084	Serine protease 23 (EC 3.4.21.-) (Putative secreted protein Zsig13)	PRSS23 ZSIG13 UNQ270/PRO307	-0.396501	0.0201695
-0.418958	13.5752	-3.5731	0.00269879	0.0350483	-1.84357	P13500					P52815	39S ribosomal protein L12, mitochondrial (L12mt) (MRP-L12) (5c5-2) (Mitochondrial large ribosomal subunit protein bL12m)	MRPL12 MRPL7 RPML12	-0.395466	0.00669439
-0.417766	13.2204	-3.94254	0.00125821	0.0221522	-1.08424	P31949					Q96R05	Retinoid-binding protein 7 (Cellular retinoic acid-binding protein 4) (CRABP4) (CRBP4) (Cellular retinoic acid-binding protein IV) (CRABP-IV)	RBP7	-0.393476	0.000506964
-0.41048	12.9284	-4.20385	0.000736306	0.016227	-0.598887	Q02952					Q9Y6W3	Calpain-7 (EC 3.4.22.-) (PalB homolog) (PalBH)	CAPN7 PALBH	-0.393156	0.0382469
-0.396501	12.3318	-4.02207	0.00106841	0.0201695	-0.98749	O95084					Q8WWI1	LIM domain only protein 7 (LMO-7) (F-box only protein 20) (LOMP)	LMO7 FBX20 FBXO20 KIAA0858	-0.392179	3.41854e-05
-0.395466	13.2371	-4.84166	0.000203922	0.00669439	0.698636	P52815					Q9BYG7	Protein maestro (Male-specific transcription in the developing reproductive organs) (Protein B29)	MRO B29 C18orf3	-0.391981	0.0144221
-0.393476	13.8442	-7.03385	3.61945e-06	0.000506964	4.68103	Q96R05					Q8N0Y7	Probable phosphoglycerate mutase 4 (EC 5.4.2.11) (EC 5.4.2.4)	PGAM4 PGAM3	-0.391011	0.0070735
-0.393156	12.01	-3.50817	0.00308714	0.0382469	-2.05304	Q9Y6W3					O00592	Podocalyxin (GCTM-2 antigen) (Gp200) (Podocalyxin-like protein 1) (PC) (PCLP-1)	PODXL PCLP PCLP1	-0.386343	0.00140562
-0.392179	13.2233	-9.73269	5.96604e-08	3.41854e-05	8.68018	Q8WWI1					Q13286	Battenin (Batten disease protein) (Protein CLN3)	CLN3 BTS	-0.385331	0.024963
-0.391981	16.532	-4.28995	0.000617794	0.0144221	-0.394581	Q9BYG7					P53634	Dipeptidyl peptidase 1 (EC 3.4.14.1) (Cathepsin C) (Cathepsin J) (Dipeptidyl peptidase I) (DPP-I) (DPPI) (Dipeptidyl transferase) [Cleaved into: Dipeptidyl peptidase 1 exclusion domain chain (Dipeptidyl peptidase I exclusion domain chain); Dipeptidyl peptidase 1 heavy chain (Dipeptidyl peptidase I heavy chain); Dipeptidyl peptidase 1 light chain (Dipeptidyl peptidase I light chain)]	CTSC CPPI	-0.382622	0.000484026
-0.391011	14.0253	-4.77716	0.000231762	0.0070735	0.504896	Q8N0Y7					Q8N4Q1	Mitochondrial intermembrane space import and assembly protein 40 (Coiled-coil-helix-coiled-coil-helix domain-containing protein 4)	CHCHD4 MIA40	-0.381172	0.035859
-0.388894	11.2999	-2.91737	0.0104405	0.0840366	-3.20631	P42229					P11388	DNA topoisomerase 2-alpha (EC 5.6.2.2) (DNA topoisomerase II, alpha isozyme)	TOP2A TOP2	-0.377864	0.000704012
-0.386343	12.9778	-6.10342	1.85096e-05	0.00140562	3.07254	O00592					Q15392	Delta(24)-sterol reductase (EC 1.3.1.72) (24-dehydrocholesterol reductase) (3-beta-hydroxysterol Delta-24-reductase) (Diminuto/dwarf1 homolog) (Seladin-1)	DHCR24 KIAA0018	-0.377858	0.000662572
-0.385331	12.6735	-3.84677	0.00153271	0.024963	-1.35445	Q13286					Q7Z309	PABIR family member 2	PABIR2 FAM122B	-0.370777	3.41854e-05
-0.382622	13.3316	-7.07459	3.37889e-06	0.000484026	4.76447	P53634					O95965	Integrin beta-like protein 1 (Osteoblast-specific cysteine-rich protein) (Ten integrin EGF-like repeat domain-containing protein)	ITGBL1 OSCP TIED	-0.369146	0.00061371
-0.381172	12.6055	-3.55278	0.00281474	0.035859	-1.96574	Q8N4Q1					Q9NPH0	Lysophosphatidic acid phosphatase type 6 (EC 3.1.3.2) (Acid phosphatase 6, lysophosphatidic) (Acid phosphatase-like protein 1) (PACPL1)	ACP6 ACPL1 LPAP UNQ205/PRO231	-0.36854	5.87674e-05
-0.377864	13.6955	-6.66512	6.81338e-06	0.000704012	4.06044	P11388					Q8N4Q0	Prostaglandin reductase 3 (PRG-3) (EC 1.3.1.48) (Zinc-binding alcohol dehydrogenase domain-containing protein 2)	ZADH2 PTGR3	-0.367906	0.00193046
-0.377858	13.7566	-6.71924	6.20208e-06	0.000662572	4.14545	Q15392					Q16706	Alpha-mannosidase 2 (EC 3.2.1.114) (Golgi alpha-mannosidase II) (AMan II) (Man II) (Mannosidase alpha class 2A member 1) (Mannosyl-oligosaccharide 1,3-1,6-alpha-mannosidase)	MAN2A1 MANA2	-0.367769	0.00827503
-0.370777	12.255	-9.76833	5.68294e-08	3.41854e-05	8.7093	Q7Z309					O94851	[F-actin]-monooxygenase MICAL2 (EC 1.14.13.225) (Molecule interacting with CasL protein 2) (MICAL-2)	MICAL2 KIAA0750 MICAL2PV1 MICAL2PV2	-0.365179	0.000907755
-0.369846	12.2961	-2.00208	0.0633276	0.24746	-4.86737	Q9BRT3					P04035	3-hydroxy-3-methylglutaryl-coenzyme A reductase (HMG-CoA reductase) (EC 1.1.1.34)	HMGCR	-0.362448	0.000824613
-0.369146	11.3418	-6.80422	5.35524e-06	0.00061371	4.29768	O95965					P04626	Receptor tyrosine-protein kinase erbB-2 (EC 2.7.10.1) (Metastatic lymph node gene 19 protein) (MLN 19) (Proto-oncogene Neu) (Proto-oncogene c-ErbB-2) (Tyrosine kinase-type cell surface receptor HER2) (p185erbB2) (CD antigen CD340)	ERBB2 HER2 MLN19 NEU NGL	-0.362346	0.00334268
-0.36854	11.5978	-9.12351	1.39856e-07	5.87674e-05	7.84961	Q9NPH0					P19022	Cadherin-2 (CDw325) (Neural cadherin) (N-cadherin) (CD antigen CD325)	CDH2 CDHN NCAD	-0.360572	0.00550937
-0.367906	14.6975	-5.84564	2.97088e-05	0.00193046	2.59553	Q8N4Q0					Q14767	Latent-transforming growth factor beta-binding protein 2 (LTBP-2)	LTBP2 C14orf141 LTBP3	-0.358704	0.0127631
-0.367769	12.7824	-4.66902	0.000287519	0.00827503	0.373535	Q16706					Q8NF37	Lysophosphatidylcholine acyltransferase 1 (LPC acyltransferase 1) (LPCAT-1) (LysoPC acyltransferase 1) (EC 2.3.1.23) (1-acylglycerol-3-phosphate O-acyltransferase) (EC 2.3.1.51) (1-acylglycerophosphocholine O-acyltransferase) (1-alkenylglycerophosphocholine O-acyltransferase) (EC 2.3.1.25) (1-alkylglycerophosphocholine O-acetyltransferase) (EC 2.3.1.67) (Acetyl-CoA:lyso-platelet-activating factor…	LPCAT1 AYTL2 PFAAP3	-0.351489	0.00315551
-0.365179	12.4896	-6.4261	1.03694e-05	0.000907755	3.61206	O94851					Q6YHK3	CD109 antigen (150 kDa TGF-beta-1-binding protein) (C3 and PZP-like alpha-2-macroglobulin domain-containing protein 7) (Platelet-specific Gov antigen) (p180) (r150) (CD antigen CD109)	CD109 CPAMD7	-0.346981	0.00061371
-0.362448	11.8296	-6.5212	8.76552e-06	0.000824613	3.82685	P04035					Q86SK9	Stearoyl-CoA desaturase 5 (EC 1.14.19.1) (Acyl-CoA-desaturase 4) (HSCD5) (Stearoyl-CoA 9-desaturase) (Stearoyl-CoA desaturase 2)	SCD5 ACOD4 SCD2 SCD4	-0.345724	0.00995555
-0.362346	14.3158	-5.40175	6.85267e-05	0.00334268	1.76095	P04626					Q15800	Methylsterol monooxygenase 1 (EC 1.14.18.9) (C-4 methylsterol oxidase) (Sterol-C4-methyl oxidase)	MSMO1 DESP4 ERG25 SC4MOL	-0.345553	0.0203468
-0.360572	12.0038	-5.00223	0.000148595	0.00550937	1.12193	P19022					Q9UGT4	Sushi domain-containing protein 2	SUSD2	-0.343484	0.0191237
-0.358704	12.0718	-4.37249	0.000522432	0.0127631	-0.261383	Q14767					P29323	Ephrin type-B receptor 2 (EC 2.7.10.1) (Developmentally-regulated Eph-related tyrosine kinase) (ELK-related tyrosine kinase) (EPH tyrosine kinase 3) (EPH-like kinase 5) (EK5) (hEK5) (Renal carcinoma antigen NY-REN-47) (Tyrosine-protein kinase TYRO5) (Tyrosine-protein kinase receptor EPH-3) [Cleaved into: EphB2/CTF1; EphB2/CTF2]	EPHB2 DRT EPHT3 EPTH3 ERK HEK5 TYRO5	-0.342212	8.61005e-05
-0.354916	11.8399	-2.21458	0.04236	0.195172	-4.38469	Q9H4G4					Q86TG7	Retrotransposon-derived protein PEG10 (Embryonal carcinoma differentiation-regulated protein) (Mammalian retrotransposon-derived protein 2) (Myelin expression factor 3-like protein 1) (MEF3-like protein 1) (Paternally expressed gene 10 protein) (Retrotransposon gag domain-containing protein 3) (Retrotransposon-derived gag-like polyprotein) (Ty3/Gypsy-like protein)	PEG10 EDR KIAA1051 MAR2 MART2 MEF3L1 RGAG3	-0.335265	0.000278258
-0.354604	14.4707	-2.00881	0.0625385	0.245277	-4.88581	P30049					Q9BWM7	Sideroflexin-3	SFXN3	-0.333715	0.000574339
-0.351489	12.0389	-5.46205	6.10776e-05	0.00315551	1.87427	Q8NF37					P39060	Collagen alpha-1(XVIII) chain [Cleaved into: Endostatin; Non-collagenous domain 1 (NC1)]	COL18A1	-0.332403	0.00260954
-0.346981	12.83	-6.82585	5.15971e-06	0.00061371	4.33564	Q6YHK3					Q14315	Filamin-C (FLN-C) (FLNc) (ABP-280-like protein) (ABP-L) (Actin-binding-like protein) (Filamin-2) (Gamma-filamin)	FLNC ABPL FLN2	-0.329526	0.00154705
-0.346313	12.4097	-3.26051	0.00515392	0.0542323	-2.36779	P54289					P23378	Glycine dehydrogenase (decarboxylating), mitochondrial (EC 1.4.4.2) (Glycine cleavage system P protein) (Glycine decarboxylase) (Glycine dehydrogenase (aminomethyl-transferring))	GLDC GCSP	-0.326736	0.00573041
-0.345724	11.385	-4.54807	0.000366443	0.00995555	0.100388	Q86SK9					Q9BV23	Monoacylglycerol lipase ABHD6 (EC 3.1.1.23) (2-arachidonoylglycerol hydrolase) (Abhydrolase domain-containing protein 6)	ABHD6	-0.325161	0.000413611
-0.345553	14.3989	-4.00856	0.00109848	0.0203468	-0.924969	Q15800					P43121	Cell surface glycoprotein MUC18 (Cell surface glycoprotein P1H12) (Melanoma cell adhesion molecule) (Melanoma-associated antigen A32) (Melanoma-associated antigen MUC18) (S-endo 1 endothelial-associated antigen) (CD antigen CD146)	MCAM MUC18	-0.324379	5.87674e-05
-0.343484	12.0888	-4.07638	0.000955729	0.0191237	-0.817117	Q9UGT4					P21589	5'-nucleotidase (5'-NT) (EC 3.1.3.5) (Ecto-5'-nucleotidase) (CD antigen CD73)	NT5E NT5 NTE	-0.324174	0.000631063
-0.342212	11.7299	-8.63131	2.86865e-07	8.61005e-05	7.158	P29323					O95571	Persulfide dioxygenase ETHE1, mitochondrial (EC 1.13.11.18) (Ethylmalonic encephalopathy protein 1) (Hepatoma subtracted clone one protein) (Sulfur dioxygenase ETHE1)	ETHE1 HSCO	-0.323965	0.0231399
-0.335265	10.984	-7.60313	1.4127e-06	0.000278258	5.60272	Q86TG7					Q7Z7L1	Schlafen family member 11 (EC 3.6.-.-)	SLFN11	-0.322326	0.00193046
-0.33473	13.5933	-2.99014	0.00899508	0.0768239	-3.08294	O00151					Q9BX46	RNA-binding protein 24 (RNA-binding motif protein 24) (RNA-binding region-containing protein 6)	RBM24 RNPC6	-0.32209	0.000533098
-0.333715	13.2786	-6.88686	4.6472e-06	0.000574339	4.4433	Q9BWM7					P83111	Serine beta-lactamase-like protein LACTB, mitochondrial (EC 3.4.-.-)	LACTB MRPL56 UNQ843/PRO1781	-0.320968	0.00444237
-0.332617	12.1706	-3.05737	0.0078352	0.0702493	-2.86153	Q9Y2J8					P00918	Carbonic anhydrase 2 (EC 4.2.1.1) (Carbonate dehydratase II) (Carbonic anhydrase C) (CAC) (Carbonic anhydrase II) (CA-II)	CA2	-0.319999	0.0278224
-0.332403	12.9097	-5.59807	4.71978e-05	0.00260954	2.13746	P39060					Q969G5	Caveolae-associated protein 3 (Cavin-3) (Protein kinase C delta-binding protein) (Serum deprivation response factor-related gene product that binds to C-kinase) (hSRBC)	CAVIN3 PRKCDBP SRBC	-0.31464	0.00213082
-0.329526	12.6143	-6.0126	2.18447e-05	0.00154705	2.92287	Q14315					Q9Y613	FH1/FH2 domain-containing protein 1 (Formin homolog overexpressed in spleen 1) (FHOS) (Formin homology 2 domain-containing protein 1)	FHOD1 FHOS FHOS1	-0.30726	0.0342894
-0.326736	13.3186	-4.97011	0.00015827	0.00573041	0.927448	P23378					Q9Y2D5	A-kinase anchor protein 2 (AKAP-2) (AKAP-KL) (Protein kinase A-anchoring protein 2) (PRKA2)	AKAP2 KIAA0920 PRKA2	-0.305171	0.0214961
-0.325161	12.6964	-7.22536	2.62485e-06	0.000413611	4.99207	Q9BV23					Q96SQ9	Cytochrome P450 2S1 (EC 1.14.14.-) (CYPIIS1) (Hydroperoxy icosatetraenoate dehydratase) (EC 4.2.1.152) (Thromboxane-A synthase) (EC 5.3.99.5)	CYP2S1 UNQ891/PRO1906	-0.300956	0.00367445
-0.324379	12.3894	-9.15951	1.32839e-07	5.87674e-05	7.89179	P43121					P26006	Integrin alpha-3 (CD49 antigen-like family member C) (FRP-2) (Galactoprotein B3) (GAPB3) (VLA-3 subunit alpha) (CD antigen CD49c) [Cleaved into: Integrin alpha-3 heavy chain; Integrin alpha-3 light chain]	ITGA3 MSK18	-0.300531	0.00334268
-0.324174	13.1866	-6.77759	5.60678e-06	0.000631063	4.23568	P21589					Q9H6X2	Anthrax toxin receptor 1 (Tumor endothelial marker 8)	ANTXR1 ATR TEM8	-0.29944	0.0171707
-0.323965	12.3136	-3.91238	0.00133882	0.0231399	-1.17617	O95571					P00167	Cytochrome b5 (Microsomal cytochrome b5 type A) (MCB5)	CYB5A CYB5	-0.298747	0.00971518
-0.322326	12.754	-5.84746	2.96088e-05	0.00193046	2.63977	Q7Z7L1					Q8IVF2	Protein AHNAK2	AHNAK2 C14orf78 KIAA2019	-0.296183	0.0169323
-0.32209	13.5965	-6.95399	4.14435e-06	0.000533098	4.55679	Q9BX46					Q9BY50	Signal peptidase complex catalytic subunit SEC11C (EC 3.4.21.89) (Microsomal signal peptidase 21 kDa subunit) (SPase 21 kDa subunit) (SEC11 homolog C) (SEC11-like protein 3) (SPC21)	SEC11C SEC11L3 SPC21 SPCS4C	-0.295662	0.0331495
-0.320968	12.8784	-5.18013	0.000105016	0.00444237	1.29438	P83111					Q86UY8	5'-nucleotidase domain-containing protein 3 (EC 3.1.3.-) (GRP94-neighboring nucleotidase)	NT5DC3 GNN TU12B1-TY	-0.292734	0.0103015
-0.319999	9.85011	-3.74878	0.00187645	0.0278224	-1.56613	P00918					Q99653	Calcineurin B homologous protein 1 (Calcineurin B-like protein) (Calcium-binding protein CHP) (Calcium-binding protein p22) (EF-hand calcium-binding domain-containing protein p22)	CHP1 CHP	-0.292397	0.00106346
-0.317745	10.2939	-2.30366	0.0356587	0.178662	-4.32251	O00194					Q96E22	Dehydrodolichyl diphosphate synthase complex subunit NUS1 (EC 2.5.1.87) (Cis-prenyltransferase subunit NgBR) (Nogo-B receptor) (NgBR) (Nuclear undecaprenyl pyrophosphate synthase 1 homolog)	NUS1 C6orf68 NGBR	-0.291301	0.0108977
-0.31464	14.0778	-5.75292	3.52986e-05	0.00213082	2.48282	Q969G5					P37268	Squalene synthase (SQS) (SS) (EC 2.5.1.21) (FPP:FPP farnesyltransferase) (Farnesyl-diphosphate farnesyltransferase) (Farnesyl-diphosphate farnesyltransferase 1)	FDFT1	-0.288611	0.0060813
-0.310944	12.1014	-3.0984	0.00720086	0.0668439	-2.82885	Q5U3C3					Q15582	Transforming growth factor-beta-induced protein ig-h3 (Beta ig-h3) (Kerato-epithelin) (RGD-containing collagen-associated protein) (RGD-CAP)	TGFBI BIGH3	-0.287391	0.0137554
-0.310496	13.3755	-2.70593	0.0160465	0.110779	-3.6155	P47895					P56937	3-keto-steroid reductase/17-beta-hydroxysteroid dehydrogenase 7 (17-beta-hydroxysteroid dehydrogenase 7) (17-beta-HSD 7) (3-keto-steroid reductase) (EC 1.1.1.270) (Dihydrotestosterone oxidoreductase) (EC 1.1.1.210) (Estradiol 17-beta-dehydrogenase 7) (EC 1.1.1.62) (Short chain dehydrogenase/reductase family 37C member 1)	HSD17B7 17HSD7 SDR37C1 UNQ2563/PRO6243	-0.285646	0.005965
-0.30976	10.5474	-2.5238	0.0231208	0.138185	-3.95031	Q9Y2W3					Q8TF42	Ubiquitin-associated and SH3 domain-containing protein B (EC 3.1.3.48) (Cbl-interacting protein p70) (Suppressor of T-cell receptor signaling 1) (STS-1) (T-cell ubiquitin ligand 2) (TULA-2) (Tyrosine-protein phosphatase STS1/TULA2)	UBASH3B KIAA1959 STS1	-0.282894	0.00139171
-0.307979	12.6768	-2.48632	0.0249081	0.144564	-4.06031	P05412					O15479	Melanoma-associated antigen B2 (Cancer/testis antigen 3.2) (CT3.2) (DSS-AHC critical interval MAGE superfamily 6) (DAM6) (MAGE XP-2 antigen) (MAGE-B2 antigen)	MAGEB2	-0.28219	0.00480064
-0.307548	12.4588	-2.93043	0.0101655	0.0829961	-3.18387	Q7Z3E5					P55809	Succinyl-CoA:3-ketoacid coenzyme A transferase 1, mitochondrial (EC 2.8.3.5) (3-oxoacid CoA-transferase 1) (Somatic-type succinyl-CoA:3-oxoacid CoA-transferase) (SCOT-s)	OXCT1 OXCT SCOT	-0.281774	0.00113782
-0.30726	10.4354	-3.59003	0.00260584	0.0342894	-1.87786	Q9Y613					Q15738	Sterol-4-alpha-carboxylate 3-dehydrogenase, decarboxylating (EC 1.1.1.170) (Protein H105e3)	NSDHL H105E3	-0.280519	0.00615025
-0.305171	12.9593	-3.96814	0.00119366	0.0214961	-1.06972	Q9Y2D5					Q6ZMZ3	Nesprin-3 (KASH domain-containing protein 3) (KASH3) (Nuclear envelope spectrin repeat protein 3)	SYNE3 C14orf139 C14orf49 LINC00341	-0.279406	0.0266798
-0.300956	13.0666	-5.31434	8.10326e-05	0.00367445	1.5905	Q96SQ9					P09493	Tropomyosin alpha-1 chain (Alpha-tropomyosin) (Tropomyosin-1)	TPM1 C15orf13 TMSA	-0.278143	0.00114106
-0.300531	13.6207	-5.39858	6.89432e-05	0.00334268	1.7971	P26006					Q658P3	Metalloreductase STEAP3 (EC 1.16.1.-) (Dudulin-2) (Six-transmembrane epithelial antigen of prostate 3) (Tumor suppressor-activated pathway protein 6) (hTSAP6) (pHyde) (hpHyde)	STEAP3 TSAP6	-0.276917	0.00549202
-0.29944	13.557	-4.15607	0.000811814	0.0171707	-0.681389	Q9H6X2					Q6P1M0	Long-chain fatty acid transport protein 4 (FATP-4) (Fatty acid transport protein 4) (Arachidonate--CoA ligase) (EC 6.2.1.15) (Long-chain-fatty-acid--CoA ligase) (Solute carrier family 27 member 4) (Very long-chain acyl-CoA synthetase 4) (ACSVL4) (EC 6.2.1.-)	SLC27A4 ACSVL4 FATP4	-0.275137	0.00380752
-0.298747	13.1836	-4.56374	0.000355076	0.00971518	0.119361	P00167					Q7Z6J6	FERM domain-containing protein 5	FRMD5	-0.272969	0.00378585
-0.296183	13.2513	-4.16511	0.000796951	0.0169323	-0.705871	Q8IVF2					Q7L5N7	Lysophosphatidylcholine acyltransferase 2 (LPC acyltransferase 2) (LPCAT-2) (LysoPC acyltransferase 2) (EC 2.3.1.23) (1-acylglycerol-3-phosphate O-acyltransferase 11) (1-AGP acyltransferase 11) (1-AGPAT 11) (EC 2.3.1.51) (1-acylglycerophosphocholine O-acyltransferase) (1-alkenylglycerophosphocholine O-acyltransferase) (EC 2.3.1.25) (1-alkylglycerophosphocholine O-acetyltransferase) (EC 2.3.1.67) …	LPCAT2 AGPAT11 AYTL1	-0.272899	0.00778867
-0.295662	12.8838	-3.61553	0.00247188	0.0331495	-1.81487	Q9BY50					Q03135	Caveolin-1	CAV1 CAV	-0.272023	5.12392e-05
-0.294097	13.6297	-2.26699	0.0382876	0.185571	-4.30383	O75841					Q9UHN6	Cell surface hyaluronidase (EC 3.2.1.35) (Cell migration-inducing hyaluronidase 2) (Transmembrane protein 2)	CEMIP2 KIAA1412 TMEM2	-0.271992	0.000226717
-0.292734	13.3662	-4.52051	0.000387349	0.0103015	0.00713506	Q86UY8					Q9Y3R5	Protein dopey-2	DOP1B C21orf5 DOPEY2 KIAA0933	-0.27188	0.0108159
-0.292397	12.9225	-6.3143	1.26543e-05	0.00106346	3.42686	Q99653					O75947	ATP synthase subunit d, mitochondrial (ATPase subunit d) (ATP synthase peripheral stalk subunit d)	ATP5PD ATP5H My032	-0.270114	0.00693763
-0.291301	11.5573	-4.47623	0.000423525	0.0108977	-0.0627925	Q96E22					Q86SR1	Polypeptide N-acetylgalactosaminyltransferase 10 (EC 2.4.1.41) (Polypeptide GalNAc transferase 10) (GalNAc-T10) (pp-GaNTase 10) (Protein-UDP acetylgalactosaminyltransferase 10) (UDP-GalNAc:polypeptide N-acetylgalactosaminyltransferase 10)	GALNT10	-0.268976	0.00455709
-0.2912	12.9878	-1.35102	0.196327	0.470156	-5.86914	Q969E4					P55010	Eukaryotic translation initiation factor 5 (eIF-5)	EIF5	-0.267322	0.0432578
-0.288611	12.4882	-4.91179	0.000177528	0.0060813	0.849983	P37268					Q8NEZ4	Histone-lysine N-methyltransferase 2C (Lysine N-methyltransferase 2C) (EC 2.1.1.364) (Homologous to ALR protein) (Myeloid/lymphoid or mixed-lineage leukemia protein 3)	KMT2C HALR KIAA1506 MLL3	-0.266864	0.0220523
-0.287391	13.0428	-4.31768	0.000583921	0.0137554	-0.401944	Q15582					Q96BR5	Cytochrome c oxidase assembly factor 7 (Beta-lactamase hcp-like protein) (Respiratory chain assembly factor 1) (Sel1 repeat-containing protein 1)	COA7 C1orf163 RESA1 SELRC1	-0.265623	0.000533098
-0.285646	13.1156	-4.93557	0.000169401	0.005965	0.889907	P56937					O75915	PRA1 family protein 3 (ADP-ribosylation factor-like protein 6-interacting protein 5) (ARL-6-interacting protein 5) (Aip-5) (Cytoskeleton-related vitamin A-responsive protein) (Dermal papilla-derived protein 11) (GTRAP3-18) (Glutamate transporter EAAC1-interacting protein) (JM5) (Prenylated Rab acceptor protein 2) (Protein JWa) (Putative MAPK-activating protein PM27)	ARL6IP5 DERP11 JWA PRA2 PRAF3 HSPC127	-0.264158	0.00637173
-0.282894	12.3299	-6.11556	1.81057e-05	0.00139171	3.06788	Q8TF42					Q13423	NAD(P) transhydrogenase, mitochondrial (EC 7.1.1.1) (Nicotinamide nucleotide transhydrogenase) (Pyridine nucleotide transhydrogenase)	NNT	-0.262822	0.0213778
-0.28219	14.0826	-5.11732	0.000118657	0.00480064	1.21182	O15479					O15427	Monocarboxylate transporter 4 (MCT 4) (Solute carrier family 16 member 3)	SLC16A3 MCT4	-0.261555	0.00971518
-0.281774	12.4579	-6.24765	1.42611e-05	0.00113782	3.38376	P55809					Q96IF1	LIM domain-containing protein ajuba	AJUBA JUB	-0.260463	0.0300555
-0.280519	13.8599	-4.90333	0.000180517	0.00615025	0.855741	Q15738					O60890	Oligophrenin-1	OPHN1	-0.259437	0.000988301
-0.279406	12.2391	-3.78847	0.00172873	0.0266798	-1.44564	Q6ZMZ3					O15061	Synemin (Desmuslin)	SYNM DMN KIAA0353 SYN	-0.257523	0.00971518
-0.278143	13.7919	-6.23907	1.44828e-05	0.00114106	3.29403	P09493					Q9UJF2	Ras GTPase-activating protein nGAP (RAS protein activator-like 2)	RASAL2 NGAP	-0.256643	0.00289372
-0.277258	13.0351	-2.68205	0.0168387	0.114123	-3.65002	O00762					Q13823	Nucleolar GTP-binding protein 2 (Autoantigen NGP-1)	GNL2 NGP1	-0.255983	0.000656197
-0.276917	13.3592	-5.00987	0.000146384	0.00549202	0.972319	Q658P3					P09669	Cytochrome c oxidase subunit 6C (Cytochrome c oxidase polypeptide VIc)	COX6C	-0.253372	0.0131971
-0.276544	13.1337	-1.74859	0.100388	0.322171	-5.29463	P37802					Q9NXB9	Elongation of very long chain fatty acids protein 2 (EC 2.3.1.199) (3-keto acyl-CoA synthase ELOVL2) (ELOVL fatty acid elongase 2) (ELOVL FA elongase 2) (Very long chain 3-ketoacyl-CoA synthase 2) (Very long chain 3-oxoacyl-CoA synthase 2)	ELOVL2 ELG3 SSC2	-0.252657	0.00243983
-0.275137	12.6926	-5.2867	8.546e-05	0.00380752	1.52173	Q6P1M0					Q9BQE4	Selenoprotein S (SelS) (VCP-interacting membrane protein)	SELENOS SELS VIMP AD-015 SBBI8	-0.252041	0.0361624
-0.272969	12.1375	-5.29509	8.409e-05	0.00378585	1.54253	Q7Z6J6					Q9H425	Uncharacterized protein C1orf198	C1orf198	-0.250087	0.00651641
-0.272899	13.1363	-4.70757	0.000266216	0.00778867	0.371954	Q7L5N7					P19256	Lymphocyte function-associated antigen 3 (Ag3) (Surface glycoprotein LFA-3) (CD antigen CD58)	CD58 LFA3	-0.249937	0.0256069
-0.272023	14.6376	-9.32072	1.05681e-07	5.12392e-05	8.08982	Q03135					Q9Y5U4	Insulin-induced gene 2 protein (INSIG-2)	INSIG2	-0.249192	0.0180761
-0.271992	12.8989	-7.802	1.02721e-06	0.000226717	5.91745	Q9UHN6					Q13277	Syntaxin-3	STX3 STX3A	-0.248445	0.0069575
-0.27188	10.5068	-4.48479	0.00041627	0.0108159	-0.0456026	Q9Y3R5					Q53EU6	Glycerol-3-phosphate acyltransferase 3 (GPAT-3) (EC 2.3.1.15) (1-acyl-sn-glycerol-3-phosphate O-acyltransferase 10) (AGPAT 10) (1-acyl-sn-glycerol-3-phosphate O-acyltransferase 9) (1-AGP acyltransferase 9) (1-AGPAT 9) (EC 2.3.1.51) (Acyl-CoA:glycerol-3-phosphate acyltransferase 3) (hGPAT3) (Lung cancer metastasis-associated protein 1) (Lysophosphatidic acid acyltransferase theta) (LPAAT-theta) (M…	GPAT3 AGPAT9 MAG1 HMFN0839 UNQ2753/PRO6492	-0.248255	0.000414616
-0.270114	13.3099	-4.8056	0.000219037	0.00693763	0.619193	O75947					P11166	Solute carrier family 2, facilitated glucose transporter member 1 (Glucose transporter type 1, erythrocyte/brain) (GLUT-1) (HepG2 glucose transporter)	SLC2A1 GLUT1	-0.246314	0.0218219
-0.269806	13.4939	-1.80864	0.090195	0.303848	-5.17171	P60660					P09104	Gamma-enolase (EC 4.2.1.11) (2-phospho-D-glycerate hydro-lyase) (Enolase 2) (Neural enolase) (Neuron-specific enolase) (NSE)	ENO2	-0.246083	0.0211906
-0.268976	13.0723	-5.15779	0.000109671	0.00455709	1.28851	Q86SR1					Q9UDY2	Tight junction protein ZO-2 (Tight junction protein 2) (Zona occludens protein 2) (Zonula occludens protein 2)	TJP2 X104 ZO2	-0.245373	0.0201582
-0.267322	13.0151	-3.42082	0.00369918	0.0432578	-2.17426	P55010					P15407	Fos-related antigen 1 (FRA-1)	FOSL1 FRA1	-0.244214	0.00465014
-0.266864	14.7363	-3.94919	0.00124112	0.0220523	-1.12778	Q8NEZ4					Q8IY95	Transmembrane protein 192	TMEM192	-0.240805	0.0177009
-0.265623	13.2968	-6.95779	4.1177e-06	0.000533098	4.55281	Q96BR5					Q96CV9	Optineurin (E3-14.7K-interacting protein) (FIP-2) (Huntingtin yeast partner L) (Huntingtin-interacting protein 7) (HIP-7) (Huntingtin-interacting protein L) (NEMO-related protein) (Optic neuropathy-inducing protein) (Transcription factor IIIA-interacting protein) (TFIIIA-IntP)	OPTN FIP2 GLC1E HIP7 HYPL NRP	-0.240053	0.00734311
-0.264158	12.7045	-4.88102	0.000188649	0.00637173	0.767642	O75915					Q92520	Protein FAM3C (Interleukin-like EMT inducer)	FAM3C ILEI GS3786	-0.239729	0.0184615
-0.262822	13.5521	-3.97361	0.0011803	0.0213778	-1.03789	Q13423					Q9UL42	Paraneoplastic antigen Ma2 (40 kDa neuronal protein) (Onconeuronal antigen Ma2) (Paraneoplastic neuronal antigen MM2)	PNMA2 KIAA0883 MA2	-0.237987	0.0474271
-0.261555	14.2064	-4.56941	0.000351054	0.00971518	0.153976	O15427					Q9H1H9	Kinesin-like protein KIF13A (Kinesin-like protein RBKIN)	KIF13A RBKIN	-0.237046	7.17003e-05
-0.26131	13.2708	-1.87946	0.0793613	0.283247	-5.11255	P07738					Q0ZGT2	Nexilin (F-actin-binding protein) (Nelin)	NEXN	-0.236835	0.00254222
-0.260463	11.5491	-3.69477	0.00209811	0.0300555	-1.63199	Q96IF1					Q07817	Bcl-2-like protein 1 (Bcl2-L-1) (Apoptosis regulator Bcl-X)	BCL2L1 BCL2L BCLX	-0.236433	0.00152625
-0.259437	11.5141	-6.36287	1.16031e-05	0.000988301	3.51449	O60890					O94919	Endonuclease domain-containing 1 protein (EC 3.1.30.-)	ENDOD1 KIAA0830	-0.235734	0.00061371
-0.257523	13.1682	-4.56243	0.000356013	0.00971518	0.166971	O15061					P02786	Transferrin receptor protein 1 (TR) (TfR) (TfR1) (Trfr) (T9) (p90) (CD antigen CD71) [Cleaved into: Transferrin receptor protein 1, serum form (sTfR)]	TFRC	-0.233623	0.00211659
-0.257138	13.2794	-3.25049	0.00526169	0.0549991	-2.52395	P56378					Q15833	Syntaxin-binding protein 2 (Protein unc-18 homolog 2) (Unc18-2) (Protein unc-18 homolog B) (Unc-18B)	STXBP2 UNC18B	-0.231188	0.00257385
-0.256643	12.2044	-5.51923	5.47884e-05	0.00289372	2.02749	Q9UJF2					Q96MC5	bMERB domain-containing protein 1	BMERB1 C16orf45	-0.229987	0.0259863
-0.255983	12.9298	-6.73469	6.03831e-06	0.000656197	4.17375	Q13823					P30740	Leukocyte elastase inhibitor (LEI) (Monocyte/neutrophil elastase inhibitor) (EI) (M/NEI) (Peptidase inhibitor 2) (PI-2) (Serpin B1)	SERPINB1 ELANH2 MNEI PI2	-0.22976	0.00596594
-0.253372	14.7141	-4.34842	0.00054857	0.0131971	-0.300469	P09669					Q7Z7K0	COX assembly mitochondrial protein homolog (Cmc1p)	CMC1 C3orf68	-0.22935	0.0191097
-0.252657	13.19	-5.66253	4.18058e-05	0.00243983	2.26194	Q9NXB9					Q6UW63	Protein O-glucosyltransferase 2 (EC 2.4.1.-) (Endoplasmic reticulum resident protein 58) (ER protein 58) (ERp58) (KDEL motif-containing protein 1) (Protein O-xylosyltransferase POGLUT2) (EC 2.4.2.-)	POGLUT2 EP58 KDELC1 UNQ1910/PRO4357	-0.228564	0.00539557
-0.252041	11.7124	-3.54362	0.00286867	0.0361624	-1.96507	Q9BQE4					Q14CZ7	FAST kinase domain-containing protein 3, mitochondrial	FASTKD3	-0.225742	0.0239065
-0.251482	10.9243	-2.98708	0.00905169	0.0770487	-3.0328	A7MBM2					P17661	Desmin	DES	-0.225459	0.0145413
-0.25086	12.7153	-2.51814	0.0233828	0.139128	-4.00118	P80723					Q8TDZ2	[F-actin]-monooxygenase MICAL1 (EC 1.14.13.225) (Molecule interacting with CasL protein 1) (MICAL-1) (NEDD9-interacting protein with calponin homology and LIM domains)	MICAL1 MICAL NICAL	-0.225413	0.0493695
-0.250087	12.1202	-4.86057	0.000196433	0.00651641	0.708046	Q9H425					Q9UKK3	Protein mono-ADP-ribosyltransferase PARP4 (EC 2.4.2.-) (193 kDa vault protein) (ADP-ribosyltransferase diphtheria toxin-like 4) (ARTD4) (PARP-related/IalphaI-related H5/proline-rich) (PH5P) (Poly [ADP-ribose] polymerase 4) (PARP-4) (Vault poly(ADP-ribose) polymerase) (VPARP)	PARP4 ADPRTL1 KIAA0177 PARPL	-0.225133	0.0186395
-0.249937	13.3241	-3.83318	0.00157631	0.0256069	-1.36986	P19256					O75157	TSC22 domain family protein 2 (TSC22-related-inducible leucine zipper protein 4)	TSC22D2 KIAA0669 TILZ4	-0.22497	0.00213082
-0.249756	10.4888	-2.84331	0.012144	0.0931185	-3.38126	Q13772					Q14534	Squalene monooxygenase (EC 1.14.14.17) (Squalene epoxidase) (SE)	SQLE ERG1	-0.224763	0.0237261
-0.249192	11.1385	-4.1166	0.000880122	0.0180761	-0.810777	Q9Y5U4					O14639	Actin-binding LIM protein 1 (abLIM-1) (Actin-binding LIM protein family member 1) (Actin-binding double zinc finger protein) (LIMAB1) (Limatin)	ABLIM1 ABLIM KIAA0059 LIMAB1	-0.224572	0.00089762
-0.248445	13.3108	-4.79912	0.000221872	0.0069575	0.623569	Q13277					P35222	Catenin beta-1 (Beta-catenin)	CTNNB1 CTNNB OK/SW-cl.35 PRO2286	-0.224183	0.0339839
-0.248255	12.9491	-7.20908	2.69701e-06	0.000414616	4.97078	Q53EU6					Q8N2G8	GH3 domain-containing protein	GHDC D11LGP1E LGP1	-0.224037	0.0227515
-0.246996	12.9672	-2.39184	0.0300145	0.160052	-4.10731	Q5BJF2					Q96Q89	Kinesin-like protein KIF20B (Cancer/testis antigen 90) (CT90) (Kinesin family member 20B) (Kinesin-related motor interacting with PIN1) (M-phase phosphoprotein 1) (MPP1)	KIF20B KRMP1 MPHOSPH1	-0.223863	0.00587234
-0.246314	14.0032	-3.95944	0.00121521	0.0218219	-1.06534	P11166					O60488	Long-chain-fatty-acid--CoA ligase 4 (EC 6.2.1.3) (Arachidonate--CoA ligase) (EC 6.2.1.15) (Long-chain acyl-CoA synthetase 4) (LACS 4)	ACSL4 ACS4 FACL4 LACS4	-0.223638	0.0108977
-0.246083	11.7202	-3.98137	0.0011616	0.0211906	-1.09339	P09104					Q13439	Golgin subfamily A member 4 (256 kDa golgin) (Golgin-245) (Protein 72.1) (Trans-Golgi p230)	GOLGA4	-0.223305	0.00342639
-0.246003	12.9302	-3.09119	0.00730851	0.0673472	-2.82636	P31350					Q92667	A-kinase anchor protein 1, mitochondrial (A-kinase anchor protein 149 kDa) (AKAP 149) (Dual specificity A-kinase-anchoring protein 1) (D-AKAP-1) (Protein kinase A-anchoring protein 1) (PRKA1) (Spermatid A-kinase anchor protein 84) (S-AKAP84)	AKAP1 AKAP149 PRKA1	-0.219853	0.00355823
-0.245373	12.6158	-4.03462	0.00104123	0.0201582	-0.938804	Q9UDY2					O94855	Protein transport protein Sec24D (SEC24-related protein D)	SEC24D KIAA0755	-0.219351	0.00257385
-0.244214	13.2356	-5.13962	0.000113616	0.00465014	1.22149	P15407					Q8TDI0	Chromodomain-helicase-DNA-binding protein 5 (CHD-5) (EC 3.6.4.12) (ATP-dependent helicase CHD5)	CHD5 KIAA0444	-0.218474	0.0201672
-0.244153	13.4238	-2.47371	0.0255384	0.146202	-3.84286	P48681					Q99878	Histone H2A type 1-J (Histone H2A/e)	H2AC14 H2AFE HIST1H2AJ	-0.21836	0.0157081
-0.24316	13.7651	-3.18932	0.00597022	0.0594475	-2.67173	P37235					O60343	TBC1 domain family member 4 (Akt substrate of 160 kDa) (AS160)	TBC1D4 AS160 KIAA0603	-0.217562	0.0201695
-0.242978	12.441	-2.93951	0.00997831	0.0817858	-3.16378	Q92783					Q6NZI2	Caveolae-associated protein 1 (Cavin-1) (Polymerase I and transcript release factor)	CAVIN1 PTRF FKSG13	-0.216904	0.0220523
-0.240805	12.0073	-4.13469	0.000848115	0.0177009	-0.690119	Q8IY95					Q03001	Dystonin (230 kDa bullous pemphigoid antigen) (230/240 kDa bullous pemphigoid antigen) (Bullous pemphigoid antigen 1) (BPA) (Bullous pemphigoid antigen) (Dystonia musculorum protein) (Hemidesmosomal plaque protein)	DST BP230 BP240 BPAG1 DMH DT KIAA0728	-0.216422	0.00051235
-0.240427	14.2129	-3.04299	0.00807025	0.071748	-2.95898	P61956					Q9BZG1	Ras-related protein Rab-34 (Ras-related protein Rab-39) (Ras-related protein Rah)	RAB34 RAB39 RAH	-0.215555	0.0104515
-0.240053	13.3391	-4.74756	0.000245819	0.00734311	0.501605	Q96CV9					P17301	Integrin alpha-2 (CD49 antigen-like family member B) (Collagen receptor) (Platelet membrane glycoprotein Ia) (GPIa) (VLA-2 subunit alpha) (CD antigen CD49b)	ITGA2 CD49B	-0.215036	0.00276951
-0.239729	13.7701	-4.10138	0.000907991	0.0184615	-0.795015	Q92520					P05106	Integrin beta-3 (Platelet membrane glycoprotein IIIa) (GPIIIa) (CD antigen CD61)	ITGB3 GP3A	-0.214223	0.00693763
-0.238589	14.7866	-3.30607	0.00469066	0.0511509	-2.43322	Q01469					Q9HC21	Mitochondrial thiamine pyrophosphate carrier (Mitochondrial uncoupling protein 1) (Solute carrier family 25 member 19)	SLC25A19 DNC MUP1	-0.213715	0.0167982
-0.238356	14.4635	-2.57053	0.0210636	0.130931	-3.79474	Q9Y5U9					Q9NVN8	Guanine nucleotide-binding protein-like 3-like protein	GNL3L	-0.213099	0.0211906
-0.237987	12.3557	-3.3589	0.00420503	0.0474271	-2.3192	Q9UL42					O00391	Sulfhydryl oxidase 1 (hQSOX) (EC 1.8.3.2) (Quiescin Q6)	QSOX1 QSCN6 UNQ2520/PRO6013	-0.212849	0.00755185
-0.237046	12.4187	-8.88416	1.9765e-07	7.17003e-05	7.50421	Q9H1H9					Q9NW15	Anoctamin-10 (Transmembrane protein 16K)	ANO10 TMEM16K	-0.212408	0.0346494
-0.237036	14.5186	-3.09489	0.00725311	0.0671495	-2.83843	P15954					Q8IUC4	Rhophilin-2 (76 kDa RhoB effector protein) (GTP-Rho-binding protein 2) (p76RBE)	RHPN2	-0.206119	0.00397199
-0.236858	12.157	-3.22983	0.00549116	0.0558239	-2.59148	O95352					Q9NZV1	Cysteine-rich motor neuron 1 protein (CRIM-1) (Cysteine-rich repeat-containing protein S52) [Cleaved into: Processed cysteine-rich motor neuron 1 protein]	CRIM1 S52 UNQ1886/PRO4330	-0.205599	0.00967212
-0.236835	13.5058	-5.63575	4.39635e-05	0.00254222	2.24711	Q0ZGT2					P52429	Diacylglycerol kinase epsilon (DAG kinase epsilon) (EC 2.7.1.107) (Diglyceride kinase epsilon) (DGK-epsilon)	DGKE DAGK5	-0.205263	0.0232889
-0.236433	12.9325	-6.0277	2.12497e-05	0.00152625	2.89394	Q07817					P20339	Ras-related protein Rab-5A (EC 3.6.5.2)	RAB5A RAB5	-0.204603	0.000569601
-0.235886	12.8302	-2.63608	0.018471	0.120272	-3.75326	Q9Y5Z4					Q16763	Ubiquitin-conjugating enzyme E2 S (EC 2.3.2.23) (E2 ubiquitin-conjugating enzyme S) (E2-EPF) (Ubiquitin carrier protein S) (Ubiquitin-conjugating enzyme E2-24 kDa) (Ubiquitin-conjugating enzyme E2-EPF5) (Ubiquitin-protein ligase S)	UBE2S E2EPF OK/SW-cl.73	-0.203538	0.00573041
-0.235734	13.1115	-6.80524	5.34585e-06	0.00061371	4.28306	O94919					P07237	Protein disulfide-isomerase (PDI) (EC 5.3.4.1) (Cellular thyroid hormone-binding protein) (Prolyl 4-hydroxylase subunit beta) (p55)	P4HB ERBA2L PDI PDIA1 PO4DB	-0.202678	0.0126853
-0.233628	14.9843	-2.46651	0.0259053	0.147632	-4.05617	Q8N257					P53801	Pituitary tumor-transforming gene 1 protein-interacting protein (Pituitary tumor-transforming gene protein-binding factor) (PBF) (PTTG-binding factor)	PTTG1IP C21orf1 C21orf3	-0.201446	0.0412716
-0.233623	14.0355	-5.77868	3.36439e-05	0.00211659	2.47905	P02786					P00749	Urokinase-type plasminogen activator (U-plasminogen activator) (uPA) (EC 3.4.21.73) [Cleaved into: Urokinase-type plasminogen activator long chain A; Urokinase-type plasminogen activator short chain A; Urokinase-type plasminogen activator chain B]	PLAU	-0.201272	0.0399466
-0.232899	13.7729	-3.31811	0.00457523	0.0503631	-2.34567	P52926					O15347	High mobility group protein B3 (High mobility group protein 2a) (HMG-2a) (High mobility group protein 4) (HMG-4)	HMGB3 HMG2A HMG4	-0.200619	0.03138
-0.232108	10.4865	-3.02898	0.00830594	0.073158	-3.01706	Q70HW3					O75071	EF-hand calcium-binding domain-containing protein 14	EFCAB14 KIAA0494	-0.19951	0.0152599
-0.231188	12.8895	-5.61005	4.6144e-05	0.00257385	2.22645	Q15833					Q8N0T1	Ribosomal biogenesis factor	RBIS C8orf59	-0.198594	0.0137554
-0.230991	14.5074	-2.71722	0.0156846	0.109374	-3.58525	P48047					Q9Y446	Plakophilin-3	PKP3	-0.198463	0.0177183
-0.229987	12.4678	-3.81441	0.00163855	0.0259863	-1.40876	Q96MC5					Q6UXT9	Protein ABHD15 (Alpha/beta hydrolase domain-containing protein 15) (Abhydrolase domain-containing protein 15)	ABHD15 UNQ6510/PRO21435	-0.198158	0.00397199
-0.22976	13.3206	-4.92705	0.000172267	0.00596594	0.837257	P30740					Q13813	Spectrin alpha chain, non-erythrocytic 1 (Alpha-II spectrin) (Fodrin alpha chain) (Spectrin, non-erythroid alpha subunit)	SPTAN1 NEAS SPTA2	-0.197505	0.00257385
-0.22935	13.6062	-4.07829	0.000951999	0.0191097	-0.872298	Q7Z7K0					Q9BVP2	Guanine nucleotide-binding protein-like 3 (E2-induced gene 3 protein) (Novel nucleolar protein 47) (NNP47) (Nucleolar GTP-binding protein 3) (Nucleostemin)	GNL3 E2IG3 NS	-0.194802	0.0220523
-0.228933	12.1819	-2.32937	0.0339176	0.172963	-4.285	O94907					Q6PCB7	Long-chain fatty acid transport protein 1 (FATP-1) (Fatty acid transport protein 1) (EC 6.2.1.15) (Solute carrier family 27 member 1)	SLC27A1 ACSVL5 FATP1	-0.194698	0.0199189
-0.228564	11.2637	-5.02811	0.000141245	0.00539557	1.02427	Q6UW63					P23368	NAD-dependent malic enzyme, mitochondrial (NAD-ME) (EC 1.1.1.38) (Malic enzyme 2)	ME2	-0.194489	0.0277973
-0.228233	11.6954	-2.40873	0.0290342	0.158005	-4.16049	O75970					P63261	Actin, cytoplasmic 2 (Gamma-actin) [Cleaved into: Actin, cytoplasmic 2, N-terminally processed]	ACTG1 ACTG	-0.192966	0.000766875
-0.226486	13.1882	-3.12254	0.00685168	0.0645323	-2.80979	P53814					P98155	Very low-density lipoprotein receptor (VLDL receptor) (VLDL-R)	VLDLR	-0.192635	0.037563
-0.226216	11.6038	-2.29268	0.0364278	0.181124	-4.32798	O15438					Q86SJ2	Amphoterin-induced protein 2 (AMIGO-2) (Alivin-1) (Differentially expressed in gastric adenocarcinomas) (DEGA)	AMIGO2 ALI1	-0.192451	0.0169323
-0.226013	12.7167	-2.0925	0.0534531	0.223906	-4.73753	P63098					P54709	Sodium/potassium-transporting ATPase subunit beta-3 (Sodium/potassium-dependent ATPase subunit beta-3) (ATPB-3) (CD antigen CD298)	ATP1B3	-0.190668	0.00211265
-0.225742	12.7976	-3.8766	0.00144129	0.0239065	-1.29517	Q14CZ7					Q96QE5	Transcription elongation factor, mitochondrial	TEFM C17orf42	-0.19016	0.0262518
-0.225459	12.6355	-4.28228	0.000627518	0.0145413	-0.414081	P17661					Q8WUF5	RelA-associated inhibitor (Inhibitor of ASPP protein) (Protein iASPP) (NFkB-interacting protein 1) (PPP1R13B-like protein)	PPP1R13L IASPP NKIP1 PPP1R13BL RAI	-0.189899	0.0204903
-0.225413	13.0744	-3.33283	0.004438	0.0493695	-2.33465	Q8TDZ2					Q01082	Spectrin beta chain, non-erythrocytic 1 (Beta-II spectrin) (Fodrin beta chain) (Spectrin, non-erythroid beta chain 1)	SPTBN1 SPTB2	-0.189785	0.00285232
-0.225399	12.2561	-2.69241	0.0164907	0.112612	-3.59786	Q96CG8					P46013	Proliferation marker protein Ki-67 (Antigen identified by monoclonal antibody Ki-67) (Antigen KI-67) (Antigen Ki67)	MKI67	-0.188089	0.0154124
-0.225133	12.9955	-4.09356	0.000922658	0.0186395	-0.793593	Q9UKK3					P04179	Superoxide dismutase [Mn], mitochondrial (EC 1.15.1.1)	SOD2	-0.187303	0.0245495
-0.22497	14.4462	-5.74992	3.54968e-05	0.00213082	2.46297	O75157					Q7Z7A4	PX domain-containing protein kinase-like protein (Modulator of Na,K-ATPase) (MONaKA)	PXK	-0.187012	0.013713
-0.224837	13.1834	-3.29016	0.00484748	0.0520638	-2.45734	Q01813					Q7Z417	Nuclear fragile X mental retardation-interacting protein 2 (82 kDa FMRP-interacting protein) (82-FIP) (Cell proliferation-inducing gene 1 protein) (FMRP-interacting protein 2)	NUFIP2 KIAA1321 PIG1	-0.186806	0.0237261
-0.224763	12.3014	-3.8854	0.00141536	0.0237261	-1.18128	Q14534					P01130	Low-density lipoprotein receptor (LDL receptor)	LDLR	-0.186509	0.00257385
-0.224735	10.6752	-2.54404	0.0222073	0.134589	-3.93023	Q96FZ5					Q9UKS6	Protein kinase C and casein kinase substrate in neurons protein 3 (SH3 domain-containing protein 6511)	PACSIN3	-0.185617	0.0133361
-0.224572	13.1045	-6.44033	1.01112e-05	0.00089762	3.67425	O14639					P62330	ADP-ribosylation factor 6	ARF6	-0.183628	0.0180761
-0.224183	12.9523	-3.59841	0.00256106	0.0339839	-1.65954	P35222					O43795	Unconventional myosin-Ib (MYH-1c) (Myosin I alpha) (MMI-alpha) (MMIa)	MYO1B	-0.182471	0.00414452
-0.224037	12.9719	-3.92552	0.00130308	0.0227515	-1.11402	Q8N2G8					P62745	Rho-related GTP-binding protein RhoB (Rho cDNA clone 6) (h6)	RHOB ARH6 ARHB	-0.181911	0.0240424
-0.223863	12.0453	-4.95152	0.000164163	0.00587234	0.87251	Q96Q89					Q9HB66	Alternative protein MKKS (McKusick-Kaufman syndrome, isoform CRA_a) (PNAS-117)	MKKS hCG_40237	-0.181458	0.0422013
-0.223638	13.4196	-4.47614	0.000423599	0.0108977	0.00479808	O60488					P28290	Protein ITPRID2 (Cleavage signal-1 protein) (CS-1) (ITPR-interacting domain-containing protein 2) (Ki-ras-induced actin-interacting protein) (Sperm-specific antigen 2)	ITPRID2 CS1 KIAA1927 KRAP SSFA2	-0.18115	0.0231399
-0.223305	13.1421	-5.38165	7.12132e-05	0.00342639	1.72353	Q13439					Q92882	Osteoclast-stimulating factor 1	OSTF1	-0.18043	0.0201582
-0.222511	14.5528	-3.24684	0.00530152	0.0552322	-2.48112	P25705					P10301	Ras-related protein R-Ras (EC 3.6.5.-) (p23)	RRAS	-0.179829	0.0131353
-0.221775	13.2227	-2.54665	0.0220922	0.134345	-3.85503	P32004					O76081	Regulator of G-protein signaling 20 (RGS20) (Gz-selective GTPase-activating protein) (G(z)GAP) (Gz-GAP) (Regulator of G-protein signaling Z1) (Regulator of Gz-selective protein signaling 1)	RGS20 RGSZ1 ZGAP1	-0.179258	0.00261907
-0.219853	13.1612	-5.35404	7.50825e-05	0.00355823	1.6708	Q92667					Q6IN84	rRNA methyltransferase 1, mitochondrial (EC 2.1.1.-) (16S rRNA (guanosine(1145)-2'-O)-methyltransferase) (16S rRNA [Gm1145] 2'-O-methyltransferase)	MRM1	-0.175369	0.0465874
-0.219351	12.1745	-5.61218	4.59584e-05	0.00257385	2.15121	O94855					Q9BRK5	45 kDa calcium-binding protein (Cab45) (Stromal cell-derived factor 4) (SDF-4)	SDF4 CAB45 PSEC0034	-0.174896	0.00343566
-0.21866	11.5801	-2.26697	0.038289	0.185571	-4.44746	Q5VY43					Q9NWK9	Box C/D snoRNA protein 1 (Serologically defined breast cancer antigen NY-BR-75) (Zinc finger HIT domain-containing protein 6)	ZNHIT6 BCD1 C1orf181	-0.174116	0.0305989
-0.218474	12.2136	-4.02634	0.00105907	0.0201672	-0.982357	Q8TDI0					P0CG30	Glutathione S-transferase theta-2B (EC 2.5.1.18) (GST class-theta-2) (Glutathione S-transferase theta-2)	GSTT2B GSTT2	-0.173011	0.0261503
-0.21836	14.7612	-4.22149	0.000710267	0.0157081	-0.546346	Q99878					Q13370	cGMP-inhibited 3',5'-cyclic phosphodiesterase B (EC 3.1.4.17) (CGIPDE1) (CGIP1) (Cyclic GMP-inhibited phosphodiesterase B) (CGI-PDE B)	PDE3B	-0.172131	0.0342859
-0.217562	9.44167	-4.02202	0.00106851	0.0201695	-0.994169	O60343					Q96EL3	39S ribosomal protein L53, mitochondrial (L53mt) (MRP-L53) (Mitochondrial large ribosomal subunit protein mL53)	MRPL53	-0.169614	0.0319074
-0.216952	11.9106	-2.38428	0.0304633	0.161542	-4.11287	Q5EB52					Q86SQ9	Dehydrodolichyl diphosphate synthase complex subunit DHDDS (EC 2.5.1.87) (Cis-isoprenyltransferase) (CIT) (Cis-IPTase) (Cis-prenyltransferase subunit hCIT) (Epididymis tissue protein Li 189m)	DHDDS HDS	-0.169332	0.0214801
-0.216904	14.197	-3.94865	0.00124249	0.0220523	-1.11588	Q6NZI2					Q9BYC5	Alpha-(1,6)-fucosyltransferase (Alpha1-6FucT) (EC 2.4.1.68) (Fucosyltransferase 8) (GDP-L-Fuc:N-acetyl-beta-D-glucosaminide alpha1,6-fucosyltransferase) (GDP-fucose--glycoprotein fucosyltransferase) (Glycoprotein 6-alpha-L-fucosyltransferase)	FUT8	-0.167255	0.0100041
-0.216801	14.6123	-2.86976	0.0115066	0.0904917	-3.2785	O43760					Q9BRQ8	Ferroptosis suppressor protein 1 (FSP1) (EC 1.6.5.-) (Apoptosis-inducing factor homologous mitochondrion-associated inducer of death) (AMID) (p53-responsive gene 3 protein)	AIFM2 AMID PRG3	-0.165254	0.032259
-0.216422	12.9889	-7.01461	3.73919e-06	0.00051235	4.64675	Q03001					Q86VU5	Catechol O-methyltransferase domain-containing protein 1 (EC 2.1.1.-)	COMTD1 UNQ766/PRO1558	-0.16516	0.00637173
-0.215555	13.3147	-4.51124	0.000394647	0.0104515	0.088955	Q9BZG1					P16070	CD44 antigen (CDw44) (Epican) (Extracellular matrix receptor III) (ECMR-III) (GP90 lymphocyte homing/adhesion receptor) (HUTCH-I) (Heparan sulfate proteoglycan) (Hermes antigen) (Hyaluronate receptor) (Phagocytic glycoprotein 1) (PGP-1) (Phagocytic glycoprotein I) (PGP-I) (CD antigen CD44)	CD44 LHR MDU2 MDU3 MIC4	-0.164551	0.0278224
-0.215036	13.3425	-5.55737	5.09699e-05	0.00276951	2.07814	P17301					Q02241	Kinesin-like protein KIF23 (Kinesin-like protein 5) (Mitotic kinesin-like protein 1)	KIF23 KNSL5 MKLP1	-0.164472	0.00848776
-0.215022	14.2547	-3.14031	0.00660526	0.063272	-2.78461	P10606					Q9UEE5	Serine/threonine-protein kinase 17A (EC 2.7.11.1) (DAP kinase-related apoptosis-inducing protein kinase 1)	STK17A DRAK1	-0.163173	0.035859
-0.21468	9.55244	-1.36336	0.19249	0.46541	-5.85225	Q9NXG6					P32970	CD70 antigen (CD27 ligand) (CD27-L) (Tumor necrosis factor ligand superfamily member 7) (CD antigen CD70)	CD70 CD27L CD27LG TNFSF7	-0.163082	0.0258855
-0.214474	13.7904	-2.8556	0.0118435	0.0917829	-3.27588	P21333					A9UHW6	MIF4G domain-containing protein (SLBP-interacting protein 1) (hSLIP1)	MIF4GD SLIP1	-0.163029	0.0445094
-0.214223	12.319	-4.80583	0.000218935	0.00693763	0.589978	P05106					P04040	Catalase (EC 1.11.1.6)	CAT	-0.162987	0.039556
-0.213715	12.9965	-4.17675	0.000778211	0.0167982	-0.647031	Q9HC21					O00483	Cytochrome c oxidase subunit NDUFA4 (Complex I-MLRQ) (CI-MLRQ) (NADH-ubiquinone oxidoreductase MLRQ subunit)	NDUFA4	-0.162472	0.0428757
-0.213532	12.8624	-2.31334	0.0349935	0.176451	-4.16543	Q5T9L3					Q9Y4I1	Unconventional myosin-Va (Dilute myosin heavy chain, non-muscle) (Myosin heavy chain 12) (Myosin-12) (Myoxin)	MYO5A MYH12	-0.162345	0.00520758
-0.213099	12.8616	-3.97928	0.00116661	0.0211906	-1.07992	Q9NVN8					Q9BRT6	Protein LLP homolog (Protein LAPS18-like)	LLPH C12orf31 cPERP-G	-0.161454	0.0244372
-0.212849	12.444	-4.72875	0.000255203	0.00755185	0.478486	O00391					Q96Q11	CCA tRNA nucleotidyltransferase 1, mitochondrial (EC 2.7.7.72) (Mitochondrial tRNA nucleotidyl transferase, CCA-adding) (mt CCA-adding enzyme) (mt tRNA CCA-diphosphorylase) (mt tRNA CCA-pyrophosphorylase) (mt tRNA adenylyltransferase)	TRNT1 CGI-47	-0.161388	0.00486046
-0.212408	12.9328	-3.58398	0.00263869	0.0346494	-1.86736	Q9NW15					Q12929	Epidermal growth factor receptor kinase substrate 8	EPS8	-0.160809	0.00356561
-0.211823	13.5166	-3.12197	0.00685969	0.0645323	-2.79188	Q8N1Q1					P30530	Tyrosine-protein kinase receptor UFO (EC 2.7.10.1) (AXL oncogene)	AXL UFO	-0.160752	0.00572382
-0.210856	13.3442	-2.36064	0.0319076	0.166347	-4.25343	Q14764					Q69YH5	Cell division cycle-associated protein 2 (Recruits PP1 onto mitotic chromatin at anaphase protein) (Repo-Man)	CDCA2	-0.16056	0.00213082
-0.209579	12.0465	-1.99329	0.0643709	0.249526	-4.91739	Q9H1C4					Q9NZI8	Insulin-like growth factor 2 mRNA-binding protein 1 (IGF2 mRNA-binding protein 1) (IMP-1) (IMP1) (Coding region determinant-binding protein) (CRD-BP) (IGF-II mRNA-binding protein 1) (VICKZ family member 1) (Zipcode-binding protein 1) (ZBP-1)	IGF2BP1 CRDBP VICKZ1 ZBP1	-0.159829	0.0305989
-0.209251	13.3186	-1.01626	0.325303	0.597328	-6.20149	P58546					Q96EA4	Protein Spindly (hSpindly) (Arsenite-related gene 1 protein) (Coiled-coil domain-containing protein 99) (Rhabdomyosarcoma antigen MU-RMS-40.4A) (Spindle apparatus coiled-coil domain-containing protein 1)	SPDL1 CCDC99	-0.158554	0.0239723
-0.208827	14.0956	-2.83829	0.0122686	0.0935055	-3.33815	Q9Y2R0					Q9BU89	Deoxyhypusine hydroxylase (hDOHH) (EC 1.14.99.29) (Deoxyhypusine dioxygenase) (Deoxyhypusine monooxygenase) (HEAT-like repeat-containing protein 1)	DOHH HLRC1	-0.157926	0.0405845
-0.20858	12.8142	-1.77692	0.0954585	0.313182	-5.26931	Q00013					P14854	Cytochrome c oxidase subunit 6B1 (Cytochrome c oxidase subunit VIb isoform 1) (COX VIb-1)	COX6B1 COX6B	-0.157701	0.0493695
-0.208572	11.3034	-2.15818	0.0471896	0.206696	-4.52787	P05187					P04066	Tissue alpha-L-fucosidase (EC 3.2.1.51) (Alpha-L-fucosidase I) (Alpha-L-fucoside fucohydrolase 1) (Alpha-L-fucosidase 1)	FUCA1 Nbla10230	-0.157266	0.0184811
-0.208052	13.5057	-2.47719	0.0253632	0.145862	-4.07723	Q9BX68					Q92994	Transcription factor IIIB 90 kDa subunit (TFIIIB90) (hTFIIIB90) (B-related factor 1) (BRF-1) (hBRF) (TAF3B2) (TATA box-binding protein-associated factor, RNA polymerase III, subunit 2)	BRF1 BRF GTF3B TAF3B2 TAF3C	-0.156956	0.035859
-0.207648	12.3877	-2.75505	0.0145288	0.104136	-3.49014	P48506					Q9H0H5	Rac GTPase-activating protein 1 (Male germ cell RacGap) (MgcRacGAP) (Protein CYK4 homolog) (CYK4) (HsCYK-4)	RACGAP1 KIAA1478 MGCRACGAP	-0.15514	0.00792254
-0.207367	11.4942	-2.00868	0.0625542	0.245277	-4.87619	Q9UPY5					Q96KB5	Lymphokine-activated killer T-cell-originated protein kinase (EC 2.7.12.2) (Cancer/testis antigen 84) (CT84) (MAPKK-like protein kinase) (Nori-3) (PDZ-binding kinase) (Spermatogenesis-related protein kinase) (SPK) (T-LAK cell-originated protein kinase)	PBK TOPK	-0.154872	0.0428889
-0.207216	14.0161	-3.16607	0.00626359	0.0611792	-2.72267	O14745					Q9P016	Thymocyte nuclear protein 1 (Thymocyte protein Thy28)	THYN1 THY28 HSPC144 MDS012 My0054	-0.152764	0.00673649
-0.206983	13.3134	-3.14742	0.00650917	0.0630157	-2.74487	Q9Y608					Q9H0N5	Pterin-4-alpha-carbinolamine dehydratase 2 (PHS 2) (EC 4.2.1.96) (4-alpha-hydroxy-tetrahydropterin dehydratase 2) (DcoH-like protein DCoHm) (Dimerization cofactor of hepatocyte nuclear factor 1 from muscle) (HNF-1-alpha dimerization cofactor)	PCBD2 DCOH2 DCOHM	-0.152615	0.0201695
-0.206565	12.1537	-2.71618	0.0157176	0.109467	-3.51938	P04632					Q9NS00	Glycoprotein-N-acetylgalactosamine 3-beta-galactosyltransferase 1 (EC 2.4.1.122) (B3Gal-T8) (Core 1 O-glycan T-synthase) (Core 1 UDP-galactose:N-acetylgalactosamine-alpha-R beta 1,3-galactosyltransferase 1) (Beta-1,3-galactosyltransferase) (Core 1 beta1,3-galactosyltransferase 1) (C1GalT1) (Core 1 beta3-Gal-T1)	C1GALT1	-0.152274	0.0201695
-0.206119	13.1469	-5.25445	9.09448e-05	0.00397199	1.47069	Q8IUC4					Q9NWZ3	Interleukin-1 receptor-associated kinase 4 (IRAK-4) (EC 2.7.11.1) (Renal carcinoma antigen NY-REN-64)	IRAK4	-0.152054	0.0237261
-0.205599	12.2711	-4.57768	0.000345269	0.00967212	0.131944	Q9NZV1					O95249	Golgi SNAP receptor complex member 1 (28 kDa Golgi SNARE protein) (28 kDa cis-Golgi SNARE p28) (GOS-28)	GOSR1 GS28	-0.151905	0.0150057
-0.205376	14.0872	-2.44863	0.0268376	0.151618	-4.07979	P14406					Q9UNA1	Rho GTPase-activating protein 26 (GTPase regulator associated with focal adhesion kinase) (Oligophrenin-1-like protein) (Rho-type GTPase-activating protein 26)	ARHGAP26 GRAF KIAA0621 OPHN1L	-0.151737	0.0306794
-0.205263	11.4506	-3.90301	0.00136493	0.0232889	-1.20211	P52429					Q8NAT1	Protein O-linked-mannose beta-1,4-N-acetylglucosaminyltransferase 2 (POMGnT2) (EC 2.4.1.312) (Extracellular O-linked N-acetylglucosamine transferase-like) (Glycosyltransferase-like domain-containing protein 2)	POMGNT2 AGO61 C3orf39 EOGTL GTDC2	-0.151461	0.0323117
-0.204603	12.4546	-6.90329	4.51849e-06	0.000569601	4.45614	P20339					O15431	High affinity copper uptake protein 1 (Copper transporter 1) (hCTR1) (Solute carrier family 31 member 1)	SLC31A1 COPT1 CTR1	-0.151199	0.034801
-0.203538	13.1874	-4.96744	0.000159102	0.00573041	0.988356	Q16763					P35613	Basigin (5F7) (Collagenase stimulatory factor) (Extracellular matrix metalloproteinase inducer) (EMMPRIN) (Hepatoma-associated antigen) (HAb18G) (Leukocyte activation antigen M6) (OK blood group antigen) (Tumor cell-derived collagenase stimulatory factor) (TCSF) (CD antigen CD147)	BSG UNQ6505/PRO21383	-0.151105	0.0167343
-0.202837	12.6213	-2.54593	0.0221238	0.134345	-3.92067	Q96R06					Q9UHR4	Brain-specific angiogenesis inhibitor 1-associated protein 2-like protein 1 (BAI1-associated protein 2-like protein 1) (Insulin receptor tyrosine kinase substrate)	BAIAP2L1 IRTKS	-0.150516	0.0167343
-0.202678	14.6896	-4.37742	0.000517234	0.0126853	-0.20469	P07237					Q9NS87	Kinesin-like protein KIF15 (Kinesin-like protein 2) (hKLP2) (Kinesin-like protein 7) (Serologically defined breast cancer antigen NY-BR-62)	KIF15 KLP2 KNSL7	-0.149959	0.0244441
-0.202661	14.1081	-2.65766	0.0176867	0.117594	-3.71662	P04083					Q9Y6M7	Sodium bicarbonate cotransporter 3 (Electroneutral Na/HCO(3) cotransporter) (Sodium bicarbonate cotransporter 2) (Sodium bicarbonate cotransporter 2b) (Bicarbonate transporter) (Solute carrier family 4 member 7)	SLC4A7 BT NBC2 NBC2B NBC3 NBCn1 SBC2 SLC4A6	-0.149554	0.0465874
-0.201862	13.9434	-2.62516	0.0188807	0.121871	-3.75774	P24539					Q02880	DNA topoisomerase 2-beta (EC 5.6.2.2) (DNA topoisomerase II, beta isozyme)	TOP2B	-0.149432	0.00499147
-0.201446	13.4951	-3.45807	0.00342457	0.0412716	-2.13694	P53801					Q8TDW0	Volume-regulated anion channel subunit LRRC8C (Factor for adipocyte differentiation 158) (Leucine-rich repeat-containing protein 8C)	LRRC8C AD158 FAD158	-0.149186	0.00326431
-0.201272	12.757	-3.48222	0.00325758	0.0399466	-2.07554	P00749					Q8N8J7	Uncharacterized protein FAM241A	FAM241A C4orf32	-0.148398	0.0382469
-0.200674	12.0944	-2.52362	0.0231295	0.138185	-3.90794	O14561					Q9H0U9	Testis-specific Y-encoded-like protein 1 (TSPY-like protein 1)	TSPYL1 TSPYL	-0.147617	0.00332402
-0.200619	14.1784	-3.65878	0.00226027	0.03138	-1.68208	O15347					Q96AG3	Solute carrier family 25 member 46	SLC25A46 TB1	-0.146485	0.0137554
-0.19951	13.6428	-4.24389	0.000678558	0.0152599	-0.505665	O75071					Q6NUM9	All-trans-retinol 13,14-reductase (EC 1.3.99.23) (All-trans-13,14-dihydroretinol saturase) (RetSat) (PPAR-alpha-regulated and starvation-induced gene protein)	RETSAT PPSIG UNQ439/PRO872	-0.146477	0.0329378
-0.198594	13.7496	-4.31722	0.000584461	0.0137554	-0.369211	Q8N0T1					Q9Y448	Small kinetochore-associated protein (SKAP) (Kinetochore-localized astrin-binding protein) (Kinastrin) (Kinetochore-localized astrin/SPAG5-binding protein) (TRAF4-associated factor 1)	KNSTRN C15orf23 SKAP TRAF4AF1 HSD11	-0.142615	0.044065
-0.198463	13.075	-4.1326	0.000851761	0.0177183	-0.73444	Q9Y446					Q14118	Dystroglycan 1 (Dystroglycan) (Dystrophin-associated glycoprotein 1) [Cleaved into: Alpha-dystroglycan (Alpha-DG); Beta-dystroglycan (Beta-DG)]	DAG1	-0.140854	0.00637173
-0.198158	13.2666	-5.2518	9.14119e-05	0.00397199	1.48503	Q6UXT9					Q9Y6I9	Testis-expressed protein 264 (Putative secreted protein Zsig11)	TEX264 ZSIG11 UNQ337/PRO536	-0.13976	0.0145456
-0.197634	13.4096	-1.03837	0.315229	0.589704	-6.20808	P07108					Q01973	Inactive tyrosine-protein kinase transmembrane receptor ROR1 (Neurotrophic tyrosine kinase, receptor-related 1)	ROR1 NTRKR1	-0.139402	0.032259
-0.197505	13.5305	-5.61142	4.60246e-05	0.00257385	2.17216	Q13813					Q9NRW3	DNA dC->dU-editing enzyme APOBEC-3C (A3C) (EC 3.5.4.38) (APOBEC1-like) (Phorbolin I)	APOBEC3C APOBEC1L PBI	-0.138367	0.0218286
-0.196588	12.8836	-2.00065	0.0634963	0.247966	-4.87958	Q8TEM1					Q9BRR3	Post-GPI attachment to proteins factor 4 (Post-GPI attachment to proteins GalNAc transferase 4) (Transmembrane protein 246)	PGAP4 C9orf125 TMEM246	-0.137375	0.00542481
-0.19658	13.0446	-2.805	0.0131284	0.0975807	-3.30949	P14923					Q9BXF6	Rab11 family-interacting protein 5 (Rab11-FIP5) (Gamma-SNAP-associated factor 1) (Gaf-1) (Phosphoprotein pp75) (Rab11-interacting protein Rip11)	RAB11FIP5 GAF1 KIAA0857 RIP11	-0.137327	0.0278224
-0.196575	12.5214	-3.13262	0.00671076	0.0637017	-2.76522	P49184					P82094	TATA element modulatory factor (TMF) (Androgen receptor coactivator 160 kDa protein) (Androgen receptor-associated protein of 160 kDa)	TMF1 ARA160	-0.135281	0.0125507
-0.195357	13.458	-3.2474	0.00529544	0.0552322	-2.52664	P06576					Q5JTH9	RRP12-like protein	RRP12 KIAA0690	-0.132852	0.0292133
-0.194802	13.051	-3.94746	0.00124553	0.0220523	-1.13103	Q9BVP2					O75190	DnaJ homolog subfamily B member 6 (HHDJ1) (Heat shock protein J2) (HSJ-2) (MRJ) (MSJ-1)	DNAJB6 HSJ2 MRJ MSJ1	-0.13054	0.0319074
-0.194698	14.0949	-4.04732	0.00101443	0.0199189	-0.951471	Q6PCB7					Q9GZR7	ATP-dependent RNA helicase DDX24 (EC 3.6.4.13) (DEAD box protein 24)	DDX24	-0.130268	0.035859
-0.194489	12.9824	-3.75505	0.00185227	0.0277973	-1.48541	P23368
-0.194083	14.9314	-1.90814	0.0753149	0.275994	-5.01877	Q03938
-0.192966	13.6485	-6.58863	7.78677e-06	0.000766875	3.95839	P63261					Upregulated in SCC (adj.P.Val ≤ 0.05 + abs(log2FC) ≥ 0.13
-0.192922	11.7748	-2.23317	0.0408711	0.191106	-4.36852	Q13322
-0.192635	13.5449	-3.52046	0.00300957	0.037563	-1.9961	P98155					UniProt ID	Protein names	Gene names	log2FC	adj.P.Val
-0.192451	11.1766	-4.1683	0.000791768	0.0169323	-0.715961	Q86SJ2					P05997	Collagen alpha-2(V) chain	COL5A2	0.768653	7.4369e-07
-0.191329	13.9401	-2.06849	0.0559285	0.229996	-4.7494	Q9Y3A5					Q8TF44	C2 calcium-dependent domain-containing protein 4C (Nuclear-localized factor 3) (Protein FAM148C)	C2CD4C FAM148C KIAA1957 NLF3	0.638927	0.00021658
-0.191207	14.8493	-1.38179	0.186877	0.459573	-5.813	P10599					O14683	Tumor protein p53-inducible protein 11 (p53-induced gene 11 protein)	TP53I11 PIG11	0.612022	0.0191251
-0.191175	13.2228	-2.70342	0.0161282	0.110857	-3.6085	Q96BD0					O00469	Procollagen-lysine,2-oxoglutarate 5-dioxygenase 2 (EC 1.14.11.4) (Lysyl hydroxylase 2) (LH2)	PLOD2	0.604168	3.91489e-05
-0.190668	13.9777	-5.78609	3.3183e-05	0.00211265	2.48725	P54709					P02649	Apolipoprotein E (Apo-E)	APOE	0.566974	7.17003e-05
-0.19016	12.516	-3.8009	0.0016849	0.0262518	-1.40957	Q96QE5					Q9NY26	Zinc transporter ZIP1 (Solute carrier family 39 member 1) (Zinc-iron-regulated transporter-like) (Zrt- and Irt-like protein 1) (ZIP-1) (hZIP1)	SLC39A1 IRT1 ZIP1 ZIRTL CGI-08 CGI-71	0.550345	0.000852216
-0.189899	13.3572	-4.00246	0.00111233	0.0204903	-1.04392	Q8WUF5					P35520	Cystathionine beta-synthase (EC 4.2.1.22) (Beta-thionase) (Serine sulfhydrase)	CBS	0.514097	0.00332402
-0.189785	13.59	-5.53278	5.33989e-05	0.00285232	2.02844	Q01082					O15551	Claudin-3 (Clostridium perfringens enterotoxin receptor 2) (CPE-R 2) (CPE-receptor 2) (Rat ventral prostate.1 protein homolog) (hRVP1)	CLDN3 C7orf1 CPETR2	0.507534	0.00681232
-0.189451	13.9816	-2.51782	0.0233977	0.139128	-3.97052	Q9NPD8					Q96S99	Pleckstrin homology domain-containing family F member 1 (PH domain-containing family F member 1) (Lysosome-associated apoptosis-inducing protein containing PH and FYVE domains) (Apoptosis-inducing protein) (PH and FYVE domain-containing protein 1) (Phafin-1) (Zinc finger FYVE domain-containing protein 15)	PLEKHF1 APPD LAPF ZFYVE15	0.488071	0.00189593
-0.189145	12.4415	-2.65531	0.0177704	0.117621	-3.74291	Q53FV1					Q9Y2T7	Y-box-binding protein 2 (Contrin) (DNA-binding protein C) (Dbpc) (Germ cell-specific Y-box-binding protein) (MSY2 homolog)	YBX2 CSDA3 MSY2	0.433317	0.00681232
-0.188245	13.1757	-1.97962	0.0660247	0.253116	-4.93703	P13473					O43175	D-3-phosphoglycerate dehydrogenase (3-PGDH) (EC 1.1.1.95) (2-oxoglutarate reductase) (EC 1.1.1.399) (Malate dehydrogenase) (EC 1.1.1.37)	PHGDH PGDH3	0.428433	0.00596594
-0.188089	13.4664	-4.236	0.000689559	0.0154124	-0.52164	P46013					P49407	Beta-arrestin-1 (Arrestin beta-1) (Non-visual arrestin-2)	ARRB1 ARR1	0.425519	5.64389e-06
-0.187862	12.4974	-1.98571	0.0652832	0.251479	-4.89904	Q9UMS0					Q3ZCQ3	Membrane protein FAM174B	FAM174B	0.400675	0.0110224
-0.187303	13.8383	-3.85613	0.00150343	0.0245495	-1.29556	P04179					P04637	Cellular tumor antigen p53 (Antigen NY-CO-13) (Phosphoprotein p53) (Tumor suppressor p53)	TP53 P53	0.399316	0.000643481
-0.187012	10.1596	-4.3258	0.000574368	0.013713	-0.332444	Q7Z7A4					O76080	AN1-type zinc finger protein 5 (Zinc finger A20 domain-containing protein 2) (Zinc finger protein 216)	ZFAND5 ZA20D2 ZNF216	0.392105	0.0211906
-0.186806	13.3143	-3.88557	0.00141487	0.0237261	-1.22202	Q7Z417					Q15120	[Pyruvate dehydrogenase (acetyl-transferring)] kinase isozyme 3, mitochondrial (EC 2.7.11.2) (Pyruvate dehydrogenase kinase isoform 3)	PDK3 PDHK3	0.386009	0.0237261
-0.186509	12.9614	-5.61116	4.60471e-05	0.00257385	2.18214	P01130					Q13164	Mitogen-activated protein kinase 7 (MAP kinase 7) (MAPK 7) (EC 2.7.11.24) (Big MAP kinase 1) (BMK-1) (Extracellular signal-regulated kinase 5) (ERK-5)	MAPK7 BMK1 ERK5 PRKM7	0.384509	0.000179619
-0.186239	13.1019	-1.69445	0.110428	0.339359	-5.35141	P30626					Q96EF6	F-box only protein 17 (F-box only protein 26)	FBXO17 FBG4 FBX17 FBX26 FBXO26	0.374155	0.000710054
-0.186177	13.8092	-2.92731	0.0102306	0.0831756	-3.00242	P07339					O00625	Pirin (EC 1.13.11.24) (Probable quercetin 2,3-dioxygenase PIR) (Probable quercetinase)	PIR	0.37245	0.0012076
-0.185855	13.9094	-2.58278	0.0205539	0.129035	-3.67103	Q8WUM9					Q9UPU7	TBC1 domain family member 2B	TBC1D2B KIAA1055	0.370784	0.00225648
-0.185617	12.9374	-4.34138	0.000556466	0.0133361	-0.33667	Q9UKS6					P78549	Endonuclease III-like protein 1 (hNTH1) (EC 3.2.2.-) (EC 4.2.99.18) (Bifunctional DNA N-glycosylase/DNA-(apurinic or apyrimidinic site) lyase) (DNA glycosylase/AP lyase)	NTHL1 NTH1 OCTS3	0.369104	0.000272201
-0.184604	9.41902	-2.70386	0.0161137	0.110857	-3.63495	Q9UGN5					Q9H008	Phospholysine phosphohistidine inorganic pyrophosphate phosphatase (hLHPP) (EC 3.1.3.-) (EC 3.6.1.1)	LHPP	0.359923	0.0398631
-0.184493	12.6656	-2.33351	0.0336449	0.171752	-4.20836	Q16625					Q9Y261	Hepatocyte nuclear factor 3-beta (HNF-3-beta) (HNF-3B) (Forkhead box protein A2) (Transcription factor 3B) (TCF-3B)	FOXA2 HNF3B TCF3B	0.353593	0.0232694
-0.184186	13.7099	-3.23184	0.00546841	0.0558239	-2.52975	P41567					Q9H329	Band 4.1-like protein 4B (Erythrocyte membrane protein band 4.1-like 4B) (FERM-containing protein CG1) (Protein EHM2)	EPB41L4B EHM2 LULU2	0.350684	0.00356561
-0.184	12.5846	-2.45245	0.0266357	0.15084	-4.02589	P15924					P08133	Annexin A6 (67 kDa calelectrin) (Annexin VI) (Annexin-6) (Calphobindin-II) (CPB-II) (Chromobindin-20) (Lipocortin VI) (Protein III) (p68) (p70)	ANXA6 ANX6	0.348511	0.000382167
-0.18399	13.7706	-2.02602	0.0605628	0.240382	-4.74618	P29401					P50895	Basal cell adhesion molecule (Auberger B antigen) (B-CAM cell surface glycoprotein) (F8/G253 antigen) (Lutheran antigen) (Lutheran blood group glycoprotein) (CD antigen CD239)	BCAM LU MSK19	0.345376	0.0201582
-0.183628	12.5778	-4.11643	0.00088043	0.0180761	-0.784353	P62330					Q96DG6	Carboxymethylenebutenolidase homolog (EC 3.1.-.-)	CMBL	0.34517	0.0201695
-0.183056	15.6045	-2.34889	0.0326491	0.168676	-4.22066	Q16720					P10275	Androgen receptor (Dihydrotestosterone receptor) (Nuclear receptor subfamily 3 group C member 4)	AR DHTR NR3C4	0.342605	0.0330976
-0.182471	13.6461	-5.22293	9.66593e-05	0.00414452	1.49082	O43795					P35637	RNA-binding protein FUS (75 kDa DNA-pairing protein) (Oncogene FUS) (Oncogene TLS) (POMp75) (Translocated in liposarcoma protein)	FUS TLS	0.337157	1.8421e-05
-0.182222	13.1833	-2.61715	0.0191863	0.123056	-3.74249	Q9H223					Q9C002	Normal mucosa of esophagus-specific gene 1 protein (Protein FOAP-11)	NMES1 C15orf48	0.336354	0.00221195
-0.181911	13.6014	-3.8713	0.00145711	0.0240424	-1.2898	P62745					P43034	Platelet-activating factor acetylhydrolase IB subunit beta (Lissencephaly-1 protein) (LIS-1) (PAF acetylhydrolase 45 kDa subunit) (PAF-AH 45 kDa subunit) (PAF-AH alpha) (PAFAH alpha)	PAFAH1B1 LIS1 MDCR MDS PAFAHA	0.330677	0.00486046
-0.181884	13.6751	-2.42906	0.0278947	0.154804	-4.10297	Q5U5Z8					P51812	Ribosomal protein S6 kinase alpha-3 (S6K-alpha-3) (EC 2.7.11.1) (90 kDa ribosomal protein S6 kinase 3) (p90-RSK 3) (p90RSK3) (Insulin-stimulated protein kinase 1) (ISPK-1) (MAP kinase-activated protein kinase 1b) (MAPK-activated protein kinase 1b) (MAPKAP kinase 1b) (MAPKAPK-1b) (Ribosomal S6 kinase 2) (RSK-2) (pp90RSK2)	RPS6KA3 ISPK1 MAPKAPK1B RSK2	0.330117	0.000785347
-0.181458	14.6037	-3.44158	0.00354351	0.0422013	-2.14612	Q9HB66					Q8TAA5	GrpE protein homolog 2, mitochondrial (Mt-GrpE#2)	GRPEL2	0.320683	0.00108554
-0.18115	13.0755	-3.91195	0.00134001	0.0231399	-1.2039	P28290					Q9BYG5	Partitioning defective 6 homolog beta (PAR-6 beta) (PAR-6B)	PARD6B PAR6B	0.32019	0.000338984
-0.180581	14.0453	-3.23939	0.00538383	0.0557214	-2.52835	Q7L1Q6					P24844	Myosin regulatory light polypeptide 9 (20 kDa myosin light chain) (LC20) (MLC-2C) (Myosin RLC) (Myosin regulatory light chain 2, smooth muscle isoform) (Myosin regulatory light chain 9) (Myosin regulatory light chain MRLC1)	MYL9 MLC2 MRLC1 MYRL2	0.319539	0.0347689
-0.180564	12.9386	-1.70107	0.109155	0.337753	-5.08775	Q08380					P48735	Isocitrate dehydrogenase [NADP], mitochondrial (IDH) (EC 1.1.1.42) (ICD-M) (IDP) (NADP(+)-specific ICDH) (Oxalosuccinate decarboxylase)	IDH2	0.312538	0.00669439
-0.18043	12.9229	-4.03209	0.00104665	0.0201582	-0.972302	Q92882					Q9ULP9	TBC1 domain family member 24	TBC1D24 KIAA1171	0.309399	0.00061371
-0.179895	13.549	-2.22502	0.0415174	0.192583	-4.49932	Q9Y241					Q9NPH2	Inositol-3-phosphate synthase 1 (IPS 1) (EC 5.5.1.4) (Myo-inositol 1-phosphate synthase) (MI-1-P synthase) (MIP synthase) (hIPS) (Myo-inositol 1-phosphate synthase A1) (hINO1)	ISYNA1 INO1	0.309263	0.0106298
-0.179829	14.3739	-4.35262	0.000543917	0.0131353	-0.279504	P10301					P02794	Ferritin heavy chain (Ferritin H subunit) (EC 1.16.3.1) (Cell proliferation-inducing gene 15 protein) [Cleaved into: Ferritin heavy chain, N-terminally processed]	FTH1 FTH FTHL6 OK/SW-cl.84 PIG15	0.307795	8.26669e-05
-0.179785	14.7861	-2.51074	0.0237293	0.140174	-3.96657	P56385					Q15555	Microtubule-associated protein RP/EB family member 2 (APC-binding protein EB2) (End-binding protein 2) (EB2)	MAPRE2 RP1	0.306227	0.00599458
-0.179728	9.89644	-1.18868	0.252686	0.530716	-6.02277	Q8IWW6					Q8WX93	Palladin (SIH002) (Sarcoma antigen NY-SAR-77)	PALLD KIAA0992 CGI-151	0.300276	0.00689101
-0.179641	12.8737	-1.60608	0.128689	0.369366	-5.48124	P06737					P11171	Protein 4.1 (P4.1) (4.1R) (Band 4.1) (EPB4.1) (Erythrocyte membrane protein band 4.1)	EPB41 E41P	0.297467	0.000782336
-0.179291	13.5158	-1.01152	0.327493	0.599633	-6.24553	P15374					P14209	CD99 antigen (12E7) (E2 antigen) (Protein MIC2) (T-cell surface glycoprotein E2) (CD antigen CD99)	CD99 MIC2 MIC2X MIC2Y	0.293273	0.0103015
-0.179258	11.8998	-5.59151	4.77857e-05	0.00261907	2.13617	O76081					P54652	Heat shock-related 70 kDa protein 2 (Heat shock 70 kDa protein 2)	HSPA2	0.29322	0.00555709
-0.179152	12.9975	-3.01205	0.0085997	0.0746889	-2.99893	P27105					P49419	Alpha-aminoadipic semialdehyde dehydrogenase (Alpha-AASA dehydrogenase) (EC 1.2.1.31) (Aldehyde dehydrogenase family 7 member A1) (EC 1.2.1.3) (Antiquitin-1) (Betaine aldehyde dehydrogenase) (EC 1.2.1.8) (Delta1-piperideine-6-carboxylate dehydrogenase) (P6c dehydrogenase)	ALDH7A1 ATQ1	0.29317	0.00148322
-0.178776	13.5989	-2.44328	0.027123	0.153014	-4.04736	Q9UBM7					Q9ULA0	Aspartyl aminopeptidase (EC 3.4.11.21)	DNPEP ASPEP DAP	0.277848	0.011904
-0.17865	13.6964	-2.96602	0.00945109	0.0789009	-3.14123	Q96EU7					P28161	Glutathione S-transferase Mu 2 (EC 2.5.1.18) (GST class-mu 2) (GSTM2-2)	GSTM2 GST4	0.277356	0.0222205
-0.177975	12.4388	-3.12276	0.0068485	0.0645323	-2.77863	P56749					Q9UEY8	Gamma-adducin (Adducin-like protein 70)	ADD3 ADDL	0.275799	0.000484026
-0.177655	12.1725	-3.07539	0.00755006	0.0689701	-2.90305	Q8WVQ1					Q16822	Phosphoenolpyruvate carboxykinase [GTP], mitochondrial (PEPCK-M) (EC 4.1.1.32)	PCK2 PEPCK2	0.27525	0.0180761
-0.177381	11.5233	-2.95905	0.00958692	0.0797181	-3.12611	P08581					P78330	Phosphoserine phosphatase (PSP) (PSPase) (EC 3.1.3.3) (L-3-phosphoserine phosphatase) (O-phosphoserine phosphohydrolase)	PSPH	0.275162	0.0415067
-0.176268	12.4164	-2.84022	0.0122206	0.0933652	-3.25988	Q6ZUT6					Q9UNE7	E3 ubiquitin-protein ligase CHIP (EC 2.3.2.27) (Antigen NY-CO-7) (CLL-associated antigen KW-8) (Carboxy terminus of Hsp70-interacting protein) (RING-type E3 ubiquitin transferase CHIP) (STIP1 homology and U box-containing protein 1)	STUB1 CHIP PP1131	0.27295	0.000100264
-0.176267	12.7042	-2.59048	0.0202395	0.128082	-3.81395	P58335					Q14554	Protein disulfide-isomerase A5 (EC 5.3.4.1) (Protein disulfide isomerase-related protein)	PDIA5 PDIR	0.270995	0.0440532
-0.175448	11.9272	-2.65474	0.0177908	0.117621	-3.68763	P56134					Q9UK22	F-box only protein 2	FBXO2 FBX2	0.269722	0.0262518
-0.175369	12.0312	-3.37366	0.00407848	0.0465874	-2.19685	Q6IN84					Q13011	Delta(3,5)-Delta(2,4)-dienoyl-CoA isomerase, mitochondrial (EC 5.3.3.-)	ECH1	0.268852	0.0070735
-0.175244	13.4254	-1.34821	0.19721	0.470893	-5.80646	Q14116					P21912	Succinate dehydrogenase [ubiquinone] iron-sulfur subunit, mitochondrial (EC 1.3.5.1) (Iron-sulfur subunit of complex II) (Ip)	SDHB SDH SDH1	0.264947	0.0167343
-0.175044	13.6093	-2.5388	0.0224407	0.135483	-3.84998	Q01581					Q9NUI1	Peroxisomal 2,4-dienoyl-CoA reductase [(3E)-enoyl-CoA-producing] (pDCR) (EC 1.3.1.124) (2,4-dienoyl-CoA reductase 2) (Short chain dehydrogenase/reductase family 17C member 1)	DECR2 PDCR SDR17C1	0.26372	0.00380752
-0.174896	13.9064	-5.37627	7.19509e-05	0.00343566	1.78407	Q9BRK5					Q9NRF8	CTP synthase 2 (EC 6.3.4.2) (CTP synthetase 2) (UTP--ammonia ligase 2)	CTPS2	0.260628	0.00171674
-0.174304	12.0089	-1.06366	0.303978	0.580668	-6.17999	P36969					P46108	Adapter molecule crk (Proto-oncogene c-Crk) (p38)	CRK	0.260043	0.0192492
-0.174132	11.7302	-2.61761	0.0191688	0.123056	-3.73465	Q02388					Q9BQ70	Transcription factor 25 (TCF-25) (Nuclear localized protein 1)	TCF25 KIAA1049 NULP1 FKSG26	0.259361	0.0070735
-0.174116	13.6806	-3.67821	0.00217119	0.0305989	-1.65501	Q9NWK9					Q8NC54	Keratinocyte-associated transmembrane protein 2	KCT2 C5orf15 HTGN29	0.25356	0.00547595
-0.17407	11.8364	-3.29746	0.00477491	0.0516831	-2.42873	Q53H47					O14879	Interferon-induced protein with tetratricopeptide repeats 3 (IFIT-3) (CIG49) (ISG-60) (Interferon-induced 60 kDa protein) (IFI-60K) (Interferon-induced protein with tetratricopeptide repeats 4) (IFIT-4) (Retinoic acid-induced gene G protein) (P60) (RIG-G)	IFIT3 CIG-49 IFI60 IFIT4 ISG60	0.252115	0.000841212
-0.173977	16.1123	-2.00937	0.0624741	0.245277	-4.84237	P31152					Q96QR8	Transcriptional activator protein Pur-beta (Purine-rich element-binding protein B)	PURB	0.250762	0.000272201
-0.173363	12.9858	-1.77333	0.0960719	0.31473	-5.22279	Q96CP7					Q86X95	Corepressor interacting with RBPJ 1 (CBF1-interacting corepressor) (Recepin)	CIR1 CIR	0.248758	0.0323117
-0.173189	14.4304	-2.60812	0.0195371	0.124846	-3.78187	O75964					P62258	14-3-3 protein epsilon (14-3-3E)	YWHAE	0.246898	0.04105
-0.173011	11.3913	-3.80739	0.00166248	0.0261503	-1.40321	P0CG30					Q9NUQ3	Gamma-taxilin (Environmental lipopolysaccharide-responding gene protein) (Factor inhibiting ATF4-mediated transcription) (FIAT) (Lipopolysaccharide-specific response protein 5)	TXLNG CXorf15 ELRG LSR5	0.24589	0.00289372
-0.173003	12.9681	-2.33921	0.0332726	0.170779	-4.27642	O43379					Q9HBF4	Zinc finger FYVE domain-containing protein 1 (Double FYVE-containing protein 1) (SR3) (Tandem FYVE fingers-1)	ZFYVE1 DFCP1 KIAA1589 TAFF1 ZNFN2A1 PP10436	0.243176	0.00113782
-0.172769	12.5384	-2.98947	0.00900746	0.0768255	-3.09406	Q2PZI1					P51798	H(+)/Cl(-) exchange transporter 7 (Chloride channel 7 alpha subunit) (Chloride channel protein 7) (ClC-7)	CLCN7	0.24207	0.00487109
-0.17237	13.8057	-2.78379	0.0137062	0.100337	-3.40484	Q9HA77					Q8N556	Actin filament-associated protein 1 (110 kDa actin filament-associated protein) (AFAP-110)	AFAP1 AFAP	0.238586	0.0265712
-0.172131	11.8812	-3.5921	0.0025947	0.0342859	-1.81366	Q13370					Q9HB58	Sp110 nuclear body protein (Interferon-induced protein 41/75) (Speckled 110 kDa) (Transcriptional coactivator Sp110)	SP110	0.236487	0.00148322
-0.172067	14.9246	-1.5486	0.141908	0.392322	-5.50374	P21926					Q9H0X4	Protein FAM234A (Protein ITFG3)	FAM234A C16orf9 ITFG3	0.236118	0.00172492
-0.171687	13.917	-2.17926	0.0453274	0.2019	-4.53779	P08962					O60701	UDP-glucose 6-dehydrogenase (UDP-Glc dehydrogenase) (UDP-GlcDH) (UDPGDH) (EC 1.1.1.22)	UGDH	0.234822	0.0372738
-0.17152	12.2505	-1.9933	0.0643699	0.249526	-4.87158	Q9GZP8					Q86WH2	Ras association domain-containing protein 3	RASSF3	0.231655	0.0128284
-0.171331	13.2746	-1.74904	0.100307	0.322143	-5.29611	Q9H7C9					O94992	Protein HEXIM1 (Cardiac lineage protein 1) (Estrogen down-regulated gene 1 protein) (Hexamethylene bis-acetamide-inducible protein 1) (Menage a quatre protein 1)	HEXIM1 CLP1 EDG1 HIS1 MAQ1	0.231331	0.00356729
-0.169614	14.3892	-3.64859	0.00230839	0.0319074	-1.69394	Q96EL3					Q8TD57	Dynein axonemal heavy chain 3 (Axonemal beta dynein heavy chain 3) (HsADHC3) (Ciliary dynein heavy chain 3) (Dnahc3-b)	DNAH3 DNAHC3B	0.228473	0.00539557
-0.169332	11.3281	-3.96989	0.00118936	0.0214801	-1.07605	Q86SQ9					Q9NRD1	F-box only protein 6 (F-box protein that recognizes sugar chains 2) (F-box/G-domain protein 2)	FBXO6 FBG2 FBS2 FBX6	0.227555	0.0070735
-0.169038	15.0919	-1.85195	0.0834234	0.290989	-5.14665	P62310					Q8NCH0	Carbohydrate sulfotransferase 14 (EC 2.8.2.35) (Dermatan 4-sulfotransferase 1) (D4ST-1) (hD4ST1)	CHST14 D4ST1 UNQ1925/PRO4400	0.227072	0.000533098
-0.168527	11.0291	-1.7646	0.0975761	0.316695	-5.28815	Q86XP1					Q96H79	Zinc finger CCCH-type antiviral protein 1-like	ZC3HAV1L C7orf39	0.225788	0.00089762
-0.168381	13.0161	-2.80054	0.0132479	0.098022	-3.40747	P00491					P55268	Laminin subunit beta-2 (Laminin B1s chain) (Laminin-11 subunit beta) (Laminin-14 subunit beta) (Laminin-15 subunit beta) (Laminin-3 subunit beta) (Laminin-4 subunit beta) (Laminin-7 subunit beta) (Laminin-9 subunit beta) (S-laminin subunit beta) (S-LAM beta)	LAMB2 LAMS	0.225206	0.0201582
-0.168301	13.1301	-3.26628	0.00509278	0.0538831	-2.50808	Q8N2K0					Q9UHQ1	Nuclear prelamin A recognition factor (Iron-only hydrogenase-like protein 2) (IOP2)	NARF	0.224871	0.00285232
-0.168196	13.9849	-1.37962	0.187532	0.459927	-5.82605	P52565					P62877	E3 ubiquitin-protein ligase RBX1 (EC 2.3.2.27) (EC 2.3.2.32) (E3 ubiquitin-protein transferase RBX1) (Protein ZYP) (RING finger protein 75) (RING-box protein 1) (Rbx1) (Regulator of cullins 1) (ROC1) [Cleaved into: E3 ubiquitin-protein ligase RBX1, N-terminally processed (E3 ubiquitin-protein transferase RBX1, N-terminally processed)]	RBX1 RNF75 ROC1	0.224218	0.0266798
-0.168109	12.5575	-2.05717	0.057131	0.23232	-4.79461	Q13951					Q9NQ29	Putative RNA-binding protein Luc7-like 1 (Putative SR protein LUC7B1) (SR+89)	LUC7L LUC7L1	0.22211	0.000226717
-0.167255	12.9807	-4.54139	0.000371403	0.0100041	0.0766427	Q9BYC5					Q9NSC7	Alpha-N-acetylgalactosaminide alpha-2,6-sialyltransferase 1 (EC 2.4.99.3) (GalNAc alpha-2,6-sialyltransferase I) (ST6GalNAc I) (ST6GalNAcI) (Sialyltransferase 7A) (SIAT7-A)	ST6GALNAC1 SIAT7A UNQ543/PRO848	0.221965	0.00927892
-0.167248	15.0407	-2.16414	0.0466563	0.205073	-4.58995	P05141					Q93008	Probable ubiquitin carboxyl-terminal hydrolase FAF-X (EC 3.4.19.12) (Deubiquitinating enzyme FAF-X) (Fat facets in mammals) (hFAM) (Fat facets protein-related, X-linked) (Ubiquitin thioesterase FAF-X) (Ubiquitin-specific protease 9, X chromosome) (Ubiquitin-specific-processing protease FAF-X)	USP9X DFFRX FAM USP9	0.220911	0.00827503
-0.167128	8.57396	-0.992653	0.336316	0.606145	-6.28284	O15020					Q7LBR1	Charged multivesicular body protein 1b (CHMP1.5) (Chromatin-modifying protein 1b) (CHMP1b) (Vacuolar protein sorting-associated protein 46-2) (Vps46-2) (hVps46-2)	CHMP1B C18orf2	0.220839	0.0126639
-0.167013	12.652	-2.89198	0.0109964	0.0872929	-3.20381	Q8TEA8					P45985	Dual specificity mitogen-activated protein kinase kinase 4 (MAP kinase kinase 4) (MAPKK 4) (EC 2.7.12.2) (JNK-activating kinase 1) (MAPK/ERK kinase 4) (MEK 4) (SAPK/ERK kinase 1) (SEK1) (Stress-activated protein kinase kinase 1) (SAPK kinase 1) (SAPKK-1) (SAPKK1) (c-Jun N-terminal kinase kinase 1) (JNKK)	MAP2K4 JNKK1 MEK4 MKK4 PRKMK4 SEK1 SERK1 SKK1	0.219491	0.0467491
-0.166271	13.1531	-2.0388	0.0591326	0.236493	-4.819	P46821					O95273	Cyclin-D1-binding protein 1 (Grap2 and cyclin-D-interacting protein) (Human homolog of Maid)	CCNDBP1 DIP1 GCIP HHM	0.219117	0.00179822
-0.166132	14.5916	-2.67498	0.0170803	0.115018	-3.66735	P16403					Q15334	Lethal(2) giant larvae protein homolog 1 (LLGL) (DLG4) (Hugl-1) (Human homolog to the D-lgl gene protein)	LLGL1 DLG4 HUGL HUGL1	0.218861	0.0169323
-0.165578	13.272	-1.97466	0.0666343	0.254845	-4.84478	Q96JJ7					Q9H4M3	F-box only protein 44 (F-box protein FBX30) (F-box/G-domain protein 3)	FBXO44 FBG3 FBX30 FBX44 FBX6A FBXO6A	0.218712	0.0145413
-0.165254	14.0969	-3.64013	0.00234918	0.032259	-1.66942	Q9BRQ8					P55039	Developmentally-regulated GTP-binding protein 2 (DRG-2) (Translation factor GTPase DRG2) (TRAFAC GTPase DRG2) (EC 3.6.5.-)	DRG2	0.21506	0.0337812
-0.16516	11.7866	-4.87848	0.000189599	0.00637173	0.872138	Q86VU5					Q9BRP8	Partner of Y14 and mago (PYM homolog 1 exon junction complex-associated factor) (Protein wibg homolog)	PYM1 PYM WIBG	0.214618	0.000321132
-0.165143	12.6578	-1.70646	0.108128	0.336559	-5.35611	O96007					Q86VY4	Testis-specific Y-encoded-like protein 5 (TSPY-like protein 5)	TSPYL5 KIAA1750	0.214361	0.000710054
-0.164551	14.5513	-3.74613	0.00188674	0.0278224	-1.38607	P16070					A5PLL7	Plasmanylethanolamine desaturase (EC 1.14.19.77) (Plasmanylethanolamine desaturase 1) (Transmembrane protein 189)	PEDS1 KUA PDES TMEM189	0.214316	0.0201672
-0.164472	13.2315	-4.65405	0.000296257	0.00848776	0.260391	Q02241					P07305	Histone H1.0 (Histone H1') (Histone H1(0)) [Cleaved into: Histone H1.0, N-terminally processed]	H1-0 H1F0 H1FV	0.213883	0.0121505
-0.163949	14.5161	-1.37629	0.188538	0.460644	-5.75133	P27348					Q9UQ88	Cyclin-dependent kinase 11A (EC 2.7.11.22) (Cell division cycle 2-like protein kinase 2) (Cell division protein kinase 11A) (Galactosyltransferase-associated protein kinase p58/GTA) (PITSLRE serine/threonine-protein kinase CDC2L2)	CDK11A CDC2L2 CDC2L3 PITSLREB	0.213728	0.00397199
-0.163173	12.257	-3.55236	0.00281718	0.035859	-1.89119	Q9UEE5					Q9P206	Uncharacterized protein KIAA1522	KIAA1522	0.212356	0.00301216
-0.163082	13.5849	-3.81942	0.00162172	0.0258855	-1.32911	P32970					P61927	60S ribosomal protein L37 (G1.16) (Large ribosomal subunit protein eL37)	RPL37	0.211394	0.00332402
-0.163057	13.0052	-3.1726	0.00617976	0.061077	-2.61555	Q92614					Q5JSZ5	Protein PRRC2B (HLA-B-associated transcript 2-like 1) (Proline-rich coiled-coil protein 2B)	PRRC2B BAT2L BAT2L1 KIAA0515	0.210813	0.00213082
-0.163029	12.4071	-3.40081	0.00385564	0.0445094	-2.25506	A9UHW6					Q96DH6	RNA-binding protein Musashi homolog 2 (Musashi-2)	MSI2	0.207187	0.0469057
-0.162987	13.5547	-3.48884	0.00321318	0.039556	-1.91103	P04040					Q9UGL1	Lysine-specific demethylase 5B (EC 1.14.11.67) (Cancer/testis antigen 31) (CT31) (Histone demethylase JARID1B) (Jumonji/ARID domain-containing protein 1B) (PLU-1) (Retinoblastoma-binding protein 2 homolog 1) (RBP2-H1) ([histone H3]-trimethyl-L-lysine(4) demethylase 5B)	KDM5B JARID1B PLU1 RBBP2H1	0.206918	0.0311382
-0.162551	11.4665	-2.39228	0.0299881	0.160052	-4.19633	O15525					Q16842	CMP-N-acetylneuraminate-beta-galactosamide-alpha-2,3-sialyltransferase 2 (Alpha 2,3-ST 2) (Beta-galactoside alpha-2,3-sialyltransferase 2) (EC 2.4.99.4) (Gal-NAc6S) (Gal-beta-1,3-GalNAc-alpha-2,3-sialyltransferase) (Monosialoganglioside sialyltransferase) (EC 2.4.99.2) (ST3Gal II) (ST3GalII) (ST3GalA.2) (Sialyltransferase 4B) (SIAT4-B)	ST3GAL2 SIAT4B	0.20672	0.0423324
-0.162472	14.2666	-3.4278	0.0036461	0.0428757	-2.08483	O00483					Q96CW6	Probable RNA polymerase II nuclear localization protein SLC7A6OS (ADAMS proteinase-related protein) (Solute carrier family 7 member 6 opposite strand transcript)	SLC7A6OS	0.206002	0.0493695
-0.162345	12.8468	-5.05326	0.000134459	0.00520758	1.10355	Q9Y4I1					A6NDG6	Glycerol-3-phosphate phosphatase (G3PP) (EC 3.1.3.21) (Aspartate-based ubiquitous Mg(2+)-dependent phosphatase) (AUM) (EC 3.1.3.48) (Phosphoglycolate phosphatase) (PGP)	PGP	0.203051	0.0428672
-0.162312	12.8276	-2.72605	0.0154073	0.108264	-3.51027	P23229					P31321	cAMP-dependent protein kinase type I-beta regulatory subunit	PRKAR1B	0.200457	0.00650395
-0.161454	14.6053	-3.86213	0.00148492	0.0244372	-1.30951	Q9BRT6					O43488	Aflatoxin B1 aldehyde reductase member 2 (EC 1.1.1.n11) (AFB1 aldehyde reductase 1) (AFB1-AR 1) (Aldoketoreductase 7) (Succinic semialdehyde reductase) (SSA reductase)	AKR7A2 AFAR AFAR1 AKR7	0.199892	0.00152061
-0.161426	13.2556	-3.30088	0.0047412	0.0514351	-2.36771	Q06481					Q14527	Helicase-like transcription factor (EC 2.3.2.27) (EC 3.6.4.-) (DNA-binding protein/plasminogen activator inhibitor 1 regulator) (HIP116) (RING finger protein 80) (RING-type E3 ubiquitin transferase HLTF) (SWI/SNF-related matrix-associated actin-dependent regulator of chromatin subfamily A member 3) (Sucrose nonfermenting protein 2-like 3)	HLTF HIP116A RNF80 SMARCA3 SNF2L3 ZBU1	0.199767	0.000942554
-0.161388	13.5603	-5.10373	0.000121839	0.00486046	1.15569	Q96Q11					Q86W50	RNA N6-adenosine-methyltransferase METTL16 (Methyltransferase 10 domain-containing protein) (Methyltransferase-like protein 16) (N6-adenosine-methyltransferase METTL16) (EC 2.1.1.348) (U6 small nuclear RNA (adenine-(43)-N(6))-methyltransferase) (EC 2.1.1.346)	METTL16 METT10D	0.197937	0.00550937
-0.160809	12.6731	-5.34429	7.65002e-05	0.00356561	1.68045	Q12929					Q9BX67	Junctional adhesion molecule C (JAM-C) (JAM-2) (Junctional adhesion molecule 3) (JAM-3) [Cleaved into: Soluble form of JAM-C (sJAM-C)]	JAM3 UNQ859/PRO1868	0.197448	0.0349606
-0.160793	9.8438	-1.50158	0.153555	0.412579	-5.66895	Q8TCU6					P49588	Alanine--tRNA ligase, cytoplasmic (EC 6.1.1.7) (Alanyl-tRNA synthetase) (AlaRS) (Renal carcinoma antigen NY-REN-42)	AARS1 AARS	0.196402	0.0474572
-0.160786	11.5618	-2.8857	0.0111383	0.0880866	-3.2608	Q6STE5					Q96K17	Transcription factor BTF3 homolog 4 (Basic transcription factor 3-like 4)	BTF3L4	0.19626	0.00172492
-0.16078	13.1127	-1.70125	0.10912	0.337753	-5.24047	Q06136					Q1L5Z9	LON peptidase N-terminal domain and RING finger protein 2 (Neuroblastoma apoptosis-related protease) (RING finger protein 192)	LONRF2 RNF192	0.195795	0.0177009
-0.160752	12.4442	-4.97682	0.000156195	0.00572382	0.926348	P30530					Q9Y2X9	Zinc finger protein 281 (GC-box-binding zinc finger protein 1) (Transcription factor ZBP-99) (Zinc finger DNA-binding protein 99)	ZNF281 GZP1 ZBP99	0.195781	0.0298519
-0.16056	12.0379	-5.76212	3.46986e-05	0.00213082	2.48626	Q69YH5					Q9BXJ8	Ion channel TACAN (Transmembrane protein 120A) (Transmembrane protein induced by tumor necrosis factor alpha)	TMEM120A TACAN TMPIT	0.195203	0.035329
-0.159838	11.4689	-2.91446	0.0105027	0.0842224	-3.2227	Q9UJ14					Q9H1B7	Probable E3 ubiquitin-protein ligase IRF2BPL (EC 2.3.2.27) (Enhanced at puberty protein 1) (Interferon regulatory factor 2-binding protein-like)	IRF2BPL C14orf4 EAP1 KIAA1865 My039	0.194309	0.000484026
-0.159829	13.6507	-3.67417	0.00218945	0.0305989	-1.50859	Q9NZI8					Q96G97	Seipin (Bernardinelli-Seip congenital lipodystrophy type 2 protein)	BSCL2	0.193486	0.0401782
-0.158714	10.2619	-2.75221	0.0146126	0.104189	-3.47426	P19634					Q14157	Ubiquitin-associated protein 2-like (Protein NICE-4)	UBAP2L KIAA0144 NICE4	0.190434	0.0180761
-0.158708	11.7719	-2.42753	0.0279786	0.154834	-4.14299	Q8N1W1					P09884	DNA polymerase alpha catalytic subunit (EC 2.7.7.7) (DNA polymerase alpha catalytic subunit p180)	POLA1 POLA	0.189973	0.0151011
-0.158677	13.6286	-2.81071	0.0129769	0.0966824	-3.43792	Q9NYU1					Q96ME7	Zinc finger protein 512	ZNF512 KIAA1805	0.189875	0.0221522
-0.158554	11.8399	-3.87399	0.00144906	0.0239723	-1.23751	Q96EA4					P49761	Dual specificity protein kinase CLK3 (EC 2.7.12.1) (CDC-like kinase 3)	CLK3	0.188683	0.0381116
-0.158354	12.1759	-3.05924	0.00780501	0.070243	-2.90016	Q9NP97					O43865	S-adenosylhomocysteine hydrolase-like protein 1 (DC-expressed AHCY-like molecule) (IP(3)Rs binding protein released with IP(3)) (IRBIT) (Putative adenosylhomocysteinase 2) (S-adenosyl-L-homocysteine hydrolase 2) (AdoHcyase 2)	AHCYL1 DCAL IRBIT XPVKONA	0.187046	0.003885
-0.158335	13.1909	-3.0588	0.0078122	0.070243	-2.90114	Q13586					Q8NBN3	Transmembrane protein 87A	TMEM87A PSEC0094	0.186605	0.0201582
-0.157926	9.82565	-3.47082	0.00333536	0.0405845	-2.07873	Q9BU89					O60884	DnaJ homolog subfamily A member 2 (Cell cycle progression restoration gene 3 protein) (Dnj3) (Dj3) (HIRA-interacting protein 4) (Renal carcinoma antigen NY-REN-14)	DNAJA2 CPR3 HIRIP4	0.185541	0.0100045
-0.157701	13.8323	-3.33368	0.00443023	0.0493695	-2.40855	P14854					P42126	Enoyl-CoA delta isomerase 1, mitochondrial (EC 5.3.3.8) (3,2-trans-enoyl-CoA isomerase) (Delta(3),Delta(2)-enoyl-CoA isomerase) (D3,D2-enoyl-CoA isomerase) (Dodecenoyl-CoA isomerase)	ECI1 DCI	0.183096	0.027394
-0.157643	14.7305	-1.93558	0.071617	0.266944	-5.00135	Q9Y2S6					Q96BJ3	Axin interactor, dorsalization-associated protein (Axin interaction partner and dorsalization antagonist)	AIDA C1orf80	0.1829	0.0296682
-0.157266	11.6729	-4.09929	0.000911885	0.0184811	-0.766141	P04066					Q96A73	Putative monooxygenase p33MONOX (EC 1.-.-.-) (Brain-derived rescue factor p60MONOX) (Flavin monooxygenase motif-containing protein of 33 kDa)	KIAA1191 P33MONOX	0.181442	0.0441457
-0.156965	13.7876	-2.55397	0.0217719	0.133621	-3.86882	O43291					Q9Y6J9	TAF6-like RNA polymerase II p300/CBP-associated factor-associated factor 65 kDa subunit 6L (TAF6L) (PCAF-associated factor 65-alpha) (PAF65-alpha)	TAF6L PAF65A	0.180953	0.0128284
-0.156956	14.7605	-3.55307	0.00281308	0.035859	-1.87691	Q92994					P49585	Choline-phosphate cytidylyltransferase A (EC 2.7.7.15) (CCT-alpha) (CTP:phosphocholine cytidylyltransferase A) (CCT A) (CT A) (Phosphorylcholine transferase A)	PCYT1A CTPCT PCYT1	0.180751	0.0067898
-0.15664	13.1265	-2.05196	0.0576918	0.233383	-4.70333	P07942					Q92599	Septin-8	SEPTIN8 KIAA0202 SEPT8	0.180368	0.0199189
-0.156285	13.8199	-1.62748	0.124045	0.36197	-5.41972	P40121					P16989	Y-box-binding protein 3 (Cold shock domain-containing protein A) (DNA-binding protein A) (Single-strand DNA-binding protein NF-GMB)	YBX3 CSDA DBPA	0.179967	0.00518581
-0.156024	14.1157	-2.53185	0.0227533	0.136846	-3.88335	P05556					P48634	Protein PRRC2A (HLA-B-associated transcript 2) (Large proline-rich protein BAT2) (Proline-rich and coiled-coil-containing protein 2A) (Protein G2)	PRRC2A BAT2 G2	0.178814	0.0201582
-0.155982	11.4342	-1.19846	0.248969	0.528012	-6.06111	Q15853					Q9BUL5	PHD finger protein 23 (PDH-containing protein JUNE-1)	PHF23	0.176394	0.0167343
-0.155884	15.4739	-1.49456	0.155363	0.414608	-5.62193	Q8TBQ9					Q92974	Rho guanine nucleotide exchange factor 2 (Guanine nucleotide exchange factor H1) (GEF-H1) (Microtubule-regulated Rho-GEF) (Proliferating cell nucleolar antigen p40)	ARHGEF2 KIAA0651 LFP40	0.175807	0.00969457
-0.15586	12.7118	-2.0854	0.0541746	0.226134	-4.77502	Q96C01					Q9BY44	Eukaryotic translation initiation factor 2A (eIF-2A) (65 kDa eukaryotic translation initiation factor 2A) [Cleaved into: Eukaryotic translation initiation factor 2A, N-terminally processed]	EIF2A CDA02 MSTP004 MSTP089	0.17527	0.0169323
-0.155792	10.5187	-1.93767	0.0713431	0.266344	-4.97119	Q9UK53					O95793	Double-stranded RNA-binding protein Staufen homolog 1	STAU1 STAU	0.1746	0.00211659
-0.15514	12.9316	-4.6954	0.000272758	0.00792254	0.345316	Q9H0H5					Q86YS6	Ras-related protein Rab-43 (Ras-related protein Rab-41)	RAB43 RAB41	0.174385	0.0073705
-0.155056	12.5429	-2.23773	0.0405133	0.190098	-4.46001	Q15942					Q9HD42	Charged multivesicular body protein 1a (Chromatin-modifying protein 1a) (CHMP1a) (Vacuolar protein sorting-associated protein 46-1) (Vps46-1) (hVps46-1)	CHMP1A CHMP1 KIAA0047 PCOLN3 PRSM1	0.174166	0.0070735
-0.155056	14.1229	-2.51283	0.023631	0.139785	-3.936	Q8N111					Q9NS73	MAP3K12-binding inhibitory protein 1 (MAPK upstream kinase-binding inhibitory protein) (MUK-binding inhibitory protein)	MBIP BM-015	0.17329	0.00332402
-0.154872	12.7985	-3.42675	0.00365403	0.0428889	-2.18808	Q96KB5					Q9NWM8	Peptidyl-prolyl cis-trans isomerase FKBP14 (PPIase FKBP14) (EC 5.2.1.8) (22 kDa FK506-binding protein) (22 kDa FKBP) (FKBP-22) (FK506-binding protein 14) (FKBP-14) (Rotamase)	FKBP14 FKBP22 UNQ322/PRO381	0.172391	0.00195832
-0.154601	11.3228	-1.85588	0.0828315	0.290048	-5.14763	Q9BQ24					Q8NC51	Plasminogen activator inhibitor 1 RNA-binding protein (PAI1 RNA-binding protein 1) (PAI-RBP1) (SERPINE1 mRNA-binding protein 1)	SERBP1 PAIRBP1 CGI-55	0.172257	0.0280059
-0.154374	13.5395	-1.35758	0.194279	0.467382	-5.80093	O94760					Q9BZG8	2-(3-amino-3-carboxypropyl)histidine synthase subunit 1 (EC 2.5.1.108) (Diphthamide biosynthesis protein 1) (Diphtheria toxin resistance protein 1) (Ovarian cancer-associated gene 1 protein) (S-adenosyl-L-methionine:L-histidine 3-amino-3-carboxypropyltransferase 1)	DPH1 DPH2L DPH2L1 OVCA1	0.171921	0.046609
-0.154171	12.282	-1.95197	0.0694876	0.261481	-4.9768	P25208					O15305	Phosphomannomutase 2 (PMM 2) (EC 5.4.2.8)	PMM2	0.171563	0.0488076
-0.15383	12.5223	-3.10314	0.00713097	0.0663907	-2.75763	P84157					O75323	Protein NipSnap homolog 2 (NipSnap2) (Glioblastoma-amplified sequence)	NIPSNAP2 GBAS	0.171294	0.035859
-0.153456	12.6407	-1.90284	0.0760483	0.277231	-5.04999	Q13485					Q13137	Calcium-binding and coiled-coil domain-containing protein 2 (Antigen nuclear dot 52 kDa protein) (Nuclear domain 10 protein NDP52) (Nuclear domain 10 protein 52) (Nuclear dot protein 52)	CALCOCO2 NDP52	0.169631	0.0258855
-0.153121	12.3093	-2.85581	0.0118385	0.0917829	-3.3419	Q7L1W4					Q9BXS5	AP-1 complex subunit mu-1 (AP-mu chain family member mu1A) (Adaptor protein complex AP-1 subunit mu-1) (Adaptor-related protein complex 1 subunit mu-1) (Clathrin assembly protein complex 1 mu-1 medium chain 1) (Clathrin coat assembly protein AP47) (Clathrin coat-associated protein AP47) (Golgi adaptor HA1/AP1 adaptin mu-1 subunit) (Mu-adaptin 1) (Mu1A-adaptin)	AP1M1 CLTNM	0.16905	0.00113782
-0.152877	13.4987	-2.19822	0.0437112	0.198638	-4.55256	P27816					P29372	DNA-3-methyladenine glycosylase (EC 3.2.2.21) (3-alkyladenine DNA glycosylase) (3-methyladenine DNA glycosidase) (ADPG) (N-methylpurine-DNA glycosylase)	MPG AAG ANPG MID1	0.16882	0.0443368
-0.152809	12.817	-3.03154	0.00826229	0.0729372	-2.93622	P18084					Q13308	Inactive tyrosine-protein kinase 7 (Colon carcinoma kinase 4) (CCK-4) (Protein-tyrosine kinase 7) (Pseudo tyrosine kinase receptor 7) (Tyrosine-protein kinase-like 7)	PTK7 CCK4	0.168333	0.0106298
-0.152764	13.6398	-4.83587	0.000206274	0.00673649	0.723783	Q9P016					P50454	Serpin H1 (47 kDa heat shock protein) (Arsenic-transactivated protein 3) (AsTP3) (Cell proliferation-inducing gene 14 protein) (Collagen-binding protein) (Colligin) (Rheumatoid arthritis-related antigen RA-A47)	SERPINH1 CBP1 CBP2 HSP47 SERPINH2 PIG14	0.16529	0.0429585
-0.152615	13.7289	-4.01747	0.00107854	0.0201695	-1.00771	Q9H0N5					Q86UK7	E3 ubiquitin-protein ligase ZNF598 (EC 2.3.2.27) (Zinc finger protein 598)	ZNF598	0.16528	0.005965
-0.15261	13.5915	-2.77412	0.0139778	0.101593	-3.43099	Q9NQW6					P35611	Alpha-adducin (Erythrocyte adducin subunit alpha)	ADD1 ADDA	0.164626	0.0201695
-0.152492	12.7166	-2.26332	0.0385604	0.18628	-4.38263	P16930					Q15599	Na(+)/H(+) exchange regulatory cofactor NHE-RF2 (NHERF-2) (NHE3 kinase A regulatory protein E3KARP) (SRY-interacting protein 1) (SIP-1) (Sodium-hydrogen exchanger regulatory factor 2) (Solute carrier family 9 isoform A3 regulatory factor 2) (Tyrosine kinase activator protein 1) (TKA-1)	SLC9A3R2 NHERF2	0.164394	0.00999818
-0.152477	13.5374	-1.67631	0.113982	0.343849	-5.36574	Q92581					Q4AC94	C2 domain-containing protein 3	C2CD3	0.16356	0.03937
-0.152274	13.1165	-4.02157	0.0010695	0.0201695	-0.96889	Q9NS00					P54760	Ephrin type-B receptor 4 (EC 2.7.10.1) (Hepatoma transmembrane kinase) (Tyrosine-protein kinase TYRO11)	EPHB4 HTK MYK1 TYRO11	0.163179	0.035859
-0.152255	12.7406	-2.71442	0.0157736	0.109495	-3.53386	P42765					O60503	Adenylate cyclase type 9 (EC 4.6.1.1) (ATP pyrophosphate-lyase 9) (Adenylate cyclase type IX) (ACIX) (Adenylyl cyclase 9) (AC9)	ADCY9 KIAA0520	0.163068	0.0384474
-0.152054	12.3798	-3.88713	0.00141034	0.0237261	-1.1739	Q9NWZ3					Q13451	Peptidyl-prolyl cis-trans isomerase FKBP5 (PPIase FKBP5) (EC 5.2.1.8) (51 kDa FK506-binding protein) (51 kDa FKBP) (FKBP-51) (54 kDa progesterone receptor-associated immunophilin) (Androgen-regulated protein 6) (FF1 antigen) (FK506-binding protein 5) (FKBP-5) (FKBP54) (p54) (HSP90-binding immunophilin) (Rotamase)	FKBP5 AIG6 FKBP51	0.162747	0.00455709
-0.152009	13.5255	-3.12896	0.00676161	0.0639917	-2.7564	Q9GZS1					P51116	Fragile X mental retardation syndrome-related protein 2	FXR2 FMR1L2	0.162523	0.00694507
-0.151986	15.1514	-2.9165	0.0104591	0.0840366	-3.17158	Q9UKR5					Q99538	Legumain (EC 3.4.22.34) (Asparaginyl endopeptidase) (Protease, cysteine 1)	LGMN PRSC1	0.162479	0.0273901
-0.151905	13.2418	-4.26324	0.000652318	0.0150057	-0.46985	O95249					O43493	Trans-Golgi network integral membrane protein 2 (Trans-Golgi network glycoprotein 46) (TGN38 homolog) (hTGN46) (Trans-Golgi network glycoprotein 48) (hTGN48) (Trans-Golgi network glycoprotein 51) (hTGN51) (Trans-Golgi network protein 2)	TGOLN2 TGN46 TGN51	0.161969	0.0230515
-0.151737	13.0092	-3.67182	0.00220008	0.0306794	-1.6795	Q9UNA1					Q6P587	Acylpyruvase FAHD1, mitochondrial (EC 3.7.1.5) (Fumarylacetoacetate hydrolase domain-containing protein 1) (FAH domain-containing protein 1) (Oxaloacetate decarboxylase) (OAA decarboxylase) (EC 4.1.1.112) (YisK-like protein)	FAHD1 C16orf36 YISKL	0.161616	0.0193503
-0.151575	12.8761	-2.66947	0.0172712	0.115932	-3.68958	O95466					P51114	Fragile X mental retardation syndrome-related protein 1 (hFXR1p)	FXR1	0.160349	0.0370666
-0.151461	13.0119	-3.63724	0.00236327	0.0323117	-1.72105	Q8NAT1					O43149	Zinc finger ZZ-type and EF-hand domain-containing protein 1	ZZEF1 KIAA0399	0.160183	0.0364376
-0.151327	12.3625	-2.8131	0.0129139	0.0963268	-3.35522	Q92791					Q16775	Hydroxyacylglutathione hydrolase, mitochondrial (EC 3.1.2.6) (Glyoxalase II) (Glx II)	HAGH GLO2 HAGH1	0.159141	0.035859
-0.151199	13.0211	-3.57886	0.00266681	0.034801	-1.89501	O15431					Q96S86	Hyaluronan and proteoglycan link protein 3	HAPLN3 EXLD1 UNQ238/PRO271	0.157406	0.0155972
-0.151105	14.0829	-4.18259	0.00076898	0.0167343	-0.598789	P35613					O14562	Ubiquitin domain-containing protein UBFD1 (Ubiquitin-binding protein homolog)	UBFD1 UBPH	0.155896	0.0259863
-0.150516	13.2415	-4.18118	0.000771203	0.0167343	-0.598171	Q9UHR4					P62851	40S ribosomal protein S25 (Small ribosomal subunit protein eS25)	RPS25	0.155759	0.0482634
-0.150317	12.3946	-2.49632	0.0244187	0.14251	-4.01099	Q9Y6N7					Q9BPZ7	Target of rapamycin complex 2 subunit MAPKAP1 (TORC2 subunit MAPKAP1) (Mitogen-activated protein kinase 2-associated protein 1) (Stress-activated map kinase-interacting protein 1) (SAPK-interacting protein 1) (mSIN1)	MAPKAP1 MIP1 SIN1	0.155299	0.0301961
-0.149959	11.9899	-3.86073	0.00148922	0.0244441	-1.29649	Q9NS87					Q96PE3	Inositol polyphosphate-4-phosphatase type I A (Inositol polyphosphate 4-phosphatase type I) (Type I inositol 3,4-bisphosphate 4-phosphatase) (EC 3.1.3.66)	INPP4A	0.155242	0.00960157
-0.149554	12.4336	-3.37348	0.00408	0.0465874	-2.29306	Q9Y6M7					P10909	Clusterin (Aging-associated gene 4 protein) (Apolipoprotein J) (Apo-J) (Complement cytolysis inhibitor) (CLI) (Complement-associated protein SP-40,40) (Ku70-binding protein 1) (NA1/NA2) (Sulfated glycoprotein 2) (SGP-2) (Testosterone-repressed prostate message 2) (TRPM-2) [Cleaved into: Clusterin beta chain (ApoJalpha) (Complement cytolysis inhibitor a chain); Clusterin alpha chain (ApoJbeta) (Co…	CLU APOJ CLI KUB1 AAG4	0.15331	0.0232889
-0.149432	13.3935	-5.08365	0.000126707	0.00499147	1.17438	Q02880					P82979	SAP domain-containing ribonucleoprotein (Cytokine-induced protein of 29 kDa) (Nuclear protein Hcc-1) (Proliferation-associated cytokine-inducible protein CIP29)	SARNP HCC1 HSPC316	0.153064	0.0280059
-0.149386	9.63379	-2.92613	0.0102552	0.0831898	-3.18319	Q92771					Q96PC3	AP-1 complex subunit sigma-3 (Adaptor protein complex AP-1 subunit sigma-1C) (Adaptor-related protein complex 1 subunit sigma-1C) (Clathrin assembly protein complex 1 sigma-1C small chain) (Golgi adaptor HA1/AP1 adaptin sigma-1C subunit) (Sigma 1C subunit of AP-1 clathrin) (Sigma-adaptin 1C) (Sigma1C-adaptin)	AP1S3	0.152839	0.0278369
-0.149186	13.445	-5.43998	6.37015e-05	0.00326431	1.83382	Q8TDW0					Q9BYJ9	YTH domain-containing family protein 1 (DF1) (Dermatomyositis associated with cancer putative autoantigen 1) (DACA-1)	YTHDF1 C20orf21	0.152722	0.0118041
-0.149081	13.058	-2.42025	0.0283829	0.156291	-4.06991	P51148					P39019	40S ribosomal protein S19 (Small ribosomal subunit protein eS19)	RPS19	0.152289	0.0121907
-0.148398	12.3588	-3.50794	0.00308864	0.0382469	-2.00319	Q8N8J7					P0C7U0	Protein ELFN1 (Extracellular leucine-rich repeat and fibronectin type-III domain-containing protein 1) (Protein phosphatase 1 regulatory subunit 28)	ELFN1 PPP1R28	0.152254	0.0330976
-0.148293	12.363	-1.14029	0.271697	0.551353	-6.07971	Q99471					Q00577	Transcriptional activator protein Pur-alpha (Purine-rich single-stranded DNA-binding protein alpha)	PURA PUR1	0.151396	0.00455709
-0.147617	13.2677	-5.40962	6.75035e-05	0.00332402	1.79247	Q9H0U9					Q96PU8	Protein quaking (Hqk) (HqkI)	QKI HKQ	0.150983	0.029047
-0.147113	11.4867	-2.17295	0.0458775	0.203059	-4.58483	Q8NBK3					Q1ED39	Lysine-rich nucleolar protein 1 (Protein FAM191A) (Testis-specific gene 118 protein)	KNOP1 C16orf88 FAM191A TSG118	0.15009	0.0203468
-0.146492	12.3278	-2.6832	0.0167998	0.113982	-3.63572	Q8N567					Q9NUQ8	ATP-binding cassette sub-family F member 3	ABCF3	0.150039	0.0305989
-0.146485	12.968	-4.31688	0.000584873	0.0137554	-0.389178	Q96AG3					Q9NS86	LanC-like protein 2 (Testis-specific adriamycin sensitivity protein)	LANCL2 GPR69B TASP	0.149732	0.0340285
-0.146477	13.2424	-3.62692	0.00241429	0.0329378	-1.75257	Q6NUM9					Q96GM5	SWI/SNF-related matrix-associated actin-dependent regulator of chromatin subfamily D member 1 (60 kDa BRG-1/Brm-associated factor subunit A) (BRG1-associated factor 60A) (BAF60A) (SWI/SNF complex 60 kDa subunit)	SMARCD1 BAF60A	0.149503	0.00715537
-0.146422	13.5224	-2.49869	0.0243042	0.142237	-3.95127	P07384					Q8WUR7	UPF0235 protein C15orf40	C15orf40	0.149288	0.0244923
-0.145939	9.47952	-1.01722	0.324862	0.597328	-6.24574	Q8N4C8					Q9BRT2	Ubiquinol-cytochrome-c reductase complex assembly factor 2 (Breast cancer-associated protein SGA-81M) (Mitochondrial nucleoid factor 1) (Mitochondrial protein M19)	UQCC2 C6orf125 MNF1	0.149175	0.0358407
-0.145825	12.1004	-3.25135	0.00525234	0.0549926	-2.48852	Q9Y4G6					P60866	40S ribosomal protein S20 (Small ribosomal subunit protein uS10)	RPS20	0.14889	0.00356561
-0.14551	13.3674	-0.820974	0.424266	0.680609	-6.42037	P05387					O60942	mRNA-capping enzyme (HCAP1) (HCE) [Includes: mRNA 5'-triphosphate monophosphatase (EC 3.6.1.74) (mRNA 5'-phosphatase); mRNA guanylyltransferase (EC 2.7.7.50) (GTP--RNA guanylyltransferase) (GTase)]	RNGTT CAP1A	0.147973	0.00520758
-0.14472	13.1241	-3.04885	0.0079736	0.0712606	-2.91625	Q9UNW1					Q16342	Programmed cell death protein 2 (Zinc finger MYND domain-containing protein 7) (Zinc finger protein Rp-8)	PDCD2 RP8 ZMYND7	0.147664	0.0169323
-0.144305	12.0788	-1.69946	0.109463	0.337975	-5.34681	P15882					Q9UI43	rRNA methyltransferase 2, mitochondrial (EC 2.1.1.-) (16S rRNA (uridine(1369)-2'-O)-methyltransferase) (16S rRNA [Um1369] 2'-O-methyltransferase) (Protein ftsJ homolog 2)	MRM2 FJH1 FTSJ2	0.147538	0.0415067
-0.144136	13.3337	-2.20357	0.0432652	0.197454	-4.47076	Q9NX70					Q9P2R3	Rabankyrin-5 (Rank-5) (Ankyrin repeat and FYVE domain-containing protein 1) (Ankyrin repeats hooked to a zinc finger motif)	ANKFY1 ANKHZN KIAA1255	0.14707	0.00971518
-0.143785	14.0938	-2.96935	0.00938672	0.0784675	-3.11489	Q9BVK2					Q9NX05	Constitutive coactivator of PPAR-gamma-like protein 2 (Protein FAM120C) (Tumor antigen BJ-HCC-21)	FAM120C CXorf17	0.146945	0.00971518
-0.143692	13.0413	-1.781	0.0947674	0.312079	-5.22295	P24666					P38646	Stress-70 protein, mitochondrial (75 kDa glucose-regulated protein) (GRP-75) (Heat shock 70 kDa protein 9) (Mortalin) (MOT) (Peptide-binding protein 74) (PBP74)	HSPA9 GRP75 HSPA9B mt-HSP70	0.146575	0.0446908
-0.143177	12.4649	-2.98674	0.00905809	0.0770487	-3.05352	Q0IIM8					Q15276	Rab GTPase-binding effector protein 1 (Rabaptin-4) (Rabaptin-5) (Rabaptin-5alpha) (Renal carcinoma antigen NY-REN-17)	RABEP1 RAB5EP RABPT5 RABPT5A	0.146547	0.0201582
-0.14309	11.4006	-2.7963	0.0133626	0.0986235	-3.42958	Q9NRC1					Q86YT6	E3 ubiquitin-protein ligase MIB1 (EC 2.3.2.27) (DAPK-interacting protein 1) (DIP-1) (Mind bomb homolog 1) (RING-type E3 ubiquitin transferase MIB1) (Zinc finger ZZ type with ankyrin repeat domain protein 2)	MIB1 DIP1 KIAA1323 ZZANK2	0.143837	0.0238699
-0.143025	13.5808	-3.31811	0.00457523	0.0503631	-2.38933	O15270					Q9HC36	rRNA methyltransferase 3, mitochondrial (EC 2.1.1.-) (16S rRNA (guanosine(1370)-2'-O)-methyltransferase) (16S rRNA [Gm1370] 2'-O-methyltransferase) (RNA methyltransferase-like protein 1)	MRM3 RNMTL1 HC90	0.143736	0.00732124
-0.142711	14.1329	-2.18638	0.0447147	0.200561	-4.55031	Q9NX76					Q5T5C0	Syntaxin-binding protein 5 (Lethal(2) giant larvae protein homolog 3) (Tomosyn-1)	STXBP5 LLGL3	0.143284	0.0278224
-0.142615	12.7386	-3.40921	0.00378919	0.044065	-2.20552	Q9Y448					Q9Y2I7	1-phosphatidylinositol 3-phosphate 5-kinase (Phosphatidylinositol 3-phosphate 5-kinase) (EC 2.7.1.150) (FYVE finger-containing phosphoinositide kinase) (PIKfyve) (Phosphatidylinositol 3-phosphate 5-kinase type III) (PIPkin-III) (Type III PIP kinase) (Serine-protein kinase PIKFYVE) (EC 2.7.11.1)	PIKFYVE KIAA0981 PIP5K3	0.142859	0.046609
-0.142569	12.1934	-1.58988	0.132305	0.375977	-5.55564	O15243					Q8N1G4	Leucine-rich repeat-containing protein 47	LRRC47 KIAA1185	0.141319	0.0273007
-0.142291	11.2405	-3.25189	0.00524649	0.0549926	-2.53781	Q9BQS8					Q13151	Heterogeneous nuclear ribonucleoprotein A0 (hnRNP A0)	HNRNPA0 HNRPA0	0.14083	0.0106298
-0.141757	13.1163	-2.49516	0.0244755	0.142709	-3.99644	O75688					Q9P0U3	Sentrin-specific protease 1 (EC 3.4.22.-) (Sentrin/SUMO-specific protease SENP1)	SENP1	0.140549	0.0182951
-0.141527	12.6276	-1.46808	0.162334	0.425798	-5.72224	Q99828					Q96JC1	Vam6/Vps39-like protein (TRAP1-like protein) (hVam6p)	VPS39 KIAA0770 TLP VAM6	0.140083	0.0256393
-0.141465	12.4661	-2.54597	0.0221223	0.134345	-3.92125	P51531					O95208	Epsin-2 (EPS-15-interacting protein 2)	EPN2 KIAA1065	0.139477	0.0222712
-0.141152	14.9115	-1.76968	0.0966979	0.31595	-5.24011	Q9GZV4					Q10567	AP-1 complex subunit beta-1 (Adaptor protein complex AP-1 subunit beta-1) (Adaptor-related protein complex 1 subunit beta-1) (Beta-1-adaptin) (Beta-adaptin 1) (Clathrin assembly protein complex 1 beta large chain) (Golgi adaptor HA1/AP1 adaptin beta subunit)	AP1B1 ADTB1 BAM22 CLAPB2	0.139406	0.00587234
-0.14101	14.1161	-1.6085	0.128158	0.368849	-5.49069	P15121					Q53EL6	Programmed cell death protein 4 (Neoplastic transformation inhibitor protein) (Nuclear antigen H731-like) (Protein 197/15a)	PDCD4 H731	0.139389	0.0267514
-0.140854	12.7461	-4.87727	0.00019005	0.00637173	0.72526	Q14118					Q9P2X3	Protein IMPACT (Imprinted and ancient gene protein homolog)	IMPACT	0.138967	0.0152599
-0.14071	12.1907	-2.62717	0.0188045	0.121689	-3.75284	Q9UJ70					O75937	DnaJ homolog subfamily C member 8 (Splicing protein spf31)	DNAJC8 SPF31 HSPC315 HSPC331	0.138687	0.0201695
-0.140371	10.2025	-2.57965	0.0206832	0.129332	-3.85496	Q5FBB7					Q99829	Copine-1 (Chromobindin 17) (Copine I)	CPNE1 CPN1	0.138642	0.0302773
-0.140143	13.2759	-1.69687	0.109962	0.338343	-5.35829	Q07866					Q9H7E9	UPF0488 protein C8orf33	C8orf33	0.138393	0.00954532
-0.140113	13.9458	-3.0871	0.00737035	0.0677191	-2.84855	Q68CQ7					O75362	Zinc finger protein 217	ZNF217 ZABC1	0.138088	0.0172154
-0.139934	10.9543	-1.83726	0.0856678	0.295475	-5.14576	P36894					O00154	Cytosolic acyl coenzyme A thioester hydrolase (EC 3.1.2.2) (Acyl-CoA thioesterase 7) (Brain acyl-CoA hydrolase) (BACH) (hBACH) (CTE-IIa) (CTE-II) (Long chain acyl-CoA thioester hydrolase)	ACOT7 BACH	0.137873	0.0377782
-0.139821	13.3403	-1.88016	0.0792594	0.283044	-5.08415	Q99615					P48382	DNA-binding protein RFX5 (Regulatory factor X 5)	RFX5	0.137171	0.035859
-0.13976	13.5999	-4.28033	0.000630011	0.0145456	-0.425396	Q9Y6I9					Q9Y4Z0	U6 snRNA-associated Sm-like protein LSm4 (Glycine-rich protein) (GRP)	LSM4	0.137094	0.0266798
-0.139546	13.858	-2.6867	0.0166816	0.113546	-3.5962	Q8IYA2					Q9H2U1	ATP-dependent DNA/RNA helicase DHX36 (EC 3.6.4.12) (EC 3.6.4.13) (DEAD/H box polypeptide 36) (DEAH-box protein 36) (G4-resolvase-1) (G4R1) (MLE-like protein 1) (RNA helicase associated with AU-rich element protein)	DHX36 DDX36 KIAA1488 MLEL1 RHAU	0.136246	0.0113264
-0.139461	13.4156	-1.7656	0.0974016	0.316505	-5.19265	Q14847					Q8IY33	MICAL-like protein 2 (Junctional Rab13-binding protein) (Molecule interacting with CasL-like 2) (MICAL-L2)	MICALL2 JRAB	0.134956	0.0152599
-0.139437	13.3587	-2.33524	0.0335315	0.171689	-4.28698	P13798					Q93009	Ubiquitin carboxyl-terminal hydrolase 7 (EC 3.4.19.12) (Deubiquitinating enzyme 7) (Herpesvirus-associated ubiquitin-specific protease) (Ubiquitin thioesterase 7) (Ubiquitin-specific-processing protease 7)	USP7 HAUSP	0.134252	0.00420373
-0.139402	14.1891	-3.64096	0.00234517	0.032259	-1.64877	Q01973					Q6Y7W6	GRB10-interacting GYF protein 2 (PERQ amino acid-rich with GYF domain-containing protein 2) (Trinucleotide repeat-containing gene 15 protein)	GIGYF2 KIAA0642 PERQ2 TNRC15	0.133778	0.0261503
-0.139287	13.3039	-3.14418	0.00655273	0.0630885	-2.66827	O00264					Q8WU90	Zinc finger CCCH domain-containing protein 15 (DRG family-regulatory protein 1) (Likely ortholog of mouse immediate early response erythropoietin 4)	ZC3H15 DFRP1 LEREPO4 HSPC303 HT010 MSTP012 PP730	0.133516	0.023506
-0.138621	14.3566	-1.65729	0.117815	0.350279	-5.44164	Q9Y5J7					Q5HYJ3	Protein FAM76B	FAM76B	0.132362	0.0261503
-0.138367	12.3249	-3.95791	0.00121905	0.0218286	-1.03473	Q9NRW3					Q9BT22	Chitobiosyldiphosphodolichol beta-mannosyltransferase (EC 2.4.1.142) (Asparagine-linked glycosylation protein 1 homolog) (Beta-1,4-mannosyltransferase) (GDP-Man:GlcNAc2-PP-dolichol mannosyltransferase) (GDP-mannose-dolichol diphosphochitobiose mannosyltransferase) (Mannosyltransferase-1) (MT-1) (hMat-1)	ALG1 HMAT1 HMT1 PSEC0061 UNQ861/PRO1870	0.132191	0.0330976
-0.138052	12.4478	-1.39119	0.184065	0.456193	-5.80086	Q9NWS0					P62753	40S ribosomal protein S6 (Phosphoprotein NP33) (Small ribosomal subunit protein eS6)	RPS6 OK/SW-cl.2	0.131402	0.0305989
-0.137931	13.1679	-2.37776	0.0308554	0.163074	-4.21698	Q16678					Q6P4E1	Protein GOLM2 (Cancer susceptibility candidate gene 4 protein) (CASC4) (Golgi membrane protein 2)	GOLM2 CASC4 UNQ2573/PRO6308	0.130167	0.0232889
-0.137772	11.5771	-3.13524	0.00667471	0.0634798	-2.75867	P60604
-0.1377	12.926	-2.66757	0.0173371	0.116251	-3.68848	Q96H55
-0.137396	13.7834	-3.07538	0.00755027	0.0689701	-2.85467	P04114
-0.137375	13.5683	-5.02226	0.000142871	0.00542481	1.04499	Q9BRR3
-0.137327	11.7804	-3.74853	0.00187739	0.0278224	-1.53572	Q9BXF6
-0.136912	13.6504	-1.32803	0.203637	0.477323	-5.90094	A0MZ66
-0.136777	12.36	-1.93037	0.072307	0.268863	-5.02163	Q9UGP4
-0.136603	11.6808	-3.10093	0.00716339	0.0665942	-2.59801	P23497
-0.136342	12.5247	-1.99084	0.0646638	0.2502	-4.88769	Q9BWD3
-0.135962	13.6585	-2.94973	0.00977171	0.0806166	-3.11753	O15226
-0.135719	13.0719	-1.42199	0.17509	0.442499	-5.7391	O60271
-0.135518	13.342	-2.01422	0.0619112	0.244197	-4.89502	Q9NVJ2
-0.135502	11.8757	-2.36712	0.0315052	0.164904	-4.26622	Q13613
-0.135281	12.9157	-4.38654	0.000507761	0.0125507	-0.239305	P82094
-0.135229	14.9411	-1.79875	0.0918087	0.30715	-5.16667	P13987
-0.134785	13.0593	-2.7455	0.0148125	0.105021	-3.53566	Q9BZE4
-0.134712	13.575	-1.90009	0.0764314	0.277927	-5.07939	P10109
-0.134659	12.2203	-1.69946	0.109464	0.337975	-5.36701	Q8TCA0
-0.134023	13.5627	-1.94767	0.0700404	0.263247	-4.91582	Q53GA4
-0.133802	11.935	-1.90298	0.0760289	0.277231	-5.06268	Q9BW60
-0.13363	13.2547	-1.36061	0.193341	0.466372	-5.83751	O60232
-0.133197	13.2391	-2.54543	0.0221457	0.134345	-3.89692	O43159
-0.132971	14.3111	-2.41047	0.028935	0.157766	-4.13236	Q15928
-0.132943	14.0588	-1.96386	0.0679787	0.257693	-4.9099	Q9NS91
-0.132852	13.0786	-3.71404	0.00201615	0.0292133	-1.56063	Q5JTH9
-0.132848	10.7248	-2.25948	0.038848	0.186773	-4.42008	Q14674
-0.13279	12.7809	-2.77918	0.0138351	0.100929	-3.46379	Q9Y282
-0.132344	14.5252	-2.22495	0.0415232	0.192583	-4.48896	P14625
-0.132167	14.064	-1.49672	0.154805	0.413798	-5.67532	P78552
-0.131985	11.9009	-2.79687	0.0133472	0.0986235	-3.4694	Q6PI26
-0.131943	13.2488	-3.01195	0.00860152	0.0746889	-2.98086	P78344
-0.131677	13.9914	-2.42407	0.0281703	0.155615	-4.12449	O76003
-0.131583	10.8988	-2.43104	0.0277859	0.154772	-4.1252	O14786
-0.131243	11.9227	-2.36266	0.0317818	0.165966	-4.25144	Q9BW66
-0.131206	11.047	-3.058	0.00782495	0.0702493	-2.92599	Q14642
-0.131123	14.0869	-2.42122	0.0283287	0.156217	-4.12594	Q6PIU2
-0.131104	13.3815	-3.28708	0.00487847	0.0522054	-2.4634	P01112
-0.130619	11.3614	-2.54596	0.0221227	0.134345	-3.90971	Q9NYJ8
-0.13054	13.246	-3.64887	0.00230708	0.0319074	-1.6662	O75190
-0.130268	12.7126	-3.54871	0.00283858	0.035859	-1.94117	Q9GZR7
-0.130267	12.7036	-1.70838	0.107764	0.335922	-5.32241	Q9NT62
-0.130136	13.0463	-1.89844	0.0766621	0.278198	-5.00435	O95490
-0.129834	13.3385	-0.66722	0.514568	0.743029	-6.53011	Q3ZCM7
-0.129772	13.224	-2.34323	0.0330127	0.16986	-4.29671	Q9P287
-0.12977	10.2728	-1.67949	0.113353	0.343656	-5.3534	P13498
-0.129742	13.2231	-2.39957	0.029562	0.159429	-4.1575	Q15067
-0.129666	13.2307	-1.84613	0.0843067	0.292484	-5.02808	Q8TCD1
-0.129659	11.6384	-2.36298	0.0317616	0.165966	-4.24954	Q96MH6
-0.129508	13.5056	-2.3759	0.0309681	0.163074	-4.20623	Q96SI9
-0.129306	10.0436	-1.766	0.0973329	0.316505	-5.28481	Q86VI3
-0.1293	13.8961	-3.82541	0.00160178	0.0257552	-1.33721	P36542
-0.129005	12.3783	-4.29543	0.000610947	0.0143152	-0.382837	P38432
-0.128937	13.6824	-3.0643	0.00772421	0.0700513	-2.87796	P12814
-0.128511	14.5533	-1.3746	0.189051	0.461398	-5.75338	P60891
-0.128489	10.9533	-1.74892	0.100328	0.322143	-5.23927	Q8IVT2
-0.128401	12.4614	-0.922457	0.370606	0.634936	-6.30631	Q9UK76
-0.128277	11.748	-3.04834	0.00798191	0.0712606	-2.80227	Q8NBM4
-0.128274	13.2473	-2.10725	0.0519832	0.219818	-4.71984	Q8WUM4
-0.128236	13.6387	-1.86842	0.0809698	0.286393	-5.06975	Q8WVX9
-0.128192	12.4911	-3.03766	0.00815903	0.0723296	-2.91645	Q96JM3
-0.128182	11.6911	-2.83101	0.0124519	0.0944456	-3.37599	Q96GX5
-0.128156	12.4699	-2.30972	0.0352411	0.177416	-4.34161	Q9UKG9
-0.128032	11.9951	-3.87668	0.00144103	0.0239065	-1.26433	P01033
-0.127889	11.92	-2.00722	0.0627237	0.24571	-4.84355	P58107
-0.127835	12.9351	-5.11662	0.000118817	0.00480064	1.23999	Q96PY5
-0.127662	12.6521	-2.62552	0.0188668	0.121871	-3.77595	Q96AD5
-0.127496	11.2835	-1.46469	0.163248	0.427225	-5.70404	P36954
-0.127432	13.297	-2.59404	0.0200961	0.127302	-3.82283	O43772
-0.127394	11.8803	-3.77248	0.00178676	0.0272028	-1.47884	Q8NEM2
-0.127393	13.0448	-3.13955	0.0066156	0.0632749	-2.76317	Q99986
-0.127292	12.8413	-1.81362	0.0893925	0.302925	-5.21981	Q9BV73
-0.127154	10.3244	-2.94717	0.00982309	0.0809346	-3.16419	O60683
-0.127098	14.3567	-1.45777	0.165118	0.430326	-5.64269	Q8N4H5
-0.126989	14.9923	-2.09278	0.0534251	0.223906	-4.73151	Q96IX5
-0.126926	13.5023	-4.15153	0.00081939	0.0172154	-0.689326	Q9ULV4
-0.126878	12.4523	-3.28367	0.00491304	0.0523974	-2.38563	Q12791
-0.126673	10.7047	-2.83628	0.012319	0.0937764	-3.31352	O75038
-0.126547	13.0928	-2.23715	0.0405589	0.190098	-4.51173	Q8N108
-0.126386	12.9582	-3.82128	0.00161551	0.0258855	-1.36054	Q8NCG7
-0.12638	12.0559	-2.67367	0.0171254	0.115096	-3.65004	P37198
-0.12635	12.9624	-1.91575	0.0742719	0.272966	-5.04325	Q96S97
-0.1263	11.3476	-2.73414	0.0151573	0.106864	-3.56262	Q9BYW2
-0.126075	12.6343	-2.50317	0.0240889	0.141239	-3.9601	O00291
-0.125935	13.3757	-3.59062	0.00260269	0.0342894	-1.8379	O15439
-0.125604	13.9778	-1.7123	0.107025	0.334612	-5.36738	P11234
-0.125583	12.7393	-1.78023	0.094898	0.312346	-5.20692	Q9BRX8
-0.125512	11.7756	-1.44495	0.168636	0.43379	-5.74086	P33240
-0.125488	13.0917	-3.15679	0.00638458	0.0621019	-2.71338	P56277
-0.125458	13.294	-1.18775	0.253039	0.531103	-6.02909	Q96EI5
-0.125298	12.2996	-1.6582	0.117629	0.350055	-5.39344	Q9NRZ7
-0.125045	12.4683	-1.93008	0.0723453	0.268863	-4.99323	P56945
-0.124828	11.3434	-2.0412	0.0588675	0.235976	-4.84981	Q969F1
-0.124817	13.4422	-2.06898	0.0558763	0.229996	-4.74731	Q15165
-0.124606	12.6714	-3.31693	0.00458646	0.0503631	-2.36257	O95425
-0.124474	13.2911	-1.3174	0.20709	0.482368	-5.86611	Q86VR2
-0.124121	16.7257	-1.13964	0.271959	0.551353	-6.1278	Q9NQT8
-0.123868	12.4736	-1.22547	0.238925	0.516265	-6.03186	Q9UDX5
-0.123832	12.6502	-3.01322	0.00857898	0.0746889	-2.99267	P78332
-0.123798	13.5688	-2.23971	0.0403591	0.190098	-4.45338	P42696
-0.123722	12.7286	-3.39212	0.0039256	0.0451516	-2.21969	Q05655
-0.12364	12.028	-3.32973	0.00446661	0.0495652	-2.36972	P09972
-0.123613	13.5496	-2.25994	0.038813	0.186747	-4.47052	Q9UQB8
-0.123454	13.4694	-3.46152	0.00340021	0.0410566	-2.14973	Q96JM2
-0.123138	12.7121	-1.58493	0.133427	0.377634	-5.53629	P62070
-0.123042	10.1377	-1.15583	0.265477	0.54434	-6.11159	Q9UL63
-0.122881	13.0382	-3.32139	0.0045443	0.0503387	-2.4103	P85037
-0.122675	12.8395	-2.31758	0.034706	0.175423	-4.33777	Q9Y5L4
-0.122267	11.5916	-1.32391	0.204971	0.479736	-5.90028	Q9NRR5
-0.122262	14.3224	-2.99539	0.00889876	0.0764154	-3.06496	P13612
-0.122149	13.4738	-2.70405	0.0161077	0.110857	-3.61641	P33121
-0.122098	15.6018	-1.92561	0.0729418	0.270125	-4.98602	Q71UI9
-0.121894	12.5596	-1.28876	0.216626	0.491856	-5.91686	P42566
-0.12189	12.1071	-1.28817	0.216825	0.491954	-5.93241	P51686
-0.121885	12.6326	-3.73289	0.0019391	0.0282919	-1.53204	Q9P1U0
-0.121508	12.2804	-3.08713	0.00736989	0.0677191	-2.8629	Q9UBT7
-0.121488	11.5037	-1.76591	0.097348	0.316505	-5.29389	Q99933
-0.120704	13.6474	-1.28463	0.218026	0.493552	-5.92179	P62942
-0.120624	12.466	-1.92667	0.0727995	0.270011	-5.03179	P21399
-0.120094	14.1633	-2.38755	0.0302683	0.160997	-4.22138	E9PRG8
-0.119953	12.7323	-1.60078	0.129863	0.37172	-5.53999	O76024
-0.119785	13.2917	-2.1787	0.0453764	0.2019	-4.53551	Q9Y3D8
-0.119758	11.0989	-3.14598	0.00652852	0.0630157	-2.7637	Q9UJX5
-0.119736	12.0879	-3.80533	0.00166956	0.0261773	-1.36698	Q9NYV6
-0.119726	13.1676	-1.36352	0.192443	0.46541	-5.83467	Q8N4Y2
-0.11965	12.4941	-2.28711	0.0368237	0.181896	-4.35207	O75955
-0.119632	12.8017	-2.26887	0.0381481	0.185431	-4.33547	Q9UBB5
-0.119548	13.171	-1.85845	0.0824474	0.288981	-5.14905	Q9NZU5
-0.119283	13.4917	-2.06738	0.056045	0.230167	-4.76777	P20674
-0.118873	12.6436	-1.92198	0.0734292	0.271087	-5.03697	Q13443
-0.118626	13.0089	-2.37074	0.0312825	0.164476	-4.2724	Q92674
-0.118603	13.291	-2.97968	0.00919011	0.0775439	-3.06633	P00533
-0.118307	13.0056	-2.19074	0.0443424	0.199828	-4.55183	Q9Y6G9
-0.118246	13.0035	-3.70949	0.0020352	0.0294218	-1.61242	Q9UPN3
-0.118216	12.0518	-1.90403	0.0758826	0.277231	-5.0439	Q9BXS9
-0.118164	13.9856	-2.12435	0.0503266	0.215348	-4.65897	Q9ULI3
-0.117841	12.5896	-1.36948	0.190613	0.462783	-5.78669	P35237
-0.117753	12.76	-3.5603	0.00277129	0.035794	-1.91004	Q04941
-0.117695	13.3781	-2.99826	0.00884646	0.0761739	-3.02691	Q9NR28
-0.117629	13.4179	-1.67029	0.115183	0.345714	-5.36449	Q14119
-0.117624	13.96	-1.51914	0.149115	0.404247	-5.63709	Q14320
-0.117596	12.0109	-2.80349	0.0131688	0.0976738	-3.30755	P15291
-0.117533	13.7044	-2.85538	0.0118489	0.0917829	-3.29356	Q14240
-0.117249	13.193	-1.853	0.0832657	0.290761	-5.07384	Q14254
-0.117175	12.4164	-1.8482	0.0839907	0.291998	-5.13921	Q15398
-0.116914	14.0216	-1.61648	0.126415	0.366403	-5.4814	P17812
-0.116762	11.3732	-2.75304	0.0145882	0.104181	-3.47844	Q5SYE7
-0.116479	12.7083	-1.29986	0.212887	0.488825	-5.91987	Q13496
-0.116055	13.5072	-1.61819	0.126044	0.366042	-5.4963	Q8TED1
-0.115999	12.4906	-1.93059	0.0722778	0.268863	-5.01829	Q6IBW4
-0.11577	14.1807	-1.30701	0.210508	0.486019	-5.87678	P13693
-0.115612	12.7174	-3.43136	0.0036193	0.0428672	-2.17577	P04049
-0.115474	13.2044	-2.9631	0.00950779	0.0792693	-3.0727	Q9UM54
-0.115432	13.2068	-1.26481	0.224863	0.502105	-5.95686	Q9P289
-0.115359	12.5954	-1.57365	0.136013	0.381505	-5.5788	Q13907
-0.115182	13.5286	-1.45036	0.167144	0.432349	-5.72395	O60664
-0.115102	13.2018	-3.15302	0.00643439	0.0623937	-2.70457	Q5UCC4
-0.115094	13.9221	-0.89308	0.385644	0.647687	-6.35524	P09382
-0.114972	13.3439	-1.20737	0.245619	0.524108	-6.03514	P04424
-0.114947	10.8506	-1.41266	0.17777	0.44623	-5.76235	Q96N64
-0.114614	15.0281	-1.86879	0.0809153	0.286375	-5.10785	Q8N371
-0.114545	13.1462	-1.43202	0.172246	0.439412	-5.6705	P04439
-0.114497	10.9705	-2.09738	0.052963	0.222726	-4.73477	Q8NCE2
-0.114446	12.3258	-2.46398	0.0260356	0.14824	-4.03047	O43819
-0.114058	12.3386	-2.0614	0.0566786	0.230966	-4.73407	Q9UIS9
-0.113999	13.626	-3.42954	0.00363299	0.0428757	-2.12647	Q9NZM5
-0.113816	12.3165	-2.62396	0.018926	0.121974	-3.77309	O75676
-0.113484	13.0584	-1.61154	0.127492	0.367435	-5.49943	Q8NB49
-0.113284	13.1803	-2.11366	0.0513566	0.218274	-4.67378	O75683
-0.112936	13.2687	-1.75216	0.0997548	0.321449	-5.28286	P60033
-0.112873	10.6967	-1.18968	0.252304	0.530162	-6.07332	Q6AI08
-0.112829	13.6753	-3.00409	0.00874125	0.0755326	-3.03746	P52292
-0.112576	12.3277	-3.67664	0.00217826	0.0305989	-1.65475	Q15014
-0.112142	12.3309	-2.66366	0.0174742	0.116836	-3.68831	Q6SJ93
-0.111853	13.8919	-2.40266	0.0293829	0.158905	-4.14806	O14548
-0.111835	13.9152	-1.08353	0.295352	0.572629	-6.12551	P11413
-0.111761	13.6726	-3.44089	0.00354858	0.0422013	-2.13067	Q15262
-0.111718	11.6035	-1.73024	0.103698	0.328612	-5.3244	Q2TAA2
-0.111414	13.0917	-2.28249	0.0371548	0.182743	-4.41497	P15151
-0.111375	11.2496	-2.7646	0.0142502	0.102768	-3.52548	Q9UNY4
-0.111286	13.2881	-2.28953	0.036651	0.181328	-4.28277	O43396
-0.111125	12.9675	-1.48968	0.156628	0.416726	-5.64272	Q9NUQ9
-0.111106	13.779	-2.20089	0.0434882	0.197911	-4.52962	P50402
-0.110869	12.1033	-2.30783	0.0353706	0.177694	-4.31258	Q96DP5
-0.11083	12.1476	-1.84003	0.0852406	0.294718	-5.17657	Q8WY36
-0.110744	15.5123	-1.46903	0.162082	0.425312	-5.63376	P18564
-0.110719	12.4863	-1.4848	0.157903	0.41941	-5.66379	O14569
-0.110465	13.1497	-2.1902	0.0443886	0.199828	-4.56515	Q8N335
-0.110383	13.1499	-3.17088	0.00620169	0.061077	-2.66523	P30837
-0.110358	13.1589	-2.9921	0.008959	0.0767236	-3.03058	Q9Y4K1
-0.11019	12.0796	-1.57594	0.135484	0.380996	-5.54416	O14795
-0.110132	10.3887	-2.35296	0.0323908	0.168032	-4.30345	Q9NXD2
-0.109854	12.0025	-3.37415	0.00407438	0.0465874	-2.22788	Q99569
-0.109821	13.0606	-1.28577	0.217639	0.493269	-5.88413	P29144
-0.109706	13.4193	-1.04795	0.310934	0.585508	-6.14154	Q969T9
-0.109701	13.8221	-2.39643	0.029745	0.159831	-4.19718	O15173
-0.109689	12.4745	-3.87681	0.00144065	0.0239065	-1.22449	O15446
-0.109632	13.5746	-2.5671	0.0212084	0.131161	-3.85953	Q9BWH2
-0.109601	11.7087	-1.47491	0.160511	0.422952	-5.7057	Q96QE2
-0.109534	11.7801	-1.70963	0.107529	0.335521	-5.33569	O43716
-0.109223	12.4824	-1.0689	0.301684	0.578672	-6.19294	P00492
-0.109211	12.5208	-1.85963	0.0822712	0.288728	-5.10337	Q9UI30
-0.109189	10.2906	-1.39406	0.183211	0.454638	-5.74593	Q7Z698
-0.109187	12.5461	-2.27965	0.0373597	0.182967	-4.38328	P04183
-0.108567	13.3369	-4.46326	0.000434756	0.0110942	-0.0827748	Q10471
-0.108455	13.1466	-1.46196	0.163983	0.428341	-5.62699	P62079
-0.108011	13.0014	-2.84121	0.0121959	0.09329	-3.34255	Q9BVT8
-0.107994	12.717	-1.82886	0.086975	0.297937	-5.16942	Q04446
-0.107982	13.5185	-1.96728	0.0675509	0.256954	-4.93462	Q92888
-0.107894	13.7996	-1.63498	0.122451	0.35876	-5.47291	Q9UBL6
-0.107624	10.9679	-1.48168	0.158721	0.420344	-5.7034	Q9NR48
-0.107469	11.087	-0.990077	0.337534	0.607329	-6.27907	Q7Z4I7
-0.107341	13.514	-2.0135	0.0619945	0.244284	-4.84345	Q14739
-0.107186	11.6947	-1.63348	0.122769	0.359245	-5.47047	Q07617
-0.106813	13.419	-1.89629	0.0769637	0.27873	-5.04873	P50416
-0.106625	12.3437	-3.37941	0.00403027	0.046271	-2.29655	O94782
-0.106617	13.0966	-1.06043	0.3054	0.581551	-6.11799	P12277
-0.106613	13.3757	-1.91912	0.0738151	0.271921	-5.00326	Q9UHA3
-0.106476	12.1921	-2.56339	0.0213662	0.131772	-3.89683	Q8N0Z6
-0.106467	12.1378	-2.58022	0.0206594	0.129332	-3.82174	Q14558
-0.106313	12.7599	-2.21241	0.0425366	0.1957	-4.54493	Q9NVK5
-0.106278	11.4242	-1.63857	0.121695	0.357368	-5.44995	Q9Y605
-0.106133	14.3037	-1.30886	0.209897	0.485108	-5.90557	Q14191
-0.105916	9.88467	-0.742647	0.468943	0.715331	-6.5	Q16611
-0.105881	12.5833	-3.90645	0.0013553	0.0232694	-1.18215	Q96BK5
-0.105425	14.1369	-1.96457	0.0678902	0.257623	-4.93187	P33552
-0.105365	10.9486	-1.86046	0.0821473	0.288728	-5.06954	P41134
-0.105364	12.9725	-2.67359	0.0171283	0.115096	-3.63989	Q9NQX4
-0.104938	11.4471	-2.28478	0.0369903	0.182416	-4.40999	Q8IWT6
-0.104841	12.7488	-2.35778	0.0320864	0.167141	-4.27284	P19404
-0.104501	13.021	-1.78933	0.0933691	0.310088	-5.25769	Q8N9M1
-0.104471	12.3574	-0.713757	0.486122	0.726244	-6.45877	P05386
-0.104451	12.8443	-1.30062	0.212635	0.488488	-5.90678	Q9BUK6
-0.104439	13.9137	-2.35548	0.0322312	0.167757	-4.23371	Q15050
-0.104377	13.5264	-2.41269	0.0288087	0.157349	-4.07965	Q9Y2W6
-0.104295	13.194	-1.66545	0.116156	0.347642	-5.41052	O75116
-0.104248	12.4121	-2.1162	0.0511101	0.21752	-4.6273	Q9GZV5
-0.104129	12.5078	-1.61624	0.126466	0.366403	-5.47786	Q9UGV2
-0.103892	11.9689	-0.808134	0.431397	0.685257	-6.37875	O43187
-0.103734	14.0193	-2.71019	0.015909	0.110071	-3.58304	Q9NQB0
-0.103705	12.9595	-2.55228	0.0218453	0.13363	-3.91472	O14578
-0.103682	10.467	-1.31524	0.207797	0.483122	-5.86124	P00395
-0.103649	12.5508	-1.44675	0.168138	0.433269	-5.71766	Q13409
-0.103648	13.2129	-2.0289	0.0602377	0.239696	-4.87046	Q86SX6
-0.103599	13.3592	-1.34405	0.198521	0.472023	-5.82481	Q9H857
-0.10358	13.5525	-0.907808	0.378054	0.641217	-6.33544	Q9BW83
-0.103457	13.1656	-2.79062	0.0135176	0.0994182	-3.4148	Q9H4E7
-0.103275	13.082	-2.52945	0.0228622	0.137142	-3.92756	Q99618
-0.103044	13.1881	-2.06462	0.0563361	0.230725	-4.7879	P17509
-0.103013	11.5528	-2.79117	0.0135024	0.0994182	-3.41479	Q9Y2C4
-0.102987	14.1879	-2.29089	0.0365547	0.181328	-4.38612	Q969X1
-0.102907	14.1348	-0.945056	0.359314	0.624895	-6.30757	P07919
-0.102716	14.6607	-0.958653	0.352636	0.620318	-6.28645	Q99584
-0.102559	13.3569	-0.895796	0.384236	0.646687	-6.34671	Q15843
-0.102473	13.0826	-1.99597	0.0640509	0.249052	-4.91629	O00161
-0.102296	12.7542	-1.61218	0.12735	0.367194	-5.49142	Q9Y394
-0.102151	12.8152	-1.92175	0.0734596	0.271087	-5.00025	Q96H22
-0.102133	13.2319	-2.37657	0.0309273	0.163074	-4.22363	Q08209
-0.102103	14.4343	-2.41534	0.028659	0.157349	-4.09263	Q8NFJ5
-0.102097	13.2048	-1.32873	0.203412	0.477212	-5.87418	Q96LR5
-0.101793	12.7192	-3.74699	0.00188339	0.0278224	-1.55093	P13861
-0.101648	12.2829	-2.6375	0.0184182	0.120136	-3.76288	Q96ER3
-0.101498	13.1316	-2.70942	0.0159339	0.110122	-3.51658	Q96C45
-0.101308	12.5481	-2.92183	0.0103458	0.0837091	-3.18583	Q9Y3Z3
-0.101269	14.0573	-1.39135	0.184015	0.456193	-5.73021	Q9Y624
-0.101165	11.3195	-1.69578	0.110171	0.338736	-5.32564	P49917
-0.101034	12.9593	-1.23533	0.235338	0.512185	-5.99632	O95999
-0.100959	11.2613	-1.52172	0.148472	0.402849	-5.56792	Q9BTE6
-0.100816	11.9628	-1.65076	0.119155	0.352273	-5.4101	Q9H1A7
-0.100756	12.7135	-3.57245	0.00270244	0.0350483	-1.89712	Q9H3R5
-0.10073	14.0402	-2.89575	0.0109121	0.0868206	-3.27902	Q99735
-0.100624	11.037	-1.43969	0.170097	0.436181	-5.76332	Q99487
-0.100617	12.9216	-1.73861	0.102176	0.325424	-5.20408	Q8TB36
-0.100313	13.3464	-2.17854	0.0453899	0.2019	-4.58734	Q9BZF9
-0.100292	12.7583	-2.71894	0.0156303	0.109374	-3.58975	Q9NRL2
-0.100227	11.4732	-3.67453	0.00218781	0.0305989	-1.68802	P98173
-0.100146	11.6582	-1.38524	0.18584	0.458625	-5.77775	Q9HCE3
-0.100038	13.0151	-1.43151	0.172389	0.439412	-5.73419	Q8NI51
-0.100004	13.238	-2.00472	0.0630172	0.246707	-4.879	Q9NTJ5
-0.0999603	11.9159	-2.54725	0.0220656	0.134345	-3.79197	P11277
-0.099826	11.2878	-2.29711	0.0361154	0.180234	-4.34578	Q9UBI1
-0.0997562	13.3788	-1.67243	0.114754	0.345249	-5.42682	Q15326
-0.0997455	11.2892	-1.65076	0.119157	0.352273	-5.45669	Q5T4F4
-0.0996815	11.2059	-1.01941	0.323853	0.596682	-6.14237	Q9NWU2
-0.0996472	12.8786	-1.5934	0.131512	0.374737	-5.51418	Q9BQ39
-0.0996375	12.4898	-0.789245	0.442026	0.692025	-6.45813	O60220
-0.0994241	13.6033	-1.38885	0.184762	0.457047	-5.72583	O75976
-0.0993703	13.5669	-1.9847	0.0654058	0.251479	-4.90496	Q9Y3C1
-0.099264	12.9255	-1.85413	0.0830945	0.290324	-5.15088	P40189
-0.0992322	13.5965	-1.92273	0.0733279	0.270918	-4.97105	Q15084
-0.099205	12.5842	-2.38025	0.0307049	0.162633	-4.17272	Q9NVX2
-0.0990399	12.8341	-2.06713	0.0560711	0.230167	-4.74054	Q9H7B2
-0.0989659	13.2673	-2.60678	0.0195895	0.124846	-3.77679	Q5BKZ1
-0.098943	12.3889	-1.24813	0.230745	0.508193	-5.94412	Q9Y3D0
-0.0987709	12.5627	-1.31061	0.209318	0.484904	-5.92922	P23634
-0.0986058	12.9919	-2.55446	0.0217506	0.13362	-3.91464	Q86YP4
-0.0982568	13.5167	-2.45661	0.0264176	0.149874	-4.05784	Q9H8V3
-0.0980693	13.0604	-0.687839	0.501848	0.737502	-6.5161	Q9H773
-0.0979261	13.5103	-2.97237	0.00932895	0.078192	-3.07896	Q09028
-0.0979063	13.169	-2.25564	0.0391368	0.187467	-4.36925	Q92896
-0.0978882	10.3712	-1.02013	0.323524	0.596249	-6.03011	Q8NEY1
-0.0978627	12.7931	-1.80764	0.0903569	0.30403	-5.16624	P23921
-0.0978611	12.6903	-0.716695	0.484357	0.725839	-6.46498	Q9NX08
-0.0976002	12.727	-2.84136	0.0121923	0.09329	-3.32514	O00488
-0.0975024	13.5036	-2.2464	0.0398421	0.188557	-4.44872	P18887
-0.0974833	13.9209	-3.62157	0.00244119	0.0330976	-1.77596	Q8TAF3
-0.097331	13.5018	-1.64423	0.120509	0.354608	-5.46704	P15311
-0.0972408	13.0953	-1.50242	0.153342	0.412335	-5.66938	Q96T88
-0.0969555	11.672	-1.72332	0.10497	0.330524	-5.33117	Q96FF9
-0.096776	12.7692	-3.69305	0.0021056	0.0300943	-1.6398	Q13362
-0.0966111	10.5102	-1.71202	0.107078	0.334612	-5.23538	O15229
-0.0965072	12.2726	-1.80963	0.0900348	0.303704	-5.21795	Q6L8Q7
-0.0961114	12.8379	-1.62298	0.12501	0.364035	-5.45216	P22570
-0.096065	12.997	-2.14134	0.0487282	0.210654	-4.6704	Q9NRL3
-0.095987	13.422	-2.04026	0.0589712	0.236056	-4.78935	Q13206
-0.0958388	14.1551	-0.853195	0.406708	0.665508	-6.39478	P47224
-0.0958373	13.7736	-2.24181	0.0401965	0.189639	-4.39661	Q15149
-0.0958241	15.642	-1.96336	0.0680421	0.257693	-4.88968	Q99879
-0.0958127	10.282	-0.786638	0.443506	0.693824	-6.45636	Q96IR2
-0.0956041	13.7205	-2.26567	0.0383857	0.185825	-4.43008	Q15413
-0.0955408	11.2562	-1.19892	0.248796	0.527823	-6.02533	Q96CP6
-0.0954996	10.8102	-1.97394	0.066723	0.254845	-4.94234	O60294
-0.0954129	12.9738	-2.05165	0.0577256	0.233383	-4.81985	O43663
-0.0953992	12.4869	-1.5129	0.150682	0.407436	-5.66398	Q8IV35
-0.0953747	12.6304	-2.32449	0.0342419	0.173914	-4.24033	Q5T3I0
-0.0951845	13.0475	-2.13756	0.0490793	0.21158	-4.65327	Q9NQX3
-0.0951626	11.1597	-1.4543	0.166066	0.431396	-5.68351	Q9BZL4
-0.0951261	13.3138	-2.16619	0.0464737	0.204556	-4.60584	O15355
-0.0951104	13.5022	-1.24533	0.231742	0.509122	-5.89167	P20020
-0.0949974	13.8173	-1.80741	0.0903939	0.30403	-5.195	P55786
-0.0949615	14.6469	-1.60619	0.128666	0.369366	-5.52519	Q9UI14
-0.094899	13.2572	-1.98312	0.0655974	0.25165	-4.79187	P49916
-0.0948759	13.4559	-2.98228	0.00914122	0.0772347	-3.08049	Q3KRA9
-0.0947808	13.5091	-2.58429	0.0204919	0.129035	-3.81782	Q9UKD2
-0.0947581	13.579	-2.78744	0.0136051	0.0998287	-3.43239	Q9UGJ0
-0.0946888	9.90659	-0.788063	0.442696	0.69273	-6.4648	O94854
-0.0946408	11.6575	-2.49724	0.0243744	0.142384	-3.81279	Q14644
-0.094623	11.8664	-2.24643	0.0398392	0.188557	-4.44478	O15056
-0.0945611	13.6928	-0.758942	0.459418	0.707273	-6.47491	P24534
-0.0945546	12.6523	-1.1286	0.27645	0.555123	-6.12801	P08236
-0.094473	12.492	-3.36584	0.00414502	0.0469057	-2.31032	Q9Y679
-0.0943835	13.9262	-3.29377	0.00481148	0.0519294	-2.43694	O95210
-0.0942552	13.694	-1.45734	0.165237	0.430368	-5.72689	P35226
-0.0942473	12.3503	-2.3621	0.0318164	0.166009	-4.24902	Q13111
-0.0942238	10.8605	-1.51305	0.150644	0.407436	-5.63774	Q9ULL5
-0.0942187	12.2539	-2.37696	0.0309039	0.163074	-4.19712	Q13574
-0.094191	12.5481	-2.66201	0.0175323	0.116836	-3.63766	Q86WA9
-0.0941772	13.4941	-1.95038	0.0696913	0.262091	-4.94512	Q9NR12
-0.094116	13.6413	-1.72765	0.104173	0.329288	-5.29678	P46940
-0.0941132	14.3307	-2.39279	0.0299583	0.160052	-4.13232	P55145
-0.0940926	11.5226	-1.87134	0.0805417	0.28568	-5.08513	Q5SVS4
-0.0939702	13.7627	-2.17525	0.0456765	0.202894	-4.594	P41182
-0.0939498	12.0305	-1.56433	0.138181	0.385549	-5.52679	Q8IZ83
-0.0938163	12.6053	-1.76746	0.0970803	0.316161	-5.12191	Q92804
-0.0937678	10.0782	-1.19757	0.249306	0.528074	-6.06426	Q5T013
-0.0936748	13.8586	-2.94328	0.00990165	0.0813064	-3.16242	Q8NB42
-0.0936732	11.6035	-2.16818	0.0462981	0.204068	-4.60279	Q9H9L3
-0.0935926	10.5089	-1.50973	0.151483	0.408731	-5.64713	Q96G28
-0.0934872	13.3113	-2.1849	0.0448414	0.200735	-4.5774	Q9NSP4
-0.0934689	11.3967	-2.64909	0.0179942	0.118319	-3.73563	O15392
-0.0934326	12.257	-2.12737	0.0500384	0.214552	-4.57534	O95235
-0.093416	12.6101	-1.87644	0.0797976	0.284455	-5.08838	Q9NTM9
-0.093397	13.268	-2.23228	0.0409412	0.191292	-4.51271	Q9P246
-0.09335	12.973	-3.76328	0.00182105	0.027394	-1.46341	Q9P275
-0.0933007	12.8826	-2.66306	0.0174956	0.116836	-3.68411	Q9BV36
-0.0932847	12.8378	-1.3876	0.185133	0.457662	-5.81227	P56181
-0.0932615	13.2876	-1.0797	0.297001	0.573705	-6.11733	Q15758
-0.0929585	13.0695	-1.43885	0.170332	0.436423	-5.69298	P51809
-0.0928396	13.0968	-1.62762	0.124016	0.36197	-5.42185	Q15645
-0.092835	13.5278	-1.29417	0.214798	0.490356	-5.94463	P84090
-0.0927954	14.0874	-1.68387	0.112489	0.341697	-5.37022	Q8N6S5
-0.0926444	12.0111	-1.13668	0.273157	0.552539	-6.09838	O14966
-0.092575	13.455	-2.71296	0.0158205	0.109578	-3.60409	P56537
-0.0924693	11.9696	-2.30418	0.0356226	0.178623	-4.28642	Q96KC8
-0.092312	13.1111	-1.85999	0.0822165	0.288728	-5.05459	Q9BRS8
-0.0922624	11.946	-2.5321	0.0227421	0.136846	-3.96562	Q3B726
-0.0922597	12.0866	-1.65144	0.119015	0.352273	-5.44469	Q9UM47
-0.0922239	12.225	-1.27103	0.222698	0.49995	-5.95234	Q9Y2X7
-0.0921514	13.0976	-1.53264	0.145774	0.399312	-5.59832	Q7Z3B0
-0.092073	13.7141	-1.39132	0.184025	0.456193	-5.77735	O95831
-0.0919394	13.4853	-0.761701	0.457817	0.706802	-6.48547	Q6UW56
-0.091925	13.6136	-1.05185	0.309193	0.584554	-6.21341	Q9P0B6
-0.0917559	12.5867	-2.6781	0.0169734	0.114586	-3.55902	P98196
-0.0917503	12.4304	-1.17861	0.256555	0.533853	-6.03373	P54792
-0.0916154	12.9457	-2.63803	0.0183987	0.120136	-3.69829	P46939
-0.0916088	12.8985	-1.74188	0.101586	0.324146	-5.26577	Q96KA5
-0.0915932	13.1358	-2.26055	0.0387673	0.186669	-4.35583	Q8IZP0
-0.0913498	12.5988	-2.55256	0.0218333	0.13363	-3.89428	Q96JN0
-0.0913314	11.7432	-1.58605	0.133173	0.377541	-5.47573	Q08345
-0.0912859	13.1919	-1.87188	0.0804619	0.28568	-5.04133	O43252
-0.0912456	11.0614	-2.34819	0.0326942	0.168676	-4.28259	Q9H668
-0.0911636	11.6461	-1.984	0.0654907	0.251546	-4.84951	Q96T60
-0.0911468	11.1126	-1.41328	0.177592	0.445961	-5.78404	Q04721
-0.0910945	12.2312	-1.89532	0.0770996	0.278966	-5.04636	Q9BWJ5
-0.0910628	12.0255	-2.44848	0.0268453	0.151618	-4.09588	Q96L91
-0.0908655	13.7699	-1.83618	0.0858344	0.295475	-5.13597	Q9BQ75
-0.0908505	13.1379	-3.28441	0.00490546	0.0523974	-2.48146	Q8IY37
-0.0907634	11.2052	-1.53622	0.144901	0.397956	-5.59234	Q15528
-0.0906906	12.4289	-2.38876	0.0301965	0.160785	-4.17056	Q5T6F2
-0.0906533	12.6719	-1.58097	0.13433	0.379168	-5.4899	Q12840
-0.0904397	12.1685	-1.03065	0.31872	0.592419	-6.19496	P27701
-0.0903765	12.3428	-1.81161	0.0897151	0.303366	-5.11884	P09601
-0.0902545	12.887	-3.2915	0.00483411	0.0520638	-2.42922	Q8IY18
-0.090147	13.186	-1.50028	0.153891	0.412579	-5.65027	Q96G23
-0.0901106	14.0241	-1.88516	0.0785412	0.281469	-5.03249	P26038
-0.0900992	13.3648	-1.13412	0.274198	0.55325	-6.04561	O75911
-0.0900148	13.6019	-1.98633	0.0652078	0.251479	-4.86157	Q6PK18
-0.0898713	12.4628	-1.93015	0.0723358	0.268863	-5.03244	P62341
-0.0898044	12.3506	-2.50513	0.0239955	0.141085	-3.98249	Q8N806
-0.0897853	11.6512	-1.24355	0.232378	0.509555	-6.005	Q9BU23
-0.0897442	13.9264	-1.45458	0.16599	0.431396	-5.70359	Q8NE00
-0.0896588	11.6178	-1.52749	0.147041	0.400511	-5.61173	Q8N5Y2
-0.0896389	12.1945	-1.48262	0.158474	0.420291	-5.6637	Q86UT8
-0.089577	12.6487	-1.06394	0.303856	0.580668	-6.19844	P40123
-0.0894727	13.333	-1.64671	0.119994	0.353588	-5.44069	Q8WUH1
-0.0894417	12.7717	-1.49811	0.154447	0.413192	-5.63539	Q9UNF1
-0.089354	12.5877	-1.743	0.101386	0.32389	-5.32901	Q9Y3B6
-0.089348	12.9174	-1.8015	0.0913567	0.306288	-5.18287	Q9Y6K9
-0.0893115	12.7286	-1.91963	0.0737458	0.271824	-4.98736	Q92538
-0.0892876	11.6276	-1.03219	0.318019	0.5916	-6.17013	Q14155
-0.0892735	12.7692	-0.848633	0.409164	0.666328	-6.37463	Q6BCY4
-0.089169	11.635	-1.85822	0.0824809	0.288981	-5.09735	P04150
-0.0891521	13.59	-1.29933	0.213065	0.488921	-5.89516	P48449
-0.0891493	10.648	-2.56841	0.021153	0.131099	-3.898	Q8TEQ8
-0.0891382	13.1122	-1.3556	0.194897	0.468333	-5.76613	O95361
-0.0890762	13.7644	-1.90297	0.0760303	0.277231	-5.01075	Q9NW13
-0.089025	11.9817	-0.819574	0.42504	0.680993	-6.42092	Q92567
-0.0889901	12.7454	-3.11231	0.00699758	0.0657313	-2.79661	P42695
-0.0889396	10.5152	-0.743148	0.468648	0.715198	-6.41604	P43003
-0.0888755	14.786	-1.85506	0.0829554	0.29016	-5.04901	P08670
-0.0887684	12.3488	-1.88048	0.0792134	0.28304	-5.10166	Q6Y288
-0.0885583	11.7115	-0.824621	0.422254	0.678773	-6.42055	Q5TF58
-0.0885111	11.9888	-1.65119	0.119066	0.352273	-5.43836	Q12834
-0.0884042	14.776	-1.69282	0.110743	0.339664	-5.2623	P51572
-0.0883276	13.1899	-2.99312	0.00894021	0.0766668	-2.78806	Q5JVF3
-0.0883003	13.4404	-1.38937	0.184605	0.456839	-5.80701	O14880
-0.088246	13.348	-1.03843	0.315201	0.589704	-6.23706	Q96G03
-0.0881946	13.2884	-2.86247	0.011679	0.0914766	-3.25445	P48426
-0.0881125	12.5755	-2.26493	0.0384407	0.185949	-4.38677	O43293
-0.0880494	13.0728	-2.18331	0.0449783	0.20092	-4.60459	Q9BXB5
-0.0878115	11.7873	-2.08486	0.0542301	0.226172	-4.69264	Q5TCZ1
-0.0877842	15.9717	-1.05183	0.309203	0.584554	-6.1537	P62805
-0.0876905	13.0033	-1.02824	0.319814	0.593186	-6.21185	Q9Y6A5
-0.0876219	13.7828	-1.82585	0.0874479	0.298745	-5.12323	Q6Y1H2
-0.0875948	14.5073	-1.77668	0.0954998	0.313182	-5.17857	P12235
-0.0874907	13.5193	-0.627096	0.53984	0.759942	-6.57023	P31641
-0.0874733	12.9101	-1.69346	0.11062	0.33962	-5.37099	Q15785
-0.0874648	14.8504	-0.935345	0.364137	0.629326	-6.31114	P00338
-0.0872888	12.6618	-1.78628	0.0938777	0.310432	-5.20967	Q12996
-0.0872044	13.6931	-1.08755	0.293626	0.571917	-6.16675	Q8N5M9
-0.0871188	12.2133	-1.67337	0.114568	0.344852	-5.39651	Q8NE62
-0.0868984	13.9443	-1.75237	0.0997178	0.321449	-5.26845	O95674
-0.0868823	10.142	-1.4223	0.175003	0.442457	-5.74211	Q9H871
-0.0868721	13.3298	-3.5261	0.0029746	0.0372738	-1.98134	Q08257
-0.086762	14.1713	-1.58755	0.132832	0.376965	-5.46405	Q9BWS9
-0.0867539	12.1522	-1.46739	0.162521	0.426112	-5.69974	Q7Z2Z2
-0.0865938	12.0438	-2.1071	0.0519989	0.219818	-4.68817	O75414
-0.0865738	11.8379	-1.40504	0.179984	0.449818	-5.80904	Q86YV5
-0.0865281	11.9642	-1.85989	0.0822321	0.288728	-5.05079	P55212
-0.0862359	12.5582	-3.13846	0.00663046	0.0633209	-2.71638	Q86XI2
-0.086082	12.1092	-1.40702	0.179405	0.449261	-5.77198	Q8WUW1
-0.0859823	12.0885	-2.1613	0.0469093	0.205833	-4.59975	O75410
-0.0859497	12.0249	-1.27019	0.22299	0.50029	-5.90593	Q8N5V2
-0.0858138	12.425	-2.45799	0.0263458	0.149736	-3.97937	P57078
-0.0855857	13.8002	-1.51794	0.149416	0.404889	-5.62535	Q9NQC3
-0.085264	13.0079	-2.65264	0.0178662	0.117917	-3.63953	Q9H0E9
-0.0850402	12.1827	-2.22994	0.0411265	0.191873	-4.43485	O00411
-0.0850124	12.4921	-1.22175	0.24029	0.517919	-6.02996	Q15155
-0.08497	11.4029	-1.05075	0.309686	0.58508	-6.22444	Q8WXG6
-0.0849307	12.9357	-1.05946	0.305826	0.581924	-6.18471	Q9HA64
-0.0848661	13.7103	-2.57817	0.0207442	0.129584	-3.852	Q9BTV4
-0.0848615	11.5206	-1.18009	0.255982	0.533752	-6.07337	Q96FQ6
-0.0848209	13.9368	-2.39462	0.0298511	0.159993	-4.18704	Q9UK58
-0.0846695	11.7683	-1.67565	0.114113	0.343976	-5.38876	Q8IWB9
-0.0846294	13.6758	-1.33161	0.202484	0.47636	-5.85581	O75695
-0.0846085	14.204	-1.2952	0.214451	0.490342	-5.93611	Q96RQ1
-0.0845744	11.488	-2.43298	0.0276795	0.15453	-4.152	Q17RN3
-0.0842951	9.10797	-0.690229	0.500385	0.736654	-6.52912	P32856
-0.0841824	12.7746	-1.9868	0.0651516	0.251479	-4.90797	Q15022
-0.0841579	13.207	-1.58154	0.1342	0.37897	-5.51152	Q96TA1
-0.0840834	13.6315	-1.44765	0.167892	0.433165	-5.63185	P49257
-0.08402	13.3596	-1.6171	0.12628	0.366287	-5.45958	O95881
-0.0840104	13.144	-1.42657	0.173788	0.440976	-5.75722	Q9H920
-0.0839874	12.7449	-1.94659	0.0701798	0.263613	-4.96583	Q8WTS6
-0.0839419	12.0972	-0.970514	0.346881	0.615884	-6.27806	Q14457
-0.0839365	11.6249	-1.34124	0.199409	0.473067	-5.88528	Q86XA9
-0.0837608	14.8377	-1.19222	0.251333	0.52911	-6.04497	P17900
-0.0837107	12.8427	-2.679	0.0169424	0.11458	-3.65262	Q8N1S5
-0.0836553	11.8615	-1.70224	0.108932	0.337753	-5.37625	Q9UGQ3
-0.0835552	13.4289	-0.789566	0.441844	0.692025	-6.44864	Q96MX3
-0.0835297	10.3389	-1.20653	0.245935	0.524108	-6.03878	Q15118
-0.0831805	14.0845	-1.81496	0.0891775	0.302522	-5.1528	P28370
-0.0831699	10.9248	-1.62108	0.125419	0.36452	-5.48373	Q9NYQ6
-0.0830434	13.0067	-1.56261	0.138585	0.386137	-5.52611	Q13438
-0.0830344	12.143	-1.86067	0.082116	0.288728	-5.10157	P49759
-0.0830337	12.9488	-2.25519	0.039171	0.187467	-4.42586	Q7L9B9
-0.0830322	13.3787	-1.38026	0.187337	0.459629	-5.83939	Q9NXX6
-0.0828881	12.918	-1.31936	0.206449	0.481409	-5.86923	P00403
-0.0828401	13.4947	-1.29836	0.213391	0.489271	-5.91569	O95373
-0.0826651	11.8691	-1.40089	0.181198	0.451241	-5.77169	Q14493
-0.0825921	13.3529	-1.50117	0.153662	0.412579	-5.60214	Q9BVV7
-0.0825769	13.4716	-1.53478	0.145251	0.398744	-5.58997	O95470
-0.082573	12.308	-1.67668	0.11391	0.343849	-5.37635	Q9NVE7
-0.0825351	11.9797	-1.52423	0.147848	0.401847	-5.61395	Q9UBY8
-0.0825118	11.2294	-1.22854	0.237804	0.514725	-6.02229	Q8N0S6
-0.0824467	13.1728	-3.15502	0.00640794	0.0622331	-2.6821	Q08J23
-0.0824018	13.0324	-2.43707	0.0274574	0.154183	-4.09874	Q9UPN4
-0.0823128	12.0791	-1.67839	0.11357	0.343844	-5.40942	Q96TC7
-0.0822155	13.8993	-0.781953	0.446173	0.696589	-6.45134	Q5BJD5
-0.0822008	12.8557	-2.43385	0.0276321	0.15453	-4.15614	Q9Y5Z9
-0.082195	10.2052	-1.40834	0.179021	0.448478	-5.79471	Q12894
-0.0821302	14.7101	-1.28536	0.217779	0.493409	-5.90924	O75446
-0.0820966	14.0419	-1.48227	0.158568	0.420291	-5.63264	P07900
-0.0819251	14.1308	-1.60625	0.128653	0.369366	-5.49811	Q9UHQ4
-0.0818792	9.09766	-1.30971	0.209616	0.485108	-5.87499	Q9Y4K4
-0.08187	13.9879	-1.24329	0.232471	0.509555	-5.95143	Q9BV40
-0.0818335	13.6821	-1.51233	0.150826	0.407482	-5.63549	Q12907
-0.081647	12.6262	-2.37972	0.0307368	0.162665	-4.22879	Q9NP80
-0.0816066	13.0046	-1.23982	0.233718	0.510703	-5.97524	Q99447
-0.081562	12.607	-1.71106	0.107259	0.33501	-5.37746	Q9NVX0
-0.0815301	13.6571	-1.53815	0.144429	0.397181	-5.56849	Q9Y3T9
-0.0815264	12.6284	-2.76063	0.0143654	0.10348	-3.44258	Q9Y5A7
-0.0814904	12.0394	-2.53566	0.0225816	0.136203	-3.92875	Q9H8M2
-0.0814621	9.67652	-0.82659	0.421171	0.677723	-6.41325	Q8WUY9
-0.0813398	14.2852	-1.77981	0.0949687	0.312415	-5.23598	Q8TCJ2
-0.081322	12.2459	-1.81176	0.0896908	0.303366	-5.22271	Q9H981
-0.0813186	9.69163	-1.86329	0.0817262	0.28826	-5.04135	Q9P270
-0.081283	12.1546	-1.17111	0.259467	0.536731	-6.0886	Q96HD1
-0.0811564	14.4859	-0.666674	0.514907	0.743348	-6.51194	O60925
-0.0810212	12.8624	-2.31098	0.0351545	0.177121	-4.32988	A2RRP1
-0.081017	12.3611	-1.42495	0.174247	0.44143	-5.65925	O75962
-0.0809928	10.1506	-0.666275	0.515155	0.743536	-6.527	O95372
-0.0809518	12.6372	-1.49329	0.155691	0.414758	-5.64562	P05067
-0.0809515	13.6358	-1.6501	0.119292	0.352343	-5.4421	Q9NRZ9
-0.0808334	13.2283	-2.28433	0.0370229	0.182416	-4.36003	Q5NDL2
-0.0807095	13.5595	-1.70253	0.108875	0.337753	-5.30886	P08758
-0.0806201	10.3957	-0.726597	0.47844	0.72161	-6.4768	P10074
-0.0804504	12.9911	-2.56914	0.0211223	0.131037	-3.757	Q63HN8
-0.0802096	11.7275	-1.31047	0.209366	0.484904	-5.90093	Q8IVL6
-0.0801754	12.2337	-2.72108	0.0155629	0.109113	-3.56253	P54132
-0.0800224	12.2883	-1.32865	0.203438	0.477212	-5.88102	Q9NVX7
-0.0799256	12.6261	-2.11093	0.0516229	0.218982	-4.66827	Q8NBX0
-0.0799042	10.8405	-2.6624	0.0175185	0.116836	-3.65855	Q96MG7
-0.0798884	12.1454	-1.25856	0.227052	0.504444	-5.95639	P15289
-0.0798616	13.5823	-1.72664	0.104359	0.32938	-5.31159	O15126
-0.0797217	13.3583	-1.14289	0.270649	0.549758	-6.11282	Q9H788
-0.0797195	13.6187	-2.27242	0.0378873	0.18469	-4.38582	P18031
-0.079692	12.9825	-1.20917	0.24495	0.523804	-5.9948	Q8WTT2
-0.0796881	13.6072	-1.73506	0.102818	0.326997	-5.27586	Q8NEJ9
-0.079666	12.2442	-1.47888	0.15946	0.421593	-5.68144	Q96RU3
-0.0793203	13.3407	-0.401235	0.693794	0.861842	-6.67402	Q9NX55
-0.079178	12.4714	-2.28556	0.0369344	0.1823	-4.42578	Q9BS16
-0.0791751	11.3425	-2.06131	0.0566881	0.230966	-4.77276	Q9HBG6
-0.0790151	12.9068	-1.72523	0.104618	0.329867	-5.31704	Q9H7F4
-0.0790003	14.87	-1.0831	0.295536	0.572629	-6.13218	P78417
-0.0789842	12.774	-1.66193	0.116871	0.348616	-5.14863	Q13636
-0.0789174	13.9978	-1.33362	0.201839	0.476299	-5.85636	O43852
-0.0788877	14.4901	-1.13513	0.273788	0.552995	-6.0618	Q9C0H6
-0.0785874	14.0357	-1.17033	0.259771	0.537015	-6.05626	Q15124
-0.0785347	13.7736	-1.677	0.113844	0.343849	-5.29037	P36551
-0.0783294	11.6245	-0.989669	0.337727	0.60733	-6.24069	Q99757
-0.078162	11.7257	-0.876414	0.394355	0.654682	-6.35286	P18827
-0.0781332	12.6166	-1.68696	0.111883	0.340511	-5.28365	Q8IUI8
-0.078111	14.6193	-1.62135	0.125361	0.36452	-5.45004	O75354
-0.0780161	13.3022	-1.35896	0.193851	0.467065	-5.80084	Q14204
-0.0779804	13.3088	-1.15784	0.264683	0.543597	-6.05238	P22694
-0.0779095	13.019	-1.33883	0.200176	0.473938	-5.84726	Q49AG3
-0.0776152	14.6332	-1.34766	0.197382	0.470893	-5.82679	P02545
-0.077558	11.8465	-1.96949	0.0672744	0.256212	-4.94504	Q13415
-0.0775258	12.6182	-0.9957	0.33488	0.605841	-6.19441	P38936
-0.0774665	13.2016	-1.49424	0.155444	0.414608	-5.62765	P20073
-0.0773976	11.9018	-1.59544	0.131054	0.373941	-5.52386	Q8IYA6
-0.0772068	13.1162	-1.61342	0.127081	0.366937	-5.50659	Q9BTY2
-0.0770957	12.9746	-1.93713	0.0714137	0.266344	-5.01826	O95239
-0.0770803	14.2484	-1.53627	0.144887	0.397956	-5.5828	Q9NRX1
-0.0767557	12.7759	-1.67614	0.114016	0.343849	-5.35635	P50148
-0.0767118	11.8004	-1.65194	0.118913	0.352273	-5.36109	P35626
-0.0766859	13.2175	-1.95495	0.0691074	0.260829	-4.93126	Q9Y4W2
-0.0766192	13.0403	-1.08109	0.296399	0.573179	-6.14813	Q8NBN7
-0.0765897	12.6088	-1.72325	0.104983	0.330524	-5.29195	Q9Y2P8
-0.0765639	12.3945	-2.65441	0.0178027	0.117621	-3.73912	P78346
-0.0765481	13.05	-1.88915	0.0779722	0.280673	-5.05181	Q96GQ7
-0.0763761	12.1166	-1.84623	0.0842905	0.292484	-5.08037	Q9NZD2
-0.0763529	11.6892	-1.43969	0.170099	0.436181	-5.76017	Q32NC0
-0.0762945	11.6423	-1.30128	0.212412	0.488488	-5.83971	P20908
-0.0761526	12.7115	-1.0156	0.325609	0.597328	-6.22869	Q5VZF2
-0.0761481	12.9586	-1.90234	0.0761169	0.277321	-5.04462	Q9NVU7
-0.0761235	13.2824	-1.07786	0.297793	0.574002	-6.16405	O00258
-0.0761174	13.0362	-1.18822	0.25286	0.530904	-6.04446	Q9Y2R4
-0.0760443	13.5815	-0.819806	0.424912	0.680993	-6.4173	P31150
-0.0760394	13.1418	-1.33232	0.202255	0.47636	-5.80298	Q14573
-0.0759994	12.5799	-1.58063	0.134406	0.379213	-5.51764	O75691
-0.0759826	11.2787	-1.9747	0.066629	0.254845	-4.89982	Q7Z5Q1
-0.0758571	12.779	-2.60696	0.0195824	0.124846	-3.78142	Q9NQZ5
-0.0758262	12.3451	-2.14182	0.0486834	0.210605	-4.62347	Q7L099
-0.075806	12.5235	-2.14495	0.0483938	0.209784	-4.65873	O43427
-0.0754284	14.016	-1.2671	0.224063	0.500822	-5.93453	Q9UIJ7
-0.075346	12.0335	-2.01681	0.0616133	0.243479	-4.86335	Q9H0W8
-0.0753032	13.5259	-1.03838	0.315221	0.589704	-6.23133	Q9UFW8
-0.0752482	11.413	-1.31228	0.208768	0.484028	-5.86075	Q9NVM1
-0.0751041	13.6772	-2.05433	0.0574364	0.232964	-4.50615	P61289
-0.0748791	14.1533	-2.44203	0.0271895	0.153014	-4.07694	P30044
-0.0748724	14.912	-0.74531	0.467378	0.714497	-6.37453	P05783
-0.0748553	11.5958	-1.31539	0.207746	0.483122	-5.85516	Q6NUS6
-0.0748177	13.8498	-1.8961	0.0769902	0.27873	-5.03619	Q16186
-0.0746779	12.6342	-1.72257	0.105109	0.330754	-5.1513	Q86SQ0
-0.0746778	12.1585	-2.28978	0.0366333	0.181328	-4.37848	Q96HW7
-0.074571	13.378	-1.84576	0.0843623	0.292484	-5.12353	P43304
-0.0745599	15.6492	-1.56021	0.139148	0.38739	-5.54517	P10176
-0.0744535	12.1085	-2.14614	0.0482843	0.209454	-4.54216	Q5TGY3
-0.0744517	13.1666	-1.08815	0.29337	0.571772	-6.15994	Q9H0B6
-0.0744434	12.8382	-1.3997	0.181549	0.451758	-5.75629	P05121
-0.0744066	12.9465	-3.10979	0.00703392	0.0658588	-2.76391	O75122
-0.0741423	12.8159	-1.69116	0.111066	0.340023	-5.38107	P67870
-0.0740983	11.6238	-1.20603	0.246122	0.524108	-5.98705	Q9UQ49
-0.0740451	12.5194	-0.904834	0.379578	0.641491	-6.36015	P51808
-0.0740359	13.4314	-1.56338	0.138403	0.385825	-5.48636	Q6PI78
-0.0739688	13.2243	-1.33864	0.200237	0.473938	-5.79806	O60784
-0.0739302	14.2723	-1.20581	0.246205	0.524108	-6.01312	P04843
-0.0738003	11.0967	-1.08394	0.295172	0.572629	-6.1791	O75600
-0.0737891	13.2713	-1.45346	0.166294	0.431694	-5.70326	Q9Y376
-0.0737356	12.9409	-1.40262	0.180692	0.45066	-5.7657	Q8N3U4
-0.0736726	13.6858	-1.29638	0.214053	0.490315	-5.918	Q16555
-0.0736598	13.3836	-1.38223	0.186744	0.459467	-5.79026	Q6P3X3
-0.0736546	13.0979	-1.85867	0.0824147	0.288981	-5.14639	Q14807
-0.0735525	12.4088	-2.56263	0.0213988	0.131844	-3.83798	P98171
-0.0734543	13.4143	-0.586648	0.565994	0.780213	-6.42087	P05108
-0.0732327	12.1155	-0.813592	0.428357	0.683616	-6.41667	Q99836
-0.0732037	11.4268	-0.871018	0.397203	0.655567	-6.36273	Q96CW5
-0.073169	13.4466	-1.09249	0.291517	0.569923	-6.1424	P54886
-0.0730604	13.2821	-0.994701	0.33535	0.605996	-6.26236	Q6IQ32
-0.0729849	12.8017	-1.6518	0.118941	0.352273	-5.40022	Q9NZ43
-0.0729705	12.9704	-0.882392	0.391215	0.652489	-6.37051	Q66LE6
-0.0729067	13.4672	-1.05627	0.307236	0.583105	-6.16744	Q712K3
-0.0728984	13.0932	-2.06266	0.0565445	0.230966	-4.74567	Q9BXK5
-0.0728927	11.9602	-2.16581	0.0465081	0.204564	-4.6187	Q562F6
-0.0727874	12.3951	-1.79161	0.0929888	0.309277	-5.18752	Q9NY61
-0.0727662	13.3968	-1.43094	0.172551	0.43943	-5.7412	P55789
-0.0726939	12.2863	-1.38363	0.186322	0.458897	-5.83598	Q15554
-0.0726938	12.9455	-1.74577	0.10089	0.32296	-5.20345	O75674
-0.0725498	13.2663	-1.19375	0.250755	0.52911	-6.0288	P50995
-0.072449	12.8992	-1.41999	0.175661	0.442945	-5.78941	P51946
-0.0723955	13.0877	-1.65612	0.118053	0.350821	-5.36106	P49902
-0.0723856	13.0337	-1.76416	0.0976517	0.316765	-5.22701	Q9BVJ6
-0.0722745	11.9811	-1.05208	0.309092	0.584554	-6.1676	Q9H1E5
-0.0722092	11.4714	-1.32218	0.205531	0.480513	-5.89851	Q6ZT21
-0.0720798	13.3525	-2.15418	0.0475507	0.207557	-4.60794	Q15005
-0.0720529	13.492	-1.67406	0.114429	0.344748	-5.38836	Q9NV96
-0.0720266	13.7626	-1.31455	0.208023	0.483469	-5.85519	P19367
-0.0719826	12.988	-2.61385	0.0193137	0.123714	-3.76165	Q9Y2U8
-0.0716818	13.2721	-1.54857	0.141916	0.392322	-5.54581	Q14692
-0.0716606	11.472	-1.0673	0.302384	0.579331	-6.1935	Q05932
-0.0716587	12.2566	-0.956019	0.353922	0.621088	-6.14735	P35219
-0.0716155	13.1608	-1.68904	0.111477	0.340096	-5.33279	P09543
-0.0715731	12.2972	-1.21427	0.243052	0.521422	-5.99634	Q8ND82
-0.0713881	13.7505	-1.47424	0.160691	0.422984	-5.67608	Q8WW12
-0.0713001	14.0651	-1.45765	0.165153	0.430326	-5.71807	O75131
-0.0710846	12.928	-1.06423	0.303729	0.580668	-6.15553	Q9UBF2
-0.0710631	11.8857	-1.13483	0.273909	0.552995	-6.02856	Q9H4H8
-0.0709895	13.2364	-1.64681	0.119974	0.353588	-5.37724	Q6ZQQ6
-0.0709689	14.8836	-1.2251	0.239059	0.516377	-5.98716	Q00765
-0.0709199	14.5531	-1.3226	0.205393	0.480513	-5.88362	P48509
-0.0707965	13.1098	-2.02671	0.0604852	0.240291	-4.84971	Q9NVR2
-0.070776	13.7505	-1.9997	0.0636081	0.248095	-4.87686	O75530
-0.0707306	12.1145	-1.58396	0.133646	0.37791	-5.49628	Q7Z7H8
-0.0707069	12.4873	-1.6931	0.110689	0.339664	-5.38099	Q15417
-0.070639	12.8408	-1.6384	0.121731	0.357368	-5.45075	Q96B23
-0.0706322	12.042	-1.76897	0.0968194	0.316029	-5.21399	Q8NDI1
-0.0705949	13.054	-2.43637	0.0274951	0.154183	-4.10236	O15228
-0.070451	13.2198	-0.96173	0.351136	0.619279	-6.30931	Q9BRN9
-0.0703588	10.7439	-0.668424	0.513819	0.742288	-6.55333	P0CG12
-0.0701894	11.3862	-1.67382	0.114478	0.344748	-5.39462	Q15427
-0.0701465	13.73	-0.769842	0.453114	0.702924	-6.4038	Q9NWT8
-0.0701383	13.4881	-1.3776	0.188141	0.460527	-5.80654	Q8IXM6
-0.0700551	13.1596	-2.43324	0.0276657	0.15453	-4.09312	Q13610
-0.0700186	13.6853	-1.1569	0.265055	0.544149	-6.08737	Q6NUK1
-0.0699766	13.8089	-0.726032	0.478777	0.721847	-6.44227	Q96BI1
-0.0699386	11.7265	-1.83264	0.0863845	0.296786	-5.14712	O43166
-0.0698432	13.6838	-1.86534	0.0814238	0.287515	-5.07838	Q96I99
-0.06977	12.3558	-1.39005	0.184404	0.456518	-5.82855	Q9Y315
-0.0697303	13.2066	-2.2924	0.0364471	0.181124	-4.08827	Q13426
-0.0696849	12.8139	-1.44257	0.169295	0.434674	-5.73178	O94915
-0.0696653	12.3314	-1.44226	0.169382	0.434696	-5.73345	Q13563
-0.069656	12.0726	-1.71512	0.106496	0.333289	-5.37133	Q9H2Y7
-0.0696467	13.8205	-1.12601	0.277511	0.556614	-6.06748	Q96A26
-0.0694666	12.5954	-1.72064	0.105466	0.331383	-5.3389	Q9UJX4
-0.069334	12.7922	-1.19707	0.249493	0.52816	-6.06483	Q9Y3L5
-0.0693147	13.1259	-1.61584	0.126554	0.366407	-5.46809	Q6IA69
-0.0692482	12.4284	-1.37899	0.187722	0.460215	-5.80502	P61018
-0.0691904	12.2565	-2.43017	0.0278333	0.154804	-3.94579	P21359
-0.0691447	12.0223	-1.49589	0.155018	0.414191	-5.65954	Q9GZN8
-0.0690226	12.0246	-2.54147	0.0223214	0.135021	-3.88934	Q96RT1
-0.0689093	12.8298	-2.15315	0.0476445	0.207678	-4.57189	O75382
-0.0687046	12.9576	-2.37588	0.0309694	0.163074	-4.25769	Q13033
-0.0685374	13.5346	-2.52725	0.0229629	0.137581	-3.81995	P17706
-0.0684878	13.2953	-1.84388	0.0846504	0.292999	-5.1319	Q9UEU0
-0.0684565	14.475	-1.66275	0.116704	0.348454	-5.361	Q99848
-0.068422	12.9612	-1.3732	0.189475	0.461819	-5.83494	Q86YQ8
-0.0684058	13.4348	-1.0432	0.313054	0.587834	-6.18157	Q9H832
-0.0683462	12.3814	-1.28395	0.218258	0.493783	-5.93705	Q9Y4F1
-0.0683179	12.2951	-1.02206	0.322639	0.595314	-6.25364	Q5JPI9
-0.0682378	11.3271	-1.2473	0.231037	0.508398	-6.00607	Q5JPI3
-0.0681383	13.8262	-1.09194	0.291754	0.570033	-6.13914	Q5RI15
-0.0680877	11.9478	-1.89425	0.0772508	0.279353	-5.08188	Q6NYC1
-0.0678428	13.7582	-1.55855	0.139541	0.387969	-5.55843	Q29983
-0.0678148	13.0687	-1.30239	0.212045	0.488488	-5.91214	Q6GYQ0
-0.0678025	13.7887	-1.63772	0.121874	0.357621	-5.38219	Q3ZAQ7
-0.0677912	13.2757	-1.50403	0.152931	0.411758	-5.58871	Q96E39
-0.0677094	12.8888	-1.17708	0.257147	0.534529	-6.07983	Q08AE8
-0.0676463	12.9574	-1.18596	0.253725	0.53186	-6.01607	Q15819
-0.0676274	11.6898	-0.852428	0.40712	0.665837	-6.41163	Q14689
-0.0675953	13.2107	-1.7453	0.100974	0.323067	-5.26519	P35240
-0.0674579	13.5022	-2.19468	0.0440087	0.199129	-4.56574	Q8NCE0
-0.0674398	12.8703	-1.12803	0.276682	0.555391	-6.12342	Q92604
-0.0674243	12.6685	-1.29126	0.215778	0.491128	-5.95304	Q5SNT2
-0.0673823	11.9862	-1.11516	0.281987	0.560895	-6.13738	P25092
-0.067366	11.628	-1.88358	0.078768	0.281928	-5.10891	Q9H0H0
-0.0673324	12.7214	-1.57035	0.136776	0.38283	-5.55632	Q9P2K8
-0.0672805	11.4563	-1.7646	0.0975747	0.316695	-5.25415	Q9NZI7
-0.067242	12.8902	-1.03347	0.317442	0.590983	-6.24211	Q96RD7
-0.0670401	13.2553	-1.19026	0.25208	0.530162	-6.0261	Q9H9P8
-0.066907	11.9918	-1.78669	0.0938102	0.310432	-5.17459	Q96FX7
-0.066878	11.1961	-0.705491	0.491105	0.730917	-6.5023	P30291
-0.0668236	12.4738	-1.12037	0.279832	0.559043	-6.11196	Q8NFW8
-0.0668103	9.86076	-1.03539	0.316571	0.590515	-6.12697	Q6XQN6
-0.066798	11.8771	-0.796502	0.437923	0.690058	-6.45805	Q9C0D9
-0.066762	13.2795	-1.02911	0.31942	0.593172	-6.22645	Q92934
-0.0667483	13.6776	-1.19332	0.250917	0.52911	-6.03345	Q14728
-0.0667238	13.1055	-1.61499	0.126738	0.366436	-5.44633	P55011
-0.066704	12.5876	-1.60812	0.12824	0.368917	-5.50941	Q13112
-0.066669	13.2053	-0.744914	0.467611	0.714509	-6.46782	P52732
-0.0664499	13.0277	-2.25223	0.0393954	0.187848	-4.42406	Q15643
-0.0664368	13.7682	-1.45066	0.167063	0.432349	-5.69588	Q9BYG3
-0.0664024	13.3199	-1.18258	0.255024	0.533293	-6.04096	O00423
-0.0662921	13.0484	-1.22582	0.238798	0.516168	-5.97288	Q14145
-0.0661538	9.9125	-0.669867	0.512924	0.741539	-6.55235	Q9Y233
-0.065992	13.0452	-1.33253	0.202189	0.47636	-5.90191	Q9Y487
-0.0659505	12.4178	-0.902091	0.380988	0.642764	-6.28257	Q9BY76
-0.0659323	12.7094	-1.18116	0.255572	0.533401	-6.01501	P50583
-0.0659271	11.6475	-1.35263	0.195824	0.469665	-5.77206	Q9BVW5
-0.0659269	12.3369	-1.27788	0.220336	0.497057	-5.93168	P18754
-0.0658661	12.2881	-1.11689	0.281271	0.560363	-6.14213	Q13510
-0.0658283	11.9936	-1.09439	0.290712	0.569054	-6.13909	Q8NF64
-0.065744	12.0616	-1.74445	0.101126	0.323388	-5.3268	Q8NI35
-0.0655594	15.0262	-0.83228	0.41805	0.675081	-6.39225	A1L157
-0.0654688	14.2111	-1.20879	0.245089	0.523804	-6.04409	P30040
-0.0654124	13.1874	-0.941362	0.361143	0.626213	-6.31378	Q9H6R6
-0.0653488	15.1797	-1.2042	0.246809	0.52502	-5.93888	P16401
-0.0653308	12.8373	-1.3721	0.189811	0.46228	-5.84813	P28702
-0.0652786	13.438	-2.08356	0.0543624	0.226381	-4.75072	Q6NUQ4
-0.0652779	11.1074	-1.35156	0.196157	0.469926	-5.84882	Q9H7B4
-0.0652751	12.4363	-1.11359	0.282641	0.561203	-6.10406	Q9BUF5
-0.0652712	13.8161	-1.88774	0.0781736	0.280917	-4.99825	Q14149
-0.06514	11.4319	-1.00861	0.328843	0.600781	-6.26708	Q96PZ2
-0.06513	11.2783	-0.813058	0.428654	0.683616	-6.44461	Q9Y426
-0.0649584	13.3412	-1.7044	0.10852	0.337114	-5.29672	P49281
-0.0647921	10.9139	-1.33264	0.202153	0.47636	-5.89728	P50219
-0.0647808	13.2091	-0.57501	0.573642	0.78465	-6.58862	O00193
-0.0646357	13.5159	-1.52726	0.147098	0.400511	-5.60214	Q9BUN8
-0.064635	13.2709	-1.23513	0.23541	0.512185	-5.95711	O14974
-0.0646212	14.6205	-1.76296	0.0978596	0.317126	-5.23046	Q96AG4
-0.0646151	11.3561	-0.952319	0.355736	0.623007	-6.29501	Q8N2K1
-0.0645832	13.8168	-1.74638	0.100781	0.322775	-5.2091	Q8NEF9
-0.0645749	12.686	-1.71028	0.107405	0.335301	-5.34186	Q86XL3
-0.0645225	13.7634	-1.51196	0.150919	0.407559	-5.59127	Q14690
-0.0645194	12.6841	-2.06503	0.0562936	0.230701	-4.70941	Q8WWK9
-0.0644509	13.6687	-1.34736	0.197476	0.470939	-5.8513	P67775
-0.0643548	12.6121	-1.23451	0.235636	0.512211	-5.93535	Q9NNX1
-0.0643041	12.6972	-0.96293	0.350553	0.618917	-6.2602	P16083
-0.0642564	12.8142	-1.03988	0.314546	0.589353	-6.23558	P41208
-0.0641794	13.9958	-1.17165	0.259255	0.536469	-6.03861	Q9NR30
-0.0640901	11.3175	-1.24716	0.23109	0.508398	-5.99664	Q9Y5W7
-0.0639533	13.1568	-1.42849	0.173242	0.440357	-5.73613	O60216
-0.0639511	13.4116	-1.02158	0.322859	0.59553	-6.17636	O00622
-0.0639353	10.7108	-1.33814	0.200395	0.473955	-5.83729	Q13671
-0.063874	11.5733	-2.0204	0.0612016	0.242308	-4.8588	Q9P2R6
-0.063803	12.993	-1.22859	0.237784	0.514725	-6.00187	Q8NHH9
-0.0637755	12.7412	-1.38401	0.186209	0.458897	-5.79303	Q9NPG8
-0.0637493	10.8163	-1.81007	0.0899648	0.303704	-5.2071	Q8WY91
-0.0637415	12.3059	-1.1439	0.270245	0.549714	-6.11982	Q75T13
-0.063644	13.246	-1.34128	0.199397	0.473067	-5.89091	Q96SB8
-0.0636218	10.6143	-1.40193	0.180893	0.45066	-5.80265	Q8NB46
-0.0635545	12.6089	-1.13485	0.273901	0.552995	-6.12609	Q92830
-0.0635062	12.7683	-2.26875	0.0381572	0.185431	-4.44713	Q9NYB0
-0.0634984	12.8993	-1.07893	0.297332	0.573705	-6.14091	P14635
-0.0634694	13.1981	-0.887931	0.388321	0.649962	-6.33878	Q9H2P9
-0.0633255	11.2697	-0.907139	0.378396	0.641217	-6.35508	O60858
-0.0632195	13.016	-1.16871	0.260403	0.537785	-6.05632	P48651
-0.0632134	13.5567	-1.01497	0.325901	0.597659	-6.23122	P22392
-0.0631975	12.1507	-1.72539	0.104587	0.329867	-5.30435	Q9NYL2
-0.0631418	12.931	-1.7998	0.091635	0.306732	-5.1891	Q7Z6J9
-0.0631309	14.5375	-1.07921	0.297209	0.573705	-6.18397	O15511
-0.0630656	11.7798	-0.727947	0.477637	0.721089	-6.49032	P08069
-0.063041	12.3546	-0.877846	0.393601	0.654635	-6.37893	Q9BRT9
-0.0629491	12.1101	-2.19191	0.0442434	0.199709	-4.53262	Q8N3R9
-0.0629143	13.7065	-0.732612	0.474868	0.720185	-6.46448	P51570
-0.0628632	12.9168	-1.17592	0.257597	0.534529	-6.03842	Q8TD16
-0.0628173	12.3196	-0.718623	0.483202	0.725093	-6.43429	P48163
-0.0627938	12.8097	-1.27843	0.220148	0.497057	-5.92392	Q9Y6M5
-0.0627746	11.4468	-1.06075	0.305256	0.581551	-6.1481	O95551
-0.0627502	12.7952	-2.22738	0.0413299	0.192187	-4.45595	Q2TB10
-0.0625567	12.9056	-1.68827	0.111628	0.340388	-5.38121	Q9BTX1
-0.0625375	13.6253	-1.93859	0.0712217	0.266344	-4.94394	Q9UQE7
-0.0624985	11.8783	-1.46981	0.161872	0.42494	-5.68837	Q9H019
-0.0624608	12.2919	-1.41032	0.178446	0.447394	-5.66168	P50851
-0.0624547	11.4744	-0.939301	0.362166	0.627207	-6.30738	Q9ULG6
-0.0624526	13.2237	-2.29024	0.0366005	0.181328	-4.20143	Q86V48
-0.0624406	12.3102	-2.24703	0.0397929	0.188557	-4.36577	Q86Y07
-0.0622972	11.925	-1.60675	0.128543	0.369366	-5.51001	O75909
-0.0622291	12.4835	-2.0101	0.0623882	0.245277	-4.76638	P25116
-0.0622264	13.7373	-2.20345	0.0432752	0.197454	-4.53476	P0DPB6
-0.0622096	14.5488	-0.684825	0.503696	0.737578	-6.54029	Q14247
-0.0622061	12.3087	-1.49053	0.156406	0.41638	-5.6444	Q92503
-0.0621699	12.0201	-1.41992	0.175683	0.442945	-5.77575	Q9H9F9
-0.0620568	12.5682	-1.29468	0.214625	0.490356	-5.93493	Q8IWC1
-0.0620337	9.97614	-0.472292	0.643383	0.833041	-6.66152	Q8NBM8
-0.0620203	13.924	-1.17361	0.258493	0.535446	-6.04233	P20645
-0.0619525	13.8942	-1.25281	0.229082	0.506812	-5.90001	Q8IUE6
-0.061925	12.836	-1.16713	0.261021	0.538885	-6.09146	O96028
-0.061882	12.5058	-1.00086	0.33246	0.604457	-6.27284	Q13614
-0.0618336	11.9718	-1.23924	0.233927	0.510805	-6.0075	Q15418
-0.0617582	12.0791	-1.77289	0.0961463	0.31481	-5.2122	Q643R3
-0.0617404	9.99332	-1.47547	0.160365	0.422744	-5.66705	Q9Y2I1
-0.0617363	12.7019	-0.788662	0.442357	0.69237	-6.43157	Q9UBV8
-0.061621	13.4372	-0.502156	0.622706	0.819205	-6.62643	P61088
-0.061618	12.7086	-1.86198	0.0819214	0.288625	-5.08154	P78356
-0.0615951	13.3767	-1.13057	0.275643	0.554374	-6.0655	P61586
-0.0615772	12.976	-2.22717	0.0413463	0.192187	-4.44432	Q7Z2T5
-0.0615253	13.6295	-1.81616	0.088985	0.302288	-5.11542	P37840
-0.0613429	12.1257	-1.05903	0.306018	0.582025	-6.10563	Q9BPU6
-0.0612498	12.9588	-1.2484	0.230648	0.508193	-5.94793	O14964
-0.061213	11.5134	-1.24649	0.231327	0.508432	-5.94935	Q8NEN9
-0.0612029	13.2668	-1.52448	0.147787	0.401847	-5.5993	Q9Y3A4
-0.0611148	11.278	-1.56679	0.137606	0.384297	-5.56407	Q9H7N4
-0.0608343	12.4397	-0.837153	0.415389	0.672195	-6.35534	P13284
-0.0608176	13.7355	-0.867059	0.399301	0.657814	-6.35737	P18085
-0.0608065	14.1519	-1.06751	0.302294	0.579331	-6.12256	P00367
-0.0607516	12.0039	-2.09889	0.0528122	0.222422	-4.50905	Q99595
-0.0607122	13.3782	-2.19171	0.0442601	0.199709	-4.54897	O43464
-0.060702	13.1968	-0.781786	0.446268	0.696589	-6.43384	O43765
-0.0606477	13.2072	-1.5741	0.135909	0.381405	-5.53833	Q14BN4
-0.0606053	12.8759	-0.78193	0.446186	0.696589	-6.46967	O14727
-0.0605974	13.4437	-1.41212	0.177925	0.446322	-5.68265	P51608
-0.0605174	12.47	-1.32066	0.206027	0.481028	-5.88503	Q32NB8
-0.0603323	12.6321	-1.68985	0.111321	0.340023	-5.24271	Q9H8P0
-0.0602535	11.1521	-1.00466	0.330682	0.60257	-6.24791	O60291
-0.0602093	14.4565	-0.637986	0.532914	0.755841	-6.54456	P09496
-0.0602081	11.8707	-0.782056	0.446114	0.696589	-6.45594	Q96D05
-0.0601729	12.007	-1.26348	0.225325	0.502355	-5.94407	Q92930
-0.0601627	10.9001	-1.03766	0.315547	0.589704	-6.18485	Q8NBT2
-0.0601341	12.3985	-1.26939	0.223269	0.50029	-5.95326	Q52LR7
-0.0601322	14.2759	-1.75831	0.0986714	0.319264	-5.1901	P13804
-0.0601149	11.3533	-0.803252	0.434128	0.687575	-6.3706	P55957
-0.0600836	13.4404	-1.83658	0.0857734	0.295475	-5.13906	Q9ULW0
-0.0599522	13.3731	-1.27717	0.220579	0.497251	-5.94943	P50613
-0.0599136	14.0355	-1.33992	0.199829	0.473505	-5.81664	Q03252
-0.0598723	13.6299	-1.44702	0.168066	0.433269	-5.60928	P61916
-0.0598322	14.6028	-1.01456	0.326088	0.597806	-6.2443	Q8TCT9
-0.0597886	12.7036	-1.23566	0.235217	0.512185	-5.93668	Q8TDN6
-0.0597648	12.2137	-1.2892	0.216475	0.491856	-5.88999	P42858
-0.0597477	12.713	-1.36575	0.191756	0.464504	-5.80134	P08754
-0.0597343	13.4508	-0.945325	0.359181	0.624895	-6.20958	Q86SF2
-0.0595342	11.2769	-0.962397	0.350812	0.619201	-6.29301	Q16560
-0.059482	13.6905	-1.2614	0.226056	0.503118	-5.88249	P23258
-0.0594597	12.3764	-1.01579	0.325521	0.597328	-6.2426	Q9H3S7
-0.0594305	13.1015	-1.13672	0.273142	0.552539	-6.09251	Q9UIW2
-0.0594125	13.16	-0.909669	0.377102	0.640667	-6.17149	P12107
-0.0593537	12.5382	-1.26993	0.223081	0.50029	-5.96557	Q8TDD1
-0.0593307	11.4673	-1.52728	0.147094	0.400511	-5.55312	Q9P0S3
-0.0593105	11.5045	-1.75597	0.099083	0.320103	-5.20136	O95807
-0.0592985	10.7079	-1.05436	0.308079	0.583834	-6.20273	Q8TCG2
-0.0591902	11.7078	-1.34573	0.197989	0.471628	-5.8358	Q92609
-0.0591859	12.3158	-0.803185	0.434166	0.687575	-6.41425	Q8WZA0
-0.0591571	11.2494	-0.855795	0.405312	0.664071	-6.29872	Q5T9C2
-0.0590343	13.4008	-1.22393	0.23949	0.516778	-6.02834	P62072
-0.0589829	14.2727	-1.18239	0.255098	0.533293	-6.0509	Q6P1Q9
-0.0589421	13.4658	-0.794988	0.438777	0.690368	-6.40546	Q9H4M9
-0.0586547	12.9365	-1.79252	0.0928377	0.309116	-5.18918	Q8IYI6
-0.0585759	12.3733	-1.7358	0.102685	0.326881	-5.32695	O15234
-0.058447	13.7998	-1.56491	0.138044	0.385337	-5.53156	Q9NZ01
-0.0584301	13.3439	-1.44899	0.16752	0.432997	-5.66629	Q14980
-0.0583879	13.1139	-1.36125	0.193144	0.466372	-5.80929	Q9H6R4
-0.0582544	12.7327	-0.889701	0.387399	0.649518	-6.37333	Q9BV57
-0.0582145	11.6819	-1.05016	0.309947	0.585083	-6.10656	O60879
-0.0581557	12.1852	-1.80063	0.0915001	0.306606	-5.17001	Q9UI12
-0.0580135	13.2945	-1.18126	0.255531	0.533401	-6.03729	O00116
-0.057937	15.0006	-1.52292	0.148174	0.402387	-5.6501	Q53G59
-0.0578892	12.6808	-1.26062	0.226329	0.503548	-5.92355	P05165
-0.0578132	9.77218	-0.529076	0.604343	0.808742	-6.63484	Q9NX18
-0.0577624	11.9777	-1.14639	0.269245	0.548497	-6.06163	Q6P1K2
-0.057755	12.4426	-0.972248	0.346045	0.615093	-6.23806	Q8NB37
-0.0577122	12.827	-1.57913	0.13475	0.379751	-5.4916	Q8IY81
-0.0576652	13.7628	-0.498426	0.625271	0.820589	-6.63292	Q04760
-0.0576611	12.3883	-0.904719	0.379637	0.641491	-6.29031	Q16798
-0.0576609	13.8078	-1.01556	0.325626	0.597328	-6.19708	P62993
-0.0576408	13.9676	-1.0569	0.306959	0.582935	-6.17498	Q53S33
-0.0575409	12.3721	-1.76232	0.0979717	0.317326	-5.28104	Q9H1A3
-0.0573948	13.9284	-0.888889	0.387822	0.649599	-6.26474	P43007
-0.0573599	12.6264	-1.90957	0.075118	0.275593	-4.9242	Q6WCQ1
-0.0572816	14.2406	-1.17451	0.258145	0.53505	-6.04276	P39656
-0.0571515	12.0474	-1.61745	0.126204	0.366235	-5.47364	Q7LGC8
-0.0571	14.038	-1.00277	0.331564	0.603479	-6.26002	Q9GZT6
-0.056933	10.801	-0.714075	0.48593	0.726244	-6.49364	Q9Y575
-0.0569305	14.1015	-1.6922	0.110864	0.339872	-5.36623	Q8IWS0
-0.0569248	13.3488	-0.755644	0.461336	0.708678	-6.44098	P61081
-0.0568978	12.9312	-1.10154	0.287686	0.566377	-6.07961	Q9Y6R4
-0.0568842	12.8396	-0.921481	0.371099	0.635449	-6.23661	Q8TF74
-0.0568504	13.8461	-1.02643	0.320641	0.593402	-6.2183	Q9H330
-0.0567668	12.3663	-1.09219	0.291648	0.570002	-6.13751	P09110
-0.0566415	12.0052	-1.29366	0.214968	0.49039	-5.94912	Q9Y3I1
-0.0566411	11.2992	-0.963206	0.350419	0.618854	-6.05975	Q8NI29
-0.0566325	12.346	-1.21405	0.243132	0.521422	-5.94737	Q8IZA0
-0.0566211	12.8148	-1.24725	0.231058	0.508398	-5.97528	Q9Y6X9
-0.0565379	11.7164	-0.46663	0.647339	0.835747	-6.66224	Q9UMX0
-0.0563486	11.4955	-1.37164	0.189953	0.462372	-5.74528	Q14667
-0.0562784	12.9377	-1.30108	0.21248	0.488488	-5.88663	Q7Z460
-0.0562392	13.3509	-1.19516	0.250218	0.528527	-6.02278	Q9NZ52
-0.0562	13.8452	-1.46678	0.162684	0.426359	-5.66605	O95297
-0.0561509	12.0629	-1.1374	0.272865	0.552374	-6.06423	O60427
-0.0559398	13.5956	-1.08096	0.296456	0.573179	-6.16073	Q15041
-0.055909	12.7688	-1.57717	0.1352	0.38077	-5.49973	Q8WXH0
-0.0558475	10.996	-1.38077	0.187183	0.459619	-5.74297	Q8NDZ2
-0.0558235	13.7575	-1.05313	0.308628	0.584521	-6.07015	Q12797
-0.0557906	11.945	-0.859418	0.403372	0.662442	-6.31001	Q9BWD1
-0.0557407	13.3513	-0.763419	0.456823	0.706579	-6.40341	Q9GZX9
-0.055726	12.7423	-1.00957	0.328398	0.600317	-6.21078	Q9P031
-0.0556638	12.8236	-1.03961	0.31467	0.58941	-6.20435	O75746
-0.0555783	12.9965	-0.483672	0.635467	0.827038	-6.62649	O14737
-0.0555653	12.5448	-1.7344	0.102938	0.32719	-5.28708	Q9HAS0
-0.0555651	13.9757	-1.11986	0.280042	0.559109	-6.13035	Q9BVK6
-0.0555481	13.8095	-2.20416	0.043216	0.197454	-4.48306	Q14683
-0.0554913	12.8689	-0.805143	0.433069	0.686701	-6.39996	Q8IV38
-0.0553746	13.0434	-1.67835	0.113578	0.343844	-5.3024	Q9C004
-0.0553147	13.5016	-0.850054	0.408398	0.666201	-6.38635	P61077
-0.0552771	11.8082	-1.13101	0.275467	0.554374	-6.11678	P04156
-0.0550406	13.3831	-0.932874	0.365371	0.630423	-6.32501	Q6P4A7
-0.0550353	10.2363	-0.839028	0.414369	0.671232	-6.42302	P11802
-0.0550087	12.9774	-0.749389	0.464987	0.712235	-6.43456	Q9Y490
-0.0549892	11.4072	-1.15918	0.26415	0.542855	-6.0884	Q9BYV8
-0.0549544	13.5625	-1.74662	0.100738	0.322775	-5.24818	Q06210
-0.0547382	10.1241	-0.718493	0.48328	0.725093	-6.4575	Q969Y2
-0.0547163	13.3915	-1.25697	0.227613	0.505513	-5.93192	Q9HCU9
-0.0546857	13.0276	-0.627738	0.539431	0.759942	-6.55311	P50395
-0.054682	12.7168	-0.794694	0.438943	0.690383	-6.4595	Q9NXF7
-0.0546801	11.5996	-1.82246	0.0879837	0.300087	-5.13477	Q9BSJ2
-0.054674	11.4832	-1.01608	0.325386	0.597328	-6.25964	Q9UK39
-0.0544456	12.9293	-0.997376	0.334092	0.605114	-6.21507	Q14653
-0.0543815	12.0106	-2.0175	0.0615336	0.243316	-4.7791	P42338
-0.0543344	12.9047	-1.00051	0.332624	0.604457	-6.24073	Q9C0C9
-0.0541882	13.3328	-0.911367	0.376235	0.639712	-6.34755	Q70Z53
-0.0541686	12.0227	-1.30165	0.21229	0.488488	-5.88405	Q6PL18
-0.0541409	12.6859	-2.22635	0.0414115	0.192348	-4.43155	Q9H1A4
-0.0541256	12.5227	-1.5342	0.145392	0.398958	-5.55105	Q92797
-0.0540156	11.3545	-1.193	0.251038	0.52911	-6.04865	Q9BY12
-0.0539814	14.1639	-1.53265	0.145773	0.399312	-5.5614	Q05048
-0.0539729	13.5372	-1.34402	0.19853	0.472023	-5.85823	P30153
-0.05395	12.9881	-1.19153	0.251598	0.529491	-6.0712	Q9H479
-0.0539494	13.6522	-0.670078	0.512793	0.741539	-6.49745	Q16658
-0.0539423	15.6456	-0.590126	0.563719	0.778169	-6.57015	Q5TEC6
-0.0539161	11.9973	-1.10616	0.285744	0.564265	-6.16204	Q9NXE8
-0.053865	13.162	-0.704782	0.491534	0.731086	-6.40492	Q16850
-0.0538289	12.155	-1.44599	0.168348	0.433454	-5.73979	Q5MNZ6
-0.0538118	13.0109	-1.12307	0.278718	0.557879	-6.11055	Q96DZ1
-0.0537303	12.8499	-1.00828	0.328996	0.600887	-6.26299	Q9HCE0
-0.0537094	12.8116	-0.679995	0.506665	0.738438	-6.53095	Q5JSH3
-0.0535795	11.8295	-0.581052	0.569665	0.781781	-6.56582	O14545
-0.0533912	12.5807	-1.45913	0.164751	0.429989	-5.64352	Q6P1R4
-0.0533068	13.171	-0.819968	0.424822	0.680993	-6.42197	P62873
-0.0533019	11.7607	-1.07701	0.298161	0.574536	-6.18716	Q8N3Z3
-0.0532606	12.5311	-1.14525	0.269701	0.549249	-6.09669	Q9C0B1
-0.0531319	13.2178	-1.17904	0.25639	0.533853	-5.94696	Q9P266
-0.0530902	10.9234	-0.893293	0.385533	0.647687	-6.34957	O95405
-0.0530008	15.5561	-0.768828	0.453698	0.703657	-6.45129	P17096
-0.0528966	12.8266	-0.505732	0.620251	0.817875	-6.62803	P16152
-0.052866	11.7961	-0.634867	0.534893	0.756322	-6.57571	Q9UKI8
-0.0528539	12.2127	-0.994824	0.335293	0.605996	-6.21678	Q96HH6
-0.052828	12.5198	-1.53872	0.14429	0.396972	-5.58685	Q01167
-0.0527882	13.6848	-1.77836	0.095214	0.312896	-5.15092	P61225
-0.0527761	11.2069	-1.3766	0.188445	0.460644	-5.73192	Q7L8W6
-0.0527609	12.305	-1.04126	0.313927	0.588368	-6.22287	P32780
-0.0527595	12.595	-0.682483	0.505134	0.737987	-6.53585	Q96AT1
-0.0525078	12.2801	-0.76327	0.456908	0.706579	-6.45774	Q03426
-0.0524449	15.1086	-1.11198	0.283312	0.561722	-6.10739	Q9UM00
-0.0524413	12.2326	-1.29866	0.213288	0.489213	-5.84275	Q6ZMI0
-0.0523662	14.0451	-0.679791	0.506791	0.738438	-6.51519	Q01518
-0.052344	13.2135	-1.54108	0.14372	0.396267	-5.62478	Q9NX07
-0.0523341	13.3846	-1.30598	0.210849	0.486272	-5.79596	P07711
-0.0523204	12.9383	-0.764184	0.45638	0.706579	-6.42942	P12532
-0.0523019	13.5552	-1.26708	0.224071	0.500822	-5.95187	P11717
-0.0521998	14.6661	-1.16516	0.261795	0.540306	-5.86334	Q8N7R7
-0.0521886	13.3419	-0.944698	0.359491	0.624895	-6.29427	Q96A00
-0.0520724	12.166	-1.33061	0.202805	0.476791	-5.83978	Q68DK7
-0.0520452	12.7399	-1.3293	0.203228	0.477212	-5.86686	Q92922
-0.0520121	11.8002	-1.62283	0.125041	0.364035	-5.45045	Q86TS9
-0.0519969	13.2054	-0.868892	0.398329	0.656727	-6.38031	P35610
-0.0519587	11.0693	-1.02747	0.320168	0.593186	-6.20592	P37275
-0.0519305	11.414	-1.22007	0.240909	0.518773	-5.9511	Q8NFC6
-0.0518984	13.5985	-0.792769	0.440031	0.690444	-6.42039	Q9Y2X8
-0.0518272	12.3412	-0.656641	0.521165	0.747815	-6.56131	P30408
-0.0518027	13.0635	-0.94984	0.356954	0.624482	-6.24991	Q9NVA2
-0.0517869	13.7149	-1.55182	0.141139	0.390516	-5.4952	Q5JRX3
-0.0517822	13.5751	-0.534237	0.600853	0.806746	-6.61173	P09525
-0.0517653	13.2915	-1.20059	0.248165	0.526914	-5.97423	Q96NB3
-0.0517481	12.1969	-2.06183	0.0566323	0.230966	-4.71236	Q15477
-0.0515873	11.4851	-0.949334	0.357203	0.624482	-6.28762	O00401
-0.0514588	13.032	-1.47666	0.160049	0.422264	-5.63913	Q6UWP7
-0.0514146	14.1219	-0.661092	0.518383	0.745671	-6.5406	Q7Z7E8
-0.0514112	10.3692	-0.596041	0.559862	0.774846	-6.5991	Q96K37
-0.0513105	13.0089	-0.680248	0.506509	0.738438	-6.53665	Q9Y5P4
-0.0512419	11.172	-1.08116	0.29637	0.573179	-6.09611	Q8N350
-0.0512191	12.8501	-0.94757	0.358073	0.62467	-6.27756	Q14651
-0.0510556	10.2693	-0.655417	0.521931	0.748161	-6.54697	Q9NZS9
-0.0509834	13.4591	-1.31375	0.208286	0.483903	-5.75616	Q9H0G5
-0.050942	11.1455	-0.755477	0.461434	0.708678	-6.46439	Q15102
-0.0509279	14.2989	-1.15061	0.267555	0.546115	-6.09127	Q9NSI2
-0.0508569	11.9051	-1.25543	0.228154	0.505922	-5.89086	Q6P4Q7
-0.0508519	12.7949	-1.25142	0.229572	0.507298	-5.92453	O75380
-0.050784	12.805	-1.24644	0.231347	0.508432	-6.0071	Q9NY27
-0.050678	13.0209	-1.28637	0.217437	0.492988	-5.88681	Q9ULH0
-0.0506555	13.0975	-0.518138	0.611772	0.812957	-6.61611	O75312
-0.0506106	13.0892	-1.37078	0.190213	0.462372	-5.78236	Q53HL2
-0.0504625	11.9939	-1.57033	0.136781	0.38283	-5.53164	Q96RL7
-0.0504566	12.4491	-2.11747	0.050987	0.217496	-4.62417	O15160
-0.0504454	12.1016	-1.03752	0.31561	0.589704	-6.21668	P23610
-0.0504104	13.0462	-1.2695	0.223231	0.50029	-5.74158	Q99536
-0.0503412	13.2964	-0.404228	0.691638	0.86035	-6.68616	Q9Y547
-0.0499912	14.0704	-1.10032	0.288199	0.566423	-6.13218	P84095
-0.0497707	12.4764	-1.7507	0.100012	0.321784	-5.25291	Q9UBN7
-0.0497275	11.492	-1.14183	0.271075	0.550447	-6.0654	Q9UPM8
-0.0497092	13.275	-1.14864	0.268342	0.547485	-6.08452	Q9UBV2
-0.0497088	12.8468	-1.05936	0.305872	0.581924	-6.17998	Q03113
-0.0496767	13.2518	-0.829176	0.419751	0.67682	-6.41834	P62834
-0.0496295	13.8595	-1.2957	0.214282	0.490342	-5.87265	P54819
-0.049593	12.4307	-1.23135	0.23678	0.513813	-5.9729	Q6PGP7
-0.0495657	13.065	-1.04533	0.312102	0.586867	-6.19109	Q969S3
-0.049547	14.7872	-0.627602	0.539517	0.759942	-6.50494	P62937
-0.0494955	13.1637	-1.10299	0.287073	0.565779	-6.0818	Q7Z4S6
-0.0494535	11.8944	-1.0605	0.305369	0.581551	-6.18781	Q8WXE0
-0.0494203	13.0721	-1.68999	0.111292	0.340023	-5.31446	Q8IUR7
-0.0493951	13.7793	-0.831633	0.418404	0.67534	-6.41167	Q9Y3B8
-0.049333	12.8425	-1.10371	0.286774	0.565386	-6.14658	Q9BSF4
-0.0492617	12.7565	-1.07795	0.297753	0.574002	-6.16045	Q53EP0
-0.0492469	13.4904	-1.25343	0.228862	0.506502	-5.9789	Q92600
-0.0491808	11.5693	-0.729978	0.47643	0.720674	-6.42205	Q05193
-0.0491544	11.2034	-0.969533	0.347354	0.616034	-6.2844	Q9Y4E6
-0.0490462	12.0057	-0.885066	0.389816	0.651382	-6.3511	Q9Y316
-0.0490131	10.9144	-0.37462	0.713084	0.872002	-6.63118	P08253
-0.0489266	13.4572	-0.763996	0.456488	0.706579	-6.45747	Q9NR19
-0.0488362	13.1756	-1.01622	0.325321	0.597328	-6.2505	P26572
-0.0487708	12.4813	-1.62253	0.125107	0.364057	-5.32281	Q9UJX2
-0.0487664	12.1445	-1.62296	0.125014	0.364035	-5.45064	Q8IXH7
-0.0487018	13.2752	-1.03032	0.31887	0.592523	-6.21261	O95478
-0.0486604	15.1476	-0.801873	0.434902	0.687876	-6.36764	Q5M9N0
-0.0485862	14.2943	-1.86876	0.0809191	0.286375	-5.04968	Q9H254
-0.0484045	13.9489	-0.677731	0.50806	0.738709	-6.50629	Q8TCZ2
-0.0481843	12.7415	-1.6993	0.109495	0.337975	-5.27918	Q9NV66
-0.048121	13.5941	-0.945762	0.358965	0.624895	-6.29918	O95639
-0.0480716	10.1381	-0.293548	0.773047	0.904327	-6.72921	P42575
-0.0480506	13.6376	-1.88852	0.0780617	0.28075	-5.01832	Q9UN86
-0.0480002	13.5221	-1.09412	0.290825	0.569099	-6.10237	O95563
-0.0479882	12.5147	-0.891145	0.386648	0.64884	-6.29771	Q7L7X3
-0.0479532	13.096	-1.2963	0.21408	0.490315	-5.88964	O00217
-0.0478702	12.3977	-1.34774	0.197358	0.470893	-5.88275	Q2LD37
-0.047803	12.2848	-0.797061	0.437608	0.689906	-6.42305	Q9NRZ5
-0.0477649	12.078	-1.05603	0.307341	0.583105	-6.19543	Q96Q42
-0.0477034	14.0442	-0.944838	0.359422	0.624895	-6.2945	Q15293
-0.0476967	12.5875	-0.990304	0.337426	0.607309	-6.2845	Q9UHK0
-0.0476264	13.1188	-0.973251	0.345562	0.614813	-6.23397	O14579
-0.0475493	12.4384	-1.07943	0.297118	0.573705	-6.13861	Q9P2D1
-0.047468	9.70776	-0.464942	0.64852	0.836428	-6.67204	Q9Y4C1
-0.0473923	14.1527	-1.2349	0.235493	0.512185	-6.00189	Q9UHW9
-0.0473889	13.7788	-1.54311	0.143228	0.395083	-5.39546	O75146
-0.0473713	12.7548	-0.978528	0.34303	0.612324	-6.26898	P51553
-0.0473029	13.3984	-0.871762	0.396809	0.655567	-6.32507	P31947
-0.0472508	13.1474	-0.96689	0.348632	0.61689	-6.25813	Q7L2E3
-0.0472242	12.5026	-1.36333	0.1925	0.46541	-5.81347	Q8N884
-0.0472171	13.5995	-0.761954	0.457671	0.706802	-6.45319	P33176
-0.0470978	12.5096	-0.75763	0.460181	0.707616	-6.45549	P49069
-0.0470327	12.0818	-1.86381	0.0816494	0.28815	-5.08953	O94913
-0.046878	10.8606	-0.700385	0.494198	0.73259	-6.51981	Q13393
-0.046846	14.63	-1.12908	0.276252	0.555057	-6.03852	Q02487
-0.0468371	13.8297	-0.486277	0.633661	0.826565	-6.61277	O00299
-0.0467966	12.8112	-1.11779	0.280897	0.560142	-6.1219	Q9HD20
-0.0467125	13.2152	-1.66598	0.11605	0.347489	-5.33425	O00443
-0.0466626	13.5569	-1.74112	0.101724	0.324312	-5.27929	O15318
-0.046642	11.9254	-0.739779	0.470631	0.716519	-6.50216	Q8WYA0
-0.0465969	11.9571	-1.02629	0.320706	0.593402	-6.2185	Q9BU61
-0.04654	13.4922	-0.80097	0.435409	0.68816	-6.45445	Q96AY3
-0.0465292	15.2308	-1.08621	0.294201	0.572335	-6.17633	P61604
-0.0464499	11.7219	-0.972432	0.345957	0.615093	-6.28253	Q8N8A2
-0.0464101	15.2467	-0.424088	0.677403	0.854585	-6.66189	P68371
-0.0464002	13.2611	-0.617202	0.546176	0.76535	-6.55075	O43688
-0.0463579	11.3721	-0.639136	0.532186	0.755781	-6.54953	P0C7P0
-0.0463245	9.92443	-0.446248	0.661668	0.843861	-6.66555	Q99640
-0.0463168	15.5663	-1.31334	0.20842	0.484018	-5.88299	Q8IYT4
-0.0462739	15.6378	-1.29522	0.214443	0.490342	-5.84812	Q49MG5
-0.0462488	12.0079	-1.37378	0.189301	0.461752	-5.76377	O14976
-0.0462092	12.4933	-0.782086	0.446097	0.696589	-6.4439	O95562
-0.0461483	10.757	-0.679083	0.507227	0.738438	-6.48806	Q3KQV9
-0.046108	11.6177	-0.723336	0.480385	0.722813	-6.51438	Q9UFG5
-0.0460389	12.4619	-0.813901	0.428185	0.683616	-6.38486	Q96GZ6
-0.0460118	12.0441	-0.775699	0.449749	0.699323	-6.42321	P49137
-0.0459686	13.5881	-0.91889	0.37241	0.63594	-6.32968	Q8TC12
-0.0459079	13.219	-0.653742	0.522981	0.748328	-6.52652	Q52LW3
-0.0458793	13.3955	-0.854977	0.405751	0.664444	-6.37518	Q9UHG3
-0.0457614	12.3994	-1.47722	0.159901	0.422259	-5.63595	Q8N2W9
-0.0457498	12.1421	-0.882217	0.391307	0.652489	-6.36075	Q6ZSZ5
[truncated: 4,716 more rows]

## Sheet: PANC__StandardvsRef
All Identified Proteins											Downregulated in Standard (adj.P.Val ≤ 0.05 + abs(log2FC) ≥ 0.13
[truncated: 6,304 more rows]
