# Supplementary material for: Proteome alterations during clonal isolation of established human pancreatic cancer cell lines
Source: Cell Mol Life Sci. 2022 Oct 22;79(11):561. doi: 10.1007/s00018-022-04584-9 (PMC9587952; doi:10.1007/s00018-022-04584-9)
Supplement: Supplementary file 4 — Supplementary file4 (XLSX 2655 KB) [file 18_2022_4584_MOESM4_ESM.xlsx]

## Sheet: SCCvsRef_Upreg
PPI enrichment p-value:		< 1.0e-16
#category	term ID	term description	observed gene count	background gene count	strength	false discovery rate	matching proteins in your network (IDs)	matching proteins in your network (labels)
GO Process	GO:0090304	Nucleic acid metabolic process	421	2178	0.51	1.54e-97	9606.ENSP00000007390,9606.ENSP00000156109,9606.ENSP00000156471,9606.ENSP00000160827,9606.ENSP00000198767,9606.ENSP00000199320,9606.ENSP00000199814,9606.ENSP00000202816,9606.ENSP00000216297,9606.ENSP00000216367,9606.ENSP00000216489,9606.ENSP00000217372,9606.ENSP00000218224,9606.ENSP00000219097,9606.ENSP00000220849,9606.ENSP00000220913,9606.ENSP00000221233,9606.ENSP00000221801,9606.ENSP00000222247,…	TSR3,GPKOW,AQR,KIF22,RRN3,DIMT1,RBM22,ESF1,SUPT16H,POLE2,ALKBH1,CDK5RAP1,PQBP1,ORC6,EIF3E,CHRAC1,EXOSC5,FBL,RPL18A,RBM28,UTP18,RPL19,DDX5,FRG1,POLR3B,KRR1,BYSL,SKIV2L2,RRP9,ORC2,SYF2,PAPOLG,COIL,DDX39A,C19orf43,RIF1,SRSF6,MPHOSPH10,RRP36,EREG,GLTSCR2,SUGP1,DDX49,NSRP1,MTERF1,MBD4,PARP2,DHX35,DGCR14,MLLT1,NOL11,FUS,GRSF1,UTP3,CCNB1,CDK7,CCNH,NT5E,ORC3,MPHOSPH6,EPC2,DDX56,SRSF1,KAT7,IMP4,RPL35,GTF2…
GO Process	GO:0022613	Ribonucleoprotein complex biogenesis	197	423	0.89	2.62e-92	9606.ENSP00000007390,9606.ENSP00000198767,9606.ENSP00000199320,9606.ENSP00000202816,9606.ENSP00000216190,9606.ENSP00000216554,9606.ENSP00000220849,9606.ENSP00000221233,9606.ENSP00000221801,9606.ENSP00000225298,9606.ENSP00000226798,9606.ENSP00000229214,9606.ENSP00000230340,9606.ENSP00000230640,9606.ENSP00000232888,9606.ENSP00000234170,9606.ENSP00000236980,9606.ENSP00000240316,9606.ENSP00000244020,…	TSR3,RRN3,DIMT1,ESF1,EIF3D,EIF5,EIF3E,EXOSC5,FBL,UTP18,FRG1,KRR1,BYSL,SKIV2L2,RRP9,CEBPZ,FASTKD2,COIL,SRSF6,MPHOSPH10,RRP36,GLTSCR2,DDX49,DHX29,EIF2S3,PPAN,NOL11,UTP3,NIP7,MPHOSPH6,URB2,DDX56,SRSF1,IMP4,RPL35,TGS1,RSL24D1,WDR12,UTP20,UTP6,EIF3J,DDX18,NOP58,LSG1,EXOSC7,PRPF6,NOB1,EIF4A3,GEMIN7,ISY1,NAF1,ABT1,NOM1,NVL,RIOK2,NIFK,GEMIN5,MTERF3,FAM207A,UTP15,NPM1,SLU7,DCAF13,NOL6,TSR1,PA2G4,WDR3,NSUN…
GO Process	GO:0016070	RNA metabolic process	342	1584	0.56	3.1e-87	9606.ENSP00000007390,9606.ENSP00000156109,9606.ENSP00000156471,9606.ENSP00000198767,9606.ENSP00000199320,9606.ENSP00000199814,9606.ENSP00000202816,9606.ENSP00000216297,9606.ENSP00000216489,9606.ENSP00000217372,9606.ENSP00000218224,9606.ENSP00000220849,9606.ENSP00000221233,9606.ENSP00000221801,9606.ENSP00000222247,9606.ENSP00000223073,9606.ENSP00000225298,9606.ENSP00000225430,9606.ENSP00000225792,…	TSR3,GPKOW,AQR,RRN3,DIMT1,RBM22,ESF1,SUPT16H,ALKBH1,CDK5RAP1,PQBP1,EIF3E,EXOSC5,FBL,RPL18A,RBM28,UTP18,RPL19,DDX5,FRG1,POLR3B,KRR1,BYSL,SKIV2L2,RRP9,SYF2,PAPOLG,COIL,DDX39A,C19orf43,SRSF6,MPHOSPH10,RRP36,EREG,GLTSCR2,SUGP1,DDX49,NSRP1,MTERF1,DHX35,DGCR14,MLLT1,NOL11,FUS,GRSF1,UTP3,CCNB1,CDK7,CCNH,MPHOSPH6,DDX56,SRSF1,IMP4,RPL35,GTF2H4,TGS1,WDR12,MNAT1,ICE2,UTP20,UTP6,CCNT1,DHX8,ZC3H3,RPL8,MOV10L1…
GO Process	GO:0042254	Ribosome biogenesis	164	292	0.97	1.97e-85	9606.ENSP00000007390,9606.ENSP00000198767,9606.ENSP00000199320,9606.ENSP00000202816,9606.ENSP00000221233,9606.ENSP00000221801,9606.ENSP00000225298,9606.ENSP00000226798,9606.ENSP00000229214,9606.ENSP00000230340,9606.ENSP00000230640,9606.ENSP00000232888,9606.ENSP00000234170,9606.ENSP00000236980,9606.ENSP00000244230,9606.ENSP00000244496,9606.ENSP00000246802,9606.ENSP00000247003,9606.ENSP00000251636,…	TSR3,RRN3,DIMT1,ESF1,EXOSC5,FBL,UTP18,FRG1,KRR1,BYSL,SKIV2L2,RRP9,CEBPZ,FASTKD2,MPHOSPH10,RRP36,GLTSCR2,DDX49,DHX29,PPAN,NOL11,UTP3,NIP7,MPHOSPH6,URB2,DDX56,IMP4,RPL35,RSL24D1,WDR12,UTP20,UTP6,DDX18,NOP58,LSG1,EXOSC7,NOB1,EIF4A3,NAF1,ABT1,NOM1,NVL,RIOK2,NIFK,MTERF3,FAM207A,UTP15,NPM1,DCAF13,NOL6,TSR1,PA2G4,WDR3,NSUN5,ZNF622,DHX37,WDR75,DDX10,EXOSC4,RPP25,NOC2L,KRI1,RRP7A,GEMIN4,RRS1,EXOSC3,ISG20L…
GO Process	GO:0010467	Gene expression	387	2056	0.5	2.05e-85	9606.ENSP00000007390,9606.ENSP00000156109,9606.ENSP00000156471,9606.ENSP00000198767,9606.ENSP00000199320,9606.ENSP00000199814,9606.ENSP00000202816,9606.ENSP00000216190,9606.ENSP00000216297,9606.ENSP00000216489,9606.ENSP00000216554,9606.ENSP00000217372,9606.ENSP00000218224,9606.ENSP00000220849,9606.ENSP00000221233,9606.ENSP00000221801,9606.ENSP00000222247,9606.ENSP00000223073,9606.ENSP00000225296,…	TSR3,GPKOW,AQR,RRN3,DIMT1,RBM22,ESF1,EIF3D,SUPT16H,ALKBH1,EIF5,CDK5RAP1,PQBP1,EIF3E,EXOSC5,FBL,RPL18A,RBM28,DHX33,UTP18,RPL19,DDX5,FRG1,POLR3B,NUP107,KRR1,BYSL,SKIV2L2,NUP155,RRP9,SYF2,PAPOLG,COIL,FYTTD1,DDX39A,SRSF6,MPHOSPH10,RRP36,EREG,NUP85,GLTSCR2,SUGP1,DDX49,NSRP1,MTERF1,DHX29,DHX35,DGCR14,MLLT1,EIF2S3,NOL11,MRPS25,FUS,GRSF1,UTP3,NXT1,EIF2S1,CCNB1,CDK7,CCNH,MPHOSPH6,NUPL2,DDX56,SRSF1,IMP4,RP…
GO Process	GO:0006139	Nucleobase-containing compound metabolic process	443	2659	0.45	3.79e-85	9606.ENSP00000007390,9606.ENSP00000156109,9606.ENSP00000156471,9606.ENSP00000160827,9606.ENSP00000198767,9606.ENSP00000199320,9606.ENSP00000199814,9606.ENSP00000202816,9606.ENSP00000216297,9606.ENSP00000216367,9606.ENSP00000216489,9606.ENSP00000217372,9606.ENSP00000218224,9606.ENSP00000219097,9606.ENSP00000220849,9606.ENSP00000220913,9606.ENSP00000221233,9606.ENSP00000221801,9606.ENSP00000222247,…	TSR3,GPKOW,AQR,KIF22,RRN3,DIMT1,RBM22,ESF1,SUPT16H,POLE2,ALKBH1,CDK5RAP1,PQBP1,ORC6,EIF3E,CHRAC1,EXOSC5,FBL,RPL18A,RBM28,UTP18,RPL19,DDX5,FRG1,POLR3B,KRR1,BYSL,SKIV2L2,RRP9,ORC2,SYF2,PAPOLG,COIL,DDX39A,C19orf43,RIF1,SRSF6,MPHOSPH10,RRP36,EREG,GLTSCR2,SUGP1,DDX49,NSRP1,MTERF1,MBD4,PARP2,DHX35,DGCR14,MLLT1,NOL11,FUS,GRSF1,UTP3,CCNB1,CDK7,CCNH,NT5E,ORC3,MPHOSPH6,EPC2,DDX56,SRSF1,KAT7,IMP4,RPL35,GTF2…
GO Process	GO:0046483	Heterocycle metabolic process	456	2840	0.43	1.48e-83	9606.ENSP00000007390,9606.ENSP00000156109,9606.ENSP00000156471,9606.ENSP00000160827,9606.ENSP00000198767,9606.ENSP00000199320,9606.ENSP00000199814,9606.ENSP00000202816,9606.ENSP00000216117,9606.ENSP00000216297,9606.ENSP00000216367,9606.ENSP00000216489,9606.ENSP00000217372,9606.ENSP00000218224,9606.ENSP00000219097,9606.ENSP00000220849,9606.ENSP00000220913,9606.ENSP00000221233,9606.ENSP00000221801,…	TSR3,GPKOW,AQR,KIF22,RRN3,DIMT1,RBM22,ESF1,HMOX1,SUPT16H,POLE2,ALKBH1,CDK5RAP1,PQBP1,ORC6,EIF3E,CHRAC1,EXOSC5,FBL,RPL18A,RBM28,UTP18,RPL19,DDX5,FRG1,POLR3B,KRR1,BYSL,SKIV2L2,RRP9,ORC2,SYF2,PAPOLG,COIL,DDX39A,C19orf43,RIF1,SRSF6,MPHOSPH10,RRP36,EREG,GLTSCR2,SUGP1,DDX49,NSRP1,MTERF1,MBD4,PARP2,DHX35,DGCR14,MLLT1,NOL11,FUS,GRSF1,UTP3,CCNB1,CDK7,CCNH,NT5E,ORC3,MPHOSPH6,EPC2,DDX56,SRSF1,KAT7,IMP4,RPL3…
GO Process	GO:0006725	Cellular aromatic compound metabolic process	454	2882	0.42	1.25e-80	9606.ENSP00000007390,9606.ENSP00000156109,9606.ENSP00000156471,9606.ENSP00000160827,9606.ENSP00000198767,9606.ENSP00000199320,9606.ENSP00000199814,9606.ENSP00000202816,9606.ENSP00000216117,9606.ENSP00000216297,9606.ENSP00000216367,9606.ENSP00000216489,9606.ENSP00000217372,9606.ENSP00000218224,9606.ENSP00000219097,9606.ENSP00000220849,9606.ENSP00000220913,9606.ENSP00000221233,9606.ENSP00000221801,…	TSR3,GPKOW,AQR,KIF22,RRN3,DIMT1,RBM22,ESF1,HMOX1,SUPT16H,POLE2,ALKBH1,CDK5RAP1,PQBP1,ORC6,EIF3E,CHRAC1,EXOSC5,FBL,RPL18A,RBM28,UTP18,RPL19,DDX5,FRG1,POLR3B,KRR1,BYSL,SKIV2L2,RRP9,ORC2,SYF2,PAPOLG,COIL,DDX39A,C19orf43,RIF1,SRSF6,MPHOSPH10,RRP36,EREG,GLTSCR2,SUGP1,DDX49,NSRP1,MTERF1,MBD4,PARP2,DHX35,DGCR14,MLLT1,NOL11,FUS,GRSF1,UTP3,CCNB1,CDK7,CCNH,NT5E,ORC3,MPHOSPH6,EPC2,DDX56,SRSF1,KAT7,IMP4,RPL3…
GO Process	GO:0034641	Cellular nitrogen compound metabolic process	486	3282	0.39	1.24e-79	9606.ENSP00000007390,9606.ENSP00000156109,9606.ENSP00000156471,9606.ENSP00000160827,9606.ENSP00000175506,9606.ENSP00000198767,9606.ENSP00000199320,9606.ENSP00000199814,9606.ENSP00000202816,9606.ENSP00000216117,9606.ENSP00000216190,9606.ENSP00000216297,9606.ENSP00000216367,9606.ENSP00000216484,9606.ENSP00000216489,9606.ENSP00000216554,9606.ENSP00000217372,9606.ENSP00000218224,9606.ENSP00000219097,…	TSR3,GPKOW,AQR,KIF22,ASNS,RRN3,DIMT1,RBM22,ESF1,HMOX1,EIF3D,SUPT16H,POLE2,SPTLC2,ALKBH1,EIF5,CDK5RAP1,PQBP1,ORC6,EIF3E,CHRAC1,EXOSC5,FBL,RPL18A,RBM28,DHX33,UTP18,RPL19,DDX5,FRG1,POLR3B,KRR1,BYSL,SKIV2L2,RRP9,ORC2,SYF2,PAPOLG,COIL,DDX39A,C19orf43,RIF1,SRSF6,MPHOSPH10,RRP36,EREG,GLTSCR2,SUGP1,DDX49,NSRP1,MTERF1,MBD4,PARP2,DHX29,DHX35,DGCR14,MLLT1,EIF2S3,NOL11,MRPS25,FUS,GRSF1,UTP3,EIF2S1,CCNB1,CDK7…
GO Process	GO:0006396	RNA processing	242	854	0.68	1.07e-78	9606.ENSP00000007390,9606.ENSP00000156109,9606.ENSP00000156471,9606.ENSP00000199320,9606.ENSP00000199814,9606.ENSP00000202816,9606.ENSP00000216489,9606.ENSP00000217372,9606.ENSP00000218224,9606.ENSP00000221233,9606.ENSP00000221801,9606.ENSP00000223073,9606.ENSP00000225298,9606.ENSP00000225792,9606.ENSP00000226798,9606.ENSP00000229214,9606.ENSP00000230340,9606.ENSP00000230640,9606.ENSP00000232888,…	TSR3,GPKOW,AQR,DIMT1,RBM22,ESF1,ALKBH1,CDK5RAP1,PQBP1,EXOSC5,FBL,RBM28,UTP18,DDX5,FRG1,KRR1,BYSL,SKIV2L2,RRP9,SYF2,PAPOLG,COIL,DDX39A,SRSF6,MPHOSPH10,RRP36,GLTSCR2,SUGP1,DDX49,NSRP1,DHX35,DGCR14,NOL11,FUS,GRSF1,UTP3,CDK7,CCNH,MPHOSPH6,DDX56,SRSF1,IMP4,RPL35,GTF2H4,TGS1,WDR12,MNAT1,UTP20,UTP6,DHX8,ZC3H3,DGCR8,DDX18,NOP58,PHRF1,CASC3,RBM27,EXOSC7,GTF2H1,RBM6,PRPF6,MFAP1,NOB1,EIF4A3,GEMIN7,DUSP11,IS…
GO Process	GO:1901360	Organic cyclic compound metabolic process	469	3118	0.4	4.48e-78	9606.ENSP00000003100,9606.ENSP00000007390,9606.ENSP00000009041,9606.ENSP00000156109,9606.ENSP00000156471,9606.ENSP00000160827,9606.ENSP00000198767,9606.ENSP00000199320,9606.ENSP00000199814,9606.ENSP00000202816,9606.ENSP00000216117,9606.ENSP00000216297,9606.ENSP00000216367,9606.ENSP00000216489,9606.ENSP00000217372,9606.ENSP00000218224,9606.ENSP00000219097,9606.ENSP00000220849,9606.ENSP00000220913,…	CYP51A1,TSR3,STARD3NL,GPKOW,AQR,KIF22,RRN3,DIMT1,RBM22,ESF1,HMOX1,SUPT16H,POLE2,ALKBH1,CDK5RAP1,PQBP1,ORC6,EIF3E,CHRAC1,EXOSC5,FBL,RPL18A,RBM28,UTP18,RPL19,DDX5,FRG1,POLR3B,KRR1,BYSL,SKIV2L2,RRP9,APOB,SNX17,ORC2,SYF2,PAPOLG,COIL,DDX39A,C19orf43,RIF1,SRSF6,MPHOSPH10,RRP36,EREG,GLTSCR2,SUGP1,DDX49,NSRP1,MTERF1,MBD4,PARP2,DHX35,DGCR14,MLLT1,NOL11,FUS,GRSF1,UTP3,CCNB1,CDK7,CCNH,NT5E,ORC3,MPHOSPH6,EPC…
GO Process	GO:0006364	rRNA processing	125	212	0.99	2.81e-66	9606.ENSP00000007390,9606.ENSP00000199320,9606.ENSP00000202816,9606.ENSP00000221233,9606.ENSP00000221801,9606.ENSP00000225298,9606.ENSP00000226798,9606.ENSP00000229214,9606.ENSP00000230340,9606.ENSP00000230640,9606.ENSP00000232888,9606.ENSP00000244230,9606.ENSP00000244496,9606.ENSP00000246802,9606.ENSP00000247003,9606.ENSP00000253247,9606.ENSP00000254803,9606.ENSP00000258169,9606.ENSP00000258772,…	TSR3,DIMT1,ESF1,EXOSC5,FBL,UTP18,FRG1,KRR1,BYSL,SKIV2L2,RRP9,MPHOSPH10,RRP36,GLTSCR2,DDX49,NOL11,UTP3,MPHOSPH6,DDX56,IMP4,RPL35,WDR12,UTP20,UTP6,DDX18,NOP58,EXOSC7,NOB1,EIF4A3,NAF1,ABT1,NVL,RIOK2,NIFK,FAM207A,UTP15,DCAF13,NOL6,TSR1,PA2G4,WDR3,NSUN5,DHX37,WDR75,DDX10,EXOSC4,RPP25,KRI1,RRP7A,GEMIN4,RRS1,EXOSC3,ISG20L2,DDX54,IMP3,CIRH1A,NOC4L,SUV39H1,RPS7,RRP1B,RPL7,SRFBP1,FCF1,LYAR,DDX21,PES1,C1D,D…
GO Process	GO:0016072	rRNA metabolic process	127	223	0.98	4.27e-66	9606.ENSP00000007390,9606.ENSP00000199320,9606.ENSP00000202816,9606.ENSP00000221233,9606.ENSP00000221801,9606.ENSP00000225298,9606.ENSP00000226798,9606.ENSP00000229214,9606.ENSP00000230340,9606.ENSP00000230640,9606.ENSP00000232888,9606.ENSP00000242784,9606.ENSP00000244230,9606.ENSP00000244496,9606.ENSP00000246802,9606.ENSP00000247003,9606.ENSP00000253247,9606.ENSP00000254803,9606.ENSP00000258169,…	TSR3,DIMT1,ESF1,EXOSC5,FBL,UTP18,FRG1,KRR1,BYSL,SKIV2L2,RRP9,C19orf43,MPHOSPH10,RRP36,GLTSCR2,DDX49,NOL11,UTP3,MPHOSPH6,DDX56,IMP4,RPL35,WDR12,UTP20,UTP6,DDX18,NOP58,EXOSC7,NOB1,EIF4A3,NAF1,ABT1,NVL,RIOK2,NIFK,FAM207A,UTP15,DCAF13,NOL6,TSR1,PA2G4,WDR3,NSUN5,DHX37,WDR75,DDX10,EXOSC4,RPP25,KRI1,RRP7A,GEMIN4,RRS1,EXOSC3,ISG20L2,DDX54,IMP3,CIRH1A,NOC4L,SUV39H1,RPS7,RRP1B,RPL7,SRFBP1,FCF1,LYAR,DDX21,P…
GO Process	GO:0034470	ncRNA processing	142	381	0.8	6.91e-56	9606.ENSP00000007390,9606.ENSP00000199320,9606.ENSP00000202816,9606.ENSP00000216489,9606.ENSP00000217372,9606.ENSP00000221233,9606.ENSP00000221801,9606.ENSP00000225298,9606.ENSP00000226798,9606.ENSP00000229214,9606.ENSP00000230340,9606.ENSP00000230640,9606.ENSP00000232888,9606.ENSP00000244230,9606.ENSP00000244496,9606.ENSP00000246802,9606.ENSP00000247003,9606.ENSP00000253247,9606.ENSP00000254799,…	TSR3,DIMT1,ESF1,ALKBH1,CDK5RAP1,EXOSC5,FBL,UTP18,FRG1,KRR1,BYSL,SKIV2L2,RRP9,MPHOSPH10,RRP36,GLTSCR2,DDX49,NOL11,GRSF1,UTP3,MPHOSPH6,DDX56,IMP4,RPL35,WDR12,UTP20,UTP6,DGCR8,DDX18,NOP58,EXOSC7,NOB1,EIF4A3,NAF1,ABT1,NVL,RIOK2,NIFK,TRMU,FAM207A,UTP15,DCAF13,NOL6,TSR1,PA2G4,WDR3,NSUN5,INTS6,DHX37,WDR75,DDX10,EXOSC4,RPP25,KRI1,RRP7A,GEMIN4,RRS1,EXOSC3,ISG20L2,DDX54,IMP3,CIRH1A,NOC4L,SMAD3,SUV39H1,RPS7…
GO Process	GO:0043170	Macromolecule metabolic process	642	6137	0.24	1.08e-55	9606.ENSP00000007390,9606.ENSP00000035307,9606.ENSP00000156109,9606.ENSP00000156471,9606.ENSP00000160827,9606.ENSP00000198767,9606.ENSP00000199320,9606.ENSP00000199814,9606.ENSP00000202816,9606.ENSP00000216190,9606.ENSP00000216297,9606.ENSP00000216367,9606.ENSP00000216489,9606.ENSP00000216554,9606.ENSP00000216911,9606.ENSP00000217244,9606.ENSP00000217372,9606.ENSP00000218224,9606.ENSP00000219097,…	TSR3,CHPF2,GPKOW,AQR,KIF22,RRN3,DIMT1,RBM22,ESF1,EIF3D,SUPT16H,POLE2,ALKBH1,EIF5,AURKA,CSNK2A1,CDK5RAP1,PQBP1,ORC6,EIF3E,CHRAC1,EXOSC5,FBL,RPL18A,RBM28,SEC61B,DHX33,UTP18,RPL19,CCDC47,DDX5,FRG1,POLR3B,NUP107,KRR1,BYSL,SKIV2L2,NUP155,RRP9,APOB,ORC2,SYF2,PAPOLG,FAM98A,ALG5,COIL,FYTTD1,DDX39A,C19orf43,RIF1,SRSF6,MPHOSPH10,RRP36,EREG,NUP85,GLTSCR2,SUGP1,DDX49,NSRP1,MTERF1,MBD4,PARP2,DHX29,DHX35,DGCR1…
GO Process	GO:0071840	Cellular component organization or biogenesis	602	5633	0.25	2.73e-53	9606.ENSP00000005257,9606.ENSP00000007390,9606.ENSP00000009041,9606.ENSP00000064724,9606.ENSP00000160827,9606.ENSP00000198767,9606.ENSP00000199320,9606.ENSP00000202816,9606.ENSP00000215862,9606.ENSP00000216190,9606.ENSP00000216237,9606.ENSP00000216297,9606.ENSP00000216367,9606.ENSP00000216416,9606.ENSP00000216489,9606.ENSP00000216554,9606.ENSP00000216911,9606.ENSP00000218224,9606.ENSP00000220514,…	RALA,TSR3,STARD3NL,CLDN11,KIF22,RRN3,DIMT1,ESF1,MORC2,EIF3D,L3MBTL2,SUPT16H,POLE2,CNIH1,ALKBH1,EIF5,AURKA,PQBP1,OIP5,EIF3E,CHRAC1,EXOSC5,FBL,MPP6,CAV2,UTP18,GOSR2,CCDC47,FRG1,NUP107,KRR1,BYSL,SKIV2L2,NUP155,RRP9,APOB,CEBPZ,MFN2,FASTKD2,CRIPT,COIL,SEC61A1,RIF1,SRSF6,MPHOSPH10,RRP36,EREG,NUP85,GLTSCR2,DDX49,DLGAP5,MTERF1,CDC42EP1,KNSTRN,ESYT2,DHX29,EIF2S3,PPAN,GRWD1,NOL11,HAUS8,MRPS25,FUS,SMARCC1,U…
GO Process	GO:0044085	Cellular component biogenesis	367	2583	0.38	1.9e-51	9606.ENSP00000007390,9606.ENSP00000064724,9606.ENSP00000198767,9606.ENSP00000199320,9606.ENSP00000202816,9606.ENSP00000216190,9606.ENSP00000216416,9606.ENSP00000216554,9606.ENSP00000216911,9606.ENSP00000220514,9606.ENSP00000220849,9606.ENSP00000221233,9606.ENSP00000221801,9606.ENSP00000222644,9606.ENSP00000222693,9606.ENSP00000225298,9606.ENSP00000225567,9606.ENSP00000226798,9606.ENSP00000229179,…	TSR3,CLDN11,RRN3,DIMT1,ESF1,EIF3D,CNIH1,EIF5,AURKA,OIP5,EIF3E,EXOSC5,FBL,MPP6,CAV2,UTP18,GOSR2,FRG1,NUP107,KRR1,BYSL,SKIV2L2,RRP9,APOB,CEBPZ,MFN2,FASTKD2,COIL,SRSF6,MPHOSPH10,RRP36,NUP85,GLTSCR2,DDX49,DHX29,EIF2S3,PPAN,GRWD1,NOL11,HAUS8,FUS,UTP3,NIP7,FOPNL,EIF2S1,CCNB1,CDK7,CCNH,ORC3,MPHOSPH6,URB2,DDX56,SRSF1,IMP4,LRRC8A,RPL35,GTF2H4,TGS1,KIF23,RSL24D1,KIF11,WDR12,SYT1,MNAT1,UTP20,COX10,UTP6,EIF3…
GO Process	GO:0044237	Cellular metabolic process	717	7513	0.2	1.08e-50	9606.ENSP00000007390,9606.ENSP00000009041,9606.ENSP00000035307,9606.ENSP00000156109,9606.ENSP00000156471,9606.ENSP00000160827,9606.ENSP00000175506,9606.ENSP00000198767,9606.ENSP00000199320,9606.ENSP00000199814,9606.ENSP00000202816,9606.ENSP00000215862,9606.ENSP00000216117,9606.ENSP00000216190,9606.ENSP00000216297,9606.ENSP00000216367,9606.ENSP00000216484,9606.ENSP00000216489,9606.ENSP00000216554,…	TSR3,STARD3NL,CHPF2,GPKOW,AQR,KIF22,ASNS,RRN3,DIMT1,RBM22,ESF1,MORC2,HMOX1,EIF3D,SUPT16H,POLE2,SPTLC2,ALKBH1,EIF5,AURKA,CSNK2A1,CDK5RAP1,PQBP1,ORC6,EIF3E,CHRAC1,EXOSC5,FBL,RPL18A,RBM28,SEC61B,DHX33,UTP18,RPL19,CCDC47,DDX5,FRG1,POLR3B,NUP107,KRR1,BYSL,SKIV2L2,NUP155,RRP9,APOB,ORC2,MFN2,SYF2,PAPOLG,FAM98A,ALG5,COIL,DDX39A,C19orf43,RIF1,SRSF6,MPHOSPH10,RRP36,EREG,NUP85,GLTSCR2,SUGP1,DDX49,NSRP1,SGPP…
GO Process	GO:0006807	Nitrogen compound metabolic process	675	6852	0.22	1.61e-50	9606.ENSP00000007390,9606.ENSP00000035307,9606.ENSP00000156109,9606.ENSP00000156471,9606.ENSP00000160827,9606.ENSP00000175506,9606.ENSP00000198767,9606.ENSP00000199320,9606.ENSP00000199814,9606.ENSP00000202816,9606.ENSP00000216117,9606.ENSP00000216190,9606.ENSP00000216297,9606.ENSP00000216367,9606.ENSP00000216484,9606.ENSP00000216489,9606.ENSP00000216554,9606.ENSP00000216911,9606.ENSP00000217244,…	TSR3,CHPF2,GPKOW,AQR,KIF22,ASNS,RRN3,DIMT1,RBM22,ESF1,HMOX1,EIF3D,SUPT16H,POLE2,SPTLC2,ALKBH1,EIF5,AURKA,CSNK2A1,CDK5RAP1,PQBP1,ORC6,EIF3E,CHRAC1,EXOSC5,FBL,RPL18A,RBM28,SEC61B,DHX33,UTP18,RPL19,CCDC47,DDX5,FRG1,POLR3B,NUP107,KRR1,BYSL,SKIV2L2,NUP155,RRP9,APOB,ORC2,SYF2,PAPOLG,FAM98A,ALG5,COIL,DDX39A,C19orf43,RIF1,SRSF6,MPHOSPH10,RRP36,EREG,NUP85,GLTSCR2,SUGP1,DDX49,NSRP1,SGPP1,MTERF1,MBD4,PARP2,…
GO Process	GO:0034660	ncRNA metabolic process	147	467	0.72	1.64e-50	9606.ENSP00000007390,9606.ENSP00000199320,9606.ENSP00000202816,9606.ENSP00000216489,9606.ENSP00000217372,9606.ENSP00000221233,9606.ENSP00000221801,9606.ENSP00000225298,9606.ENSP00000226798,9606.ENSP00000229214,9606.ENSP00000230340,9606.ENSP00000230640,9606.ENSP00000232888,9606.ENSP00000242784,9606.ENSP00000244230,9606.ENSP00000244496,9606.ENSP00000246802,9606.ENSP00000247003,9606.ENSP00000253247,…	TSR3,DIMT1,ESF1,ALKBH1,CDK5RAP1,EXOSC5,FBL,UTP18,FRG1,KRR1,BYSL,SKIV2L2,RRP9,C19orf43,MPHOSPH10,RRP36,GLTSCR2,DDX49,NOL11,GRSF1,UTP3,MPHOSPH6,DDX56,IMP4,RPL35,WDR12,UTP20,UTP6,MOV10L1,DGCR8,DDX18,NOP58,EXOSC7,NOB1,EIF4A3,NAF1,ABT1,NVL,RIOK2,NIFK,TRMU,FAM207A,UTP15,DCAF13,NOL6,TSR1,PA2G4,WDR3,MEPCE,NSUN5,INTS6,DHX37,WDR75,DDX10,EXOSC4,RPP25,KRI1,RRP7A,GEMIN4,RRS1,EXOSC3,ISG20L2,DDX54,IMP3,CIRH1A,N…
GO Process	GO:0071704	Organic substance metabolic process	721	7755	0.19	1.13e-46	9606.ENSP00000003100,9606.ENSP00000007390,9606.ENSP00000009041,9606.ENSP00000035307,9606.ENSP00000156109,9606.ENSP00000156471,9606.ENSP00000160827,9606.ENSP00000175506,9606.ENSP00000198767,9606.ENSP00000199320,9606.ENSP00000199814,9606.ENSP00000202816,9606.ENSP00000215862,9606.ENSP00000216117,9606.ENSP00000216190,9606.ENSP00000216297,9606.ENSP00000216367,9606.ENSP00000216484,9606.ENSP00000216489,…	CYP51A1,TSR3,STARD3NL,CHPF2,GPKOW,AQR,KIF22,ASNS,RRN3,DIMT1,RBM22,ESF1,MORC2,HMOX1,EIF3D,SUPT16H,POLE2,SPTLC2,ALKBH1,EIF5,AURKA,CSNK2A1,CDK5RAP1,PQBP1,ORC6,EIF3E,CHRAC1,EXOSC5,FBL,RPL18A,RBM28,SEC61B,DHX33,UTP18,RPL19,CCDC47,DDX5,FRG1,POLR3B,NUP107,KRR1,BYSL,SKIV2L2,NUP155,RRP9,APOB,SNX17,ORC2,SYF2,PAPOLG,FAM98A,ALG5,COIL,FYTTD1,DDX39A,C19orf43,RIF1,SRSF6,MPHOSPH10,RRP36,EREG,NUP85,GLTSCR2,SUGP1,…
GO Process	GO:0008152	Metabolic process	751	8298	0.18	1.14e-45	9606.ENSP00000003100,9606.ENSP00000007390,9606.ENSP00000009041,9606.ENSP00000035307,9606.ENSP00000156109,9606.ENSP00000156471,9606.ENSP00000160827,9606.ENSP00000175506,9606.ENSP00000198767,9606.ENSP00000199320,9606.ENSP00000199814,9606.ENSP00000202816,9606.ENSP00000215862,9606.ENSP00000216117,9606.ENSP00000216190,9606.ENSP00000216297,9606.ENSP00000216367,9606.ENSP00000216484,9606.ENSP00000216489,…	CYP51A1,TSR3,STARD3NL,CHPF2,GPKOW,AQR,KIF22,ASNS,RRN3,DIMT1,RBM22,ESF1,MORC2,HMOX1,EIF3D,SUPT16H,POLE2,SPTLC2,ALKBH1,EIF5,AURKA,CSNK2A1,CDK5RAP1,APMAP,PQBP1,ORC6,EIF3E,CHRAC1,EXOSC5,FBL,RPL18A,RBM28,SEC61B,DHX33,UTP18,RPL19,CCDC47,DDX5,FRG1,POLR3B,NUP107,KRR1,BYSL,SKIV2L2,NUP155,RRP9,APOB,SNX17,ORC2,MFN2,SYF2,PAPOLG,FAM98A,ALG5,COIL,FYTTD1,DDX39A,C19orf43,RIF1,SRSF6,MPHOSPH10,RRP36,EREG,NUP85,GLT…
GO Process	GO:0044238	Primary metabolic process	691	7332	0.2	2.69e-45	9606.ENSP00000003100,9606.ENSP00000007390,9606.ENSP00000009041,9606.ENSP00000035307,9606.ENSP00000156109,9606.ENSP00000156471,9606.ENSP00000160827,9606.ENSP00000175506,9606.ENSP00000198767,9606.ENSP00000199320,9606.ENSP00000199814,9606.ENSP00000202816,9606.ENSP00000215862,9606.ENSP00000216190,9606.ENSP00000216297,9606.ENSP00000216367,9606.ENSP00000216484,9606.ENSP00000216489,9606.ENSP00000216554,…	CYP51A1,TSR3,STARD3NL,CHPF2,GPKOW,AQR,KIF22,ASNS,RRN3,DIMT1,RBM22,ESF1,MORC2,EIF3D,SUPT16H,POLE2,SPTLC2,ALKBH1,EIF5,AURKA,CSNK2A1,CDK5RAP1,PQBP1,ORC6,EIF3E,CHRAC1,EXOSC5,FBL,RPL18A,RBM28,SEC61B,DHX33,UTP18,RPL19,CCDC47,DDX5,FRG1,POLR3B,NUP107,KRR1,BYSL,SKIV2L2,NUP155,RRP9,APOB,SNX17,ORC2,SYF2,PAPOLG,FAM98A,ALG5,COIL,DDX39A,C19orf43,RIF1,SRSF6,MPHOSPH10,RRP36,EREG,NUP85,GLTSCR2,SUGP1,DDX49,NSRP1,S…
GO Process	GO:0051276	Chromosome organization	196	1066	0.49	9.5e-38	9606.ENSP00000160827,9606.ENSP00000215862,9606.ENSP00000216237,9606.ENSP00000216297,9606.ENSP00000216367,9606.ENSP00000216911,9606.ENSP00000220514,9606.ENSP00000220913,9606.ENSP00000221801,9606.ENSP00000229179,9606.ENSP00000231498,9606.ENSP00000243326,9606.ENSP00000247191,9606.ENSP00000248643,9606.ENSP00000249776,9606.ENSP00000253237,9606.ENSP00000254480,9606.ENSP00000254803,9606.ENSP00000256442,…	KIF22,MORC2,L3MBTL2,SUPT16H,POLE2,AURKA,OIP5,CHRAC1,FBL,NUP107,NUP155,RIF1,DLGAP5,MTERF1,KNSTRN,GRWD1,SMARCC1,UTP3,CCNB1,ESPL1,EPC2,KAT7,GTF2H4,KIF23,NUP133,RSBN1,USP22,NDC80,KMT2C,SMARCB1,EED,ASF1B,SGOL1,POLQ,GTF2H1,CDK2,RB1,NUF2,CCNA2,CDCA5,MTA2,CENPU,CENPH,SMARCA5,ERCC3,ATAD2,BUB1B,FANCD2,MIS18A,LRWD1,NPM1,WRN,PLK1,CHAF1A,BUB1,ESCO2,ING2,H2AFV,CBX2,C10orf2,MIS18BP1,RBM14,MSL3,AURKB,CHAF1B,NUP9…
GO Process	GO:0016071	mRNA metabolic process	153	678	0.58	1.49e-37	9606.ENSP00000156109,9606.ENSP00000156471,9606.ENSP00000199814,9606.ENSP00000218224,9606.ENSP00000220849,9606.ENSP00000221233,9606.ENSP00000222247,9606.ENSP00000223073,9606.ENSP00000225430,9606.ENSP00000225792,9606.ENSP00000226798,9606.ENSP00000230640,9606.ENSP00000236273,9606.ENSP00000238714,9606.ENSP00000240316,9606.ENSP00000242776,9606.ENSP00000244020,9606.ENSP00000244869,9606.ENSP00000247001,…	GPKOW,AQR,RBM22,PQBP1,EIF3E,EXOSC5,RPL18A,RBM28,RPL19,DDX5,FRG1,SKIV2L2,SYF2,PAPOLG,COIL,DDX39A,SRSF6,EREG,SUGP1,NSRP1,DHX35,DGCR14,FUS,GRSF1,CDK7,CCNH,SRSF1,RPL35,GTF2H4,TGS1,MNAT1,DHX8,ZC3H3,RPL8,PHRF1,CASC3,RBM27,EXOSC7,GTF2H1,RBM6,PRPF6,MFAP1,EIF4A3,GEMIN7,ISY1,RPL37,ZC3H13,CWF19L2,ERCC3,GEMIN5,SCAF4,SNIP1,SLU7,KIAA1429,SF3B3,RPL13,RPL15,USP39,PABPC1,PRPF3,EXOSC4,SNRNP200,GEMIN4,EXOSC3,POLR2L…
GO Process	GO:0042273	Ribosomal large subunit biogenesis	51	72	1.07	8.55e-29	9606.ENSP00000236980,9606.ENSP00000246802,9606.ENSP00000253107,9606.ENSP00000254940,9606.ENSP00000259469,9606.ENSP00000260443,9606.ENSP00000261015,9606.ENSP00000263239,9606.ENSP00000281701,9606.ENSP00000285814,9606.ENSP00000296930,9606.ENSP00000310042,9606.ENSP00000317992,9606.ENSP00000322396,9606.ENSP00000338862,9606.ENSP00000339795,9606.ENSP00000346001,9606.ENSP00000346725,9606.ENSP00000348596,…	FASTKD2,GLTSCR2,PPAN,NIP7,RPL35,RSL24D1,WDR12,DDX18,NVL,NIFK,NPM1,ZNF622,NOC2L,RRS1,BRIX1,RPL7,RPL3,PES1,SDAD1,MAK16,GTPBP4,RRP15,MDN1,ZNHIT6,RPF1,RPL7A,SURF6,RPL10A,EIF6,RPL11,LAS1L,MRTO4,NOL9,PAK1IP1,NOP2,URB1,RPL23A,FTSJ3,RPF2,RPL6,DHX30,EBNA1BP2,NLE1,RPL7L1,RPL35A,WDR74,BOP1,RSL1D1,NOP16,NSA2,ZNHIT3
GO Process	GO:0009987	Cellular process	1052	15024	0.07	5.98e-28	9606.ENSP00000005257,9606.ENSP00000007390,9606.ENSP00000009041,9606.ENSP00000035307,9606.ENSP00000064724,9606.ENSP00000156109,9606.ENSP00000156471,9606.ENSP00000160827,9606.ENSP00000175506,9606.ENSP00000198767,9606.ENSP00000199320,9606.ENSP00000199814,9606.ENSP00000202816,9606.ENSP00000215862,9606.ENSP00000216117,9606.ENSP00000216190,9606.ENSP00000216237,9606.ENSP00000216297,9606.ENSP00000216367,…	RALA,TSR3,STARD3NL,CHPF2,CLDN11,GPKOW,AQR,KIF22,ASNS,RRN3,DIMT1,RBM22,ESF1,MORC2,HMOX1,EIF3D,L3MBTL2,SUPT16H,POLE2,CNIH1,SPTLC2,ALKBH1,EIF5,AURKA,SLCO4A1,CSNK2A1,CDK5RAP1,PQBP1,ORC6,MGA,OIP5,EIF3E,CHRAC1,TNFRSF10A,EXOSC5,FBL,RPL18A,MPP6,CAV2,RBM28,SEC61B,DHX33,UTP18,RPL19,GOSR2,CCDC47,DDX5,FRG1,PANX1,YBX3,POLR3B,NUP107,KRR1,GOLT1B,ZBTB24,BYSL,SKIV2L2,NUP155,RRP9,APOB,SNX17,CEBPZ,SLC1A4,ORC2,MFN2,…
GO Process	GO:0006996	Organelle organization	371	3450	0.26	4e-27	9606.ENSP00000005257,9606.ENSP00000160827,9606.ENSP00000198767,9606.ENSP00000215862,9606.ENSP00000216237,9606.ENSP00000216297,9606.ENSP00000216367,9606.ENSP00000216416,9606.ENSP00000216911,9606.ENSP00000220514,9606.ENSP00000220913,9606.ENSP00000221801,9606.ENSP00000222693,9606.ENSP00000225567,9606.ENSP00000225726,9606.ENSP00000229179,9606.ENSP00000231498,9606.ENSP00000235329,9606.ENSP00000236980,…	RALA,KIF22,RRN3,MORC2,L3MBTL2,SUPT16H,POLE2,CNIH1,AURKA,OIP5,CHRAC1,FBL,CAV2,GOSR2,CCDC47,NUP107,NUP155,MFN2,FASTKD2,CRIPT,SEC61A1,RIF1,EREG,GLTSCR2,DLGAP5,MTERF1,KNSTRN,ESYT2,DHX29,PPAN,GRWD1,HAUS8,SMARCC1,UTP3,NIP7,FOPNL,KRAS,EIF2S1,CCNB1,ESPL1,EPC2,KAT7,TOR1B,GTF2H4,KIF23,RSL24D1,KIF11,NUP133,RSBN1,USP22,NDC80,COX10,MTFR1,DNAJB6,KMT2C,MOV10L1,SMARCB1,EED,ASF1B,SGOL1,POLQ,UBE2S,ATP6V0A1,RAB7A,A…
GO Process	GO:0007049	Cell cycle	193	1313	0.39	1.1e-25	9606.ENSP00000005257,9606.ENSP00000160827,9606.ENSP00000216367,9606.ENSP00000216911,9606.ENSP00000217244,9606.ENSP00000219097,9606.ENSP00000220514,9606.ENSP00000234296,9606.ENSP00000236273,9606.ENSP00000243326,9606.ENSP00000244869,9606.ENSP00000246535,9606.ENSP00000246802,9606.ENSP00000247191,9606.ENSP00000249776,9606.ENSP00000250056,9606.ENSP00000253669,9606.ENSP00000256442,9606.ENSP00000256443,…	RALA,KIF22,POLE2,AURKA,CSNK2A1,ORC6,OIP5,ORC2,SYF2,RIF1,EREG,PDCD2L,GLTSCR2,DLGAP5,KNSTRN,FAM64A,HAUS8,CCNB1,CDK7,ARL8B,CCNH,ORC3,ESPL1,KIF23,KIF11,TOPBP1,MNAT1,USP22,NDC80,CCNT1,RHEB,PKMYT1,MOV10L1,SMARCB1,FAM32A,SGOL1,UBE2S,ANLN,CDK2,RB1,NUF2,SDE2,RHOB,CCNA2,CDCA5,UHRF2,NPAT,CDC123,CENPH,RIOK2,SKA1,BUB1B,FANCD2,PRKAG2,MIS18A,NPM1,ORC5,MELK,PLK1,TPX2,CHAF1A,BIRC5,BUB1,MTBP,ESCO2,ING2,MIS18BP1,FA…
GO Process	GO:0034645	Cellular macromolecule biosynthetic process	218	1592	0.36	1.1e-25	9606.ENSP00000035307,9606.ENSP00000198767,9606.ENSP00000216190,9606.ENSP00000216297,9606.ENSP00000216367,9606.ENSP00000216554,9606.ENSP00000219097,9606.ENSP00000220849,9606.ENSP00000220913,9606.ENSP00000222247,9606.ENSP00000225296,9606.ENSP00000225430,9606.ENSP00000225792,9606.ENSP00000228347,9606.ENSP00000233242,9606.ENSP00000234296,9606.ENSP00000239891,9606.ENSP00000244869,9606.ENSP00000248643,…	CHPF2,RRN3,EIF3D,SUPT16H,POLE2,EIF5,ORC6,EIF3E,CHRAC1,RPL18A,DHX33,RPL19,DDX5,POLR3B,APOB,ORC2,ALG5,EREG,MTERF1,DHX29,MLLT1,EIF2S3,GRWD1,MRPS25,EIF2S1,CCNB1,CDK7,CCNH,ORC3,KAT7,RPL35,GTF2H4,RSL24D1,TOPBP1,MNAT1,ICE2,NDST1,EIF3J,CCNT1,RPL8,ELL,SMARCB1,MED26,POLR1A,POLQ,PHRF1,GPBP1,GTF2H1,CDK2,SDE2,RPL37,ABT1,EGFR,SMARCA5,ERCC3,NIFK,GEMIN5,MED7,MTERF3,ZDHHC5,PDF,LRWD1,EIF4A1,ORC5,WRN,CHAF1A,POLR1D,…
GO Process	GO:0009059	Macromolecule biosynthetic process	220	1643	0.35	8.74e-25	9606.ENSP00000035307,9606.ENSP00000198767,9606.ENSP00000216190,9606.ENSP00000216297,9606.ENSP00000216367,9606.ENSP00000216554,9606.ENSP00000219097,9606.ENSP00000220849,9606.ENSP00000220913,9606.ENSP00000222247,9606.ENSP00000225296,9606.ENSP00000225430,9606.ENSP00000225792,9606.ENSP00000228347,9606.ENSP00000233242,9606.ENSP00000234296,9606.ENSP00000239891,9606.ENSP00000244869,9606.ENSP00000248643,…	CHPF2,RRN3,EIF3D,SUPT16H,POLE2,EIF5,ORC6,EIF3E,CHRAC1,RPL18A,DHX33,RPL19,DDX5,POLR3B,APOB,ORC2,ALG5,EREG,MTERF1,DHX29,MLLT1,EIF2S3,GRWD1,MRPS25,EIF2S1,CCNB1,CDK7,CCNH,ORC3,KAT7,RPL35,GTF2H4,RSL24D1,TOPBP1,MNAT1,ICE2,NDST1,EIF3J,CCNT1,RPL8,ELL,SMARCB1,MED26,POLR1A,POLQ,PHRF1,GPBP1,GTF2H1,CDK2,SDE2,RPL37,ABT1,EGFR,SMARCA5,ERCC3,NIFK,GEMIN5,MED7,MTERF3,ZDHHC5,PDF,LRWD1,EIF4A1,ORC5,WRN,CHAF1A,POLR1D,…
GO Process	GO:0006397	mRNA processing	103	468	0.57	8.58e-24	9606.ENSP00000156109,9606.ENSP00000156471,9606.ENSP00000199814,9606.ENSP00000218224,9606.ENSP00000223073,9606.ENSP00000225792,9606.ENSP00000226798,9606.ENSP00000230640,9606.ENSP00000236273,9606.ENSP00000238714,9606.ENSP00000240316,9606.ENSP00000242776,9606.ENSP00000244020,9606.ENSP00000247001,9606.ENSP00000247026,9606.ENSP00000252011,9606.ENSP00000252137,9606.ENSP00000254108,9606.ENSP00000254799,…	GPKOW,AQR,RBM22,PQBP1,RBM28,DDX5,FRG1,SKIV2L2,SYF2,PAPOLG,COIL,DDX39A,SRSF6,SUGP1,NSRP1,DHX35,DGCR14,FUS,GRSF1,CDK7,CCNH,SRSF1,GTF2H4,TGS1,MNAT1,DHX8,ZC3H3,PHRF1,CASC3,RBM27,GTF2H1,RBM6,PRPF6,MFAP1,EIF4A3,GEMIN7,ISY1,ZC3H13,CWF19L2,ERCC3,GEMIN5,SCAF4,SNIP1,SLU7,KIAA1429,SF3B3,USP39,PABPC1,PRPF3,SNRNP200,GEMIN4,POLR2L,RBM10,SF3B1,DHX15,RBMX2,RRP1B,GTF2F2,RBM5,ZMAT5,HNRNPH1,DDX47,XAB2,WTAP,ADARB1,Z…
GO Process	GO:0044260	Cellular macromolecule metabolic process	466	4976	0.2	2.99e-23	9606.ENSP00000035307,9606.ENSP00000156471,9606.ENSP00000160827,9606.ENSP00000198767,9606.ENSP00000199320,9606.ENSP00000216190,9606.ENSP00000216297,9606.ENSP00000216367,9606.ENSP00000216489,9606.ENSP00000216554,9606.ENSP00000216911,9606.ENSP00000217244,9606.ENSP00000219097,9606.ENSP00000220849,9606.ENSP00000220913,9606.ENSP00000221233,9606.ENSP00000221801,9606.ENSP00000222247,9606.ENSP00000223641,…	CHPF2,AQR,KIF22,RRN3,DIMT1,EIF3D,SUPT16H,POLE2,ALKBH1,EIF5,AURKA,CSNK2A1,ORC6,EIF3E,CHRAC1,EXOSC5,FBL,RPL18A,SEC61B,DHX33,RPL19,CCDC47,DDX5,POLR3B,NUP107,SKIV2L2,NUP155,APOB,ORC2,FAM98A,ALG5,C19orf43,RIF1,EREG,NUP85,GLTSCR2,MTERF1,MBD4,PARP2,DHX29,MLLT1,EIF2S3,GRWD1,MRPS25,KRAS,CCDC59,EIF2S1,CCNB1,CDK7,CCNH,NT5E,ORC3,EPC2,NUPL2,KAT7,LRRC8A,RPL35,GTF2H4,TGS1,DCUN1D5,RSL24D1,TOPBP1,MNAT1,NUP133,LIA…
GO Process	GO:0007059	Chromosome segregation	76	268	0.68	8.94e-23	9606.ENSP00000160827,9606.ENSP00000220514,9606.ENSP00000247191,9606.ENSP00000249776,9606.ENSP00000256442,9606.ENSP00000256496,9606.ENSP00000257934,9606.ENSP00000260363,9606.ENSP00000261597,9606.ENSP00000263753,9606.ENSP00000267163,9606.ENSP00000271452,9606.ENSP00000275517,9606.ENSP00000283006,9606.ENSP00000285116,9606.ENSP00000287598,9606.ENSP00000287647,9606.ENSP00000290130,9606.ENSP00000300093,…	KIF22,OIP5,DLGAP5,KNSTRN,CCNB1,ARL8B,ESPL1,KIF23,NDC80,SGOL1,RB1,NUF2,CDCA5,CENPH,SKA1,BUB1B,FANCD2,MIS18A,PLK1,BIRC5,BUB1,ESCO2,AURKB,RMI1,PIBF1,PINX1,RRS1,SPAG5,NCAPD2,GSG2,CDCA2,SIRT7,SKA2,CASC5,CENPQ,CDK5RAP2,SMC4,SGOL2,MCMBP,SMC5,INO80,CENPF,NEK2,KIF14,BUB3,TTK,PSRC1,NDC1,KIF2C,CDC20,CDCA8,SRPK1,KIF4A,STAG1,CENPN,PRC1,ZNF207,INCENP,CENPK,AKAP8L,SEH1L,DDX3X,SUN1,NCAPG2,KIFC1,RACGAP1,TOP2A,HJU…
GO Process	GO:0019080	Viral gene expression	54	132	0.84	8.86e-22	9606.ENSP00000216190,9606.ENSP00000222247,9606.ENSP00000225430,9606.ENSP00000229179,9606.ENSP00000231498,9606.ENSP00000245544,9606.ENSP00000258742,9606.ENSP00000259469,9606.ENSP00000261396,9606.ENSP00000262584,9606.ENSP00000274242,9606.ENSP00000285968,9606.ENSP00000295119,9606.ENSP00000307889,9606.ENSP00000309334,9606.ENSP00000310668,9606.ENSP00000316032,9606.ENSP00000339095,9606.ENSP00000339795,…	EIF3D,RPL18A,RPL19,NUP107,NUP155,NUP85,NUPL2,RPL35,NUP133,RPL8,RPL37,NUP205,NUP35,RPL13,RPL15,NUP93,NUP98,RPS7,RPL7,NUP50,RPL3,RPL27A,RPL21,RPL22,EIF3B,NDC1,RPL7A,NUP188,RPL10A,RPL11,NUP160,RPL13A,POM121,RAE1,RPS8,SEH1L,RPL31,RPL23A,RPL17,RPL9,RPL6,RPL32,RPL37A,RPL35A,RPL23,SPCS3,RPL30,NUP153,RPL18,NUP37,RPL28,RPL27,SPCS1,POM121C
GO Process	GO:0019083	Viral transcription	50	115	0.86	5.2e-21	9606.ENSP00000222247,9606.ENSP00000225430,9606.ENSP00000229179,9606.ENSP00000231498,9606.ENSP00000245544,9606.ENSP00000258742,9606.ENSP00000259469,9606.ENSP00000261396,9606.ENSP00000262584,9606.ENSP00000274242,9606.ENSP00000285968,9606.ENSP00000295119,9606.ENSP00000307889,9606.ENSP00000309334,9606.ENSP00000310668,9606.ENSP00000316032,9606.ENSP00000339095,9606.ENSP00000339795,9606.ENSP00000345895,…	RPL18A,RPL19,NUP107,NUP155,NUP85,NUPL2,RPL35,NUP133,RPL8,RPL37,NUP205,NUP35,RPL13,RPL15,NUP93,NUP98,RPS7,RPL7,NUP50,RPL3,RPL27A,RPL21,RPL22,NDC1,RPL7A,NUP188,RPL10A,RPL11,NUP160,RPL13A,POM121,RAE1,RPS8,SEH1L,RPL31,RPL23A,RPL17,RPL9,RPL6,RPL32,RPL37A,RPL35A,RPL23,RPL30,NUP153,RPL18,NUP37,RPL28,RPL27,POM121C
GO Process	GO:0010468	Regulation of gene expression	445	4813	0.19	1.13e-20	9606.ENSP00000198767,9606.ENSP00000199320,9606.ENSP00000199814,9606.ENSP00000215862,9606.ENSP00000216117,9606.ENSP00000216190,9606.ENSP00000216237,9606.ENSP00000216297,9606.ENSP00000216489,9606.ENSP00000216554,9606.ENSP00000216911,9606.ENSP00000217372,9606.ENSP00000218224,9606.ENSP00000219905,9606.ENSP00000220849,9606.ENSP00000221233,9606.ENSP00000222247,9606.ENSP00000225296,9606.ENSP00000225430,…	RRN3,DIMT1,RBM22,MORC2,HMOX1,EIF3D,L3MBTL2,SUPT16H,ALKBH1,EIF5,AURKA,CDK5RAP1,PQBP1,MGA,EIF3E,EXOSC5,RPL18A,DHX33,RPL19,DDX5,PANX1,YBX3,POLR3B,NUP107,ZBTB24,NUP155,APOB,CEBPZ,ORC2,FASTKD2,FAM98A,RIF1,SRSF6,EREG,NUP85,GLTSCR2,DDX49,NSRP1,DLGAP5,KLF2,MTERF1,FXR2,EAPP,KLF16,DHX29,SCML2,SAFB2,MLLT1,EIF2S3,NOL11,FUS,SMARCC1,GRSF1,KRAS,EIF2S1,CCNB1,CDK7,SLC38A2,CCNH,PHC2,EPC2,NUPL2,SRSF1,KAT7,RPL35,GTF…
GO Process	GO:0016043	Cellular component organization	485	5447	0.17	5.48e-20	9606.ENSP00000005257,9606.ENSP00000009041,9606.ENSP00000064724,9606.ENSP00000160827,9606.ENSP00000198767,9606.ENSP00000215862,9606.ENSP00000216190,9606.ENSP00000216237,9606.ENSP00000216297,9606.ENSP00000216367,9606.ENSP00000216416,9606.ENSP00000216489,9606.ENSP00000216554,9606.ENSP00000216911,9606.ENSP00000218224,9606.ENSP00000220514,9606.ENSP00000220849,9606.ENSP00000220913,9606.ENSP00000221801,…	RALA,STARD3NL,CLDN11,KIF22,RRN3,MORC2,EIF3D,L3MBTL2,SUPT16H,POLE2,CNIH1,ALKBH1,EIF5,AURKA,PQBP1,OIP5,EIF3E,CHRAC1,FBL,MPP6,CAV2,GOSR2,CCDC47,NUP107,NUP155,APOB,MFN2,FASTKD2,CRIPT,COIL,SEC61A1,RIF1,SRSF6,EREG,NUP85,GLTSCR2,DLGAP5,MTERF1,CDC42EP1,KNSTRN,ESYT2,DHX29,EIF2S3,PPAN,GRWD1,HAUS8,MRPS25,FUS,SMARCC1,UTP3,NIP7,FOPNL,KRAS,EIF2S1,CCNB1,CDK7,CCNH,ORC3,ESPL1,EPC2,SRSF1,KAT7,LRRC8A,TOR1B,GTF2H4,T…
GO Process	GO:0043933	Protein-containing complex subunit organization	196	1539	0.33	1.87e-19	9606.ENSP00000198767,9606.ENSP00000216190,9606.ENSP00000216297,9606.ENSP00000216416,9606.ENSP00000216554,9606.ENSP00000220514,9606.ENSP00000220849,9606.ENSP00000222644,9606.ENSP00000225567,9606.ENSP00000229179,9606.ENSP00000233242,9606.ENSP00000236980,9606.ENSP00000240316,9606.ENSP00000244020,9606.ENSP00000246802,9606.ENSP00000251636,9606.ENSP00000253039,9606.ENSP00000253107,9606.ENSP00000253237,…	RRN3,EIF3D,SUPT16H,CNIH1,EIF5,OIP5,EIF3E,MPP6,GOSR2,NUP107,APOB,FASTKD2,COIL,SRSF6,GLTSCR2,DHX29,EIF2S3,PPAN,GRWD1,MRPS25,FUS,SMARCC1,CCNB1,CDK7,CCNH,ORC3,SRSF1,LRRC8A,GTF2H4,TGS1,RSL24D1,SYT1,MNAT1,LRP6,NUP133,COX10,SCARB1,EIF3J,DHX8,SMARCB1,ASF1B,POLQ,UBE2S,ANLN,GTF2H1,PRPF6,NDUFA9,GEMIN7,ISY1,NAF1,HIGD2A,ABT1,NDUFB11,SIGMAR1,CDC123,CENPU,CENPH,SMARCA5,ERCC3,NIFK,GEMIN5,NUP205,MIS18A,TMEM199,NU…
GO Process	GO:0051301	Cell division	97	493	0.52	2.49e-19	9606.ENSP00000005257,9606.ENSP00000216911,9606.ENSP00000220514,9606.ENSP00000249776,9606.ENSP00000250056,9606.ENSP00000253669,9606.ENSP00000256442,9606.ENSP00000256443,9606.ENSP00000256496,9606.ENSP00000257934,9606.ENSP00000260363,9606.ENSP00000260731,9606.ENSP00000261597,9606.ENSP00000261900,9606.ENSP00000263753,9606.ENSP00000264552,9606.ENSP00000265748,9606.ENSP00000266970,9606.ENSP00000267163,…	RALA,AURKA,OIP5,KNSTRN,FAM64A,HAUS8,CCNB1,CDK7,ARL8B,ESPL1,KIF23,KIF11,NDC80,CCNT1,SGOL1,UBE2S,ANLN,CDK2,RB1,NUF2,SDE2,RHOB,CCNA2,CDCA5,CDC123,SKA1,BUB1B,MIS18A,PLK1,TPX2,BIRC5,BUB1,ING2,MIS18BP1,USP39,AURKB,CDC25C,TACC1,SPAG5,NCAPD2,SPECC1L,TACC3,SENP5,CDCA2,SKA2,CASC5,GNAI1,SDCCAG3,SMC4,SGOL2,MCMBP,ZNF830,C9orf114,SMC5,INO80,AHCTF1,CENPF,NEK2,KIF14,ASPM,BUB3,PSRC1,CEP55,KIF20B,KIF2C,CDC20,CDCA8…
GO Process	GO:1903047	Mitotic cell cycle process	110	616	0.48	2.99e-19	9606.ENSP00000160827,9606.ENSP00000216367,9606.ENSP00000216911,9606.ENSP00000219097,9606.ENSP00000234296,9606.ENSP00000236273,9606.ENSP00000246802,9606.ENSP00000247191,9606.ENSP00000249776,9606.ENSP00000253669,9606.ENSP00000256442,9606.ENSP00000256443,9606.ENSP00000256897,9606.ENSP00000257789,9606.ENSP00000257934,9606.ENSP00000260363,9606.ENSP00000260731,9606.ENSP00000260810,9606.ENSP00000261245,…	KIF22,POLE2,AURKA,ORC6,ORC2,SYF2,GLTSCR2,DLGAP5,KNSTRN,HAUS8,CCNB1,CDK7,CCNH,ORC3,ESPL1,KIF23,KIF11,TOPBP1,MNAT1,NDC80,PKMYT1,SGOL1,UBE2S,ANLN,CDK2,RB1,NUF2,RHOB,CCNA2,CDCA5,NPAT,CENPH,BUB1B,FANCD2,ORC5,MELK,PLK1,TPX2,BIRC5,BUB1,AURKB,PIBF1,PINX1,CDC25C,TACC1,RRS1,POLE,SPAG5,NCAPD2,GSG2,TACC3,CUL1,SIRT7,CDK5RAP2,OFD1,BLM,SMC4,SGOL2,RRM2,IQGAP3,ZNF830,INO80,CENPF,NEK2,KIF14,BUB3,TTK,PSRC1,CEP55,OR…
GO Process	GO:0034622	Cellular protein-containing complex assembly	130	816	0.43	3.3e-19	9606.ENSP00000198767,9606.ENSP00000216190,9606.ENSP00000216554,9606.ENSP00000220514,9606.ENSP00000220849,9606.ENSP00000229179,9606.ENSP00000236980,9606.ENSP00000240316,9606.ENSP00000244020,9606.ENSP00000246802,9606.ENSP00000251636,9606.ENSP00000253039,9606.ENSP00000253107,9606.ENSP00000253237,9606.ENSP00000256443,9606.ENSP00000256897,9606.ENSP00000257789,9606.ENSP00000258962,9606.ENSP00000259895,…	RRN3,EIF3D,EIF5,OIP5,EIF3E,NUP107,FASTKD2,COIL,SRSF6,GLTSCR2,DHX29,EIF2S3,PPAN,GRWD1,CDK7,CCNH,ORC3,SRSF1,GTF2H4,TGS1,RSL24D1,MNAT1,COX10,EIF3J,SMARCB1,ASF1B,UBE2S,ANLN,GTF2H1,PRPF6,NDUFA9,GEMIN7,ISY1,NAF1,HIGD2A,ABT1,NDUFB11,CENPU,CENPH,SMARCA5,ERCC3,GEMIN5,NUP205,MIS18A,TMEM199,NPM1,SLU7,TPX2,CHAF1A,SLC25A33,MIS18BP1,NUP93,USP39,CLU,PRPF3,CHAF1B,NUP98,SNRNP200,MAP7D3,RRP7A,GEMIN4,RRS1,PSMG1,SMA…
GO Process	GO:0000819	Sister chromatid segregation	50	133	0.8	7.16e-19	9606.ENSP00000160827,9606.ENSP00000247191,9606.ENSP00000249776,9606.ENSP00000256442,9606.ENSP00000257934,9606.ENSP00000260363,9606.ENSP00000261597,9606.ENSP00000263753,9606.ENSP00000267163,9606.ENSP00000271452,9606.ENSP00000275517,9606.ENSP00000287598,9606.ENSP00000300093,9606.ENSP00000302530,9606.ENSP00000306999,9606.ENSP00000313950,9606.ENSP00000317144,9606.ENSP00000318966,9606.ENSP00000322396,…	KIF22,DLGAP5,KNSTRN,CCNB1,ESPL1,KIF23,NDC80,SGOL1,RB1,NUF2,CDCA5,BUB1B,PLK1,BUB1,ESCO2,AURKB,PIBF1,PINX1,RRS1,SPAG5,NCAPD2,GSG2,SMC4,SGOL2,MCMBP,SMC5,INO80,NEK2,KIF14,BUB3,PSRC1,KIF2C,CDC20,CDCA8,KIF4A,STAG1,PRC1,ZNF207,INCENP,CENPK,AKAP8L,SEH1L,NCAPG2,KIFC1,RACGAP1,TOP2A,NCAPD3,NUSAP1,KIF18B,TTN
GO Process	GO:0008380	RNA splicing	85	396	0.56	7.39e-19	9606.ENSP00000156109,9606.ENSP00000156471,9606.ENSP00000199814,9606.ENSP00000218224,9606.ENSP00000223073,9606.ENSP00000225792,9606.ENSP00000226798,9606.ENSP00000230640,9606.ENSP00000236273,9606.ENSP00000240316,9606.ENSP00000242776,9606.ENSP00000244020,9606.ENSP00000244230,9606.ENSP00000247001,9606.ENSP00000247026,9606.ENSP00000252011,9606.ENSP00000252137,9606.ENSP00000254108,9606.ENSP00000258962,…	GPKOW,AQR,RBM22,PQBP1,RBM28,DDX5,FRG1,SKIV2L2,SYF2,COIL,DDX39A,SRSF6,MPHOSPH10,SUGP1,NSRP1,DHX35,DGCR14,FUS,SRSF1,TGS1,DHX8,CASC3,RBM6,PRPF6,MFAP1,EIF4A3,GEMIN7,ISY1,ZC3H13,CWF19L2,GEMIN5,SNIP1,SLU7,KIAA1429,SF3B3,USP39,PABPC1,PRPF3,SNRNP200,GEMIN4,POLR2L,RBM10,SF3B1,DHX15,RBMX2,RRP1B,GTF2F2,RBM5,ZMAT5,HNRNPH1,DDX47,XAB2,WTAP,ZNF830,TTF2,SMNDC1,SYNCRIP,PTBP2,RBMX,YBX1,PPIE,SRSF3,SRPK1,PRPF4,DHX16…
GO Process	GO:0022618	Ribonucleoprotein complex assembly	58	186	0.72	8.12e-19	9606.ENSP00000216190,9606.ENSP00000216554,9606.ENSP00000220849,9606.ENSP00000236980,9606.ENSP00000240316,9606.ENSP00000244020,9606.ENSP00000246802,9606.ENSP00000251636,9606.ENSP00000253039,9606.ENSP00000253107,9606.ENSP00000258962,9606.ENSP00000260129,9606.ENSP00000260443,9606.ENSP00000261868,9606.ENSP00000266079,9606.ENSP00000270257,9606.ENSP00000273541,9606.ENSP00000274054,9606.ENSP00000274849,…	EIF3D,EIF5,EIF3E,FASTKD2,COIL,SRSF6,GLTSCR2,DHX29,EIF2S3,PPAN,SRSF1,TGS1,RSL24D1,EIF3J,PRPF6,GEMIN7,ISY1,NAF1,ABT1,GEMIN5,SLU7,USP39,PRPF3,SNRNP200,RRP7A,GEMIN4,RRS1,SF3B1,BRIX1,RBM5,RPL3,XAB2,EIF3B,CDC73,MDN1,PTBP2,ZNHIT6,RBMX,SRPK1,EIF6,RPL11,EIF2S2,MRTO4,CRNKL1,SF1,NUFIP1,AK6,NOP2,RPL23A,RPF2,RPL6,DHX30,NLE1,PUF60,CELF1,DICER1,BOP1,ZNHIT3
GO Process	GO:0071826	Ribonucleoprotein complex subunit organization	59	193	0.71	8.12e-19	9606.ENSP00000216190,9606.ENSP00000216554,9606.ENSP00000220849,9606.ENSP00000236980,9606.ENSP00000240316,9606.ENSP00000244020,9606.ENSP00000246802,9606.ENSP00000251636,9606.ENSP00000253039,9606.ENSP00000253107,9606.ENSP00000258962,9606.ENSP00000260129,9606.ENSP00000260443,9606.ENSP00000261868,9606.ENSP00000262415,9606.ENSP00000266079,9606.ENSP00000270257,9606.ENSP00000273541,9606.ENSP00000274054,…	EIF3D,EIF5,EIF3E,FASTKD2,COIL,SRSF6,GLTSCR2,DHX29,EIF2S3,PPAN,SRSF1,TGS1,RSL24D1,EIF3J,DHX8,PRPF6,GEMIN7,ISY1,NAF1,ABT1,GEMIN5,SLU7,USP39,PRPF3,SNRNP200,RRP7A,GEMIN4,RRS1,SF3B1,BRIX1,RBM5,RPL3,XAB2,EIF3B,CDC73,MDN1,PTBP2,ZNHIT6,RBMX,SRPK1,EIF6,RPL11,EIF2S2,MRTO4,CRNKL1,SF1,NUFIP1,AK6,NOP2,RPL23A,RPF2,RPL6,DHX30,NLE1,PUF60,CELF1,DICER1,BOP1,ZNHIT3
GO Process	GO:0006325	Chromatin organization	118	713	0.44	1.82e-18	9606.ENSP00000215862,9606.ENSP00000216237,9606.ENSP00000216297,9606.ENSP00000216911,9606.ENSP00000220514,9606.ENSP00000220913,9606.ENSP00000221801,9606.ENSP00000243326,9606.ENSP00000253237,9606.ENSP00000254480,9606.ENSP00000254803,9606.ENSP00000256442,9606.ENSP00000258484,9606.ENSP00000259021,9606.ENSP00000261441,9606.ENSP00000261497,9606.ENSP00000262189,9606.ENSP00000263121,9606.ENSP00000263360,…	MORC2,L3MBTL2,SUPT16H,AURKA,OIP5,CHRAC1,FBL,RIF1,GRWD1,SMARCC1,UTP3,CCNB1,EPC2,KAT7,RSBN1,USP22,KMT2C,SMARCB1,EED,ASF1B,CDK2,RB1,CCNA2,MTA2,CENPU,CENPH,SMARCA5,ATAD2,MIS18A,LRWD1,NPM1,CHAF1A,ING2,H2AFV,CBX2,MIS18BP1,RBM14,MSL3,AURKB,CHAF1B,SUZ12,NOC2L,EZH2,ING3,ING5,SMARCE1,GSG2,MINA,SIRT7,BRWD1,CASC5,CBX3,CENPQ,SUV39H1,SPTY2D1,KAT5,BAZ1B,SUV39H2,ERCC6,MCRS1,BRPF3,DNMT1,TRRAP,BAZ1A,JADE2,INO80,CD…
GO Process	GO:0022402	Cell cycle process	143	976	0.39	2.26e-18	9606.ENSP00000160827,9606.ENSP00000216367,9606.ENSP00000216911,9606.ENSP00000219097,9606.ENSP00000234296,9606.ENSP00000236273,9606.ENSP00000244869,9606.ENSP00000246802,9606.ENSP00000247191,9606.ENSP00000249776,9606.ENSP00000253669,9606.ENSP00000256442,9606.ENSP00000256443,9606.ENSP00000256897,9606.ENSP00000257789,9606.ENSP00000257934,9606.ENSP00000260363,9606.ENSP00000260731,9606.ENSP00000260810,…	KIF22,POLE2,AURKA,ORC6,ORC2,SYF2,EREG,GLTSCR2,DLGAP5,KNSTRN,HAUS8,CCNB1,CDK7,CCNH,ORC3,ESPL1,KIF23,KIF11,TOPBP1,MNAT1,NDC80,RHEB,PKMYT1,MOV10L1,SGOL1,UBE2S,ANLN,CDK2,RB1,NUF2,RHOB,CCNA2,CDCA5,NPAT,CDC123,CENPH,BUB1B,FANCD2,PRKAG2,NPM1,ORC5,MELK,PLK1,TPX2,BIRC5,BUB1,MTBP,ESCO2,ING2,ATAD5,AURKB,RMI1,PIBF1,PINX1,EZH2,CDC25C,TACC1,RRS1,POLE,SPAG5,NCAPD2,GSG2,TACC3,CUL1,SIRT7,SMAD3,CASC5,RAD54B,CENPQ,…
GO Process	GO:0065003	Protein-containing complex assembly	171	1293	0.35	3.3e-18	9606.ENSP00000198767,9606.ENSP00000216190,9606.ENSP00000216416,9606.ENSP00000216554,9606.ENSP00000220514,9606.ENSP00000220849,9606.ENSP00000222644,9606.ENSP00000225567,9606.ENSP00000229179,9606.ENSP00000233242,9606.ENSP00000236980,9606.ENSP00000240316,9606.ENSP00000244020,9606.ENSP00000246802,9606.ENSP00000251636,9606.ENSP00000253039,9606.ENSP00000253107,9606.ENSP00000253237,9606.ENSP00000254108,…	RRN3,EIF3D,CNIH1,EIF5,OIP5,EIF3E,MPP6,GOSR2,NUP107,APOB,FASTKD2,COIL,SRSF6,GLTSCR2,DHX29,EIF2S3,PPAN,GRWD1,FUS,CCNB1,CDK7,CCNH,ORC3,SRSF1,LRRC8A,GTF2H4,TGS1,RSL24D1,SYT1,MNAT1,COX10,EIF3J,SMARCB1,ASF1B,POLQ,UBE2S,ANLN,GTF2H1,PRPF6,NDUFA9,GEMIN7,ISY1,NAF1,HIGD2A,ABT1,NDUFB11,SIGMAR1,CDC123,CENPU,CENPH,SMARCA5,ERCC3,NIFK,GEMIN5,NUP205,MIS18A,TMEM199,NPM1,SLU7,TPX2,CHAF1A,KCTD5,SLC25A33,C10orf2,MIS1…
GO Process	GO:0098813	Nuclear chromosome segregation	60	209	0.68	4.58e-18	9606.ENSP00000160827,9606.ENSP00000247191,9606.ENSP00000249776,9606.ENSP00000256442,9606.ENSP00000257934,9606.ENSP00000260363,9606.ENSP00000261597,9606.ENSP00000263753,9606.ENSP00000267163,9606.ENSP00000271452,9606.ENSP00000275517,9606.ENSP00000287598,9606.ENSP00000287647,9606.ENSP00000300093,9606.ENSP00000302530,9606.ENSP00000306999,9606.ENSP00000313950,9606.ENSP00000317039,9606.ENSP00000317144,…	KIF22,DLGAP5,KNSTRN,CCNB1,ESPL1,KIF23,NDC80,SGOL1,RB1,NUF2,CDCA5,BUB1B,FANCD2,PLK1,BUB1,ESCO2,AURKB,RMI1,PIBF1,PINX1,RRS1,SPAG5,NCAPD2,GSG2,SIRT7,CASC5,CENPQ,SMC4,SGOL2,MCMBP,SMC5,INO80,CENPF,NEK2,KIF14,BUB3,TTK,PSRC1,NDC1,KIF2C,CDC20,CDCA8,KIF4A,STAG1,PRC1,ZNF207,INCENP,CENPK,AKAP8L,SEH1L,SUN1,NCAPG2,KIFC1,RACGAP1,TOP2A,NCAPD3,NUSAP1,KIF18B,TTN,FAM83D
GO Process	GO:0060255	Regulation of macromolecule metabolic process	539	6407	0.15	5.09e-18	9606.ENSP00000003100,9606.ENSP00000198767,9606.ENSP00000199320,9606.ENSP00000199814,9606.ENSP00000215862,9606.ENSP00000216117,9606.ENSP00000216190,9606.ENSP00000216237,9606.ENSP00000216297,9606.ENSP00000216489,9606.ENSP00000216554,9606.ENSP00000216911,9606.ENSP00000217244,9606.ENSP00000217372,9606.ENSP00000218224,9606.ENSP00000219905,9606.ENSP00000220849,9606.ENSP00000221132,9606.ENSP00000221233,…	CYP51A1,RRN3,DIMT1,RBM22,MORC2,HMOX1,EIF3D,L3MBTL2,SUPT16H,ALKBH1,EIF5,AURKA,CSNK2A1,CDK5RAP1,PQBP1,MGA,EIF3E,TNFRSF10A,EXOSC5,RPL18A,CAV2,RBM28,DHX33,RPL19,DDX5,PANX1,YBX3,POLR3B,NUP107,ZBTB24,NUP155,APOB,CEBPZ,ORC2,FASTKD2,FAM98A,RIF1,SRSF6,EREG,NUP85,GLTSCR2,DDX49,NSRP1,DLGAP5,KLF2,MTERF1,FXR2,EAPP,KLF16,DHX29,SCML2,SAFB2,MLLT1,EIF2S3,NOL11,FUS,SMARCC1,GRSF1,KRAS,EIF2S1,CCNB1,CDK7,SLC38A2,CCNH…
GO Process	GO:0000460	Maturation of 5.8s rrna	29	34	1.15	1.24e-17	9606.ENSP00000230640,9606.ENSP00000258169,9606.ENSP00000261015,9606.ENSP00000261637,9606.ENSP00000265564,9606.ENSP00000274849,9606.ENSP00000315476,9606.ENSP00000320917,9606.ENSP00000322396,9606.ENSP00000323046,9606.ENSP00000344393,9606.ENSP00000346725,9606.ENSP00000348107,9606.ENSP00000353246,9606.ENSP00000355899,9606.ENSP00000359688,9606.ENSP00000361433,9606.ENSP00000363574,9606.ENSP00000363944,…	SKIV2L2,MPHOSPH6,WDR12,UTP20,EXOSC7,ABT1,EXOSC4,KRI1,RRS1,EXOSC3,FCF1,PES1,C1D,MAK16,RRP15,RPF1,EXOSC2,EIF6,LAS1L,EXOSC10,NOL9,EXOSC9,RCL1,URB1,EXOSC8,FTSJ3,NOP14,BOP1,NSA2
GO Process	GO:0000278	Mitotic cell cycle	114	695	0.44	1.44e-17	9606.ENSP00000160827,9606.ENSP00000216367,9606.ENSP00000216911,9606.ENSP00000219097,9606.ENSP00000234296,9606.ENSP00000236273,9606.ENSP00000246802,9606.ENSP00000247191,9606.ENSP00000249776,9606.ENSP00000253669,9606.ENSP00000256442,9606.ENSP00000256443,9606.ENSP00000256897,9606.ENSP00000257789,9606.ENSP00000257934,9606.ENSP00000260363,9606.ENSP00000260731,9606.ENSP00000260810,9606.ENSP00000261245,…	KIF22,POLE2,AURKA,ORC6,ORC2,SYF2,GLTSCR2,DLGAP5,KNSTRN,HAUS8,CCNB1,CDK7,CCNH,ORC3,ESPL1,KIF23,KIF11,TOPBP1,MNAT1,NDC80,PKMYT1,SGOL1,UBE2S,ANLN,CDK2,RB1,NUF2,RHOB,CCNA2,CDCA5,NPAT,CENPH,SKA1,BUB1B,FANCD2,ORC5,MELK,PLK1,TPX2,BIRC5,BUB1,AURKB,PIBF1,PINX1,CDC25C,TACC1,RRS1,POLE,SPAG5,NCAPD2,GSG2,TACC3,CUL1,SIRT7,SKA2,CDK5RAP2,OFD1,BLM,SMC4,SGOL2,RRM2,IQGAP3,ZNF830,INO80,CENPF,NEK2,KIF14,BUB3,TTK,PSRC…
GO Process	GO:0006413	Translational initiation	49	141	0.77	2.12e-17	9606.ENSP00000216190,9606.ENSP00000216554,9606.ENSP00000220849,9606.ENSP00000222247,9606.ENSP00000225296,9606.ENSP00000225430,9606.ENSP00000251636,9606.ENSP00000253039,9606.ENSP00000256383,9606.ENSP00000259469,9606.ENSP00000261868,9606.ENSP00000262584,9606.ENSP00000274242,9606.ENSP00000293831,9606.ENSP00000307889,9606.ENSP00000309334,9606.ENSP00000313007,9606.ENSP00000339095,9606.ENSP00000339795,…	EIF3D,EIF5,EIF3E,RPL18A,DHX33,RPL19,DHX29,EIF2S3,EIF2S1,RPL35,EIF3J,RPL8,RPL37,EIF4A1,RPL13,RPL15,PABPC1,RPS7,RPL7,RPL3,RPL27A,RPL21,RPL22,EIF3B,RPL7A,RPL10A,EIF6,RPL11,EIF2S2,EIF1AX,RPL13A,RPS8,DDX3X,RPL31,RBM4,RPL23A,RPL17,RPL9,RPL6,EIF4G1,RPL32,RPL37A,RPL35A,RPL23,RPL30,EIF4G2,RPL18,RPL28,RPL27
GO Process	GO:0140014	Mitotic nuclear division	51	156	0.74	3.23e-17	9606.ENSP00000160827,9606.ENSP00000216911,9606.ENSP00000247191,9606.ENSP00000249776,9606.ENSP00000256442,9606.ENSP00000257934,9606.ENSP00000260363,9606.ENSP00000260731,9606.ENSP00000261597,9606.ENSP00000263753,9606.ENSP00000264552,9606.ENSP00000267163,9606.ENSP00000271452,9606.ENSP00000275517,9606.ENSP00000300093,9606.ENSP00000300403,9606.ENSP00000301633,9606.ENSP00000313950,9606.ENSP00000317144,…	KIF22,AURKA,DLGAP5,KNSTRN,CCNB1,ESPL1,KIF23,KIF11,NDC80,SGOL1,UBE2S,RB1,NUF2,CDCA5,PLK1,TPX2,BIRC5,AURKB,PIBF1,PINX1,RRS1,SPAG5,NCAPD2,GSG2,SIRT7,SMC4,SGOL2,INO80,NEK2,KIF14,BUB3,PSRC1,KIF2C,CDC20,CDCA8,KIF4A,STAG1,PRC1,ZNF207,INCENP,CDK1,CENPK,AKAP8L,SEH1L,NCAPG2,KIFC1,RACGAP1,NCAPD3,NUSAP1,KIF18B,TTN
GO Process	GO:0000070	Mitotic sister chromatid segregation	43	108	0.82	6.19e-17	9606.ENSP00000160827,9606.ENSP00000247191,9606.ENSP00000249776,9606.ENSP00000256442,9606.ENSP00000257934,9606.ENSP00000260363,9606.ENSP00000261597,9606.ENSP00000263753,9606.ENSP00000267163,9606.ENSP00000271452,9606.ENSP00000275517,9606.ENSP00000300093,9606.ENSP00000313950,9606.ENSP00000317144,9606.ENSP00000318966,9606.ENSP00000322396,9606.ENSP00000323300,9606.ENSP00000325017,9606.ENSP00000325290,…	KIF22,DLGAP5,KNSTRN,CCNB1,ESPL1,KIF23,NDC80,SGOL1,RB1,NUF2,CDCA5,PLK1,AURKB,PIBF1,PINX1,RRS1,SPAG5,NCAPD2,GSG2,SMC4,SGOL2,INO80,NEK2,KIF14,BUB3,PSRC1,KIF2C,CDC20,CDCA8,KIF4A,PRC1,ZNF207,INCENP,CENPK,AKAP8L,SEH1L,NCAPG2,KIFC1,RACGAP1,NCAPD3,NUSAP1,KIF18B,TTN
GO Process	GO:0016032	Viral process	120	776	0.41	8.47e-17	9606.ENSP00000216190,9606.ENSP00000216297,9606.ENSP00000222247,9606.ENSP00000222693,9606.ENSP00000225430,9606.ENSP00000227520,9606.ENSP00000229179,9606.ENSP00000231498,9606.ENSP00000245544,9606.ENSP00000246802,9606.ENSP00000258742,9606.ENSP00000259469,9606.ENSP00000261396,9606.ENSP00000261693,9606.ENSP00000261900,9606.ENSP00000262584,9606.ENSP00000263121,9606.ENSP00000263360,9606.ENSP00000263645,…	EIF3D,SUPT16H,RPL18A,CAV2,RPL19,CCDC86,NUP107,NUP155,NUP85,GLTSCR2,NUPL2,RPL35,NUP133,SCARB1,CCNT1,RPL8,SMARCB1,EED,CD81,RAB7A,RB1,SLC20A1,CCNA2,RPL37,EGFR,CENPU,ERCC3,NUP205,EIF4A1,NUP35,NPM1,KCTD5,BUB1,RPL13,RPL15,NUP93,NUP98,CDC25C,CUL1,SMAD3,TNPO1,SUV39H1,RPS7,RRP1B,CAV1,RPL7,SERINC3,KAT5,DNAJB12,NUP50,RPL3,RPL27A,RPL21,ANXA2,RPL22,MCRS1,EPHA2,WWP2,TFRC,EIF3B,SYNCRIP,RBM15,MB21D1,NDC1,RPL7A,N…
GO Process	GO:0000375	RNA splicing, via transesterification reactions	69	297	0.59	9.92e-17	9606.ENSP00000156109,9606.ENSP00000156471,9606.ENSP00000199814,9606.ENSP00000218224,9606.ENSP00000225792,9606.ENSP00000226798,9606.ENSP00000230640,9606.ENSP00000236273,9606.ENSP00000240316,9606.ENSP00000242776,9606.ENSP00000244020,9606.ENSP00000244230,9606.ENSP00000247001,9606.ENSP00000252011,9606.ENSP00000252137,9606.ENSP00000254108,9606.ENSP00000258962,9606.ENSP00000260129,9606.ENSP00000262415,…	GPKOW,AQR,RBM22,PQBP1,DDX5,FRG1,SKIV2L2,SYF2,COIL,DDX39A,SRSF6,MPHOSPH10,SUGP1,DHX35,DGCR14,FUS,SRSF1,TGS1,DHX8,CASC3,RBM6,PRPF6,MFAP1,EIF4A3,GEMIN7,ISY1,CWF19L2,GEMIN5,SNIP1,SLU7,SF3B3,USP39,PABPC1,PRPF3,SNRNP200,GEMIN4,POLR2L,RBM10,SF3B1,DHX15,RBMX2,GTF2F2,RBM5,ZMAT5,HNRNPH1,XAB2,SMNDC1,SYNCRIP,PTBP2,RBMX,YBX1,PPIE,SRSF3,SRPK1,PRPF4,DHX16,CRNKL1,SF1,WBP4,GTF2F1,BUD31,RBM4,RBM17,CACTIN,HSPA8,RNP…
GO Process	GO:0000398	mRNA splicing, via spliceosome	68	294	0.59	2.17e-16	9606.ENSP00000156109,9606.ENSP00000156471,9606.ENSP00000199814,9606.ENSP00000218224,9606.ENSP00000225792,9606.ENSP00000226798,9606.ENSP00000230640,9606.ENSP00000236273,9606.ENSP00000240316,9606.ENSP00000242776,9606.ENSP00000244020,9606.ENSP00000247001,9606.ENSP00000252011,9606.ENSP00000252137,9606.ENSP00000254108,9606.ENSP00000258962,9606.ENSP00000260129,9606.ENSP00000262415,9606.ENSP00000264645,…	GPKOW,AQR,RBM22,PQBP1,DDX5,FRG1,SKIV2L2,SYF2,COIL,DDX39A,SRSF6,SUGP1,DHX35,DGCR14,FUS,SRSF1,TGS1,DHX8,CASC3,RBM6,PRPF6,MFAP1,EIF4A3,GEMIN7,ISY1,CWF19L2,GEMIN5,SNIP1,SLU7,SF3B3,USP39,PABPC1,PRPF3,SNRNP200,GEMIN4,POLR2L,RBM10,SF3B1,DHX15,RBMX2,GTF2F2,RBM5,ZMAT5,HNRNPH1,XAB2,SMNDC1,SYNCRIP,PTBP2,RBMX,YBX1,PPIE,SRSF3,SRPK1,PRPF4,DHX16,CRNKL1,SF1,WBP4,GTF2F1,BUD31,RBM4,RBM17,CACTIN,HSPA8,RNPC3,PUF60,C…
GO Process	GO:0006259	DNA metabolic process	116	750	0.41	3.23e-16	9606.ENSP00000156471,9606.ENSP00000160827,9606.ENSP00000216297,9606.ENSP00000216367,9606.ENSP00000216489,9606.ENSP00000219097,9606.ENSP00000220913,9606.ENSP00000221233,9606.ENSP00000234296,9606.ENSP00000243326,9606.ENSP00000246802,9606.ENSP00000249910,9606.ENSP00000250416,9606.ENSP00000256443,9606.ENSP00000256897,9606.ENSP00000257770,9606.ENSP00000257789,9606.ENSP00000258484,9606.ENSP00000259021,…	AQR,KIF22,SUPT16H,POLE2,ALKBH1,ORC6,CHRAC1,EXOSC5,ORC2,RIF1,GLTSCR2,MBD4,PARP2,CDK7,CCNH,NT5E,ORC3,EPC2,KAT7,GTF2H4,TOPBP1,MNAT1,MOV10L1,SMARCB1,POLQ,GTF2H1,CDK2,ISY1,CDCA5,UHRF2,MTA2,ERCC3,FANCD2,LRWD1,NPM1,ORC5,AP5Z1,WRN,CHAF1A,ESCO2,FANCI,ATAD5,RNASEH1,EXOSC4,CHAF1B,RMI1,PINX1,EZH2,POLE,EXOSC3,POLR2L,APOBEC3B,LIN9,SIRT7,NDNL2,RAD54B,KAT5,ATR,BLM,ERCC6,MCRS1,XAB2,DNMT1,TRRAP,GATAD2A,ZNF830,SMC5…
GO Process	GO:0019222	Regulation of metabolic process	564	6948	0.13	5.44e-16	9606.ENSP00000003100,9606.ENSP00000198767,9606.ENSP00000199320,9606.ENSP00000199814,9606.ENSP00000215862,9606.ENSP00000216117,9606.ENSP00000216190,9606.ENSP00000216237,9606.ENSP00000216297,9606.ENSP00000216484,9606.ENSP00000216489,9606.ENSP00000216554,9606.ENSP00000216911,9606.ENSP00000217244,9606.ENSP00000217372,9606.ENSP00000218224,9606.ENSP00000219905,9606.ENSP00000220849,9606.ENSP00000221132,…	CYP51A1,RRN3,DIMT1,RBM22,MORC2,HMOX1,EIF3D,L3MBTL2,SUPT16H,SPTLC2,ALKBH1,EIF5,AURKA,CSNK2A1,CDK5RAP1,PQBP1,MGA,EIF3E,TNFRSF10A,EXOSC5,RPL18A,CAV2,RBM28,DHX33,RPL19,DDX5,PANX1,YBX3,POLR3B,NUP107,ZBTB24,NUP155,APOB,CEBPZ,ORC2,MFN2,FASTKD2,SOGA1,FAM98A,RIF1,SRSF6,MPHOSPH10,EREG,NUP85,GLTSCR2,DDX49,NSRP1,DLGAP5,KLF2,MTERF1,FXR2,EAPP,KLF16,DHX29,SCML2,SAFB2,MLLT1,EIF2S3,NOL11,FUS,SMARCC1,GRSF1,KRAS,EI…
GO Process	GO:0044403	Symbiotic process	125	865	0.38	1.66e-15	9606.ENSP00000216190,9606.ENSP00000216297,9606.ENSP00000222247,9606.ENSP00000222693,9606.ENSP00000225430,9606.ENSP00000227520,9606.ENSP00000229179,9606.ENSP00000231498,9606.ENSP00000245544,9606.ENSP00000246802,9606.ENSP00000258742,9606.ENSP00000259469,9606.ENSP00000261396,9606.ENSP00000261693,9606.ENSP00000261900,9606.ENSP00000262584,9606.ENSP00000263121,9606.ENSP00000263360,9606.ENSP00000263645,…	EIF3D,SUPT16H,RPL18A,CAV2,RPL19,CCDC86,NUP107,NUP155,NUP85,GLTSCR2,NUPL2,RPL35,NUP133,SCARB1,CCNT1,RPL8,SMARCB1,EED,CD81,RAB7A,RB1,SLC20A1,CCNA2,RPL37,EGFR,CENPU,ERCC3,NUP205,EIF4A1,NUP35,NPM1,KCTD5,BUB1,RPL13,RPL15,NUP93,NUP98,CDC25C,CUL1,SMAD3,TNPO1,SUV39H1,RPS7,RRP1B,CAV1,RPL7,SERINC3,KAT5,DNAJB12,NUP50,RPL3,RPL27A,RPL21,ANXA2,RPL22,FN1,MCRS1,EPHA2,WWP2,TFRC,EIF3B,SYNCRIP,RBM15,MB21D1,JUN,NDC1…
GO Process	GO:0000470	Maturation of lsu-rrna	25	28	1.17	1.82e-15	9606.ENSP00000259469,9606.ENSP00000261015,9606.ENSP00000263239,9606.ENSP00000285814,9606.ENSP00000339795,9606.ENSP00000346725,9606.ENSP00000353246,9606.ENSP00000354040,9606.ENSP00000355899,9606.ENSP00000359606,9606.ENSP00000359688,9606.ENSP00000361076,9606.ENSP00000363018,9606.ENSP00000363574,9606.ENSP00000363944,9606.ENSP00000366934,9606.ENSP00000371858,9606.ENSP00000372199,9606.ENSP00000396673,…	RPL35,WDR12,DDX18,NIFK,RPL7,PES1,MAK16,GTPBP4,RRP15,ZNHIT6,RPF1,RPL7A,RPL10A,EIF6,LAS1L,NOL9,NOP2,URB1,FTSJ3,RPF2,RPL7L1,BOP1,RSL1D1,NSA2,ZNHIT3
GO Process	GO:0042274	Ribosomal small subunit biogenesis	34	70	0.91	2.66e-15	9606.ENSP00000007390,9606.ENSP00000230340,9606.ENSP00000244496,9606.ENSP00000253247,9606.ENSP00000254803,9606.ENSP00000261637,9606.ENSP00000261708,9606.ENSP00000268802,9606.ENSP00000274849,9606.ENSP00000275820,9606.ENSP00000283109,9606.ENSP00000291634,9606.ENSP00000296930,9606.ENSP00000297579,9606.ENSP00000301364,9606.ENSP00000308179,9606.ENSP00000311135,9606.ENSP00000320917,9606.ENSP00000321449,…	TSR3,BYSL,RRP36,NOL11,UTP3,UTP20,UTP6,NOB1,ABT1,NOM1,RIOK2,FAM207A,NPM1,DCAF13,TSR1,WDR3,DHX37,KRI1,RRP7A,RRS1,CIRH1A,RPS7,SRFBP1,FCF1,HEATR1,LTV1,SURF6,WDR46,NOL10,RCL1,RPS8,NGDN,NOP14,EMG1
GO Process	GO:0019219	Regulation of nucleobase-containing compound metabolic process	365	3982	0.19	2.72e-15	9606.ENSP00000198767,9606.ENSP00000199320,9606.ENSP00000199814,9606.ENSP00000215862,9606.ENSP00000216117,9606.ENSP00000216237,9606.ENSP00000216297,9606.ENSP00000218224,9606.ENSP00000219905,9606.ENSP00000221233,9606.ENSP00000223073,9606.ENSP00000225296,9606.ENSP00000225792,9606.ENSP00000228251,9606.ENSP00000229179,9606.ENSP00000230122,9606.ENSP00000231498,9606.ENSP00000234170,9606.ENSP00000234296,…	RRN3,DIMT1,RBM22,MORC2,HMOX1,L3MBTL2,SUPT16H,PQBP1,MGA,EXOSC5,RBM28,DHX33,DDX5,YBX3,NUP107,ZBTB24,NUP155,CEBPZ,ORC2,FASTKD2,RIF1,SRSF6,EREG,NUP85,GLTSCR2,DDX49,NSRP1,DLGAP5,KLF2,MTERF1,FXR2,EAPP,KLF16,SCML2,SAFB2,MLLT1,NOL11,FUS,SMARCC1,GRSF1,KRAS,CCNB1,CDK7,SLC38A2,CCNH,PHC2,EPC2,NUPL2,SRSF1,KAT7,GTF2H4,MNAT1,LRP6,NUP133,USP22,ICE2,CCNT1,DNAJB6,KMT2C,SMURF2,ZC3H3,ELL,SMARCB1,EED,MED26,CD81,POLQ,…
GO Process	GO:0006401	RNA catabolic process	60	247	0.61	3.08e-15	9606.ENSP00000220849,9606.ENSP00000221233,9606.ENSP00000222247,9606.ENSP00000225430,9606.ENSP00000225792,9606.ENSP00000230640,9606.ENSP00000242784,9606.ENSP00000259469,9606.ENSP00000262584,9606.ENSP00000264645,9606.ENSP00000265564,9606.ENSP00000269349,9606.ENSP00000274242,9606.ENSP00000307889,9606.ENSP00000309334,9606.ENSP00000313007,9606.ENSP00000313350,9606.ENSP00000315476,9606.ENSP00000323046,…	EIF3E,EXOSC5,RPL18A,RPL19,DDX5,SKIV2L2,C19orf43,RPL35,RPL8,CASC3,EXOSC7,EIF4A3,RPL37,RPL13,RPL15,PABPC1,RNASEH1,EXOSC4,EXOSC3,DHX34,RNASEH2B,RPS7,RPL7,RPL3,RPL27A,RPL21,RPL22,EXOSC1,RPL7A,EXOSC2,PABPC4,YTHDF2,RPL10A,RPL11,MRTO4,EXOSC10,EXOSC9,EXOSC8,RPL13A,RPS8,POP1,RPL31,RPL23A,PAPD5,RPL17,EXOSC6,RPL9,PNPT1,RPL6,EIF4G1,RPL32,RPL37A,RPL35A,RPL23,DROSHA,RPL30,RPL18,RPL28,RPL27,CSDE1
GO Process	GO:0044271	Cellular nitrogen compound biosynthetic process	181	1522	0.3	3.34e-15	9606.ENSP00000175506,9606.ENSP00000198767,9606.ENSP00000216190,9606.ENSP00000216297,9606.ENSP00000216367,9606.ENSP00000216484,9606.ENSP00000216554,9606.ENSP00000220849,9606.ENSP00000220913,9606.ENSP00000222247,9606.ENSP00000225296,9606.ENSP00000225430,9606.ENSP00000225792,9606.ENSP00000228347,9606.ENSP00000244869,9606.ENSP00000248643,9606.ENSP00000249910,9606.ENSP00000251636,9606.ENSP00000252674,…	ASNS,RRN3,EIF3D,SUPT16H,POLE2,SPTLC2,EIF5,EIF3E,CHRAC1,RPL18A,DHX33,RPL19,DDX5,POLR3B,EREG,MTERF1,MBD4,DHX29,MLLT1,EIF2S3,MRPS25,EIF2S1,CCNB1,CDK7,CCNH,NT5E,RPL35,GTF2H4,RSL24D1,MNAT1,ICE2,COX10,EIF3J,CCNT1,RPL8,ELL,SMARCB1,MED26,POLR1A,POLQ,PHRF1,GPBP1,GTF2H1,CERS2,RPL37,ABT1,EGFR,SMARCA5,UXS1,ERCC3,NIFK,GEMIN5,MED7,MTERF3,PRKAG2,PDF,EIF4A1,WRN,POLR1D,SLC25A33,RPL13,RPL15,C10orf2,INTS6,NFKBIB,PA…
GO Process	GO:0006403	RNA localization	55	210	0.64	4.16e-15	9606.ENSP00000221801,9606.ENSP00000229179,9606.ENSP00000231498,9606.ENSP00000241502,9606.ENSP00000242776,9606.ENSP00000244020,9606.ENSP00000245544,9606.ENSP00000254998,9606.ENSP00000258742,9606.ENSP00000258962,9606.ENSP00000261396,9606.ENSP00000262577,9606.ENSP00000264279,9606.ENSP00000264645,9606.ENSP00000265245,9606.ENSP00000266079,9606.ENSP00000269349,9606.ENSP00000285968,9606.ENSP00000295119,…	FBL,NUP107,NUP155,FYTTD1,DDX39A,SRSF6,NUP85,NXT1,NUPL2,SRSF1,NUP133,ZC3H3,NOP58,CASC3,LSG1,PRPF6,EIF4A3,NUP205,NUP35,NPM1,SLU7,NOL6,GLE1,NUP93,NUP98,RRS1,EXOSC3,ATR,NUP50,SDAD1,AHCTF1,LTV1,ZNHIT6,NDC1,EXOSC2,YBX1,NUP188,SRSF3,ZNF593,EIF6,EXOSC10,NUP160,POM121,RAE1,SEH1L,PNPT1,NMD3,CETN3,CKAP5,NXF1,ZC3H11A,NUP153,NUP37,POM121C,ZNHIT3
GO Process	GO:0000280	Nuclear division	65	291	0.57	4.83e-15	9606.ENSP00000160827,9606.ENSP00000216911,9606.ENSP00000244869,9606.ENSP00000247191,9606.ENSP00000249776,9606.ENSP00000256442,9606.ENSP00000257934,9606.ENSP00000260363,9606.ENSP00000260731,9606.ENSP00000261597,9606.ENSP00000262794,9606.ENSP00000263753,9606.ENSP00000264552,9606.ENSP00000267163,9606.ENSP00000271452,9606.ENSP00000275517,9606.ENSP00000287598,9606.ENSP00000287647,9606.ENSP00000300093,…	KIF22,AURKA,EREG,DLGAP5,KNSTRN,CCNB1,ESPL1,KIF23,KIF11,NDC80,MOV10L1,SGOL1,UBE2S,RB1,NUF2,CDCA5,BUB1B,FANCD2,PLK1,TPX2,BIRC5,BUB1,ING2,AURKB,RMI1,PIBF1,PINX1,RRS1,SPAG5,NCAPD2,GSG2,SIRT7,RAD54B,SMC4,SGOL2,INO80,NEK2,KIF14,ASPM,BUB3,TTK,PSRC1,NDC1,KIF2C,CDC20,CDCA8,KIF4A,STAG1,FANCA,PRC1,ZNF207,INCENP,CDK1,CENPK,AKAP8L,SEH1L,SUN1,NCAPG2,KIFC1,RACGAP1,TOP2A,NCAPD3,NUSAP1,KIF18B,TTN
GO Process	GO:0033365	Protein localization to organelle	112	743	0.4	5.99e-15	9606.ENSP00000216911,9606.ENSP00000222247,9606.ENSP00000223641,9606.ENSP00000225430,9606.ENSP00000225567,9606.ENSP00000229179,9606.ENSP00000231498,9606.ENSP00000235329,9606.ENSP00000238892,9606.ENSP00000243253,9606.ENSP00000245544,9606.ENSP00000246802,9606.ENSP00000254998,9606.ENSP00000259339,9606.ENSP00000259469,9606.ENSP00000261396,9606.ENSP00000262177,9606.ENSP00000262584,9606.ENSP00000263645,…	AURKA,RPL18A,SEC61B,RPL19,GOSR2,NUP107,NUP155,MFN2,CRIPT,SEC61A1,NUP85,GLTSCR2,NXT1,TOR1B,RPL35,NUP133,DNAJB6,RPL8,CD81,SPCS2,SSR3,RAB7A,ANLN,RB1,C19orf52,TIMM44,RPL37,TOMM70A,HK2,LRWD1,NUP35,WRN,PLK1,MTBP,ESCO2,RPL13,RPL15,NUP93,AURKB,CLU,PAM16,NUP98,PIBF1,PINX1,EZH2,TIMM22,RRS1,SPAG5,GSG2,PTTG1IP,GRPEL2,CASC5,TNPO1,RTN4,RPS7,RPL7,ATR,MBTPS1,TMEM201,NUP50,RPL3,RPL27A,RPL21,RPL22,PES1,TIMM17A,BUB…
GO Process	GO:0048285	Organelle fission	68	318	0.55	5.99e-15	9606.ENSP00000160827,9606.ENSP00000216911,9606.ENSP00000244869,9606.ENSP00000247191,9606.ENSP00000249776,9606.ENSP00000256442,9606.ENSP00000257934,9606.ENSP00000260363,9606.ENSP00000260731,9606.ENSP00000261597,9606.ENSP00000261643,9606.ENSP00000262146,9606.ENSP00000262794,9606.ENSP00000263753,9606.ENSP00000264552,9606.ENSP00000267163,9606.ENSP00000271452,9606.ENSP00000275517,9606.ENSP00000287598,…	KIF22,AURKA,EREG,DLGAP5,KNSTRN,CCNB1,ESPL1,KIF23,KIF11,NDC80,COX10,MTFR1,MOV10L1,SGOL1,UBE2S,RB1,NUF2,CDCA5,BUB1B,FANCD2,PLK1,TPX2,BIRC5,BUB1,ING2,AURKB,RMI1,PIBF1,PINX1,RRS1,SPAG5,NCAPD2,GSG2,SIRT7,RAD54B,SMC4,SGOL2,INO80,NEK2,KIF14,ASPM,BUB3,TTK,PSRC1,NDC1,KIF2C,CDC20,CDCA8,KIF4A,STAG1,FANCA,PRC1,ZNF207,INCENP,CDK1,CENPK,AKAP8L,SEH1L,SUN1,NCAPG2,KIFC1,MTFR2,RACGAP1,TOP2A,NCAPD3,NUSAP1,KIF18B,TTN
GO Process	GO:0044249	Cellular biosynthetic process	264	2611	0.23	1.05e-14	9606.ENSP00000009041,9606.ENSP00000035307,9606.ENSP00000175506,9606.ENSP00000198767,9606.ENSP00000216190,9606.ENSP00000216297,9606.ENSP00000216367,9606.ENSP00000216484,9606.ENSP00000216554,9606.ENSP00000217244,9606.ENSP00000219097,9606.ENSP00000220849,9606.ENSP00000220913,9606.ENSP00000222247,9606.ENSP00000225296,9606.ENSP00000225430,9606.ENSP00000225792,9606.ENSP00000228347,9606.ENSP00000233242,…	STARD3NL,CHPF2,ASNS,RRN3,EIF3D,SUPT16H,POLE2,SPTLC2,EIF5,CSNK2A1,ORC6,EIF3E,CHRAC1,RPL18A,DHX33,RPL19,DDX5,POLR3B,APOB,ORC2,ALG5,EREG,SGPP1,MTERF1,MBD4,DHX29,MLLT1,EIF2S3,GRWD1,MRPS25,EIF2S1,CCNB1,CDK7,CCNH,NT5E,ORC3,KAT7,RPL35,GTF2H4,RSL24D1,EPT1,TOPBP1,MNAT1,LIAS,ICE2,COX10,SCARB1,NDST1,EIF3J,CCNT1,RPL8,ELL,SMARCB1,MED26,POLR1A,COQ10B,POLQ,PHRF1,GPBP1,GTF2H1,NDUFA9,CDK2,CYP11A1,CERS2,SDE2,SRD5A…
GO Process	GO:1901576	Organic substance biosynthetic process	271	2734	0.22	3.62e-14	9606.ENSP00000003100,9606.ENSP00000009041,9606.ENSP00000035307,9606.ENSP00000175506,9606.ENSP00000198767,9606.ENSP00000216190,9606.ENSP00000216297,9606.ENSP00000216367,9606.ENSP00000216484,9606.ENSP00000216554,9606.ENSP00000217244,9606.ENSP00000219097,9606.ENSP00000220849,9606.ENSP00000220913,9606.ENSP00000222247,9606.ENSP00000225296,9606.ENSP00000225430,9606.ENSP00000225792,9606.ENSP00000228347,…	CYP51A1,STARD3NL,CHPF2,ASNS,RRN3,EIF3D,SUPT16H,POLE2,SPTLC2,EIF5,CSNK2A1,ORC6,EIF3E,CHRAC1,RPL18A,DHX33,RPL19,DDX5,POLR3B,APOB,ORC2,ALG5,EREG,SGPP1,MTERF1,MBD4,DHX29,MLLT1,EIF2S3,GRWD1,MRPS25,EIF2S1,CCNB1,CDK7,CCNH,NT5E,ORC3,KAT7,RPL35,GTF2H4,RSL24D1,EPT1,TOPBP1,MNAT1,LIAS,ICE2,COX10,SCARB1,NDST1,EIF3J,CCNT1,RPL8,ELL,SMARCB1,MED26,POLR1A,COQ10B,POLQ,PHRF1,GPBP1,GTF2H1,NDUFA9,CDK2,CYP11A1,G6PC3,CE…
GO Process	GO:0000956	Nuclear-transcribed mrna catabolic process	51	194	0.64	4.96e-14	9606.ENSP00000220849,9606.ENSP00000221233,9606.ENSP00000222247,9606.ENSP00000225430,9606.ENSP00000225792,9606.ENSP00000259469,9606.ENSP00000262584,9606.ENSP00000264645,9606.ENSP00000265564,9606.ENSP00000269349,9606.ENSP00000274242,9606.ENSP00000307889,9606.ENSP00000309334,9606.ENSP00000313007,9606.ENSP00000315476,9606.ENSP00000323046,9606.ENSP00000331907,9606.ENSP00000339095,9606.ENSP00000339795,…	EIF3E,EXOSC5,RPL18A,RPL19,DDX5,RPL35,RPL8,CASC3,EXOSC7,EIF4A3,RPL37,RPL13,RPL15,PABPC1,EXOSC4,EXOSC3,DHX34,RPS7,RPL7,RPL3,RPL27A,RPL21,RPL22,EXOSC1,RPL7A,EXOSC2,RPL10A,RPL11,MRTO4,EXOSC10,EXOSC9,EXOSC8,RPL13A,RPS8,RPL31,RPL23A,PAPD5,RPL17,EXOSC6,RPL9,RPL6,EIF4G1,RPL32,RPL37A,RPL35A,RPL23,RPL30,RPL18,RPL28,RPL27,CSDE1
GO Process	GO:0006402	mRNA catabolic process	53	214	0.62	1.07e-13	9606.ENSP00000220849,9606.ENSP00000221233,9606.ENSP00000222247,9606.ENSP00000225430,9606.ENSP00000225792,9606.ENSP00000259469,9606.ENSP00000262584,9606.ENSP00000264645,9606.ENSP00000265564,9606.ENSP00000269349,9606.ENSP00000274242,9606.ENSP00000307889,9606.ENSP00000309334,9606.ENSP00000313007,9606.ENSP00000315476,9606.ENSP00000323046,9606.ENSP00000331907,9606.ENSP00000339095,9606.ENSP00000339795,…	EIF3E,EXOSC5,RPL18A,RPL19,DDX5,RPL35,RPL8,CASC3,EXOSC7,EIF4A3,RPL37,RPL13,RPL15,PABPC1,EXOSC4,EXOSC3,DHX34,RPS7,RPL7,RPL3,RPL27A,RPL21,RPL22,EXOSC1,RPL7A,EXOSC2,YTHDF2,RPL10A,RPL11,MRTO4,EXOSC10,EXOSC9,EXOSC8,RPL13A,RPS8,RPL31,RPL23A,PAPD5,RPL17,EXOSC6,RPL9,PNPT1,RPL6,EIF4G1,RPL32,RPL37A,RPL35A,RPL23,RPL30,RPL18,RPL28,RPL27,CSDE1
GO Process	GO:0009058	Biosynthetic process	272	2788	0.21	1.92e-13	9606.ENSP00000003100,9606.ENSP00000009041,9606.ENSP00000035307,9606.ENSP00000175506,9606.ENSP00000198767,9606.ENSP00000216190,9606.ENSP00000216297,9606.ENSP00000216367,9606.ENSP00000216484,9606.ENSP00000216554,9606.ENSP00000217244,9606.ENSP00000217456,9606.ENSP00000219097,9606.ENSP00000220849,9606.ENSP00000220913,9606.ENSP00000222247,9606.ENSP00000225296,9606.ENSP00000225430,9606.ENSP00000225792,…	CYP51A1,STARD3NL,CHPF2,ASNS,RRN3,EIF3D,SUPT16H,POLE2,SPTLC2,EIF5,CSNK2A1,APMAP,ORC6,EIF3E,CHRAC1,RPL18A,DHX33,RPL19,DDX5,POLR3B,APOB,ORC2,ALG5,EREG,SGPP1,MTERF1,MBD4,DHX29,MLLT1,EIF2S3,GRWD1,MRPS25,EIF2S1,CCNB1,CDK7,CCNH,NT5E,ORC3,KAT7,RPL35,GTF2H4,RSL24D1,EPT1,TOPBP1,MNAT1,LIAS,ICE2,COX10,SCARB1,NDST1,EIF3J,CCNT1,RPL8,ELL,SMARCB1,MED26,POLR1A,COQ10B,POLQ,PHRF1,GPBP1,GTF2H1,NDUFA9,CDK2,CYP11A1,G6…
GO Process	GO:0045047	Protein targeting to er	38	110	0.76	2.35e-13	9606.ENSP00000222247,9606.ENSP00000223641,9606.ENSP00000225430,9606.ENSP00000243253,9606.ENSP00000259469,9606.ENSP00000262584,9606.ENSP00000263672,9606.ENSP00000265044,9606.ENSP00000274242,9606.ENSP00000307889,9606.ENSP00000309334,9606.ENSP00000339095,9606.ENSP00000339795,9606.ENSP00000346001,9606.ENSP00000346015,9606.ENSP00000346027,9606.ENSP00000346088,9606.ENSP00000361076,9606.ENSP00000363018,…	RPL18A,SEC61B,RPL19,SEC61A1,RPL35,RPL8,SPCS2,SSR3,RPL37,RPL13,RPL15,RPS7,RPL7,RPL3,RPL27A,RPL21,RPL22,RPL7A,RPL10A,RPL11,RPL13A,RPS8,RPL31,RPL23A,RPL17,RPL9,RPL6,RPL32,RPL37A,RPL35A,RPL23,SRP19,SPCS3,RPL30,RPL18,RPL28,RPL27,SPCS1
GO Process	GO:0072594	Establishment of protein localization to organelle	77	433	0.47	3.25e-13	9606.ENSP00000222247,9606.ENSP00000223641,9606.ENSP00000225430,9606.ENSP00000225567,9606.ENSP00000229179,9606.ENSP00000231498,9606.ENSP00000235329,9606.ENSP00000243253,9606.ENSP00000245544,9606.ENSP00000254998,9606.ENSP00000259469,9606.ENSP00000261396,9606.ENSP00000262584,9606.ENSP00000263672,9606.ENSP00000265044,9606.ENSP00000265062,9606.ENSP00000270502,9606.ENSP00000270538,9606.ENSP00000274242,…	RPL18A,SEC61B,RPL19,GOSR2,NUP107,NUP155,MFN2,SEC61A1,NUP85,NXT1,RPL35,NUP133,RPL8,SPCS2,SSR3,RAB7A,C19orf52,TIMM44,RPL37,TOMM70A,HK2,LRWD1,NUP35,RPL13,RPL15,NUP93,CLU,PAM16,NUP98,TIMM22,PTTG1IP,GRPEL2,TNPO1,RPS7,RPL7,ATR,MBTPS1,NUP50,RPL3,RPL27A,RPL21,RPL22,TIMM17A,RPL7A,NUP188,RPL10A,RPL11,DNAJC15,SLC25A6,RPL13A,BAD,POM121,RPS8,TIMM17B,RPL31,RPL23A,RPL17,RPL9,RPL6,TOMM40,RPL32,RPL37A,RPL35A,RPL2…
GO Process	GO:0071426	Ribonucleoprotein complex export from nucleus	40	125	0.73	3.46e-13	9606.ENSP00000229179,9606.ENSP00000231498,9606.ENSP00000241502,9606.ENSP00000242776,9606.ENSP00000244020,9606.ENSP00000245544,9606.ENSP00000254998,9606.ENSP00000258742,9606.ENSP00000258962,9606.ENSP00000261396,9606.ENSP00000264645,9606.ENSP00000265245,9606.ENSP00000269349,9606.ENSP00000285968,9606.ENSP00000295119,9606.ENSP00000296930,9606.ENSP00000297151,9606.ENSP00000297990,9606.ENSP00000308622,…	NUP107,NUP155,FYTTD1,DDX39A,SRSF6,NUP85,NXT1,NUPL2,SRSF1,NUP133,CASC3,LSG1,EIF4A3,NUP205,NUP35,NPM1,SLU7,NOL6,GLE1,NUP93,NUP98,RRS1,NUP50,SDAD1,LTV1,NDC1,NUP188,SRSF3,ZNF593,EIF6,NUP160,POM121,RAE1,SEH1L,NMD3,NXF1,ZC3H11A,NUP153,NUP37,POM121C
GO Process	GO:0030490	Maturation of ssu-rrna	27	49	0.97	4.31e-13	9606.ENSP00000007390,9606.ENSP00000230340,9606.ENSP00000244496,9606.ENSP00000253247,9606.ENSP00000254803,9606.ENSP00000261637,9606.ENSP00000261708,9606.ENSP00000268802,9606.ENSP00000274849,9606.ENSP00000283109,9606.ENSP00000291634,9606.ENSP00000297579,9606.ENSP00000301364,9606.ENSP00000308179,9606.ENSP00000311135,9606.ENSP00000320917,9606.ENSP00000322396,9606.ENSP00000327179,9606.ENSP00000341324,…	TSR3,BYSL,RRP36,NOL11,UTP3,UTP20,UTP6,NOB1,ABT1,RIOK2,FAM207A,DCAF13,TSR1,WDR3,DHX37,KRI1,RRS1,CIRH1A,SRFBP1,FCF1,HEATR1,WDR46,NOL10,RCL1,RPS8,NGDN,NOP14
GO Process	GO:0006613	Cotranslational protein targeting to membrane	36	100	0.78	4.38e-13	9606.ENSP00000222247,9606.ENSP00000223641,9606.ENSP00000225430,9606.ENSP00000243253,9606.ENSP00000259469,9606.ENSP00000262584,9606.ENSP00000265044,9606.ENSP00000274242,9606.ENSP00000306788,9606.ENSP00000307889,9606.ENSP00000309334,9606.ENSP00000339095,9606.ENSP00000339795,9606.ENSP00000346001,9606.ENSP00000346015,9606.ENSP00000346027,9606.ENSP00000346088,9606.ENSP00000361076,9606.ENSP00000363018,…	RPL18A,SEC61B,RPL19,SEC61A1,RPL35,RPL8,SSR3,RPL37,ARL6IP1,RPL13,RPL15,RPS7,RPL7,RPL3,RPL27A,RPL21,RPL22,RPL7A,RPL10A,RPL11,RPL13A,RPS8,RPL31,RPL23A,RPL17,RPL9,RPL6,RPL32,RPL37A,RPL35A,RPL23,SRP19,RPL30,RPL18,RPL28,RPL27
GO Process	GO:0018205	Peptidyl-lysine modification	62	299	0.54	4.47e-13	9606.ENSP00000229179,9606.ENSP00000231498,9606.ENSP00000245544,9606.ENSP00000258484,9606.ENSP00000258742,9606.ENSP00000259021,9606.ENSP00000261396,9606.ENSP00000261434,9606.ENSP00000261497,9606.ENSP00000262189,9606.ENSP00000263360,9606.ENSP00000285968,9606.ENSP00000295119,9606.ENSP00000310668,9606.ENSP00000312244,9606.ENSP00000316032,9606.ENSP00000316578,9606.ENSP00000320147,9606.ENSP00000320566,…	NUP107,NUP155,NUP85,EPC2,NUPL2,KAT7,NUP133,LIAS,USP22,KMT2C,EED,NUP205,NUP35,NUP93,MSL3,NUP98,SUZ12,EZH2,ING3,ING5,SENP5,SIRT7,SUV39H1,KAT5,NUP50,SUV39H2,MCRS1,BRPF3,TRRAP,BAZ1A,JADE2,NDC1,SUPT3H,NUP188,RLF,MEAF6,POLE3,NAA40,NUP160,AK6,WHSC1,BRPF1,LOXL2,EP400,POM121,RAE1,SEH1L,PAXIP1,PWP1,JMJD6,MORF4L2,SENP1,RANGAP1,BEND3,MBD3,KANSL2,EHMT1,NUP153,NUP37,PIAS2,POM121C,JADE3
GO Process	GO:0006614	SRP-dependent cotranslational protein targeting to membrane	35	96	0.79	7.54e-13	9606.ENSP00000222247,9606.ENSP00000223641,9606.ENSP00000225430,9606.ENSP00000243253,9606.ENSP00000259469,9606.ENSP00000262584,9606.ENSP00000265044,9606.ENSP00000274242,9606.ENSP00000307889,9606.ENSP00000309334,9606.ENSP00000339095,9606.ENSP00000339795,9606.ENSP00000346001,9606.ENSP00000346015,9606.ENSP00000346027,9606.ENSP00000346088,9606.ENSP00000361076,9606.ENSP00000363018,9606.ENSP00000363676,…	RPL18A,SEC61B,RPL19,SEC61A1,RPL35,RPL8,SSR3,RPL37,RPL13,RPL15,RPS7,RPL7,RPL3,RPL27A,RPL21,RPL22,RPL7A,RPL10A,RPL11,RPL13A,RPS8,RPL31,RPL23A,RPL17,RPL9,RPL6,RPL32,RPL37A,RPL35A,RPL23,SRP19,RPL30,RPL18,RPL28,RPL27
GO Process	GO:0006360	Transcription by rna polymerase i	25	42	1	1.14e-12	9606.ENSP00000198767,9606.ENSP00000256443,9606.ENSP00000256897,9606.ENSP00000259895,9606.ENSP00000261245,9606.ENSP00000263121,9606.ENSP00000263857,9606.ENSP00000265963,9606.ENSP00000285398,9606.ENSP00000302478,9606.ENSP00000324124,9606.ENSP00000331111,9606.ENSP00000333920,9606.ENSP00000339976,9606.ENSP00000348089,9606.ENSP00000349541,9606.ENSP00000361465,9606.ENSP00000367028,9606.ENSP00000367029,…	RRN3,CDK7,CCNH,GTF2H4,MNAT1,SMARCB1,POLR1A,GTF2H1,ERCC3,POLR1D,POLR2L,ZNRD1,TTF1,TAF1A,ERCC6,PTRF,POLR1C,TCOF1,POLR1E,TBP,SMARCA4,POLR1B,GTF2H3,BAZ2A,CD3EAP
GO Process	GO:0022607	Cellular component assembly	237	2359	0.23	1.14e-12	9606.ENSP00000064724,9606.ENSP00000198767,9606.ENSP00000216190,9606.ENSP00000216416,9606.ENSP00000216554,9606.ENSP00000216911,9606.ENSP00000220514,9606.ENSP00000220849,9606.ENSP00000222644,9606.ENSP00000222693,9606.ENSP00000225567,9606.ENSP00000229179,9606.ENSP00000233242,9606.ENSP00000235329,9606.ENSP00000236980,9606.ENSP00000240316,9606.ENSP00000244020,9606.ENSP00000245544,9606.ENSP00000246802,…	CLDN11,RRN3,EIF3D,CNIH1,EIF5,AURKA,OIP5,EIF3E,MPP6,CAV2,GOSR2,NUP107,APOB,MFN2,FASTKD2,COIL,SRSF6,NUP85,GLTSCR2,DHX29,EIF2S3,PPAN,GRWD1,HAUS8,FUS,NIP7,FOPNL,EIF2S1,CCNB1,CDK7,CCNH,ORC3,SRSF1,LRRC8A,GTF2H4,TGS1,KIF23,RSL24D1,KIF11,SYT1,MNAT1,COX10,EIF3J,SMARCB1,ASF1B,POLQ,UBE2S,RAB7A,ANLN,GTF2H1,PRPF6,NDUFA9,CDK2,GEMIN7,ISY1,NAF1,HIGD2A,ABT1,NDUFB11,SIGMAR1,TMEM138,CDC123,CENPU,CENPH,SMARCA5,ERCC3…
GO Process	GO:0051171	Regulation of nitrogen compound metabolic process	476	5836	0.14	1.3e-12	9606.ENSP00000003100,9606.ENSP00000198767,9606.ENSP00000199320,9606.ENSP00000199814,9606.ENSP00000215862,9606.ENSP00000216117,9606.ENSP00000216190,9606.ENSP00000216237,9606.ENSP00000216297,9606.ENSP00000216489,9606.ENSP00000216554,9606.ENSP00000216911,9606.ENSP00000217244,9606.ENSP00000217372,9606.ENSP00000218224,9606.ENSP00000219905,9606.ENSP00000220849,9606.ENSP00000221132,9606.ENSP00000221233,…	CYP51A1,RRN3,DIMT1,RBM22,MORC2,HMOX1,EIF3D,L3MBTL2,SUPT16H,ALKBH1,EIF5,AURKA,CSNK2A1,CDK5RAP1,PQBP1,MGA,EIF3E,TNFRSF10A,EXOSC5,CAV2,RBM28,DHX33,DDX5,YBX3,NUP107,ZBTB24,NUP155,CEBPZ,ORC2,FASTKD2,RIF1,SRSF6,EREG,NUP85,GLTSCR2,DDX49,NSRP1,DLGAP5,KLF2,MTERF1,FXR2,EAPP,KLF16,DHX29,SCML2,SAFB2,MLLT1,EIF2S3,NOL11,FUS,SMARCC1,GRSF1,KRAS,EIF2S1,CCNB1,CDK7,SLC38A2,CCNH,PHC2,ESPL1,EPC2,NUPL2,SRSF1,KAT7,GTF2…
GO Process	GO:0000184	Nuclear-transcribed mrna catabolic process, nonsense-mediated decay	38	119	0.73	1.61e-12	9606.ENSP00000220849,9606.ENSP00000222247,9606.ENSP00000225430,9606.ENSP00000259469,9606.ENSP00000262584,9606.ENSP00000264645,9606.ENSP00000269349,9606.ENSP00000274242,9606.ENSP00000307889,9606.ENSP00000309334,9606.ENSP00000313007,9606.ENSP00000331907,9606.ENSP00000339095,9606.ENSP00000339795,9606.ENSP00000346001,9606.ENSP00000346015,9606.ENSP00000346027,9606.ENSP00000346088,9606.ENSP00000361076,…	EIF3E,RPL18A,RPL19,RPL35,RPL8,CASC3,EIF4A3,RPL37,RPL13,RPL15,PABPC1,DHX34,RPS7,RPL7,RPL3,RPL27A,RPL21,RPL22,RPL7A,RPL10A,RPL11,EXOSC10,RPL13A,RPS8,RPL31,RPL23A,RPL17,RPL9,RPL6,EIF4G1,RPL32,RPL37A,RPL35A,RPL23,RPL30,RPL18,RPL28,RPL27
GO Process	GO:0015931	Nucleobase-containing compound transport	55	249	0.57	1.61e-12	9606.ENSP00000229179,9606.ENSP00000231498,9606.ENSP00000241502,9606.ENSP00000242776,9606.ENSP00000244020,9606.ENSP00000245544,9606.ENSP00000254998,9606.ENSP00000258742,9606.ENSP00000258962,9606.ENSP00000261396,9606.ENSP00000262577,9606.ENSP00000264645,9606.ENSP00000265245,9606.ENSP00000269349,9606.ENSP00000285968,9606.ENSP00000295119,9606.ENSP00000296930,9606.ENSP00000297151,9606.ENSP00000297578,…	NUP107,NUP155,FYTTD1,DDX39A,SRSF6,NUP85,NXT1,NUPL2,SRSF1,NUP133,ZC3H3,CASC3,LSG1,EIF4A3,NUP205,NUP35,NPM1,SLU7,SLC25A32,NOL6,SLC25A33,GLE1,NUP93,NUP98,SLC25A22,RRS1,NUP50,SDAD1,AHCTF1,LTV1,NDC1,YBX1,NUP188,SLC25A25,SRSF3,ZNF593,EIF6,NUP160,SLC25A6,SLC29A1,POM121,RAE1,SEH1L,SLC25A19,PNPT1,SLC25A44,SLC35A2,NMD3,CETN3,CKAP5,NXF1,ZC3H11A,NUP153,NUP37,POM121C
GO Process	GO:0051252	Regulation of rna metabolic process	333	3722	0.18	2.83e-12	9606.ENSP00000198767,9606.ENSP00000199320,9606.ENSP00000199814,9606.ENSP00000215862,9606.ENSP00000216117,9606.ENSP00000216237,9606.ENSP00000216297,9606.ENSP00000218224,9606.ENSP00000219905,9606.ENSP00000221233,9606.ENSP00000223073,9606.ENSP00000225296,9606.ENSP00000225792,9606.ENSP00000228251,9606.ENSP00000229179,9606.ENSP00000230122,9606.ENSP00000234170,9606.ENSP00000234296,9606.ENSP00000236980,…	RRN3,DIMT1,RBM22,MORC2,HMOX1,L3MBTL2,SUPT16H,PQBP1,MGA,EXOSC5,RBM28,DHX33,DDX5,YBX3,NUP107,ZBTB24,CEBPZ,ORC2,FASTKD2,RIF1,SRSF6,EREG,NUP85,GLTSCR2,DDX49,NSRP1,DLGAP5,KLF2,MTERF1,FXR2,EAPP,KLF16,SCML2,SAFB2,MLLT1,NOL11,FUS,SMARCC1,GRSF1,KRAS,CCNB1,CDK7,SLC38A2,CCNH,PHC2,EPC2,SRSF1,KAT7,GTF2H4,MNAT1,LRP6,NUP133,USP22,ICE2,CCNT1,DNAJB6,KMT2C,SMURF2,ZC3H3,ELL,SMARCB1,EED,MED26,CD81,GPBP1,EXOSC7,GTF2H…
GO Process	GO:0051236	Establishment of rna localization	47	191	0.62	4.76e-12	9606.ENSP00000229179,9606.ENSP00000231498,9606.ENSP00000241502,9606.ENSP00000242776,9606.ENSP00000244020,9606.ENSP00000245544,9606.ENSP00000254998,9606.ENSP00000258742,9606.ENSP00000258962,9606.ENSP00000261396,9606.ENSP00000262577,9606.ENSP00000264645,9606.ENSP00000265245,9606.ENSP00000269349,9606.ENSP00000285968,9606.ENSP00000295119,9606.ENSP00000296930,9606.ENSP00000297151,9606.ENSP00000297990,…	NUP107,NUP155,FYTTD1,DDX39A,SRSF6,NUP85,NXT1,NUPL2,SRSF1,NUP133,ZC3H3,CASC3,LSG1,EIF4A3,NUP205,NUP35,NPM1,SLU7,NOL6,GLE1,NUP93,NUP98,RRS1,ATR,NUP50,SDAD1,AHCTF1,LTV1,NDC1,YBX1,NUP188,SRSF3,ZNF593,EIF6,NUP160,POM121,RAE1,SEH1L,PNPT1,NMD3,CETN3,CKAP5,NXF1,ZC3H11A,NUP153,NUP37,POM121C
GO Process	GO:0051726	Regulation of cell cycle	146	1230	0.3	5.76e-12	9606.ENSP00000175506,9606.ENSP00000216237,9606.ENSP00000216911,9606.ENSP00000217244,9606.ENSP00000217372,9606.ENSP00000219905,9606.ENSP00000222693,9606.ENSP00000236273,9606.ENSP00000244869,9606.ENSP00000246802,9606.ENSP00000247191,9606.ENSP00000249776,9606.ENSP00000253669,9606.ENSP00000256442,9606.ENSP00000256443,9606.ENSP00000256897,9606.ENSP00000257934,9606.ENSP00000260363,9606.ENSP00000260731,…	ASNS,L3MBTL2,AURKA,CSNK2A1,CDK5RAP1,MGA,CAV2,SYF2,EREG,GLTSCR2,DLGAP5,KNSTRN,HAUS8,CCNB1,CDK7,CCNH,ESPL1,KIF23,KIF11,TOPBP1,WDR12,MNAT1,LRP6,USP22,NDC80,CCNT1,RHEB,PKMYT1,EED,WDR76,ANLN,GTF2H1,CDK2,RB1,SDE2,RHOB,CCNA2,PHIP,EGFR,CDCA5,UHRF2,CDC123,RIOK2,ERCC3,BUB1B,FANCD2,PRKAG2,NPM1,PLK1,TPX2,BIRC5,BUB1,MTBP,SLC25A33,MEPCE,FOSL1,RBM14,ATAD5,AURKB,SUZ12,PINX1,EZH2,CDC25C,SPAG5,TACC3,CUL1,LIN9,SMAD…
GO Process	GO:0080090	Regulation of primary metabolic process	485	6032	0.13	6.24e-12	9606.ENSP00000003100,9606.ENSP00000198767,9606.ENSP00000199320,9606.ENSP00000199814,9606.ENSP00000215862,9606.ENSP00000216117,9606.ENSP00000216190,9606.ENSP00000216237,9606.ENSP00000216297,9606.ENSP00000216489,9606.ENSP00000216554,9606.ENSP00000216911,9606.ENSP00000217244,9606.ENSP00000217372,9606.ENSP00000218224,9606.ENSP00000219905,9606.ENSP00000220849,9606.ENSP00000221132,9606.ENSP00000221233,…	CYP51A1,RRN3,DIMT1,RBM22,MORC2,HMOX1,EIF3D,L3MBTL2,SUPT16H,ALKBH1,EIF5,AURKA,CSNK2A1,CDK5RAP1,PQBP1,MGA,EIF3E,TNFRSF10A,EXOSC5,CAV2,RBM28,DHX33,DDX5,YBX3,NUP107,ZBTB24,NUP155,APOB,CEBPZ,ORC2,FASTKD2,SOGA1,RIF1,SRSF6,EREG,NUP85,GLTSCR2,DDX49,NSRP1,DLGAP5,KLF2,MTERF1,FXR2,EAPP,KLF16,DHX29,SCML2,SAFB2,MLLT1,EIF2S3,NOL11,FUS,SMARCC1,GRSF1,KRAS,EIF2S1,CCNB1,CDK7,SLC38A2,CCNH,PHC2,ESPL1,EPC2,NUPL2,SRSF…
GO Process	GO:0031323	Regulation of cellular metabolic process	498	6239	0.13	6.91e-12	9606.ENSP00000198767,9606.ENSP00000199320,9606.ENSP00000199814,9606.ENSP00000215862,9606.ENSP00000216117,9606.ENSP00000216190,9606.ENSP00000216237,9606.ENSP00000216297,9606.ENSP00000216484,9606.ENSP00000216489,9606.ENSP00000216554,9606.ENSP00000216911,9606.ENSP00000217244,9606.ENSP00000217372,9606.ENSP00000218224,9606.ENSP00000219905,9606.ENSP00000220849,9606.ENSP00000221132,9606.ENSP00000221233,…	RRN3,DIMT1,RBM22,MORC2,HMOX1,EIF3D,L3MBTL2,SUPT16H,SPTLC2,ALKBH1,EIF5,AURKA,CSNK2A1,CDK5RAP1,PQBP1,MGA,EIF3E,TNFRSF10A,EXOSC5,CAV2,RBM28,DHX33,DDX5,YBX3,NUP107,ZBTB24,NUP155,CEBPZ,ORC2,MFN2,FASTKD2,SOGA1,RIF1,SRSF6,MPHOSPH10,EREG,NUP85,GLTSCR2,DDX49,NSRP1,DLGAP5,KLF2,MTERF1,FXR2,EAPP,KLF16,DHX29,SCML2,SAFB2,MLLT1,EIF2S3,NOL11,FUS,SMARCC1,GRSF1,KRAS,EIF2S1,CCNB1,CDK7,SLC38A2,CCNH,PHC2,ORC3,ESPL1,E…
GO Process	GO:0006611	Protein export from nucleus	41	150	0.66	1.07e-11	9606.ENSP00000229179,9606.ENSP00000231498,9606.ENSP00000241502,9606.ENSP00000242776,9606.ENSP00000244020,9606.ENSP00000245544,9606.ENSP00000254998,9606.ENSP00000258742,9606.ENSP00000258962,9606.ENSP00000261396,9606.ENSP00000264645,9606.ENSP00000265245,9606.ENSP00000269349,9606.ENSP00000285968,9606.ENSP00000295119,9606.ENSP00000296930,9606.ENSP00000297151,9606.ENSP00000297990,9606.ENSP00000308622,…	NUP107,NUP155,FYTTD1,DDX39A,SRSF6,NUP85,NXT1,NUPL2,SRSF1,NUP133,CASC3,LSG1,EIF4A3,NUP205,NUP35,NPM1,SLU7,NOL6,GLE1,NUP93,NUP98,RRS1,CHP1,NUP50,SDAD1,LTV1,NDC1,NUP188,SRSF3,ZNF593,EIF6,NUP160,POM121,RAE1,SEH1L,NMD3,NXF1,ZC3H11A,NUP153,NUP37,POM121C
GO Process	GO:0034655	Nucleobase-containing compound catabolic process	67	373	0.48	1.19e-11	9606.ENSP00000220849,9606.ENSP00000221233,9606.ENSP00000222247,9606.ENSP00000225430,9606.ENSP00000225792,9606.ENSP00000230640,9606.ENSP00000242784,9606.ENSP00000249910,9606.ENSP00000257770,9606.ENSP00000259469,9606.ENSP00000262584,9606.ENSP00000264645,9606.ENSP00000265564,9606.ENSP00000269349,9606.ENSP00000274242,9606.ENSP00000307889,9606.ENSP00000309334,9606.ENSP00000313007,9606.ENSP00000313350,…	EIF3E,EXOSC5,RPL18A,RPL19,DDX5,SKIV2L2,C19orf43,MBD4,NT5E,RPL35,RPL8,CASC3,EXOSC7,EIF4A3,RPL37,RPL13,RPL15,PABPC1,RNASEH1,EXOSC4,EXOSC3,APOBEC3B,DHX34,RNASEH2B,RPS7,RPL7,RPL3,RPL27A,RPL21,RPL22,EXOSC1,REXO4,RPL7A,EXOSC2,PABPC4,YTHDF2,RPL10A,RPL11,MRTO4,ENTPD6,EXOSC10,EXOSC9,EXOSC8,RPL13A,RPS8,POP1,RPL31,RPL23A,PAPD5,RPL17,EXOSC6,RPL9,PNPT1,RPL6,EIF4G1,RPL32,RPL37A,RPL35A,RPL23,DROSHA,RPL30,DICER1…
GO Process	GO:0050658	RNA transport	46	189	0.61	1.19e-11	9606.ENSP00000229179,9606.ENSP00000231498,9606.ENSP00000241502,9606.ENSP00000242776,9606.ENSP00000244020,9606.ENSP00000245544,9606.ENSP00000254998,9606.ENSP00000258742,9606.ENSP00000258962,9606.ENSP00000261396,9606.ENSP00000262577,9606.ENSP00000264645,9606.ENSP00000265245,9606.ENSP00000269349,9606.ENSP00000285968,9606.ENSP00000295119,9606.ENSP00000296930,9606.ENSP00000297151,9606.ENSP00000297990,…	NUP107,NUP155,FYTTD1,DDX39A,SRSF6,NUP85,NXT1,NUPL2,SRSF1,NUP133,ZC3H3,CASC3,LSG1,EIF4A3,NUP205,NUP35,NPM1,SLU7,NOL6,GLE1,NUP93,NUP98,RRS1,NUP50,SDAD1,AHCTF1,LTV1,NDC1,YBX1,NUP188,SRSF3,ZNF593,EIF6,NUP160,POM121,RAE1,SEH1L,PNPT1,NMD3,CETN3,CKAP5,NXF1,ZC3H11A,NUP153,NUP37,POM121C
GO Process	GO:0071103	DNA conformation change	62	328	0.5	1.41e-11	9606.ENSP00000220514,9606.ENSP00000248643,9606.ENSP00000253237,9606.ENSP00000256442,9606.ENSP00000259895,9606.ENSP00000263382,9606.ENSP00000264233,9606.ENSP00000265963,9606.ENSP00000275517,9606.ENSP00000281453,9606.ENSP00000283006,9606.ENSP00000283131,9606.ENSP00000285398,9606.ENSP00000290130,9606.ENSP00000296930,9606.ENSP00000298139,9606.ENSP00000301280,9606.ENSP00000309595,9606.ENSP00000309790,…	OIP5,MTERF1,GRWD1,CCNB1,GTF2H4,ASF1B,POLQ,GTF2H1,CDCA5,CENPU,CENPH,SMARCA5,ERCC3,MIS18A,NPM1,WRN,CHAF1A,C10orf2,MIS18BP1,CHAF1B,NOC2L,NCAPD2,CASC5,RAD54B,CENPQ,SUV39H1,SPTY2D1,GTF2F2,BLM,ERCC6,SMC4,TSPYL1,CENPI,SRPK1,POLE3,RFC3,RFC4,CENPN,HELLS,G3BP1,INCENP,CDK1,BRD2,CENPK,AKAP8L,DDX3X,NCAPG2,HMGA1,BEND3,TOP2A,MBD3,HJURP,DHX36,SSBP1,NCAPD3,TOP3A,GTF2H3,BAZ2A,NUSAP1,TTN,RECQL4,CHD1
GO Process	GO:0032774	RNA biosynthetic process	87	579	0.4	2.05e-11	9606.ENSP00000198767,9606.ENSP00000216297,9606.ENSP00000225792,9606.ENSP00000228347,9606.ENSP00000244869,9606.ENSP00000248643,9606.ENSP00000252674,9606.ENSP00000256442,9606.ENSP00000256443,9606.ENSP00000256897,9606.ENSP00000259895,9606.ENSP00000261245,9606.ENSP00000261520,9606.ENSP00000261900,9606.ENSP00000262809,9606.ENSP00000263121,9606.ENSP00000263390,9606.ENSP00000263857,9606.ENSP00000264555,…	RRN3,SUPT16H,DDX5,POLR3B,EREG,MTERF1,MLLT1,CCNB1,CDK7,CCNH,GTF2H4,MNAT1,ICE2,CCNT1,ELL,SMARCB1,MED26,POLR1A,PHRF1,GPBP1,GTF2H1,ABT1,SMARCA5,ERCC3,NIFK,MED7,MTERF3,POLR1D,SLC25A33,C10orf2,INTS6,NFKBIB,MED14,POLR2L,MED16,LIN9,SIRT7,ZNRD1,NR2C1,TTF1,POLR3C,TAF1A,GTF2F2,RBPJ,MAFF,DDX21,ERCC6,PTRF,XAB2,INO80,TFB2M,INTS7,CDC73,TTF2,RBMX,JUN,SUPT3H,POLR3A,POLR1C,YBX1,TCOF1,POLR1E,POLA1,AK6,CDK8,TBP,GTF2…
GO Process	GO:0042255	Ribosome assembly	27	61	0.87	2.08e-11	9606.ENSP00000236980,9606.ENSP00000246802,9606.ENSP00000251636,9606.ENSP00000253107,9606.ENSP00000254940,9606.ENSP00000260443,9606.ENSP00000274849,9606.ENSP00000287025,9606.ENSP00000296930,9606.ENSP00000321449,9606.ENSP00000322396,9606.ENSP00000338862,9606.ENSP00000346001,9606.ENSP00000358400,9606.ENSP00000360850,9606.ENSP00000363574,9606.ENSP00000363676,9606.ENSP00000364320,9606.ENSP00000371858,…	FASTKD2,GLTSCR2,DHX29,PPAN,NIP7,RSL24D1,ABT1,MTERF3,NPM1,RRP7A,RRS1,BRIX1,RPL3,MDN1,MRPS2,EIF6,RPL11,MRTO4,NOP2,DDX3X,RPL23A,RPF2,RPL6,DHX30,NLE1,BOP1,MPV17L2
GO Process	GO:0010556	Regulation of macromolecule biosynthetic process	346	3976	0.16	2.24e-11	9606.ENSP00000198767,9606.ENSP00000215862,9606.ENSP00000216117,9606.ENSP00000216190,9606.ENSP00000216237,9606.ENSP00000216297,9606.ENSP00000216489,9606.ENSP00000216554,9606.ENSP00000217372,9606.ENSP00000218224,9606.ENSP00000219905,9606.ENSP00000220849,9606.ENSP00000225296,9606.ENSP00000225792,9606.ENSP00000228251,9606.ENSP00000229179,9606.ENSP00000230122,9606.ENSP00000234170,9606.ENSP00000234296,…	RRN3,MORC2,HMOX1,EIF3D,L3MBTL2,SUPT16H,ALKBH1,EIF5,CDK5RAP1,PQBP1,MGA,EIF3E,DHX33,DDX5,YBX3,NUP107,ZBTB24,CEBPZ,ORC2,FASTKD2,RIF1,EREG,NUP85,GLTSCR2,DLGAP5,KLF2,MTERF1,FXR2,EAPP,KLF16,DHX29,SCML2,SAFB2,MLLT1,EIF2S3,NOL11,FUS,SMARCC1,KRAS,EIF2S1,CDK7,CCNH,PHC2,ORC3,EPC2,KAT7,GTF2H4,MNAT1,LRP6,NUP133,USP22,ICE2,EIF3J,CCNT1,DNAJB6,KMT2C,SMURF2,ELL,SMARCB1,EED,MED26,CD81,CASC3,GPBP1,GTF2H1,PRPF6,CDK2…
GO Process	GO:0016569	Covalent chromatin modification	65	361	0.48	2.42e-11	9606.ENSP00000216911,9606.ENSP00000221801,9606.ENSP00000256442,9606.ENSP00000258484,9606.ENSP00000259021,9606.ENSP00000261497,9606.ENSP00000262189,9606.ENSP00000263360,9606.ENSP00000266970,9606.ENSP00000274026,9606.ENSP00000278823,9606.ENSP00000311747,9606.ENSP00000312244,9606.ENSP00000313950,9606.ENSP00000316578,9606.ENSP00000320147,9606.ENSP00000320566,9606.ENSP00000322142,9606.ENSP00000325290,…	AURKA,FBL,CCNB1,EPC2,KAT7,USP22,KMT2C,EED,CDK2,CCNA2,MTA2,RBM14,MSL3,AURKB,SUZ12,EZH2,ING3,ING5,GSG2,MINA,SIRT7,SUV39H1,KAT5,BAZ1B,SUV39H2,MCRS1,BRPF3,TRRAP,BAZ1A,JADE2,CDC73,PCGF6,SUPT3H,RLF,MEAF6,POLE3,UIMC1,NAA40,BCOR,AK6,WHSC1,BRPF1,EP400,HELLS,INCENP,CDK1,KDM5A,PAXIP1,PWP1,JMJD6,MORF4L2,SATB1,BEND3,MBD3,KANSL2,EHMT1,HDAC2,KDM2A,USP36,BAZ2A,FBLL1,C14orf169,UHRF1,JADE3,CHD1
GO Process	GO:0000466	Maturation of 5.8s rrna from tricistronic rrna transcript (ssu-rrna, 5.8s rrna, lsu-rrna)	19	23	1.14	2.47e-11	9606.ENSP00000261015,9606.ENSP00000261637,9606.ENSP00000265564,9606.ENSP00000274849,9606.ENSP00000320917,9606.ENSP00000322396,9606.ENSP00000323046,9606.ENSP00000344393,9606.ENSP00000346725,9606.ENSP00000361433,9606.ENSP00000366135,9606.ENSP00000366934,9606.ENSP00000368984,9606.ENSP00000371169,9606.ENSP00000372199,9606.ENSP00000374354,9606.ENSP00000396673,9606.ENSP00000405068,9606.ENSP00000455106	WDR12,UTP20,EXOSC7,ABT1,KRI1,RRS1,EXOSC3,FCF1,PES1,EXOSC2,EXOSC10,NOL9,EXOSC9,RCL1,URB1,EXOSC8,FTSJ3,NOP14,BOP1
GO Process	GO:0009889	Regulation of biosynthetic process	361	4210	0.16	3.36e-11	9606.ENSP00000003100,9606.ENSP00000198767,9606.ENSP00000215862,9606.ENSP00000216117,9606.ENSP00000216190,9606.ENSP00000216237,9606.ENSP00000216297,9606.ENSP00000216489,9606.ENSP00000216554,9606.ENSP00000217372,9606.ENSP00000218224,9606.ENSP00000219905,9606.ENSP00000220849,9606.ENSP00000225296,9606.ENSP00000225792,9606.ENSP00000228251,9606.ENSP00000229179,9606.ENSP00000230122,9606.ENSP00000233242,…	CYP51A1,RRN3,MORC2,HMOX1,EIF3D,L3MBTL2,SUPT16H,ALKBH1,EIF5,CDK5RAP1,PQBP1,MGA,EIF3E,DHX33,DDX5,YBX3,NUP107,ZBTB24,APOB,CEBPZ,ORC2,FASTKD2,SOGA1,RIF1,EREG,NUP85,GLTSCR2,DLGAP5,KLF2,MTERF1,FXR2,EAPP,KLF16,DHX29,SCML2,SAFB2,MLLT1,EIF2S3,NOL11,FUS,SMARCC1,KRAS,EIF2S1,CDK7,CCNH,PHC2,ORC3,EPC2,KAT7,GTF2H4,MNAT1,LRP6,NUP133,USP22,ICE2,SCARB1,EIF3J,CCNT1,DNAJB6,KMT2C,SMURF2,ELL,SMARCB1,EED,MED26,CD81,CAS…
GO Process	GO:0006361	Transcription initiation from rna polymerase i promoter	22	37	1	3.86e-11	9606.ENSP00000198767,9606.ENSP00000256443,9606.ENSP00000256897,9606.ENSP00000259895,9606.ENSP00000261245,9606.ENSP00000263121,9606.ENSP00000263857,9606.ENSP00000265963,9606.ENSP00000285398,9606.ENSP00000302478,9606.ENSP00000324124,9606.ENSP00000331111,9606.ENSP00000339976,9606.ENSP00000349541,9606.ENSP00000361465,9606.ENSP00000367029,9606.ENSP00000375942,9606.ENSP00000395654,9606.ENSP00000444136,…	RRN3,CDK7,CCNH,GTF2H4,MNAT1,SMARCB1,POLR1A,GTF2H1,ERCC3,POLR1D,POLR2L,ZNRD1,TAF1A,PTRF,POLR1C,POLR1E,TBP,SMARCA4,POLR1B,GTF2H3,BAZ2A,CD3EAP
GO Process	GO:0006351	Transcription, dna-templated	85	567	0.4	4.13e-11	9606.ENSP00000198767,9606.ENSP00000216297,9606.ENSP00000225792,9606.ENSP00000228347,9606.ENSP00000244869,9606.ENSP00000248643,9606.ENSP00000252674,9606.ENSP00000256442,9606.ENSP00000256443,9606.ENSP00000256897,9606.ENSP00000259895,9606.ENSP00000261245,9606.ENSP00000261520,9606.ENSP00000261900,9606.ENSP00000262809,9606.ENSP00000263121,9606.ENSP00000263390,9606.ENSP00000263857,9606.ENSP00000264555,…	RRN3,SUPT16H,DDX5,POLR3B,EREG,MTERF1,MLLT1,CCNB1,CDK7,CCNH,GTF2H4,MNAT1,ICE2,CCNT1,ELL,SMARCB1,MED26,POLR1A,PHRF1,GPBP1,GTF2H1,ABT1,SMARCA5,ERCC3,NIFK,MED7,MTERF3,POLR1D,SLC25A33,C10orf2,INTS6,NFKBIB,MED14,POLR2L,MED16,LIN9,SIRT7,ZNRD1,NR2C1,TTF1,POLR3C,TAF1A,GTF2F2,RBPJ,MAFF,DDX21,ERCC6,PTRF,XAB2,INO80,TFB2M,INTS7,CDC73,TTF2,RBMX,JUN,SUPT3H,POLR3A,POLR1C,YBX1,TCOF1,POLR1E,AK6,CDK8,TBP,GTF2F1,CDK…
GO Process	GO:0033554	Cellular response to stress	182	1725	0.25	5.08e-11	9606.ENSP00000156471,9606.ENSP00000160827,9606.ENSP00000175506,9606.ENSP00000215862,9606.ENSP00000216117,9606.ENSP00000216297,9606.ENSP00000216367,9606.ENSP00000216489,9606.ENSP00000216911,9606.ENSP00000223641,9606.ENSP00000225567,9606.ENSP00000225726,9606.ENSP00000228251,9606.ENSP00000235329,9606.ENSP00000236273,9606.ENSP00000243326,9606.ENSP00000246802,9606.ENSP00000248071,9606.ENSP00000249910,…	AQR,KIF22,ASNS,MORC2,HMOX1,SUPT16H,POLE2,ALKBH1,AURKA,SEC61B,GOSR2,CCDC47,YBX3,MFN2,SYF2,RIF1,GLTSCR2,KLF2,MBD4,PARP2,EIF2S1,CCNB1,CDK7,SLC38A2,CCNH,EPC2,KAT7,LRRC8A,GTF2H4,TOPBP1,MNAT1,SMARCB1,WDR76,POLQ,GTF2H1,CDK2,RHOB,ISY1,CCNA2,SRD5A1,EGFR,CDCA5,SIGMAR1,ERCC3,FANCD2,PRKAG2,HK2,AMFR,NPM1,SLU7,AP5Z1,MELK,WRN,PLK1,CHAF1A,CEBPB,ESCO2,CYCS,ZNF622,FANCI,ATAD5,CHAF1B,RMI1,EZH2,ANKZF1,CDC25C,POLE,PO…
GO Process	GO:0016570	Histone modification	63	351	0.48	6.07e-11	9606.ENSP00000216911,9606.ENSP00000221801,9606.ENSP00000256442,9606.ENSP00000258484,9606.ENSP00000259021,9606.ENSP00000261497,9606.ENSP00000262189,9606.ENSP00000263360,9606.ENSP00000266970,9606.ENSP00000274026,9606.ENSP00000278823,9606.ENSP00000311747,9606.ENSP00000312244,9606.ENSP00000313950,9606.ENSP00000316578,9606.ENSP00000320147,9606.ENSP00000320566,9606.ENSP00000322142,9606.ENSP00000325290,…	AURKA,FBL,CCNB1,EPC2,KAT7,USP22,KMT2C,EED,CDK2,CCNA2,MTA2,RBM14,MSL3,AURKB,SUZ12,EZH2,ING3,ING5,GSG2,MINA,SIRT7,SUV39H1,KAT5,BAZ1B,SUV39H2,MCRS1,BRPF3,TRRAP,BAZ1A,JADE2,CDC73,PCGF6,SUPT3H,RLF,MEAF6,POLE3,UIMC1,NAA40,BCOR,AK6,WHSC1,BRPF1,EP400,INCENP,CDK1,KDM5A,PAXIP1,PWP1,JMJD6,MORF4L2,SATB1,BEND3,MBD3,KANSL2,EHMT1,HDAC2,KDM2A,USP36,BAZ2A,FBLL1,C14orf169,UHRF1,JADE3
GO Process	GO:0010564	Regulation of cell cycle process	102	760	0.35	7.64e-11	9606.ENSP00000216237,9606.ENSP00000216911,9606.ENSP00000217244,9606.ENSP00000219905,9606.ENSP00000222693,9606.ENSP00000236273,9606.ENSP00000244869,9606.ENSP00000246802,9606.ENSP00000247191,9606.ENSP00000249776,9606.ENSP00000253669,9606.ENSP00000256442,9606.ENSP00000257934,9606.ENSP00000260363,9606.ENSP00000260731,9606.ENSP00000260810,9606.ENSP00000261597,9606.ENSP00000262300,9606.ENSP00000263360,…	L3MBTL2,AURKA,CSNK2A1,MGA,CAV2,SYF2,EREG,GLTSCR2,DLGAP5,KNSTRN,HAUS8,CCNB1,ESPL1,KIF23,KIF11,TOPBP1,NDC80,PKMYT1,EED,ANLN,CDK2,RB1,SDE2,PHIP,EGFR,CDCA5,UHRF2,RIOK2,ERCC3,BUB1B,NPM1,PLK1,TPX2,BIRC5,BUB1,MTBP,SLC25A33,MEPCE,RBM14,ATAD5,AURKB,SUZ12,PINX1,EZH2,CDC25C,SPAG5,TACC3,CUL1,CBX3,RNASEH2B,GNAI1,CDK5RAP2,OFD1,BLM,SDCCAG3,RRM2,ZNF830,SMC5,INO80,AHCTF1,CENPF,NEK2,KIF14,CDC73,MKI67,BUB3,TTK,PCGF…
GO Process	GO:0031326	Regulation of cellular biosynthetic process	353	4125	0.16	8.81e-11	9606.ENSP00000198767,9606.ENSP00000215862,9606.ENSP00000216117,9606.ENSP00000216190,9606.ENSP00000216237,9606.ENSP00000216297,9606.ENSP00000216489,9606.ENSP00000216554,9606.ENSP00000217372,9606.ENSP00000218224,9606.ENSP00000219905,9606.ENSP00000220849,9606.ENSP00000225296,9606.ENSP00000225792,9606.ENSP00000228251,9606.ENSP00000229179,9606.ENSP00000230122,9606.ENSP00000234170,9606.ENSP00000234296,…	RRN3,MORC2,HMOX1,EIF3D,L3MBTL2,SUPT16H,ALKBH1,EIF5,CDK5RAP1,PQBP1,MGA,EIF3E,DHX33,DDX5,YBX3,NUP107,ZBTB24,CEBPZ,ORC2,FASTKD2,SOGA1,RIF1,EREG,NUP85,GLTSCR2,DLGAP5,KLF2,MTERF1,FXR2,EAPP,KLF16,DHX29,SCML2,SAFB2,MLLT1,EIF2S3,NOL11,FUS,SMARCC1,KRAS,EIF2S1,CDK7,CCNH,PHC2,ORC3,EPC2,KAT7,GTF2H4,MNAT1,LRP6,NUP133,USP22,ICE2,SCARB1,EIF3J,CCNT1,DNAJB6,KMT2C,SMURF2,ELL,SMARCB1,EED,MED26,CD81,CASC3,GPBP1,GTF2…
GO Process	GO:0000462	Maturation of ssu-rrna from tricistronic rrna transcript (ssu-rrna, 5.8s rrna, lsu-rrna)	21	35	1	1.08e-10	9606.ENSP00000230340,9606.ENSP00000244496,9606.ENSP00000254803,9606.ENSP00000261637,9606.ENSP00000261708,9606.ENSP00000274849,9606.ENSP00000291634,9606.ENSP00000297579,9606.ENSP00000301364,9606.ENSP00000311135,9606.ENSP00000320917,9606.ENSP00000322396,9606.ENSP00000327179,9606.ENSP00000344393,9606.ENSP00000355541,9606.ENSP00000363746,9606.ENSP00000371101,9606.ENSP00000371169,9606.ENSP00000379888,…	BYSL,RRP36,UTP3,UTP20,UTP6,ABT1,FAM207A,DCAF13,TSR1,DHX37,KRI1,RRS1,CIRH1A,FCF1,HEATR1,WDR46,NOL10,RCL1,RPS8,NGDN,NOP14
GO Process	GO:2000112	Regulation of cellular macromolecule biosynthetic process	334	3878	0.16	2.36e-10	9606.ENSP00000198767,9606.ENSP00000215862,9606.ENSP00000216117,9606.ENSP00000216190,9606.ENSP00000216237,9606.ENSP00000216297,9606.ENSP00000216489,9606.ENSP00000216554,9606.ENSP00000217372,9606.ENSP00000218224,9606.ENSP00000219905,9606.ENSP00000220849,9606.ENSP00000225296,9606.ENSP00000225792,9606.ENSP00000228251,9606.ENSP00000229179,9606.ENSP00000230122,9606.ENSP00000234170,9606.ENSP00000234296,…	RRN3,MORC2,HMOX1,EIF3D,L3MBTL2,SUPT16H,ALKBH1,EIF5,CDK5RAP1,PQBP1,MGA,EIF3E,DHX33,DDX5,YBX3,NUP107,ZBTB24,CEBPZ,ORC2,FASTKD2,RIF1,EREG,NUP85,GLTSCR2,DLGAP5,KLF2,MTERF1,FXR2,EAPP,KLF16,DHX29,SCML2,SAFB2,MLLT1,EIF2S3,NOL11,FUS,SMARCC1,KRAS,EIF2S1,CDK7,CCNH,PHC2,ORC3,EPC2,KAT7,GTF2H4,MNAT1,LRP6,NUP133,USP22,ICE2,EIF3J,CCNT1,DNAJB6,KMT2C,SMURF2,ELL,SMARCB1,EED,MED26,CD81,CASC3,GPBP1,GTF2H1,PRPF6,CDK2…
GO Process	GO:0051031	tRNA transport	21	37	0.98	2.37e-10	9606.ENSP00000229179,9606.ENSP00000231498,9606.ENSP00000245544,9606.ENSP00000258742,9606.ENSP00000261396,9606.ENSP00000285968,9606.ENSP00000295119,9606.ENSP00000297990,9606.ENSP00000310668,9606.ENSP00000316032,9606.ENSP00000345895,9606.ENSP00000360483,9606.ENSP00000361626,9606.ENSP00000361658,9606.ENSP00000367721,9606.ENSP00000378687,9606.ENSP00000379182,9606.ENSP00000382779,9606.ENSP00000444029,…	NUP107,NUP155,NUP85,NUPL2,NUP133,NUP205,NUP35,NOL6,NUP93,NUP98,NUP50,NDC1,YBX1,NUP188,NUP160,POM121,RAE1,SEH1L,NUP153,NUP37,POM121C
GO Process	GO:0010629	Negative regulation of gene expression	201	2014	0.22	2.75e-10	9606.ENSP00000215862,9606.ENSP00000216117,9606.ENSP00000216237,9606.ENSP00000216911,9606.ENSP00000219905,9606.ENSP00000220849,9606.ENSP00000221233,9606.ENSP00000222247,9606.ENSP00000225430,9606.ENSP00000225792,9606.ENSP00000228251,9606.ENSP00000230122,9606.ENSP00000234296,9606.ENSP00000243326,9606.ENSP00000244020,9606.ENSP00000244869,9606.ENSP00000246802,9606.ENSP00000248071,9606.ENSP00000250113,…	MORC2,HMOX1,L3MBTL2,AURKA,MGA,EIF3E,EXOSC5,RPL18A,RPL19,DDX5,YBX3,ZBTB24,ORC2,RIF1,SRSF6,EREG,GLTSCR2,KLF2,FXR2,EAPP,KLF16,SCML2,EIF2S1,CCNB1,PHC2,KAT7,RPL35,CCNT1,DNAJB6,SMURF2,RPL8,MOV10L1,DGCR8,EED,CASC3,EXOSC7,CDK2,RB1,EIF4A3,RPL37,MTA2,SMARCA5,TRIM11,SCAF4,MTERF3,ZNF281,SNIP1,CAPRIN2,PLK1,BIRC5,PA2G4,THAP11,CEBPB,RPL13,H2AFV,MEPCE,CBX2,ZBTB21,RPL15,PTPN2,MSL3,PABPC1,AURKB,EXOSC4,SUZ12,PIBF1,…
GO Process	GO:0006412	Translation	63	366	0.46	2.8e-10	9606.ENSP00000216190,9606.ENSP00000216554,9606.ENSP00000220849,9606.ENSP00000222247,9606.ENSP00000225296,9606.ENSP00000225430,9606.ENSP00000251636,9606.ENSP00000253039,9606.ENSP00000253686,9606.ENSP00000256383,9606.ENSP00000259469,9606.ENSP00000260443,9606.ENSP00000261868,9606.ENSP00000262584,9606.ENSP00000274242,9606.ENSP00000275493,9606.ENSP00000285873,9606.ENSP00000288022,9606.ENSP00000293831,…	EIF3D,EIF5,EIF3E,RPL18A,DHX33,RPL19,DHX29,EIF2S3,MRPS25,EIF2S1,RPL35,RSL24D1,EIF3J,RPL8,RPL37,EGFR,GEMIN5,PDF,EIF4A1,RPL13,RPL15,PABPC1,RPS7,RPL7,MRRF,RPL3,RPL27A,RPL21,RPL22,EIF3B,MRPS2,RPL7A,PABPC4,MRPS16,RPL10A,EIF6,RPL11,EIF2S2,EIF1AX,CARS,RPL13A,RPS8,LARP4,MRPS6,DDX3X,RPL31,RBM4,RPL23A,RPL17,RPL9,RPL6,EIF4G1,RPL32,MRPS22,RPL37A,GFM1,RPL35A,RPL23,RPL30,EIF4G2,RPL18,RPL28,RPL27
GO Process	GO:0097064	ncRNA export from nucleus	21	38	0.97	3.4e-10	9606.ENSP00000229179,9606.ENSP00000231498,9606.ENSP00000245544,9606.ENSP00000258742,9606.ENSP00000261396,9606.ENSP00000285968,9606.ENSP00000295119,9606.ENSP00000296930,9606.ENSP00000297990,9606.ENSP00000310668,9606.ENSP00000316032,9606.ENSP00000345895,9606.ENSP00000360483,9606.ENSP00000361658,9606.ENSP00000367721,9606.ENSP00000378687,9606.ENSP00000379182,9606.ENSP00000382779,9606.ENSP00000444029,…	NUP107,NUP155,NUP85,NUPL2,NUP133,NUP205,NUP35,NPM1,NOL6,NUP93,NUP98,NUP50,NDC1,NUP188,NUP160,POM121,RAE1,SEH1L,NUP153,NUP37,POM121C
GO Process	GO:0006260	DNA replication	45	205	0.57	3.8e-10	9606.ENSP00000216297,9606.ENSP00000216367,9606.ENSP00000219097,9606.ENSP00000234296,9606.ENSP00000253237,9606.ENSP00000257789,9606.ENSP00000259021,9606.ENSP00000260810,9606.ENSP00000264233,9606.ENSP00000266970,9606.ENSP00000272091,9606.ENSP00000292616,9606.ENSP00000297431,9606.ENSP00000298139,9606.ENSP00000301280,9606.ENSP00000309595,9606.ENSP00000313171,9606.ENSP00000315700,9606.ENSP00000317039,…	SUPT16H,POLE2,ORC6,ORC2,GRWD1,ORC3,KAT7,TOPBP1,POLQ,CDK2,SDE2,LRWD1,ORC5,WRN,CHAF1A,C10orf2,ATAD5,CHAF1B,RMI1,ING5,POLE,KAT5,ATR,BLM,MCMBP,BAZ1A,RRM2,ZNF830,ORC1,POLE3,POLA1,KIN,RFC3,RFC4,CDK1,TONSL,HMGA1,CDC45,REPIN1,BRCA1,SSBP1,ORC4,TOP3A,RECQL4,PRIM2
GO Process	GO:0010605	Negative regulation of macromolecule metabolic process	263	2875	0.19	4.01e-10	9606.ENSP00000003100,9606.ENSP00000215862,9606.ENSP00000216117,9606.ENSP00000216237,9606.ENSP00000216911,9606.ENSP00000217244,9606.ENSP00000217372,9606.ENSP00000219905,9606.ENSP00000220849,9606.ENSP00000221233,9606.ENSP00000222247,9606.ENSP00000225430,9606.ENSP00000225792,9606.ENSP00000228251,9606.ENSP00000230122,9606.ENSP00000234296,9606.ENSP00000243326,9606.ENSP00000244020,9606.ENSP00000244869,…	CYP51A1,MORC2,HMOX1,L3MBTL2,AURKA,CSNK2A1,CDK5RAP1,MGA,EIF3E,EXOSC5,RPL18A,RPL19,DDX5,YBX3,ZBTB24,ORC2,RIF1,SRSF6,EREG,GLTSCR2,KLF2,FXR2,EAPP,KLF16,SCML2,MLLT1,FUS,SMARCC1,EIF2S1,CCNB1,PHC2,KAT7,RPL35,LRP6,CCNT1,DNAJB6,SMURF2,RPL8,MOV10L1,SMARCB1,DGCR8,EED,POLQ,CASC3,EXOSC7,CDK2,RB1,EIF4A3,PRDM15,NAF1,RPL37,EGFR,NPAT,MTA2,CRIM1,SMARCA5,TRIM11,SCAF4,MTERF3,PRKAG2,HMGCR,ZNF281,RNF149,COL6A3,SNIP1,N…
GO Process	GO:0006281	DNA repair	78	522	0.4	4.06e-10	9606.ENSP00000156471,9606.ENSP00000160827,9606.ENSP00000216297,9606.ENSP00000216367,9606.ENSP00000216489,9606.ENSP00000243326,9606.ENSP00000246802,9606.ENSP00000249910,9606.ENSP00000250416,9606.ENSP00000256443,9606.ENSP00000256897,9606.ENSP00000258484,9606.ENSP00000259021,9606.ENSP00000259895,9606.ENSP00000260810,9606.ENSP00000261245,9606.ENSP00000263121,9606.ENSP00000264233,9606.ENSP00000265963,…	AQR,KIF22,SUPT16H,POLE2,ALKBH1,RIF1,GLTSCR2,MBD4,PARP2,CDK7,CCNH,EPC2,KAT7,GTF2H4,TOPBP1,MNAT1,SMARCB1,POLQ,GTF2H1,CDK2,ISY1,CDCA5,ERCC3,FANCD2,NPM1,AP5Z1,WRN,CHAF1A,ESCO2,FANCI,CHAF1B,RMI1,POLE,POLR2L,SIRT7,NDNL2,RAD54B,KAT5,ATR,BLM,ERCC6,MCRS1,XAB2,TRRAP,ZNF830,SMC5,NSMCE1,INO80,NSMCE4A,MB21D1,REXO4,PPIE,MDC1,UIMC1,TDP2,POLA1,KIN,RFC3,WHSC1,TRIP12,FANCA,RFC4,CDK1,CSNK1E,PAXIP1,TONSL,RBM17,MORF4…
GO Process	GO:0006409	tRNA export from nucleus	20	34	0.99	4.58e-10	9606.ENSP00000229179,9606.ENSP00000231498,9606.ENSP00000245544,9606.ENSP00000258742,9606.ENSP00000261396,9606.ENSP00000285968,9606.ENSP00000295119,9606.ENSP00000297990,9606.ENSP00000310668,9606.ENSP00000316032,9606.ENSP00000345895,9606.ENSP00000360483,9606.ENSP00000361658,9606.ENSP00000367721,9606.ENSP00000378687,9606.ENSP00000379182,9606.ENSP00000382779,9606.ENSP00000444029,9606.ENSP00000448054,…	NUP107,NUP155,NUP85,NUPL2,NUP133,NUP205,NUP35,NOL6,NUP93,NUP98,NUP50,NDC1,NUP188,NUP160,POM121,RAE1,SEH1L,NUP153,NUP37,POM121C
GO Process	GO:1901796	Regulation of signal transduction by p53 class mediator	42	182	0.59	4.81e-10	9606.ENSP00000198767,9606.ENSP00000216297,9606.ENSP00000216911,9606.ENSP00000217244,9606.ENSP00000225792,9606.ENSP00000246802,9606.ENSP00000260810,9606.ENSP00000266970,9606.ENSP00000278823,9606.ENSP00000287878,9606.ENSP00000298139,9606.ENSP00000300403,9606.ENSP00000307183,9606.ENSP00000313171,9606.ENSP00000313950,9606.ENSP00000317039,9606.ENSP00000317992,9606.ENSP00000322142,9606.ENSP00000322396,…	RRN3,SUPT16H,AURKA,CSNK2A1,DDX5,GLTSCR2,TOPBP1,CDK2,MTA2,PRKAG2,WRN,TPX2,ING2,ATAD5,AURKB,RMI1,NOC2L,ING5,RRS1,PTTG1IP,RPS7,KAT5,TP53BP2,ATR,BLM,MEAF6,RPL11,PAK1IP1,RFC3,AK6,NOP2,BRPF1,TBP,RFC4,RPF2,MBD3,EHMT1,BRCA1,RPL23,HDAC2,TOP3A,BOP1
GO Process	GO:0044270	Cellular nitrogen compound catabolic process	68	422	0.43	5.08e-10	9606.ENSP00000216117,9606.ENSP00000220849,9606.ENSP00000221233,9606.ENSP00000222247,9606.ENSP00000225430,9606.ENSP00000225792,9606.ENSP00000230640,9606.ENSP00000242784,9606.ENSP00000249910,9606.ENSP00000257770,9606.ENSP00000259469,9606.ENSP00000262584,9606.ENSP00000264645,9606.ENSP00000265564,9606.ENSP00000269349,9606.ENSP00000274242,9606.ENSP00000307889,9606.ENSP00000309334,9606.ENSP00000313007,…	HMOX1,EIF3E,EXOSC5,RPL18A,RPL19,DDX5,SKIV2L2,C19orf43,MBD4,NT5E,RPL35,RPL8,CASC3,EXOSC7,EIF4A3,RPL37,RPL13,RPL15,PABPC1,RNASEH1,EXOSC4,EXOSC3,APOBEC3B,DHX34,RNASEH2B,RPS7,RPL7,RPL3,RPL27A,RPL21,RPL22,EXOSC1,REXO4,RPL7A,EXOSC2,PABPC4,YTHDF2,RPL10A,RPL11,MRTO4,ENTPD6,EXOSC10,EXOSC9,EXOSC8,RPL13A,RPS8,POP1,RPL31,RPL23A,PAPD5,RPL17,EXOSC6,RPL9,PNPT1,RPL6,EIF4G1,RPL32,RPL37A,RPL35A,RPL23,DROSHA,RPL30,…
GO Process	GO:0046700	Heterocycle catabolic process	68	422	0.43	5.08e-10	9606.ENSP00000216117,9606.ENSP00000220849,9606.ENSP00000221233,9606.ENSP00000222247,9606.ENSP00000225430,9606.ENSP00000225792,9606.ENSP00000230640,9606.ENSP00000242784,9606.ENSP00000249910,9606.ENSP00000257770,9606.ENSP00000259469,9606.ENSP00000262584,9606.ENSP00000264645,9606.ENSP00000265564,9606.ENSP00000269349,9606.ENSP00000274242,9606.ENSP00000307889,9606.ENSP00000309334,9606.ENSP00000313007,…	HMOX1,EIF3E,EXOSC5,RPL18A,RPL19,DDX5,SKIV2L2,C19orf43,MBD4,NT5E,RPL35,RPL8,CASC3,EXOSC7,EIF4A3,RPL37,RPL13,RPL15,PABPC1,RNASEH1,EXOSC4,EXOSC3,APOBEC3B,DHX34,RNASEH2B,RPS7,RPL7,RPL3,RPL27A,RPL21,RPL22,EXOSC1,REXO4,RPL7A,EXOSC2,PABPC4,YTHDF2,RPL10A,RPL11,MRTO4,ENTPD6,EXOSC10,EXOSC9,EXOSC8,RPL13A,RPS8,POP1,RPL31,RPL23A,PAPD5,RPL17,EXOSC6,RPL9,PNPT1,RPL6,EIF4G1,RPL32,RPL37A,RPL35A,RPL23,DROSHA,RPL30,…
GO Process	GO:0006974	Cellular response to dna damage stimulus	102	793	0.33	6.46e-10	9606.ENSP00000156471,9606.ENSP00000160827,9606.ENSP00000215862,9606.ENSP00000216117,9606.ENSP00000216297,9606.ENSP00000216367,9606.ENSP00000216489,9606.ENSP00000216911,9606.ENSP00000236273,9606.ENSP00000243326,9606.ENSP00000246802,9606.ENSP00000249910,9606.ENSP00000250416,9606.ENSP00000256442,9606.ENSP00000256443,9606.ENSP00000256897,9606.ENSP00000258484,9606.ENSP00000259021,9606.ENSP00000259895,…	AQR,KIF22,MORC2,HMOX1,SUPT16H,POLE2,ALKBH1,AURKA,SYF2,RIF1,GLTSCR2,MBD4,PARP2,CCNB1,CDK7,CCNH,EPC2,KAT7,GTF2H4,TOPBP1,MNAT1,SMARCB1,WDR76,POLQ,GTF2H1,CDK2,ISY1,CDCA5,ERCC3,FANCD2,NPM1,AP5Z1,WRN,PLK1,CHAF1A,ESCO2,FANCI,ATAD5,CHAF1B,RMI1,CDC25C,POLE,POLR2L,SIRT7,NDNL2,RAD54B,CBX3,SUV39H1,KAT5,BAZ1B,ATR,BLM,ERCC6,MCRS1,XAB2,EPHA2,TRRAP,ZNF830,SMC5,NSMCE1,INO80,INTS7,NSMCE4A,MCL1,MB21D1,REXO4,PPIE,PO…
GO Process	GO:0070727	Cellular macromolecule localization	169	1616	0.24	6.68e-10	9606.ENSP00000216911,9606.ENSP00000222247,9606.ENSP00000223641,9606.ENSP00000225430,9606.ENSP00000225567,9606.ENSP00000229179,9606.ENSP00000231498,9606.ENSP00000233575,9606.ENSP00000235329,9606.ENSP00000238892,9606.ENSP00000241502,9606.ENSP00000242776,9606.ENSP00000243253,9606.ENSP00000244020,9606.ENSP00000245544,9606.ENSP00000246802,9606.ENSP00000254998,9606.ENSP00000258742,9606.ENSP00000258962,…	AURKA,RPL18A,SEC61B,RPL19,GOSR2,NUP107,NUP155,SNX17,MFN2,CRIPT,FYTTD1,DDX39A,SEC61A1,SRSF6,NUP85,GLTSCR2,NXT1,NUPL2,SRSF1,TOR1B,RPL35,LRP6,NUP133,DNAJB6,RPL8,CD81,SPCS2,MLPH,CASC3,SSR3,RAB7A,LSG1,ANLN,RB1,EIF4A3,C19orf52,TIMM44,RHOB,RPL37,EGFR,TOMM70A,NUP205,ATP1B3,HK2,LRWD1,NUP35,NPM1,SLU7,NOL6,WRN,PLK1,MTBP,ARL6IP1,ESCO2,RPL13,GLE1,RPL15,NUP93,AURKB,CLU,PAM16,NUP98,PIBF1,PINX1,EZH2,TIMM22,RRS1,…
GO Process	GO:0000469	Cleavage involved in rrna processing	18	26	1.06	7e-10	9606.ENSP00000244496,9606.ENSP00000261637,9606.ENSP00000265564,9606.ENSP00000268802,9606.ENSP00000274849,9606.ENSP00000301364,9606.ENSP00000320917,9606.ENSP00000322396,9606.ENSP00000323046,9606.ENSP00000344393,9606.ENSP00000361433,9606.ENSP00000366135,9606.ENSP00000366934,9606.ENSP00000368984,9606.ENSP00000371169,9606.ENSP00000374354,9606.ENSP00000405068,9606.ENSP00000455106	RRP36,UTP20,EXOSC7,NOB1,ABT1,TSR1,KRI1,RRS1,EXOSC3,FCF1,EXOSC2,EXOSC10,NOL9,EXOSC9,RCL1,EXOSC8,NOP14,BOP1
GO Process	GO:0009892	Negative regulation of metabolic process	279	3124	0.17	7.99e-10	9606.ENSP00000003100,9606.ENSP00000215862,9606.ENSP00000216117,9606.ENSP00000216237,9606.ENSP00000216911,9606.ENSP00000217244,9606.ENSP00000217372,9606.ENSP00000219905,9606.ENSP00000220849,9606.ENSP00000221233,9606.ENSP00000222247,9606.ENSP00000225430,9606.ENSP00000225792,9606.ENSP00000228251,9606.ENSP00000230122,9606.ENSP00000234296,9606.ENSP00000237536,9606.ENSP00000243326,9606.ENSP00000244020,…	CYP51A1,MORC2,HMOX1,L3MBTL2,AURKA,CSNK2A1,CDK5RAP1,MGA,EIF3E,EXOSC5,RPL18A,RPL19,DDX5,YBX3,ZBTB24,ORC2,SOGA1,RIF1,SRSF6,MPHOSPH10,EREG,GLTSCR2,KLF2,FXR2,EAPP,KLF16,SCML2,MLLT1,FUS,SMARCC1,EIF2S1,CCNB1,PHC2,KAT7,RPL35,LRP6,CCNT1,DNAJB6,RHEB,PKMYT1,SMURF2,RPL8,MOV10L1,ELL,SMARCB1,DGCR8,EED,POLQ,CASC3,EXOSC7,CDK2,RB1,EIF4A3,PRDM15,NAF1,RPL37,EGFR,NPAT,MTA2,CRIM1,SMARCA5,LPCAT1,TRIM11,SCAF4,MTERF3,PR…
GO Process	GO:0006363	Termination of rna polymerase i transcription	19	31	1.01	8.6e-10	9606.ENSP00000256443,9606.ENSP00000256897,9606.ENSP00000259895,9606.ENSP00000261245,9606.ENSP00000263857,9606.ENSP00000265963,9606.ENSP00000285398,9606.ENSP00000302478,9606.ENSP00000324124,9606.ENSP00000331111,9606.ENSP00000333920,9606.ENSP00000339976,9606.ENSP00000349541,9606.ENSP00000361465,9606.ENSP00000367029,9606.ENSP00000375942,9606.ENSP00000444136,9606.ENSP00000445162,9606.ENSP00000465099	CDK7,CCNH,GTF2H4,MNAT1,POLR1A,GTF2H1,ERCC3,POLR1D,POLR2L,ZNRD1,TTF1,TAF1A,PTRF,POLR1C,POLR1E,TBP,POLR1B,GTF2H3,CD3EAP
GO Process	GO:0051169	Nuclear transport	51	266	0.51	1.04e-09	9606.ENSP00000229179,9606.ENSP00000231498,9606.ENSP00000241502,9606.ENSP00000242776,9606.ENSP00000244020,9606.ENSP00000245544,9606.ENSP00000254998,9606.ENSP00000258742,9606.ENSP00000258962,9606.ENSP00000261396,9606.ENSP00000264645,9606.ENSP00000265245,9606.ENSP00000269349,9606.ENSP00000270257,9606.ENSP00000285873,9606.ENSP00000285968,9606.ENSP00000295119,9606.ENSP00000296930,9606.ENSP00000297151,…	NUP107,NUP155,FYTTD1,DDX39A,SRSF6,NUP85,NXT1,NUPL2,SRSF1,NUP133,CASC3,LSG1,EIF4A3,GEMIN7,GEMIN5,NUP205,NUP35,NPM1,SLU7,NOL6,GLE1,NUP93,NUP98,GEMIN4,RRS1,PTTG1IP,CHP1,TNPO1,MBTPS1,NUP50,SDAD1,LTV1,NDC1,NUP188,SRSF3,ZNF593,EIF6,NUP160,POM121,RAE1,SEH1L,HMGA1,NMD3,RPL23,NXF1,KPNA2,ZC3H11A,NUP153,NUP37,RAB18,POM121C
GO Process	GO:0000463	Maturation of lsu-rrna from tricistronic rrna transcript (ssu-rrna, 5.8s rrna, lsu-rrna)	15	15	1.22	1.09e-09	9606.ENSP00000259469,9606.ENSP00000261015,9606.ENSP00000263239,9606.ENSP00000285814,9606.ENSP00000339795,9606.ENSP00000346725,9606.ENSP00000354040,9606.ENSP00000359606,9606.ENSP00000366934,9606.ENSP00000372199,9606.ENSP00000396673,9606.ENSP00000402338,9606.ENSP00000418221,9606.ENSP00000455106,9606.ENSP00000484687	RPL35,WDR12,DDX18,NIFK,RPL7,PES1,GTPBP4,ZNHIT6,NOL9,URB1,FTSJ3,RPF2,RPL7L1,BOP1,ZNHIT3
GO Process	GO:0051983	Regulation of chromosome segregation	31	104	0.7	1.29e-09	9606.ENSP00000217244,9606.ENSP00000247191,9606.ENSP00000249776,9606.ENSP00000256442,9606.ENSP00000257934,9606.ENSP00000261597,9606.ENSP00000267163,9606.ENSP00000275517,9606.ENSP00000283109,9606.ENSP00000287598,9606.ENSP00000300093,9606.ENSP00000301633,9606.ENSP00000302530,9606.ENSP00000313950,9606.ENSP00000323300,9606.ENSP00000326550,9606.ENSP00000343818,9606.ENSP00000354957,9606.ENSP00000355922,…	CSNK2A1,DLGAP5,KNSTRN,CCNB1,ESPL1,NDC80,RB1,CDCA5,RIOK2,BUB1B,PLK1,BIRC5,BUB1,AURKB,SPAG5,TACC3,CDK5RAP2,SMC5,CENPF,NEK2,MKI67,BUB3,TTK,KIF2C,CDC20,ECT2,ZNF207,ANAPC7,SMC6,RACGAP1,CDC27
GO Process	GO:0006612	Protein targeting to membrane	39	165	0.6	1.38e-09	9606.ENSP00000222247,9606.ENSP00000223641,9606.ENSP00000225430,9606.ENSP00000243253,9606.ENSP00000259469,9606.ENSP00000262584,9606.ENSP00000265044,9606.ENSP00000274242,9606.ENSP00000306788,9606.ENSP00000307889,9606.ENSP00000309334,9606.ENSP00000339095,9606.ENSP00000339795,9606.ENSP00000346001,9606.ENSP00000346015,9606.ENSP00000346027,9606.ENSP00000346088,9606.ENSP00000350378,9606.ENSP00000352821,…	RPL18A,SEC61B,RPL19,SEC61A1,RPL35,RPL8,SSR3,RPL37,ARL6IP1,RPL13,RPL15,RPS7,RPL7,RPL3,RPL27A,RPL21,RPL22,GOLGA7,ZDHHC14,RPL7A,RPL10A,RPL11,ZDHHC20,RPL13A,RPS8,RPL31,RPL23A,RPL17,RPL9,RPL6,RPL32,RPL37A,RPL35A,RPL23,SRP19,RPL30,RPL18,RPL28,RPL27
GO Process	GO:0002181	Cytoplasmic translation	26	72	0.78	1.73e-09	9606.ENSP00000216190,9606.ENSP00000216554,9606.ENSP00000220849,9606.ENSP00000222247,9606.ENSP00000225430,9606.ENSP00000251636,9606.ENSP00000253039,9606.ENSP00000261868,9606.ENSP00000262584,9606.ENSP00000293831,9606.ENSP00000309334,9606.ENSP00000346088,9606.ENSP00000354125,9606.ENSP00000363018,9606.ENSP00000363676,9606.ENSP00000364119,9606.ENSP00000386717,9606.ENSP00000386894,9606.ENSP00000397798,…	EIF3D,EIF5,EIF3E,RPL18A,RPL19,DHX29,EIF2S3,EIF3J,RPL8,EIF4A1,RPL15,RPL22,EIF3B,RPL10A,RPL11,EIF2S2,RPL31,RBM4,RPL17,RPL9,RPL6,EIF4G1,RPL32,RPL35A,RPL30,RPL18
GO Process	GO:0006605	Protein targeting	60	356	0.45	1.73e-09	9606.ENSP00000222247,9606.ENSP00000223641,9606.ENSP00000225430,9606.ENSP00000225567,9606.ENSP00000235329,9606.ENSP00000243253,9606.ENSP00000259469,9606.ENSP00000262584,9606.ENSP00000263672,9606.ENSP00000265044,9606.ENSP00000265062,9606.ENSP00000270502,9606.ENSP00000270538,9606.ENSP00000274242,9606.ENSP00000284320,9606.ENSP00000306788,9606.ENSP00000307889,9606.ENSP00000309334,9606.ENSP00000315130,…	RPL18A,SEC61B,RPL19,GOSR2,MFN2,SEC61A1,RPL35,RPL8,SPCS2,SSR3,RAB7A,C19orf52,TIMM44,RPL37,TOMM70A,ARL6IP1,RPL13,RPL15,CLU,PAM16,TIMM22,GRPEL2,RPS7,RPL7,RPL3,RPL27A,RPL21,RPL22,GOLGA7,ZDHHC14,TIMM17A,RPL7A,RPL10A,RPL11,DNAJC15,SLC25A6,ZDHHC20,RPL13A,RPS8,TIMM17B,RPL31,RPL23A,RPL17,RPL9,RPL6,TOMM40,RPL32,RPL37A,RPL35A,RPL23,SRP19,SPCS3,RPL30,HSPA8,RPL18,VTI1B,RPL28,TIMM23,RPL27,SPCS1
GO Process	GO:0019439	Aromatic compound catabolic process	68	437	0.42	1.84e-09	9606.ENSP00000216117,9606.ENSP00000220849,9606.ENSP00000221233,9606.ENSP00000222247,9606.ENSP00000225430,9606.ENSP00000225792,9606.ENSP00000230640,9606.ENSP00000242784,9606.ENSP00000249910,9606.ENSP00000257770,9606.ENSP00000259469,9606.ENSP00000262584,9606.ENSP00000264645,9606.ENSP00000265564,9606.ENSP00000269349,9606.ENSP00000274242,9606.ENSP00000307889,9606.ENSP00000309334,9606.ENSP00000313007,…	HMOX1,EIF3E,EXOSC5,RPL18A,RPL19,DDX5,SKIV2L2,C19orf43,MBD4,NT5E,RPL35,RPL8,CASC3,EXOSC7,EIF4A3,RPL37,RPL13,RPL15,PABPC1,RNASEH1,EXOSC4,EXOSC3,APOBEC3B,DHX34,RNASEH2B,RPS7,RPL7,RPL3,RPL27A,RPL21,RPL22,EXOSC1,REXO4,RPL7A,EXOSC2,PABPC4,YTHDF2,RPL10A,RPL11,MRTO4,ENTPD6,EXOSC10,EXOSC9,EXOSC8,RPL13A,RPS8,POP1,RPL31,RPL23A,PAPD5,RPL17,EXOSC6,RPL9,PNPT1,RPL6,EIF4G1,RPL32,RPL37A,RPL35A,RPL23,DROSHA,RPL30,…
GO Process	GO:0006913	Nucleocytoplasmic transport	50	263	0.5	2.06e-09	9606.ENSP00000229179,9606.ENSP00000231498,9606.ENSP00000241502,9606.ENSP00000242776,9606.ENSP00000244020,9606.ENSP00000245544,9606.ENSP00000254998,9606.ENSP00000258742,9606.ENSP00000258962,9606.ENSP00000261396,9606.ENSP00000264645,9606.ENSP00000265245,9606.ENSP00000269349,9606.ENSP00000270257,9606.ENSP00000285873,9606.ENSP00000285968,9606.ENSP00000295119,9606.ENSP00000296930,9606.ENSP00000297151,…	NUP107,NUP155,FYTTD1,DDX39A,SRSF6,NUP85,NXT1,NUPL2,SRSF1,NUP133,CASC3,LSG1,EIF4A3,GEMIN7,GEMIN5,NUP205,NUP35,NPM1,SLU7,NOL6,GLE1,NUP93,NUP98,GEMIN4,RRS1,PTTG1IP,CHP1,TNPO1,MBTPS1,NUP50,SDAD1,LTV1,NDC1,NUP188,SRSF3,ZNF593,EIF6,NUP160,POM121,RAE1,SEH1L,NMD3,RPL23,NXF1,KPNA2,ZC3H11A,NUP153,NUP37,RAB18,POM121C
GO Process	GO:1901361	Organic cyclic compound catabolic process	71	472	0.4	2.55e-09	9606.ENSP00000216117,9606.ENSP00000220849,9606.ENSP00000221233,9606.ENSP00000222247,9606.ENSP00000225430,9606.ENSP00000225792,9606.ENSP00000230640,9606.ENSP00000233575,9606.ENSP00000242784,9606.ENSP00000249910,9606.ENSP00000257770,9606.ENSP00000259469,9606.ENSP00000261693,9606.ENSP00000262584,9606.ENSP00000264645,9606.ENSP00000265564,9606.ENSP00000269349,9606.ENSP00000274192,9606.ENSP00000274242,…	HMOX1,EIF3E,EXOSC5,RPL18A,RPL19,DDX5,SKIV2L2,SNX17,C19orf43,MBD4,NT5E,RPL35,SCARB1,RPL8,CASC3,EXOSC7,EIF4A3,SRD5A1,RPL37,RPL13,RPL15,PABPC1,RNASEH1,EXOSC4,EXOSC3,APOBEC3B,DHX34,RNASEH2B,RPS7,RPL7,RPL3,RPL27A,RPL21,RPL22,EXOSC1,REXO4,RPL7A,EXOSC2,PABPC4,YTHDF2,RPL10A,RPL11,MRTO4,ENTPD6,EXOSC10,EXOSC9,EXOSC8,RPL13A,RPS8,POP1,RPL31,RPL23A,PAPD5,RPL17,EXOSC6,RPL9,PNPT1,RPL6,EIF4G1,RPL32,RPL37A,RPL35A…
GO Process	GO:0034613	Cellular protein localization	166	1610	0.24	2.68e-09	9606.ENSP00000216911,9606.ENSP00000222247,9606.ENSP00000223641,9606.ENSP00000225430,9606.ENSP00000225567,9606.ENSP00000229179,9606.ENSP00000231498,9606.ENSP00000233575,9606.ENSP00000235329,9606.ENSP00000238892,9606.ENSP00000241502,9606.ENSP00000242776,9606.ENSP00000243253,9606.ENSP00000244020,9606.ENSP00000245544,9606.ENSP00000246802,9606.ENSP00000254998,9606.ENSP00000258742,9606.ENSP00000258962,…	AURKA,RPL18A,SEC61B,RPL19,GOSR2,NUP107,NUP155,SNX17,MFN2,CRIPT,FYTTD1,DDX39A,SEC61A1,SRSF6,NUP85,GLTSCR2,NXT1,NUPL2,SRSF1,TOR1B,RPL35,LRP6,NUP133,DNAJB6,RPL8,CD81,SPCS2,MLPH,CASC3,SSR3,RAB7A,LSG1,ANLN,RB1,EIF4A3,C19orf52,TIMM44,RHOB,RPL37,EGFR,TOMM70A,NUP205,ATP1B3,HK2,LRWD1,NUP35,NPM1,SLU7,NOL6,WRN,PLK1,MTBP,ARL6IP1,ESCO2,RPL13,GLE1,RPL15,NUP93,AURKB,CLU,PAM16,NUP98,PIBF1,PINX1,EZH2,TIMM22,RRS1,…
GO Process	GO:0006406	mRNA export from nucleus	31	109	0.68	3.28e-09	9606.ENSP00000229179,9606.ENSP00000231498,9606.ENSP00000241502,9606.ENSP00000242776,9606.ENSP00000244020,9606.ENSP00000245544,9606.ENSP00000254998,9606.ENSP00000258742,9606.ENSP00000258962,9606.ENSP00000261396,9606.ENSP00000264645,9606.ENSP00000269349,9606.ENSP00000285968,9606.ENSP00000295119,9606.ENSP00000297151,9606.ENSP00000308622,9606.ENSP00000310668,9606.ENSP00000316032,9606.ENSP00000345895,…	NUP107,NUP155,FYTTD1,DDX39A,SRSF6,NUP85,NXT1,NUPL2,SRSF1,NUP133,CASC3,EIF4A3,NUP205,NUP35,SLU7,GLE1,NUP93,NUP98,NUP50,NDC1,NUP188,SRSF3,NUP160,POM121,RAE1,SEH1L,NXF1,ZC3H11A,NUP153,NUP37,POM121C
GO Process	GO:0006886	Intracellular protein transport	117	999	0.29	3.45e-09	9606.ENSP00000222247,9606.ENSP00000223641,9606.ENSP00000225430,9606.ENSP00000225567,9606.ENSP00000229179,9606.ENSP00000231498,9606.ENSP00000233575,9606.ENSP00000235329,9606.ENSP00000241502,9606.ENSP00000242776,9606.ENSP00000243253,9606.ENSP00000244020,9606.ENSP00000245544,9606.ENSP00000254998,9606.ENSP00000258742,9606.ENSP00000258962,9606.ENSP00000259469,9606.ENSP00000261396,9606.ENSP00000262584,…	RPL18A,SEC61B,RPL19,GOSR2,NUP107,NUP155,SNX17,MFN2,FYTTD1,DDX39A,SEC61A1,SRSF6,NUP85,NXT1,NUPL2,SRSF1,RPL35,NUP133,RPL8,SPCS2,MLPH,CASC3,SSR3,RAB7A,LSG1,EIF4A3,C19orf52,TIMM44,RHOB,RPL37,TOMM70A,NUP205,NUP35,NPM1,SLU7,NOL6,ARL6IP1,RPL13,GLE1,RPL15,NUP93,CLU,PAM16,NUP98,TIMM22,RRS1,PTTG1IP,GRPEL2,CHP1,TNPO1,STX3,SEC23B,RPS7,RPL7,MBTPS1,NUP50,RPL3,RPL27A,RPL21,RPL22,SDAD1,GOLGA7,ZDHHC14,TIMM17A,RAB…
GO Process	GO:1903311	Regulation of mrna metabolic process	57	338	0.45	5.09e-09	9606.ENSP00000221233,9606.ENSP00000225792,9606.ENSP00000228251,9606.ENSP00000236980,9606.ENSP00000244020,9606.ENSP00000247026,9606.ENSP00000250113,9606.ENSP00000252542,9606.ENSP00000254108,9606.ENSP00000256442,9606.ENSP00000258962,9606.ENSP00000261900,9606.ENSP00000262577,9606.ENSP00000265564,9606.ENSP00000296930,9606.ENSP00000297591,9606.ENSP00000313007,9606.ENSP00000315476,9606.ENSP00000316032,…	EXOSC5,DDX5,YBX3,FASTKD2,SRSF6,NSRP1,FXR2,SAFB2,FUS,CCNB1,SRSF1,CCNT1,ZC3H3,EXOSC7,NPM1,KIAA1429,PABPC1,EXOSC4,NUP98,NCL,EXOSC3,RBM10,DHX34,TNPO1,RBM5,WTAP,CDC73,SYNCRIP,RBM15,RBMX,EXOSC1,EXOSC2,YBX1,PABPC4,SRSF3,YTHDF2,SRPK1,RBM3,SF1,EXOSC9,EXOSC8,TNRC6A,RBM4,RBM17,JMJD6,PAPD5,EXOSC6,PNPT1,EIF4G1,DHX36,HSPA8,PUF60,CELF1,RBMXL1,CDK11B,CIRBP,SAP18
GO Process	GO:0006362	Transcription elongation from rna polymerase i promoter	18	31	0.99	5.29e-09	9606.ENSP00000256443,9606.ENSP00000256897,9606.ENSP00000259895,9606.ENSP00000261245,9606.ENSP00000263857,9606.ENSP00000265963,9606.ENSP00000285398,9606.ENSP00000302478,9606.ENSP00000324124,9606.ENSP00000331111,9606.ENSP00000339976,9606.ENSP00000348089,9606.ENSP00000361465,9606.ENSP00000367029,9606.ENSP00000375942,9606.ENSP00000444136,9606.ENSP00000445162,9606.ENSP00000465099	CDK7,CCNH,GTF2H4,MNAT1,POLR1A,GTF2H1,ERCC3,POLR1D,POLR2L,ZNRD1,TAF1A,ERCC6,POLR1C,POLR1E,TBP,POLR1B,GTF2H3,CD3EAP
GO Process	GO:0033044	Regulation of chromosome organization	59	359	0.44	5.71e-09	9606.ENSP00000215862,9606.ENSP00000243326,9606.ENSP00000247191,9606.ENSP00000256442,9606.ENSP00000257934,9606.ENSP00000259021,9606.ENSP00000261245,9606.ENSP00000261597,9606.ENSP00000263121,9606.ENSP00000263360,9606.ENSP00000267163,9606.ENSP00000274054,9606.ENSP00000275517,9606.ENSP00000283109,9606.ENSP00000287394,9606.ENSP00000287598,9606.ENSP00000300093,9606.ENSP00000301633,9606.ENSP00000302530,…	MORC2,RIF1,DLGAP5,CCNB1,ESPL1,KAT7,MNAT1,NDC80,SMARCB1,EED,RB1,NAF1,CDCA5,RIOK2,ATAD2,BUB1B,PLK1,BIRC5,BUB1,ING2,AURKB,NOC2L,PINX1,TACC3,SPTY2D1,GNL3L,ATR,CDK5RAP2,GATA2,MCRS1,DNMT1,SMC5,CENPF,NEK2,MKI67,BUB3,TTK,MTF2,CDC20,EXOSC10,NAA40,BCOR,TRIP12,ZNF207,AKAP8L,KDM5A,PAXIP1,ANAPC7,GNL3,PAPD5,HMGA1,CDC45,TOP2A,DHX36,BRCA1,SSBP1,CDC27,MYC,PHF19
GO Process	GO:0071824	protein-DNA complex subunit organization	48	255	0.5	6.51e-09	9606.ENSP00000198767,9606.ENSP00000216297,9606.ENSP00000220514,9606.ENSP00000253237,9606.ENSP00000254480,9606.ENSP00000256443,9606.ENSP00000256897,9606.ENSP00000257789,9606.ENSP00000259895,9606.ENSP00000261245,9606.ENSP00000263121,9606.ENSP00000263382,9606.ENSP00000265963,9606.ENSP00000281453,9606.ENSP00000283006,9606.ENSP00000283131,9606.ENSP00000285398,9606.ENSP00000290130,9606.ENSP00000296930,…	RRN3,SUPT16H,OIP5,GRWD1,SMARCC1,CDK7,CCNH,ORC3,GTF2H4,MNAT1,SMARCB1,ASF1B,GTF2H1,CENPU,CENPH,SMARCA5,ERCC3,MIS18A,NPM1,CHAF1A,MIS18BP1,CHAF1B,SMARCE1,CASC5,CENPQ,SPTY2D1,INO80,CENPF,TSPYL1,CENPI,POLE3,POLR1E,TBP,CENPN,HELLS,SMARCD1,BRD2,CENPK,SMARCD2,SMARCA4,HMGA1,CDC45,HJURP,RPL23,GTF2H3,BAZ2A,MYC,MED6
GO Process	GO:0044766	Multi-organism transport	23	60	0.81	8.79e-09	9606.ENSP00000222693,9606.ENSP00000229179,9606.ENSP00000231498,9606.ENSP00000245544,9606.ENSP00000258742,9606.ENSP00000261396,9606.ENSP00000265062,9606.ENSP00000285968,9606.ENSP00000295119,9606.ENSP00000310668,9606.ENSP00000316032,9606.ENSP00000339191,9606.ENSP00000345895,9606.ENSP00000360483,9606.ENSP00000361658,9606.ENSP00000367721,9606.ENSP00000378687,9606.ENSP00000379182,9606.ENSP00000382779,…	CAV2,NUP107,NUP155,NUP85,NUPL2,NUP133,RAB7A,NUP205,NUP35,NUP93,NUP98,CAV1,NUP50,NDC1,NUP188,NUP160,POM121,RAE1,SEH1L,KPNA2,NUP153,NUP37,POM121C
GO Process	GO:0000027	Ribosomal large subunit assembly	17	28	1.01	1.04e-08	9606.ENSP00000236980,9606.ENSP00000246802,9606.ENSP00000253107,9606.ENSP00000260443,9606.ENSP00000322396,9606.ENSP00000338862,9606.ENSP00000346001,9606.ENSP00000358400,9606.ENSP00000363676,9606.ENSP00000364320,9606.ENSP00000371858,9606.ENSP00000389103,9606.ENSP00000402338,9606.ENSP00000403172,9606.ENSP00000405620,9606.ENSP00000413572,9606.ENSP00000455106	FASTKD2,GLTSCR2,PPAN,RSL24D1,RRS1,BRIX1,RPL3,MDN1,RPL11,MRTO4,NOP2,RPL23A,RPF2,RPL6,DHX30,NLE1,BOP1
GO Process	GO:0043604	Amide biosynthetic process	73	512	0.38	1.1e-08	9606.ENSP00000175506,9606.ENSP00000216190,9606.ENSP00000216484,9606.ENSP00000216554,9606.ENSP00000220849,9606.ENSP00000222247,9606.ENSP00000225296,9606.ENSP00000225430,9606.ENSP00000251636,9606.ENSP00000253039,9606.ENSP00000253686,9606.ENSP00000256383,9606.ENSP00000259469,9606.ENSP00000260443,9606.ENSP00000261868,9606.ENSP00000262584,9606.ENSP00000271688,9606.ENSP00000274242,9606.ENSP00000275493,…	ASNS,EIF3D,SPTLC2,EIF5,EIF3E,RPL18A,DHX33,RPL19,DHX29,EIF2S3,MRPS25,EIF2S1,RPL35,RSL24D1,EIF3J,RPL8,CERS2,RPL37,EGFR,GEMIN5,PDF,EIF4A1,RPL13,RPL15,PABPC1,RPS7,RPL7,MRRF,RPL3,RPL27A,RPL21,RPL22,EIF3B,PTPLA,MPC2,MRPS2,RPL7A,PABPC4,MRPS16,FPGS,RPL10A,EIF6,RPL11,EIF2S2,EIF1AX,CARS,ASAH1,RPL13A,RPS8,LARP4,MRPS6,DDX3X,SMPD4,RPL31,RBM4,RPL23A,RPL17,RPL9,RPL6,EIF4G1,RPL32,MRPS22,RPL37A,GFM1,RPL35A,RPL23,…
GO Process	GO:0006338	Chromatin remodeling	42	206	0.53	1.15e-08	9606.ENSP00000215862,9606.ENSP00000220514,9606.ENSP00000220913,9606.ENSP00000254480,9606.ENSP00000263121,9606.ENSP00000267163,9606.ENSP00000278823,9606.ENSP00000281453,9606.ENSP00000283006,9606.ENSP00000283131,9606.ENSP00000290130,9606.ENSP00000296930,9606.ENSP00000309790,9606.ENSP00000323967,9606.ENSP00000335463,9606.ENSP00000336687,9606.ENSP00000337289,9606.ENSP00000337976,9606.ENSP00000337991,…	MORC2,OIP5,CHRAC1,SMARCC1,SMARCB1,RB1,MTA2,CENPU,CENPH,SMARCA5,MIS18A,NPM1,MIS18BP1,SMARCE1,CASC5,CBX3,CENPQ,SUV39H1,SPTY2D1,BAZ1B,SUV39H2,ERCC6,BAZ1A,INO80,CENPI,POLE3,CENPN,HELLS,SMARCD1,CENPK,KDM5A,SMARCD2,SMARCA4,SATB1,HMGA1,BEND3,MBD3,HJURP,HDAC2,BAZ2A,MYC,CHD1
GO Process	GO:0010608	Posttranscriptional regulation of gene expression	78	574	0.36	1.9e-08	9606.ENSP00000216190,9606.ENSP00000216489,9606.ENSP00000216554,9606.ENSP00000217372,9606.ENSP00000220849,9606.ENSP00000221233,9606.ENSP00000228251,9606.ENSP00000236980,9606.ENSP00000247003,9606.ENSP00000250113,9606.ENSP00000251636,9606.ENSP00000253039,9606.ENSP00000254108,9606.ENSP00000256383,9606.ENSP00000261868,9606.ENSP00000262794,9606.ENSP00000263209,9606.ENSP00000264645,9606.ENSP00000265564,…	EIF3D,ALKBH1,EIF5,CDK5RAP1,EIF3E,EXOSC5,YBX3,FASTKD2,DDX49,FXR2,DHX29,EIF2S3,FUS,EIF2S1,EIF3J,MOV10L1,DGCR8,CASC3,EXOSC7,EIF4A3,NAF1,CDC123,GEMIN5,EIF4A1,SNIP1,NPM1,CAPRIN2,PA2G4,GLE1,NSUN5,PABPC1,EXOSC4,NCL,EXOSC3,RBM10,SMAD3,TNPO1,CAV1,CAPRIN1,EIF3B,C9orf114,SYNCRIP,PTBP2,EXOSC1,EXOSC2,YBX1,PABPC4,YTHDF2,EIF6,EIF2S2,RBM3,TCOF1,NGRN,EIF1AX,EXOSC9,EXOSC8,RPL13A,TNRC6A,KIAA0020,LARP4,DDX3X,NOLC1,N…
GO Process	GO:0043484	Regulation of rna splicing	35	152	0.59	2.42e-08	9606.ENSP00000199814,9606.ENSP00000218224,9606.ENSP00000225792,9606.ENSP00000244020,9606.ENSP00000247026,9606.ENSP00000250113,9606.ENSP00000254108,9606.ENSP00000254799,9606.ENSP00000256689,9606.ENSP00000258962,9606.ENSP00000316032,9606.ENSP00000318195,9606.ENSP00000328848,9606.ENSP00000339145,9606.ENSP00000343054,9606.ENSP00000349168,9606.ENSP00000351141,9606.ENSP00000353114,9606.ENSP00000358799,…	RBM22,PQBP1,DDX5,SRSF6,NSRP1,FXR2,FUS,GRSF1,SLC38A2,SRSF1,NUP98,NCL,RBM10,RRP1B,RBM5,HNRNPH1,WTAP,AHNAK2,RBM15,PTBP2,RBMX,SRSF3,SRPK1,RBM3,SF1,RBM4,RBM17,JMJD6,CLK1,HSPA8,PUF60,CELF1,RBMXL1,CIRBP,SAP18
GO Process	GO:0046794	Transport of virus	22	58	0.8	2.51e-08	9606.ENSP00000222693,9606.ENSP00000229179,9606.ENSP00000231498,9606.ENSP00000245544,9606.ENSP00000258742,9606.ENSP00000261396,9606.ENSP00000285968,9606.ENSP00000295119,9606.ENSP00000310668,9606.ENSP00000316032,9606.ENSP00000339191,9606.ENSP00000345895,9606.ENSP00000360483,9606.ENSP00000361658,9606.ENSP00000367721,9606.ENSP00000378687,9606.ENSP00000379182,9606.ENSP00000382779,9606.ENSP00000438483,…	CAV2,NUP107,NUP155,NUP85,NUPL2,NUP133,NUP205,NUP35,NUP93,NUP98,CAV1,NUP50,NDC1,NUP188,NUP160,POM121,RAE1,SEH1L,KPNA2,NUP153,NUP37,POM121C
GO Process	GO:0016925	Protein sumoylation	23	66	0.77	3.86e-08	9606.ENSP00000229179,9606.ENSP00000231498,9606.ENSP00000245544,9606.ENSP00000258742,9606.ENSP00000261396,9606.ENSP00000285968,9606.ENSP00000295119,9606.ENSP00000310668,9606.ENSP00000316032,9606.ENSP00000327197,9606.ENSP00000345895,9606.ENSP00000360483,9606.ENSP00000361658,9606.ENSP00000367721,9606.ENSP00000378687,9606.ENSP00000379182,9606.ENSP00000382779,9606.ENSP00000394791,9606.ENSP00000401470,…	NUP107,NUP155,NUP85,NUPL2,NUP133,NUP205,NUP35,NUP93,NUP98,SENP5,NUP50,NDC1,NUP188,NUP160,POM121,RAE1,SEH1L,SENP1,RANGAP1,NUP153,NUP37,PIAS2,POM121C
GO Process	GO:0051028	mRNA transport	34	148	0.59	4.48e-08	9606.ENSP00000229179,9606.ENSP00000231498,9606.ENSP00000241502,9606.ENSP00000242776,9606.ENSP00000244020,9606.ENSP00000245544,9606.ENSP00000254998,9606.ENSP00000258742,9606.ENSP00000258962,9606.ENSP00000261396,9606.ENSP00000262577,9606.ENSP00000264645,9606.ENSP00000269349,9606.ENSP00000285968,9606.ENSP00000295119,9606.ENSP00000297151,9606.ENSP00000308622,9606.ENSP00000310668,9606.ENSP00000316032,…	NUP107,NUP155,FYTTD1,DDX39A,SRSF6,NUP85,NXT1,NUPL2,SRSF1,NUP133,ZC3H3,CASC3,EIF4A3,NUP205,NUP35,SLU7,GLE1,NUP93,NUP98,NUP50,AHCTF1,NDC1,NUP188,SRSF3,NUP160,POM121,RAE1,SEH1L,CETN3,NXF1,ZC3H11A,NUP153,NUP37,POM121C
GO Process	GO:0044265	Cellular macromolecule catabolic process	106	917	0.29	5.43e-08	9606.ENSP00000216911,9606.ENSP00000220849,9606.ENSP00000221233,9606.ENSP00000222247,9606.ENSP00000223641,9606.ENSP00000225430,9606.ENSP00000225726,9606.ENSP00000225792,9606.ENSP00000230640,9606.ENSP00000242784,9606.ENSP00000256442,9606.ENSP00000259469,9606.ENSP00000261497,9606.ENSP00000262435,9606.ENSP00000262584,9606.ENSP00000264552,9606.ENSP00000264645,9606.ENSP00000265062,9606.ENSP00000265564,…	AURKA,EIF3E,EXOSC5,RPL18A,SEC61B,RPL19,CCDC47,DDX5,SKIV2L2,C19orf43,CCNB1,RPL35,USP22,SMURF2,RPL8,UBE2S,CASC3,RAB7A,EXOSC7,CDK2,EIF4A3,RPL37,BUB1B,AMFR,TMEM199,RNF149,PLK1,KCTD5,RPL13,RPL15,PABPC1,RNASEH1,USP20,AURKB,EXOSC4,YME1L1,ANKZF1,EXOSC3,CUL1,FBXL6,DHX34,RNASEH2B,RPS7,RPL7,KAT5,DNAJB12,RPL3,RPL27A,RPL21,RPL22,TRIM13,WWP2,KIF14,BUB3,EXOSC1,REXO4,RPL7A,EXOSC2,CDC20,PABPC4,YTHDF2,RPL10A,RPL11…
GO Process	GO:0090150	Establishment of protein localization to membrane	47	267	0.47	6.63e-08	9606.ENSP00000222247,9606.ENSP00000223641,9606.ENSP00000225430,9606.ENSP00000243253,9606.ENSP00000259469,9606.ENSP00000262584,9606.ENSP00000265044,9606.ENSP00000270502,9606.ENSP00000274242,9606.ENSP00000275493,9606.ENSP00000306788,9606.ENSP00000307889,9606.ENSP00000309334,9606.ENSP00000320236,9606.ENSP00000338562,9606.ENSP00000339095,9606.ENSP00000339795,9606.ENSP00000346001,9606.ENSP00000346015,…	RPL18A,SEC61B,RPL19,SEC61A1,RPL35,RPL8,SSR3,C19orf52,RPL37,EGFR,ARL6IP1,RPL13,RPL15,TIMM22,STX3,RPS7,RPL7,RPL3,RPL27A,RPL21,RPL22,GOLGA7,ZDHHC14,MACF1,RPL7A,RPL10A,RPL11,ZDHHC20,KRT18,RPL13A,BAD,RPS8,RPL31,RPL23A,RPL17,RPL9,RPL6,RAB34,RPL32,RPL37A,RPL35A,RPL23,SRP19,RPL30,RPL18,RPL28,RPL27
GO Process	GO:0031123	RNA 3-end processing	32	135	0.6	7.23e-08	9606.ENSP00000221233,9606.ENSP00000221801,9606.ENSP00000238714,9606.ENSP00000242776,9606.ENSP00000244020,9606.ENSP00000254799,9606.ENSP00000258962,9606.ENSP00000262577,9606.ENSP00000264645,9606.ENSP00000265564,9606.ENSP00000269349,9606.ENSP00000297151,9606.ENSP00000310260,9606.ENSP00000313007,9606.ENSP00000315476,9606.ENSP00000323046,9606.ENSP00000355961,9606.ENSP00000356405,9606.ENSP00000361162,…	EXOSC5,FBL,PAPOLG,DDX39A,SRSF6,GRSF1,SRSF1,ZC3H3,CASC3,EXOSC7,EIF4A3,SLU7,INTS6,PABPC1,EXOSC4,EXOSC3,INTS7,CDC73,TOE1,EXOSC2,SRSF3,EXOSC10,EXOSC9,EXOSC8,PAPD5,EXOSC6,PNPT1,INTS2,INTS12,INTS8,ZC3H11A,FBLL1
GO Process	GO:0007088	Regulation of mitotic nuclear division	35	162	0.56	9.99e-08	9606.ENSP00000216911,9606.ENSP00000222693,9606.ENSP00000244869,9606.ENSP00000247191,9606.ENSP00000256442,9606.ENSP00000257934,9606.ENSP00000260731,9606.ENSP00000261597,9606.ENSP00000262300,9606.ENSP00000265748,9606.ENSP00000267163,9606.ENSP00000275034,9606.ENSP00000275517,9606.ENSP00000283109,9606.ENSP00000287598,9606.ENSP00000300093,9606.ENSP00000301633,9606.ENSP00000302530,9606.ENSP00000303398,…	AURKA,CAV2,EREG,DLGAP5,CCNB1,ESPL1,KIF11,NDC80,PKMYT1,ANLN,RB1,PHIP,CDCA5,RIOK2,BUB1B,PLK1,BIRC5,BUB1,MTBP,AURKB,CDC25C,TACC3,CDK5RAP2,SMC5,CENPF,NEK2,MKI67,BUB3,TTK,KIF20B,CDC20,ZNF207,ANAPC7,CDC27,NUSAP1
GO Process	GO:0006323	DNA packaging	41	215	0.5	1.02e-07	9606.ENSP00000220514,9606.ENSP00000253237,9606.ENSP00000256442,9606.ENSP00000263382,9606.ENSP00000275517,9606.ENSP00000281453,9606.ENSP00000283006,9606.ENSP00000283131,9606.ENSP00000290130,9606.ENSP00000296930,9606.ENSP00000301280,9606.ENSP00000309790,9606.ENSP00000315700,9606.ENSP00000317992,9606.ENSP00000325017,9606.ENSP00000335463,9606.ENSP00000337289,9606.ENSP00000337976,9606.ENSP00000337991,…	OIP5,GRWD1,CCNB1,ASF1B,CDCA5,CENPU,CENPH,SMARCA5,MIS18A,NPM1,CHAF1A,MIS18BP1,CHAF1B,NOC2L,NCAPD2,CASC5,CENPQ,SUV39H1,SPTY2D1,SMC4,TSPYL1,CENPI,SRPK1,POLE3,CENPN,HELLS,INCENP,CDK1,BRD2,CENPK,AKAP8L,NCAPG2,HMGA1,BEND3,TOP2A,MBD3,HJURP,NCAPD3,BAZ2A,NUSAP1,TTN
GO Process	GO:0033036	Macromolecule localization	222	2473	0.18	1.13e-07	9606.ENSP00000216911,9606.ENSP00000221801,9606.ENSP00000222247,9606.ENSP00000223641,9606.ENSP00000225430,9606.ENSP00000225567,9606.ENSP00000229179,9606.ENSP00000229314,9606.ENSP00000231498,9606.ENSP00000233242,9606.ENSP00000233575,9606.ENSP00000235329,9606.ENSP00000238892,9606.ENSP00000241502,9606.ENSP00000242776,9606.ENSP00000243253,9606.ENSP00000244020,9606.ENSP00000245544,9606.ENSP00000246802,…	AURKA,FBL,RPL18A,SEC61B,RPL19,GOSR2,NUP107,GOLT1B,NUP155,APOB,SNX17,MFN2,CRIPT,FYTTD1,DDX39A,SEC61A1,SRSF6,NUP85,GLTSCR2,SGPP1,ESYT2,NXT1,ARL8B,NUPL2,SRSF1,TEX2,TOR1B,RPL35,LRP6,NUP133,SCARB1,DNAJB6,ZC3H3,RPL8,KCNN4,CD81,SPCS2,NOP58,MLPH,CASC3,ATP6V0A1,SSR3,RAB7A,LSG1,ANLN,PRPF6,RB1,EIF4A3,C19orf52,TIMM44,SFT2D2,RHOB,RPL37,EGFR,SIGMAR1,TOMM70A,ERCC3,NUP205,ATP1B3,PRKAG2,HK2,LRWD1,NUP35,NPM1,SLU7,…
GO Process	GO:0006354	DNA-templated transcription, elongation	26	92	0.68	1.19e-07	9606.ENSP00000216297,9606.ENSP00000252674,9606.ENSP00000256443,9606.ENSP00000256897,9606.ENSP00000259895,9606.ENSP00000261245,9606.ENSP00000261900,9606.ENSP00000262809,9606.ENSP00000263857,9606.ENSP00000265963,9606.ENSP00000285398,9606.ENSP00000302478,9606.ENSP00000324124,9606.ENSP00000331111,9606.ENSP00000339976,9606.ENSP00000340823,9606.ENSP00000348089,9606.ENSP00000356405,9606.ENSP00000361465,…	SUPT16H,MLLT1,CDK7,CCNH,GTF2H4,MNAT1,CCNT1,ELL,POLR1A,GTF2H1,ERCC3,POLR1D,POLR2L,ZNRD1,TAF1A,GTF2F2,ERCC6,CDC73,POLR1C,POLR1E,TBP,GTF2F1,EAF1,POLR1B,GTF2H3,CD3EAP
GO Process	GO:1900034	Regulation of cellular response to heat	24	79	0.71	1.51e-07	9606.ENSP00000229179,9606.ENSP00000231498,9606.ENSP00000245544,9606.ENSP00000258742,9606.ENSP00000261396,9606.ENSP00000262177,9606.ENSP00000285968,9606.ENSP00000295119,9606.ENSP00000310668,9606.ENSP00000316032,9606.ENSP00000318687,9606.ENSP00000343741,9606.ENSP00000345895,9606.ENSP00000359727,9606.ENSP00000360483,9606.ENSP00000361658,9606.ENSP00000367721,9606.ENSP00000378687,9606.ENSP00000379182,…	NUP107,NUP155,NUP85,NUPL2,NUP133,DNAJB6,NUP205,NUP35,NUP93,NUP98,HSPH1,ATR,NUP50,BAG2,NDC1,NUP188,NUP160,POM121,RAE1,SEH1L,HSPA8,NUP153,NUP37,POM121C
GO Process	GO:0031503	Protein-containing complex localization	45	257	0.47	1.68e-07	9606.ENSP00000229179,9606.ENSP00000231498,9606.ENSP00000241502,9606.ENSP00000242776,9606.ENSP00000244020,9606.ENSP00000245544,9606.ENSP00000254998,9606.ENSP00000258742,9606.ENSP00000258962,9606.ENSP00000261396,9606.ENSP00000264645,9606.ENSP00000265245,9606.ENSP00000269349,9606.ENSP00000285968,9606.ENSP00000295119,9606.ENSP00000296930,9606.ENSP00000297151,9606.ENSP00000297990,9606.ENSP00000301633,…	NUP107,NUP155,FYTTD1,DDX39A,SRSF6,NUP85,NXT1,NUPL2,SRSF1,NUP133,CASC3,LSG1,EIF4A3,NUP205,NUP35,NPM1,SLU7,NOL6,BIRC5,GLE1,NUP93,NUP98,RRS1,GSG2,TNPO1,STX3,ATR,NUP50,SDAD1,LTV1,NDC1,NUP188,SRSF3,ZNF593,EIF6,NUP160,POM121,RAE1,SEH1L,NMD3,NXF1,ZC3H11A,NUP153,NUP37,POM121C
GO Process	GO:0050684	Regulation of mrna processing	33	149	0.57	1.68e-07	9606.ENSP00000225792,9606.ENSP00000244020,9606.ENSP00000247026,9606.ENSP00000250113,9606.ENSP00000252542,9606.ENSP00000256442,9606.ENSP00000258962,9606.ENSP00000261900,9606.ENSP00000262577,9606.ENSP00000297591,9606.ENSP00000316032,9606.ENSP00000318195,9606.ENSP00000328848,9606.ENSP00000343054,9606.ENSP00000351141,9606.ENSP00000356405,9606.ENSP00000358799,9606.ENSP00000359645,9606.ENSP00000362820,…	DDX5,SRSF6,NSRP1,FXR2,SAFB2,CCNB1,SRSF1,CCNT1,ZC3H3,KIAA1429,NUP98,NCL,RBM10,RBM5,WTAP,CDC73,RBM15,RBMX,SRSF3,SRPK1,RBM3,SF1,RBM4,RBM17,JMJD6,DHX36,HSPA8,PUF60,CELF1,RBMXL1,CDK11B,CIRBP,SAP18
GO Process	GO:0018193	Peptidyl-amino acid modification	100	867	0.29	1.79e-07	9606.ENSP00000216911,9606.ENSP00000217244,9606.ENSP00000229179,9606.ENSP00000231498,9606.ENSP00000239891,9606.ENSP00000245544,9606.ENSP00000250416,9606.ENSP00000256442,9606.ENSP00000258484,9606.ENSP00000258742,9606.ENSP00000259021,9606.ENSP00000261396,9606.ENSP00000261434,9606.ENSP00000261497,9606.ENSP00000262189,9606.ENSP00000263360,9606.ENSP00000266970,9606.ENSP00000275493,9606.ENSP00000280527,…	AURKA,CSNK2A1,NUP107,NUP155,ALG5,NUP85,PARP2,CCNB1,EPC2,NUPL2,KAT7,NUP133,LIAS,USP22,KMT2C,EED,CDK2,EGFR,CRIM1,NUP205,PDF,NUP35,MELK,PLK1,NUP93,MSL3,AURKB,NUP98,SUZ12,PIBF1,EZH2,ING3,ING5,GSG2,METAP2,SENP5,SIRT7,PPIL2,SUV39H1,KAT5,BAZ1B,ATR,NUP50,SUV39H2,MCRS1,BRPF3,GOLGA7,EPHA2,ZDHHC14,TRRAP,BAZ1A,JADE2,DDR2,TTK,NDC1,SUPT3H,NUP188,RLF,PPIE,MEAF6,POLE3,NAA40,NUP160,AK6,ZDHHC20,WHSC1,BRPF1,LOXL2,E…
GO Process	GO:0006333	Chromatin assembly or disassembly	38	193	0.52	1.81e-07	9606.ENSP00000216297,9606.ENSP00000220514,9606.ENSP00000253237,9606.ENSP00000254480,9606.ENSP00000263121,9606.ENSP00000263382,9606.ENSP00000278823,9606.ENSP00000281453,9606.ENSP00000283006,9606.ENSP00000283131,9606.ENSP00000290130,9606.ENSP00000296930,9606.ENSP00000301280,9606.ENSP00000309790,9606.ENSP00000315700,9606.ENSP00000317992,9606.ENSP00000323967,9606.ENSP00000335463,9606.ENSP00000337289,…	SUPT16H,OIP5,GRWD1,SMARCC1,SMARCB1,ASF1B,MTA2,CENPU,CENPH,SMARCA5,MIS18A,NPM1,CHAF1A,MIS18BP1,CHAF1B,NOC2L,SMARCE1,CASC5,CENPQ,SUV39H1,SPTY2D1,BAZ1B,SUV39H2,TSPYL1,CENPI,POLE3,CENPN,HELLS,SMARCD1,BRD2,CENPK,SMARCD2,SMARCA4,HMGA1,BEND3,MBD3,HJURP,BAZ2A
GO Process	GO:0040029	Regulation of gene expression, epigenetic	39	202	0.51	1.81e-07	9606.ENSP00000215862,9606.ENSP00000243326,9606.ENSP00000248071,9606.ENSP00000263360,9606.ENSP00000263857,9606.ENSP00000283131,9606.ENSP00000287394,9606.ENSP00000302478,9606.ENSP00000308405,9606.ENSP00000312244,9606.ENSP00000316578,9606.ENSP00000320147,9606.ENSP00000324124,9606.ENSP00000331111,9606.ENSP00000335321,9606.ENSP00000339976,9606.ENSP00000342434,9606.ENSP00000346120,9606.ENSP00000348089,…	MORC2,RIF1,KLF2,EED,POLR1A,SMARCA5,ATAD2,POLR1D,H2AFV,MSL3,SUZ12,EZH2,POLR2L,ZNRD1,SF3B1,TAF1A,BAZ1B,DDX21,ERCC6,DNMT1,LRIF1,RBM15,PCGF6,MTF2,POLR1C,EXOSC10,TRIM27,POLR1E,MYBBP1A,TBP,SMARCD1,CDYL,MORF4L2,HMGA1,BRCA1,HDAC2,POLR1B,CD3EAP,PHF19
GO Process	GO:0075733	Intracellular transport of virus	20	54	0.79	2.03e-07	9606.ENSP00000229179,9606.ENSP00000231498,9606.ENSP00000245544,9606.ENSP00000258742,9606.ENSP00000261396,9606.ENSP00000285968,9606.ENSP00000295119,9606.ENSP00000310668,9606.ENSP00000316032,9606.ENSP00000345895,9606.ENSP00000360483,9606.ENSP00000361658,9606.ENSP00000367721,9606.ENSP00000378687,9606.ENSP00000379182,9606.ENSP00000382779,9606.ENSP00000438483,9606.ENSP00000444029,9606.ENSP00000448054,…	NUP107,NUP155,NUP85,NUPL2,NUP133,NUP205,NUP35,NUP93,NUP98,NUP50,NDC1,NUP188,NUP160,POM121,RAE1,SEH1L,KPNA2,NUP153,NUP37,POM121C
GO Process	GO:0090501	RNA phosphodiester bond hydrolysis	34	159	0.55	2.03e-07	9606.ENSP00000221233,9606.ENSP00000242784,9606.ENSP00000244496,9606.ENSP00000261637,9606.ENSP00000263209,9606.ENSP00000265564,9606.ENSP00000268802,9606.ENSP00000274849,9606.ENSP00000301364,9606.ENSP00000313350,9606.ENSP00000315476,9606.ENSP00000317691,9606.ENSP00000320917,9606.ENSP00000322396,9606.ENSP00000323046,9606.ENSP00000323424,9606.ENSP00000331111,9606.ENSP00000337623,9606.ENSP00000344393,…	EXOSC5,C19orf43,RRP36,UTP20,DGCR8,EXOSC7,NOB1,ABT1,TSR1,RNASEH1,EXOSC4,RPP25,KRI1,RRS1,EXOSC3,ISG20L2,ZNRD1,RNASEH2B,FCF1,EXOSC1,TOE1,EXOSC2,EXOSC10,NOL9,EXOSC9,RCL1,EXOSC8,POP1,EXOSC6,PNPT1,NOP14,DROSHA,DICER1,BOP1
GO Process	GO:0009057	Macromolecule catabolic process	115	1058	0.26	2.35e-07	9606.ENSP00000216911,9606.ENSP00000220849,9606.ENSP00000221233,9606.ENSP00000222247,9606.ENSP00000223641,9606.ENSP00000225430,9606.ENSP00000225726,9606.ENSP00000225792,9606.ENSP00000230640,9606.ENSP00000233242,9606.ENSP00000242784,9606.ENSP00000256442,9606.ENSP00000259469,9606.ENSP00000261497,9606.ENSP00000262435,9606.ENSP00000262584,9606.ENSP00000264552,9606.ENSP00000264645,9606.ENSP00000265062,…	AURKA,EIF3E,EXOSC5,RPL18A,SEC61B,RPL19,CCDC47,DDX5,SKIV2L2,APOB,C19orf43,CCNB1,RPL35,USP22,SMURF2,RPL8,UBE2S,CASC3,RAB7A,EXOSC7,CDK2,EIF4A3,RPL37,BUB1B,AMFR,TMEM199,RNF149,PLK1,KCTD5,RPL13,RPL15,PABPC1,RNASEH1,USP20,AURKB,CLU,EXOSC4,YME1L1,ANKZF1,EXOSC3,CUL1,FBXL6,DHX34,CHP1,RNASEH2B,RPS7,RPL7,KAT5,DNAJB12,RPL3,RPL27A,RPL21,ANXA2,RPL22,TRIM13,WWP2,KIF14,BUB3,EXOSC1,REXO4,RPL7A,EXOSC2,CDC20,SDC4,P…
GO Process	GO:0018130	Heterocycle biosynthetic process	115	1061	0.26	2.7e-07	9606.ENSP00000198767,9606.ENSP00000216297,9606.ENSP00000216367,9606.ENSP00000220913,9606.ENSP00000225792,9606.ENSP00000228347,9606.ENSP00000244869,9606.ENSP00000248643,9606.ENSP00000249910,9606.ENSP00000252674,9606.ENSP00000256442,9606.ENSP00000256443,9606.ENSP00000256897,9606.ENSP00000257770,9606.ENSP00000259895,9606.ENSP00000261245,9606.ENSP00000261434,9606.ENSP00000261520,9606.ENSP00000261643,…	RRN3,SUPT16H,POLE2,CHRAC1,DDX5,POLR3B,EREG,MTERF1,MBD4,MLLT1,CCNB1,CDK7,CCNH,NT5E,GTF2H4,MNAT1,LIAS,ICE2,COX10,CCNT1,ELL,SMARCB1,MED26,POLR1A,POLQ,PHRF1,GPBP1,GTF2H1,ABT1,SMARCA5,UXS1,ERCC3,NIFK,MED7,MTERF3,PRKAG2,WRN,POLR1D,SLC25A33,C10orf2,INTS6,NFKBIB,PINX1,POLE,MED14,POLR2L,MED16,LIN9,SIRT7,ZNRD1,NR2C1,TTF1,POLR3C,TAF1A,GTF2F2,PYCR2,RBPJ,MAFF,DDX21,ERCC6,PTRF,XAB2,RRM2,INO80,PTPLA,TFB2M,CENPF…
GO Process	GO:0008104	Protein localization	196	2139	0.19	2.83e-07	9606.ENSP00000216911,9606.ENSP00000222247,9606.ENSP00000223641,9606.ENSP00000225430,9606.ENSP00000225567,9606.ENSP00000229179,9606.ENSP00000229314,9606.ENSP00000231498,9606.ENSP00000233242,9606.ENSP00000233575,9606.ENSP00000235329,9606.ENSP00000238892,9606.ENSP00000241502,9606.ENSP00000242776,9606.ENSP00000243253,9606.ENSP00000244020,9606.ENSP00000245544,9606.ENSP00000246802,9606.ENSP00000254998,…	AURKA,RPL18A,SEC61B,RPL19,GOSR2,NUP107,GOLT1B,NUP155,APOB,SNX17,MFN2,CRIPT,FYTTD1,DDX39A,SEC61A1,SRSF6,NUP85,GLTSCR2,NXT1,ARL8B,NUPL2,SRSF1,TOR1B,RPL35,LRP6,NUP133,DNAJB6,RPL8,CD81,SPCS2,MLPH,CASC3,ATP6V0A1,SSR3,RAB7A,LSG1,ANLN,RB1,EIF4A3,C19orf52,TIMM44,SFT2D2,RHOB,RPL37,EGFR,TOMM70A,ERCC3,NUP205,ATP1B3,HK2,LRWD1,NUP35,NPM1,SLU7,AP5Z1,NOL6,WRN,PLK1,BIRC5,MTBP,ARL6IP1,ESCO2,RPL13,GLE1,RPL15,NUP93…
GO Process	GO:0090305	Nucleic acid phosphodiester bond hydrolysis	49	302	0.43	2.88e-07	9606.ENSP00000221233,9606.ENSP00000242784,9606.ENSP00000244496,9606.ENSP00000249910,9606.ENSP00000259895,9606.ENSP00000261637,9606.ENSP00000263209,9606.ENSP00000265564,9606.ENSP00000265963,9606.ENSP00000268802,9606.ENSP00000274849,9606.ENSP00000285398,9606.ENSP00000298139,9606.ENSP00000301364,9606.ENSP00000313171,9606.ENSP00000313350,9606.ENSP00000315476,9606.ENSP00000317691,9606.ENSP00000320917,…	EXOSC5,C19orf43,RRP36,MBD4,GTF2H4,UTP20,DGCR8,EXOSC7,GTF2H1,NOB1,ABT1,ERCC3,WRN,TSR1,ATAD5,RNASEH1,EXOSC4,RPP25,KRI1,RRS1,POLE,EXOSC3,ISG20L2,ZNRD1,RNASEH2B,FCF1,EXOSC1,REXO4,TOE1,EXOSC2,LAS1L,EXOSC10,NOL9,TDP2,EXOSC9,RFC3,RCL1,EXOSC8,RFC4,G3BP1,POP1,EXOSC6,PNPT1,NOP14,EXD1,DROSHA,DICER1,GTF2H3,BOP1
GO Process	GO:0006518	Peptide metabolic process	68	503	0.36	2.91e-07	9606.ENSP00000216190,9606.ENSP00000216554,9606.ENSP00000220849,9606.ENSP00000222247,9606.ENSP00000225296,9606.ENSP00000225430,9606.ENSP00000251636,9606.ENSP00000253039,9606.ENSP00000253686,9606.ENSP00000256383,9606.ENSP00000259469,9606.ENSP00000260443,9606.ENSP00000261868,9606.ENSP00000262584,9606.ENSP00000263672,9606.ENSP00000273857,9606.ENSP00000274242,9606.ENSP00000275493,9606.ENSP00000285873,…	EIF3D,EIF5,EIF3E,RPL18A,DHX33,RPL19,DHX29,EIF2S3,MRPS25,EIF2S1,RPL35,RSL24D1,EIF3J,RPL8,SPCS2,CORIN,RPL37,EGFR,GEMIN5,PDF,EIF4A1,RPL13,RPL15,PABPC1,RPS7,RPL7,MRRF,RPL3,RPL27A,RPL21,RPL22,EIF3B,GLRX2,MRPS2,RPL7A,PABPC4,MRPS16,RPL10A,EIF6,RPL11,EIF2S2,EIF1AX,CARS,RPL13A,RPS8,LARP4,MRPS6,DDX3X,RPL31,RBM4,RPL23A,RPL17,RPL9,RPL6,EIF4G1,RPL32,MRPS22,RPL37A,GFM1,RPL35A,RPL23,SPCS3,RPL30,EIF4G2,RPL18,RPL…
GO Process	GO:0034654	Nucleobase-containing compound biosynthetic process	109	995	0.26	4.14e-07	9606.ENSP00000198767,9606.ENSP00000216297,9606.ENSP00000216367,9606.ENSP00000220913,9606.ENSP00000225792,9606.ENSP00000228347,9606.ENSP00000244869,9606.ENSP00000248643,9606.ENSP00000249910,9606.ENSP00000252674,9606.ENSP00000256442,9606.ENSP00000256443,9606.ENSP00000256897,9606.ENSP00000257770,9606.ENSP00000259895,9606.ENSP00000261245,9606.ENSP00000261520,9606.ENSP00000261900,9606.ENSP00000262809,…	RRN3,SUPT16H,POLE2,CHRAC1,DDX5,POLR3B,EREG,MTERF1,MBD4,MLLT1,CCNB1,CDK7,CCNH,NT5E,GTF2H4,MNAT1,ICE2,CCNT1,ELL,SMARCB1,MED26,POLR1A,POLQ,PHRF1,GPBP1,GTF2H1,ABT1,SMARCA5,UXS1,ERCC3,NIFK,MED7,MTERF3,PRKAG2,WRN,POLR1D,SLC25A33,C10orf2,INTS6,NFKBIB,PINX1,POLE,MED14,POLR2L,MED16,LIN9,SIRT7,ZNRD1,NR2C1,TTF1,POLR3C,TAF1A,GTF2F2,RBPJ,MAFF,DDX21,ERCC6,PTRF,XAB2,RRM2,INO80,PTPLA,TFB2M,CENPF,INTS7,CDC73,MPC2…
GO Process	GO:1905818	Regulation of chromosome separation	21	65	0.73	5.78e-07	9606.ENSP00000217244,9606.ENSP00000247191,9606.ENSP00000256442,9606.ENSP00000257934,9606.ENSP00000261597,9606.ENSP00000267163,9606.ENSP00000283109,9606.ENSP00000287598,9606.ENSP00000300093,9606.ENSP00000301633,9606.ENSP00000302530,9606.ENSP00000313950,9606.ENSP00000326550,9606.ENSP00000343818,9606.ENSP00000355922,9606.ENSP00000357858,9606.ENSP00000358813,9606.ENSP00000361540,9606.ENSP00000378165,…	CSNK2A1,DLGAP5,CCNB1,ESPL1,NDC80,RB1,RIOK2,BUB1B,PLK1,BIRC5,BUB1,AURKB,TACC3,CDK5RAP2,CENPF,BUB3,TTK,CDC20,ZNF207,ANAPC7,CDC27
GO Process	GO:0016073	snRNA metabolic process	18	46	0.82	5.98e-07	9606.ENSP00000221233,9606.ENSP00000230640,9606.ENSP00000265564,9606.ENSP00000308546,9606.ENSP00000310260,9606.ENSP00000315476,9606.ENSP00000323046,9606.ENSP00000355961,9606.ENSP00000361162,9606.ENSP00000361433,9606.ENSP00000366135,9606.ENSP00000368984,9606.ENSP00000374354,9606.ENSP00000398597,9606.ENSP00000414237,9606.ENSP00000415433,9606.ENSP00000430338,9606.ENSP00000434466	EXOSC5,SKIV2L2,EXOSC7,MEPCE,INTS6,EXOSC4,EXOSC3,INTS7,TOE1,EXOSC2,EXOSC10,EXOSC9,EXOSC8,EXOSC6,INTS2,INTS12,INTS8,INTS4
GO Process	GO:0007346	Regulation of mitotic cell cycle	82	676	0.31	6.63e-07	9606.ENSP00000175506,9606.ENSP00000216911,9606.ENSP00000222693,9606.ENSP00000236273,9606.ENSP00000244869,9606.ENSP00000246802,9606.ENSP00000247191,9606.ENSP00000253669,9606.ENSP00000256442,9606.ENSP00000257934,9606.ENSP00000260731,9606.ENSP00000260810,9606.ENSP00000261497,9606.ENSP00000261597,9606.ENSP00000262300,9606.ENSP00000265748,9606.ENSP00000266970,9606.ENSP00000267163,9606.ENSP00000275034,…	ASNS,AURKA,CAV2,SYF2,EREG,GLTSCR2,DLGAP5,HAUS8,CCNB1,ESPL1,KIF11,TOPBP1,USP22,NDC80,PKMYT1,ANLN,CDK2,RB1,PHIP,EGFR,CDCA5,RIOK2,ERCC3,BUB1B,FANCD2,PLK1,TPX2,BIRC5,BUB1,MTBP,MEPCE,ATAD5,AURKB,PINX1,EZH2,CDC25C,TACC3,CUL1,SMAD3,RNASEH2B,GNAI1,CDK5RAP2,OFD1,BLM,ZNF830,SMC5,INO80,CENPF,NEK2,KIF14,CDC73,MKI67,BUB3,TTK,PSRC1,ORC1,KIF20B,CDC20,MDC1,HMMR,ZNF207,INCENP,CDK1,RAE1,CSNK1E,DDX3X,ANAPC7,PNPT1,E…
GO Process	GO:0006352	DNA-templated transcription, initiation	39	214	0.48	6.88e-07	9606.ENSP00000198767,9606.ENSP00000256442,9606.ENSP00000256443,9606.ENSP00000256897,9606.ENSP00000259895,9606.ENSP00000261245,9606.ENSP00000263121,9606.ENSP00000263390,9606.ENSP00000263857,9606.ENSP00000265963,9606.ENSP00000283131,9606.ENSP00000285398,9606.ENSP00000286317,9606.ENSP00000302478,9606.ENSP00000323720,9606.ENSP00000324124,9606.ENSP00000325612,9606.ENSP00000331111,9606.ENSP00000333275,…	RRN3,CCNB1,CDK7,CCNH,GTF2H4,MNAT1,SMARCB1,MED26,POLR1A,GTF2H1,SMARCA5,ERCC3,MED7,POLR1D,MED14,POLR2L,MED16,ZNRD1,NR2C1,TAF1A,GTF2F2,RBPJ,PTRF,TFB2M,POLR1C,POLR1E,AK6,CDK8,TBP,GTF2F1,CDK1,SMARCA4,POLR1B,GTF2H3,BAZ2A,CD3EAP,POLRMT,MED6,NR2C2
GO Process	GO:0010628	Positive regulation of gene expression	208	2337	0.17	7.32e-07	9606.ENSP00000198767,9606.ENSP00000199320,9606.ENSP00000199814,9606.ENSP00000216117,9606.ENSP00000216190,9606.ENSP00000216297,9606.ENSP00000217372,9606.ENSP00000218224,9606.ENSP00000219905,9606.ENSP00000220849,9606.ENSP00000225296,9606.ENSP00000225792,9606.ENSP00000227638,9606.ENSP00000228251,9606.ENSP00000228347,9606.ENSP00000230122,9606.ENSP00000233242,9606.ENSP00000234170,9606.ENSP00000236980,…	RRN3,DIMT1,RBM22,HMOX1,EIF3D,SUPT16H,CDK5RAP1,PQBP1,MGA,EIF3E,DHX33,DDX5,PANX1,YBX3,POLR3B,ZBTB24,APOB,CEBPZ,FASTKD2,FAM98A,EREG,NUP85,DLGAP5,KLF2,FXR2,EAPP,KLF16,DHX29,EIF2S3,NOL11,FUS,SMARCC1,KRAS,CCNB1,CDK7,SLC38A2,KAT7,LRP6,USP22,ICE2,CCNT1,KMT2C,ELL,SMARCB1,MED26,CD81,POLR1A,GPBP1,GTF2H1,PRPF6,CDK2,RB1,EIF4A3,PRDM15,CCNA2,PHIP,EGFR,NPAT,MTA2,CDC123,RIOK2,SMARCA5,ATAD2,ZNF281,UTP15,NPM1,CAPRI…
GO Process	GO:0006261	DNA-dependent DNA replication	28	119	0.6	8.03e-07	9606.ENSP00000216367,9606.ENSP00000219097,9606.ENSP00000234296,9606.ENSP00000257789,9606.ENSP00000260810,9606.ENSP00000264233,9606.ENSP00000292616,9606.ENSP00000297431,9606.ENSP00000298139,9606.ENSP00000309595,9606.ENSP00000313171,9606.ENSP00000322570,9606.ENSP00000347232,9606.ENSP00000353098,9606.ENSP00000353458,9606.ENSP00000354518,9606.ENSP00000360623,9606.ENSP00000363286,9606.ENSP00000368349,…	POLE2,ORC6,ORC2,ORC3,TOPBP1,POLQ,LRWD1,ORC5,WRN,C10orf2,ATAD5,POLE,BLM,MCMBP,BAZ1A,ZNF830,ORC1,POLE3,POLA1,RFC3,RFC4,TONSL,HMGA1,CDC45,SSBP1,ORC4,RECQL4,PRIM2
GO Process	GO:0010965	Regulation of mitotic sister chromatid separation	20	60	0.75	8.19e-07	9606.ENSP00000247191,9606.ENSP00000256442,9606.ENSP00000257934,9606.ENSP00000261597,9606.ENSP00000267163,9606.ENSP00000283109,9606.ENSP00000287598,9606.ENSP00000300093,9606.ENSP00000301633,9606.ENSP00000302530,9606.ENSP00000313950,9606.ENSP00000326550,9606.ENSP00000343818,9606.ENSP00000355922,9606.ENSP00000357858,9606.ENSP00000358813,9606.ENSP00000361540,9606.ENSP00000378165,9606.ENSP00000394394,…	DLGAP5,CCNB1,ESPL1,NDC80,RB1,RIOK2,BUB1B,PLK1,BIRC5,BUB1,AURKB,TACC3,CDK5RAP2,CENPF,BUB3,TTK,CDC20,ZNF207,ANAPC7,CDC27
GO Process	GO:0007052	Mitotic spindle organization	23	81	0.68	8.48e-07	9606.ENSP00000216911,9606.ENSP00000256442,9606.ENSP00000260363,9606.ENSP00000260731,9606.ENSP00000261597,9606.ENSP00000271452,9606.ENSP00000283006,9606.ENSP00000300403,9606.ENSP00000301633,9606.ENSP00000313950,9606.ENSP00000317144,9606.ENSP00000321703,9606.ENSP00000326550,9606.ENSP00000355966,9606.ENSP00000358813,9606.ENSP00000361540,9606.ENSP00000363524,9606.ENSP00000372689,9606.ENSP00000377793,…	AURKA,CCNB1,KIF23,KIF11,NDC80,NUF2,CENPH,TPX2,BIRC5,AURKB,PIBF1,TACC1,TACC3,NEK2,TTK,CDC20,KIF4A,STAG1,PRC1,ZNF207,KIFC1,RACGAP1,CKAP5
GO Process	GO:0050000	Chromosome localization	22	74	0.7	8.7e-07	9606.ENSP00000160827,9606.ENSP00000247191,9606.ENSP00000256442,9606.ENSP00000261597,9606.ENSP00000271452,9606.ENSP00000275517,9606.ENSP00000301633,9606.ENSP00000316032,9606.ENSP00000317144,9606.ENSP00000318966,9606.ENSP00000322396,9606.ENSP00000337289,9606.ENSP00000355922,9606.ENSP00000356319,9606.ENSP00000358925,9606.ENSP00000361298,9606.ENSP00000362146,9606.ENSP00000378295,9606.ENSP00000382779,…	KIF22,DLGAP5,CCNB1,NDC80,NUF2,CDCA5,BIRC5,NUP98,PIBF1,PINX1,RRS1,CENPQ,CENPF,KIF14,PSRC1,KIF2C,CDCA8,INCENP,SEH1L,SUN1,KIFC1,FAM83D
GO Process	GO:1902850	Microtubule cytoskeleton organization involved in mitosis	27	112	0.61	9.24e-07	9606.ENSP00000216911,9606.ENSP00000256442,9606.ENSP00000257934,9606.ENSP00000260363,9606.ENSP00000260731,9606.ENSP00000261597,9606.ENSP00000271452,9606.ENSP00000283006,9606.ENSP00000300093,9606.ENSP00000300403,9606.ENSP00000301633,9606.ENSP00000313950,9606.ENSP00000317144,9606.ENSP00000321703,9606.ENSP00000326550,9606.ENSP00000343818,9606.ENSP00000355966,9606.ENSP00000358813,9606.ENSP00000361540,…	AURKA,CCNB1,ESPL1,KIF23,KIF11,NDC80,NUF2,CENPH,PLK1,TPX2,BIRC5,AURKB,PIBF1,TACC1,TACC3,CDK5RAP2,NEK2,TTK,CDC20,KIF4A,STAG1,PRC1,ZNF207,KIFC1,RACGAP1,CKAP5,NUSAP1
GO Process	GO:0019438	Aromatic compound biosynthetic process	113	1070	0.25	1.26e-06	9606.ENSP00000198767,9606.ENSP00000216297,9606.ENSP00000216367,9606.ENSP00000220913,9606.ENSP00000225792,9606.ENSP00000228347,9606.ENSP00000244869,9606.ENSP00000248643,9606.ENSP00000249910,9606.ENSP00000252674,9606.ENSP00000256442,9606.ENSP00000256443,9606.ENSP00000256897,9606.ENSP00000257770,9606.ENSP00000259895,9606.ENSP00000261245,9606.ENSP00000261520,9606.ENSP00000261643,9606.ENSP00000261900,…	RRN3,SUPT16H,POLE2,CHRAC1,DDX5,POLR3B,EREG,MTERF1,MBD4,MLLT1,CCNB1,CDK7,CCNH,NT5E,GTF2H4,MNAT1,ICE2,COX10,CCNT1,ELL,SMARCB1,MED26,POLR1A,POLQ,PHRF1,GPBP1,GTF2H1,ABT1,SMARCA5,UXS1,ERCC3,NIFK,MED7,MTERF3,PRKAG2,WRN,POLR1D,SLC25A33,C10orf2,INTS6,NFKBIB,PINX1,POLE,MED14,POLR2L,MED16,LIN9,SIRT7,ZNRD1,NR2C1,TTF1,POLR3C,TAF1A,GTF2F2,RBPJ,MAFF,DDX21,ERCC6,PTRF,XAB2,RRM2,INO80,PTPLA,TFB2M,CENPF,INTS7,CDC7…
GO Process	GO:0043628	ncRNA 3-end processing	18	49	0.79	1.26e-06	9606.ENSP00000221233,9606.ENSP00000221801,9606.ENSP00000265564,9606.ENSP00000310260,9606.ENSP00000315476,9606.ENSP00000323046,9606.ENSP00000355961,9606.ENSP00000361162,9606.ENSP00000361433,9606.ENSP00000366135,9606.ENSP00000368984,9606.ENSP00000374354,9606.ENSP00000396995,9606.ENSP00000398597,9606.ENSP00000414237,9606.ENSP00000415433,9606.ENSP00000430338,9606.ENSP00000473383	EXOSC5,FBL,EXOSC7,INTS6,EXOSC4,EXOSC3,INTS7,TOE1,EXOSC2,EXOSC10,EXOSC9,EXOSC8,PAPD5,EXOSC6,INTS2,INTS12,INTS8,FBLL1
GO Process	GO:0043044	ATP-dependent chromatin remodeling	24	91	0.65	1.34e-06	9606.ENSP00000220514,9606.ENSP00000254480,9606.ENSP00000263121,9606.ENSP00000278823,9606.ENSP00000281453,9606.ENSP00000283006,9606.ENSP00000283131,9606.ENSP00000290130,9606.ENSP00000296930,9606.ENSP00000309790,9606.ENSP00000323967,9606.ENSP00000335463,9606.ENSP00000337289,9606.ENSP00000337991,9606.ENSP00000348089,9606.ENSP00000355205,9606.ENSP00000362018,9606.ENSP00000377007,9606.ENSP00000379911,…	OIP5,SMARCC1,SMARCB1,MTA2,CENPU,CENPH,SMARCA5,MIS18A,NPM1,MIS18BP1,SMARCE1,CASC5,CENPQ,SPTY2D1,ERCC6,INO80,CENPI,CENPN,CENPK,SMARCD2,SMARCA4,MBD3,HJURP,HDAC2
GO Process	GO:0030071	Regulation of mitotic metaphase/anaphase transition	19	56	0.75	1.44e-06	9606.ENSP00000247191,9606.ENSP00000256442,9606.ENSP00000257934,9606.ENSP00000261597,9606.ENSP00000267163,9606.ENSP00000283109,9606.ENSP00000287598,9606.ENSP00000300093,9606.ENSP00000301633,9606.ENSP00000302530,9606.ENSP00000313950,9606.ENSP00000343818,9606.ENSP00000355922,9606.ENSP00000357858,9606.ENSP00000358813,9606.ENSP00000361540,9606.ENSP00000378165,9606.ENSP00000394394,9606.ENSP00000434614	DLGAP5,CCNB1,ESPL1,NDC80,RB1,RIOK2,BUB1B,PLK1,BIRC5,BUB1,AURKB,CDK5RAP2,CENPF,BUB3,TTK,CDC20,ZNF207,ANAPC7,CDC27
GO Process	GO:0009894	Regulation of catabolic process	110	1038	0.25	1.64e-06	9606.ENSP00000003100,9606.ENSP00000216117,9606.ENSP00000216484,9606.ENSP00000216911,9606.ENSP00000217244,9606.ENSP00000221233,9606.ENSP00000228251,9606.ENSP00000229179,9606.ENSP00000231498,9606.ENSP00000235329,9606.ENSP00000236980,9606.ENSP00000237536,9606.ENSP00000245544,9606.ENSP00000246802,9606.ENSP00000247003,9606.ENSP00000247191,9606.ENSP00000250113,9606.ENSP00000254108,9606.ENSP00000254480,…	CYP51A1,HMOX1,SPTLC2,AURKA,CSNK2A1,EXOSC5,YBX3,NUP107,NUP155,MFN2,FASTKD2,SOGA1,NUP85,GLTSCR2,DDX49,DLGAP5,FXR2,FUS,SMARCC1,GRSF1,ESPL1,NUPL2,NUP133,SCARB1,RHEB,SMURF2,CD81,ATP6V0A1,RAB7A,EXOSC7,RB1,C18orf8,NAF1,EGFR,LPCAT1,NUP205,PRKAG2,HMGCR,HK2,NUP35,NPM1,DAGLB,PLK1,SF3B3,NLRP6,NUP93,PABPC1,CLU,EXOSC4,PAM16,NUP98,EXOSC3,PTTG1IP,RBM10,DHX34,SMAD3,TNPO1,RPS7,CAV1,KAT5,NUP50,ANXA2,TRIM13,TMEM259,…
GO Process	GO:0065004	protein-DNA complex assembly	38	213	0.48	1.64e-06	9606.ENSP00000198767,9606.ENSP00000220514,9606.ENSP00000253237,9606.ENSP00000256443,9606.ENSP00000256897,9606.ENSP00000257789,9606.ENSP00000259895,9606.ENSP00000261245,9606.ENSP00000263121,9606.ENSP00000263382,9606.ENSP00000265963,9606.ENSP00000281453,9606.ENSP00000283006,9606.ENSP00000283131,9606.ENSP00000285398,9606.ENSP00000290130,9606.ENSP00000296930,9606.ENSP00000301280,9606.ENSP00000309790,…	RRN3,OIP5,GRWD1,CDK7,CCNH,ORC3,GTF2H4,MNAT1,SMARCB1,ASF1B,GTF2H1,CENPU,CENPH,SMARCA5,ERCC3,MIS18A,NPM1,CHAF1A,MIS18BP1,CHAF1B,CASC5,CENPQ,SPTY2D1,CENPF,TSPYL1,CENPI,POLR1E,TBP,CENPN,HELLS,BRD2,CENPK,SMARCA4,CDC45,HJURP,GTF2H3,BAZ2A,MED6
GO Process	GO:0071705	Nitrogen compound transport	169	1823	0.19	1.78e-06	9606.ENSP00000222247,9606.ENSP00000223641,9606.ENSP00000225430,9606.ENSP00000225567,9606.ENSP00000229179,9606.ENSP00000229314,9606.ENSP00000231498,9606.ENSP00000233242,9606.ENSP00000233575,9606.ENSP00000234256,9606.ENSP00000235329,9606.ENSP00000241502,9606.ENSP00000242776,9606.ENSP00000243253,9606.ENSP00000244020,9606.ENSP00000245544,9606.ENSP00000247225,9606.ENSP00000254998,9606.ENSP00000256496,…	RPL18A,SEC61B,RPL19,GOSR2,NUP107,GOLT1B,NUP155,APOB,SNX17,SLC1A4,MFN2,FYTTD1,DDX39A,SEC61A1,SRSF6,NUP85,SGPP1,NXT1,ARL8B,SLC38A2,NUPL2,SRSF1,LRRC8A,RPL35,SYT1,NUP133,SLC7A5,ZC3H3,RPL8,SPCS2,MLPH,CASC3,ATP6V0A1,SSR3,RAB7A,LSG1,EIF4A3,C19orf52,TIMM44,SFT2D2,RHOB,RPL37,TOMM70A,NUP205,NUP35,NPM1,SLU7,AP5Z1,SLC25A32,NOL6,SLC25A33,ARL6IP1,RPL13,GLE1,SLC19A1,RPL15,SLC5A6,NUP93,CLU,PAM16,NUP98,TIMM22,SLC…
GO Process	GO:1901987	Regulation of cell cycle phase transition	61	452	0.35	1.78e-06	9606.ENSP00000216911,9606.ENSP00000236273,9606.ENSP00000246802,9606.ENSP00000247191,9606.ENSP00000253669,9606.ENSP00000256442,9606.ENSP00000257934,9606.ENSP00000260810,9606.ENSP00000261597,9606.ENSP00000265748,9606.ENSP00000266970,9606.ENSP00000267163,9606.ENSP00000275493,9606.ENSP00000275517,9606.ENSP00000283109,9606.ENSP00000285398,9606.ENSP00000287598,9606.ENSP00000296930,9606.ENSP00000300093,…	AURKA,SYF2,GLTSCR2,DLGAP5,HAUS8,CCNB1,ESPL1,TOPBP1,NDC80,ANLN,CDK2,RB1,EGFR,CDCA5,RIOK2,ERCC3,BUB1B,NPM1,PLK1,TPX2,BIRC5,BUB1,MTBP,MEPCE,ATAD5,AURKB,PINX1,EZH2,CDC25C,CUL1,RNASEH2B,CDK5RAP2,OFD1,BLM,ZNF830,INO80,CENPF,NEK2,KIF14,CDC73,BUB3,TTK,ORC1,CDC20,UIMC1,HMMR,ZNF207,CDK1,CSNK1E,DDX3X,PAXIP1,ANAPC7,ECD,CDC45,PPP2R5C,GTSE1,EIF4G1,BRCA1,CKAP5,CDC27,FAM83D
GO Process	GO:0033047	Regulation of mitotic sister chromatid segregation	21	71	0.7	1.89e-06	9606.ENSP00000247191,9606.ENSP00000256442,9606.ENSP00000257934,9606.ENSP00000261597,9606.ENSP00000267163,9606.ENSP00000283109,9606.ENSP00000287598,9606.ENSP00000300093,9606.ENSP00000301633,9606.ENSP00000302530,9606.ENSP00000313950,9606.ENSP00000326550,9606.ENSP00000343818,9606.ENSP00000354957,9606.ENSP00000355922,9606.ENSP00000357858,9606.ENSP00000358813,9606.ENSP00000361540,9606.ENSP00000378165,…	DLGAP5,CCNB1,ESPL1,NDC80,RB1,RIOK2,BUB1B,PLK1,BIRC5,BUB1,AURKB,TACC3,CDK5RAP2,SMC5,CENPF,BUB3,TTK,CDC20,ZNF207,ANAPC7,CDC27
GO Process	GO:1901362	Organic cyclic compound biosynthetic process	123	1211	0.23	2.06e-06	9606.ENSP00000003100,9606.ENSP00000009041,9606.ENSP00000198767,9606.ENSP00000216297,9606.ENSP00000216367,9606.ENSP00000220913,9606.ENSP00000225792,9606.ENSP00000228347,9606.ENSP00000244869,9606.ENSP00000248643,9606.ENSP00000249910,9606.ENSP00000252674,9606.ENSP00000256442,9606.ENSP00000256443,9606.ENSP00000256897,9606.ENSP00000257770,9606.ENSP00000259895,9606.ENSP00000261245,9606.ENSP00000261434,…	CYP51A1,STARD3NL,RRN3,SUPT16H,POLE2,CHRAC1,DDX5,POLR3B,EREG,MTERF1,MBD4,MLLT1,CCNB1,CDK7,CCNH,NT5E,GTF2H4,MNAT1,LIAS,ICE2,COX10,SCARB1,CCNT1,ELL,SMARCB1,MED26,POLR1A,POLQ,PHRF1,GPBP1,GTF2H1,CYP11A1,SRD5A1,ABT1,SMARCA5,UXS1,ERCC3,NIFK,MED7,MTERF3,PRKAG2,HMGCR,WRN,POLR1D,SLC25A33,C10orf2,INTS6,NFKBIB,OSBPL3,PINX1,POLE,MED14,POLR2L,MED16,LIN9,SIRT7,ZNRD1,NR2C1,TTF1,POLR3C,TAF1A,GTF2F2,PYCR2,RBPJ,MAF…
GO Process	GO:0006999	Nuclear pore organization	11	14	1.12	2.29e-06	9606.ENSP00000229179,9606.ENSP00000261396,9606.ENSP00000285968,9606.ENSP00000295119,9606.ENSP00000310668,9606.ENSP00000316032,9606.ENSP00000337838,9606.ENSP00000355465,9606.ENSP00000360483,9606.ENSP00000382779,9606.ENSP00000444029	NUP107,NUP133,NUP205,NUP35,NUP93,NUP98,RTN4,AHCTF1,NDC1,SEH1L,NUP153
GO Process	GO:0045786	Negative regulation of cell cycle	71	571	0.32	2.5e-06	9606.ENSP00000216237,9606.ENSP00000216911,9606.ENSP00000217372,9606.ENSP00000219905,9606.ENSP00000236273,9606.ENSP00000246802,9606.ENSP00000256442,9606.ENSP00000256443,9606.ENSP00000257934,9606.ENSP00000260810,9606.ENSP00000262187,9606.ENSP00000263360,9606.ENSP00000266970,9606.ENSP00000267163,9606.ENSP00000272233,9606.ENSP00000275493,9606.ENSP00000281141,9606.ENSP00000287598,9606.ENSP00000287647,…	L3MBTL2,AURKA,CDK5RAP1,MGA,SYF2,GLTSCR2,CCNB1,CDK7,ESPL1,TOPBP1,RHEB,EED,CDK2,RB1,RHOB,EGFR,CDC123,BUB1B,FANCD2,PRKAG2,NPM1,PLK1,BIRC5,BUB1,MTBP,RBM14,AURKB,SUZ12,PINX1,EZH2,CDC25C,CUL1,SMAD3,CBX3,TP53BP2,ATR,CDK5RAP2,BLM,ERCC6,RRM2,ZNF830,CENPF,INTS7,NEK2,CDC73,BUB3,TTK,PCGF6,DHCR24,ORC1,KIF20B,CDC20,MDC1,UIMC1,PRNP,E2F6,NR2F2,ZNF207,CDK1,PNPT1,CDC45,HRAS,TOP2A,PPP2R5C,NLE1,GTSE1,EHMT1,BRCA1,RPL…
GO Process	GO:0007051	Spindle organization	30	145	0.54	2.75e-06	9606.ENSP00000216911,9606.ENSP00000249776,9606.ENSP00000253669,9606.ENSP00000256442,9606.ENSP00000257934,9606.ENSP00000260363,9606.ENSP00000260731,9606.ENSP00000261597,9606.ENSP00000271452,9606.ENSP00000283006,9606.ENSP00000300403,9606.ENSP00000301633,9606.ENSP00000313950,9606.ENSP00000317144,9606.ENSP00000321703,9606.ENSP00000323300,9606.ENSP00000326550,9606.ENSP00000355205,9606.ENSP00000355966,…	AURKA,KNSTRN,HAUS8,CCNB1,ESPL1,KIF23,KIF11,NDC80,NUF2,CENPH,TPX2,BIRC5,AURKB,PIBF1,TACC1,SPAG5,TACC3,INO80,NEK2,ASPM,TTK,CDC20,KIF4A,STAG1,PRC1,ZNF207,INCENP,KIFC1,RACGAP1,CKAP5
GO Process	GO:0045184	Establishment of protein localization	149	1564	0.2	2.75e-06	9606.ENSP00000222247,9606.ENSP00000223641,9606.ENSP00000225430,9606.ENSP00000225567,9606.ENSP00000229179,9606.ENSP00000229314,9606.ENSP00000231498,9606.ENSP00000233242,9606.ENSP00000233575,9606.ENSP00000235329,9606.ENSP00000238892,9606.ENSP00000241502,9606.ENSP00000242776,9606.ENSP00000243253,9606.ENSP00000244020,9606.ENSP00000245544,9606.ENSP00000254998,9606.ENSP00000256496,9606.ENSP00000258742,…	RPL18A,SEC61B,RPL19,GOSR2,NUP107,GOLT1B,NUP155,APOB,SNX17,MFN2,CRIPT,FYTTD1,DDX39A,SEC61A1,SRSF6,NUP85,NXT1,ARL8B,NUPL2,SRSF1,RPL35,NUP133,RPL8,SPCS2,MLPH,CASC3,ATP6V0A1,SSR3,RAB7A,LSG1,EIF4A3,C19orf52,TIMM44,SFT2D2,RHOB,RPL37,EGFR,TOMM70A,NUP205,HK2,LRWD1,NUP35,NPM1,SLU7,AP5Z1,NOL6,PLK1,ARL6IP1,RPL13,GLE1,RPL15,NUP93,CLU,PAM16,NUP98,TIMM22,RRS1,PTTG1IP,GRPEL2,CHP1,TNPO1,STX3,SEC23B,RPS7,RPL7,ATR…
GO Process	GO:0051303	Establishment of chromosome localization	21	73	0.68	2.75e-06	9606.ENSP00000160827,9606.ENSP00000247191,9606.ENSP00000256442,9606.ENSP00000261597,9606.ENSP00000271452,9606.ENSP00000275517,9606.ENSP00000301633,9606.ENSP00000317144,9606.ENSP00000318966,9606.ENSP00000322396,9606.ENSP00000337289,9606.ENSP00000355922,9606.ENSP00000356319,9606.ENSP00000358925,9606.ENSP00000361298,9606.ENSP00000362146,9606.ENSP00000378295,9606.ENSP00000382779,9606.ENSP00000384015,…	KIF22,DLGAP5,CCNB1,NDC80,NUF2,CDCA5,BIRC5,PIBF1,PINX1,RRS1,CENPQ,CENPF,KIF14,PSRC1,KIF2C,CDCA8,INCENP,SEH1L,SUN1,KIFC1,FAM83D
GO Process	GO:1901990	Regulation of mitotic cell cycle phase transition	57	416	0.36	3.04e-06	9606.ENSP00000216911,9606.ENSP00000236273,9606.ENSP00000246802,9606.ENSP00000247191,9606.ENSP00000253669,9606.ENSP00000256442,9606.ENSP00000257934,9606.ENSP00000260810,9606.ENSP00000261597,9606.ENSP00000265748,9606.ENSP00000266970,9606.ENSP00000267163,9606.ENSP00000275493,9606.ENSP00000275517,9606.ENSP00000283109,9606.ENSP00000285398,9606.ENSP00000287598,9606.ENSP00000300093,9606.ENSP00000300403,…	AURKA,SYF2,GLTSCR2,DLGAP5,HAUS8,CCNB1,ESPL1,TOPBP1,NDC80,ANLN,CDK2,RB1,EGFR,CDCA5,RIOK2,ERCC3,BUB1B,PLK1,TPX2,BIRC5,BUB1,MTBP,MEPCE,ATAD5,AURKB,PINX1,EZH2,CDC25C,CUL1,RNASEH2B,CDK5RAP2,OFD1,BLM,ZNF830,INO80,CENPF,NEK2,KIF14,CDC73,BUB3,TTK,ORC1,CDC20,HMMR,ZNF207,CDK1,CSNK1E,DDX3X,ANAPC7,ECD,CDC45,PPP2R5C,GTSE1,EIF4G1,BRCA1,CKAP5,CDC27
GO Process	GO:0006353	DNA-templated transcription, termination	21	74	0.68	3.29e-06	9606.ENSP00000248643,9606.ENSP00000256443,9606.ENSP00000256897,9606.ENSP00000259895,9606.ENSP00000261245,9606.ENSP00000263857,9606.ENSP00000265963,9606.ENSP00000285398,9606.ENSP00000302478,9606.ENSP00000324124,9606.ENSP00000331111,9606.ENSP00000333920,9606.ENSP00000339976,9606.ENSP00000349541,9606.ENSP00000358478,9606.ENSP00000361465,9606.ENSP00000367029,9606.ENSP00000375942,9606.ENSP00000444136,…	MTERF1,CDK7,CCNH,GTF2H4,MNAT1,POLR1A,GTF2H1,ERCC3,POLR1D,POLR2L,ZNRD1,TTF1,TAF1A,PTRF,TTF2,POLR1C,POLR1E,TBP,POLR1B,GTF2H3,CD3EAP
GO Process	GO:0016180	snRNA processing	15	35	0.86	3.48e-06	9606.ENSP00000221233,9606.ENSP00000265564,9606.ENSP00000310260,9606.ENSP00000315476,9606.ENSP00000323046,9606.ENSP00000355961,9606.ENSP00000361162,9606.ENSP00000361433,9606.ENSP00000368984,9606.ENSP00000374354,9606.ENSP00000398597,9606.ENSP00000414237,9606.ENSP00000415433,9606.ENSP00000430338,9606.ENSP00000434466	EXOSC5,EXOSC7,INTS6,EXOSC4,EXOSC3,INTS7,TOE1,EXOSC2,EXOSC9,EXOSC8,EXOSC6,INTS2,INTS12,INTS8,INTS4
GO Process	GO:0051310	Metaphase plate congression	18	54	0.75	3.88e-06	9606.ENSP00000160827,9606.ENSP00000256442,9606.ENSP00000261597,9606.ENSP00000271452,9606.ENSP00000275517,9606.ENSP00000317144,9606.ENSP00000318966,9606.ENSP00000322396,9606.ENSP00000337289,9606.ENSP00000355922,9606.ENSP00000356319,9606.ENSP00000358925,9606.ENSP00000361298,9606.ENSP00000362146,9606.ENSP00000378295,9606.ENSP00000382779,9606.ENSP00000393963,9606.ENSP00000481110	KIF22,CCNB1,NDC80,NUF2,CDCA5,PIBF1,PINX1,RRS1,CENPQ,CENPF,KIF14,PSRC1,KIF2C,CDCA8,INCENP,SEH1L,KIFC1,FAM83D
GO Process	GO:0034472	snRNA 3-end processing	14	30	0.89	4.15e-06	9606.ENSP00000221233,9606.ENSP00000265564,9606.ENSP00000310260,9606.ENSP00000315476,9606.ENSP00000323046,9606.ENSP00000355961,9606.ENSP00000361162,9606.ENSP00000361433,9606.ENSP00000368984,9606.ENSP00000374354,9606.ENSP00000398597,9606.ENSP00000414237,9606.ENSP00000415433,9606.ENSP00000430338	EXOSC5,EXOSC7,INTS6,EXOSC4,EXOSC3,INTS7,TOE1,EXOSC2,EXOSC9,EXOSC8,EXOSC6,INTS2,INTS12,INTS8
GO Process	GO:0070925	Organelle assembly	84	735	0.28	4.16e-06	9606.ENSP00000216911,9606.ENSP00000235329,9606.ENSP00000236980,9606.ENSP00000246802,9606.ENSP00000251636,9606.ENSP00000253107,9606.ENSP00000253669,9606.ENSP00000254940,9606.ENSP00000255759,9606.ENSP00000256383,9606.ENSP00000260363,9606.ENSP00000260443,9606.ENSP00000260731,9606.ENSP00000265062,9606.ENSP00000265748,9606.ENSP00000266970,9606.ENSP00000274849,9606.ENSP00000278826,9606.ENSP00000283006,…	AURKA,MFN2,FASTKD2,GLTSCR2,DHX29,PPAN,HAUS8,NIP7,FOPNL,EIF2S1,KIF23,RSL24D1,KIF11,RAB7A,ANLN,CDK2,ABT1,TMEM138,CENPH,MTERF3,NPM1,PLK1,TPX2,BIRC5,RBM14,AURKB,PIBF1,RRP7A,RRS1,NKX2-5,CASC5,TNPO1,BRIX1,PRRC2C,CDK5RAP2,OFD1,RPL3,INO80,CENPF,NEK2,ASPM,RAB32,MDN1,MRPS2,CDC20,KIF4A,EIF6,RPL11,MAP1LC3A,MRTO4,ABCC4,CNTROB,NOP2,STAG1,WDR45B,CENPN,G3BP1,PRC1,ZNF207,INCENP,CDK1,CENPK,CSNK1E,EMC6,DDX3X,TMEM23…
GO Process	GO:0033045	Regulation of sister chromatid segregation	22	83	0.65	4.33e-06	9606.ENSP00000247191,9606.ENSP00000256442,9606.ENSP00000257934,9606.ENSP00000261597,9606.ENSP00000267163,9606.ENSP00000275517,9606.ENSP00000283109,9606.ENSP00000287598,9606.ENSP00000300093,9606.ENSP00000301633,9606.ENSP00000302530,9606.ENSP00000313950,9606.ENSP00000326550,9606.ENSP00000343818,9606.ENSP00000354957,9606.ENSP00000355922,9606.ENSP00000357858,9606.ENSP00000358813,9606.ENSP00000361540,…	DLGAP5,CCNB1,ESPL1,NDC80,RB1,CDCA5,RIOK2,BUB1B,PLK1,BIRC5,BUB1,AURKB,TACC3,CDK5RAP2,SMC5,CENPF,BUB3,TTK,CDC20,ZNF207,ANAPC7,CDC27
GO Process	GO:0031327	Negative regulation of cellular biosynthetic process	150	1592	0.2	4.49e-06	9606.ENSP00000216237,9606.ENSP00000219905,9606.ENSP00000220849,9606.ENSP00000225792,9606.ENSP00000228251,9606.ENSP00000230122,9606.ENSP00000234296,9606.ENSP00000237536,9606.ENSP00000243326,9606.ENSP00000244869,9606.ENSP00000246802,9606.ENSP00000248071,9606.ENSP00000250113,9606.ENSP00000250454,9606.ENSP00000250916,9606.ENSP00000251900,9606.ENSP00000256383,9606.ENSP00000257118,9606.ENSP00000259021,…	L3MBTL2,MGA,EIF3E,DDX5,YBX3,ZBTB24,ORC2,SOGA1,RIF1,EREG,GLTSCR2,KLF2,FXR2,EAPP,KLF16,SCML2,EIF2S1,PHC2,KAT7,DNAJB6,SMURF2,EED,CDK2,RB1,EIF4A3,NPAT,MTA2,SMARCA5,LPCAT1,TRIM11,SCAF4,MTERF3,ZNF281,CAPRIN2,PLK1,BIRC5,PA2G4,THAP11,CEBPB,H2AFV,MEPCE,CBX2,ZBTB21,PTPN2,MSL3,AURKB,SUZ12,PIBF1,NOC2L,NCL,PINX1,EZH2,ZBTB2,DDX54,SMARCE1,NKX2-5,MINA,RBM10,SIRT7,ZGPAT,SMAD3,NR2C1,TTF1,CBX3,SUV39H1,GZF1,GNL3L,CA…
GO Process	GO:2001141	Regulation of rna biosynthetic process	280	3452	0.13	4.49e-06	9606.ENSP00000198767,9606.ENSP00000215862,9606.ENSP00000216117,9606.ENSP00000216237,9606.ENSP00000216297,9606.ENSP00000218224,9606.ENSP00000219905,9606.ENSP00000225296,9606.ENSP00000225792,9606.ENSP00000228251,9606.ENSP00000229179,9606.ENSP00000230122,9606.ENSP00000234170,9606.ENSP00000234296,9606.ENSP00000243326,9606.ENSP00000244869,9606.ENSP00000245544,9606.ENSP00000246802,9606.ENSP00000247191,…	RRN3,MORC2,HMOX1,L3MBTL2,SUPT16H,PQBP1,MGA,DHX33,DDX5,YBX3,NUP107,ZBTB24,CEBPZ,ORC2,RIF1,EREG,NUP85,GLTSCR2,DLGAP5,KLF2,MTERF1,EAPP,KLF16,SCML2,SAFB2,MLLT1,NOL11,FUS,SMARCC1,KRAS,CDK7,CCNH,PHC2,EPC2,KAT7,GTF2H4,MNAT1,LRP6,NUP133,USP22,ICE2,CCNT1,DNAJB6,KMT2C,SMURF2,ELL,SMARCB1,EED,MED26,CD81,GPBP1,GTF2H1,PRPF6,CDK2,RB1,PRDM15,CCNA2,ABT1,PHIP,EGFR,NPAT,MTA2,ZSCAN1,ZNF117,SMARCA5,TRIM11,MED7,SCAF4,…
GO Process	GO:0006997	Nucleus organization	28	132	0.55	4.64e-06	9606.ENSP00000198767,9606.ENSP00000229179,9606.ENSP00000231498,9606.ENSP00000256442,9606.ENSP00000259339,9606.ENSP00000261396,9606.ENSP00000285968,9606.ENSP00000295119,9606.ENSP00000300093,9606.ENSP00000308369,9606.ENSP00000310668,9606.ENSP00000316032,9606.ENSP00000337838,9606.ENSP00000344503,9606.ENSP00000346725,9606.ENSP00000355465,9606.ENSP00000360483,9606.ENSP00000362931,9606.ENSP00000366604,…	RRN3,NUP107,NUP155,CCNB1,TOR1B,NUP133,NUP205,NUP35,PLK1,LEMD3,NUP93,NUP98,RTN4,TMEM201,PES1,AHCTF1,NDC1,SRPK1,SF1,CDK1,AKAP8L,SEH1L,SUN1,NOLC1,USP36,NUP153,POLR1B,EMG1
GO Process	GO:0045815	Positive regulation of gene expression, epigenetic	19	62	0.71	4.92e-06	9606.ENSP00000263857,9606.ENSP00000283131,9606.ENSP00000287394,9606.ENSP00000302478,9606.ENSP00000324124,9606.ENSP00000331111,9606.ENSP00000335321,9606.ENSP00000339976,9606.ENSP00000342434,9606.ENSP00000346120,9606.ENSP00000348089,9606.ENSP00000361465,9606.ENSP00000367029,9606.ENSP00000370968,9606.ENSP00000375942,9606.ENSP00000378414,9606.ENSP00000399888,9606.ENSP00000444136,9606.ENSP00000465099	POLR1A,SMARCA5,ATAD2,POLR1D,POLR2L,ZNRD1,SF3B1,TAF1A,BAZ1B,DDX21,ERCC6,POLR1C,POLR1E,MYBBP1A,TBP,SMARCD1,HMGA1,POLR1B,CD3EAP
GO Process	GO:1903506	Regulation of nucleic acid-templated transcription	279	3447	0.13	5.66e-06	9606.ENSP00000198767,9606.ENSP00000215862,9606.ENSP00000216117,9606.ENSP00000216237,9606.ENSP00000216297,9606.ENSP00000218224,9606.ENSP00000219905,9606.ENSP00000225296,9606.ENSP00000225792,9606.ENSP00000228251,9606.ENSP00000229179,9606.ENSP00000230122,9606.ENSP00000234170,9606.ENSP00000234296,9606.ENSP00000243326,9606.ENSP00000244869,9606.ENSP00000245544,9606.ENSP00000246802,9606.ENSP00000247191,…	RRN3,MORC2,HMOX1,L3MBTL2,SUPT16H,PQBP1,MGA,DHX33,DDX5,YBX3,NUP107,ZBTB24,CEBPZ,ORC2,RIF1,EREG,NUP85,GLTSCR2,DLGAP5,KLF2,MTERF1,EAPP,KLF16,SCML2,SAFB2,MLLT1,NOL11,FUS,SMARCC1,KRAS,CDK7,CCNH,PHC2,EPC2,KAT7,GTF2H4,MNAT1,LRP6,NUP133,USP22,ICE2,CCNT1,DNAJB6,KMT2C,SMURF2,ELL,SMARCB1,EED,MED26,CD81,GPBP1,GTF2H1,PRPF6,CDK2,RB1,PRDM15,CCNA2,ABT1,PHIP,EGFR,NPAT,MTA2,ZSCAN1,ZNF117,SMARCA5,TRIM11,MED7,SCAF4,…
GO Process	GO:0010558	Negative regulation of macromolecule biosynthetic process	145	1534	0.2	6.25e-06	9606.ENSP00000216237,9606.ENSP00000219905,9606.ENSP00000220849,9606.ENSP00000225792,9606.ENSP00000228251,9606.ENSP00000230122,9606.ENSP00000234296,9606.ENSP00000243326,9606.ENSP00000244869,9606.ENSP00000246802,9606.ENSP00000248071,9606.ENSP00000250113,9606.ENSP00000250454,9606.ENSP00000250916,9606.ENSP00000251900,9606.ENSP00000256383,9606.ENSP00000257118,9606.ENSP00000259021,9606.ENSP00000262177,…	L3MBTL2,MGA,EIF3E,DDX5,YBX3,ZBTB24,ORC2,RIF1,EREG,GLTSCR2,KLF2,FXR2,EAPP,KLF16,SCML2,EIF2S1,PHC2,KAT7,DNAJB6,SMURF2,EED,CDK2,RB1,EIF4A3,NPAT,MTA2,SMARCA5,TRIM11,SCAF4,MTERF3,ZNF281,CAPRIN2,PLK1,BIRC5,PA2G4,THAP11,CEBPB,H2AFV,MEPCE,CBX2,ZBTB21,PTPN2,MSL3,AURKB,SUZ12,NOC2L,NCL,PINX1,EZH2,ZBTB2,DDX54,SMARCE1,NKX2-5,MINA,RBM10,SIRT7,ZGPAT,SMAD3,NR2C1,TTF1,CBX3,SUV39H1,GZF1,GNL3L,CAV1,CAPRIN1,KAT5,ATR…
GO Process	GO:0048024	Regulation of mrna splicing, via spliceosome	25	110	0.58	7.22e-06	9606.ENSP00000225792,9606.ENSP00000244020,9606.ENSP00000247026,9606.ENSP00000250113,9606.ENSP00000258962,9606.ENSP00000316032,9606.ENSP00000318195,9606.ENSP00000328848,9606.ENSP00000343054,9606.ENSP00000351141,9606.ENSP00000358799,9606.ENSP00000359645,9606.ENSP00000362820,9606.ENSP00000362931,9606.ENSP00000365950,9606.ENSP00000366604,9606.ENSP00000386894,9606.ENSP00000388638,9606.ENSP00000394085,…	DDX5,SRSF6,NSRP1,FXR2,SRSF1,NUP98,NCL,RBM10,RBM5,WTAP,RBM15,RBMX,SRSF3,SRPK1,RBM3,SF1,RBM4,RBM17,JMJD6,HSPA8,PUF60,CELF1,RBMXL1,CIRBP,SAP18
GO Process	GO:0044770	Cell cycle phase transition	44	289	0.41	7.25e-06	9606.ENSP00000216367,9606.ENSP00000216911,9606.ENSP00000219097,9606.ENSP00000234296,9606.ENSP00000253669,9606.ENSP00000256442,9606.ENSP00000256443,9606.ENSP00000256897,9606.ENSP00000257789,9606.ENSP00000261245,9606.ENSP00000262300,9606.ENSP00000264552,9606.ENSP00000266970,9606.ENSP00000267163,9606.ENSP00000274026,9606.ENSP00000278612,9606.ENSP00000297431,9606.ENSP00000298048,9606.ENSP00000300093,…	POLE2,AURKA,ORC6,ORC2,HAUS8,CCNB1,CDK7,CCNH,ORC3,MNAT1,PKMYT1,UBE2S,CDK2,RB1,CCNA2,NPAT,ORC5,MELK,PLK1,BIRC5,CDC25C,POLE,TACC3,CUL1,SIRT7,CDK5RAP2,OFD1,RRM2,IQGAP3,NEK2,ORC1,POLE3,POLA1,E2F6,CDK1,CSNK1E,AKAP8L,ANAPC7,CDC45,CKAP5,CDC27,ORC4,MYC,PRIM2
GO Process	GO:0006270	DNA replication initiation	14	32	0.87	7.42e-06	9606.ENSP00000216367,9606.ENSP00000219097,9606.ENSP00000234296,9606.ENSP00000257789,9606.ENSP00000260810,9606.ENSP00000292616,9606.ENSP00000297431,9606.ENSP00000322570,9606.ENSP00000360623,9606.ENSP00000363286,9606.ENSP00000368349,9606.ENSP00000405726,9606.ENSP00000441953,9606.ENSP00000484105	POLE2,ORC6,ORC2,ORC3,TOPBP1,LRWD1,ORC5,POLE,ORC1,POLE3,POLA1,CDC45,ORC4,PRIM2
GO Process	GO:0034661	ncRNA catabolic process	14	32	0.87	7.42e-06	9606.ENSP00000221233,9606.ENSP00000230640,9606.ENSP00000242784,9606.ENSP00000265564,9606.ENSP00000315476,9606.ENSP00000323046,9606.ENSP00000361433,9606.ENSP00000366135,9606.ENSP00000368984,9606.ENSP00000374354,9606.ENSP00000385787,9606.ENSP00000396995,9606.ENSP00000398597,9606.ENSP00000425979	EXOSC5,SKIV2L2,C19orf43,EXOSC7,EXOSC4,EXOSC3,EXOSC2,EXOSC10,EXOSC9,EXOSC8,POP1,PAPD5,EXOSC6,DROSHA
GO Process	GO:0044772	Mitotic cell cycle phase transition	43	280	0.41	8.02e-06	9606.ENSP00000216367,9606.ENSP00000216911,9606.ENSP00000219097,9606.ENSP00000234296,9606.ENSP00000253669,9606.ENSP00000256442,9606.ENSP00000256443,9606.ENSP00000256897,9606.ENSP00000257789,9606.ENSP00000261245,9606.ENSP00000262300,9606.ENSP00000264552,9606.ENSP00000266970,9606.ENSP00000267163,9606.ENSP00000274026,9606.ENSP00000278612,9606.ENSP00000297431,9606.ENSP00000298048,9606.ENSP00000300093,…	POLE2,AURKA,ORC6,ORC2,HAUS8,CCNB1,CDK7,CCNH,ORC3,MNAT1,PKMYT1,UBE2S,CDK2,RB1,CCNA2,NPAT,ORC5,MELK,PLK1,BIRC5,CDC25C,POLE,TACC3,CUL1,SIRT7,CDK5RAP2,OFD1,RRM2,IQGAP3,NEK2,ORC1,POLE3,POLA1,E2F6,CDK1,CSNK1E,ANAPC7,CDC45,CKAP5,CDC27,ORC4,MYC,PRIM2
GO Process	GO:0009890	Negative regulation of biosynthetic process	151	1624	0.19	8.18e-06	9606.ENSP00000216237,9606.ENSP00000219905,9606.ENSP00000220849,9606.ENSP00000225792,9606.ENSP00000228251,9606.ENSP00000230122,9606.ENSP00000234296,9606.ENSP00000237536,9606.ENSP00000243326,9606.ENSP00000244869,9606.ENSP00000246802,9606.ENSP00000248071,9606.ENSP00000250113,9606.ENSP00000250454,9606.ENSP00000250916,9606.ENSP00000251900,9606.ENSP00000256383,9606.ENSP00000257118,9606.ENSP00000259021,…	L3MBTL2,MGA,EIF3E,DDX5,YBX3,ZBTB24,ORC2,SOGA1,RIF1,EREG,GLTSCR2,KLF2,FXR2,EAPP,KLF16,SCML2,EIF2S1,PHC2,KAT7,DNAJB6,SMURF2,EED,CDK2,RB1,EIF4A3,NPAT,MTA2,SMARCA5,LPCAT1,TRIM11,SCAF4,MTERF3,ZNF281,CAPRIN2,PLK1,BIRC5,PA2G4,THAP11,CEBPB,H2AFV,MEPCE,CBX2,ZBTB21,PTPN2,MSL3,AURKB,SUZ12,PIBF1,NOC2L,NCL,PINX1,EZH2,ZBTB2,DDX54,SMARCE1,NKX2-5,MINA,RBM10,SIRT7,ZGPAT,SMAD3,NR2C1,TTF1,CBX3,SUV39H1,GZF1,GNL3L,CA…
GO Process	GO:0098781	ncRNA transcription	23	95	0.61	8.45e-06	9606.ENSP00000256443,9606.ENSP00000261520,9606.ENSP00000261900,9606.ENSP00000262809,9606.ENSP00000285814,9606.ENSP00000310260,9606.ENSP00000324124,9606.ENSP00000329466,9606.ENSP00000340823,9606.ENSP00000349541,9606.ENSP00000355961,9606.ENSP00000367028,9606.ENSP00000367029,9606.ENSP00000370193,9606.ENSP00000375942,9606.ENSP00000377969,9606.ENSP00000386488,9606.ENSP00000414237,9606.ENSP00000415433,…	CDK7,ICE2,CCNT1,ELL,NIFK,INTS6,POLR2L,SIRT7,GTF2F2,PTRF,INTS7,TCOF1,POLR1E,AK6,TBP,GTF2F1,ZC3H8,INTS2,INTS12,INTS8,INTS4,POLR1B,CD3EAP
GO Process	GO:0010604	Positive regulation of macromolecule metabolic process	288	3600	0.13	8.55e-06	9606.ENSP00000198767,9606.ENSP00000199320,9606.ENSP00000199814,9606.ENSP00000215862,9606.ENSP00000216117,9606.ENSP00000216190,9606.ENSP00000216297,9606.ENSP00000216911,9606.ENSP00000217244,9606.ENSP00000217372,9606.ENSP00000218224,9606.ENSP00000219905,9606.ENSP00000220849,9606.ENSP00000221132,9606.ENSP00000222693,9606.ENSP00000225296,9606.ENSP00000225792,9606.ENSP00000227638,9606.ENSP00000228251,…	RRN3,DIMT1,RBM22,MORC2,HMOX1,EIF3D,SUPT16H,AURKA,CSNK2A1,CDK5RAP1,PQBP1,MGA,EIF3E,TNFRSF10A,CAV2,DHX33,DDX5,PANX1,YBX3,POLR3B,ZBTB24,APOB,CEBPZ,FASTKD2,FAM98A,RIF1,EREG,NUP85,GLTSCR2,DLGAP5,KLF2,FXR2,EAPP,KLF16,DHX29,EIF2S3,NOL11,FUS,SMARCC1,GRSF1,KRAS,CCNB1,CDK7,SLC38A2,ESPL1,KAT7,DCUN1D5,MNAT1,LRP6,USP22,ICE2,NDST1,CCNT1,KMT2C,SMURF2,ELL,SMARCB1,EED,MED26,CD81,POLR1A,UBE2S,GPBP1,RAB7A,GTF2H1,PR…
GO Process	GO:0060968	Regulation of gene silencing	28	137	0.53	8.61e-06	9606.ENSP00000225792,9606.ENSP00000229179,9606.ENSP00000231498,9606.ENSP00000245544,9606.ENSP00000258742,9606.ENSP00000261396,9606.ENSP00000266970,9606.ENSP00000275493,9606.ENSP00000285968,9606.ENSP00000287394,9606.ENSP00000295119,9606.ENSP00000310668,9606.ENSP00000316032,9606.ENSP00000324124,9606.ENSP00000345895,9606.ENSP00000360483,9606.ENSP00000361658,9606.ENSP00000367721,9606.ENSP00000378687,…	DDX5,NUP107,NUP155,NUP85,NUPL2,NUP133,CDK2,EGFR,NUP205,ATAD2,NUP35,NUP93,NUP98,POLR2L,NUP50,NDC1,NUP188,NUP160,POM121,TNRC6A,RAE1,SEH1L,HMGA1,CDC45,EIF4G1,NUP153,NUP37,POM121C
GO Process	GO:2001251	Negative regulation of chromosome organization	28	137	0.53	8.61e-06	9606.ENSP00000257934,9606.ENSP00000261245,9606.ENSP00000263121,9606.ENSP00000287394,9606.ENSP00000287598,9606.ENSP00000300093,9606.ENSP00000301633,9606.ENSP00000302530,9606.ENSP00000313950,9606.ENSP00000317992,9606.ENSP00000318966,9606.ENSP00000338573,9606.ENSP00000349640,9606.ENSP00000352516,9606.ENSP00000355922,9606.ENSP00000357858,9606.ENSP00000358813,9606.ENSP00000359321,9606.ENSP00000361540,…	ESPL1,MNAT1,SMARCB1,ATAD2,BUB1B,PLK1,BIRC5,BUB1,AURKB,NOC2L,PINX1,GNL3L,MCRS1,DNMT1,CENPF,BUB3,TTK,MTF2,CDC20,EXOSC10,BCOR,TRIP12,ZNF207,KDM5A,PAPD5,HMGA1,TOP2A,BRCA1
GO Process	GO:0019058	Viral life cycle	35	202	0.46	9.17e-06	9606.ENSP00000222693,9606.ENSP00000229179,9606.ENSP00000231498,9606.ENSP00000245544,9606.ENSP00000258742,9606.ENSP00000261396,9606.ENSP00000261693,9606.ENSP00000263121,9606.ENSP00000263645,9606.ENSP00000265062,9606.ENSP00000275493,9606.ENSP00000285968,9606.ENSP00000295119,9606.ENSP00000310668,9606.ENSP00000316032,9606.ENSP00000339191,9606.ENSP00000345895,9606.ENSP00000351209,9606.ENSP00000352069,…	CAV2,NUP107,NUP155,NUP85,NUPL2,NUP133,SCARB1,SMARCB1,CD81,RAB7A,EGFR,NUP205,NUP35,NUP93,NUP98,CAV1,NUP50,EPHA2,WWP2,TFRC,NDC1,NUP188,NUP160,POM121,CDK1,RAE1,SEH1L,PVR,KPNA2,NUP153,SLC1A5,NUP37,LDLR,SPCS1,POM121C
GO Process	GO:0051641	Cellular localization	245	2967	0.14	9.54e-06	9606.ENSP00000005257,9606.ENSP00000009041,9606.ENSP00000160827,9606.ENSP00000216416,9606.ENSP00000216911,9606.ENSP00000222247,9606.ENSP00000222693,9606.ENSP00000223641,9606.ENSP00000225430,9606.ENSP00000225567,9606.ENSP00000229179,9606.ENSP00000231498,9606.ENSP00000233575,9606.ENSP00000235329,9606.ENSP00000238823,9606.ENSP00000238892,9606.ENSP00000241502,9606.ENSP00000242776,9606.ENSP00000243253,…	RALA,STARD3NL,KIF22,CNIH1,AURKA,RPL18A,CAV2,SEC61B,RPL19,GOSR2,NUP107,NUP155,SNX17,MFN2,FAM98A,CRIPT,FYTTD1,DDX39A,SEC61A1,SRSF6,NUP85,GLTSCR2,DLGAP5,SGPP1,ESYT2,HAUS8,NXT1,CCNB1,ARL8B,ESPL1,NUPL2,SRSF1,TOR1B,RPL35,KIF23,SYT1,LRP6,NUP133,NDC80,DNAJB6,RPL8,CD81,SPCS2,MLPH,CASC3,ATP6V0A1,SSR3,RAB7A,LSG1,ANLN,RB1,EIF4A3,GEMIN7,C19orf52,TIMM44,NUF2,RHOB,RPL37,EGFR,CDCA5,LPCAT1,TOMM70A,GEMIN5,NUP205,A…
GO Process	GO:0034504	Protein localization to nucleus	31	165	0.5	9.7e-06	9606.ENSP00000229179,9606.ENSP00000231498,9606.ENSP00000245544,9606.ENSP00000246802,9606.ENSP00000254998,9606.ENSP00000259339,9606.ENSP00000261396,9606.ENSP00000262177,9606.ENSP00000295119,9606.ENSP00000298139,9606.ENSP00000300093,9606.ENSP00000310668,9606.ENSP00000316032,9606.ENSP00000318966,9606.ENSP00000322396,9606.ENSP00000328325,9606.ENSP00000336712,9606.ENSP00000344223,9606.ENSP00000344503,…	NUP107,NUP155,NUP85,GLTSCR2,NXT1,TOR1B,NUP133,DNAJB6,NUP35,WRN,PLK1,NUP93,NUP98,PINX1,RRS1,PTTG1IP,TNPO1,MBTPS1,TMEM201,NUP50,NUP188,RPL11,POM121,SUN1,RANGAP1,RPF2,RPL23,KPNA2,NOL8,NUP153,POM121C
GO Process	GO:0006110	Regulation of glycolytic process	21	81	0.64	1.07e-05	9606.ENSP00000229179,9606.ENSP00000231498,9606.ENSP00000245544,9606.ENSP00000258742,9606.ENSP00000261396,9606.ENSP00000285968,9606.ENSP00000287878,9606.ENSP00000295119,9606.ENSP00000310668,9606.ENSP00000316032,9606.ENSP00000345895,9606.ENSP00000360483,9606.ENSP00000361658,9606.ENSP00000363574,9606.ENSP00000367721,9606.ENSP00000378687,9606.ENSP00000379182,9606.ENSP00000382779,9606.ENSP00000444029,…	NUP107,NUP155,NUP85,NUPL2,NUP133,NUP205,PRKAG2,NUP35,NUP93,NUP98,NUP50,NDC1,NUP188,EIF6,NUP160,POM121,RAE1,SEH1L,NUP153,NUP37,POM121C
GO Process	GO:0016573	Histone acetylation	24	105	0.58	1.1e-05	9606.ENSP00000258484,9606.ENSP00000259021,9606.ENSP00000261497,9606.ENSP00000312244,9606.ENSP00000320566,9606.ENSP00000322142,9606.ENSP00000340330,9606.ENSP00000349640,9606.ENSP00000350267,9606.ENSP00000352925,9606.ENSP00000353458,9606.ENSP00000354425,9606.ENSP00000360515,9606.ENSP00000362166,9606.ENSP00000363286,9606.ENSP00000367024,9606.ENSP00000370193,9606.ENSP00000373340,9606.ENSP00000374213,…	EPC2,KAT7,USP22,MSL3,ING3,ING5,KAT5,MCRS1,BRPF3,TRRAP,BAZ1A,JADE2,SUPT3H,MEAF6,POLE3,NAA40,AK6,BRPF1,EP400,MORF4L2,BEND3,MBD3,KANSL2,JADE3
GO Process	GO:0042886	Amide transport	145	1553	0.19	1.14e-05	9606.ENSP00000222247,9606.ENSP00000223641,9606.ENSP00000225430,9606.ENSP00000225567,9606.ENSP00000229179,9606.ENSP00000229314,9606.ENSP00000231498,9606.ENSP00000233242,9606.ENSP00000233575,9606.ENSP00000235329,9606.ENSP00000241502,9606.ENSP00000242776,9606.ENSP00000243253,9606.ENSP00000244020,9606.ENSP00000245544,9606.ENSP00000247225,9606.ENSP00000254998,9606.ENSP00000256496,9606.ENSP00000258742,…	RPL18A,SEC61B,RPL19,GOSR2,NUP107,GOLT1B,NUP155,APOB,SNX17,MFN2,FYTTD1,DDX39A,SEC61A1,SRSF6,NUP85,SGPP1,NXT1,ARL8B,NUPL2,SRSF1,RPL35,NUP133,RPL8,SPCS2,MLPH,CASC3,ATP6V0A1,SSR3,RAB7A,LSG1,EIF4A3,C19orf52,TIMM44,SFT2D2,RHOB,RPL37,TOMM70A,NUP205,NUP35,NPM1,SLU7,AP5Z1,SLC25A32,NOL6,ARL6IP1,RPL13,GLE1,SLC19A1,RPL15,SLC5A6,NUP93,CLU,PAM16,NUP98,TIMM22,RRS1,PTTG1IP,GRPEL2,CHP1,TNPO1,STX3,SEC23B,RPS7,RPL7…
GO Process	GO:1903578	Regulation of atp metabolic process	26	122	0.55	1.14e-05	9606.ENSP00000229179,9606.ENSP00000231498,9606.ENSP00000245544,9606.ENSP00000256442,9606.ENSP00000258742,9606.ENSP00000261396,9606.ENSP00000285968,9606.ENSP00000287878,9606.ENSP00000295119,9606.ENSP00000306328,9606.ENSP00000310668,9606.ENSP00000316032,9606.ENSP00000345895,9606.ENSP00000360483,9606.ENSP00000361658,9606.ENSP00000363574,9606.ENSP00000367721,9606.ENSP00000368523,9606.ENSP00000378687,…	NUP107,NUP155,NUP85,CCNB1,NUPL2,NUP133,NUP205,PRKAG2,NUP35,SLC25A33,NUP93,NUP98,NUP50,NDC1,NUP188,EIF6,NUP160,DNAJC15,POM121,CDK1,RAE1,SEH1L,BEND3,NUP153,NUP37,POM121C
GO Process	GO:0015031	Protein transport	140	1486	0.2	1.18e-05	9606.ENSP00000222247,9606.ENSP00000223641,9606.ENSP00000225430,9606.ENSP00000225567,9606.ENSP00000229179,9606.ENSP00000229314,9606.ENSP00000231498,9606.ENSP00000233242,9606.ENSP00000233575,9606.ENSP00000235329,9606.ENSP00000241502,9606.ENSP00000242776,9606.ENSP00000243253,9606.ENSP00000244020,9606.ENSP00000245544,9606.ENSP00000254998,9606.ENSP00000256496,9606.ENSP00000258742,9606.ENSP00000258962,…	RPL18A,SEC61B,RPL19,GOSR2,NUP107,GOLT1B,NUP155,APOB,SNX17,MFN2,FYTTD1,DDX39A,SEC61A1,SRSF6,NUP85,NXT1,ARL8B,NUPL2,SRSF1,RPL35,NUP133,RPL8,SPCS2,MLPH,CASC3,ATP6V0A1,SSR3,RAB7A,LSG1,EIF4A3,C19orf52,TIMM44,SFT2D2,RHOB,RPL37,TOMM70A,NUP205,NUP35,NPM1,SLU7,AP5Z1,NOL6,ARL6IP1,RPL13,GLE1,RPL15,NUP93,CLU,PAM16,NUP98,TIMM22,RRS1,PTTG1IP,GRPEL2,CHP1,TNPO1,STX3,SEC23B,RPS7,RPL7,MBTPS1,NUP50,RPL3,RPL27A,RPL2…
GO Process	GO:0043603	Cellular amide metabolic process	85	773	0.27	1.4e-05	9606.ENSP00000175506,9606.ENSP00000216190,9606.ENSP00000216484,9606.ENSP00000216554,9606.ENSP00000220849,9606.ENSP00000222247,9606.ENSP00000225296,9606.ENSP00000225430,9606.ENSP00000251636,9606.ENSP00000253039,9606.ENSP00000253686,9606.ENSP00000256383,9606.ENSP00000259469,9606.ENSP00000260443,9606.ENSP00000261868,9606.ENSP00000262584,9606.ENSP00000263672,9606.ENSP00000271688,9606.ENSP00000273857,…	ASNS,EIF3D,SPTLC2,EIF5,EIF3E,RPL18A,DHX33,RPL19,DHX29,EIF2S3,MRPS25,EIF2S1,RPL35,RSL24D1,EIF3J,RPL8,SPCS2,CERS2,CORIN,RPL37,EGFR,GEMIN5,PDF,EIF4A1,SLC25A32,RPL13,SLC19A1,RPL15,SLC5A6,PABPC1,RPS7,RPL7,MRRF,RPL3,RPL27A,RPL21,RPL22,EIF3B,PTPLA,GLRX2,MPC2,THEM4,ABCC2,MRPS2,RPL7A,PABPC4,MRPS16,FPGS,RPL10A,EIF6,RPL11,EIF2S2,EIF1AX,CARS,ASAH1,RPL13A,MTHFD2,MTHFD2L,RPS8,LARP4,MRPS6,DDX3X,SMPD4,RPL31,RBM4…
GO Process	GO:0071702	Organic substance transport	189	2173	0.16	1.41e-05	9606.ENSP00000217159,9606.ENSP00000222247,9606.ENSP00000223641,9606.ENSP00000225430,9606.ENSP00000225567,9606.ENSP00000229179,9606.ENSP00000229314,9606.ENSP00000231498,9606.ENSP00000233242,9606.ENSP00000233575,9606.ENSP00000234256,9606.ENSP00000235329,9606.ENSP00000241502,9606.ENSP00000242776,9606.ENSP00000243253,9606.ENSP00000244020,9606.ENSP00000245544,9606.ENSP00000247225,9606.ENSP00000251527,…	SLCO4A1,RPL18A,SEC61B,RPL19,GOSR2,NUP107,GOLT1B,NUP155,APOB,SNX17,SLC1A4,MFN2,FYTTD1,DDX39A,SEC61A1,SRSF6,NUP85,SGPP1,ESYT2,NXT1,ARL8B,SLC38A2,NUPL2,SRSF1,TEX2,LRRC8A,RPL35,SYT1,LRP6,NUP133,SLC7A5,SCARB1,ZC3H3,RPL8,KCNN4,SPCS2,MLPH,CASC3,ATP6V0A1,SSR3,RAB7A,LSG1,G6PC3,EIF4A3,C19orf52,TIMM44,SFT2D2,RHOB,RPL37,SIGMAR1,TOMM70A,NUP205,PRKAG2,NUP35,NPM1,SLU7,AP5Z1,SLC25A32,NOL6,SLC25A33,ARL6IP1,RPL13,…
GO Process	GO:0000075	Cell cycle checkpoint	34	198	0.46	1.58e-05	9606.ENSP00000216911,9606.ENSP00000236273,9606.ENSP00000246802,9606.ENSP00000256442,9606.ENSP00000260810,9606.ENSP00000266970,9606.ENSP00000267163,9606.ENSP00000287598,9606.ENSP00000287647,9606.ENSP00000300093,9606.ENSP00000301633,9606.ENSP00000302530,9606.ENSP00000313950,9606.ENSP00000321656,9606.ENSP00000343741,9606.ENSP00000347232,9606.ENSP00000348089,9606.ENSP00000354518,9606.ENSP00000355922,…	AURKA,SYF2,GLTSCR2,CCNB1,TOPBP1,CDK2,RB1,BUB1B,FANCD2,PLK1,BIRC5,BUB1,AURKB,CDC25C,ATR,BLM,ERCC6,ZNF830,CENPF,INTS7,BUB3,TTK,ORC1,CDC20,MDC1,UIMC1,ZNF207,CDK1,CDC45,HRAS,TOP2A,PPP2R5C,GTSE1,BRCA1
GO Process	GO:0006417	Regulation of translation	53	398	0.35	1.72e-05	9606.ENSP00000216190,9606.ENSP00000216489,9606.ENSP00000216554,9606.ENSP00000217372,9606.ENSP00000220849,9606.ENSP00000228251,9606.ENSP00000236980,9606.ENSP00000250113,9606.ENSP00000251636,9606.ENSP00000253039,9606.ENSP00000256383,9606.ENSP00000261868,9606.ENSP00000264645,9606.ENSP00000269349,9606.ENSP00000281141,9606.ENSP00000285873,9606.ENSP00000293831,9606.ENSP00000296930,9606.ENSP00000298892,…	EIF3D,ALKBH1,EIF5,CDK5RAP1,EIF3E,YBX3,FASTKD2,FXR2,DHX29,EIF2S3,EIF2S1,EIF3J,CASC3,EIF4A3,CDC123,GEMIN5,EIF4A1,NPM1,CAPRIN2,PA2G4,GLE1,NSUN5,PABPC1,NCL,CAPRIN1,EIF3B,SYNCRIP,PTBP2,YBX1,YTHDF2,EIF6,EIF2S2,RBM3,TCOF1,NGRN,EIF1AX,RPL13A,TNRC6A,KIAA0020,LARP4,DDX3X,NOLC1,NGDN,RBM4,EIF4G1,DHX36,GFM1,RPL30,EIF4G2,CELF1,OGFOD1,CIRBP,MPV17L2
GO Process	GO:0043414	Macromolecule methylation	39	249	0.42	1.8e-05	9606.ENSP00000199320,9606.ENSP00000221801,9606.ENSP00000238823,9606.ENSP00000260129,9606.ENSP00000262189,9606.ENSP00000262794,9606.ENSP00000263360,9606.ENSP00000278823,9606.ENSP00000282007,9606.ENSP00000297591,9606.ENSP00000308546,9606.ENSP00000309126,9606.ENSP00000316578,9606.ENSP00000320147,9606.ENSP00000329466,9606.ENSP00000337976,9606.ENSP00000346997,9606.ENSP00000351141,9606.ENSP00000352516,…	DIMT1,FBL,FAM98A,TGS1,KMT2C,MOV10L1,EED,MTA2,ZC3H13,KIAA1429,MEPCE,NSUN5,SUZ12,EZH2,SIRT7,SUV39H1,SUV39H2,WTAP,DNMT1,GATAD2A,TFB2M,RBM15,RLF,NOP2,WHSC1,HELLS,PAXIP1,FBXO11,PWP1,FTSJ3,SATB1,WBSCR22,CBLL1,MTO1,BEND3,EHMT1,BAZ2A,EMG1,FBLL1
GO Process	GO:0015833	Peptide transport	141	1518	0.19	2.18e-05	9606.ENSP00000222247,9606.ENSP00000223641,9606.ENSP00000225430,9606.ENSP00000225567,9606.ENSP00000229179,9606.ENSP00000229314,9606.ENSP00000231498,9606.ENSP00000233242,9606.ENSP00000233575,9606.ENSP00000235329,9606.ENSP00000241502,9606.ENSP00000242776,9606.ENSP00000243253,9606.ENSP00000244020,9606.ENSP00000245544,9606.ENSP00000254998,9606.ENSP00000256496,9606.ENSP00000258742,9606.ENSP00000258962,…	RPL18A,SEC61B,RPL19,GOSR2,NUP107,GOLT1B,NUP155,APOB,SNX17,MFN2,FYTTD1,DDX39A,SEC61A1,SRSF6,NUP85,NXT1,ARL8B,NUPL2,SRSF1,RPL35,NUP133,RPL8,SPCS2,MLPH,CASC3,ATP6V0A1,SSR3,RAB7A,LSG1,EIF4A3,C19orf52,TIMM44,SFT2D2,RHOB,RPL37,TOMM70A,NUP205,NUP35,NPM1,SLU7,AP5Z1,NOL6,ARL6IP1,RPL13,GLE1,RPL15,NUP93,CLU,PAM16,NUP98,TIMM22,RRS1,PTTG1IP,GRPEL2,CHP1,TNPO1,STX3,SEC23B,RPS7,RPL7,MBTPS1,NUP50,RPL3,RPL27A,RPL2…
GO Process	GO:0010557	Positive regulation of macromolecule biosynthetic process	169	1906	0.17	2.19e-05	9606.ENSP00000198767,9606.ENSP00000216190,9606.ENSP00000216297,9606.ENSP00000217372,9606.ENSP00000218224,9606.ENSP00000219905,9606.ENSP00000220849,9606.ENSP00000225296,9606.ENSP00000228251,9606.ENSP00000230122,9606.ENSP00000234170,9606.ENSP00000236980,9606.ENSP00000244869,9606.ENSP00000245544,9606.ENSP00000247191,9606.ENSP00000248071,9606.ENSP00000250113,9606.ENSP00000250454,9606.ENSP00000250916,…	RRN3,EIF3D,SUPT16H,CDK5RAP1,PQBP1,MGA,EIF3E,DHX33,YBX3,ZBTB24,CEBPZ,FASTKD2,EREG,NUP85,DLGAP5,KLF2,FXR2,EAPP,KLF16,DHX29,EIF2S3,NOL11,FUS,SMARCC1,CDK7,KAT7,LRP6,USP22,ICE2,CCNT1,KMT2C,ELL,SMARCB1,MED26,CD81,GPBP1,GTF2H1,PRPF6,CDK2,RB1,EIF4A3,PRDM15,CCNA2,NAF1,ABT1,PHIP,EGFR,NPAT,MTA2,CDC123,NVL,SMARCA5,MED7,ATAD2,ZNF281,UTP15,NPM1,CAPRIN2,CEBPB,ING2,MEPCE,NSUN5,FOSL1,RBM14,NFKBIB,PABPC1,ATAD5,AUR…
GO Process	GO:0046907	Intracellular transport	141	1520	0.19	2.32e-05	9606.ENSP00000216416,9606.ENSP00000222247,9606.ENSP00000223641,9606.ENSP00000225430,9606.ENSP00000225567,9606.ENSP00000229179,9606.ENSP00000231498,9606.ENSP00000233575,9606.ENSP00000235329,9606.ENSP00000241502,9606.ENSP00000242776,9606.ENSP00000243253,9606.ENSP00000244020,9606.ENSP00000245544,9606.ENSP00000247225,9606.ENSP00000254998,9606.ENSP00000256496,9606.ENSP00000258742,9606.ENSP00000258962,…	CNIH1,RPL18A,SEC61B,RPL19,GOSR2,NUP107,NUP155,SNX17,MFN2,FYTTD1,DDX39A,SEC61A1,SRSF6,NUP85,SGPP1,NXT1,ARL8B,NUPL2,SRSF1,RPL35,KIF23,LRP6,NUP133,RPL8,SPCS2,MLPH,CASC3,SSR3,RAB7A,LSG1,EIF4A3,GEMIN7,C19orf52,TIMM44,RHOB,RPL37,TOMM70A,GEMIN5,NUP205,PRKAG2,MYO1E,NUP35,NPM1,SLU7,AP5Z1,NOL6,ARL6IP1,RPL13,GLE1,RPL15,NUP93,CLU,PAM16,NUP98,TIMM22,GEMIN4,RRS1,PTTG1IP,GRPEL2,CHP1,TNPO1,STX3,SEC23B,RPS7,RPL7,…
GO Process	GO:0000479	Endonucleolytic cleavage of tricistronic rrna transcript (ssu-rrna, 5.8s rrna, lsu-rrna)	10	15	1.05	2.36e-05	9606.ENSP00000261637,9606.ENSP00000274849,9606.ENSP00000301364,9606.ENSP00000320917,9606.ENSP00000322396,9606.ENSP00000344393,9606.ENSP00000366934,9606.ENSP00000371169,9606.ENSP00000405068,9606.ENSP00000455106	UTP20,ABT1,TSR1,KRI1,RRS1,FCF1,NOL9,RCL1,NOP14,BOP1
GO Process	GO:0016075	rRNA catabolic process	11	20	0.96	2.6e-05	9606.ENSP00000221233,9606.ENSP00000242784,9606.ENSP00000265564,9606.ENSP00000315476,9606.ENSP00000323046,9606.ENSP00000361433,9606.ENSP00000366135,9606.ENSP00000368984,9606.ENSP00000374354,9606.ENSP00000398597,9606.ENSP00000425979	EXOSC5,C19orf43,EXOSC7,EXOSC4,EXOSC3,EXOSC2,EXOSC10,EXOSC9,EXOSC8,EXOSC6,DROSHA
GO Process	GO:0007093	Mitotic cell cycle checkpoint	29	156	0.49	2.7e-05	9606.ENSP00000216911,9606.ENSP00000236273,9606.ENSP00000246802,9606.ENSP00000256442,9606.ENSP00000260810,9606.ENSP00000266970,9606.ENSP00000267163,9606.ENSP00000287598,9606.ENSP00000287647,9606.ENSP00000300093,9606.ENSP00000301633,9606.ENSP00000302530,9606.ENSP00000313950,9606.ENSP00000321656,9606.ENSP00000347232,9606.ENSP00000354518,9606.ENSP00000355922,9606.ENSP00000357858,9606.ENSP00000358813,…	AURKA,SYF2,GLTSCR2,CCNB1,TOPBP1,CDK2,RB1,BUB1B,FANCD2,PLK1,BIRC5,BUB1,AURKB,CDC25C,BLM,ZNF830,CENPF,BUB3,TTK,ORC1,CDC20,MDC1,ZNF207,CDK1,HRAS,TOP2A,PPP2R5C,GTSE1,BRCA1
GO Process	GO:0006356	Regulation of transcription by rna polymerase i	13	31	0.85	2.72e-05	9606.ENSP00000225296,9606.ENSP00000246802,9606.ENSP00000253247,9606.ENSP00000263121,9606.ENSP00000296792,9606.ENSP00000314193,9606.ENSP00000318195,9606.ENSP00000324124,9606.ENSP00000329466,9606.ENSP00000355541,9606.ENSP00000384302,9606.ENSP00000387365,9606.ENSP00000395654	DHX33,GLTSCR2,NOL11,SMARCB1,UTP15,WDR75,NCL,POLR2L,SIRT7,HEATR1,WDR43,PWP1,SMARCA4
GO Process	GO:0010948	Negative regulation of cell cycle process	46	328	0.37	2.73e-05	9606.ENSP00000216237,9606.ENSP00000216911,9606.ENSP00000219905,9606.ENSP00000236273,9606.ENSP00000246802,9606.ENSP00000256442,9606.ENSP00000257934,9606.ENSP00000260810,9606.ENSP00000263360,9606.ENSP00000266970,9606.ENSP00000267163,9606.ENSP00000287598,9606.ENSP00000296930,9606.ENSP00000300093,9606.ENSP00000301633,9606.ENSP00000302530,9606.ENSP00000303398,9606.ENSP00000311747,9606.ENSP00000313950,…	L3MBTL2,AURKA,MGA,SYF2,GLTSCR2,CCNB1,ESPL1,TOPBP1,EED,CDK2,RB1,BUB1B,NPM1,PLK1,BIRC5,BUB1,MTBP,RBM14,AURKB,SUZ12,PINX1,EZH2,CDC25C,CUL1,CBX3,CDK5RAP2,BLM,RRM2,ZNF830,CENPF,NEK2,CDC73,BUB3,TTK,PCGF6,ORC1,CDC20,UIMC1,E2F6,ZNF207,CDK1,PPP2R5C,GTSE1,EHMT1,BRCA1,RPL23
GO Process	GO:0043543	Protein acylation	31	177	0.47	3.4e-05	9606.ENSP00000258484,9606.ENSP00000259021,9606.ENSP00000261497,9606.ENSP00000287169,9606.ENSP00000306999,9606.ENSP00000312244,9606.ENSP00000320566,9606.ENSP00000322142,9606.ENSP00000340330,9606.ENSP00000349640,9606.ENSP00000350267,9606.ENSP00000350378,9606.ENSP00000352821,9606.ENSP00000352925,9606.ENSP00000353458,9606.ENSP00000354425,9606.ENSP00000360515,9606.ENSP00000362166,9606.ENSP00000363286,…	EPC2,KAT7,USP22,ZDHHC5,ESCO2,MSL3,ING3,ING5,KAT5,MCRS1,BRPF3,GOLGA7,ZDHHC14,TRRAP,BAZ1A,JADE2,SUPT3H,MEAF6,POLE3,ABHD17B,NAA40,AK6,ZDHHC20,BRPF1,EP400,MORF4L2,BEND3,MBD3,KANSL2,SELK,JADE3
GO Process	GO:0032986	protein-DNA complex disassembly	11	21	0.94	3.67e-05	9606.ENSP00000216297,9606.ENSP00000253237,9606.ENSP00000254480,9606.ENSP00000263121,9606.ENSP00000323967,9606.ENSP00000378414,9606.ENSP00000392617,9606.ENSP00000395654,9606.ENSP00000399888,9606.ENSP00000420311,9606.ENSP00000479618	SUPT16H,GRWD1,SMARCC1,SMARCB1,SMARCE1,SMARCD1,SMARCD2,SMARCA4,HMGA1,RPL23,MYC
GO Process	GO:0060964	Regulation of gene silencing by mirna	24	114	0.55	3.67e-05	9606.ENSP00000225792,9606.ENSP00000229179,9606.ENSP00000231498,9606.ENSP00000245544,9606.ENSP00000258742,9606.ENSP00000261396,9606.ENSP00000275493,9606.ENSP00000285968,9606.ENSP00000295119,9606.ENSP00000310668,9606.ENSP00000316032,9606.ENSP00000324124,9606.ENSP00000345895,9606.ENSP00000360483,9606.ENSP00000361658,9606.ENSP00000367721,9606.ENSP00000378687,9606.ENSP00000379144,9606.ENSP00000379182,…	DDX5,NUP107,NUP155,NUP85,NUPL2,NUP133,EGFR,NUP205,NUP35,NUP93,NUP98,POLR2L,NUP50,NDC1,NUP188,NUP160,POM121,TNRC6A,RAE1,SEH1L,EIF4G1,NUP153,NUP37,POM121C
GO Process	GO:0034475	U4 snRNA 3-end processing	8	8	1.22	4.13e-05	9606.ENSP00000221233,9606.ENSP00000265564,9606.ENSP00000315476,9606.ENSP00000323046,9606.ENSP00000361433,9606.ENSP00000368984,9606.ENSP00000374354,9606.ENSP00000398597	EXOSC5,EXOSC7,EXOSC4,EXOSC3,EXOSC2,EXOSC9,EXOSC8,EXOSC6
GO Process	GO:0043633	Polyadenylation-dependent rna catabolic process	8	8	1.22	4.13e-05	9606.ENSP00000265564,9606.ENSP00000323046,9606.ENSP00000361433,9606.ENSP00000366135,9606.ENSP00000368984,9606.ENSP00000374354,9606.ENSP00000396995,9606.ENSP00000400646	EXOSC7,EXOSC3,EXOSC2,EXOSC10,EXOSC9,EXOSC8,PAPD5,PNPT1
GO Process	GO:0006355	Regulation of transcription, dna-templated	269	3388	0.12	4.16e-05	9606.ENSP00000198767,9606.ENSP00000215862,9606.ENSP00000216117,9606.ENSP00000216237,9606.ENSP00000216297,9606.ENSP00000218224,9606.ENSP00000219905,9606.ENSP00000225296,9606.ENSP00000225792,9606.ENSP00000228251,9606.ENSP00000229179,9606.ENSP00000230122,9606.ENSP00000234170,9606.ENSP00000234296,9606.ENSP00000243326,9606.ENSP00000244869,9606.ENSP00000245544,9606.ENSP00000246802,9606.ENSP00000247191,…	RRN3,MORC2,HMOX1,L3MBTL2,SUPT16H,PQBP1,MGA,DHX33,DDX5,YBX3,NUP107,ZBTB24,CEBPZ,ORC2,RIF1,EREG,NUP85,GLTSCR2,DLGAP5,KLF2,MTERF1,EAPP,KLF16,SCML2,SAFB2,MLLT1,NOL11,FUS,SMARCC1,KRAS,CDK7,CCNH,PHC2,EPC2,KAT7,GTF2H4,MNAT1,LRP6,NUP133,USP22,ICE2,CCNT1,DNAJB6,KMT2C,SMURF2,ELL,SMARCB1,EED,MED26,CD81,GPBP1,GTF2H1,PRPF6,CDK2,RB1,PRDM15,CCNA2,ABT1,PHIP,EGFR,NPAT,MTA2,ZSCAN1,ZNF117,SMARCA5,TRIM11,MED7,SCAF4,…
GO Process	GO:0043967	Histone h4 acetylation	16	53	0.7	5.02e-05	9606.ENSP00000259021,9606.ENSP00000261497,9606.ENSP00000312244,9606.ENSP00000320566,9606.ENSP00000322142,9606.ENSP00000340330,9606.ENSP00000349640,9606.ENSP00000352925,9606.ENSP00000354425,9606.ENSP00000362166,9606.ENSP00000367024,9606.ENSP00000374213,9606.ENSP00000394417,9606.ENSP00000411268,9606.ENSP00000415436,9606.ENSP00000481850	KAT7,USP22,MSL3,ING3,ING5,KAT5,MCRS1,TRRAP,JADE2,MEAF6,NAA40,EP400,MORF4L2,BEND3,KANSL2,JADE3
GO Process	GO:0080135	Regulation of cellular response to stress	80	739	0.26	5.04e-05	9606.ENSP00000225792,9606.ENSP00000228251,9606.ENSP00000229179,9606.ENSP00000231498,9606.ENSP00000243326,9606.ENSP00000245544,9606.ENSP00000250113,9606.ENSP00000254108,9606.ENSP00000256078,9606.ENSP00000256689,9606.ENSP00000258742,9606.ENSP00000259021,9606.ENSP00000261396,9606.ENSP00000262177,9606.ENSP00000263795,9606.ENSP00000264233,9606.ENSP00000271688,9606.ENSP00000275493,9606.ENSP00000285968,…	DDX5,YBX3,NUP107,NUP155,RIF1,NUP85,FXR2,FUS,KRAS,SLC38A2,NUPL2,KAT7,NUP133,DNAJB6,WDR76,POLQ,CERS2,EGFR,NUP205,HMGCR,NUP35,NPM1,ING2,ZNF622,NUP93,PTPN2,ATAD5,CLU,NUP98,HSPH1,PTTG1IP,SIRT7,RNASEH2B,CAV1,SERINC3,ATR,NUP50,FAS,ERCC6,TMEM259,NSMCE1,NSMCE4A,MCL1,MB21D1,BAG2,NDC1,YBX1,NUP188,DKK1,ATF6B,UIMC1,NUP160,DNAJA1,AK6,WHSC1,TRIP12,BAD,POM121,RAE1,VIMP,SEH1L,PAXIP1,HMGA1,PNPT1,OXR1,HRAS,EIF4G1,B…
GO Process	GO:0016074	snoRNA metabolic process	10	17	0.99	5.15e-05	9606.ENSP00000221233,9606.ENSP00000221801,9606.ENSP00000315476,9606.ENSP00000323046,9606.ENSP00000361433,9606.ENSP00000366135,9606.ENSP00000385410,9606.ENSP00000396995,9606.ENSP00000398597,9606.ENSP00000473383	EXOSC5,FBL,EXOSC4,EXOSC3,EXOSC2,EXOSC10,NOLC1,PAPD5,EXOSC6,FBLL1
GO Process	GO:0090068	Positive regulation of cell cycle process	42	294	0.38	5.23e-05	9606.ENSP00000216911,9606.ENSP00000244869,9606.ENSP00000247191,9606.ENSP00000256442,9606.ENSP00000257934,9606.ENSP00000260363,9606.ENSP00000261597,9606.ENSP00000266970,9606.ENSP00000267163,9606.ENSP00000275034,9606.ENSP00000275493,9606.ENSP00000275517,9606.ENSP00000276893,9606.ENSP00000296930,9606.ENSP00000301633,9606.ENSP00000303398,9606.ENSP00000308546,9606.ENSP00000313171,9606.ENSP00000313950,…	AURKA,EREG,DLGAP5,CCNB1,ESPL1,KIF23,NDC80,CDK2,RB1,PHIP,EGFR,CDCA5,UHRF2,NPM1,BIRC5,MTBP,MEPCE,ATAD5,AURKB,EZH2,CDC25C,SPAG5,SMC5,INO80,KIF14,CDC73,KIF20B,MYBBP1A,ECT2,CDK1,DDX3X,ANAPC7,RACGAP1,CDC45,PPP2R5C,GTSE1,EIF4G1,BRCA1,RPL23,CDC27,NUSAP1,FAM83D
GO Process	GO:0017038	Protein import	27	144	0.5	5.32e-05	9606.ENSP00000229179,9606.ENSP00000231498,9606.ENSP00000245544,9606.ENSP00000254998,9606.ENSP00000261396,9606.ENSP00000270538,9606.ENSP00000295119,9606.ENSP00000310668,9606.ENSP00000315130,9606.ENSP00000315693,9606.ENSP00000316032,9606.ENSP00000328325,9606.ENSP00000329558,9606.ENSP00000336712,9606.ENSP00000344223,9606.ENSP00000345895,9606.ENSP00000356256,9606.ENSP00000361658,9606.ENSP00000368523,…	NUP107,NUP155,NUP85,NXT1,NUP133,TIMM44,NUP35,NUP93,CLU,PAM16,NUP98,PTTG1IP,GRPEL2,TNPO1,MBTPS1,NUP50,TIMM17A,NUP188,DNAJC15,POM121,TIMM17B,TOMM40,RPL23,KPNA2,NUP153,TIMM23,POM121C
GO Process	GO:0044419	Interspecies interaction between organisms	166	1899	0.17	5.8e-05	9606.ENSP00000216190,9606.ENSP00000216297,9606.ENSP00000218224,9606.ENSP00000221233,9606.ENSP00000222247,9606.ENSP00000222693,9606.ENSP00000225430,9606.ENSP00000227520,9606.ENSP00000228347,9606.ENSP00000229179,9606.ENSP00000231498,9606.ENSP00000233242,9606.ENSP00000243253,9606.ENSP00000245544,9606.ENSP00000246802,9606.ENSP00000258742,9606.ENSP00000259469,9606.ENSP00000261396,9606.ENSP00000261434,…	EIF3D,SUPT16H,PQBP1,EXOSC5,RPL18A,CAV2,RPL19,CCDC86,POLR3B,NUP107,NUP155,APOB,SEC61A1,NUP85,GLTSCR2,NUPL2,RPL35,NUP133,LIAS,SCARB1,CCNT1,RPL8,SMARCB1,EED,CD81,RAB7A,RB1,SLC20A1,CCNA2,RPL37,EGFR,CENPU,TRIM11,ERCC3,NUP205,EIF4A1,NUP35,NPM1,KCTD5,BUB1,CEBPB,RPL13,RPL15,NLRP6,FOSL1,NUP93,RBM14,NFKBIB,CLU,EXOSC4,NUP98,CDC25C,CUL1,APOBEC3B,SMAD3,POLR3C,TNPO1,SUV39H1,RPS7,RRP1B,CAV1,RPL7,SERINC3,KAT5,RB…
GO Process	GO:2000113	Negative regulation of cellular macromolecule biosynthetic process	135	1470	0.19	6.29e-05	9606.ENSP00000216237,9606.ENSP00000219905,9606.ENSP00000220849,9606.ENSP00000225792,9606.ENSP00000228251,9606.ENSP00000230122,9606.ENSP00000234296,9606.ENSP00000243326,9606.ENSP00000244869,9606.ENSP00000246802,9606.ENSP00000248071,9606.ENSP00000250113,9606.ENSP00000250454,9606.ENSP00000250916,9606.ENSP00000251900,9606.ENSP00000256383,9606.ENSP00000257118,9606.ENSP00000259021,9606.ENSP00000262177,…	L3MBTL2,MGA,EIF3E,DDX5,YBX3,ZBTB24,ORC2,RIF1,EREG,GLTSCR2,KLF2,FXR2,EAPP,KLF16,SCML2,EIF2S1,PHC2,KAT7,DNAJB6,SMURF2,EED,CDK2,RB1,EIF4A3,MTA2,SMARCA5,TRIM11,SCAF4,MTERF3,ZNF281,CAPRIN2,PLK1,BIRC5,PA2G4,THAP11,CEBPB,H2AFV,MEPCE,CBX2,ZBTB21,PTPN2,MSL3,AURKB,SUZ12,NOC2L,NCL,PINX1,EZH2,ZBTB2,SMARCE1,NKX2-5,RBM10,SIRT7,ZGPAT,SMAD3,NR2C1,TTF1,CBX3,SUV39H1,GZF1,GNL3L,CAV1,CAPRIN1,KAT5,ATR,RBPJ,GATA2,LYAR…
GO Process	GO:0009893	Positive regulation of metabolic process	301	3893	0.11	6.41e-05	9606.ENSP00000198767,9606.ENSP00000199320,9606.ENSP00000199814,9606.ENSP00000215862,9606.ENSP00000216117,9606.ENSP00000216190,9606.ENSP00000216297,9606.ENSP00000216484,9606.ENSP00000216911,9606.ENSP00000217244,9606.ENSP00000217372,9606.ENSP00000218224,9606.ENSP00000219905,9606.ENSP00000220849,9606.ENSP00000221132,9606.ENSP00000222693,9606.ENSP00000225296,9606.ENSP00000225792,9606.ENSP00000227638,…	RRN3,DIMT1,RBM22,MORC2,HMOX1,EIF3D,SUPT16H,SPTLC2,AURKA,CSNK2A1,CDK5RAP1,PQBP1,MGA,EIF3E,TNFRSF10A,CAV2,DHX33,DDX5,PANX1,YBX3,POLR3B,ZBTB24,APOB,CEBPZ,MFN2,FASTKD2,FAM98A,RIF1,EREG,NUP85,GLTSCR2,DLGAP5,KLF2,FXR2,EAPP,KLF16,DHX29,EIF2S3,NOL11,FUS,SMARCC1,GRSF1,KRAS,CCNB1,CDK7,SLC38A2,ESPL1,KAT7,DCUN1D5,MNAT1,LRP6,USP22,ICE2,SCARB1,NDST1,CCNT1,KMT2C,SMURF2,ELL,SMARCB1,EED,MED26,CD81,POLR1A,UBE2S,GP…
GO Process	GO:0031126	snoRNA 3-end processing	9	13	1.06	6.53e-05	9606.ENSP00000221233,9606.ENSP00000221801,9606.ENSP00000315476,9606.ENSP00000323046,9606.ENSP00000361433,9606.ENSP00000366135,9606.ENSP00000396995,9606.ENSP00000398597,9606.ENSP00000473383	EXOSC5,FBL,EXOSC4,EXOSC3,EXOSC2,EXOSC10,PAPD5,EXOSC6,FBLL1
GO Process	GO:0071028	Nuclear mrna surveillance	9	13	1.06	6.53e-05	9606.ENSP00000221233,9606.ENSP00000265564,9606.ENSP00000315476,9606.ENSP00000323046,9606.ENSP00000361433,9606.ENSP00000366135,9606.ENSP00000368984,9606.ENSP00000374354,9606.ENSP00000398597	EXOSC5,EXOSC7,EXOSC4,EXOSC3,EXOSC2,EXOSC10,EXOSC9,EXOSC8,EXOSC6
GO Process	GO:0051292	Nuclear pore complex assembly	8	9	1.17	6.97e-05	9606.ENSP00000229179,9606.ENSP00000285968,9606.ENSP00000310668,9606.ENSP00000316032,9606.ENSP00000337838,9606.ENSP00000355465,9606.ENSP00000360483,9606.ENSP00000444029	NUP107,NUP205,NUP93,NUP98,RTN4,AHCTF1,NDC1,NUP153
GO Process	GO:0031324	Negative regulation of cellular metabolic process	216	2630	0.14	7.64e-05	9606.ENSP00000216117,9606.ENSP00000216237,9606.ENSP00000217244,9606.ENSP00000217372,9606.ENSP00000219905,9606.ENSP00000220849,9606.ENSP00000225792,9606.ENSP00000228251,9606.ENSP00000230122,9606.ENSP00000234296,9606.ENSP00000237536,9606.ENSP00000243326,9606.ENSP00000244020,9606.ENSP00000244230,9606.ENSP00000244869,9606.ENSP00000246802,9606.ENSP00000248071,9606.ENSP00000250113,9606.ENSP00000250454,…	HMOX1,L3MBTL2,CSNK2A1,CDK5RAP1,MGA,EIF3E,DDX5,YBX3,ZBTB24,ORC2,SOGA1,RIF1,SRSF6,MPHOSPH10,EREG,GLTSCR2,KLF2,FXR2,EAPP,KLF16,SCML2,MLLT1,FUS,SMARCC1,EIF2S1,CCNB1,PHC2,KAT7,LRP6,CCNT1,DNAJB6,PKMYT1,SMURF2,ELL,SMARCB1,EED,POLQ,CDK2,RB1,EIF4A3,PRDM15,NAF1,NPAT,MTA2,CRIM1,SMARCA5,LPCAT1,TRIM11,SCAF4,MTERF3,PRKAG2,HMGCR,HK2,ZNF281,RNF149,COL6A3,NPM1,CAPRIN2,PLK1,BIRC5,PA2G4,THAP11,CEBPB,ARL6IP1,H2AFV,M…
GO Process	GO:0034728	Nucleosome organization	30	176	0.46	7.69e-05	9606.ENSP00000216297,9606.ENSP00000220514,9606.ENSP00000253237,9606.ENSP00000254480,9606.ENSP00000263121,9606.ENSP00000263382,9606.ENSP00000281453,9606.ENSP00000283006,9606.ENSP00000283131,9606.ENSP00000290130,9606.ENSP00000296930,9606.ENSP00000301280,9606.ENSP00000309790,9606.ENSP00000315700,9606.ENSP00000323967,9606.ENSP00000335463,9606.ENSP00000337289,9606.ENSP00000337991,9606.ENSP00000355205,…	SUPT16H,OIP5,GRWD1,SMARCC1,SMARCB1,ASF1B,CENPU,CENPH,SMARCA5,MIS18A,NPM1,CHAF1A,MIS18BP1,CHAF1B,SMARCE1,CASC5,CENPQ,SPTY2D1,INO80,TSPYL1,CENPI,POLE3,CENPN,SMARCD1,BRD2,CENPK,SMARCD2,SMARCA4,HMGA1,HJURP
GO Process	GO:0051172	Negative regulation of nitrogen compound metabolic process	202	2429	0.14	8.25e-05	9606.ENSP00000003100,9606.ENSP00000216237,9606.ENSP00000217244,9606.ENSP00000217372,9606.ENSP00000219905,9606.ENSP00000220849,9606.ENSP00000225792,9606.ENSP00000228251,9606.ENSP00000230122,9606.ENSP00000234296,9606.ENSP00000243326,9606.ENSP00000244020,9606.ENSP00000244869,9606.ENSP00000246802,9606.ENSP00000248071,9606.ENSP00000250113,9606.ENSP00000250454,9606.ENSP00000250916,9606.ENSP00000251900,…	CYP51A1,L3MBTL2,CSNK2A1,CDK5RAP1,MGA,EIF3E,DDX5,YBX3,ZBTB24,ORC2,RIF1,SRSF6,EREG,GLTSCR2,KLF2,FXR2,EAPP,KLF16,SCML2,MLLT1,FUS,SMARCC1,EIF2S1,CCNB1,PHC2,KAT7,LRP6,CCNT1,DNAJB6,SMURF2,SMARCB1,EED,POLQ,CDK2,RB1,EIF4A3,PRDM15,NAF1,EGFR,NPAT,MTA2,CRIM1,SMARCA5,LPCAT1,TRIM11,SCAF4,MTERF3,PRKAG2,HMGCR,ZNF281,RNF149,COL6A3,NPM1,CAPRIN2,PLK1,BIRC5,PA2G4,THAP11,CEBPB,SF3B3,ARL6IP1,H2AFV,MEPCE,CBX2,ZBTB21,N…
GO Process	GO:0007062	Sister chromatid cohesion	14	42	0.75	8.46e-05	9606.ENSP00000160827,9606.ENSP00000263753,9606.ENSP00000267163,9606.ENSP00000275517,9606.ENSP00000287598,9606.ENSP00000300093,9606.ENSP00000302530,9606.ENSP00000306999,9606.ENSP00000325290,9606.ENSP00000350447,9606.ENSP00000353098,9606.ENSP00000354957,9606.ENSP00000361540,9606.ENSP00000372689	KIF22,SGOL1,RB1,CDCA5,BUB1B,PLK1,BUB1,ESCO2,GSG2,SGOL2,MCMBP,SMC5,CDC20,STAG1
GO Process	GO:0032259	Methylation	42	301	0.37	8.51e-05	9606.ENSP00000199320,9606.ENSP00000221801,9606.ENSP00000238823,9606.ENSP00000260129,9606.ENSP00000262189,9606.ENSP00000262794,9606.ENSP00000263360,9606.ENSP00000269844,9606.ENSP00000278823,9606.ENSP00000282007,9606.ENSP00000297591,9606.ENSP00000308546,9606.ENSP00000309126,9606.ENSP00000316578,9606.ENSP00000320147,9606.ENSP00000329466,9606.ENSP00000337976,9606.ENSP00000346997,9606.ENSP00000351141,…	DIMT1,FBL,FAM98A,TGS1,KMT2C,MOV10L1,EED,PRDM15,MTA2,ZC3H13,KIAA1429,MEPCE,NSUN5,SUZ12,EZH2,SIRT7,SUV39H1,SUV39H2,WTAP,PRDM10,DNMT1,GATAD2A,C9orf114,TFB2M,RBM15,RLF,NOP2,WHSC1,HELLS,PAXIP1,FBXO11,PWP1,FTSJ3,SATB1,WBSCR22,CBLL1,MTO1,BEND3,EHMT1,BAZ2A,EMG1,FBLL1
GO Process	GO:0044267	Cellular protein metabolic process	287	3696	0.11	8.69e-05	9606.ENSP00000216190,9606.ENSP00000216554,9606.ENSP00000216911,9606.ENSP00000217244,9606.ENSP00000220849,9606.ENSP00000221801,9606.ENSP00000222247,9606.ENSP00000223641,9606.ENSP00000225296,9606.ENSP00000225430,9606.ENSP00000225726,9606.ENSP00000229179,9606.ENSP00000231498,9606.ENSP00000233242,9606.ENSP00000238823,9606.ENSP00000239891,9606.ENSP00000244869,9606.ENSP00000245544,9606.ENSP00000250416,…	EIF3D,EIF5,AURKA,CSNK2A1,EIF3E,FBL,RPL18A,SEC61B,DHX33,RPL19,CCDC47,NUP107,NUP155,APOB,FAM98A,ALG5,EREG,NUP85,PARP2,DHX29,EIF2S3,MRPS25,KRAS,CCDC59,EIF2S1,CCNB1,CDK7,CCNH,EPC2,NUPL2,KAT7,LRRC8A,RPL35,GTF2H4,DCUN1D5,RSL24D1,NUP133,LIAS,USP22,BTBD1,NDST1,EIF3J,CCNT1,KMT2C,PKMYT1,SMURF2,RPL8,EED,SPCS2,UBE2S,RAB7A,GTF2H1,CDK2,SDE2,DUSP11,CCNA2,RPL37,EGFR,UHRF2,MTA2,CRIM1,RNF219,RIOK2,TRIM11,ERCC3,GEM…
GO Process	GO:2000232	Regulation of rrna processing	9	14	1.03	9.84e-05	9606.ENSP00000199320,9606.ENSP00000283109,9606.ENSP00000296792,9606.ENSP00000314193,9606.ENSP00000329466,9606.ENSP00000355541,9606.ENSP00000384302,9606.ENSP00000401191,9606.ENSP00000441214	DIMT1,RIOK2,UTP15,WDR75,SIRT7,HEATR1,WDR43,WBSCR22,USP36
GO Process	GO:0031328	Positive regulation of cellular biosynthetic process	172	2005	0.16	0.0001	9606.ENSP00000198767,9606.ENSP00000216190,9606.ENSP00000216297,9606.ENSP00000217372,9606.ENSP00000218224,9606.ENSP00000219905,9606.ENSP00000220849,9606.ENSP00000225296,9606.ENSP00000228251,9606.ENSP00000230122,9606.ENSP00000234170,9606.ENSP00000236980,9606.ENSP00000244869,9606.ENSP00000245544,9606.ENSP00000247191,9606.ENSP00000248071,9606.ENSP00000250113,9606.ENSP00000250454,9606.ENSP00000250916,…	RRN3,EIF3D,SUPT16H,CDK5RAP1,PQBP1,MGA,EIF3E,DHX33,YBX3,ZBTB24,CEBPZ,FASTKD2,EREG,NUP85,DLGAP5,KLF2,FXR2,EAPP,KLF16,DHX29,EIF2S3,NOL11,FUS,SMARCC1,CDK7,KAT7,LRP6,USP22,ICE2,SCARB1,CCNT1,KMT2C,ELL,SMARCB1,MED26,CD81,GPBP1,GTF2H1,PRPF6,CDK2,RB1,EIF4A3,PRDM15,CCNA2,NAF1,ABT1,PHIP,EGFR,NPAT,MTA2,CDC123,NVL,SMARCA5,MED7,ATAD2,ZNF281,UTP15,NPM1,CAPRIN2,CEBPB,ING2,MEPCE,NSUN5,FOSL1,RBM14,PTPN2,NFKBIB,PAB…
GO Process	GO:0045934	Negative regulation of nucleobase-containing compound metabolic process	138	1528	0.18	0.0001	9606.ENSP00000216237,9606.ENSP00000219905,9606.ENSP00000225792,9606.ENSP00000228251,9606.ENSP00000230122,9606.ENSP00000234296,9606.ENSP00000243326,9606.ENSP00000244020,9606.ENSP00000244869,9606.ENSP00000246802,9606.ENSP00000248071,9606.ENSP00000250454,9606.ENSP00000250916,9606.ENSP00000251900,9606.ENSP00000254108,9606.ENSP00000257118,9606.ENSP00000259021,9606.ENSP00000261900,9606.ENSP00000262177,…	L3MBTL2,MGA,DDX5,YBX3,ZBTB24,ORC2,RIF1,SRSF6,EREG,GLTSCR2,KLF2,EAPP,KLF16,SCML2,FUS,PHC2,KAT7,CCNT1,DNAJB6,SMURF2,EED,POLQ,CDK2,RB1,NAF1,NPAT,MTA2,SMARCA5,TRIM11,SCAF4,MTERF3,ZNF281,PLK1,BIRC5,PA2G4,THAP11,CEBPB,H2AFV,MEPCE,CBX2,ZBTB21,PTPN2,MSL3,PABPC1,AURKB,PAM16,SUZ12,NOC2L,PINX1,EZH2,ZBTB2,DDX54,SMARCE1,NKX2-5,MINA,RBM10,SIRT7,DHX34,ZGPAT,SMAD3,NR2C1,CBX3,SUV39H1,GZF1,GNL3L,CAV1,KAT5,RBPJ,GAT…
GO Process	GO:0090307	Mitotic spindle assembly	14	43	0.74	0.0001	9606.ENSP00000260363,9606.ENSP00000260731,9606.ENSP00000300403,9606.ENSP00000301633,9606.ENSP00000313950,9606.ENSP00000317144,9606.ENSP00000355966,9606.ENSP00000361540,9606.ENSP00000363524,9606.ENSP00000372689,9606.ENSP00000377793,9606.ENSP00000378165,9606.ENSP00000393963,9606.ENSP00000404190	KIF23,KIF11,TPX2,BIRC5,AURKB,PIBF1,NEK2,CDC20,KIF4A,STAG1,PRC1,ZNF207,KIFC1,RACGAP1
GO Process	GO:0034427	Nuclear-transcribed mrna catabolic process, exonucleolytic, 3-5	8	10	1.13	0.00011	9606.ENSP00000221233,9606.ENSP00000265564,9606.ENSP00000315476,9606.ENSP00000323046,9606.ENSP00000361433,9606.ENSP00000368984,9606.ENSP00000374354,9606.ENSP00000398597	EXOSC5,EXOSC7,EXOSC4,EXOSC3,EXOSC2,EXOSC9,EXOSC8,EXOSC6
GO Process	GO:2000234	Positive regulation of rrna processing	8	10	1.13	0.00011	9606.ENSP00000199320,9606.ENSP00000283109,9606.ENSP00000296792,9606.ENSP00000314193,9606.ENSP00000329466,9606.ENSP00000355541,9606.ENSP00000384302,9606.ENSP00000401191	DIMT1,RIOK2,UTP15,WDR75,SIRT7,HEATR1,WDR43,WBSCR22
GO Process	GO:0043467	Regulation of generation of precursor metabolites and energy	28	161	0.46	0.00012	9606.ENSP00000229179,9606.ENSP00000231498,9606.ENSP00000245544,9606.ENSP00000246802,9606.ENSP00000256442,9606.ENSP00000258742,9606.ENSP00000261396,9606.ENSP00000285968,9606.ENSP00000287878,9606.ENSP00000295119,9606.ENSP00000306328,9606.ENSP00000310668,9606.ENSP00000316032,9606.ENSP00000345895,9606.ENSP00000360483,9606.ENSP00000361658,9606.ENSP00000363574,9606.ENSP00000367721,9606.ENSP00000368523,…	NUP107,NUP155,NUP85,GLTSCR2,CCNB1,NUPL2,NUP133,NUP205,PRKAG2,NUP35,SLC25A33,NUP93,NUP98,NUP50,NDC1,NUP188,EIF6,NUP160,DNAJC15,POM121,CDK1,RAE1,VIMP,SEH1L,PNPT1,NUP153,NUP37,POM121C
GO Process	GO:0045935	Positive regulation of nucleobase-containing compound metabolic process	166	1927	0.16	0.00012	9606.ENSP00000198767,9606.ENSP00000199320,9606.ENSP00000199814,9606.ENSP00000216297,9606.ENSP00000218224,9606.ENSP00000219905,9606.ENSP00000225296,9606.ENSP00000225792,9606.ENSP00000230122,9606.ENSP00000234170,9606.ENSP00000243326,9606.ENSP00000245544,9606.ENSP00000247191,9606.ENSP00000248071,9606.ENSP00000250454,9606.ENSP00000250916,9606.ENSP00000253247,9606.ENSP00000254108,9606.ENSP00000254480,…	RRN3,DIMT1,RBM22,SUPT16H,PQBP1,MGA,DHX33,DDX5,ZBTB24,CEBPZ,RIF1,NUP85,DLGAP5,KLF2,EAPP,KLF16,NOL11,FUS,SMARCC1,GRSF1,CCNB1,CDK7,SLC38A2,KAT7,LRP6,USP22,ICE2,CCNT1,KMT2C,ELL,SMARCB1,MED26,CD81,GPBP1,GTF2H1,PRPF6,CDK2,RB1,PRDM15,CCNA2,NAF1,ABT1,PHIP,EGFR,NPAT,MTA2,NVL,RIOK2,SMARCA5,MED7,ATAD2,ZNF281,UTP15,NPM1,WRN,CAPRIN2,CEBPB,ING2,MEPCE,FOSL1,RBM14,NFKBIB,PABPC1,ATAD5,AURKB,WDR75,NUP98,NCL,TACC1,…
GO Process	GO:0006473	Protein acetylation	25	134	0.49	0.00013	9606.ENSP00000258484,9606.ENSP00000259021,9606.ENSP00000261497,9606.ENSP00000306999,9606.ENSP00000312244,9606.ENSP00000320566,9606.ENSP00000322142,9606.ENSP00000340330,9606.ENSP00000349640,9606.ENSP00000350267,9606.ENSP00000352925,9606.ENSP00000353458,9606.ENSP00000354425,9606.ENSP00000360515,9606.ENSP00000362166,9606.ENSP00000363286,9606.ENSP00000367024,9606.ENSP00000370193,9606.ENSP00000373340,…	EPC2,KAT7,USP22,ESCO2,MSL3,ING3,ING5,KAT5,MCRS1,BRPF3,TRRAP,BAZ1A,JADE2,SUPT3H,MEAF6,POLE3,NAA40,AK6,BRPF1,EP400,MORF4L2,BEND3,MBD3,KANSL2,JADE3
GO Process	GO:0007080	Mitotic metaphase plate congression	14	44	0.73	0.00013	9606.ENSP00000160827,9606.ENSP00000256442,9606.ENSP00000261597,9606.ENSP00000271452,9606.ENSP00000275517,9606.ENSP00000317144,9606.ENSP00000318966,9606.ENSP00000322396,9606.ENSP00000356319,9606.ENSP00000358925,9606.ENSP00000361298,9606.ENSP00000362146,9606.ENSP00000382779,9606.ENSP00000393963	KIF22,CCNB1,NDC80,NUF2,CDCA5,PIBF1,PINX1,RRS1,KIF14,PSRC1,KIF2C,CDCA8,SEH1L,KIFC1
GO Process	GO:0090503	RNA phosphodiester bond hydrolysis, exonucleolytic	14	44	0.73	0.00013	9606.ENSP00000221233,9606.ENSP00000242784,9606.ENSP00000265564,9606.ENSP00000315476,9606.ENSP00000323046,9606.ENSP00000323424,9606.ENSP00000359939,9606.ENSP00000361162,9606.ENSP00000361433,9606.ENSP00000366135,9606.ENSP00000368984,9606.ENSP00000374354,9606.ENSP00000398597,9606.ENSP00000400646	EXOSC5,C19orf43,EXOSC7,EXOSC4,EXOSC3,ISG20L2,EXOSC1,TOE1,EXOSC2,EXOSC10,EXOSC9,EXOSC8,EXOSC6,PNPT1
GO Process	GO:0034248	Regulation of cellular amide metabolic process	55	456	0.31	0.00014	9606.ENSP00000216190,9606.ENSP00000216489,9606.ENSP00000216554,9606.ENSP00000217372,9606.ENSP00000220849,9606.ENSP00000228251,9606.ENSP00000236980,9606.ENSP00000250113,9606.ENSP00000251636,9606.ENSP00000253039,9606.ENSP00000256383,9606.ENSP00000261868,9606.ENSP00000264645,9606.ENSP00000269349,9606.ENSP00000281141,9606.ENSP00000285873,9606.ENSP00000293831,9606.ENSP00000296930,9606.ENSP00000298892,…	EIF3D,ALKBH1,EIF5,CDK5RAP1,EIF3E,YBX3,FASTKD2,FXR2,DHX29,EIF2S3,EIF2S1,EIF3J,CASC3,EIF4A3,CDC123,GEMIN5,EIF4A1,NPM1,CAPRIN2,PA2G4,GLE1,NSUN5,PABPC1,CLU,NCL,CAPRIN1,EIF3B,SYNCRIP,PTBP2,YBX1,YTHDF2,EIF6,EIF2S2,RBM3,TCOF1,NGRN,PRNP,EIF1AX,RPL13A,TNRC6A,KIAA0020,LARP4,DDX3X,NOLC1,NGDN,RBM4,EIF4G1,DHX36,GFM1,RPL30,EIF4G2,CELF1,OGFOD1,CIRBP,MPV17L2
GO Process	GO:1901989	Positive regulation of cell cycle phase transition	21	99	0.55	0.00014	9606.ENSP00000247191,9606.ENSP00000256442,9606.ENSP00000257934,9606.ENSP00000267163,9606.ENSP00000275493,9606.ENSP00000275517,9606.ENSP00000296930,9606.ENSP00000301633,9606.ENSP00000303398,9606.ENSP00000308546,9606.ENSP00000313171,9606.ENSP00000320147,9606.ENSP00000321656,9606.ENSP00000356405,9606.ENSP00000378699,9606.ENSP00000382840,9606.ENSP00000394394,9606.ENSP00000405726,9606.ENSP00000416255,…	DLGAP5,CCNB1,ESPL1,RB1,EGFR,CDCA5,NPM1,BIRC5,MTBP,MEPCE,ATAD5,EZH2,CDC25C,CDC73,CDK1,DDX3X,ANAPC7,CDC45,EIF4G1,CDC27,FAM83D
GO Process	GO:0034508	Centromere complex assembly	15	52	0.68	0.00015	9606.ENSP00000220514,9606.ENSP00000281453,9606.ENSP00000283006,9606.ENSP00000283131,9606.ENSP00000290130,9606.ENSP00000296930,9606.ENSP00000309790,9606.ENSP00000335463,9606.ENSP00000337289,9606.ENSP00000355922,9606.ENSP00000362018,9606.ENSP00000377007,9606.ENSP00000377601,9606.ENSP00000379911,9606.ENSP00000414109	OIP5,CENPU,CENPH,SMARCA5,MIS18A,NPM1,MIS18BP1,CASC5,CENPQ,CENPF,CENPI,CENPN,HELLS,CENPK,HJURP
GO Process	GO:0045787	Positive regulation of cell cycle	49	388	0.33	0.00015	9606.ENSP00000175506,9606.ENSP00000216911,9606.ENSP00000244869,9606.ENSP00000247191,9606.ENSP00000256442,9606.ENSP00000257934,9606.ENSP00000260363,9606.ENSP00000261245,9606.ENSP00000261349,9606.ENSP00000261497,9606.ENSP00000261597,9606.ENSP00000261900,9606.ENSP00000266970,9606.ENSP00000267163,9606.ENSP00000275034,9606.ENSP00000275493,9606.ENSP00000275517,9606.ENSP00000276893,9606.ENSP00000296930,…	ASNS,AURKA,EREG,DLGAP5,CCNB1,ESPL1,KIF23,MNAT1,LRP6,USP22,NDC80,CCNT1,CDK2,RB1,PHIP,EGFR,CDCA5,UHRF2,NPM1,BIRC5,MTBP,MEPCE,FOSL1,ATAD5,AURKB,EZH2,CDC25C,SPAG5,SMC5,INO80,KIF14,CDC73,PSRC1,KIF20B,MYBBP1A,ECT2,CDK1,DDX3X,ANAPC7,RACGAP1,CDC45,PPP2R5C,GTSE1,EIF4G1,BRCA1,RPL23,CDC27,NUSAP1,FAM83D
GO Process	GO:0000245	Spliceosomal complex assembly	16	60	0.65	0.00017	9606.ENSP00000244020,9606.ENSP00000258962,9606.ENSP00000266079,9606.ENSP00000273541,9606.ENSP00000297151,9606.ENSP00000312981,9606.ENSP00000317123,9606.ENSP00000335321,9606.ENSP00000343054,9606.ENSP00000359216,9606.ENSP00000359645,9606.ENSP00000362931,9606.ENSP00000366557,9606.ENSP00000366604,9606.ENSP00000434359,9606.ENSP00000435926	SRSF6,SRSF1,PRPF6,ISY1,SLU7,USP39,SNRNP200,SF3B1,RBM5,PTBP2,RBMX,SRPK1,CRNKL1,SF1,PUF60,CELF1
GO Process	GO:0009891	Positive regulation of biosynthetic process	173	2040	0.15	0.00017	9606.ENSP00000198767,9606.ENSP00000216190,9606.ENSP00000216297,9606.ENSP00000217372,9606.ENSP00000218224,9606.ENSP00000219905,9606.ENSP00000220849,9606.ENSP00000225296,9606.ENSP00000228251,9606.ENSP00000230122,9606.ENSP00000234170,9606.ENSP00000236980,9606.ENSP00000244869,9606.ENSP00000245544,9606.ENSP00000247191,9606.ENSP00000248071,9606.ENSP00000250113,9606.ENSP00000250454,9606.ENSP00000250916,…	RRN3,EIF3D,SUPT16H,CDK5RAP1,PQBP1,MGA,EIF3E,DHX33,YBX3,ZBTB24,CEBPZ,FASTKD2,EREG,NUP85,DLGAP5,KLF2,FXR2,EAPP,KLF16,DHX29,EIF2S3,NOL11,FUS,SMARCC1,CDK7,KAT7,LRP6,USP22,ICE2,SCARB1,CCNT1,KMT2C,ELL,SMARCB1,MED26,CD81,GPBP1,GTF2H1,PRPF6,CDK2,RB1,EIF4A3,PRDM15,CCNA2,NAF1,ABT1,PHIP,EGFR,NPAT,MTA2,CDC123,NVL,SMARCA5,MED7,ATAD2,ZNF281,UTP15,NPM1,CAPRIN2,CEBPB,ING2,MEPCE,NSUN5,FOSL1,RBM14,PTPN2,NFKBIB,PAB…
GO Process	GO:0043634	Polyadenylation-dependent ncrna catabolic process	7	7	1.22	0.00018	9606.ENSP00000265564,9606.ENSP00000323046,9606.ENSP00000361433,9606.ENSP00000366135,9606.ENSP00000368984,9606.ENSP00000374354,9606.ENSP00000396995	EXOSC7,EXOSC3,EXOSC2,EXOSC10,EXOSC9,EXOSC8,PAPD5
GO Process	GO:0008608	Attachment of spindle microtubules to kinetochore	10	21	0.9	0.00019	9606.ENSP00000261597,9606.ENSP00000263753,9606.ENSP00000267163,9606.ENSP00000271452,9606.ENSP00000313950,9606.ENSP00000335463,9606.ENSP00000357858,9606.ENSP00000361298,9606.ENSP00000378165,9606.ENSP00000382779	NDC80,SGOL1,RB1,NUF2,AURKB,CASC5,BUB3,KIF2C,ZNF207,SEH1L
GO Process	GO:0045943	Positive regulation of transcription by rna polymerase i	10	21	0.9	0.00019	9606.ENSP00000225296,9606.ENSP00000253247,9606.ENSP00000263121,9606.ENSP00000296792,9606.ENSP00000314193,9606.ENSP00000318195,9606.ENSP00000355541,9606.ENSP00000384302,9606.ENSP00000387365,9606.ENSP00000395654	DHX33,NOL11,SMARCB1,UTP15,WDR75,NCL,HEATR1,WDR43,PWP1,SMARCA4
GO Process	GO:0006275	Regulation of dna replication	22	111	0.52	0.00021	9606.ENSP00000244869,9606.ENSP00000257789,9606.ENSP00000259021,9606.ENSP00000266970,9606.ENSP00000274026,9606.ENSP00000275493,9606.ENSP00000282003,9606.ENSP00000297431,9606.ENSP00000306999,9606.ENSP00000313171,9606.ENSP00000333920,9606.ENSP00000343741,9606.ENSP00000347232,9606.ENSP00000350267,9606.ENSP00000354040,9606.ENSP00000354518,9606.ENSP00000355205,9606.ENSP00000360266,9606.ENSP00000369411,…	EREG,ORC3,KAT7,CDK2,CCNA2,EGFR,RNF219,ORC5,ESCO2,ATAD5,TTF1,ATR,BLM,BRPF3,GTPBP4,ZNF830,INO80,JUN,RFC3,RFC4,CDK1,HRAS
GO Process	GO:0006366	Transcription by rna polymerase ii	50	406	0.31	0.00022	9606.ENSP00000216297,9606.ENSP00000225792,9606.ENSP00000252674,9606.ENSP00000256442,9606.ENSP00000256443,9606.ENSP00000256897,9606.ENSP00000259895,9606.ENSP00000261245,9606.ENSP00000261520,9606.ENSP00000261900,9606.ENSP00000262809,9606.ENSP00000263390,9606.ENSP00000264555,9606.ENSP00000265963,9606.ENSP00000274849,9606.ENSP00000285398,9606.ENSP00000286317,9606.ENSP00000310260,9606.ENSP00000323720,…	SUPT16H,DDX5,MLLT1,CCNB1,CDK7,CCNH,GTF2H4,MNAT1,ICE2,CCNT1,ELL,MED26,PHRF1,GTF2H1,ABT1,ERCC3,MED7,INTS6,MED14,POLR2L,MED16,NR2C1,TAF1A,GTF2F2,RBPJ,MAFF,DDX21,ERCC6,INTS7,CDC73,TTF2,RBMX,JUN,SUPT3H,YBX1,AK6,CDK8,TBP,GTF2F1,CDK1,EAF1,ZC3H8,NCAPG2,INTS2,INTS12,INTS8,INTS4,GTF2H3,MED6,NR2C2
GO Process	GO:0034724	DNA replication-independent nucleosome organization	15	54	0.67	0.00022	9606.ENSP00000216297,9606.ENSP00000220514,9606.ENSP00000263382,9606.ENSP00000281453,9606.ENSP00000283006,9606.ENSP00000283131,9606.ENSP00000290130,9606.ENSP00000296930,9606.ENSP00000309790,9606.ENSP00000335463,9606.ENSP00000337289,9606.ENSP00000362018,9606.ENSP00000377007,9606.ENSP00000379911,9606.ENSP00000414109	SUPT16H,OIP5,ASF1B,CENPU,CENPH,SMARCA5,MIS18A,NPM1,MIS18BP1,CASC5,CENPQ,CENPI,CENPN,CENPK,HJURP
GO Process	GO:0051640	Organelle localization	66	598	0.27	0.00022	9606.ENSP00000009041,9606.ENSP00000160827,9606.ENSP00000216416,9606.ENSP00000216911,9606.ENSP00000222693,9606.ENSP00000225567,9606.ENSP00000235329,9606.ENSP00000238823,9606.ENSP00000247191,9606.ENSP00000251527,9606.ENSP00000253669,9606.ENSP00000256442,9606.ENSP00000256496,9606.ENSP00000257934,9606.ENSP00000260363,9606.ENSP00000261205,9606.ENSP00000261597,9606.ENSP00000264605,9606.ENSP00000265062,…	STARD3NL,KIF22,CNIH1,AURKA,CAV2,GOSR2,MFN2,FAM98A,DLGAP5,ESYT2,HAUS8,CCNB1,ARL8B,ESPL1,KIF23,SYT1,NDC80,MLPH,RAB7A,LSG1,NUF2,CDCA5,MYO1E,NPM1,PLK1,BIRC5,NUP98,PIBF1,PINX1,RRS1,CENPQ,STX3,TMEM230,CDK5RAP2,OFD1,TMEM201,SDAD1,C9orf114,CENPF,NEK2,KLHL12,KIF14,ASPM,LTV1,ATP6AP1,PSRC1,KIF2C,CDCA8,ZNF593,EIF6,INCENP,CDK1,CSNK1E,SEH1L,SUN1,KIFC1,RAB34,NMD3,MFN1,LYN,CKAP5,VTI1B,NUSAP1,CLUH,FAM83D,MREG
GO Process	GO:0044843	Cell cycle g1/s phase transition	24	130	0.49	0.00023	9606.ENSP00000216367,9606.ENSP00000219097,9606.ENSP00000234296,9606.ENSP00000256443,9606.ENSP00000256897,9606.ENSP00000257789,9606.ENSP00000261245,9606.ENSP00000266970,9606.ENSP00000267163,9606.ENSP00000274026,9606.ENSP00000278612,9606.ENSP00000297431,9606.ENSP00000322570,9606.ENSP00000326804,9606.ENSP00000353770,9606.ENSP00000354451,9606.ENSP00000360623,9606.ENSP00000363286,9606.ENSP00000368349,…	POLE2,ORC6,ORC2,CDK7,CCNH,ORC3,MNAT1,CDK2,RB1,CCNA2,NPAT,ORC5,POLE,CUL1,RRM2,IQGAP3,ORC1,POLE3,POLA1,E2F6,CDC45,ORC4,MYC,PRIM2
GO Process	GO:0045727	Positive regulation of translation	24	131	0.49	0.00025	9606.ENSP00000216190,9606.ENSP00000217372,9606.ENSP00000220849,9606.ENSP00000228251,9606.ENSP00000236980,9606.ENSP00000250113,9606.ENSP00000251636,9606.ENSP00000253039,9606.ENSP00000269349,9606.ENSP00000281141,9606.ENSP00000296930,9606.ENSP00000309126,9606.ENSP00000313007,9606.ENSP00000362918,9606.ENSP00000363574,9606.ENSP00000365950,9606.ENSP00000368389,9606.ENSP00000381490,9606.ENSP00000382840,…	EIF3D,CDK5RAP1,EIF3E,YBX3,FASTKD2,FXR2,DHX29,EIF2S3,EIF4A3,CDC123,NPM1,NSUN5,PABPC1,YTHDF2,EIF6,RBM3,NGRN,LARP4,DDX3X,EIF4G1,DHX36,RPL30,CIRBP,MPV17L2
GO Process	GO:0051253	Negative regulation of rna metabolic process	128	1422	0.18	0.00026	9606.ENSP00000216237,9606.ENSP00000219905,9606.ENSP00000225792,9606.ENSP00000228251,9606.ENSP00000230122,9606.ENSP00000234296,9606.ENSP00000243326,9606.ENSP00000244020,9606.ENSP00000244869,9606.ENSP00000246802,9606.ENSP00000248071,9606.ENSP00000250454,9606.ENSP00000250916,9606.ENSP00000251900,9606.ENSP00000254108,9606.ENSP00000257118,9606.ENSP00000259021,9606.ENSP00000261900,9606.ENSP00000262177,…	L3MBTL2,MGA,DDX5,YBX3,ZBTB24,ORC2,RIF1,SRSF6,EREG,GLTSCR2,KLF2,EAPP,KLF16,SCML2,FUS,PHC2,KAT7,CCNT1,DNAJB6,SMURF2,EED,CDK2,RB1,NAF1,NPAT,MTA2,SMARCA5,TRIM11,SCAF4,MTERF3,ZNF281,PLK1,BIRC5,PA2G4,THAP11,CEBPB,H2AFV,MEPCE,CBX2,ZBTB21,PTPN2,MSL3,PABPC1,AURKB,SUZ12,NOC2L,EZH2,ZBTB2,DDX54,SMARCE1,NKX2-5,MINA,RBM10,SIRT7,DHX34,ZGPAT,SMAD3,NR2C1,CBX3,SUV39H1,GZF1,CAV1,KAT5,RBPJ,GATA2,LYAR,SUV39H2,C1D,WWP…
GO Process	GO:0002183	Cytoplasmic translational initiation	11	28	0.82	0.00027	9606.ENSP00000216190,9606.ENSP00000216554,9606.ENSP00000220849,9606.ENSP00000251636,9606.ENSP00000253039,9606.ENSP00000261868,9606.ENSP00000293831,9606.ENSP00000354125,9606.ENSP00000364119,9606.ENSP00000386894,9606.ENSP00000416255	EIF3D,EIF5,EIF3E,DHX29,EIF2S3,EIF3J,EIF4A1,EIF3B,EIF2S2,RBM4,EIF4G1
GO Process	GO:0031055	Chromatin remodeling at centromere	14	48	0.69	0.00027	9606.ENSP00000220514,9606.ENSP00000281453,9606.ENSP00000283006,9606.ENSP00000283131,9606.ENSP00000290130,9606.ENSP00000296930,9606.ENSP00000309790,9606.ENSP00000335463,9606.ENSP00000337289,9606.ENSP00000362018,9606.ENSP00000377007,9606.ENSP00000377601,9606.ENSP00000379911,9606.ENSP00000414109	OIP5,CENPU,CENPH,SMARCA5,MIS18A,NPM1,MIS18BP1,CASC5,CENPQ,CENPI,CENPN,HELLS,CENPK,HJURP
GO Process	GO:0051225	Spindle assembly	19	88	0.56	0.0003	9606.ENSP00000216911,9606.ENSP00000253669,9606.ENSP00000260363,9606.ENSP00000260731,9606.ENSP00000300403,9606.ENSP00000301633,9606.ENSP00000313950,9606.ENSP00000317144,9606.ENSP00000355205,9606.ENSP00000355966,9606.ENSP00000356379,9606.ENSP00000361540,9606.ENSP00000363524,9606.ENSP00000372689,9606.ENSP00000377793,9606.ENSP00000378165,9606.ENSP00000378295,9606.ENSP00000393963,9606.ENSP00000404190	AURKA,HAUS8,KIF23,KIF11,TPX2,BIRC5,AURKB,PIBF1,INO80,NEK2,ASPM,CDC20,KIF4A,STAG1,PRC1,ZNF207,INCENP,KIFC1,RACGAP1
GO Process	GO:0072657	Protein localization to membrane	57	495	0.29	0.0003	9606.ENSP00000222247,9606.ENSP00000223641,9606.ENSP00000225430,9606.ENSP00000231498,9606.ENSP00000243253,9606.ENSP00000259469,9606.ENSP00000261349,9606.ENSP00000262584,9606.ENSP00000263645,9606.ENSP00000265044,9606.ENSP00000270502,9606.ENSP00000274242,9606.ENSP00000275493,9606.ENSP00000286371,9606.ENSP00000306788,9606.ENSP00000307889,9606.ENSP00000309334,9606.ENSP00000320236,9606.ENSP00000334553,…	RPL18A,SEC61B,RPL19,NUP155,SEC61A1,RPL35,LRP6,RPL8,CD81,SSR3,C19orf52,RPL37,EGFR,ATP1B3,ARL6IP1,RPL13,RPL15,TIMM22,PPIL2,STX3,RPS7,CAV1,RPL7,RPL3,RPL27A,RPL21,ANXA2,RPL22,GOLGA7,EPHA2,ZDHHC14,ITGB1BP1,MACF1,RAB32,RPL7A,RPL10A,RPL11,ZDHHC20,KRT18,RPL13A,BAD,RPS8,RPL31,RPL23A,RPL17,RPL9,RPL6,RAB34,RPL32,RPL37A,RPL35A,RPL23,SRP19,RPL30,RPL18,RPL28,RPL27
GO Process	GO:0031497	Chromatin assembly	28	172	0.44	0.00032	9606.ENSP00000220514,9606.ENSP00000253237,9606.ENSP00000263382,9606.ENSP00000281453,9606.ENSP00000283006,9606.ENSP00000283131,9606.ENSP00000290130,9606.ENSP00000296930,9606.ENSP00000301280,9606.ENSP00000309790,9606.ENSP00000315700,9606.ENSP00000317992,9606.ENSP00000335463,9606.ENSP00000337289,9606.ENSP00000337976,9606.ENSP00000337991,9606.ENSP00000357597,9606.ENSP00000362018,9606.ENSP00000363286,…	OIP5,GRWD1,ASF1B,CENPU,CENPH,SMARCA5,MIS18A,NPM1,CHAF1A,MIS18BP1,CHAF1B,NOC2L,CASC5,CENPQ,SUV39H1,SPTY2D1,TSPYL1,CENPI,POLE3,CENPN,HELLS,BRD2,CENPK,HMGA1,BEND3,MBD3,HJURP,BAZ2A
GO Process	GO:0007094	Mitotic spindle assembly checkpoint	10	23	0.86	0.00035	9606.ENSP00000287598,9606.ENSP00000300093,9606.ENSP00000301633,9606.ENSP00000302530,9606.ENSP00000313950,9606.ENSP00000355922,9606.ENSP00000357858,9606.ENSP00000358813,9606.ENSP00000361540,9606.ENSP00000378165	BUB1B,PLK1,BIRC5,BUB1,AURKB,CENPF,BUB3,TTK,CDC20,ZNF207
GO Process	GO:0090502	RNA phosphodiester bond hydrolysis, endonucleolytic	18	81	0.57	0.00037	9606.ENSP00000261637,9606.ENSP00000263209,9606.ENSP00000268802,9606.ENSP00000274849,9606.ENSP00000301364,9606.ENSP00000313350,9606.ENSP00000317691,9606.ENSP00000320917,9606.ENSP00000322396,9606.ENSP00000337623,9606.ENSP00000344393,9606.ENSP00000366934,9606.ENSP00000371169,9606.ENSP00000385787,9606.ENSP00000405068,9606.ENSP00000425979,9606.ENSP00000437256,9606.ENSP00000455106	UTP20,DGCR8,NOB1,ABT1,TSR1,RNASEH1,RPP25,KRI1,RRS1,RNASEH2B,FCF1,NOL9,RCL1,POP1,NOP14,DROSHA,DICER1,BOP1
GO Process	GO:0000381	Regulation of alternative mrna splicing, via spliceosome	17	73	0.59	0.00038	9606.ENSP00000225792,9606.ENSP00000244020,9606.ENSP00000247026,9606.ENSP00000250113,9606.ENSP00000258962,9606.ENSP00000328848,9606.ENSP00000343054,9606.ENSP00000351141,9606.ENSP00000358799,9606.ENSP00000359645,9606.ENSP00000362820,9606.ENSP00000366604,9606.ENSP00000386894,9606.ENSP00000388638,9606.ENSP00000434359,9606.ENSP00000435926,9606.ENSP00000481842	DDX5,SRSF6,NSRP1,FXR2,SRSF1,RBM10,RBM5,WTAP,RBM15,RBMX,SRSF3,SF1,RBM4,RBM17,PUF60,CELF1,SAP18
GO Process	GO:1902749	Regulation of cell cycle g2/m phase transition	32	215	0.4	0.00038	9606.ENSP00000216911,9606.ENSP00000236273,9606.ENSP00000246802,9606.ENSP00000253669,9606.ENSP00000256442,9606.ENSP00000260810,9606.ENSP00000266970,9606.ENSP00000296930,9606.ENSP00000300093,9606.ENSP00000300403,9606.ENSP00000313171,9606.ENSP00000313950,9606.ENSP00000318966,9606.ENSP00000321656,9606.ENSP00000326804,9606.ENSP00000337623,9606.ENSP00000343818,9606.ENSP00000344314,9606.ENSP00000347232,…	AURKA,SYF2,GLTSCR2,HAUS8,CCNB1,TOPBP1,CDK2,NPM1,PLK1,TPX2,ATAD5,AURKB,PINX1,CDC25C,CUL1,RNASEH2B,CDK5RAP2,OFD1,BLM,ZNF830,CENPF,NEK2,KIF14,ORC1,UIMC1,HMMR,CDK1,CSNK1E,PAXIP1,GTSE1,BRCA1,CKAP5
GO Process	GO:0051254	Positive regulation of rna metabolic process	151	1759	0.16	0.00039	9606.ENSP00000198767,9606.ENSP00000199320,9606.ENSP00000199814,9606.ENSP00000216297,9606.ENSP00000218224,9606.ENSP00000219905,9606.ENSP00000225296,9606.ENSP00000225792,9606.ENSP00000230122,9606.ENSP00000234170,9606.ENSP00000245544,9606.ENSP00000247191,9606.ENSP00000248071,9606.ENSP00000250454,9606.ENSP00000250916,9606.ENSP00000253247,9606.ENSP00000254108,9606.ENSP00000254480,9606.ENSP00000254799,…	RRN3,DIMT1,RBM22,SUPT16H,PQBP1,MGA,DHX33,DDX5,ZBTB24,CEBPZ,NUP85,DLGAP5,KLF2,EAPP,KLF16,NOL11,FUS,SMARCC1,GRSF1,CCNB1,CDK7,SLC38A2,KAT7,LRP6,USP22,ICE2,CCNT1,KMT2C,ELL,SMARCB1,MED26,CD81,GPBP1,GTF2H1,PRPF6,CDK2,RB1,PRDM15,CCNA2,ABT1,PHIP,EGFR,NPAT,MTA2,RIOK2,SMARCA5,MED7,ATAD2,ZNF281,UTP15,NPM1,CAPRIN2,CEBPB,ING2,MEPCE,FOSL1,RBM14,NFKBIB,PABPC1,WDR75,NUP98,NCL,TACC1,ING5,MED14,SMARCE1,MED16,NKX2-…
GO Process	GO:0000054	Ribosomal subunit export from nucleus	8	13	1.01	0.0004	9606.ENSP00000265245,9606.ENSP00000296930,9606.ENSP00000322396,9606.ENSP00000348596,9606.ENSP00000356548,9606.ENSP00000363384,9606.ENSP00000363574,9606.ENSP00000419004	LSG1,NPM1,RRS1,SDAD1,LTV1,ZNF593,EIF6,NMD3
GO Process	GO:0034080	CENP-A containing nucleosome assembly	13	43	0.7	0.0004	9606.ENSP00000220514,9606.ENSP00000281453,9606.ENSP00000283006,9606.ENSP00000283131,9606.ENSP00000290130,9606.ENSP00000296930,9606.ENSP00000309790,9606.ENSP00000335463,9606.ENSP00000337289,9606.ENSP00000362018,9606.ENSP00000377007,9606.ENSP00000379911,9606.ENSP00000414109	OIP5,CENPU,CENPH,SMARCA5,MIS18A,NPM1,MIS18BP1,CASC5,CENPQ,CENPI,CENPN,CENPK,HJURP
GO Process	GO:0045931	Positive regulation of mitotic cell cycle	26	156	0.45	0.00044	9606.ENSP00000175506,9606.ENSP00000216911,9606.ENSP00000244869,9606.ENSP00000247191,9606.ENSP00000256442,9606.ENSP00000257934,9606.ENSP00000261497,9606.ENSP00000261597,9606.ENSP00000267163,9606.ENSP00000275034,9606.ENSP00000275493,9606.ENSP00000275517,9606.ENSP00000301633,9606.ENSP00000303398,9606.ENSP00000308546,9606.ENSP00000313950,9606.ENSP00000321656,9606.ENSP00000354957,9606.ENSP00000360793,…	ASNS,AURKA,EREG,DLGAP5,CCNB1,ESPL1,USP22,NDC80,RB1,PHIP,EGFR,CDCA5,BIRC5,MTBP,MEPCE,AURKB,CDC25C,SMC5,KIF20B,CDK1,DDX3X,ANAPC7,CDC45,EIF4G1,CDC27,NUSAP1
GO Process	GO:0051170	Import into nucleus	22	118	0.49	0.00045	9606.ENSP00000229179,9606.ENSP00000231498,9606.ENSP00000245544,9606.ENSP00000254998,9606.ENSP00000261396,9606.ENSP00000270257,9606.ENSP00000285873,9606.ENSP00000295119,9606.ENSP00000310668,9606.ENSP00000316032,9606.ENSP00000321706,9606.ENSP00000328325,9606.ENSP00000336712,9606.ENSP00000344223,9606.ENSP00000345895,9606.ENSP00000361658,9606.ENSP00000378687,9606.ENSP00000420311,9606.ENSP00000438483,…	NUP107,NUP155,NUP85,NXT1,NUP133,GEMIN7,GEMIN5,NUP35,NUP93,NUP98,GEMIN4,PTTG1IP,TNPO1,MBTPS1,NUP50,NUP188,POM121,RPL23,KPNA2,NUP153,RAB18,POM121C
GO Process	GO:0000082	G1/S transition of mitotic cell cycle	23	128	0.48	0.00048	9606.ENSP00000216367,9606.ENSP00000219097,9606.ENSP00000234296,9606.ENSP00000256443,9606.ENSP00000256897,9606.ENSP00000257789,9606.ENSP00000261245,9606.ENSP00000266970,9606.ENSP00000267163,9606.ENSP00000278612,9606.ENSP00000297431,9606.ENSP00000322570,9606.ENSP00000326804,9606.ENSP00000353770,9606.ENSP00000354451,9606.ENSP00000360623,9606.ENSP00000363286,9606.ENSP00000368349,9606.ENSP00000370936,…	POLE2,ORC6,ORC2,CDK7,CCNH,ORC3,MNAT1,CDK2,RB1,NPAT,ORC5,POLE,CUL1,RRM2,IQGAP3,ORC1,POLE3,POLA1,E2F6,CDC45,ORC4,MYC,PRIM2
GO Process	GO:0000447	Endonucleolytic cleavage in its1 to separate ssu-rrna from 5.8s rrna and lsu-rrna from tricistronic rrna transcript (ssu-rrna, 5.8s rrna, lsu-rrna)	7	9	1.11	0.00049	9606.ENSP00000261637,9606.ENSP00000274849,9606.ENSP00000320917,9606.ENSP00000322396,9606.ENSP00000344393,9606.ENSP00000371169,9606.ENSP00000405068	UTP20,ABT1,KRI1,RRS1,FCF1,RCL1,NOP14
GO Process	GO:0016078	tRNA catabolic process	7	9	1.11	0.00049	9606.ENSP00000265564,9606.ENSP00000323046,9606.ENSP00000361433,9606.ENSP00000366135,9606.ENSP00000368984,9606.ENSP00000374354,9606.ENSP00000385787	EXOSC7,EXOSC3,EXOSC2,EXOSC10,EXOSC9,EXOSC8,POP1
GO Process	GO:0033043	Regulation of organelle organization	118	1306	0.18	0.0005	9606.ENSP00000215862,9606.ENSP00000216911,9606.ENSP00000222693,9606.ENSP00000235329,9606.ENSP00000238892,9606.ENSP00000243326,9606.ENSP00000244869,9606.ENSP00000247191,9606.ENSP00000249014,9606.ENSP00000256442,9606.ENSP00000257934,9606.ENSP00000259021,9606.ENSP00000260731,9606.ENSP00000261205,9606.ENSP00000261245,9606.ENSP00000261597,9606.ENSP00000262300,9606.ENSP00000263121,9606.ENSP00000263360,…	MORC2,AURKA,CAV2,MFN2,CRIPT,RIF1,EREG,DLGAP5,CDC42EP1,CCNB1,ESPL1,KAT7,KIF11,SYT1,MNAT1,NDC80,PKMYT1,SMARCB1,EED,RAB7A,ANLN,RB1,NAF1,PHIP,CDCA5,RIOK2,SKA1,ATAD2,BUB1B,HK2,NPM1,PLK1,TPX2,BIRC5,BUB1,MTBP,ARL6IP1,ING2,RBM14,AURKB,CLU,PAM16,NOC2L,PINX1,WIPF2,CDC25C,SPAG5,TACC3,SIRT7,SMAD3,SKA2,SPTY2D1,GNL3L,RHOG,TP53BP2,GNAI1,ATR,CDK5RAP2,GATA2,ANXA2,OCLN,MCRS1,SDCCAG3,DNMT1,TFRC,ITGB1BP1,IQGAP3,SMC5…
GO Process	GO:0006337	Nucleosome disassembly	9	19	0.9	0.00054	9606.ENSP00000216297,9606.ENSP00000253237,9606.ENSP00000254480,9606.ENSP00000263121,9606.ENSP00000323967,9606.ENSP00000378414,9606.ENSP00000392617,9606.ENSP00000395654,9606.ENSP00000399888	SUPT16H,GRWD1,SMARCC1,SMARCB1,SMARCE1,SMARCD1,SMARCD2,SMARCA4,HMGA1
GO Process	GO:0071806	Protein transmembrane transport	15	60	0.62	0.00058	9606.ENSP00000223641,9606.ENSP00000243253,9606.ENSP00000270538,9606.ENSP00000284320,9606.ENSP00000315130,9606.ENSP00000315693,9606.ENSP00000320236,9606.ENSP00000329558,9606.ENSP00000356256,9606.ENSP00000358022,9606.ENSP00000368523,9606.ENSP00000379999,9606.ENSP00000410339,9606.ENSP00000432083,9606.ENSP00000464522	SEC61B,SEC61A1,TIMM44,TOMM70A,CLU,PAM16,TIMM22,GRPEL2,TIMM17A,MCL1,DNAJC15,TIMM17B,TOMM40,HSPA8,TIMM23
GO Process	GO:0006336	DNA replication-independent nucleosome assembly	14	53	0.65	0.00066	9606.ENSP00000220514,9606.ENSP00000263382,9606.ENSP00000281453,9606.ENSP00000283006,9606.ENSP00000283131,9606.ENSP00000290130,9606.ENSP00000296930,9606.ENSP00000309790,9606.ENSP00000335463,9606.ENSP00000337289,9606.ENSP00000362018,9606.ENSP00000377007,9606.ENSP00000379911,9606.ENSP00000414109	OIP5,ASF1B,CENPU,CENPH,SMARCA5,MIS18A,NPM1,MIS18BP1,CASC5,CENPQ,CENPI,CENPN,CENPK,HJURP
GO Process	GO:0033046	Negative regulation of sister chromatid segregation	11	32	0.76	0.00069	9606.ENSP00000257934,9606.ENSP00000287598,9606.ENSP00000300093,9606.ENSP00000301633,9606.ENSP00000302530,9606.ENSP00000313950,9606.ENSP00000355922,9606.ENSP00000357858,9606.ENSP00000358813,9606.ENSP00000361540,9606.ENSP00000378165	ESPL1,BUB1B,PLK1,BIRC5,BUB1,AURKB,CENPF,BUB3,TTK,CDC20,ZNF207
GO Process	GO:0046931	Pore complex assembly	9	20	0.88	0.00073	9606.ENSP00000229179,9606.ENSP00000285968,9606.ENSP00000310668,9606.ENSP00000316032,9606.ENSP00000337838,9606.ENSP00000355465,9606.ENSP00000360483,9606.ENSP00000378040,9606.ENSP00000444029	NUP107,NUP205,NUP93,NUP98,RTN4,AHCTF1,NDC1,BAD,NUP153
GO Process	GO:0000281	Mitotic cytokinesis	16	70	0.58	0.00078	9606.ENSP00000257934,9606.ENSP00000260363,9606.ENSP00000265748,9606.ENSP00000272233,9606.ENSP00000300093,9606.ENSP00000301633,9606.ENSP00000360540,9606.ENSP00000363524,9606.ENSP00000367276,9606.ENSP00000369614,9606.ENSP00000376457,9606.ENSP00000377793,9606.ENSP00000378295,9606.ENSP00000378356,9606.ENSP00000404190,9606.ENSP00000453403	ESPL1,KIF23,ANLN,RHOB,PLK1,BIRC5,CEP55,KIF4A,CKAP2,CNTROB,ECT2,PRC1,INCENP,KIF20A,RACGAP1,NUSAP1
GO Process	GO:0032392	DNA geometric change	21	114	0.49	0.00079	9606.ENSP00000248643,9606.ENSP00000259895,9606.ENSP00000264233,9606.ENSP00000265963,9606.ENSP00000285398,9606.ENSP00000298139,9606.ENSP00000309595,9606.ENSP00000336606,9606.ENSP00000340823,9606.ENSP00000347232,9606.ENSP00000348089,9606.ENSP00000369411,9606.ENSP00000376272,9606.ENSP00000377681,9606.ENSP00000382840,9606.ENSP00000399888,9606.ENSP00000417078,9606.ENSP00000419665,9606.ENSP00000445162,…	MTERF1,GTF2H4,POLQ,GTF2H1,ERCC3,WRN,C10orf2,RAD54B,GTF2F2,BLM,ERCC6,RFC3,RFC4,G3BP1,DDX3X,HMGA1,DHX36,SSBP1,GTF2H3,RECQL4,CHD1
GO Process	GO:0071035	Nuclear polyadenylation-dependent rrna catabolic process	6	6	1.22	0.00079	9606.ENSP00000265564,9606.ENSP00000323046,9606.ENSP00000361433,9606.ENSP00000366135,9606.ENSP00000368984,9606.ENSP00000374354	EXOSC7,EXOSC3,EXOSC2,EXOSC10,EXOSC9,EXOSC8
GO Process	GO:0071038	Nuclear polyadenylation-dependent trna catabolic process	6	6	1.22	0.00079	9606.ENSP00000265564,9606.ENSP00000323046,9606.ENSP00000361433,9606.ENSP00000366135,9606.ENSP00000368984,9606.ENSP00000374354	EXOSC7,EXOSC3,EXOSC2,EXOSC10,EXOSC9,EXOSC8
GO Process	GO:0051173	Positive regulation of nitrogen compound metabolic process	249	3239	0.11	0.00084	9606.ENSP00000198767,9606.ENSP00000199320,9606.ENSP00000199814,9606.ENSP00000216190,9606.ENSP00000216297,9606.ENSP00000216911,9606.ENSP00000217244,9606.ENSP00000217372,9606.ENSP00000218224,9606.ENSP00000219905,9606.ENSP00000220849,9606.ENSP00000221132,9606.ENSP00000222693,9606.ENSP00000225296,9606.ENSP00000225792,9606.ENSP00000228251,9606.ENSP00000230122,9606.ENSP00000234170,9606.ENSP00000236980,…	RRN3,DIMT1,RBM22,EIF3D,SUPT16H,AURKA,CSNK2A1,CDK5RAP1,PQBP1,MGA,EIF3E,TNFRSF10A,CAV2,DHX33,DDX5,YBX3,ZBTB24,CEBPZ,FASTKD2,RIF1,EREG,NUP85,GLTSCR2,DLGAP5,KLF2,FXR2,EAPP,KLF16,DHX29,EIF2S3,NOL11,FUS,SMARCC1,GRSF1,KRAS,CCNB1,CDK7,SLC38A2,ESPL1,KAT7,DCUN1D5,MNAT1,LRP6,USP22,ICE2,NDST1,CCNT1,KMT2C,SMURF2,ELL,SMARCB1,EED,MED26,CD81,UBE2S,GPBP1,RAB7A,GTF2H1,PRPF6,CDK2,RB1,EIF4A3,PRDM15,CCNA2,NAF1,ABT1,P…
GO Process	GO:0032508	DNA duplex unwinding	20	106	0.5	0.00089	9606.ENSP00000259895,9606.ENSP00000264233,9606.ENSP00000265963,9606.ENSP00000285398,9606.ENSP00000298139,9606.ENSP00000309595,9606.ENSP00000336606,9606.ENSP00000340823,9606.ENSP00000347232,9606.ENSP00000348089,9606.ENSP00000369411,9606.ENSP00000376272,9606.ENSP00000377681,9606.ENSP00000382840,9606.ENSP00000399888,9606.ENSP00000417078,9606.ENSP00000419665,9606.ENSP00000445162,9606.ENSP00000482313,…	GTF2H4,POLQ,GTF2H1,ERCC3,WRN,C10orf2,RAD54B,GTF2F2,BLM,ERCC6,RFC3,RFC4,G3BP1,DDX3X,HMGA1,DHX36,SSBP1,GTF2H3,RECQL4,CHD1
GO Process	GO:0042795	snRNA transcription by RNA polymerase II	16	71	0.58	0.00089	9606.ENSP00000256443,9606.ENSP00000261520,9606.ENSP00000261900,9606.ENSP00000262809,9606.ENSP00000310260,9606.ENSP00000324124,9606.ENSP00000340823,9606.ENSP00000355961,9606.ENSP00000370193,9606.ENSP00000375942,9606.ENSP00000377969,9606.ENSP00000386488,9606.ENSP00000414237,9606.ENSP00000415433,9606.ENSP00000430338,9606.ENSP00000434466	CDK7,ICE2,CCNT1,ELL,INTS6,POLR2L,GTF2F2,INTS7,AK6,TBP,GTF2F1,ZC3H8,INTS2,INTS12,INTS8,INTS4
GO Process	GO:0062197	Cellular response to chemical stress	38	293	0.34	0.0009	9606.ENSP00000216117,9606.ENSP00000228251,9606.ENSP00000248071,9606.ENSP00000256383,9606.ENSP00000259324,9606.ENSP00000266970,9606.ENSP00000272233,9606.ENSP00000274026,9606.ENSP00000275493,9606.ENSP00000277010,9606.ENSP00000287647,9606.ENSP00000298048,9606.ENSP00000307786,9606.ENSP00000310042,9606.ENSP00000320147,9606.ENSP00000321617,9606.ENSP00000339191,9606.ENSP00000342502,9606.ENSP00000347979,…	HMOX1,YBX3,KLF2,EIF2S1,LRRC8A,CDK2,RHOB,CCNA2,EGFR,SIGMAR1,FANCD2,MELK,CYCS,ZNF622,EZH2,ANKZF1,CAV1,PYCR2,FAS,MYLK,GLRX2,JUN,MAP1LC3A,ERRFI1,SRXN1,ECT2,CDK1,VIMP,DDX3X,PNPT1,VKORC1L1,OXR1,VRK2,SLC2A1,GPX8,HDAC2,ATP2A2,LRRC8E
GO Process	GO:0048519	Negative regulation of biological process	387	5389	0.08	0.00093	9606.ENSP00000003100,9606.ENSP00000175506,9606.ENSP00000198767,9606.ENSP00000215862,9606.ENSP00000216117,9606.ENSP00000216237,9606.ENSP00000216489,9606.ENSP00000216911,9606.ENSP00000217244,9606.ENSP00000217372,9606.ENSP00000219097,9606.ENSP00000219905,9606.ENSP00000220849,9606.ENSP00000221132,9606.ENSP00000221233,9606.ENSP00000222247,9606.ENSP00000222693,9606.ENSP00000225430,9606.ENSP00000225792,…	CYP51A1,ASNS,RRN3,MORC2,HMOX1,L3MBTL2,ALKBH1,AURKA,CSNK2A1,CDK5RAP1,ORC6,MGA,EIF3E,TNFRSF10A,EXOSC5,RPL18A,CAV2,RPL19,DDX5,YBX3,ZBTB24,ORC2,MFN2,SYF2,SOGA1,RIF1,SRSF6,MPHOSPH10,EREG,GLTSCR2,KLF2,FXR2,PARP2,EAPP,KLF16,SCML2,MLLT1,FUS,SMARCC1,KRAS,EIF2S1,CCNB1,CDK7,PHC2,NT5E,ESPL1,KAT7,RPL35,TOPBP1,MNAT1,LRP6,UTP20,CCNT1,DNAJB6,RHEB,PKMYT1,SMURF2,RPL8,MOV10L1,ELL,SMARCB1,DGCR8,EED,POLR1A,POLQ,CASC3…
GO Process	GO:0009452	7-methylguanosine RNA capping	11	34	0.73	0.001	9606.ENSP00000256443,9606.ENSP00000256897,9606.ENSP00000259895,9606.ENSP00000260129,9606.ENSP00000261245,9606.ENSP00000265963,9606.ENSP00000285398,9606.ENSP00000324124,9606.ENSP00000340823,9606.ENSP00000377969,9606.ENSP00000445162	CDK7,CCNH,GTF2H4,TGS1,MNAT1,GTF2H1,ERCC3,POLR2L,GTF2F2,GTF2F1,GTF2H3
GO Process	GO:0001510	RNA methylation	17	81	0.55	0.0011	9606.ENSP00000199320,9606.ENSP00000221801,9606.ENSP00000260129,9606.ENSP00000282007,9606.ENSP00000297591,9606.ENSP00000308546,9606.ENSP00000309126,9606.ENSP00000351141,9606.ENSP00000355471,9606.ENSP00000358799,9606.ENSP00000371858,9606.ENSP00000396673,9606.ENSP00000401191,9606.ENSP00000401277,9606.ENSP00000402038,9606.ENSP00000470560,9606.ENSP00000473383	DIMT1,FBL,TGS1,ZC3H13,KIAA1429,MEPCE,NSUN5,WTAP,TFB2M,RBM15,NOP2,FTSJ3,WBSCR22,CBLL1,MTO1,EMG1,FBLL1
GO Process	GO:0048524	Positive regulation of viral process	20	108	0.49	0.0011	9606.ENSP00000222693,9606.ENSP00000261900,9606.ENSP00000263121,9606.ENSP00000265062,9606.ENSP00000284551,9606.ENSP00000313007,9606.ENSP00000324124,9606.ENSP00000339145,9606.ENSP00000340823,9606.ENSP00000353920,9606.ENSP00000360266,9606.ENSP00000361918,9606.ENSP00000362931,9606.ENSP00000377969,9606.ENSP00000382840,9606.ENSP00000395654,9606.ENSP00000411532,9606.ENSP00000432083,9606.ENSP00000438483,…	CAV2,CCNT1,SMARCB1,RAB7A,TRIM11,PABPC1,POLR2L,RRP1B,GTF2F2,ADARB1,JUN,PPIE,SRPK1,GTF2F1,DDX3X,SMARCA4,TOP2A,HSPA8,KPNA2,CHD1
GO Process	GO:0051302	Regulation of cell division	29	197	0.39	0.0011	9606.ENSP00000216911,9606.ENSP00000219097,9606.ENSP00000244869,9606.ENSP00000247191,9606.ENSP00000257934,9606.ENSP00000260363,9606.ENSP00000267163,9606.ENSP00000269844,9606.ENSP00000275034,9606.ENSP00000300093,9606.ENSP00000313950,9606.ENSP00000347232,9606.ENSP00000349929,9606.ENSP00000353850,9606.ENSP00000355465,9606.ENSP00000356319,9606.ENSP00000356379,9606.ENSP00000360793,9606.ENSP00000361626,…	AURKA,ORC6,EREG,DLGAP5,ESPL1,KIF23,RB1,PRDM15,PHIP,PLK1,AURKB,BLM,SDCCAG3,ITGB1BP1,AHCTF1,KIF14,ASPM,KIF20B,YBX1,ECT2,PRC1,INCENP,KIF20A,ANAPC7,RACGAP1,CDC27,NUSAP1,KIF18B,MYC
GO Process	GO:0000154	rRNA modification	11	35	0.72	0.0013	9606.ENSP00000007390,9606.ENSP00000199320,9606.ENSP00000221801,9606.ENSP00000274054,9606.ENSP00000309126,9606.ENSP00000355471,9606.ENSP00000371858,9606.ENSP00000396673,9606.ENSP00000401191,9606.ENSP00000470560,9606.ENSP00000473383	TSR3,DIMT1,FBL,NAF1,NSUN5,TFB2M,NOP2,FTSJ3,WBSCR22,EMG1,FBLL1
GO Process	GO:0006304	DNA modification	18	91	0.52	0.0013	9606.ENSP00000216489,9606.ENSP00000221233,9606.ENSP00000249910,9606.ENSP00000250416,9606.ENSP00000262794,9606.ENSP00000278823,9606.ENSP00000315476,9606.ENSP00000320147,9606.ENSP00000323046,9606.ENSP00000327459,9606.ENSP00000352516,9606.ENSP00000353463,9606.ENSP00000377601,9606.ENSP00000398181,9606.ENSP00000398597,9606.ENSP00000411268,9606.ENSP00000417980,9606.ENSP00000446880	ALKBH1,EXOSC5,MBD4,PARP2,MOV10L1,MTA2,EXOSC4,EZH2,EXOSC3,APOBEC3B,DNMT1,GATAD2A,HELLS,ALKBH2,EXOSC6,BEND3,EHMT1,BAZ2A
GO Process	GO:0006368	Transcription elongation from rna polymerase ii promoter	16	74	0.56	0.0013	9606.ENSP00000216297,9606.ENSP00000252674,9606.ENSP00000256443,9606.ENSP00000256897,9606.ENSP00000259895,9606.ENSP00000261245,9606.ENSP00000261900,9606.ENSP00000262809,9606.ENSP00000265963,9606.ENSP00000285398,9606.ENSP00000324124,9606.ENSP00000340823,9606.ENSP00000356405,9606.ENSP00000377969,9606.ENSP00000380054,9606.ENSP00000445162	SUPT16H,MLLT1,CDK7,CCNH,GTF2H4,MNAT1,CCNT1,ELL,GTF2H1,ERCC3,POLR2L,GTF2F2,CDC73,GTF2F1,EAF1,GTF2H3
GO Process	GO:0007000	Nucleolus organization	6	7	1.16	0.0013	9606.ENSP00000198767,9606.ENSP00000346725,9606.ENSP00000385410,9606.ENSP00000441214,9606.ENSP00000444136,9606.ENSP00000470560	RRN3,PES1,NOLC1,USP36,POLR1B,EMG1
GO Process	GO:0030261	Chromosome condensation	12	42	0.68	0.0013	9606.ENSP00000256442,9606.ENSP00000275517,9606.ENSP00000325017,9606.ENSP00000349961,9606.ENSP00000378295,9606.ENSP00000378699,9606.ENSP00000380557,9606.ENSP00000387007,9606.ENSP00000411532,9606.ENSP00000433681,9606.ENSP00000453403,9606.ENSP00000467141	CCNB1,CDCA5,NCAPD2,SMC4,INCENP,CDK1,AKAP8L,NCAPG2,TOP2A,NCAPD3,NUSAP1,TTN
GO Process	GO:0071051	Polyadenylation-dependent snorna 3-end processing	6	7	1.16	0.0013	9606.ENSP00000221233,9606.ENSP00000315476,9606.ENSP00000323046,9606.ENSP00000361433,9606.ENSP00000366135,9606.ENSP00000398597	EXOSC5,EXOSC4,EXOSC3,EXOSC2,EXOSC10,EXOSC6
GO Process	GO:1902570	Protein localization to nucleolus	6	7	1.16	0.0013	9606.ENSP00000246802,9606.ENSP00000298139,9606.ENSP00000318966,9606.ENSP00000322396,9606.ENSP00000402338,9606.ENSP00000441140	GLTSCR2,WRN,PINX1,RRS1,RPF2,NOL8
GO Process	GO:0000226	Microtubule cytoskeleton organization	54	492	0.26	0.0014	9606.ENSP00000216911,9606.ENSP00000238892,9606.ENSP00000249776,9606.ENSP00000253669,9606.ENSP00000255759,9606.ENSP00000256442,9606.ENSP00000257934,9606.ENSP00000260363,9606.ENSP00000260731,9606.ENSP00000261597,9606.ENSP00000263753,9606.ENSP00000266970,9606.ENSP00000271452,9606.ENSP00000283006,9606.ENSP00000296930,9606.ENSP00000300093,9606.ENSP00000300403,9606.ENSP00000301633,9606.ENSP00000311747,…	AURKA,CRIPT,KNSTRN,HAUS8,FOPNL,CCNB1,ESPL1,KIF23,KIF11,NDC80,SGOL1,CDK2,NUF2,CENPH,NPM1,PLK1,TPX2,BIRC5,RBM14,AURKB,PIBF1,MAP7D3,TACC1,SPAG5,TACC3,CHP1,CDK5RAP2,OFD1,INO80,NEK2,ASPM,TTK,PSRC1,KIF2C,CDC20,KIF4A,CNTROB,STAG1,PRC1,ZNF207,INCENP,KIF20A,CDK1,SUN1,KIFC1,RACGAP1,PHLDB2,MARK3,BRCA1,CETN3,CKAP5,SLC16A1,NUSAP1,KIF18B
GO Process	GO:0001701	In utero embryonic development	45	382	0.3	0.0014	9606.ENSP00000198767,9606.ENSP00000216489,9606.ENSP00000228251,9606.ENSP00000230340,9606.ENSP00000233242,9606.ENSP00000235329,9606.ENSP00000236273,9606.ENSP00000247026,9606.ENSP00000248071,9606.ENSP00000252011,9606.ENSP00000256442,9606.ENSP00000262177,9606.ENSP00000262809,9606.ENSP00000263382,9606.ENSP00000269740,9606.ENSP00000275493,9606.ENSP00000278612,9606.ENSP00000288235,9606.ENSP00000301030,…	RRN3,ALKBH1,YBX3,BYSL,APOB,MFN2,SYF2,NSRP1,KLF2,DHX35,CCNB1,DNAJB6,ELL,ASF1B,SLC39A3,EGFR,NPAT,MYO1E,ANKRD11,CEBPB,FOSL1,RRP7A,SMAD3,RNASEH2B,RTN4,RBPJ,MAFF,GATA2,XAB2,ZNF830,FLVCR1,NEK2,SLC30A1,YBX1,EIF2S2,BCOR,NR2F2,SMPD4,NCAPG2,MBD3,NLE1,RPL7L1,WDR74,EMG1,FBLL1
GO Process	GO:0006283	Transcription-coupled nucleotide-excision repair	16	75	0.55	0.0015	9606.ENSP00000156471,9606.ENSP00000256443,9606.ENSP00000256897,9606.ENSP00000259895,9606.ENSP00000261245,9606.ENSP00000265963,9606.ENSP00000273541,9606.ENSP00000285398,9606.ENSP00000324124,9606.ENSP00000348089,9606.ENSP00000351137,9606.ENSP00000354518,9606.ENSP00000361918,9606.ENSP00000369411,9606.ENSP00000376272,9606.ENSP00000445162	AQR,CDK7,CCNH,GTF2H4,MNAT1,GTF2H1,ISY1,ERCC3,POLR2L,ERCC6,XAB2,ZNF830,PPIE,RFC3,RFC4,GTF2H3
GO Process	GO:0050789	Regulation of biological process	753	11475	0.04	0.0015	9606.ENSP00000003100,9606.ENSP00000005257,9606.ENSP00000175506,9606.ENSP00000198767,9606.ENSP00000199320,9606.ENSP00000199814,9606.ENSP00000215862,9606.ENSP00000216117,9606.ENSP00000216190,9606.ENSP00000216237,9606.ENSP00000216297,9606.ENSP00000216416,9606.ENSP00000216484,9606.ENSP00000216489,9606.ENSP00000216554,9606.ENSP00000216911,9606.ENSP00000217121,9606.ENSP00000217244,9606.ENSP00000217372,…	CYP51A1,RALA,ASNS,RRN3,DIMT1,RBM22,MORC2,HMOX1,EIF3D,L3MBTL2,SUPT16H,CNIH1,SPTLC2,ALKBH1,EIF5,AURKA,TPD52L2,CSNK2A1,CDK5RAP1,PQBP1,ORC6,MGA,EIF3E,TNFRSF10A,EXOSC5,RPL18A,CAV2,RBM28,DHX33,RPL19,GOSR2,CCDC47,DDX5,TMEM97,PANX1,YBX3,POLR3B,NUP107,GOLT1B,ZBTB24,BYSL,NUP155,APOB,SNX17,CEBPZ,ORC2,MFN2,SYF2,FASTKD2,SOGA1,FAM98A,CRIPT,RIF1,SRSF6,MPHOSPH10,EREG,NUP85,NCLN,GLTSCR2,DDX49,NSRP1,DLGAP5,SGPP1,K…
GO Process	GO:0043486	Histone exchange	14	59	0.6	0.0016	9606.ENSP00000220514,9606.ENSP00000281453,9606.ENSP00000283006,9606.ENSP00000283131,9606.ENSP00000290130,9606.ENSP00000296930,9606.ENSP00000309790,9606.ENSP00000335463,9606.ENSP00000337289,9606.ENSP00000337991,9606.ENSP00000362018,9606.ENSP00000377007,9606.ENSP00000379911,9606.ENSP00000414109	OIP5,CENPU,CENPH,SMARCA5,MIS18A,NPM1,MIS18BP1,CASC5,CENPQ,SPTY2D1,CENPI,CENPN,CENPK,HJURP
GO Process	GO:0043487	Regulation of rna stability	28	192	0.39	0.0016	9606.ENSP00000221233,9606.ENSP00000228251,9606.ENSP00000236980,9606.ENSP00000247003,9606.ENSP00000250113,9606.ENSP00000254108,9606.ENSP00000265564,9606.ENSP00000274054,9606.ENSP00000296930,9606.ENSP00000313007,9606.ENSP00000315476,9606.ENSP00000323046,9606.ENSP00000328848,9606.ENSP00000336712,9606.ENSP00000358635,9606.ENSP00000359939,9606.ENSP00000361433,9606.ENSP00000361626,9606.ENSP00000361949,…	EXOSC5,YBX3,FASTKD2,DDX49,FXR2,FUS,EXOSC7,NAF1,NPM1,PABPC1,EXOSC4,EXOSC3,RBM10,TNPO1,SYNCRIP,EXOSC1,EXOSC2,YBX1,PABPC4,YTHDF2,EXOSC9,EXOSC8,PAPD5,EXOSC6,EIF4G1,DHX36,HSPA8,CIRBP
GO Process	GO:0051656	Establishment of organelle localization	45	385	0.29	0.0016	9606.ENSP00000009041,9606.ENSP00000160827,9606.ENSP00000216416,9606.ENSP00000225567,9606.ENSP00000247191,9606.ENSP00000256442,9606.ENSP00000257934,9606.ENSP00000260363,9606.ENSP00000261597,9606.ENSP00000264605,9606.ENSP00000265062,9606.ENSP00000265245,9606.ENSP00000271452,9606.ENSP00000275517,9606.ENSP00000288235,9606.ENSP00000296930,9606.ENSP00000300093,9606.ENSP00000301633,9606.ENSP00000317144,…	STARD3NL,KIF22,CNIH1,GOSR2,DLGAP5,CCNB1,ESPL1,KIF23,NDC80,MLPH,RAB7A,LSG1,NUF2,CDCA5,MYO1E,NPM1,PLK1,BIRC5,PIBF1,PINX1,RRS1,CENPQ,TMEM230,CDK5RAP2,TMEM201,SDAD1,CENPF,KLHL12,KIF14,LTV1,ATP6AP1,PSRC1,KIF2C,CDCA8,ZNF593,EIF6,INCENP,SEH1L,SUN1,KIFC1,NMD3,LYN,NUSAP1,FAM83D,MREG
GO Process	GO:0034250	Positive regulation of cellular amide metabolic process	25	162	0.41	0.0017	9606.ENSP00000216190,9606.ENSP00000217372,9606.ENSP00000220849,9606.ENSP00000228251,9606.ENSP00000236980,9606.ENSP00000250113,9606.ENSP00000251636,9606.ENSP00000253039,9606.ENSP00000269349,9606.ENSP00000281141,9606.ENSP00000296930,9606.ENSP00000309126,9606.ENSP00000313007,9606.ENSP00000315130,9606.ENSP00000362918,9606.ENSP00000363574,9606.ENSP00000365950,9606.ENSP00000368389,9606.ENSP00000381490,…	EIF3D,CDK5RAP1,EIF3E,YBX3,FASTKD2,FXR2,DHX29,EIF2S3,EIF4A3,CDC123,NPM1,NSUN5,PABPC1,CLU,YTHDF2,EIF6,RBM3,NGRN,LARP4,DDX3X,EIF4G1,DHX36,RPL30,CIRBP,MPV17L2
GO Process	GO:1903507	Negative regulation of nucleic acid-templated transcription	116	1324	0.17	0.0018	9606.ENSP00000216237,9606.ENSP00000219905,9606.ENSP00000225792,9606.ENSP00000228251,9606.ENSP00000230122,9606.ENSP00000234296,9606.ENSP00000243326,9606.ENSP00000244869,9606.ENSP00000246802,9606.ENSP00000248071,9606.ENSP00000250454,9606.ENSP00000250916,9606.ENSP00000251900,9606.ENSP00000257118,9606.ENSP00000259021,9606.ENSP00000262177,9606.ENSP00000262435,9606.ENSP00000263360,9606.ENSP00000266970,…	L3MBTL2,MGA,DDX5,YBX3,ZBTB24,ORC2,RIF1,EREG,GLTSCR2,KLF2,EAPP,KLF16,SCML2,PHC2,KAT7,DNAJB6,SMURF2,EED,CDK2,RB1,NPAT,MTA2,SMARCA5,TRIM11,SCAF4,MTERF3,ZNF281,PLK1,BIRC5,PA2G4,THAP11,CEBPB,H2AFV,MEPCE,CBX2,ZBTB21,PTPN2,MSL3,AURKB,SUZ12,NOC2L,EZH2,ZBTB2,DDX54,SMARCE1,NKX2-5,MINA,RBM10,SIRT7,ZGPAT,SMAD3,NR2C1,CBX3,SUV39H1,GZF1,CAV1,KAT5,RBPJ,GATA2,LYAR,SUV39H2,C1D,WWP2,DNMT1,GATAD2A,CENPF,CDC73,PCGF6,…
GO Process	GO:0061013	Regulation of mrna catabolic process	29	205	0.37	0.0019	9606.ENSP00000221233,9606.ENSP00000228251,9606.ENSP00000236980,9606.ENSP00000250113,9606.ENSP00000254108,9606.ENSP00000265564,9606.ENSP00000296930,9606.ENSP00000313007,9606.ENSP00000315476,9606.ENSP00000323046,9606.ENSP00000328848,9606.ENSP00000331907,9606.ENSP00000336712,9606.ENSP00000358635,9606.ENSP00000359939,9606.ENSP00000361433,9606.ENSP00000361626,9606.ENSP00000361949,9606.ENSP00000362918,…	EXOSC5,YBX3,FASTKD2,FXR2,FUS,EXOSC7,NPM1,PABPC1,EXOSC4,EXOSC3,RBM10,DHX34,TNPO1,SYNCRIP,EXOSC1,EXOSC2,YBX1,PABPC4,YTHDF2,EXOSC9,EXOSC8,TNRC6A,PAPD5,EXOSC6,PNPT1,EIF4G1,DHX36,HSPA8,CIRBP
GO Process	GO:0071459	Protein localization to chromosome, centromeric region	8	18	0.87	0.002	9606.ENSP00000267163,9606.ENSP00000303398,9606.ENSP00000313950,9606.ENSP00000325290,9606.ENSP00000335463,9606.ENSP00000357858,9606.ENSP00000358813,9606.ENSP00000378699	RB1,MTBP,AURKB,GSG2,CASC5,BUB3,TTK,CDK1
GO Process	GO:0000467	Exonucleolytic trimming to generate mature 3-end of 5.8s rrna from tricistronic rrna transcript (ssu-rrna, 5.8s rrna, lsu-rrna)	6	8	1.1	0.0021	9606.ENSP00000265564,9606.ENSP00000323046,9606.ENSP00000361433,9606.ENSP00000366135,9606.ENSP00000368984,9606.ENSP00000374354	EXOSC7,EXOSC3,EXOSC2,EXOSC10,EXOSC9,EXOSC8
GO Process	GO:0009451	RNA modification	25	164	0.41	0.0021	9606.ENSP00000007390,9606.ENSP00000199320,9606.ENSP00000216489,9606.ENSP00000217372,9606.ENSP00000221801,9606.ENSP00000260129,9606.ENSP00000274054,9606.ENSP00000282007,9606.ENSP00000290846,9606.ENSP00000297591,9606.ENSP00000308546,9606.ENSP00000309126,9606.ENSP00000327459,9606.ENSP00000351141,9606.ENSP00000353920,9606.ENSP00000355471,9606.ENSP00000358799,9606.ENSP00000371858,9606.ENSP00000394085,…	TSR3,DIMT1,ALKBH1,CDK5RAP1,FBL,TGS1,NAF1,ZC3H13,TRMU,KIAA1429,MEPCE,NSUN5,APOBEC3B,WTAP,ADARB1,TFB2M,RBM15,NOP2,JMJD6,FTSJ3,WBSCR22,CBLL1,MTO1,EMG1,FBLL1
GO Process	GO:1904749	Regulation of protein localization to nucleolus	6	8	1.1	0.0021	9606.ENSP00000230340,9606.ENSP00000263857,9606.ENSP00000281701,9606.ENSP00000318966,9606.ENSP00000349640,9606.ENSP00000419004	BYSL,POLR1A,NVL,PINX1,MCRS1,NMD3
GO Process	GO:0007005	Mitochondrion organization	50	452	0.27	0.0022	9606.ENSP00000222693,9606.ENSP00000235329,9606.ENSP00000248643,9606.ENSP00000261643,9606.ENSP00000262146,9606.ENSP00000266544,9606.ENSP00000270502,9606.ENSP00000270538,9606.ENSP00000274787,9606.ENSP00000276062,9606.ENSP00000284320,9606.ENSP00000290573,9606.ENSP00000306328,9606.ENSP00000307786,9606.ENSP00000309595,9606.ENSP00000311766,9606.ENSP00000315130,9606.ENSP00000315693,9606.ENSP00000318480,…	CAV2,MFN2,MTERF1,COX10,MTFR1,NDUFA9,C19orf52,TIMM44,HIGD2A,NDUFB11,TOMM70A,HK2,SLC25A33,CYCS,C10orf2,ATAD3B,CLU,PAM16,YME1L1,TIMM22,GRPEL2,C20orf24,TP53BP2,TFB2M,TIMM17A,RAB32,THEM4,NDUFAF4,JUN,MAP1LC3A,ATAD3A,DNAJC15,SLC25A6,WDR45B,BAD,ALAS1,MPV17L,TIMM17B,MTFR2,HIGD1A,PNPT1,TOMM40,ACN9,SSBP1,MFN1,TOP3A,CLUH,TIMM23,POLRMT,AIFM2
GO Process	GO:0045930	Negative regulation of mitotic cell cycle	38	308	0.32	0.0022	9606.ENSP00000216911,9606.ENSP00000236273,9606.ENSP00000246802,9606.ENSP00000256442,9606.ENSP00000260810,9606.ENSP00000266970,9606.ENSP00000267163,9606.ENSP00000275493,9606.ENSP00000287598,9606.ENSP00000287647,9606.ENSP00000300093,9606.ENSP00000301633,9606.ENSP00000302530,9606.ENSP00000303398,9606.ENSP00000313950,9606.ENSP00000318966,9606.ENSP00000320147,9606.ENSP00000321656,9606.ENSP00000326804,…	AURKA,SYF2,GLTSCR2,CCNB1,TOPBP1,CDK2,RB1,EGFR,BUB1B,FANCD2,PLK1,BIRC5,BUB1,MTBP,AURKB,PINX1,EZH2,CDC25C,CUL1,SMAD3,BLM,ZNF830,CENPF,CDC73,BUB3,TTK,ORC1,CDC20,MDC1,ZNF207,CDK1,PNPT1,HRAS,TOP2A,PPP2R5C,NLE1,GTSE1,BRCA1
GO Process	GO:1903046	Meiotic cell cycle process	25	165	0.4	0.0022	9606.ENSP00000216911,9606.ENSP00000244869,9606.ENSP00000257934,9606.ENSP00000262794,9606.ENSP00000263753,9606.ENSP00000271452,9606.ENSP00000287598,9606.ENSP00000287647,9606.ENSP00000300093,9606.ENSP00000302530,9606.ENSP00000307183,9606.ENSP00000317039,9606.ENSP00000325017,9606.ENSP00000329466,9606.ENSP00000336606,9606.ENSP00000349961,9606.ENSP00000350447,9606.ENSP00000356379,9606.ENSP00000358813,…	AURKA,EREG,ESPL1,MOV10L1,SGOL1,NUF2,BUB1B,FANCD2,PLK1,BUB1,ING2,RMI1,NCAPD2,SIRT7,RAD54B,SMC4,SGOL2,ASPM,TTK,NDC1,FANCA,INCENP,SUN1,TOP2A,NCAPD3
GO Process	GO:0051988	Regulation of attachment of spindle microtubules to kinetochore	7	13	0.96	0.0023	9606.ENSP00000249776,9606.ENSP00000256442,9606.ENSP00000313950,9606.ENSP00000323300,9606.ENSP00000355966,9606.ENSP00000376457,9606.ENSP00000404190	KNSTRN,CCNB1,AURKB,SPAG5,NEK2,ECT2,RACGAP1
GO Process	GO:0006606	Protein import into nucleus	18	97	0.49	0.0024	9606.ENSP00000229179,9606.ENSP00000231498,9606.ENSP00000245544,9606.ENSP00000254998,9606.ENSP00000261396,9606.ENSP00000295119,9606.ENSP00000310668,9606.ENSP00000316032,9606.ENSP00000328325,9606.ENSP00000336712,9606.ENSP00000344223,9606.ENSP00000345895,9606.ENSP00000361658,9606.ENSP00000378687,9606.ENSP00000420311,9606.ENSP00000438483,9606.ENSP00000444029,9606.ENSP00000481575	NUP107,NUP155,NUP85,NXT1,NUP133,NUP35,NUP93,NUP98,PTTG1IP,TNPO1,MBTPS1,NUP50,NUP188,POM121,RPL23,KPNA2,NUP153,POM121C
GO Process	GO:0051321	Meiotic cell cycle	30	220	0.36	0.0025	9606.ENSP00000216911,9606.ENSP00000244869,9606.ENSP00000257934,9606.ENSP00000262794,9606.ENSP00000263753,9606.ENSP00000266970,9606.ENSP00000271452,9606.ENSP00000287598,9606.ENSP00000287647,9606.ENSP00000300093,9606.ENSP00000302530,9606.ENSP00000307183,9606.ENSP00000317039,9606.ENSP00000325017,9606.ENSP00000329466,9606.ENSP00000336606,9606.ENSP00000349961,9606.ENSP00000350447,9606.ENSP00000355966,…	AURKA,EREG,ESPL1,MOV10L1,SGOL1,CDK2,NUF2,BUB1B,FANCD2,PLK1,BUB1,ING2,RMI1,NCAPD2,SIRT7,RAD54B,SMC4,SGOL2,NEK2,ASPM,BUB3,TTK,NDC1,FANCA,INCENP,SUN1,TOP2A,EXD1,NCAPD3,TOP3A
GO Process	GO:0009792	Embryo development ending in birth or egg hatching	66	660	0.22	0.0027	9606.ENSP00000005257,9606.ENSP00000198767,9606.ENSP00000216489,9606.ENSP00000228251,9606.ENSP00000230340,9606.ENSP00000233242,9606.ENSP00000235329,9606.ENSP00000236273,9606.ENSP00000247026,9606.ENSP00000248071,9606.ENSP00000252011,9606.ENSP00000256442,9606.ENSP00000261349,9606.ENSP00000261396,9606.ENSP00000261434,9606.ENSP00000261497,9606.ENSP00000261797,9606.ENSP00000262177,9606.ENSP00000262809,…	RALA,RRN3,ALKBH1,YBX3,BYSL,APOB,MFN2,SYF2,NSRP1,KLF2,DHX35,CCNB1,LRP6,NUP133,LIAS,USP22,NDST1,DNAJB6,ELL,ASF1B,EIF4A3,SLC39A3,EGFR,NPAT,CENPU,MYO1E,ANKRD11,CEBPB,FOSL1,RRP7A,NKX2-5,SMAD3,RNASEH2B,RTN4,RPS7,RBPJ,MAFF,GATA2,XAB2,EPHA2,ZNF830,FLVCR1,NEK2,SLC30A1,KLHL12,KIF20B,YBX1,SDC4,DKK1,EIF2S2,TCOF1,BCOR,NR2F2,BRD2,NOLC1,SMPD4,NCAPG2,MBD3,NLE1,RPL7L1,BRCA1,WDR74,CELF1,EMG1,FBLL1,MTHFD1L
GO Process	GO:0030150	Protein import into mitochondrial matrix	8	19	0.85	0.0027	9606.ENSP00000270538,9606.ENSP00000315693,9606.ENSP00000329558,9606.ENSP00000356256,9606.ENSP00000368523,9606.ENSP00000379999,9606.ENSP00000410339,9606.ENSP00000464522	TIMM44,PAM16,GRPEL2,TIMM17A,DNAJC15,TIMM17B,TOMM40,TIMM23
GO Process	GO:0031325	Positive regulation of cellular metabolic process	256	3413	0.1	0.0027	9606.ENSP00000198767,9606.ENSP00000199320,9606.ENSP00000199814,9606.ENSP00000216117,9606.ENSP00000216190,9606.ENSP00000216297,9606.ENSP00000216484,9606.ENSP00000216911,9606.ENSP00000217372,9606.ENSP00000218224,9606.ENSP00000219905,9606.ENSP00000220849,9606.ENSP00000221132,9606.ENSP00000222693,9606.ENSP00000225296,9606.ENSP00000225792,9606.ENSP00000228251,9606.ENSP00000230122,9606.ENSP00000234170,…	RRN3,DIMT1,RBM22,HMOX1,EIF3D,SUPT16H,SPTLC2,AURKA,CDK5RAP1,PQBP1,MGA,EIF3E,TNFRSF10A,CAV2,DHX33,DDX5,YBX3,ZBTB24,CEBPZ,MFN2,FASTKD2,RIF1,EREG,NUP85,GLTSCR2,DLGAP5,KLF2,FXR2,EAPP,KLF16,DHX29,EIF2S3,NOL11,FUS,SMARCC1,GRSF1,KRAS,CCNB1,CDK7,SLC38A2,ESPL1,KAT7,DCUN1D5,MNAT1,LRP6,USP22,ICE2,SCARB1,NDST1,CCNT1,KMT2C,ELL,SMARCB1,EED,MED26,CD81,UBE2S,GPBP1,GTF2H1,PRPF6,CDK2,RB1,EIF4A3,PRDM15,CCNA2,NAF1,AB…
GO Process	GO:0050685	Positive regulation of mrna processing	10	32	0.72	0.0027	9606.ENSP00000256442,9606.ENSP00000316032,9606.ENSP00000318195,9606.ENSP00000356405,9606.ENSP00000359645,9606.ENSP00000365950,9606.ENSP00000417078,9606.ENSP00000432083,9606.ENSP00000446099,9606.ENSP00000466897	CCNB1,NUP98,NCL,CDC73,RBMX,RBM3,DHX36,HSPA8,RBMXL1,CIRBP
GO Process	GO:0051649	Establishment of localization in cell	187	2375	0.12	0.003	9606.ENSP00000009041,9606.ENSP00000160827,9606.ENSP00000216416,9606.ENSP00000222247,9606.ENSP00000223641,9606.ENSP00000225430,9606.ENSP00000225567,9606.ENSP00000229179,9606.ENSP00000231498,9606.ENSP00000233575,9606.ENSP00000235329,9606.ENSP00000241502,9606.ENSP00000242776,9606.ENSP00000243253,9606.ENSP00000244020,9606.ENSP00000245544,9606.ENSP00000247191,9606.ENSP00000247225,9606.ENSP00000254998,…	STARD3NL,KIF22,CNIH1,RPL18A,SEC61B,RPL19,GOSR2,NUP107,NUP155,SNX17,MFN2,FYTTD1,DDX39A,SEC61A1,SRSF6,NUP85,DLGAP5,SGPP1,NXT1,CCNB1,ARL8B,ESPL1,NUPL2,SRSF1,RPL35,KIF23,SYT1,LRP6,NUP133,NDC80,RPL8,SPCS2,MLPH,CASC3,ATP6V0A1,SSR3,RAB7A,LSG1,EIF4A3,GEMIN7,C19orf52,TIMM44,NUF2,RHOB,RPL37,CDCA5,LPCAT1,TOMM70A,GEMIN5,NUP205,PRKAG2,MYO1E,NUP35,NPM1,SLU7,AP5Z1,NOL6,PLK1,BIRC5,PA2G4,ARL6IP1,CANT1,RPL13,GLE1,…
GO Process	GO:0070585	Protein localization to mitochondrion	16	81	0.52	0.0031	9606.ENSP00000235329,9606.ENSP00000270502,9606.ENSP00000270538,9606.ENSP00000284320,9606.ENSP00000290573,9606.ENSP00000315693,9606.ENSP00000320236,9606.ENSP00000329558,9606.ENSP00000356256,9606.ENSP00000368523,9606.ENSP00000369127,9606.ENSP00000370808,9606.ENSP00000378040,9606.ENSP00000379999,9606.ENSP00000410339,9606.ENSP00000464522	MFN2,C19orf52,TIMM44,TOMM70A,HK2,PAM16,TIMM22,GRPEL2,TIMM17A,DNAJC15,DNAJA1,SLC25A6,BAD,TIMM17B,TOMM40,TIMM23
GO Process	GO:0034501	Protein localization to kinetochore	7	14	0.92	0.0032	9606.ENSP00000303398,9606.ENSP00000313950,9606.ENSP00000325290,9606.ENSP00000335463,9606.ENSP00000357858,9606.ENSP00000358813,9606.ENSP00000378699	MTBP,AURKB,GSG2,CASC5,BUB3,TTK,CDK1
GO Process	GO:0034502	Protein localization to chromosome	14	64	0.56	0.0032	9606.ENSP00000267163,9606.ENSP00000292616,9606.ENSP00000300093,9606.ENSP00000303398,9606.ENSP00000306999,9606.ENSP00000313950,9606.ENSP00000318966,9606.ENSP00000320147,9606.ENSP00000325290,9606.ENSP00000335463,9606.ENSP00000343741,9606.ENSP00000357858,9606.ENSP00000358813,9606.ENSP00000378699	RB1,LRWD1,PLK1,MTBP,ESCO2,AURKB,PINX1,EZH2,GSG2,CASC5,ATR,BUB3,TTK,CDK1
GO Process	GO:0045839	Negative regulation of mitotic nuclear division	11	40	0.66	0.0032	9606.ENSP00000287598,9606.ENSP00000300093,9606.ENSP00000301633,9606.ENSP00000302530,9606.ENSP00000303398,9606.ENSP00000313950,9606.ENSP00000355922,9606.ENSP00000357858,9606.ENSP00000358813,9606.ENSP00000361540,9606.ENSP00000378165	BUB1B,PLK1,BIRC5,BUB1,MTBP,AURKB,CENPF,BUB3,TTK,CDC20,ZNF207
GO Process	GO:1901836	Regulation of transcription of nucleolar large rrna by rna polymerase i	7	14	0.92	0.0032	9606.ENSP00000246802,9606.ENSP00000253247,9606.ENSP00000263121,9606.ENSP00000318195,9606.ENSP00000329466,9606.ENSP00000387365,9606.ENSP00000395654	GLTSCR2,NOL11,SMARCB1,NCL,SIRT7,PWP1,SMARCA4
GO Process	GO:0006370	7-methylguanosine mRNA capping	10	33	0.71	0.0033	9606.ENSP00000256443,9606.ENSP00000256897,9606.ENSP00000259895,9606.ENSP00000261245,9606.ENSP00000265963,9606.ENSP00000285398,9606.ENSP00000324124,9606.ENSP00000340823,9606.ENSP00000377969,9606.ENSP00000445162	CDK7,CCNH,GTF2H4,MNAT1,GTF2H1,ERCC3,POLR2L,GTF2F2,GTF2F1,GTF2H3
GO Process	GO:0006626	Protein targeting to mitochondrion	13	56	0.59	0.0034	9606.ENSP00000235329,9606.ENSP00000270502,9606.ENSP00000270538,9606.ENSP00000284320,9606.ENSP00000315693,9606.ENSP00000320236,9606.ENSP00000329558,9606.ENSP00000356256,9606.ENSP00000368523,9606.ENSP00000370808,9606.ENSP00000379999,9606.ENSP00000410339,9606.ENSP00000464522	MFN2,C19orf52,TIMM44,TOMM70A,PAM16,TIMM22,GRPEL2,TIMM17A,DNAJC15,SLC25A6,TIMM17B,TOMM40,TIMM23
GO Process	GO:0043009	Chordate embryonic development	64	640	0.22	0.0034	9606.ENSP00000005257,9606.ENSP00000198767,9606.ENSP00000216489,9606.ENSP00000228251,9606.ENSP00000230340,9606.ENSP00000233242,9606.ENSP00000235329,9606.ENSP00000236273,9606.ENSP00000247026,9606.ENSP00000248071,9606.ENSP00000252011,9606.ENSP00000256442,9606.ENSP00000261349,9606.ENSP00000261396,9606.ENSP00000261434,9606.ENSP00000261797,9606.ENSP00000262177,9606.ENSP00000262809,9606.ENSP00000263382,…	RALA,RRN3,ALKBH1,YBX3,BYSL,APOB,MFN2,SYF2,NSRP1,KLF2,DHX35,CCNB1,LRP6,NUP133,LIAS,NDST1,DNAJB6,ELL,ASF1B,EIF4A3,SLC39A3,EGFR,NPAT,CENPU,MYO1E,ANKRD11,CEBPB,FOSL1,RRP7A,NKX2-5,SMAD3,RNASEH2B,RTN4,RPS7,RBPJ,MAFF,GATA2,XAB2,EPHA2,ZNF830,FLVCR1,NEK2,SLC30A1,KLHL12,KIF20B,YBX1,SDC4,DKK1,EIF2S2,TCOF1,BCOR,NR2F2,BRD2,NOLC1,SMPD4,NCAPG2,MBD3,NLE1,RPL7L1,BRCA1,WDR74,EMG1,FBLL1,MTHFD1L
GO Process	GO:1901992	Positive regulation of mitotic cell cycle phase transition	16	82	0.51	0.0034	9606.ENSP00000247191,9606.ENSP00000256442,9606.ENSP00000257934,9606.ENSP00000267163,9606.ENSP00000275493,9606.ENSP00000275517,9606.ENSP00000301633,9606.ENSP00000303398,9606.ENSP00000308546,9606.ENSP00000321656,9606.ENSP00000378699,9606.ENSP00000382840,9606.ENSP00000394394,9606.ENSP00000405726,9606.ENSP00000416255,9606.ENSP00000434614	DLGAP5,CCNB1,ESPL1,RB1,EGFR,CDCA5,BIRC5,MTBP,MEPCE,CDC25C,CDK1,DDX3X,ANAPC7,CDC45,EIF4G1,CDC27
GO Process	GO:0031570	DNA integrity checkpoint	23	151	0.41	0.0038	9606.ENSP00000216911,9606.ENSP00000236273,9606.ENSP00000246802,9606.ENSP00000256442,9606.ENSP00000260810,9606.ENSP00000266970,9606.ENSP00000287647,9606.ENSP00000300093,9606.ENSP00000321656,9606.ENSP00000343741,9606.ENSP00000347232,9606.ENSP00000348089,9606.ENSP00000354518,9606.ENSP00000355961,9606.ENSP00000360623,9606.ENSP00000365588,9606.ENSP00000366434,9606.ENSP00000378699,9606.ENSP00000405726,…	AURKA,SYF2,GLTSCR2,CCNB1,TOPBP1,CDK2,FANCD2,PLK1,CDC25C,ATR,BLM,ERCC6,ZNF830,INTS7,ORC1,MDC1,UIMC1,CDK1,CDC45,TOP2A,PPP2R5C,GTSE1,BRCA1
GO Process	GO:0072655	Establishment of protein localization to mitochondrion	15	74	0.53	0.0038	9606.ENSP00000235329,9606.ENSP00000270502,9606.ENSP00000270538,9606.ENSP00000284320,9606.ENSP00000290573,9606.ENSP00000315693,9606.ENSP00000320236,9606.ENSP00000329558,9606.ENSP00000356256,9606.ENSP00000368523,9606.ENSP00000370808,9606.ENSP00000378040,9606.ENSP00000379999,9606.ENSP00000410339,9606.ENSP00000464522	MFN2,C19orf52,TIMM44,TOMM70A,HK2,PAM16,TIMM22,GRPEL2,TIMM17A,DNAJC15,SLC25A6,BAD,TIMM17B,TOMM40,TIMM23
GO Process	GO:0043488	Regulation of mrna stability	26	183	0.38	0.0039	9606.ENSP00000221233,9606.ENSP00000228251,9606.ENSP00000236980,9606.ENSP00000250113,9606.ENSP00000254108,9606.ENSP00000265564,9606.ENSP00000296930,9606.ENSP00000313007,9606.ENSP00000315476,9606.ENSP00000323046,9606.ENSP00000328848,9606.ENSP00000336712,9606.ENSP00000358635,9606.ENSP00000359939,9606.ENSP00000361433,9606.ENSP00000361626,9606.ENSP00000361949,9606.ENSP00000362918,9606.ENSP00000368984,…	EXOSC5,YBX3,FASTKD2,FXR2,FUS,EXOSC7,NPM1,PABPC1,EXOSC4,EXOSC3,RBM10,TNPO1,SYNCRIP,EXOSC1,EXOSC2,YBX1,PABPC4,YTHDF2,EXOSC9,EXOSC8,PAPD5,EXOSC6,EIF4G1,DHX36,HSPA8,CIRBP
GO Process	GO:0140013	Meiotic nuclear division	23	152	0.4	0.0041	9606.ENSP00000216911,9606.ENSP00000244869,9606.ENSP00000257934,9606.ENSP00000262794,9606.ENSP00000263753,9606.ENSP00000271452,9606.ENSP00000287598,9606.ENSP00000287647,9606.ENSP00000300093,9606.ENSP00000302530,9606.ENSP00000307183,9606.ENSP00000317039,9606.ENSP00000329466,9606.ENSP00000336606,9606.ENSP00000349961,9606.ENSP00000350447,9606.ENSP00000356379,9606.ENSP00000358813,9606.ENSP00000360483,…	AURKA,EREG,ESPL1,MOV10L1,SGOL1,NUF2,BUB1B,FANCD2,PLK1,BUB1,ING2,RMI1,SIRT7,RAD54B,SMC4,SGOL2,ASPM,TTK,NDC1,FANCA,INCENP,SUN1,TOP2A
GO Process	GO:2001252	Positive regulation of chromosome organization	26	184	0.37	0.0042	9606.ENSP00000215862,9606.ENSP00000243326,9606.ENSP00000247191,9606.ENSP00000256442,9606.ENSP00000257934,9606.ENSP00000259021,9606.ENSP00000263121,9606.ENSP00000263360,9606.ENSP00000267163,9606.ENSP00000274054,9606.ENSP00000307183,9606.ENSP00000313950,9606.ENSP00000343741,9606.ENSP00000352516,9606.ENSP00000354957,9606.ENSP00000355966,9606.ENSP00000359321,9606.ENSP00000380557,9606.ENSP00000384048,…	MORC2,RIF1,DLGAP5,CCNB1,ESPL1,KAT7,SMARCB1,EED,RB1,NAF1,ING2,AURKB,ATR,DNMT1,SMC5,NEK2,MTF2,AKAP8L,PAXIP1,ANAPC7,GNL3,DHX36,BRCA1,SSBP1,CDC27,PHF19
GO Process	GO:0006357	Regulation of transcription by rna polymerase ii	172	2172	0.12	0.0043	9606.ENSP00000216117,9606.ENSP00000216297,9606.ENSP00000219905,9606.ENSP00000225792,9606.ENSP00000228251,9606.ENSP00000230122,9606.ENSP00000234170,9606.ENSP00000234296,9606.ENSP00000243326,9606.ENSP00000246802,9606.ENSP00000247191,9606.ENSP00000248071,9606.ENSP00000250454,9606.ENSP00000250916,9606.ENSP00000252542,9606.ENSP00000252674,9606.ENSP00000254108,9606.ENSP00000254480,9606.ENSP00000256443,…	HMOX1,SUPT16H,MGA,DDX5,YBX3,ZBTB24,CEBPZ,ORC2,RIF1,GLTSCR2,DLGAP5,KLF2,EAPP,KLF16,SAFB2,MLLT1,FUS,SMARCC1,CDK7,CCNH,EPC2,KAT7,GTF2H4,MNAT1,LRP6,CCNT1,KMT2C,SMURF2,ELL,SMARCB1,EED,MED26,CD81,GTF2H1,PRPF6,CDK2,RB1,PRDM15,ABT1,PHIP,EGFR,MTA2,ZSCAN1,SMARCA5,MED7,SCAF4,ATAD2,ZNF281,SNIP1,NPM1,CAPRIN2,PLK1,THAP11,CEBPB,MEPCE,CBX2,ZBTB21,FOSL1,RBM14,PTPN2,AURKB,SUZ12,NOC2L,NCL,EZH2,ZBTB2,MED14,SMARCE1,M…
GO Process	GO:0006446	Regulation of translational initiation	15	75	0.53	0.0043	9606.ENSP00000216489,9606.ENSP00000216554,9606.ENSP00000220849,9606.ENSP00000251636,9606.ENSP00000256383,9606.ENSP00000281141,9606.ENSP00000296930,9606.ENSP00000308622,9606.ENSP00000354125,9606.ENSP00000362918,9606.ENSP00000375730,9606.ENSP00000382840,9606.ENSP00000386894,9606.ENSP00000416255,9606.ENSP00000433664	ALKBH1,EIF5,EIF3E,DHX29,EIF2S1,CDC123,NPM1,GLE1,EIF3B,YTHDF2,RPL13A,DDX3X,RBM4,EIF4G1,EIF4G2
GO Process	GO:0045840	Positive regulation of mitotic nuclear division	13	58	0.57	0.0044	9606.ENSP00000216911,9606.ENSP00000244869,9606.ENSP00000247191,9606.ENSP00000257934,9606.ENSP00000267163,9606.ENSP00000275034,9606.ENSP00000275517,9606.ENSP00000301633,9606.ENSP00000313950,9606.ENSP00000354957,9606.ENSP00000394394,9606.ENSP00000434614,9606.ENSP00000453403	AURKA,EREG,DLGAP5,ESPL1,RB1,PHIP,CDCA5,BIRC5,AURKB,SMC5,ANAPC7,CDC27,NUSAP1
GO Process	GO:0048522	Positive regulation of cellular process	392	5579	0.07	0.0044	9606.ENSP00000005257,9606.ENSP00000175506,9606.ENSP00000198767,9606.ENSP00000199320,9606.ENSP00000199814,9606.ENSP00000215862,9606.ENSP00000216117,9606.ENSP00000216190,9606.ENSP00000216297,9606.ENSP00000216484,9606.ENSP00000216911,9606.ENSP00000217244,9606.ENSP00000217372,9606.ENSP00000218224,9606.ENSP00000219905,9606.ENSP00000220849,9606.ENSP00000221132,9606.ENSP00000222693,9606.ENSP00000225296,…	RALA,ASNS,RRN3,DIMT1,RBM22,MORC2,HMOX1,EIF3D,SUPT16H,SPTLC2,AURKA,CSNK2A1,CDK5RAP1,PQBP1,MGA,EIF3E,TNFRSF10A,CAV2,DHX33,DDX5,YBX3,GOLT1B,ZBTB24,APOB,CEBPZ,MFN2,SYF2,FASTKD2,FAM98A,RIF1,SRSF6,EREG,NUP85,GLTSCR2,DDX49,DLGAP5,KLF2,AAMP,CDC42EP1,FXR2,PARP2,EAPP,KLF16,DHX29,EIF2S3,NOL11,FUS,SMARCC1,GRSF1,KRAS,EIF2S1,CCNB1,CDK7,SLC38A2,ESPL1,DDX56,KAT7,GTF2H4,DCUN1D5,KIF23,SYT1,MNAT1,LRP6,USP22,ICE2,ND…
GO Process	GO:0048518	Positive regulation of biological process	425	6112	0.07	0.0046	9606.ENSP00000005257,9606.ENSP00000175506,9606.ENSP00000198767,9606.ENSP00000199320,9606.ENSP00000199814,9606.ENSP00000215862,9606.ENSP00000216117,9606.ENSP00000216190,9606.ENSP00000216297,9606.ENSP00000216484,9606.ENSP00000216911,9606.ENSP00000217244,9606.ENSP00000217372,9606.ENSP00000218224,9606.ENSP00000219905,9606.ENSP00000220849,9606.ENSP00000221132,9606.ENSP00000222693,9606.ENSP00000225296,…	RALA,ASNS,RRN3,DIMT1,RBM22,MORC2,HMOX1,EIF3D,SUPT16H,SPTLC2,AURKA,CSNK2A1,CDK5RAP1,PQBP1,MGA,EIF3E,TNFRSF10A,CAV2,DHX33,DDX5,PANX1,YBX3,POLR3B,GOLT1B,ZBTB24,APOB,CEBPZ,MFN2,SYF2,FASTKD2,FAM98A,RIF1,SRSF6,EREG,NUP85,GLTSCR2,DDX49,DLGAP5,KLF2,AAMP,CDC42EP1,FXR2,PARP2,EAPP,KLF16,DHX29,EIF2S3,NOL11,FUS,SMARCC1,GRSF1,KRAS,EIF2S1,CCNB1,CDK7,SLC38A2,ESPL1,DDX56,KAT7,GTF2H4,DCUN1D5,KIF23,SYT1,MNAT1,LRP6,…
GO Process	GO:1901991	Negative regulation of mitotic cell cycle phase transition	29	219	0.35	0.0048	9606.ENSP00000216911,9606.ENSP00000236273,9606.ENSP00000246802,9606.ENSP00000256442,9606.ENSP00000260810,9606.ENSP00000266970,9606.ENSP00000267163,9606.ENSP00000287598,9606.ENSP00000300093,9606.ENSP00000301633,9606.ENSP00000302530,9606.ENSP00000313950,9606.ENSP00000318966,9606.ENSP00000320147,9606.ENSP00000321656,9606.ENSP00000326804,9606.ENSP00000347232,9606.ENSP00000354518,9606.ENSP00000355922,…	AURKA,SYF2,GLTSCR2,CCNB1,TOPBP1,CDK2,RB1,BUB1B,PLK1,BIRC5,BUB1,AURKB,PINX1,EZH2,CDC25C,CUL1,BLM,ZNF830,CENPF,CDC73,BUB3,TTK,ORC1,CDC20,ZNF207,CDK1,PPP2R5C,GTSE1,BRCA1
GO Process	GO:0051052	Regulation of dna metabolic process	41	360	0.28	0.0051	9606.ENSP00000243326,9606.ENSP00000254108,9606.ENSP00000259021,9606.ENSP00000264233,9606.ENSP00000266970,9606.ENSP00000274054,9606.ENSP00000275493,9606.ENSP00000281701,9606.ENSP00000290130,9606.ENSP00000296930,9606.ENSP00000298139,9606.ENSP00000313171,9606.ENSP00000313950,9606.ENSP00000315693,9606.ENSP00000318966,9606.ENSP00000323046,9606.ENSP00000329466,9606.ENSP00000338573,9606.ENSP00000343741,…	RIF1,FUS,KAT7,POLQ,CDK2,NAF1,EGFR,NVL,MIS18A,NPM1,WRN,ATAD5,AURKB,PAM16,PINX1,EXOSC3,SIRT7,GNL3L,ATR,BLM,ERCC6,MCRS1,TFRC,NEK2,MB21D1,RLF,EXOSC10,UIMC1,RFC3,WHSC1,TRIP12,RFC4,PAXIP1,GNL3,PAPD5,EXOSC6,MBD3,DHX36,BRCA1,KPNA2,MYC
GO Process	GO:0010389	Regulation of g2/m transition of mitotic cell cycle	27	198	0.36	0.0052	9606.ENSP00000216911,9606.ENSP00000236273,9606.ENSP00000246802,9606.ENSP00000253669,9606.ENSP00000256442,9606.ENSP00000260810,9606.ENSP00000266970,9606.ENSP00000300093,9606.ENSP00000300403,9606.ENSP00000313950,9606.ENSP00000318966,9606.ENSP00000321656,9606.ENSP00000326804,9606.ENSP00000337623,9606.ENSP00000343818,9606.ENSP00000344314,9606.ENSP00000347232,9606.ENSP00000354518,9606.ENSP00000355922,…	AURKA,SYF2,GLTSCR2,HAUS8,CCNB1,TOPBP1,CDK2,PLK1,TPX2,AURKB,PINX1,CDC25C,CUL1,RNASEH2B,CDK5RAP2,OFD1,BLM,ZNF830,CENPF,NEK2,KIF14,ORC1,HMMR,CDK1,CSNK1E,BRCA1,CKAP5
GO Process	GO:0033260	Nuclear dna replication	11	43	0.63	0.0053	9606.ENSP00000216367,9606.ENSP00000257789,9606.ENSP00000313171,9606.ENSP00000322570,9606.ENSP00000354518,9606.ENSP00000363286,9606.ENSP00000368349,9606.ENSP00000369411,9606.ENSP00000376272,9606.ENSP00000405726,9606.ENSP00000484105	POLE2,ORC3,ATAD5,POLE,ZNF830,POLE3,POLA1,RFC3,RFC4,CDC45,PRIM2
GO Process	GO:0070317	Negative regulation of g0 to g1 transition	11	43	0.63	0.0053	9606.ENSP00000216237,9606.ENSP00000219905,9606.ENSP00000263360,9606.ENSP00000316578,9606.ENSP00000320147,9606.ENSP00000336687,9606.ENSP00000353770,9606.ENSP00000358862,9606.ENSP00000370936,9606.ENSP00000417980,9606.ENSP00000418960	L3MBTL2,MGA,EED,SUZ12,EZH2,CBX3,RRM2,PCGF6,E2F6,EHMT1,BRCA1
GO Process	GO:0007076	Mitotic chromosome condensation	7	16	0.87	0.0058	9606.ENSP00000275517,9606.ENSP00000325017,9606.ENSP00000349961,9606.ENSP00000380557,9606.ENSP00000433681,9606.ENSP00000453403,9606.ENSP00000467141	CDCA5,NCAPD2,SMC4,AKAP8L,NCAPD3,NUSAP1,TTN
GO Process	GO:0043968	Histone h2a acetylation	7	16	0.87	0.0058	9606.ENSP00000312244,9606.ENSP00000320566,9606.ENSP00000352925,9606.ENSP00000362166,9606.ENSP00000367024,9606.ENSP00000374213,9606.ENSP00000394417	MSL3,ING3,TRRAP,MEAF6,NAA40,EP400,MORF4L2
GO Process	GO:0044839	Cell cycle g2/m phase transition	21	136	0.41	0.0059	9606.ENSP00000216911,9606.ENSP00000253669,9606.ENSP00000256442,9606.ENSP00000256443,9606.ENSP00000256897,9606.ENSP00000261245,9606.ENSP00000262300,9606.ENSP00000266970,9606.ENSP00000274026,9606.ENSP00000298048,9606.ENSP00000300093,9606.ENSP00000301633,9606.ENSP00000321656,9606.ENSP00000326804,9606.ENSP00000343818,9606.ENSP00000344314,9606.ENSP00000355966,9606.ENSP00000378699,9606.ENSP00000380044,…	AURKA,HAUS8,CCNB1,CDK7,CCNH,MNAT1,PKMYT1,CDK2,CCNA2,MELK,PLK1,BIRC5,CDC25C,CUL1,CDK5RAP2,OFD1,NEK2,CDK1,CSNK1E,AKAP8L,CKAP5
GO Process	GO:1901566	Organonitrogen compound biosynthetic process	114	1346	0.15	0.0064	9606.ENSP00000035307,9606.ENSP00000175506,9606.ENSP00000216190,9606.ENSP00000216484,9606.ENSP00000216554,9606.ENSP00000217244,9606.ENSP00000220849,9606.ENSP00000222247,9606.ENSP00000225296,9606.ENSP00000225430,9606.ENSP00000233242,9606.ENSP00000239891,9606.ENSP00000247225,9606.ENSP00000251636,9606.ENSP00000253039,9606.ENSP00000253686,9606.ENSP00000256383,9606.ENSP00000257770,9606.ENSP00000259469,…	CHPF2,ASNS,EIF3D,SPTLC2,EIF5,CSNK2A1,EIF3E,RPL18A,DHX33,RPL19,APOB,ALG5,SGPP1,DHX29,EIF2S3,MRPS25,EIF2S1,NT5E,RPL35,RSL24D1,COX10,NDST1,EIF3J,RPL8,CERS2,RPL37,EGFR,LPCAT1,GEMIN5,ZDHHC5,PRKAG2,PDF,EIF4A1,CKB,CHST14,CANT1,RPL13,RPL15,PABPC1,POMK,ABCC5,STARD7,RPS7,RPL7,SERINC3,PYCR2,MRRF,GPT2,RPL3,RPL27A,RPL21,RPL22,GOLGA7,ZDHHC14,DHDDS,EIF3B,PTPLA,MPC2,UCK2,NUS1,MRPS2,RPL7A,SDC4,PABPC4,MRPS16,CHST3…
GO Process	GO:1901988	Negative regulation of cell cycle phase transition	30	235	0.33	0.0065	9606.ENSP00000216911,9606.ENSP00000236273,9606.ENSP00000246802,9606.ENSP00000256442,9606.ENSP00000260810,9606.ENSP00000266970,9606.ENSP00000267163,9606.ENSP00000287598,9606.ENSP00000300093,9606.ENSP00000301633,9606.ENSP00000302530,9606.ENSP00000313950,9606.ENSP00000318966,9606.ENSP00000320147,9606.ENSP00000321656,9606.ENSP00000326804,9606.ENSP00000347232,9606.ENSP00000354518,9606.ENSP00000355922,…	AURKA,SYF2,GLTSCR2,CCNB1,TOPBP1,CDK2,RB1,BUB1B,PLK1,BIRC5,BUB1,AURKB,PINX1,EZH2,CDC25C,CUL1,BLM,ZNF830,CENPF,CDC73,BUB3,TTK,ORC1,CDC20,UIMC1,ZNF207,CDK1,PPP2R5C,GTSE1,BRCA1
GO Process	GO:0031329	Regulation of cellular catabolic process	80	875	0.19	0.007	9606.ENSP00000216117,9606.ENSP00000216484,9606.ENSP00000216911,9606.ENSP00000217244,9606.ENSP00000221233,9606.ENSP00000228251,9606.ENSP00000235329,9606.ENSP00000236980,9606.ENSP00000237536,9606.ENSP00000246802,9606.ENSP00000247003,9606.ENSP00000247191,9606.ENSP00000250113,9606.ENSP00000254108,9606.ENSP00000254480,9606.ENSP00000254799,9606.ENSP00000257934,9606.ENSP00000261693,9606.ENSP00000262187,…	HMOX1,SPTLC2,AURKA,CSNK2A1,EXOSC5,YBX3,MFN2,FASTKD2,SOGA1,GLTSCR2,DDX49,DLGAP5,FXR2,FUS,SMARCC1,GRSF1,ESPL1,SCARB1,RHEB,CD81,ATP6V0A1,EXOSC7,RB1,C18orf8,NAF1,PRKAG2,HK2,NPM1,DAGLB,PLK1,NLRP6,PABPC1,CLU,EXOSC4,PAM16,EXOSC3,PTTG1IP,RBM10,DHX34,TNPO1,RPS7,CAV1,KAT5,ANXA2,TRIM13,TMEM259,MCL1,SYNCRIP,BAG2,EXOSC1,EXOSC2,CDC20,YBX1,PABPC4,YTHDF2,RPL11,EXOSC9,AK6,EXOSC8,BAD,TNRC6A,CSNK1E,ANAPC7,SENP1,PAP…
GO Process	GO:0061640	Cytoskeleton-dependent cytokinesis	17	98	0.46	0.007	9606.ENSP00000257934,9606.ENSP00000260363,9606.ENSP00000265748,9606.ENSP00000272233,9606.ENSP00000300093,9606.ENSP00000301633,9606.ENSP00000313950,9606.ENSP00000360540,9606.ENSP00000363524,9606.ENSP00000367276,9606.ENSP00000369614,9606.ENSP00000376457,9606.ENSP00000377793,9606.ENSP00000378295,9606.ENSP00000378356,9606.ENSP00000404190,9606.ENSP00000453403	ESPL1,KIF23,ANLN,RHOB,PLK1,BIRC5,AURKB,CEP55,KIF4A,CKAP2,CNTROB,ECT2,PRC1,INCENP,KIF20A,RACGAP1,NUSAP1
GO Process	GO:0032786	Positive regulation of dna-templated transcription, elongation	9	30	0.7	0.0074	9606.ENSP00000216297,9606.ENSP00000250454,9606.ENSP00000259021,9606.ENSP00000261900,9606.ENSP00000262809,9606.ENSP00000340823,9606.ENSP00000348089,9606.ENSP00000356405,9606.ENSP00000377969	SUPT16H,EAPP,KAT7,CCNT1,ELL,GTF2F2,ERCC6,CDC73,GTF2F1
GO Process	GO:0006302	Double-strand break repair	27	204	0.35	0.0078	9606.ENSP00000243326,9606.ENSP00000250416,9606.ENSP00000264233,9606.ENSP00000275517,9606.ENSP00000287647,9606.ENSP00000297562,9606.ENSP00000298139,9606.ENSP00000306999,9606.ENSP00000317039,9606.ENSP00000336606,9606.ENSP00000340330,9606.ENSP00000347232,9606.ENSP00000348089,9606.ENSP00000354957,9606.ENSP00000355077,9606.ENSP00000355205,9606.ENSP00000365588,9606.ENSP00000366434,9606.ENSP00000367440,…	RIF1,PARP2,POLQ,CDCA5,FANCD2,AP5Z1,WRN,ESCO2,RMI1,RAD54B,KAT5,BLM,ERCC6,SMC5,NSMCE1,INO80,MDC1,UIMC1,TDP2,POLA1,WHSC1,PAXIP1,TONSL,CDC45,BRCA1,KDM2A,RECQL4
GO Process	GO:0006109	Regulation of carbohydrate metabolic process	28	216	0.34	0.0082	9606.ENSP00000229179,9606.ENSP00000231498,9606.ENSP00000237536,9606.ENSP00000245544,9606.ENSP00000258742,9606.ENSP00000261396,9606.ENSP00000285968,9606.ENSP00000287878,9606.ENSP00000295119,9606.ENSP00000310668,9606.ENSP00000311857,9606.ENSP00000316032,9606.ENSP00000329466,9606.ENSP00000345895,9606.ENSP00000353025,9606.ENSP00000360483,9606.ENSP00000361658,9606.ENSP00000363574,9606.ENSP00000367721,…	NUP107,NUP155,SOGA1,NUP85,NUPL2,NUP133,NUP205,PRKAG2,NUP35,NUP93,PTPN2,NUP98,SIRT7,NUP50,FAM3C,NDC1,NUP188,EIF6,NUP160,BAD,POM121,RAE1,VIMP,SEH1L,ACN9,NUP153,NUP37,POM121C
GO Process	GO:0010639	Negative regulation of organelle organization	43	395	0.26	0.0084	9606.ENSP00000257934,9606.ENSP00000261245,9606.ENSP00000263121,9606.ENSP00000265062,9606.ENSP00000287394,9606.ENSP00000287598,9606.ENSP00000296930,9606.ENSP00000300093,9606.ENSP00000300403,9606.ENSP00000301633,9606.ENSP00000302530,9606.ENSP00000303398,9606.ENSP00000311747,9606.ENSP00000313950,9606.ENSP00000315130,9606.ENSP00000315693,9606.ENSP00000317992,9606.ENSP00000318966,9606.ENSP00000338573,…	ESPL1,MNAT1,SMARCB1,RAB7A,ATAD2,BUB1B,NPM1,PLK1,TPX2,BIRC5,BUB1,MTBP,RBM14,AURKB,CLU,PAM16,NOC2L,PINX1,GNL3L,CDK5RAP2,MCRS1,DNMT1,TFRC,CENPF,NEK2,BUB3,TTK,MTF2,CDC20,EXOSC10,CKAP2,BCOR,TRIP12,ZNF207,LIMA1,MPV17L,KDM5A,PAPD5,HIGD1A,HMGA1,PHLDB2,TOP2A,BRCA1
GO Process	GO:0007098	Centrosome cycle	15	81	0.49	0.0085	9606.ENSP00000216911,9606.ENSP00000253669,9606.ENSP00000260731,9606.ENSP00000263753,9606.ENSP00000266970,9606.ENSP00000296930,9606.ENSP00000300093,9606.ENSP00000343818,9606.ENSP00000355966,9606.ENSP00000369614,9606.ENSP00000378699,9606.ENSP00000418960,9606.ENSP00000428259,9606.ENSP00000432768,9606.ENSP00000441065	AURKA,HAUS8,KIF11,SGOL1,CDK2,NPM1,PLK1,CDK5RAP2,NEK2,CNTROB,CDK1,BRCA1,CETN3,CKAP5,SLC16A1
GO Process	GO:0006367	Transcription initiation from rna polymerase ii promoter	23	162	0.38	0.0088	9606.ENSP00000256442,9606.ENSP00000256443,9606.ENSP00000256897,9606.ENSP00000259895,9606.ENSP00000261245,9606.ENSP00000263390,9606.ENSP00000265963,9606.ENSP00000285398,9606.ENSP00000286317,9606.ENSP00000323720,9606.ENSP00000324124,9606.ENSP00000325612,9606.ENSP00000333275,9606.ENSP00000340823,9606.ENSP00000345206,9606.ENSP00000370193,9606.ENSP00000370938,9606.ENSP00000375942,9606.ENSP00000377969,…	CCNB1,CDK7,CCNH,GTF2H4,MNAT1,MED26,GTF2H1,ERCC3,MED7,MED14,POLR2L,MED16,NR2C1,GTF2F2,RBPJ,AK6,CDK8,TBP,GTF2F1,CDK1,GTF2H3,MED6,NR2C2
GO Process	GO:0016572	Histone phosphorylation	9	31	0.69	0.0089	9606.ENSP00000216911,9606.ENSP00000256442,9606.ENSP00000266970,9606.ENSP00000274026,9606.ENSP00000313950,9606.ENSP00000325290,9606.ENSP00000342434,9606.ENSP00000378295,9606.ENSP00000378699	AURKA,CCNB1,CDK2,CCNA2,AURKB,GSG2,BAZ1B,INCENP,CDK1
GO Process	GO:0000480	Endonucleolytic cleavage in 5-ets of tricistronic rrna transcript (ssu-rrna, 5.8s rrna, lsu-rrna)	5	7	1.08	0.0091	9606.ENSP00000261637,9606.ENSP00000274849,9606.ENSP00000344393,9606.ENSP00000371169,9606.ENSP00000405068	UTP20,ABT1,FCF1,RCL1,NOP14
GO Process	GO:0000972	Transcription-dependent tethering of rna polymerase ii gene dna at nuclear periphery	5	7	1.08	0.0091	9606.ENSP00000229179,9606.ENSP00000231498,9606.ENSP00000261396,9606.ENSP00000316032,9606.ENSP00000379182	NUP107,NUP155,NUP133,NUP98,RAE1
GO Process	GO:0044154	Histone h3-k14 acetylation	5	7	1.08	0.0091	9606.ENSP00000259021,9606.ENSP00000322142,9606.ENSP00000350267,9606.ENSP00000362166,9606.ENSP00000373340	KAT7,ING5,BRPF3,MEAF6,BRPF1
GO Process	GO:0061668	Mitochondrial ribosome assembly	5	7	1.08	0.0091	9606.ENSP00000236980,9606.ENSP00000287025,9606.ENSP00000360850,9606.ENSP00000405620,9606.ENSP00000469836	FASTKD2,MTERF3,MRPS2,DHX30,MPV17L2
GO Process	GO:0051255	Spindle midzone assembly	6	12	0.92	0.0092	9606.ENSP00000260363,9606.ENSP00000313950,9606.ENSP00000363524,9606.ENSP00000377793,9606.ENSP00000378295,9606.ENSP00000404190	KIF23,AURKB,KIF4A,PRC1,INCENP,RACGAP1
GO Process	GO:0006289	Nucleotide-excision repair	18	111	0.43	0.0094	9606.ENSP00000156471,9606.ENSP00000256443,9606.ENSP00000256897,9606.ENSP00000259895,9606.ENSP00000261245,9606.ENSP00000265963,9606.ENSP00000273541,9606.ENSP00000285398,9606.ENSP00000322570,9606.ENSP00000324124,9606.ENSP00000348089,9606.ENSP00000351137,9606.ENSP00000354518,9606.ENSP00000361918,9606.ENSP00000369411,9606.ENSP00000376272,9606.ENSP00000422907,9606.ENSP00000445162	AQR,CDK7,CCNH,GTF2H4,MNAT1,GTF2H1,ISY1,ERCC3,POLE,POLR2L,ERCC6,XAB2,ZNF830,PPIE,RFC3,RFC4,GTF2H2C,GTF2H3
GO Process	GO:0000380	Alternative mrna splicing, via spliceosome	7	18	0.81	0.0097	9606.ENSP00000218224,9606.ENSP00000225792,9606.ENSP00000244020,9606.ENSP00000258962,9606.ENSP00000297151,9606.ENSP00000388638,9606.ENSP00000434359	PQBP1,DDX5,SRSF6,SRSF1,SLU7,RBM17,PUF60
GO Process	GO:0051383	Kinetochore organization	7	18	0.81	0.0097	9606.ENSP00000261597,9606.ENSP00000271452,9606.ENSP00000283006,9606.ENSP00000349961,9606.ENSP00000355922,9606.ENSP00000377007,9606.ENSP00000379911	NDC80,NUF2,CENPH,SMC4,CENPF,CENPN,CENPK
GO Process	GO:0031023	Microtubule organizing center organization	16	92	0.46	0.0099	9606.ENSP00000216911,9606.ENSP00000253669,9606.ENSP00000260731,9606.ENSP00000263753,9606.ENSP00000266970,9606.ENSP00000296930,9606.ENSP00000300093,9606.ENSP00000311747,9606.ENSP00000343818,9606.ENSP00000355966,9606.ENSP00000369614,9606.ENSP00000378699,9606.ENSP00000418960,9606.ENSP00000428259,9606.ENSP00000432768,9606.ENSP00000441065	AURKA,HAUS8,KIF11,SGOL1,CDK2,NPM1,PLK1,RBM14,CDK5RAP2,NEK2,CNTROB,CDK1,BRCA1,CETN3,CKAP5,SLC16A1
GO Process	GO:0031124	mRNA 3-end processing	15	83	0.48	0.0104	9606.ENSP00000238714,9606.ENSP00000242776,9606.ENSP00000244020,9606.ENSP00000254799,9606.ENSP00000258962,9606.ENSP00000262577,9606.ENSP00000264645,9606.ENSP00000269349,9606.ENSP00000297151,9606.ENSP00000313007,9606.ENSP00000356405,9606.ENSP00000362820,9606.ENSP00000396995,9606.ENSP00000400646,9606.ENSP00000438527	PAPOLG,DDX39A,SRSF6,GRSF1,SRSF1,ZC3H3,CASC3,EIF4A3,SLU7,PABPC1,CDC73,SRSF3,PAPD5,PNPT1,ZC3H11A
GO Process	GO:1902680	Positive regulation of rna biosynthetic process	135	1671	0.13	0.0104	9606.ENSP00000198767,9606.ENSP00000216297,9606.ENSP00000218224,9606.ENSP00000219905,9606.ENSP00000225296,9606.ENSP00000230122,9606.ENSP00000234170,9606.ENSP00000245544,9606.ENSP00000247191,9606.ENSP00000248071,9606.ENSP00000250454,9606.ENSP00000250916,9606.ENSP00000253247,9606.ENSP00000254108,9606.ENSP00000254480,9606.ENSP00000256443,9606.ENSP00000259021,9606.ENSP00000261349,9606.ENSP00000261497,…	RRN3,SUPT16H,PQBP1,MGA,DHX33,ZBTB24,CEBPZ,NUP85,DLGAP5,KLF2,EAPP,KLF16,NOL11,FUS,SMARCC1,CDK7,KAT7,LRP6,USP22,ICE2,CCNT1,KMT2C,ELL,SMARCB1,MED26,CD81,GPBP1,GTF2H1,PRPF6,CDK2,RB1,PRDM15,CCNA2,ABT1,PHIP,EGFR,NPAT,MTA2,SMARCA5,MED7,ATAD2,ZNF281,UTP15,NPM1,CAPRIN2,CEBPB,ING2,MEPCE,FOSL1,RBM14,NFKBIB,WDR75,NUP98,NCL,TACC1,ING5,MED14,SMARCE1,MED16,NKX2-5,SIRT7,SMAD3,RRP1B,RHOG,KAT5,GTF2F2,CDK5RAP2,RBPJ…
GO Process	GO:0065007	Biological regulation	784	12171	0.03	0.0105	9606.ENSP00000003100,9606.ENSP00000005257,9606.ENSP00000009041,9606.ENSP00000175506,9606.ENSP00000198767,9606.ENSP00000199320,9606.ENSP00000199814,9606.ENSP00000215862,9606.ENSP00000216117,9606.ENSP00000216190,9606.ENSP00000216237,9606.ENSP00000216297,9606.ENSP00000216367,9606.ENSP00000216416,9606.ENSP00000216484,9606.ENSP00000216489,9606.ENSP00000216554,9606.ENSP00000216911,9606.ENSP00000217121,…	CYP51A1,RALA,STARD3NL,ASNS,RRN3,DIMT1,RBM22,MORC2,HMOX1,EIF3D,L3MBTL2,SUPT16H,POLE2,CNIH1,SPTLC2,ALKBH1,EIF5,AURKA,TPD52L2,SLCO4A1,CSNK2A1,CDK5RAP1,PQBP1,ORC6,MGA,EIF3E,TNFRSF10A,EXOSC5,RPL18A,CAV2,RBM28,SEC61B,DHX33,RPL19,GOSR2,CCDC47,DDX5,TMEM97,PANX1,YBX3,POLR3B,NUP107,GOLT1B,ZBTB24,BYSL,NUP155,APOB,SNX17,CEBPZ,ORC2,MFN2,SYF2,FASTKD2,SOGA1,FAM98A,CRIPT,RIF1,SRSF6,MPHOSPH10,EREG,NUP85,NCLN,GLTS…
GO Process	GO:0016571	Histone methylation	16	93	0.46	0.0109	9606.ENSP00000221801,9606.ENSP00000262189,9606.ENSP00000263360,9606.ENSP00000316578,9606.ENSP00000320147,9606.ENSP00000329466,9606.ENSP00000337976,9606.ENSP00000346997,9606.ENSP00000361857,9606.ENSP00000372351,9606.ENSP00000384048,9606.ENSP00000387365,9606.ENSP00000399518,9606.ENSP00000411268,9606.ENSP00000417980,9606.ENSP00000473383	FBL,KMT2C,EED,SUZ12,EZH2,SIRT7,SUV39H1,SUV39H2,RLF,WHSC1,PAXIP1,PWP1,SATB1,BEND3,EHMT1,FBLL1
GO Process	GO:0019538	Protein metabolic process	304	4251	0.08	0.011	9606.ENSP00000035307,9606.ENSP00000216190,9606.ENSP00000216554,9606.ENSP00000216911,9606.ENSP00000217244,9606.ENSP00000220849,9606.ENSP00000221801,9606.ENSP00000222247,9606.ENSP00000223641,9606.ENSP00000225296,9606.ENSP00000225430,9606.ENSP00000225726,9606.ENSP00000229179,9606.ENSP00000231498,9606.ENSP00000233242,9606.ENSP00000238823,9606.ENSP00000239891,9606.ENSP00000244869,9606.ENSP00000245544,…	CHPF2,EIF3D,EIF5,AURKA,CSNK2A1,EIF3E,FBL,RPL18A,SEC61B,DHX33,RPL19,CCDC47,NUP107,NUP155,APOB,FAM98A,ALG5,EREG,NUP85,PARP2,DHX29,EIF2S3,MRPS25,KRAS,CCDC59,EIF2S1,CCNB1,CDK7,CCNH,ESPL1,EPC2,NUPL2,KAT7,LRRC8A,RPL35,GTF2H4,DCUN1D5,RSL24D1,NUP133,LIAS,USP22,BTBD1,NDST1,EIF3J,CCNT1,KMT2C,PKMYT1,SMURF2,RPL8,EED,SPCS2,UBE2S,RAB7A,GTF2H1,CDK2,SDE2,DUSP11,CORIN,CCNA2,RPL37,EGFR,UHRF2,MTA2,CRIM1,RNF219,RIOK…
GO Process	GO:0045740	Positive regulation of dna replication	10	40	0.62	0.0111	9606.ENSP00000244869,9606.ENSP00000259021,9606.ENSP00000266970,9606.ENSP00000275493,9606.ENSP00000313171,9606.ENSP00000350267,9606.ENSP00000355205,9606.ENSP00000360266,9606.ENSP00000378699,9606.ENSP00000407586	EREG,KAT7,CDK2,EGFR,ATAD5,BRPF3,INO80,JUN,CDK1,HRAS
GO Process	GO:0000086	G2/M transition of mitotic cell cycle	20	134	0.4	0.0115	9606.ENSP00000216911,9606.ENSP00000253669,9606.ENSP00000256442,9606.ENSP00000256443,9606.ENSP00000256897,9606.ENSP00000261245,9606.ENSP00000262300,9606.ENSP00000266970,9606.ENSP00000274026,9606.ENSP00000298048,9606.ENSP00000300093,9606.ENSP00000301633,9606.ENSP00000321656,9606.ENSP00000326804,9606.ENSP00000343818,9606.ENSP00000344314,9606.ENSP00000355966,9606.ENSP00000378699,9606.ENSP00000380044,…	AURKA,HAUS8,CCNB1,CDK7,CCNH,MNAT1,PKMYT1,CDK2,CCNA2,MELK,PLK1,BIRC5,CDC25C,CUL1,CDK5RAP2,OFD1,NEK2,CDK1,CSNK1E,CKAP5
GO Process	GO:0006390	Mitochondrial transcription	6	13	0.89	0.0124	9606.ENSP00000248643,9606.ENSP00000287025,9606.ENSP00000306328,9606.ENSP00000309595,9606.ENSP00000355471,9606.ENSP00000465759	MTERF1,MTERF3,SLC25A33,C10orf2,TFB2M,POLRMT
GO Process	GO:0006334	Nucleosome assembly	20	135	0.39	0.0125	9606.ENSP00000220514,9606.ENSP00000253237,9606.ENSP00000263382,9606.ENSP00000281453,9606.ENSP00000283006,9606.ENSP00000283131,9606.ENSP00000290130,9606.ENSP00000296930,9606.ENSP00000301280,9606.ENSP00000309790,9606.ENSP00000315700,9606.ENSP00000335463,9606.ENSP00000337289,9606.ENSP00000337991,9606.ENSP00000357597,9606.ENSP00000362018,9606.ENSP00000377007,9606.ENSP00000378704,9606.ENSP00000379911,…	OIP5,GRWD1,ASF1B,CENPU,CENPH,SMARCA5,MIS18A,NPM1,CHAF1A,MIS18BP1,CHAF1B,CASC5,CENPQ,SPTY2D1,TSPYL1,CENPI,CENPN,BRD2,CENPK,HJURP
GO Process	GO:0043928	Exonucleolytic catabolism of deadenylated mrna	9	33	0.66	0.0125	9606.ENSP00000221233,9606.ENSP00000265564,9606.ENSP00000315476,9606.ENSP00000323046,9606.ENSP00000359939,9606.ENSP00000361433,9606.ENSP00000368984,9606.ENSP00000374354,9606.ENSP00000398597	EXOSC5,EXOSC7,EXOSC4,EXOSC3,EXOSC1,EXOSC2,EXOSC9,EXOSC8,EXOSC6
GO Process	GO:0051984	Positive regulation of chromosome segregation	9	33	0.66	0.0125	9606.ENSP00000247191,9606.ENSP00000256442,9606.ENSP00000257934,9606.ENSP00000267163,9606.ENSP00000313950,9606.ENSP00000354957,9606.ENSP00000394394,9606.ENSP00000404092,9606.ENSP00000434614	DLGAP5,CCNB1,ESPL1,RB1,AURKB,SMC5,ANAPC7,SMC6,CDC27
GO Process	GO:0000055	Ribosomal large subunit export from nucleus	5	8	1.02	0.0135	9606.ENSP00000296930,9606.ENSP00000322396,9606.ENSP00000348596,9606.ENSP00000363384,9606.ENSP00000419004	NPM1,RRS1,SDAD1,ZNF593,NMD3
GO Process	GO:0051256	Mitotic spindle midzone assembly	5	8	1.02	0.0135	9606.ENSP00000260363,9606.ENSP00000313950,9606.ENSP00000363524,9606.ENSP00000377793,9606.ENSP00000404190	KIF23,AURKB,KIF4A,PRC1,RACGAP1
GO Process	GO:0016458	Gene silencing	21	147	0.38	0.0138	9606.ENSP00000243326,9606.ENSP00000262794,9606.ENSP00000263209,9606.ENSP00000263360,9606.ENSP00000296215,9606.ENSP00000308405,9606.ENSP00000312244,9606.ENSP00000313007,9606.ENSP00000320147,9606.ENSP00000332973,9606.ENSP00000352516,9606.ENSP00000354812,9606.ENSP00000363574,9606.ENSP00000379144,9606.ENSP00000386894,9606.ENSP00000394417,9606.ENSP00000415056,9606.ENSP00000425979,9606.ENSP00000430432,…	RIF1,MOV10L1,DGCR8,EED,SNIP1,H2AFV,MSL3,PABPC1,EZH2,SMAD3,DNMT1,C9orf114,EIF6,TNRC6A,RBM4,MORF4L2,EXD1,DROSHA,HDAC2,CELF1,DICER1
GO Process	GO:1903508	Positive regulation of nucleic acid-templated transcription	134	1670	0.13	0.0138	9606.ENSP00000198767,9606.ENSP00000216297,9606.ENSP00000218224,9606.ENSP00000219905,9606.ENSP00000225296,9606.ENSP00000230122,9606.ENSP00000234170,9606.ENSP00000245544,9606.ENSP00000247191,9606.ENSP00000248071,9606.ENSP00000250454,9606.ENSP00000250916,9606.ENSP00000253247,9606.ENSP00000254108,9606.ENSP00000254480,9606.ENSP00000256443,9606.ENSP00000259021,9606.ENSP00000261349,9606.ENSP00000261497,…	RRN3,SUPT16H,PQBP1,MGA,DHX33,ZBTB24,CEBPZ,NUP85,DLGAP5,KLF2,EAPP,KLF16,NOL11,FUS,SMARCC1,CDK7,KAT7,LRP6,USP22,ICE2,CCNT1,KMT2C,ELL,SMARCB1,MED26,CD81,GPBP1,GTF2H1,PRPF6,CDK2,RB1,PRDM15,CCNA2,ABT1,PHIP,EGFR,NPAT,MTA2,SMARCA5,MED7,ATAD2,ZNF281,UTP15,NPM1,CAPRIN2,CEBPB,ING2,MEPCE,FOSL1,RBM14,NFKBIB,WDR75,NUP98,NCL,TACC1,ING5,MED14,SMARCE1,MED16,NKX2-5,SIRT7,SMAD3,RRP1B,RHOG,KAT5,GTF2F2,CDK5RAP2,RBPJ…
GO Process	GO:2001020	Regulation of response to dna damage stimulus	28	225	0.32	0.0138	9606.ENSP00000225792,9606.ENSP00000243326,9606.ENSP00000250113,9606.ENSP00000254108,9606.ENSP00000259021,9606.ENSP00000263795,9606.ENSP00000264233,9606.ENSP00000275493,9606.ENSP00000307183,9606.ENSP00000313171,9606.ENSP00000315130,9606.ENSP00000328325,9606.ENSP00000329466,9606.ENSP00000337623,9606.ENSP00000343741,9606.ENSP00000348089,9606.ENSP00000355077,9606.ENSP00000358019,9606.ENSP00000358022,…	DDX5,RIF1,FXR2,FUS,KAT7,WDR76,POLQ,EGFR,ING2,ATAD5,CLU,PTTG1IP,SIRT7,RNASEH2B,ATR,ERCC6,NSMCE1,NSMCE4A,MCL1,MB21D1,UIMC1,AK6,WHSC1,TRIP12,PAXIP1,BRCA1,BCLAF1,MYC
GO Process	GO:0051248	Negative regulation of protein metabolic process	94	1096	0.16	0.0144	9606.ENSP00000003100,9606.ENSP00000217244,9606.ENSP00000217372,9606.ENSP00000220849,9606.ENSP00000246802,9606.ENSP00000250113,9606.ENSP00000252674,9606.ENSP00000254480,9606.ENSP00000256383,9606.ENSP00000256442,9606.ENSP00000261349,9606.ENSP00000262177,9606.ENSP00000263121,9606.ENSP00000267163,9606.ENSP00000269349,9606.ENSP00000269844,9606.ENSP00000275493,9606.ENSP00000280527,9606.ENSP00000287878,…	CYP51A1,CSNK2A1,CDK5RAP1,EIF3E,GLTSCR2,FXR2,MLLT1,SMARCC1,EIF2S1,CCNB1,LRP6,DNAJB6,SMARCB1,RB1,EIF4A3,PRDM15,EGFR,CRIM1,PRKAG2,HMGCR,RNF149,COL6A3,NPM1,CAPRIN2,PLK1,BIRC5,SF3B3,ARL6IP1,NLRP6,PTPN2,CLU,PIBF1,NOC2L,NCL,PINX1,SIRT7,ZGPAT,SMAD3,CHP1,GNL3L,RPS7,CAV1,CAPRIN1,SPRY4,ANXA2,OCLN,DNMT1,ITGB1BP1,ADARB1,GTPBP4,SYNCRIP,MTF2,BAG2,JUN,DHCR24,YBX1,YTHDF2,DKK1,RGS3,EIF6,RPL11,TRIM27,ERRFI1,BCOR,PR…
GO Process	GO:0006376	mRNA splice site selection	9	34	0.65	0.0147	9606.ENSP00000244020,9606.ENSP00000258962,9606.ENSP00000273541,9606.ENSP00000297151,9606.ENSP00000359216,9606.ENSP00000359645,9606.ENSP00000366604,9606.ENSP00000434359,9606.ENSP00000435926	SRSF6,SRSF1,ISY1,SLU7,PTBP2,RBMX,SF1,PUF60,CELF1
GO Process	GO:2000144	Positive regulation of dna-templated transcription, initiation	10	42	0.6	0.015	9606.ENSP00000310170,9606.ENSP00000323720,9606.ENSP00000325612,9606.ENSP00000327758,9606.ENSP00000340823,9606.ENSP00000348089,9606.ENSP00000360266,9606.ENSP00000384048,9606.ENSP00000417078,9606.ENSP00000435210	FOSL1,MED14,MED16,NKX2-5,GTF2F2,ERCC6,JUN,PAXIP1,DHX36,BCLAF1
GO Process	GO:0032268	Regulation of cellular protein metabolic process	202	2693	0.1	0.0152	9606.ENSP00000216190,9606.ENSP00000216489,9606.ENSP00000216554,9606.ENSP00000216911,9606.ENSP00000217244,9606.ENSP00000217372,9606.ENSP00000220849,9606.ENSP00000221132,9606.ENSP00000222693,9606.ENSP00000225296,9606.ENSP00000228251,9606.ENSP00000236980,9606.ENSP00000243326,9606.ENSP00000244869,9606.ENSP00000246802,9606.ENSP00000247191,9606.ENSP00000250113,9606.ENSP00000251636,9606.ENSP00000252674,…	EIF3D,ALKBH1,EIF5,AURKA,CSNK2A1,CDK5RAP1,EIF3E,TNFRSF10A,CAV2,DHX33,YBX3,FASTKD2,RIF1,EREG,GLTSCR2,DLGAP5,FXR2,DHX29,MLLT1,EIF2S3,SMARCC1,KRAS,EIF2S1,CCNB1,CDK7,CCNH,ESPL1,KAT7,DCUN1D5,MNAT1,LRP6,NDST1,EIF3J,CCNT1,DNAJB6,PKMYT1,SMARCB1,EED,CD81,UBE2S,CASC3,GTF2H1,RB1,EIF4A3,PRDM15,CCNA2,PHIP,EGFR,CRIM1,CDC123,GEMIN5,PRKAG2,HMGCR,EIF4A1,RNF149,COL6A3,NPM1,CAPRIN2,PLK1,TPX2,BIRC5,PA2G4,MTBP,ARL6IP1…
GO Process	GO:0034063	Stress granule assembly	7	20	0.77	0.0154	9606.ENSP00000256383,9606.ENSP00000343629,9606.ENSP00000377681,9606.ENSP00000382840,9606.ENSP00000457258,9606.ENSP00000466897,9606.ENSP00000481762	EIF2S1,PRRC2C,G3BP1,DDX3X,OGFOD1,CIRBP,CSDE1
GO Process	GO:0045132	Meiotic chromosome segregation	15	87	0.46	0.0154	9606.ENSP00000257934,9606.ENSP00000263753,9606.ENSP00000271452,9606.ENSP00000287598,9606.ENSP00000287647,9606.ENSP00000300093,9606.ENSP00000302530,9606.ENSP00000317039,9606.ENSP00000329466,9606.ENSP00000349961,9606.ENSP00000350447,9606.ENSP00000358813,9606.ENSP00000360483,9606.ENSP00000384015,9606.ENSP00000411532	ESPL1,SGOL1,NUF2,BUB1B,FANCD2,PLK1,BUB1,RMI1,SIRT7,SMC4,SGOL2,TTK,NDC1,SUN1,TOP2A
GO Process	GO:0071042	Nuclear polyadenylation-dependent mrna catabolic process	4	4	1.22	0.0155	9606.ENSP00000265564,9606.ENSP00000368984,9606.ENSP00000374354,9606.ENSP00000400646	EXOSC7,EXOSC9,EXOSC8,PNPT1
GO Process	GO:0000079	Regulation of cyclin-dependent protein serine/threonine kinase activity	16	97	0.44	0.0156	9606.ENSP00000217372,9606.ENSP00000256442,9606.ENSP00000256443,9606.ENSP00000256897,9606.ENSP00000261245,9606.ENSP00000261900,9606.ENSP00000262300,9606.ENSP00000265963,9606.ENSP00000274026,9606.ENSP00000275493,9606.ENSP00000300093,9606.ENSP00000321656,9606.ENSP00000347232,9606.ENSP00000354040,9606.ENSP00000358925,9606.ENSP00000377721	CDK5RAP1,CCNB1,CDK7,CCNH,MNAT1,CCNT1,PKMYT1,GTF2H1,CCNA2,EGFR,PLK1,CDC25C,BLM,GTPBP4,PSRC1,NR2F2
GO Process	GO:0032784	Regulation of dna-templated transcription, elongation	11	51	0.56	0.0164	9606.ENSP00000216297,9606.ENSP00000250454,9606.ENSP00000259021,9606.ENSP00000261900,9606.ENSP00000262809,9606.ENSP00000320147,9606.ENSP00000340823,9606.ENSP00000348089,9606.ENSP00000356405,9606.ENSP00000377969,9606.ENSP00000384302	SUPT16H,EAPP,KAT7,CCNT1,ELL,EZH2,GTF2F2,ERCC6,CDC73,GTF2F1,WDR43
GO Process	GO:2000142	Regulation of dna-templated transcription, initiation	11	51	0.56	0.0164	9606.ENSP00000198767,9606.ENSP00000310170,9606.ENSP00000323720,9606.ENSP00000325612,9606.ENSP00000327758,9606.ENSP00000340823,9606.ENSP00000348089,9606.ENSP00000360266,9606.ENSP00000384048,9606.ENSP00000417078,9606.ENSP00000435210	RRN3,FOSL1,MED14,MED16,NKX2-5,GTF2F2,ERCC6,JUN,PAXIP1,DHX36,BCLAF1
GO Process	GO:0045892	Negative regulation of transcription, dna-templated	106	1273	0.14	0.0166	9606.ENSP00000216237,9606.ENSP00000219905,9606.ENSP00000225792,9606.ENSP00000228251,9606.ENSP00000230122,9606.ENSP00000234296,9606.ENSP00000243326,9606.ENSP00000244869,9606.ENSP00000246802,9606.ENSP00000248071,9606.ENSP00000250454,9606.ENSP00000250916,9606.ENSP00000251900,9606.ENSP00000257118,9606.ENSP00000259021,9606.ENSP00000262177,9606.ENSP00000262435,9606.ENSP00000263360,9606.ENSP00000266970,…	L3MBTL2,MGA,DDX5,YBX3,ZBTB24,ORC2,RIF1,EREG,GLTSCR2,KLF2,EAPP,KLF16,SCML2,PHC2,KAT7,DNAJB6,SMURF2,EED,CDK2,RB1,MTA2,SMARCA5,TRIM11,SCAF4,MTERF3,ZNF281,PLK1,BIRC5,PA2G4,THAP11,CEBPB,H2AFV,MEPCE,CBX2,ZBTB21,PTPN2,MSL3,AURKB,SUZ12,NOC2L,EZH2,ZBTB2,SMARCE1,NKX2-5,RBM10,SIRT7,ZGPAT,SMAD3,NR2C1,CBX3,SUV39H1,GZF1,CAV1,KAT5,RBPJ,GATA2,LYAR,SUV39H2,C1D,WWP2,DNMT1,GATAD2A,CENPF,CDC73,PCGF6,MTF2,JUN,YBX1,TG…
GO Process	GO:0000077	DNA damage checkpoint	20	140	0.38	0.018	9606.ENSP00000216911,9606.ENSP00000236273,9606.ENSP00000246802,9606.ENSP00000256442,9606.ENSP00000260810,9606.ENSP00000266970,9606.ENSP00000287647,9606.ENSP00000300093,9606.ENSP00000321656,9606.ENSP00000343741,9606.ENSP00000347232,9606.ENSP00000348089,9606.ENSP00000354518,9606.ENSP00000355961,9606.ENSP00000365588,9606.ENSP00000366434,9606.ENSP00000378699,9606.ENSP00000412324,9606.ENSP00000415430,…	AURKA,SYF2,GLTSCR2,CCNB1,TOPBP1,CDK2,FANCD2,PLK1,CDC25C,ATR,BLM,ERCC6,ZNF830,INTS7,MDC1,UIMC1,CDK1,PPP2R5C,GTSE1,BRCA1
GO Process	GO:0097193	Intrinsic apoptotic signaling pathway	21	151	0.37	0.0182	9606.ENSP00000216117,9606.ENSP00000225792,9606.ENSP00000247225,9606.ENSP00000298048,9606.ENSP00000305422,9606.ENSP00000310042,9606.ENSP00000313171,9606.ENSP00000315130,9606.ENSP00000326804,9606.ENSP00000341957,9606.ENSP00000348089,9606.ENSP00000351209,9606.ENSP00000358022,9606.ENSP00000370968,9606.ENSP00000378040,9606.ENSP00000382840,9606.ENSP00000388566,9606.ENSP00000407586,9606.ENSP00000412324,…	HMOX1,DDX5,SGPP1,MELK,CEBPB,ZNF622,ATAD5,CLU,CUL1,TP53BP2,ERCC6,EPHA2,MCL1,MYBBP1A,BAD,DDX3X,CASP4,HRAS,PPP2R5C,SELK,BRCA1
GO Process	GO:0051246	Regulation of protein metabolic process	210	2828	0.09	0.0186	9606.ENSP00000003100,9606.ENSP00000216190,9606.ENSP00000216489,9606.ENSP00000216554,9606.ENSP00000216911,9606.ENSP00000217244,9606.ENSP00000217372,9606.ENSP00000220849,9606.ENSP00000221132,9606.ENSP00000222693,9606.ENSP00000225296,9606.ENSP00000228251,9606.ENSP00000236980,9606.ENSP00000243326,9606.ENSP00000244869,9606.ENSP00000246802,9606.ENSP00000247191,9606.ENSP00000248071,9606.ENSP00000250113,…	CYP51A1,EIF3D,ALKBH1,EIF5,AURKA,CSNK2A1,CDK5RAP1,EIF3E,TNFRSF10A,CAV2,DHX33,YBX3,FASTKD2,RIF1,EREG,GLTSCR2,DLGAP5,KLF2,FXR2,DHX29,MLLT1,EIF2S3,SMARCC1,KRAS,EIF2S1,CCNB1,CDK7,CCNH,ESPL1,KAT7,DCUN1D5,MNAT1,LRP6,NDST1,EIF3J,CCNT1,DNAJB6,PKMYT1,SMURF2,SMARCB1,EED,CD81,UBE2S,CASC3,RAB7A,GTF2H1,RB1,EIF4A3,PRDM15,CCNA2,PHIP,EGFR,CRIM1,CDC123,LPCAT1,GEMIN5,PRKAG2,HMGCR,EIF4A1,RNF149,COL6A3,NPM1,CAPRIN2,P…
GO Process	GO:0001188	RNA polymerase I preinitiation complex assembly	5	9	0.97	0.0191	9606.ENSP00000198767,9606.ENSP00000263121,9606.ENSP00000367029,9606.ENSP00000395654,9606.ENSP00000446880	RRN3,SMARCB1,POLR1E,SMARCA4,BAZ2A
GO Process	GO:0009303	rRNA transcription	7	21	0.75	0.0191	9606.ENSP00000285814,9606.ENSP00000329466,9606.ENSP00000349541,9606.ENSP00000367028,9606.ENSP00000367029,9606.ENSP00000444136,9606.ENSP00000465099	NIFK,SIRT7,PTRF,TCOF1,POLR1E,POLR1B,CD3EAP
GO Process	GO:0070816	Phosphorylation of rna polymerase ii c-terminal domain	5	9	0.97	0.0191	9606.ENSP00000256443,9606.ENSP00000256897,9606.ENSP00000259895,9606.ENSP00000265963,9606.ENSP00000445162	CDK7,CCNH,GTF2H4,GTF2H1,GTF2H3
GO Process	GO:0043412	Macromolecule modification	239	3277	0.09	0.0192	9606.ENSP00000007390,9606.ENSP00000199320,9606.ENSP00000216489,9606.ENSP00000216911,9606.ENSP00000217244,9606.ENSP00000217372,9606.ENSP00000221233,9606.ENSP00000221801,9606.ENSP00000229179,9606.ENSP00000231498,9606.ENSP00000233242,9606.ENSP00000238823,9606.ENSP00000239891,9606.ENSP00000244869,9606.ENSP00000245544,9606.ENSP00000249910,9606.ENSP00000250416,9606.ENSP00000256078,9606.ENSP00000256383,…	TSR3,DIMT1,ALKBH1,AURKA,CSNK2A1,CDK5RAP1,EXOSC5,FBL,NUP107,NUP155,APOB,FAM98A,ALG5,EREG,NUP85,MBD4,PARP2,KRAS,EIF2S1,CCNB1,CDK7,CCNH,EPC2,NUPL2,KAT7,LRRC8A,GTF2H4,TGS1,DCUN1D5,NUP133,LIAS,USP22,BTBD1,NDST1,CCNT1,KMT2C,PKMYT1,SMURF2,MOV10L1,EED,UBE2S,GTF2H1,CDK2,SDE2,DUSP11,CCNA2,NAF1,EGFR,UHRF2,MTA2,CRIM1,RNF219,ZC3H13,RIOK2,TRIM11,ERCC3,NUP205,MED7,ZDHHC5,BUB1B,PRKAG2,PDF,AMFR,TRMU,NUP35,RNF149,…
GO Process	GO:0033120	Positive regulation of rna splicing	9	36	0.62	0.0201	9606.ENSP00000199814,9606.ENSP00000256689,9606.ENSP00000316032,9606.ENSP00000318195,9606.ENSP00000359645,9606.ENSP00000365950,9606.ENSP00000432083,9606.ENSP00000446099,9606.ENSP00000466897	RBM22,SLC38A2,NUP98,NCL,RBMX,RBM3,HSPA8,RBMXL1,CIRBP
GO Process	GO:0034599	Cellular response to oxidative stress	29	244	0.3	0.0204	9606.ENSP00000216117,9606.ENSP00000248071,9606.ENSP00000256383,9606.ENSP00000266970,9606.ENSP00000272233,9606.ENSP00000274026,9606.ENSP00000275493,9606.ENSP00000277010,9606.ENSP00000287647,9606.ENSP00000298048,9606.ENSP00000307786,9606.ENSP00000310042,9606.ENSP00000320147,9606.ENSP00000321617,9606.ENSP00000342502,9606.ENSP00000356410,9606.ENSP00000360266,9606.ENSP00000363970,9606.ENSP00000371388,…	HMOX1,KLF2,EIF2S1,CDK2,RHOB,CCNA2,EGFR,SIGMAR1,FANCD2,MELK,CYCS,ZNF622,EZH2,ANKZF1,PYCR2,GLRX2,JUN,MAP1LC3A,SRXN1,ECT2,CDK1,VIMP,PNPT1,VKORC1L1,OXR1,VRK2,GPX8,HDAC2,ATP2A2
GO Process	GO:0034976	Response to endoplasmic reticulum stress	30	256	0.29	0.0205	9606.ENSP00000175506,9606.ENSP00000223641,9606.ENSP00000225567,9606.ENSP00000225726,9606.ENSP00000256383,9606.ENSP00000290649,9606.ENSP00000305422,9606.ENSP00000321617,9606.ENSP00000344223,9606.ENSP00000345575,9606.ENSP00000348299,9606.ENSP00000349087,9606.ENSP00000360266,9606.ENSP00000364349,9606.ENSP00000366748,9606.ENSP00000376565,9606.ENSP00000381282,9606.ENSP00000382840,9606.ENSP00000383719,…	ASNS,SEC61B,GOSR2,CCDC47,EIF2S1,AMFR,CEBPB,ANKZF1,MBTPS1,DNAJB12,TRIM13,TMEM259,JUN,ATF6B,AUP1,TMUB1,VIMP,DDX3X,UBE2J2,CASP4,DNAJB14,EIF4G1,SRPRB,SELK,TMEM33,ATP2A2,UBE2J1,TMUB2,HYOU1,TMCO1
GO Process	GO:0006268	DNA unwinding involved in DNA replication	6	15	0.83	0.021	9606.ENSP00000298139,9606.ENSP00000309595,9606.ENSP00000347232,9606.ENSP00000399888,9606.ENSP00000419665,9606.ENSP00000482313	WRN,C10orf2,BLM,HMGA1,SSBP1,RECQL4
GO Process	GO:0032968	Positive regulation of transcription elongation from rna polymerase ii promoter	6	15	0.83	0.021	9606.ENSP00000216297,9606.ENSP00000250454,9606.ENSP00000262809,9606.ENSP00000340823,9606.ENSP00000356405,9606.ENSP00000377969	SUPT16H,EAPP,ELL,GTF2F2,CDC73,GTF2F1
GO Process	GO:1903829	Positive regulation of cellular protein localization	37	342	0.26	0.0211	9606.ENSP00000199814,9606.ENSP00000259021,9606.ENSP00000261597,9606.ENSP00000263645,9606.ENSP00000275493,9606.ENSP00000283109,9606.ENSP00000287169,9606.ENSP00000300093,9606.ENSP00000308546,9606.ENSP00000318966,9606.ENSP00000332973,9606.ENSP00000335632,9606.ENSP00000337289,9606.ENSP00000337838,9606.ENSP00000338562,9606.ENSP00000338573,9606.ENSP00000339467,9606.ENSP00000341957,9606.ENSP00000343027,…	RBM22,KAT7,NDC80,CD81,EGFR,RIOK2,ZDHHC5,PLK1,MEPCE,PINX1,SMAD3,CHP1,CENPQ,RTN4,STX3,GNL3L,RHOG,TP53BP2,GNAI1,MCRS1,SDCCAG3,EPHA2,TFRC,ITGB1BP1,KIF20B,ABHD17B,PRNP,ECT2,BAD,CDK1,UBE2J2,GNL3,HRAS,GTSE1,NMD3,FAM115A,USP36
GO Process	GO:1903313	Positive regulation of mrna metabolic process	14	81	0.46	0.0216	9606.ENSP00000256442,9606.ENSP00000313007,9606.ENSP00000316032,9606.ENSP00000318195,9606.ENSP00000356405,9606.ENSP00000359645,9606.ENSP00000362918,9606.ENSP00000365950,9606.ENSP00000379144,9606.ENSP00000400646,9606.ENSP00000417078,9606.ENSP00000432083,9606.ENSP00000446099,9606.ENSP00000466897	CCNB1,PABPC1,NUP98,NCL,CDC73,RBMX,YTHDF2,RBM3,TNRC6A,PNPT1,DHX36,HSPA8,RBMXL1,CIRBP
GO Process	GO:0006979	Response to oxidative stress	41	393	0.24	0.0218	9606.ENSP00000216117,9606.ENSP00000248071,9606.ENSP00000256383,9606.ENSP00000261434,9606.ENSP00000266970,9606.ENSP00000272233,9606.ENSP00000274026,9606.ENSP00000275493,9606.ENSP00000277010,9606.ENSP00000285398,9606.ENSP00000287647,9606.ENSP00000298048,9606.ENSP00000298139,9606.ENSP00000307786,9606.ENSP00000310042,9606.ENSP00000310170,9606.ENSP00000320147,9606.ENSP00000321617,9606.ENSP00000342502,…	HMOX1,KLF2,EIF2S1,LIAS,CDK2,RHOB,CCNA2,EGFR,SIGMAR1,ERCC3,FANCD2,MELK,WRN,CYCS,ZNF622,FOSL1,EZH2,ANKZF1,PYCR2,ERCC6,GLRX2,S100A7,ABCC2,JUN,DHCR24,MAP1LC3A,PRNP,SRXN1,ECT2,BAD,CDK1,VIMP,PNPT1,VKORC1L1,OXR1,VRK2,SELK,ADAM9,GPX8,HDAC2,ATP2A2
GO Process	GO:0034243	Regulation of transcription elongation from rna polymerase ii promoter	8	29	0.66	0.0223	9606.ENSP00000216297,9606.ENSP00000250454,9606.ENSP00000262809,9606.ENSP00000320147,9606.ENSP00000340823,9606.ENSP00000356405,9606.ENSP00000377969,9606.ENSP00000384302	SUPT16H,EAPP,ELL,EZH2,GTF2F2,CDC73,GTF2F1,WDR43
GO Process	GO:0043966	Histone h3 acetylation	10	45	0.57	0.0224	9606.ENSP00000259021,9606.ENSP00000322142,9606.ENSP00000350267,9606.ENSP00000354425,9606.ENSP00000360515,9606.ENSP00000362166,9606.ENSP00000363286,9606.ENSP00000370193,9606.ENSP00000373340,9606.ENSP00000481850	KAT7,ING5,BRPF3,JADE2,SUPT3H,MEAF6,POLE3,AK6,BRPF1,JADE3
GO Process	GO:0045911	Positive regulation of dna recombination	10	45	0.57	0.0224	9606.ENSP00000243326,9606.ENSP00000254108,9606.ENSP00000298139,9606.ENSP00000313171,9606.ENSP00000323046,9606.ENSP00000348089,9606.ENSP00000353224,9606.ENSP00000372351,9606.ENSP00000384048,9606.ENSP00000398597	RIF1,FUS,WRN,ATAD5,EXOSC3,ERCC6,TFRC,WHSC1,PAXIP1,EXOSC6
GO Process	GO:0048026	Positive regulation of mrna splicing, via spliceosome	7	22	0.73	0.0232	9606.ENSP00000316032,9606.ENSP00000318195,9606.ENSP00000359645,9606.ENSP00000365950,9606.ENSP00000432083,9606.ENSP00000446099,9606.ENSP00000466897	NUP98,NCL,RBMX,RBM3,HSPA8,RBMXL1,CIRBP
GO Process	GO:0062033	Positive regulation of mitotic sister chromatid segregation	7	22	0.73	0.0232	9606.ENSP00000247191,9606.ENSP00000257934,9606.ENSP00000267163,9606.ENSP00000313950,9606.ENSP00000354957,9606.ENSP00000394394,9606.ENSP00000434614	DLGAP5,ESPL1,RB1,AURKB,SMC5,ANAPC7,CDC27
GO Process	GO:0051128	Regulation of cellular component organization	181	2402	0.1	0.0236	9606.ENSP00000005257,9606.ENSP00000198767,9606.ENSP00000215862,9606.ENSP00000216911,9606.ENSP00000217244,9606.ENSP00000218224,9606.ENSP00000222693,9606.ENSP00000225296,9606.ENSP00000226230,9606.ENSP00000233575,9606.ENSP00000235329,9606.ENSP00000238823,9606.ENSP00000238892,9606.ENSP00000243326,9606.ENSP00000244869,9606.ENSP00000246117,9606.ENSP00000246802,9606.ENSP00000247003,9606.ENSP00000247191,…	RALA,RRN3,MORC2,AURKA,CSNK2A1,PQBP1,CAV2,DHX33,TMEM97,SNX17,MFN2,FAM98A,CRIPT,RIF1,EREG,NCLN,GLTSCR2,DDX49,DLGAP5,CDC42EP1,FXR2,PARP2,CCNB1,ESPL1,DDX56,KAT7,GTF2H4,KIF11,SYT1,MNAT1,NDC80,DNAJB6,PKMYT1,SMARCB1,EED,RAB7A,ANLN,GTF2H1,LLPH,RB1,CERS2,NAF1,PHIP,EGFR,CDCA5,RIOK2,SKA1,ERCC3,SCAF4,ATAD2,BUB1B,HK2,NPM1,CAPRIN2,PLK1,TPX2,BIRC5,BUB1,MTBP,SLC25A33,ARL6IP1,ING2,GLE1,RBM14,AURKB,CLU,EXOSC4,PAM1…
GO Process	GO:0044248	Cellular catabolic process	138	1758	0.12	0.0239	9606.ENSP00000216117,9606.ENSP00000216911,9606.ENSP00000217244,9606.ENSP00000220849,9606.ENSP00000221233,9606.ENSP00000222247,9606.ENSP00000223641,9606.ENSP00000225430,9606.ENSP00000225726,9606.ENSP00000225792,9606.ENSP00000230640,9606.ENSP00000233242,9606.ENSP00000235329,9606.ENSP00000242784,9606.ENSP00000249910,9606.ENSP00000256442,9606.ENSP00000257770,9606.ENSP00000259469,9606.ENSP00000261497,…	HMOX1,AURKA,CSNK2A1,EIF3E,EXOSC5,RPL18A,SEC61B,RPL19,CCDC47,DDX5,SKIV2L2,APOB,MFN2,C19orf43,MBD4,CCNB1,NT5E,RPL35,USP22,SMURF2,RPL8,UBE2S,CASC3,RAB7A,EXOSC7,CDK2,C18orf8,EIF4A3,RPL37,TOMM70A,MTERF3,BUB1B,PRKAG2,AMFR,TMEM199,RNF149,DAGLB,PLK1,KCTD5,RPL13,RPL15,PABPC1,RNASEH1,USP20,AURKB,CLU,EXOSC4,YME1L1,ANKZF1,EXOSC3,CUL1,APOBEC3B,FBXL6,DHX34,CHP1,RNASEH2B,RPS7,RPL7,KAT5,GPT2,DNAJB12,RPL3,RPL27A,…
GO Process	GO:0007017	Microtubule-based process	66	727	0.18	0.0243	9606.ENSP00000160827,9606.ENSP00000216911,9606.ENSP00000233242,9606.ENSP00000238892,9606.ENSP00000247191,9606.ENSP00000249776,9606.ENSP00000253669,9606.ENSP00000255759,9606.ENSP00000256442,9606.ENSP00000256496,9606.ENSP00000257934,9606.ENSP00000260363,9606.ENSP00000260731,9606.ENSP00000261597,9606.ENSP00000263753,9606.ENSP00000266970,9606.ENSP00000271452,9606.ENSP00000283006,9606.ENSP00000296930,…	KIF22,AURKA,APOB,CRIPT,DLGAP5,KNSTRN,HAUS8,FOPNL,CCNB1,ARL8B,ESPL1,KIF23,KIF11,NDC80,SGOL1,CDK2,NUF2,CENPH,NPM1,PLK1,TPX2,BIRC5,ING2,RBM14,AURKB,PIBF1,MAP7D3,TACC1,SPAG5,TACC3,CHP1,TNPO1,CDK5RAP2,OFD1,TMEM201,INO80,NEK2,KIF14,ASPM,TTK,PSRC1,KIF20B,KIF2C,CDC20,KIF4A,CNTROB,STAG1,PRC1,ZNF207,INCENP,KIF20A,CDK1,SUN1,KIFC1,RACGAP1,PHLDB2,MARK3,GTSE1,BRCA1,CETN3,HSPA8,CKAP5,SLC16A1,NUSAP1,KIF18B,MREG
GO Process	GO:0048254	snoRNA localization	4	5	1.13	0.025	9606.ENSP00000221801,9606.ENSP00000264279,9606.ENSP00000359606,9606.ENSP00000484687	FBL,NOP58,ZNHIT6,ZNHIT3
GO Process	GO:0030433	Ubiquitin-dependent erad pathway	13	73	0.47	0.0251	9606.ENSP00000223641,9606.ENSP00000225726,9606.ENSP00000290649,9606.ENSP00000321617,9606.ENSP00000345575,9606.ENSP00000348299,9606.ENSP00000366748,9606.ENSP00000376565,9606.ENSP00000381282,9606.ENSP00000383719,9606.ENSP00000404381,9606.ENSP00000451261,9606.ENSP00000466971	SEC61B,CCDC47,AMFR,ANKZF1,DNAJB12,TRIM13,AUP1,TMUB1,VIMP,UBE2J2,DNAJB14,UBE2J1,TMUB2
GO Process	GO:0006839	Mitochondrial transport	27	225	0.3	0.0258	9606.ENSP00000235329,9606.ENSP00000270502,9606.ENSP00000270538,9606.ENSP00000284320,9606.ENSP00000287878,9606.ENSP00000290573,9606.ENSP00000297578,9606.ENSP00000306328,9606.ENSP00000315693,9606.ENSP00000320236,9606.ENSP00000322020,9606.ENSP00000329558,9606.ENSP00000341957,9606.ENSP00000355637,9606.ENSP00000355938,9606.ENSP00000356256,9606.ENSP00000356820,9606.ENSP00000357804,9606.ENSP00000368468,…	MFN2,C19orf52,TIMM44,TOMM70A,PRKAG2,HK2,SLC25A32,SLC25A33,PAM16,TIMM22,SLC25A22,GRPEL2,TP53BP2,ABCB10,FLVCR1,TIMM17A,MPC2,THEM4,MCUR1,DNAJC15,SLC25A6,BAD,MPV17L,TIMM17B,PNPT1,TOMM40,TIMM23
GO Process	GO:1901838	Positive regulation of transcription of nucleolar large rrna by rna polymerase i	5	10	0.92	0.0259	9606.ENSP00000253247,9606.ENSP00000263121,9606.ENSP00000318195,9606.ENSP00000387365,9606.ENSP00000395654	NOL11,SMARCB1,NCL,PWP1,SMARCA4
GO Process	GO:0044818	Mitotic g2/m transition checkpoint	8	30	0.65	0.0263	9606.ENSP00000236273,9606.ENSP00000246802,9606.ENSP00000260810,9606.ENSP00000347232,9606.ENSP00000354518,9606.ENSP00000360623,9606.ENSP00000378699,9606.ENSP00000418960	SYF2,GLTSCR2,TOPBP1,BLM,ZNF830,ORC1,CDK1,BRCA1
GO Process	GO:0001732	Formation of cytoplasmic translation initiation complex	6	16	0.8	0.0265	9606.ENSP00000216190,9606.ENSP00000216554,9606.ENSP00000220849,9606.ENSP00000261868,9606.ENSP00000354125,9606.ENSP00000364119	EIF3D,EIF5,EIF3E,EIF3J,EIF3B,EIF2S2
GO Process	GO:0043981	Histone h4-k5 acetylation	6	16	0.8	0.0265	9606.ENSP00000259021,9606.ENSP00000349640,9606.ENSP00000354425,9606.ENSP00000362166,9606.ENSP00000415436,9606.ENSP00000481850	KAT7,MCRS1,JADE2,MEAF6,KANSL2,JADE3
GO Process	GO:0043982	Histone h4-k8 acetylation	6	16	0.8	0.0265	9606.ENSP00000259021,9606.ENSP00000349640,9606.ENSP00000354425,9606.ENSP00000362166,9606.ENSP00000415436,9606.ENSP00000481850	KAT7,MCRS1,JADE2,MEAF6,KANSL2,JADE3
GO Process	GO:0006359	Regulation of transcription by rna polymerase iii	7	23	0.71	0.0281	9606.ENSP00000261520,9606.ENSP00000262809,9606.ENSP00000334564,9606.ENSP00000382058,9606.ENSP00000386488,9606.ENSP00000417078,9606.ENSP00000418960	ICE2,ELL,POLR3C,POLR3G,ZC3H8,DHX36,BRCA1
GO Process	GO:0070897	Transcription preinitiation complex assembly	7	23	0.71	0.0281	9606.ENSP00000198767,9606.ENSP00000263121,9606.ENSP00000367029,9606.ENSP00000375942,9606.ENSP00000395654,9606.ENSP00000446880,9606.ENSP00000481920	RRN3,SMARCB1,POLR1E,TBP,SMARCA4,BAZ2A,MED6
GO Process	GO:0046782	Regulation of viral transcription	12	65	0.49	0.029	9606.ENSP00000261900,9606.ENSP00000263121,9606.ENSP00000284551,9606.ENSP00000324124,9606.ENSP00000339145,9606.ENSP00000340823,9606.ENSP00000348299,9606.ENSP00000360266,9606.ENSP00000366404,9606.ENSP00000377969,9606.ENSP00000395654,9606.ENSP00000483667	CCNT1,SMARCB1,TRIM11,POLR2L,RRP1B,GTF2F2,TRIM13,JUN,TRIM27,GTF2F1,SMARCA4,CHD1
GO Process	GO:1990542	Mitochondrial transmembrane transport	15	95	0.42	0.0312	9606.ENSP00000270538,9606.ENSP00000287878,9606.ENSP00000297578,9606.ENSP00000306328,9606.ENSP00000315693,9606.ENSP00000322020,9606.ENSP00000329558,9606.ENSP00000356256,9606.ENSP00000356820,9606.ENSP00000368468,9606.ENSP00000368523,9606.ENSP00000379999,9606.ENSP00000400646,9606.ENSP00000410339,9606.ENSP00000464522	TIMM44,PRKAG2,SLC25A32,SLC25A33,PAM16,SLC25A22,GRPEL2,TIMM17A,MPC2,MCUR1,DNAJC15,TIMM17B,PNPT1,TOMM40,TIMM23
GO Process	GO:0035194	Post-transcriptional gene silencing by rna	11	57	0.51	0.0334	9606.ENSP00000262794,9606.ENSP00000263209,9606.ENSP00000296215,9606.ENSP00000332973,9606.ENSP00000354812,9606.ENSP00000363574,9606.ENSP00000379144,9606.ENSP00000386894,9606.ENSP00000425979,9606.ENSP00000435926,9606.ENSP00000437256	MOV10L1,DGCR8,SNIP1,SMAD3,C9orf114,EIF6,TNRC6A,RBM4,DROSHA,CELF1,DICER1
GO Process	GO:0009048	Dosage compensation by inactivation of x chromosome	6	17	0.77	0.0337	9606.ENSP00000358778,9606.ENSP00000358799,9606.ENSP00000358862,9606.ENSP00000366135,9606.ENSP00000380718,9606.ENSP00000418960	LRIF1,RBM15,PCGF6,EXOSC10,CDYL,BRCA1
GO Process	GO:0043903	Regulation of symbiotic process	27	230	0.29	0.0337	9606.ENSP00000215862,9606.ENSP00000222693,9606.ENSP00000225792,9606.ENSP00000261900,9606.ENSP00000263121,9606.ENSP00000265062,9606.ENSP00000284551,9606.ENSP00000313007,9606.ENSP00000324124,9606.ENSP00000327459,9606.ENSP00000339145,9606.ENSP00000339191,9606.ENSP00000340823,9606.ENSP00000348299,9606.ENSP00000353920,9606.ENSP00000360266,9606.ENSP00000361918,9606.ENSP00000362931,9606.ENSP00000366404,…	MORC2,CAV2,DDX5,CCNT1,SMARCB1,RAB7A,TRIM11,PABPC1,POLR2L,APOBEC3B,RRP1B,CAV1,GTF2F2,TRIM13,ADARB1,JUN,PPIE,SRPK1,TRIM27,GTF2F1,BAD,DDX3X,SMARCA4,TOP2A,HSPA8,KPNA2,CHD1
GO Process	GO:0043923	Positive regulation by host of viral transcription	6	17	0.77	0.0337	9606.ENSP00000261900,9606.ENSP00000263121,9606.ENSP00000339145,9606.ENSP00000360266,9606.ENSP00000395654,9606.ENSP00000483667	CCNT1,SMARCB1,RRP1B,JUN,SMARCA4,CHD1
GO Process	GO:0051781	Positive regulation of cell division	17	117	0.39	0.0343	9606.ENSP00000216911,9606.ENSP00000244869,9606.ENSP00000247191,9606.ENSP00000257934,9606.ENSP00000260363,9606.ENSP00000267163,9606.ENSP00000275034,9606.ENSP00000313950,9606.ENSP00000353850,9606.ENSP00000356319,9606.ENSP00000360793,9606.ENSP00000361626,9606.ENSP00000376457,9606.ENSP00000394394,9606.ENSP00000404190,9606.ENSP00000434614,9606.ENSP00000453403	AURKA,EREG,DLGAP5,ESPL1,KIF23,RB1,PHIP,AURKB,ITGB1BP1,KIF14,KIF20B,YBX1,ECT2,ANAPC7,RACGAP1,CDC27,NUSAP1
GO Process	GO:0070734	Histone h3-k27 methylation	5	11	0.88	0.0351	9606.ENSP00000263360,9606.ENSP00000316578,9606.ENSP00000320147,9606.ENSP00000411268,9606.ENSP00000417980	EED,SUZ12,EZH2,BEND3,EHMT1
GO Process	GO:0044728	DNA methylation or demethylation	12	67	0.48	0.0359	9606.ENSP00000216489,9606.ENSP00000262794,9606.ENSP00000278823,9606.ENSP00000320147,9606.ENSP00000327459,9606.ENSP00000352516,9606.ENSP00000353463,9606.ENSP00000377601,9606.ENSP00000398181,9606.ENSP00000411268,9606.ENSP00000417980,9606.ENSP00000446880	ALKBH1,MOV10L1,MTA2,EZH2,APOBEC3B,DNMT1,GATAD2A,HELLS,ALKBH2,BEND3,EHMT1,BAZ2A
GO Process	GO:0031572	G2 DNA damage checkpoint	8	32	0.62	0.0363	9606.ENSP00000236273,9606.ENSP00000246802,9606.ENSP00000260810,9606.ENSP00000300093,9606.ENSP00000347232,9606.ENSP00000366434,9606.ENSP00000378699,9606.ENSP00000418960	SYF2,GLTSCR2,TOPBP1,PLK1,BLM,UIMC1,CDK1,BRCA1
GO Process	GO:0045292	mRNA cis splicing, via spliceosome	8	32	0.62	0.0363	9606.ENSP00000199814,9606.ENSP00000244020,9606.ENSP00000258962,9606.ENSP00000317123,9606.ENSP00000362820,9606.ENSP00000368801,9606.ENSP00000386894,9606.ENSP00000415078	RBM22,SRSF6,SRSF1,SNRNP200,SRSF3,WBP4,RBM4,CACTIN
GO Process	GO:0070192	Chromosome organization involved in meiotic cell cycle	12	68	0.47	0.0399	9606.ENSP00000263753,9606.ENSP00000287598,9606.ENSP00000287647,9606.ENSP00000302530,9606.ENSP00000325017,9606.ENSP00000329466,9606.ENSP00000349961,9606.ENSP00000350447,9606.ENSP00000360483,9606.ENSP00000378295,9606.ENSP00000384015,9606.ENSP00000433681	SGOL1,BUB1B,FANCD2,BUB1,NCAPD2,SIRT7,SMC4,SGOL2,NDC1,INCENP,SUN1,NCAPD3
GO Process	GO:1902275	Regulation of chromatin organization	24	198	0.31	0.0406	9606.ENSP00000215862,9606.ENSP00000243326,9606.ENSP00000256442,9606.ENSP00000259021,9606.ENSP00000263121,9606.ENSP00000263360,9606.ENSP00000287394,9606.ENSP00000307183,9606.ENSP00000317992,9606.ENSP00000337991,9606.ENSP00000345681,9606.ENSP00000352516,9606.ENSP00000357643,9606.ENSP00000359321,9606.ENSP00000367024,9606.ENSP00000367705,9606.ENSP00000373696,9606.ENSP00000380557,9606.ENSP00000382688,…	MORC2,RIF1,CCNB1,KAT7,SMARCB1,EED,ATAD2,ING2,NOC2L,SPTY2D1,GATA2,DNMT1,MKI67,MTF2,NAA40,BCOR,TRIP12,AKAP8L,KDM5A,PAXIP1,HMGA1,CDC45,BRCA1,PHF19
GO Process	GO:0000959	Mitochondrial rna metabolic process	9	41	0.57	0.0408	9606.ENSP00000217372,9606.ENSP00000248643,9606.ENSP00000287025,9606.ENSP00000306328,9606.ENSP00000309595,9606.ENSP00000355471,9606.ENSP00000400646,9606.ENSP00000402038,9606.ENSP00000465759	CDK5RAP1,MTERF1,MTERF3,SLC25A33,C10orf2,TFB2M,PNPT1,MTO1,POLRMT
GO Process	GO:0032201	Telomere maintenance via semi-conservative replication	7	25	0.67	0.0408	9606.ENSP00000216367,9606.ENSP00000322570,9606.ENSP00000363286,9606.ENSP00000368349,9606.ENSP00000369411,9606.ENSP00000376272,9606.ENSP00000484105	POLE2,POLE,POLE3,POLA1,RFC3,RFC4,PRIM2
GO Process	GO:0050434	Positive regulation of viral transcription	9	41	0.57	0.0408	9606.ENSP00000261900,9606.ENSP00000263121,9606.ENSP00000324124,9606.ENSP00000339145,9606.ENSP00000340823,9606.ENSP00000360266,9606.ENSP00000377969,9606.ENSP00000395654,9606.ENSP00000483667	CCNT1,SMARCB1,POLR2L,RRP1B,GTF2F2,JUN,GTF2F1,SMARCA4,CHD1
GO Process	GO:0006743	Ubiquinone metabolic process	6	18	0.75	0.0417	9606.ENSP00000263960,9606.ENSP00000266544,9606.ENSP00000287936,9606.ENSP00000365388,9606.ENSP00000366006,9606.ENSP00000478931	COQ10B,NDUFA9,HMGCR,PDSS1,UBIAD1,AIFM2
GO Process	GO:0044774	Mitotic dna integrity checkpoint	16	109	0.39	0.0417	9606.ENSP00000216911,9606.ENSP00000236273,9606.ENSP00000246802,9606.ENSP00000256442,9606.ENSP00000260810,9606.ENSP00000266970,9606.ENSP00000287647,9606.ENSP00000321656,9606.ENSP00000347232,9606.ENSP00000354518,9606.ENSP00000360623,9606.ENSP00000365588,9606.ENSP00000378699,9606.ENSP00000411532,9606.ENSP00000412324,9606.ENSP00000415430	AURKA,SYF2,GLTSCR2,CCNB1,TOPBP1,CDK2,FANCD2,CDC25C,BLM,ZNF830,ORC1,MDC1,CDK1,TOP2A,PPP2R5C,GTSE1
GO Process	GO:0032269	Negative regulation of cellular protein metabolic process	87	1043	0.15	0.0428	9606.ENSP00000217244,9606.ENSP00000217372,9606.ENSP00000220849,9606.ENSP00000246802,9606.ENSP00000250113,9606.ENSP00000252674,9606.ENSP00000254480,9606.ENSP00000256383,9606.ENSP00000256442,9606.ENSP00000261349,9606.ENSP00000262177,9606.ENSP00000263121,9606.ENSP00000267163,9606.ENSP00000269349,9606.ENSP00000269844,9606.ENSP00000280527,9606.ENSP00000287878,9606.ENSP00000287936,9606.ENSP00000295317,…	CSNK2A1,CDK5RAP1,EIF3E,GLTSCR2,FXR2,MLLT1,SMARCC1,EIF2S1,CCNB1,LRP6,DNAJB6,SMARCB1,RB1,EIF4A3,PRDM15,CRIM1,PRKAG2,HMGCR,RNF149,COL6A3,NPM1,CAPRIN2,PLK1,BIRC5,ARL6IP1,NLRP6,PTPN2,PIBF1,NOC2L,NCL,PINX1,SIRT7,ZGPAT,CHP1,GNL3L,RPS7,CAV1,CAPRIN1,SPRY4,ANXA2,OCLN,DNMT1,ITGB1BP1,ADARB1,GTPBP4,SYNCRIP,MTF2,BAG2,JUN,DHCR24,YBX1,YTHDF2,DKK1,RGS3,EIF6,RPL11,TRIM27,ERRFI1,BCOR,PRNP,DNAJA1,AK6,TRIP12,RPL13A,N…
GO Process	GO:0051054	Positive regulation of dna metabolic process	24	200	0.3	0.0452	9606.ENSP00000243326,9606.ENSP00000254108,9606.ENSP00000266970,9606.ENSP00000274054,9606.ENSP00000275493,9606.ENSP00000281701,9606.ENSP00000298139,9606.ENSP00000313171,9606.ENSP00000313950,9606.ENSP00000323046,9606.ENSP00000343741,9606.ENSP00000348089,9606.ENSP00000353224,9606.ENSP00000355966,9606.ENSP00000366434,9606.ENSP00000369411,9606.ENSP00000372351,9606.ENSP00000376272,9606.ENSP00000384048,…	RIF1,FUS,CDK2,NAF1,EGFR,NVL,WRN,ATAD5,AURKB,EXOSC3,ATR,ERCC6,TFRC,NEK2,UIMC1,RFC3,WHSC1,RFC4,PAXIP1,GNL3,EXOSC6,DHX36,BRCA1,MYC
GO Process	GO:0034249	Negative regulation of cellular amide metabolic process	20	154	0.34	0.0455	9606.ENSP00000220849,9606.ENSP00000250113,9606.ENSP00000256383,9606.ENSP00000269349,9606.ENSP00000298892,9606.ENSP00000315130,9606.ENSP00000318195,9606.ENSP00000340329,9606.ENSP00000358635,9606.ENSP00000361626,9606.ENSP00000362918,9606.ENSP00000363574,9606.ENSP00000368752,9606.ENSP00000375730,9606.ENSP00000379144,9606.ENSP00000382840,9606.ENSP00000386894,9606.ENSP00000417078,9606.ENSP00000435926,…	EIF3E,FXR2,EIF2S1,EIF4A3,CAPRIN2,CLU,NCL,CAPRIN1,SYNCRIP,YBX1,YTHDF2,EIF6,PRNP,RPL13A,TNRC6A,DDX3X,RBM4,DHX36,CELF1,CIRBP
GO Process	GO:0000491	Small nucleolar ribonucleoprotein complex assembly	5	12	0.84	0.0461	9606.ENSP00000274054,9606.ENSP00000359606,9606.ENSP00000368459,9606.ENSP00000370193,9606.ENSP00000484687	NAF1,ZNHIT6,NUFIP1,AK6,ZNHIT3
GO Process	GO:0065002	Intracellular protein transmembrane transport	10	51	0.52	0.0473	9606.ENSP00000223641,9606.ENSP00000243253,9606.ENSP00000270538,9606.ENSP00000315693,9606.ENSP00000329558,9606.ENSP00000356256,9606.ENSP00000368523,9606.ENSP00000379999,9606.ENSP00000410339,9606.ENSP00000464522	SEC61B,SEC61A1,TIMM44,PAM16,GRPEL2,TIMM17A,DNAJC15,TIMM17B,TOMM40,TIMM23
GO Process	GO:0097190	Apoptotic signaling pathway	31	286	0.26	0.0478	9606.ENSP00000216117,9606.ENSP00000221132,9606.ENSP00000225792,9606.ENSP00000247225,9606.ENSP00000250416,9606.ENSP00000298048,9606.ENSP00000305422,9606.ENSP00000310042,9606.ENSP00000313171,9606.ENSP00000315130,9606.ENSP00000326804,9606.ENSP00000332973,9606.ENSP00000339191,9606.ENSP00000341957,9606.ENSP00000347979,9606.ENSP00000348089,9606.ENSP00000350698,9606.ENSP00000351209,9606.ENSP00000358022,…	HMOX1,TNFRSF10A,DDX5,SGPP1,PARP2,MELK,CEBPB,ZNF622,ATAD5,CLU,CUL1,SMAD3,CAV1,TP53BP2,FAS,ERCC6,DDX47,EPHA2,MCL1,JUN,MYBBP1A,KRT18,BAD,DDX3X,CASP4,SENP1,HRAS,PPP2R5C,SELK,BRCA1,CASP8AP2
GO Process	GO:1904666	Regulation of ubiquitin protein ligase activity	7	26	0.65	0.0483	9606.ENSP00000264552,9606.ENSP00000300093,9606.ENSP00000339095,9606.ENSP00000359727,9606.ENSP00000361540,9606.ENSP00000363676,9606.ENSP00000420311	UBE2S,PLK1,RPS7,BAG2,CDC20,RPL11,RPL23
GO Function	GO:0003723	RNA binding	363	1649	0.57	5.77e-96	9606.ENSP00000156109,9606.ENSP00000156471,9606.ENSP00000199320,9606.ENSP00000199814,9606.ENSP00000202816,9606.ENSP00000216190,9606.ENSP00000216297,9606.ENSP00000216489,9606.ENSP00000216554,9606.ENSP00000217121,9606.ENSP00000220849,9606.ENSP00000221233,9606.ENSP00000221801,9606.ENSP00000222247,9606.ENSP00000223073,9606.ENSP00000223641,9606.ENSP00000225296,9606.ENSP00000225298,9606.ENSP00000225430,…	GPKOW,AQR,DIMT1,RBM22,ESF1,EIF3D,SUPT16H,ALKBH1,EIF5,TPD52L2,EIF3E,EXOSC5,FBL,RPL18A,RBM28,SEC61B,DHX33,UTP18,RPL19,CCDC47,DDX5,LRRC59,FRG1,CCDC86,YBX3,KRR1,BYSL,SKIV2L2,RRP9,CEBPZ,SYF2,FASTKD2,PAPOLG,FAM98A,COIL,FYTTD1,DDX39A,C19orf43,SRSF6,MPHOSPH10,RRP36,GLTSCR2,SUGP1,DDX49,NSRP1,MTERF1,FXR2,DHX29,DHX35,SAFB2,EIF2S3,PPAN,GRWD1,NOL11,FUS,GRSF1,UTP3,NIP7,CCDC59,EIF2S1,MPHOSPH6,NUPL2,DDX56,SRSF1,…
GO Function	GO:0003676	Nucleic acid binding	520	3947	0.34	3.66e-70	9606.ENSP00000156109,9606.ENSP00000156471,9606.ENSP00000160827,9606.ENSP00000198767,9606.ENSP00000199320,9606.ENSP00000199814,9606.ENSP00000202816,9606.ENSP00000216190,9606.ENSP00000216297,9606.ENSP00000216367,9606.ENSP00000216489,9606.ENSP00000216554,9606.ENSP00000217121,9606.ENSP00000218224,9606.ENSP00000219097,9606.ENSP00000219905,9606.ENSP00000220849,9606.ENSP00000220913,9606.ENSP00000221233,…	GPKOW,AQR,KIF22,RRN3,DIMT1,RBM22,ESF1,EIF3D,SUPT16H,POLE2,ALKBH1,EIF5,TPD52L2,PQBP1,ORC6,MGA,EIF3E,CHRAC1,EXOSC5,FBL,RPL18A,RBM28,SEC61B,DHX33,UTP18,RPL19,CCDC47,DDX5,LRRC59,FRG1,CCDC86,YBX3,POLR3B,KRR1,ZBTB24,BYSL,SKIV2L2,RRP9,CEBPZ,ORC2,SYF2,FASTKD2,PAPOLG,FAM98A,COIL,FYTTD1,DDX39A,C19orf43,SRSF6,MPHOSPH10,RRP36,GLTSCR2,SUGP1,DDX49,NSRP1,KLF2,MTERF1,MBD4,FXR2,PARP2,KLF16,DHX29,DHX35,SAFB2,MLLT1…
GO Function	GO:0097159	Organic cyclic compound binding	647	5916	0.26	8.61e-64	9606.ENSP00000003100,9606.ENSP00000005257,9606.ENSP00000009041,9606.ENSP00000156109,9606.ENSP00000156471,9606.ENSP00000160827,9606.ENSP00000175506,9606.ENSP00000198767,9606.ENSP00000199320,9606.ENSP00000199814,9606.ENSP00000202816,9606.ENSP00000215862,9606.ENSP00000216117,9606.ENSP00000216190,9606.ENSP00000216297,9606.ENSP00000216367,9606.ENSP00000216484,9606.ENSP00000216489,9606.ENSP00000216554,…	CYP51A1,RALA,STARD3NL,GPKOW,AQR,KIF22,ASNS,RRN3,DIMT1,RBM22,ESF1,MORC2,HMOX1,EIF3D,SUPT16H,POLE2,SPTLC2,ALKBH1,EIF5,AURKA,TPD52L2,CSNK2A1,PQBP1,ORC6,MGA,EIF3E,CHRAC1,EXOSC5,FBL,RPL18A,ABCF2,RBM28,SEC61B,DHX33,UTP18,RPL19,CCDC47,DDX5,LRRC59,FRG1,CCDC86,YBX3,POLR3B,KRR1,ZBTB24,BYSL,SKIV2L2,RRP9,CEBPZ,ORC2,MFN2,SYF2,FASTKD2,PAPOLG,FAM98A,COIL,FYTTD1,DDX39A,C19orf43,SRSF6,MPHOSPH10,RRP36,GLTSCR2,SUGP…
GO Function	GO:1901363	Heterocyclic compound binding	641	5831	0.27	8.61e-64	9606.ENSP00000003100,9606.ENSP00000005257,9606.ENSP00000156109,9606.ENSP00000156471,9606.ENSP00000160827,9606.ENSP00000175506,9606.ENSP00000198767,9606.ENSP00000199320,9606.ENSP00000199814,9606.ENSP00000202816,9606.ENSP00000215862,9606.ENSP00000216117,9606.ENSP00000216190,9606.ENSP00000216297,9606.ENSP00000216367,9606.ENSP00000216484,9606.ENSP00000216489,9606.ENSP00000216554,9606.ENSP00000216911,…	CYP51A1,RALA,GPKOW,AQR,KIF22,ASNS,RRN3,DIMT1,RBM22,ESF1,MORC2,HMOX1,EIF3D,SUPT16H,POLE2,SPTLC2,ALKBH1,EIF5,AURKA,TPD52L2,CSNK2A1,PQBP1,ORC6,MGA,EIF3E,CHRAC1,EXOSC5,FBL,RPL18A,ABCF2,RBM28,SEC61B,DHX33,UTP18,RPL19,CCDC47,DDX5,LRRC59,FRG1,CCDC86,YBX3,POLR3B,KRR1,ZBTB24,BYSL,SKIV2L2,RRP9,CEBPZ,ORC2,MFN2,SYF2,FASTKD2,PAPOLG,FAM98A,COIL,FYTTD1,DDX39A,C19orf43,SRSF6,MPHOSPH10,RRP36,GLTSCR2,SUGP1,DDX49,N…
GO Function	GO:0005488	Binding	906	12516	0.08	6.36e-20	9606.ENSP00000003100,9606.ENSP00000005257,9606.ENSP00000009041,9606.ENSP00000064724,9606.ENSP00000156109,9606.ENSP00000156471,9606.ENSP00000160827,9606.ENSP00000175506,9606.ENSP00000198767,9606.ENSP00000199320,9606.ENSP00000199814,9606.ENSP00000202816,9606.ENSP00000215862,9606.ENSP00000216117,9606.ENSP00000216190,9606.ENSP00000216237,9606.ENSP00000216297,9606.ENSP00000216367,9606.ENSP00000216484,…	CYP51A1,RALA,STARD3NL,CLDN11,GPKOW,AQR,KIF22,ASNS,RRN3,DIMT1,RBM22,ESF1,MORC2,HMOX1,EIF3D,L3MBTL2,SUPT16H,POLE2,SPTLC2,ALKBH1,EIF5,AURKA,TPD52L2,CSNK2A1,CDK5RAP1,PQBP1,ORC6,MGA,OIP5,EIF3E,CHRAC1,TNFRSF10A,EXOSC5,FBL,RPL18A,ABCF2,CAV2,RBM28,SEC61B,DHX33,UTP18,RPL19,GOSR2,CCDC47,DDX5,LRRC59,FRG1,CCDC86,PANX1,YBX3,POLR3B,KRR1,ZBTB24,BYSL,SKIV2L2,RRP9,APOB,SNX17,CEBPZ,ORC2,MFN2,SYF2,FASTKD2,PAPOLG,FA…
GO Function	GO:0140098	Catalytic activity, acting on rna	82	375	0.56	2.63e-18	9606.ENSP00000156471,9606.ENSP00000199320,9606.ENSP00000216489,9606.ENSP00000221233,9606.ENSP00000221801,9606.ENSP00000225296,9606.ENSP00000225792,9606.ENSP00000228347,9606.ENSP00000230640,9606.ENSP00000242776,9606.ENSP00000247003,9606.ENSP00000251636,9606.ENSP00000252011,9606.ENSP00000258772,9606.ENSP00000260129,9606.ENSP00000262415,9606.ENSP00000262794,9606.ENSP00000263239,9606.ENSP00000263857,…	AQR,DIMT1,ALKBH1,EXOSC5,FBL,DHX33,DDX5,POLR3B,SKIV2L2,DDX39A,DDX49,DHX29,DHX35,DDX56,TGS1,DHX8,MOV10L1,DDX18,POLR1A,EXOSC7,NOB1,EIF4A3,EIF4A1,SLU7,POLR1D,MEPCE,NSUN5,DHX37,RNASEH1,DDX10,EXOSC4,SNRNP200,RPP25,EXOSC3,ISG20L2,DDX54,POLR2L,ZNRD1,DHX34,POLR3C,RAD54B,DHX15,RNASEH2B,DDX21,DDX47,TFB2M,TOE1,DDX31,EXOSC2,POLR3A,POLR1C,DDX50,DHX16,EXOSC10,POLR1E,TDP2,EXOSC9,CARS,RCL1,NOP2,G3BP1,POLR3G,DDX3X…
GO Function	GO:0016887	ATPase activity	82	393	0.54	2.76e-17	9606.ENSP00000156471,9606.ENSP00000160827,9606.ENSP00000215862,9606.ENSP00000222388,9606.ENSP00000225296,9606.ENSP00000225792,9606.ENSP00000230640,9606.ENSP00000242776,9606.ENSP00000247003,9606.ENSP00000251636,9606.ENSP00000252011,9606.ENSP00000256443,9606.ENSP00000258772,9606.ENSP00000259339,9606.ENSP00000260363,9606.ENSP00000260731,9606.ENSP00000262415,9606.ENSP00000262794,9606.ENSP00000263239,…	AQR,KIF22,MORC2,ABCF2,DHX33,DDX5,SKIV2L2,DDX39A,DDX49,DHX29,DHX35,CDK7,DDX56,TOR1B,KIF23,KIF11,DHX8,MOV10L1,DDX18,POLQ,EIF4A3,NVL,SMARCA5,ERCC3,ATAD2,MYO1E,EIF4A1,WRN,C10orf2,DHX37,ATAD5,DDX10,SNRNP200,YME1L1,DDX54,DHX34,ABCC5,RAD54B,DHX15,GTF2F2,DDX21,BLM,ERCC6,ABCD4,TOR4A,DDX47,MACF1,INO80,ABCB10,KIF14,TOR3A,MDN1,TTF2,ABCC2,KIF20B,DDX31,KIF2C,TOR2A,DDX50,KIF4A,DHX16,ABCC4,RFC3,AK6,EP400,HELLS,G…
GO Function	GO:0004386	Helicase activity	47	147	0.73	3.13e-15	9606.ENSP00000156471,9606.ENSP00000225296,9606.ENSP00000225792,9606.ENSP00000230640,9606.ENSP00000242776,9606.ENSP00000247003,9606.ENSP00000251636,9606.ENSP00000252011,9606.ENSP00000258772,9606.ENSP00000262415,9606.ENSP00000262794,9606.ENSP00000263239,9606.ENSP00000264233,9606.ENSP00000269349,9606.ENSP00000283131,9606.ENSP00000285398,9606.ENSP00000293831,9606.ENSP00000298139,9606.ENSP00000309595,…	AQR,DHX33,DDX5,SKIV2L2,DDX39A,DDX49,DHX29,DHX35,DDX56,DHX8,MOV10L1,DDX18,POLQ,EIF4A3,SMARCA5,ERCC3,EIF4A1,WRN,C10orf2,DHX37,DDX10,SNRNP200,DDX54,DHX34,RAD54B,DHX15,GTF2F2,DDX21,BLM,ERCC6,DDX47,TTF2,DDX31,DDX50,DHX16,EP400,HELLS,G3BP1,DDX3X,SMARCA4,DHX30,DHX36,DICER1,DDX24,RECQL4,DDX27,CHD1
GO Function	GO:0003724	RNA helicase activity	32	74	0.86	5.85e-13	9606.ENSP00000156471,9606.ENSP00000225296,9606.ENSP00000225792,9606.ENSP00000230640,9606.ENSP00000242776,9606.ENSP00000247003,9606.ENSP00000251636,9606.ENSP00000252011,9606.ENSP00000258772,9606.ENSP00000262415,9606.ENSP00000262794,9606.ENSP00000263239,9606.ENSP00000269349,9606.ENSP00000293831,9606.ENSP00000311135,9606.ENSP00000314348,9606.ENSP00000317123,9606.ENSP00000323858,9606.ENSP00000331907,…	AQR,DHX33,DDX5,SKIV2L2,DDX39A,DDX49,DHX29,DHX35,DDX56,DHX8,MOV10L1,DDX18,EIF4A3,EIF4A1,DHX37,DDX10,SNRNP200,DDX54,DHX34,RAD54B,DHX15,DDX21,DDX47,DDX31,DDX50,DHX16,G3BP1,DDX3X,DHX30,DHX36,DDX24,DDX27
GO Function	GO:0017111	Nucleoside-triphosphatase activity	107	760	0.37	3.54e-12	9606.ENSP00000005257,9606.ENSP00000156471,9606.ENSP00000160827,9606.ENSP00000215862,9606.ENSP00000222388,9606.ENSP00000225296,9606.ENSP00000225792,9606.ENSP00000230640,9606.ENSP00000235329,9606.ENSP00000242776,9606.ENSP00000247003,9606.ENSP00000251636,9606.ENSP00000252011,9606.ENSP00000253039,9606.ENSP00000256078,9606.ENSP00000256443,9606.ENSP00000256496,9606.ENSP00000258772,9606.ENSP00000259339,…	RALA,AQR,KIF22,MORC2,ABCF2,DHX33,DDX5,SKIV2L2,MFN2,DDX39A,DDX49,DHX29,DHX35,EIF2S3,KRAS,CDK7,ARL8B,DDX56,TOR1B,KIF23,KIF11,RHEB,DHX8,MOV10L1,DDX18,POLQ,RAB7A,LSG1,EIF4A3,RHOB,NVL,SMARCA5,ERCC3,ATAD2,MYO1E,EIF4A1,WRN,TSR1,C10orf2,DHX37,ATAD5,DDX10,SNRNP200,YME1L1,RAP2B,DDX54,DIRAS1,DHX34,ABCC5,RAD54B,DHX15,RHOG,GTF2F2,GNAI1,DDX21,BLM,ERCC6,ABCD4,TOR4A,DDX47,GTPBP4,MACF1,INO80,ABCB10,KIF14,RAB32,TO…
GO Function	GO:0003729	mRNA binding	59	289	0.53	7.37e-12	9606.ENSP00000156471,9606.ENSP00000216190,9606.ENSP00000225296,9606.ENSP00000225792,9606.ENSP00000228251,9606.ENSP00000241502,9606.ENSP00000244020,9606.ENSP00000247026,9606.ENSP00000250113,9606.ENSP00000254108,9606.ENSP00000254799,9606.ENSP00000258962,9606.ENSP00000259469,9606.ENSP00000265271,9606.ENSP00000269349,9606.ENSP00000285873,9606.ENSP00000286070,9606.ENSP00000293831,9606.ENSP00000296215,…	AQR,EIF3D,DHX33,DDX5,YBX3,FYTTD1,SRSF6,NSRP1,FXR2,FUS,GRSF1,SRSF1,RPL35,RBM27,EIF4A3,GEMIN5,RBM45,EIF4A1,SNIP1,RBM14,PABPC1,EXOSC4,NUP98,NCL,SF3B1,RPS7,RPL7,RBM5,HNRNPAB,ADARB1,SYNCRIP,RBM15,PTBP2,RBMX,YBX1,PPIE,PABPC4,SRSF3,YTHDF2,EIF2S2,SF1,EXOSC9,EXOSC8,RPL13A,G3BP1,KIAA0020,DDX3X,RBM4,GNL3,EIF4G1,DHX36,RPL30,EIF4G2,CELF1,NXF1,ZC3H11A,CLUH,RSL1D1,CIRBP
GO Function	GO:0016462	Pyrophosphatase activity	108	810	0.35	5.31e-11	9606.ENSP00000005257,9606.ENSP00000156471,9606.ENSP00000160827,9606.ENSP00000215862,9606.ENSP00000222388,9606.ENSP00000225296,9606.ENSP00000225792,9606.ENSP00000230640,9606.ENSP00000235329,9606.ENSP00000242776,9606.ENSP00000247003,9606.ENSP00000251636,9606.ENSP00000252011,9606.ENSP00000253039,9606.ENSP00000256078,9606.ENSP00000256443,9606.ENSP00000256496,9606.ENSP00000258772,9606.ENSP00000259339,…	RALA,AQR,KIF22,MORC2,ABCF2,DHX33,DDX5,SKIV2L2,MFN2,DDX39A,DDX49,DHX29,DHX35,EIF2S3,KRAS,CDK7,ARL8B,DDX56,TOR1B,KIF23,KIF11,RHEB,DHX8,MOV10L1,DDX18,POLQ,RAB7A,LSG1,EIF4A3,RHOB,NVL,SMARCA5,ERCC3,ATAD2,MYO1E,EIF4A1,WRN,TSR1,CANT1,C10orf2,DHX37,ATAD5,DDX10,SNRNP200,YME1L1,RAP2B,DDX54,DIRAS1,DHX34,ABCC5,RAD54B,DHX15,RHOG,GTF2F2,GNAI1,DDX21,BLM,ERCC6,ABCD4,TOR4A,DDX47,GTPBP4,MACF1,INO80,ABCB10,KIF14,RA…
GO Function	GO:0003682	Chromatin binding	82	570	0.38	1.35e-09	9606.ENSP00000215862,9606.ENSP00000216237,9606.ENSP00000216297,9606.ENSP00000225792,9606.ENSP00000251900,9606.ENSP00000253237,9606.ENSP00000254108,9606.ENSP00000254480,9606.ENSP00000257118,9606.ENSP00000261900,9606.ENSP00000263360,9606.ENSP00000263857,9606.ENSP00000264233,9606.ENSP00000265963,9606.ENSP00000269844,9606.ENSP00000275493,9606.ENSP00000275517,9606.ENSP00000278823,9606.ENSP00000282003,…	MORC2,L3MBTL2,SUPT16H,DDX5,SCML2,GRWD1,FUS,SMARCC1,PHC2,CCNT1,EED,POLR1A,POLQ,GTF2H1,PRDM15,EGFR,CDCA5,MTA2,RNF219,SMARCA5,ERCC3,ATAD2,LRWD1,NPM1,WRN,CHAF1A,CEBPB,ING2,CBX2,CHAF1B,NUP98,SUZ12,NOC2L,EZH2,ING5,POLE,SMARCE1,NCAPD2,NKX2-5,SIRT7,SMAD3,TTF1,SUV39H1,RBPJ,GATA2,ERCC6,DNMT1,MCMBP,CENPF,TSPYL1,MTF2,MB21D1,RBMX,JUN,NOC3L,ORC1,POLR3A,YBX1,DNTTIP1,POLE3,POLA1,WHSC1,STAG1,EP400,HELLS,GTF2F1,SM…
GO Function	GO:0003735	Structural constituent of ribosome	38	159	0.6	4.19e-09	9606.ENSP00000222247,9606.ENSP00000225430,9606.ENSP00000253686,9606.ENSP00000259469,9606.ENSP00000260443,9606.ENSP00000262584,9606.ENSP00000274242,9606.ENSP00000307889,9606.ENSP00000309334,9606.ENSP00000339095,9606.ENSP00000339795,9606.ENSP00000346001,9606.ENSP00000346015,9606.ENSP00000346027,9606.ENSP00000346088,9606.ENSP00000360850,9606.ENSP00000361076,9606.ENSP00000362036,9606.ENSP00000363018,…	RPL18A,RPL19,MRPS25,RPL35,RSL24D1,RPL8,RPL37,RPL13,RPL15,RPS7,RPL7,RPL3,RPL27A,RPL21,RPL22,MRPS2,RPL7A,MRPS16,RPL10A,RPL11,RPL13A,RPS8,MRPS6,RPL31,RPL23A,RPL17,RPL9,RPL6,RPL32,MRPS22,RPL37A,RPL7L1,RPL35A,RPL23,RPL30,RPL18,RPL28,RPL27
GO Function	GO:0035639	Purine ribonucleoside triphosphate binding	181	1799	0.23	4.19e-09	9606.ENSP00000005257,9606.ENSP00000156471,9606.ENSP00000160827,9606.ENSP00000175506,9606.ENSP00000215862,9606.ENSP00000216554,9606.ENSP00000216911,9606.ENSP00000217244,9606.ENSP00000222388,9606.ENSP00000225296,9606.ENSP00000225792,9606.ENSP00000230640,9606.ENSP00000235329,9606.ENSP00000238714,9606.ENSP00000242776,9606.ENSP00000247003,9606.ENSP00000251636,9606.ENSP00000252011,9606.ENSP00000253039,…	RALA,AQR,KIF22,ASNS,MORC2,EIF5,AURKA,CSNK2A1,ABCF2,DHX33,DDX5,SKIV2L2,MFN2,PAPOLG,DDX39A,DDX49,DHX29,DHX35,EIF2S3,KRAS,CDK7,ARL8B,DDX56,TOR1B,KIF23,KIF11,RHEB,PKMYT1,DHX8,MOV10L1,DDX18,POLQ,UBE2S,RAB7A,LSG1,CDK2,EIF4A3,TIMM44,RHOB,EGFR,NVL,RIOK2,SMARCA5,DGKE,ERCC3,ATAD2,BUB1B,PRKAG2,MYO1E,HK2,TRMU,EIF4A1,ORC5,MELK,WRN,CKB,PLK1,TSR1,BUB1,C10orf2,NLRP6,DHX37,ATAD3B,ATAD5,AURKB,DDX10,SNRNP200,YME1L1…
GO Function	GO:0000166	Nucleotide binding	203	2119	0.21	1.07e-08	9606.ENSP00000005257,9606.ENSP00000156471,9606.ENSP00000160827,9606.ENSP00000175506,9606.ENSP00000215862,9606.ENSP00000216554,9606.ENSP00000216911,9606.ENSP00000217244,9606.ENSP00000222388,9606.ENSP00000225296,9606.ENSP00000225792,9606.ENSP00000230640,9606.ENSP00000235329,9606.ENSP00000238714,9606.ENSP00000242776,9606.ENSP00000247003,9606.ENSP00000251636,9606.ENSP00000252011,9606.ENSP00000253039,…	RALA,AQR,KIF22,ASNS,MORC2,EIF5,AURKA,CSNK2A1,ABCF2,DHX33,DDX5,SKIV2L2,MFN2,PAPOLG,DDX39A,DDX49,DHX29,DHX35,EIF2S3,KRAS,CDK7,ARL8B,NT5E,DDX56,TOR1B,KIF23,KIF11,RHEB,PKMYT1,DHX8,MOV10L1,DDX18,POLQ,UBE2S,RAB7A,LSG1,CDK2,EIF4A3,TIMM44,RHOB,SRD5A1,EGFR,NVL,RIOK2,SMARCA5,UXS1,DGKE,ERCC3,ATAD2,BUB1B,PRKAG2,HMGCR,MYO1E,HK2,TRMU,LRWD1,EIF4A1,ORC5,MELK,WRN,CKB,PLK1,TSR1,BUB1,ZBTB21,SLC19A1,C10orf2,NLRP6,DH…
GO Function	GO:0017076	Purine nucleotide binding	185	1878	0.22	1.07e-08	9606.ENSP00000005257,9606.ENSP00000156471,9606.ENSP00000160827,9606.ENSP00000175506,9606.ENSP00000215862,9606.ENSP00000216554,9606.ENSP00000216911,9606.ENSP00000217244,9606.ENSP00000222388,9606.ENSP00000225296,9606.ENSP00000225792,9606.ENSP00000230640,9606.ENSP00000235329,9606.ENSP00000238714,9606.ENSP00000242776,9606.ENSP00000247003,9606.ENSP00000251636,9606.ENSP00000252011,9606.ENSP00000253039,…	RALA,AQR,KIF22,ASNS,MORC2,EIF5,AURKA,CSNK2A1,ABCF2,DHX33,DDX5,SKIV2L2,MFN2,PAPOLG,DDX39A,DDX49,DHX29,DHX35,EIF2S3,KRAS,CDK7,ARL8B,DDX56,TOR1B,KIF23,KIF11,RHEB,PKMYT1,DHX8,MOV10L1,DDX18,POLQ,UBE2S,RAB7A,LSG1,CDK2,EIF4A3,TIMM44,RHOB,EGFR,NVL,RIOK2,SMARCA5,DGKE,ERCC3,ATAD2,BUB1B,PRKAG2,MYO1E,HK2,TRMU,EIF4A1,ORC5,MELK,WRN,CKB,PLK1,TSR1,BUB1,SLC19A1,C10orf2,NLRP6,DHX37,ATAD3B,ATAD5,AURKB,DDX10,SNRNP20…
GO Function	GO:0005524	ATP binding	153	1464	0.24	1.3e-08	9606.ENSP00000156471,9606.ENSP00000160827,9606.ENSP00000175506,9606.ENSP00000215862,9606.ENSP00000216911,9606.ENSP00000217244,9606.ENSP00000222388,9606.ENSP00000225296,9606.ENSP00000225792,9606.ENSP00000230640,9606.ENSP00000238714,9606.ENSP00000242776,9606.ENSP00000247003,9606.ENSP00000251636,9606.ENSP00000252011,9606.ENSP00000256443,9606.ENSP00000258772,9606.ENSP00000259339,9606.ENSP00000260363,…	AQR,KIF22,ASNS,MORC2,AURKA,CSNK2A1,ABCF2,DHX33,DDX5,SKIV2L2,PAPOLG,DDX39A,DDX49,DHX29,DHX35,CDK7,DDX56,TOR1B,KIF23,KIF11,PKMYT1,DHX8,MOV10L1,DDX18,POLQ,UBE2S,CDK2,EIF4A3,TIMM44,EGFR,NVL,RIOK2,SMARCA5,DGKE,ERCC3,ATAD2,BUB1B,PRKAG2,MYO1E,HK2,TRMU,EIF4A1,ORC5,MELK,WRN,CKB,PLK1,BUB1,C10orf2,NLRP6,DHX37,ATAD3B,ATAD5,AURKB,DDX10,SNRNP200,YME1L1,HSPH1,DDX54,GSG2,POMK,DHX34,ABCC5,RAD54B,DHX15,GTF2F2,BAZ1…
GO Function	GO:0032555	Purine ribonucleotide binding	182	1864	0.21	2.69e-08	9606.ENSP00000005257,9606.ENSP00000156471,9606.ENSP00000160827,9606.ENSP00000175506,9606.ENSP00000215862,9606.ENSP00000216554,9606.ENSP00000216911,9606.ENSP00000217244,9606.ENSP00000222388,9606.ENSP00000225296,9606.ENSP00000225792,9606.ENSP00000230640,9606.ENSP00000235329,9606.ENSP00000238714,9606.ENSP00000242776,9606.ENSP00000247003,9606.ENSP00000251636,9606.ENSP00000252011,9606.ENSP00000253039,…	RALA,AQR,KIF22,ASNS,MORC2,EIF5,AURKA,CSNK2A1,ABCF2,DHX33,DDX5,SKIV2L2,MFN2,PAPOLG,DDX39A,DDX49,DHX29,DHX35,EIF2S3,KRAS,CDK7,ARL8B,DDX56,TOR1B,KIF23,KIF11,RHEB,PKMYT1,DHX8,MOV10L1,DDX18,POLQ,UBE2S,RAB7A,LSG1,CDK2,EIF4A3,TIMM44,RHOB,EGFR,NVL,RIOK2,SMARCA5,DGKE,ERCC3,ATAD2,BUB1B,PRKAG2,MYO1E,HK2,TRMU,EIF4A1,ORC5,MELK,WRN,CKB,PLK1,TSR1,BUB1,SLC19A1,C10orf2,NLRP6,DHX37,ATAD3B,ATAD5,AURKB,DDX10,SNRNP20…
GO Function	GO:0042393	Histone binding	43	221	0.51	4.35e-08	9606.ENSP00000216237,9606.ENSP00000216297,9606.ENSP00000251900,9606.ENSP00000253237,9606.ENSP00000254480,9606.ENSP00000257118,9606.ENSP00000259021,9606.ENSP00000262189,9606.ENSP00000263382,9606.ENSP00000275034,9606.ENSP00000276893,9606.ENSP00000287394,9606.ENSP00000292616,9606.ENSP00000296930,9606.ENSP00000307183,9606.ENSP00000308750,9606.ENSP00000312244,9606.ENSP00000315700,9606.ENSP00000316578,…	L3MBTL2,SUPT16H,SCML2,GRWD1,SMARCC1,PHC2,KAT7,KMT2C,ASF1B,PHIP,UHRF2,ATAD2,LRWD1,NPM1,ING2,CBX2,MSL3,CHAF1B,SUZ12,NOC2L,ING3,ING5,NCAPD2,SPTY2D1,KAT5,BAZ1B,INO80,TSPYL1,MTF2,UIMC1,BRD2,CDYL,KDM5A,TONSL,NCAPG2,PWP1,SMARCA4,HJURP,NCAPD3,BAZ2A,UHRF1,CHD1,PHF19
GO Function	GO:0030554	Adenyl nucleotide binding	156	1534	0.23	4.51e-08	9606.ENSP00000156471,9606.ENSP00000160827,9606.ENSP00000175506,9606.ENSP00000215862,9606.ENSP00000216911,9606.ENSP00000217244,9606.ENSP00000222388,9606.ENSP00000225296,9606.ENSP00000225792,9606.ENSP00000230640,9606.ENSP00000238714,9606.ENSP00000242776,9606.ENSP00000247003,9606.ENSP00000251636,9606.ENSP00000252011,9606.ENSP00000256443,9606.ENSP00000258772,9606.ENSP00000259339,9606.ENSP00000260363,…	AQR,KIF22,ASNS,MORC2,AURKA,CSNK2A1,ABCF2,DHX33,DDX5,SKIV2L2,PAPOLG,DDX39A,DDX49,DHX29,DHX35,CDK7,DDX56,TOR1B,KIF23,KIF11,PKMYT1,DHX8,MOV10L1,DDX18,POLQ,UBE2S,CDK2,EIF4A3,TIMM44,EGFR,NVL,RIOK2,SMARCA5,DGKE,ERCC3,ATAD2,BUB1B,PRKAG2,MYO1E,HK2,TRMU,EIF4A1,ORC5,MELK,WRN,CKB,PLK1,BUB1,SLC19A1,C10orf2,NLRP6,DHX37,ATAD3B,ATAD5,AURKB,DDX10,SNRNP200,YME1L1,HSPH1,DDX54,GSG2,GRPEL2,POMK,DHX34,ABCC5,RAD54B,DH…
GO Function	GO:0032559	Adenyl ribonucleotide binding	154	1522	0.23	7.64e-08	9606.ENSP00000156471,9606.ENSP00000160827,9606.ENSP00000175506,9606.ENSP00000215862,9606.ENSP00000216911,9606.ENSP00000217244,9606.ENSP00000222388,9606.ENSP00000225296,9606.ENSP00000225792,9606.ENSP00000230640,9606.ENSP00000238714,9606.ENSP00000242776,9606.ENSP00000247003,9606.ENSP00000251636,9606.ENSP00000252011,9606.ENSP00000256443,9606.ENSP00000258772,9606.ENSP00000259339,9606.ENSP00000260363,…	AQR,KIF22,ASNS,MORC2,AURKA,CSNK2A1,ABCF2,DHX33,DDX5,SKIV2L2,PAPOLG,DDX39A,DDX49,DHX29,DHX35,CDK7,DDX56,TOR1B,KIF23,KIF11,PKMYT1,DHX8,MOV10L1,DDX18,POLQ,UBE2S,CDK2,EIF4A3,TIMM44,EGFR,NVL,RIOK2,SMARCA5,DGKE,ERCC3,ATAD2,BUB1B,PRKAG2,MYO1E,HK2,TRMU,EIF4A1,ORC5,MELK,WRN,CKB,PLK1,BUB1,SLC19A1,C10orf2,NLRP6,DHX37,ATAD3B,ATAD5,AURKB,DDX10,SNRNP200,YME1L1,HSPH1,DDX54,GSG2,POMK,DHX34,ABCC5,RAD54B,DHX15,GTF…
GO Function	GO:0019843	rRNA binding	21	62	0.75	5.03e-07	9606.ENSP00000236980,9606.ENSP00000246802,9606.ENSP00000253107,9606.ENSP00000262584,9606.ENSP00000274242,9606.ENSP00000322396,9606.ENSP00000326981,9606.ENSP00000346001,9606.ENSP00000346120,9606.ENSP00000349541,9606.ENSP00000352021,9606.ENSP00000359688,9606.ENSP00000363676,9606.ENSP00000368389,9606.ENSP00000382250,9606.ENSP00000389103,9606.ENSP00000400467,9606.ENSP00000402338,9606.ENSP00000420311,…	FASTKD2,GLTSCR2,PPAN,RPL8,RPL37,RRS1,IMP3,RPL3,DDX21,PTRF,NOL12,RPF1,RPL11,NGRN,MRPS6,RPL23A,RPL9,RPF2,RPL23,CIRBP,EMG1
GO Function	GO:0036094	Small molecule binding	220	2516	0.17	1.65e-06	9606.ENSP00000005257,9606.ENSP00000009041,9606.ENSP00000156471,9606.ENSP00000160827,9606.ENSP00000175506,9606.ENSP00000215862,9606.ENSP00000216484,9606.ENSP00000216554,9606.ENSP00000216911,9606.ENSP00000217244,9606.ENSP00000222388,9606.ENSP00000225296,9606.ENSP00000225792,9606.ENSP00000228347,9606.ENSP00000230640,9606.ENSP00000235329,9606.ENSP00000238714,9606.ENSP00000242776,9606.ENSP00000247003,…	RALA,STARD3NL,AQR,KIF22,ASNS,MORC2,SPTLC2,EIF5,AURKA,CSNK2A1,ABCF2,DHX33,DDX5,POLR3B,SKIV2L2,MFN2,PAPOLG,DDX39A,DDX49,DHX29,DHX35,EIF2S3,KRAS,CDK7,ARL8B,NT5E,DDX56,TOR1B,KIF23,KIF11,RHEB,PKMYT1,DHX8,MOV10L1,DDX18,CD81,POLQ,UBE2S,RAB7A,LSG1,CDK2,EIF4A3,TIMM44,RHOB,SRD5A1,EGFR,NVL,RIOK2,SMARCA5,UXS1,RPIA,DGKE,ERCC3,ATAD2,BUB1B,PRKAG2,HMGCR,MYO1E,HK2,TRMU,LRWD1,EIF4A1,ORC5,MELK,WRN,CKB,PLK1,TSR1,BUB…
GO Function	GO:0017056	Structural constituent of nuclear pore	14	27	0.94	2.81e-06	9606.ENSP00000229179,9606.ENSP00000231498,9606.ENSP00000245544,9606.ENSP00000261396,9606.ENSP00000285968,9606.ENSP00000295119,9606.ENSP00000310668,9606.ENSP00000316032,9606.ENSP00000360483,9606.ENSP00000361658,9606.ENSP00000367721,9606.ENSP00000378687,9606.ENSP00000444029,9606.ENSP00000481575	NUP107,NUP155,NUP85,NUP133,NUP205,NUP35,NUP93,NUP98,NDC1,NUP188,NUP160,POM121,NUP153,POM121C
GO Function	GO:0016779	Nucleotidyltransferase activity	27	124	0.56	9.27e-06	9606.ENSP00000216367,9606.ENSP00000220913,9606.ENSP00000228347,9606.ENSP00000238714,9606.ENSP00000263857,9606.ENSP00000264233,9606.ENSP00000302478,9606.ENSP00000322570,9606.ENSP00000324124,9606.ENSP00000331111,9606.ENSP00000334564,9606.ENSP00000356903,9606.ENSP00000359339,9606.ENSP00000361446,9606.ENSP00000361465,9606.ENSP00000362135,9606.ENSP00000363286,9606.ENSP00000367029,9606.ENSP00000368349,…	POLE2,CHRAC1,POLR3B,PAPOLG,POLR1A,POLQ,POLR1D,POLE,POLR2L,ZNRD1,POLR3C,UAP1,MB21D1,POLR3A,POLR1C,YRDC,POLE3,POLR1E,POLA1,PCYT1B,POLR3G,PAPD5,PNPT1,POLR1B,CD3EAP,POLRMT,PRIM2
GO Function	GO:0003677	DNA binding	211	2470	0.16	1.65e-05	9606.ENSP00000160827,9606.ENSP00000198767,9606.ENSP00000216367,9606.ENSP00000218224,9606.ENSP00000219097,9606.ENSP00000219905,9606.ENSP00000220913,9606.ENSP00000225296,9606.ENSP00000228251,9606.ENSP00000228347,9606.ENSP00000230122,9606.ENSP00000234170,9606.ENSP00000234296,9606.ENSP00000248071,9606.ENSP00000248643,9606.ENSP00000249910,9606.ENSP00000250416,9606.ENSP00000250916,9606.ENSP00000252542,…	KIF22,RRN3,POLE2,PQBP1,ORC6,MGA,CHRAC1,DHX33,YBX3,POLR3B,ZBTB24,CEBPZ,ORC2,KLF2,MTERF1,MBD4,PARP2,KLF16,SAFB2,MLLT1,GRWD1,FUS,SMARCC1,PHC2,ORC3,KAT7,GTF2H4,TOPBP1,CCNT1,DNAJB6,KMT2C,ZC3H3,SMARCB1,EED,WDR76,POLR1A,POLQ,GPBP1,ZFR,RBM6,RB1,PRDM15,CERS2,SDE2,ABT1,EGFR,UHRF2,MTA2,ZSCAN1,ZNF117,SMARCA5,ERCC3,MTERF3,LRWD1,ZNF281,NUP35,NPM1,ORC5,WRN,POLR1D,PA2G4,THAP11,CEBPB,ING2,LEMD3,H2AFV,CBX2,ZBTB21,…
GO Function	GO:0097367	Carbohydrate derivative binding	194	2226	0.16	1.65e-05	9606.ENSP00000005257,9606.ENSP00000156471,9606.ENSP00000160827,9606.ENSP00000175506,9606.ENSP00000215862,9606.ENSP00000216554,9606.ENSP00000216911,9606.ENSP00000217244,9606.ENSP00000222388,9606.ENSP00000225296,9606.ENSP00000225792,9606.ENSP00000228347,9606.ENSP00000230640,9606.ENSP00000233242,9606.ENSP00000235329,9606.ENSP00000238714,9606.ENSP00000242776,9606.ENSP00000247003,9606.ENSP00000248450,…	RALA,AQR,KIF22,ASNS,MORC2,EIF5,AURKA,CSNK2A1,ABCF2,DHX33,DDX5,POLR3B,SKIV2L2,APOB,MFN2,PAPOLG,DDX39A,DDX49,AAMP,DHX29,DHX35,EIF2S3,KRAS,CDK7,ARL8B,DDX56,TOR1B,KIF23,KIF11,SCARB1,RHEB,PKMYT1,DHX8,MOV10L1,DDX18,POLQ,UBE2S,RAB7A,LSG1,CDK2,EIF4A3,TIMM44,RHOB,EGFR,NVL,RIOK2,SMARCA5,DGKE,ERCC3,ATAD2,BUB1B,PRKAG2,MYO1E,HK2,TRMU,EIF4A1,ORC5,MELK,WRN,CKB,PLK1,TSR1,BUB1,SLC19A1,C10orf2,NLRP6,DHX37,ATAD3B,A…
GO Function	GO:0030515	snoRNA binding	13	30	0.86	3.96e-05	9606.ENSP00000230340,9606.ENSP00000232888,9606.ENSP00000259239,9606.ENSP00000261708,9606.ENSP00000264279,9606.ENSP00000301364,9606.ENSP00000308179,9606.ENSP00000326981,9606.ENSP00000346120,9606.ENSP00000355541,9606.ENSP00000370589,9606.ENSP00000385410,9606.ENSP00000405068	BYSL,RRP9,IMP4,UTP6,NOP58,TSR1,WDR3,IMP3,DDX21,HEATR1,NOP56,NOLC1,NOP14
GO Function	GO:0003899	DNA-directed 5-3 RNA polymerase activity	14	41	0.76	0.00014	9606.ENSP00000228347,9606.ENSP00000263857,9606.ENSP00000302478,9606.ENSP00000324124,9606.ENSP00000331111,9606.ENSP00000334564,9606.ENSP00000361446,9606.ENSP00000361465,9606.ENSP00000367029,9606.ENSP00000382058,9606.ENSP00000444136,9606.ENSP00000465099,9606.ENSP00000465759,9606.ENSP00000484105	POLR3B,POLR1A,POLR1D,POLR2L,ZNRD1,POLR3C,POLR3A,POLR1C,POLR1E,POLR3G,POLR1B,CD3EAP,POLRMT,PRIM2
GO Function	GO:0035064	Methylated histone binding	17	63	0.66	0.00017	9606.ENSP00000216237,9606.ENSP00000292616,9606.ENSP00000307183,9606.ENSP00000308750,9606.ENSP00000312244,9606.ENSP00000316578,9606.ENSP00000320566,9606.ENSP00000322142,9606.ENSP00000359321,9606.ENSP00000380718,9606.ENSP00000382688,9606.ENSP00000387007,9606.ENSP00000387365,9606.ENSP00000433681,9606.ENSP00000479617,9606.ENSP00000483667,9606.ENSP00000483946	L3MBTL2,LRWD1,ING2,CBX2,MSL3,SUZ12,ING3,ING5,MTF2,CDYL,KDM5A,NCAPG2,PWP1,NCAPD3,UHRF1,CHD1,PHF19
GO Function	GO:0003712	Transcription coregulator activity	64	571	0.27	0.00039	9606.ENSP00000218224,9606.ENSP00000228251,9606.ENSP00000254108,9606.ENSP00000254480,9606.ENSP00000256443,9606.ENSP00000261497,9606.ENSP00000262189,9606.ENSP00000263121,9606.ENSP00000263390,9606.ENSP00000266079,9606.ENSP00000267163,9606.ENSP00000274849,9606.ENSP00000278612,9606.ENSP00000278823,9606.ENSP00000286317,9606.ENSP00000294740,9606.ENSP00000296930,9606.ENSP00000311747,9606.ENSP00000312988,…	PQBP1,YBX3,FUS,SMARCC1,CDK7,USP22,KMT2C,SMARCB1,MED26,PRPF6,RB1,ABT1,NPAT,MTA2,MED7,ZNF281,NPM1,RBM14,NFKBIB,NUP98,NOC2L,EZH2,MED14,DDX54,SMARCE1,MED16,MINA,SIRT7,SMAD3,RRP1B,KAT5,C1D,TRRAP,TFB2M,JUN,SUPT3H,SPEN,SF1,TDP2,BCOR,AK6,E2F6,MYBBP1A,ASAH1,NR2F2,SMARCD1,CDYL,KDM5A,BUD31,TONSL,SMARCD2,JMJD6,SMARCA4,HMGA1,EWSR1,SUPT20H,BRCA1,LPXN,BCLAF1,PIAS2,CASP8AP2,SAP18,MED6,NR2C2
GO Function	GO:0008094	DNA-dependent ATPase activity	20	93	0.56	0.00039	9606.ENSP00000256443,9606.ENSP00000264233,9606.ENSP00000283131,9606.ENSP00000285398,9606.ENSP00000298139,9606.ENSP00000309595,9606.ENSP00000336606,9606.ENSP00000340823,9606.ENSP00000347232,9606.ENSP00000348089,9606.ENSP00000355205,9606.ENSP00000358478,9606.ENSP00000369411,9606.ENSP00000377681,9606.ENSP00000382840,9606.ENSP00000395654,9606.ENSP00000411532,9606.ENSP00000417078,9606.ENSP00000482313,…	CDK7,POLQ,SMARCA5,ERCC3,WRN,C10orf2,RAD54B,GTF2F2,BLM,ERCC6,INO80,TTF2,RFC3,G3BP1,DDX3X,SMARCA4,TOP2A,DHX36,RECQL4,CHD1
GO Function	GO:0043021	Ribonucleoprotein complex binding	24	133	0.48	0.00061	9606.ENSP00000218224,9606.ENSP00000225296,9606.ENSP00000225792,9606.ENSP00000228251,9606.ENSP00000243253,9606.ENSP00000251636,9606.ENSP00000256383,9606.ENSP00000261015,9606.ENSP00000266079,9606.ENSP00000269349,9606.ENSP00000281701,9606.ENSP00000285873,9606.ENSP00000296930,9606.ENSP00000320147,9606.ENSP00000321706,9606.ENSP00000343867,9606.ENSP00000346725,9606.ENSP00000363384,9606.ENSP00000363574,…	PQBP1,DHX33,DDX5,YBX3,SEC61A1,DHX29,EIF2S1,WDR12,PRPF6,EIF4A3,NVL,GEMIN5,NPM1,EZH2,GEMIN4,MRRF,PES1,ZNF593,EIF6,RBM3,DDX3X,NMD3,CKAP5,BOP1
GO Function	GO:0003743	Translation initiation factor activity	14	50	0.67	0.00078	9606.ENSP00000216190,9606.ENSP00000216554,9606.ENSP00000220849,9606.ENSP00000251636,9606.ENSP00000253039,9606.ENSP00000256383,9606.ENSP00000261868,9606.ENSP00000293831,9606.ENSP00000354125,9606.ENSP00000363574,9606.ENSP00000364119,9606.ENSP00000368927,9606.ENSP00000416255,9606.ENSP00000433664	EIF3D,EIF5,EIF3E,DHX29,EIF2S3,EIF2S1,EIF3J,EIF4A1,EIF3B,EIF6,EIF2S2,EIF1AX,EIF4G1,EIF4G2
GO Function	GO:0035257	Nuclear hormone receptor binding	26	155	0.45	0.00079	9606.ENSP00000225792,9606.ENSP00000254108,9606.ENSP00000256443,9606.ENSP00000265963,9606.ENSP00000266079,9606.ENSP00000267163,9606.ENSP00000297579,9606.ENSP00000305422,9606.ENSP00000321703,9606.ENSP00000323720,9606.ENSP00000323858,9606.ENSP00000323967,9606.ENSP00000325612,9606.ENSP00000332973,9606.ENSP00000340330,9606.ENSP00000348107,9606.ENSP00000358778,9606.ENSP00000371152,9606.ENSP00000373696,…	DDX5,FUS,CDK7,GTF2H1,PRPF6,RB1,DCAF13,CEBPB,TACC1,MED14,DDX54,SMARCE1,MED16,SMAD3,KAT5,C1D,LRIF1,ASAH1,TRIP12,BUD31,SMARCA4,HMGA1,BRCA1,BAZ2A,PIAS2,ZNHIT3
GO Function	GO:0061629	RNA polymerase II-specific DNA-binding transcription factor binding	38	283	0.35	0.00093	9606.ENSP00000219905,9606.ENSP00000225792,9606.ENSP00000254108,9606.ENSP00000256443,9606.ENSP00000263121,9606.ENSP00000265963,9606.ENSP00000266079,9606.ENSP00000267163,9606.ENSP00000278823,9606.ENSP00000296930,9606.ENSP00000297579,9606.ENSP00000305422,9606.ENSP00000321703,9606.ENSP00000323720,9606.ENSP00000323858,9606.ENSP00000323967,9606.ENSP00000325612,9606.ENSP00000332973,9606.ENSP00000340330,…	MGA,DDX5,FUS,CDK7,SMARCB1,GTF2H1,PRPF6,RB1,MTA2,NPM1,DCAF13,CEBPB,TACC1,MED14,DDX54,SMARCE1,MED16,SMAD3,KAT5,TP53BP2,RBPJ,C1D,LRIF1,JUN,EXOSC9,DNAJA1,ASAH1,TRIP12,TBP,BUD31,SMARCA4,HMGA1,BRCA1,HDAC2,BAZ2A,PIAS2,TTC8,ZNHIT3
GO Function	GO:0008408	3-5 exonuclease activity	14	53	0.65	0.0013	9606.ENSP00000221233,9606.ENSP00000242784,9606.ENSP00000265564,9606.ENSP00000298139,9606.ENSP00000315476,9606.ENSP00000322570,9606.ENSP00000323046,9606.ENSP00000323424,9606.ENSP00000361010,9606.ENSP00000361162,9606.ENSP00000361433,9606.ENSP00000366135,9606.ENSP00000368984,9606.ENSP00000400646	EXOSC5,C19orf43,EXOSC7,WRN,EXOSC4,POLE,EXOSC3,ISG20L2,REXO4,TOE1,EXOSC2,EXOSC10,EXOSC9,PNPT1
GO Function	GO:0043168	Anion binding	221	2805	0.12	0.0013	9606.ENSP00000005257,9606.ENSP00000156471,9606.ENSP00000160827,9606.ENSP00000175506,9606.ENSP00000215862,9606.ENSP00000216484,9606.ENSP00000216554,9606.ENSP00000216911,9606.ENSP00000217244,9606.ENSP00000222388,9606.ENSP00000225296,9606.ENSP00000225792,9606.ENSP00000230640,9606.ENSP00000233242,9606.ENSP00000233575,9606.ENSP00000235329,9606.ENSP00000238714,9606.ENSP00000242776,9606.ENSP00000247003,…	RALA,AQR,KIF22,ASNS,MORC2,SPTLC2,EIF5,AURKA,CSNK2A1,ABCF2,DHX33,DDX5,SKIV2L2,APOB,SNX17,MFN2,PAPOLG,DDX39A,DDX49,AAMP,ESYT2,DHX29,DHX35,EIF2S3,KRAS,CDK7,ARL8B,DDX56,TOR1B,KIF23,KIF11,SYT1,SCARB1,RHEB,PKMYT1,DHX8,MOV10L1,DDX18,POLQ,UBE2S,RAB7A,LSG1,CDK2,EIF4A3,TIMM44,RHOB,SRD5A1,EGFR,NVL,RIOK2,SMARCA5,UXS1,DGKE,ERCC3,ATAD2,BUB1B,PRKAG2,HMGCR,MYO1E,HK2,TRMU,EIF4A1,NUP35,ORC5,MELK,WRN,CKB,PLK1,TSR1,…
GO Function	GO:0005198	Structural molecule activity	66	635	0.24	0.0021	9606.ENSP00000064724,9606.ENSP00000216117,9606.ENSP00000222247,9606.ENSP00000225430,9606.ENSP00000227638,9606.ENSP00000229179,9606.ENSP00000231498,9606.ENSP00000245544,9606.ENSP00000253686,9606.ENSP00000259469,9606.ENSP00000260443,9606.ENSP00000261396,9606.ENSP00000262584,9606.ENSP00000274242,9606.ENSP00000285968,9606.ENSP00000295119,9606.ENSP00000295550,9606.ENSP00000307889,9606.ENSP00000309334,…	CLDN11,HMOX1,RPL18A,RPL19,PANX1,NUP107,NUP155,NUP85,MRPS25,RPL35,RSL24D1,NUP133,RPL8,RPL37,NUP205,NUP35,COL6A3,RPL13,RPL15,NUP93,NUP98,RPS7,RPL7,RPL3,RPL27A,RPL21,RPL22,FN1,MPZL1,MACF1,NDC1,MRPS2,RPL7A,NUP188,MRPS16,RPL10A,RPL11,NUP160,KRT18,RPL13A,CRYGS,POM121,RPS8,MRPS6,SEH1L,RPL31,RPL23A,RPL17,HMGA1,RPL9,RPL6,RPL32,MRPS22,RPL37A,RPL7L1,RPL35A,RPL23,RPL30,NUP153,RPL18,RPL28,ACTG1,RPL27,TTN,POM1…
GO Function	GO:0140297	DNA-binding transcription factor binding	44	366	0.3	0.0022	9606.ENSP00000219905,9606.ENSP00000225296,9606.ENSP00000225792,9606.ENSP00000254108,9606.ENSP00000256443,9606.ENSP00000263121,9606.ENSP00000265963,9606.ENSP00000266079,9606.ENSP00000267163,9606.ENSP00000278823,9606.ENSP00000296930,9606.ENSP00000297579,9606.ENSP00000305422,9606.ENSP00000317992,9606.ENSP00000321703,9606.ENSP00000323720,9606.ENSP00000323858,9606.ENSP00000323967,9606.ENSP00000325612,…	MGA,DHX33,DDX5,FUS,CDK7,SMARCB1,GTF2H1,PRPF6,RB1,MTA2,NPM1,DCAF13,CEBPB,NOC2L,TACC1,MED14,DDX54,SMARCE1,MED16,SMAD3,KAT5,TP53BP2,RBPJ,C1D,LRIF1,JUN,EXOSC9,DNAJA1,TXLNG,AK6,ASAH1,TRIP12,TBP,BUD31,NCAPG2,SMARCA4,HMGA1,BRCA1,HDAC2,BAZ2A,PIAS2,MYC,TTC8,ZNHIT3
GO Function	GO:0008649	rRNA methyltransferase activity	9	22	0.84	0.0024	9606.ENSP00000199320,9606.ENSP00000221801,9606.ENSP00000309126,9606.ENSP00000355471,9606.ENSP00000371858,9606.ENSP00000396673,9606.ENSP00000401191,9606.ENSP00000470560,9606.ENSP00000473383	DIMT1,FBL,NSUN5,TFB2M,NOP2,FTSJ3,WBSCR22,EMG1,FBLL1
GO Function	GO:0008017	Microtubule binding	34	257	0.35	0.0029	9606.ENSP00000160827,9606.ENSP00000238892,9606.ENSP00000253669,9606.ENSP00000260363,9606.ENSP00000260731,9606.ENSP00000285116,9606.ENSP00000300093,9606.ENSP00000301633,9606.ENSP00000318086,9606.ENSP00000323300,9606.ENSP00000333433,9606.ENSP00000335632,9606.ENSP00000343818,9606.ENSP00000354573,9606.ENSP00000355922,9606.ENSP00000356319,9606.ENSP00000358925,9606.ENSP00000360793,9606.ENSP00000361298,…	KIF22,CRIPT,HAUS8,KIF23,KIF11,SKA1,PLK1,BIRC5,MAP7D3,SPAG5,SKA2,CHP1,CDK5RAP2,MACF1,CENPF,KIF14,PSRC1,KIF20B,KIF2C,TMEM57,KIF4A,MAP1LC3A,PRNP,PRC1,ZNF207,KIF20A,RAE1,KIFC1,RACGAP1,CETN3,CKAP5,NUSAP1,KIF18B,FAM83D
GO Function	GO:0003688	DNA replication origin binding	9	23	0.82	0.003	9606.ENSP00000234296,9606.ENSP00000253237,9606.ENSP00000257789,9606.ENSP00000259021,9606.ENSP00000297431,9606.ENSP00000360623,9606.ENSP00000368349,9606.ENSP00000405726,9606.ENSP00000441953	ORC2,GRWD1,ORC3,KAT7,ORC5,ORC1,POLA1,CDC45,ORC4
GO Function	GO:0140097	Catalytic activity, acting on dna	27	184	0.39	0.0036	9606.ENSP00000216367,9606.ENSP00000216489,9606.ENSP00000220913,9606.ENSP00000249910,9606.ENSP00000264233,9606.ENSP00000285398,9606.ENSP00000298139,9606.ENSP00000309595,9606.ENSP00000322570,9606.ENSP00000336606,9606.ENSP00000340823,9606.ENSP00000347232,9606.ENSP00000352516,9606.ENSP00000363286,9606.ENSP00000367440,9606.ENSP00000368349,9606.ENSP00000377681,9606.ENSP00000382840,9606.ENSP00000396995,…	POLE2,ALKBH1,CHRAC1,MBD4,POLQ,ERCC3,WRN,C10orf2,POLE,RAD54B,GTF2F2,BLM,DNMT1,POLE3,TDP2,POLA1,G3BP1,DDX3X,PAPD5,ALKBH2,HMGA1,TOP2A,DHX36,DICER1,TOP3A,RECQL4,CHD1
GO Function	GO:0043023	Ribosomal large subunit binding	7	13	0.96	0.0043	9606.ENSP00000225296,9606.ENSP00000296930,9606.ENSP00000343867,9606.ENSP00000363384,9606.ENSP00000363574,9606.ENSP00000365950,9606.ENSP00000419004	DHX33,NPM1,MRRF,ZNF593,EIF6,RBM3,NMD3
GO Function	GO:0008320	Protein transmembrane transporter activity	8	19	0.85	0.0049	9606.ENSP00000243253,9606.ENSP00000284320,9606.ENSP00000320236,9606.ENSP00000356256,9606.ENSP00000358022,9606.ENSP00000379999,9606.ENSP00000410339,9606.ENSP00000464522	SEC61A1,TOMM70A,TIMM22,TIMM17A,MCL1,TIMM17B,TOMM40,TIMM23
GO Function	GO:0140030	Modification-dependent protein binding	23	148	0.42	0.0053	9606.ENSP00000216237,9606.ENSP00000275034,9606.ENSP00000292616,9606.ENSP00000307183,9606.ENSP00000308750,9606.ENSP00000312244,9606.ENSP00000316578,9606.ENSP00000320566,9606.ENSP00000322142,9606.ENSP00000359321,9606.ENSP00000366434,9606.ENSP00000378704,9606.ENSP00000380718,9606.ENSP00000382688,9606.ENSP00000387007,9606.ENSP00000387365,9606.ENSP00000395654,9606.ENSP00000428924,9606.ENSP00000433681,…	L3MBTL2,PHIP,LRWD1,ING2,CBX2,MSL3,SUZ12,ING3,ING5,MTF2,UIMC1,BRD2,CDYL,KDM5A,NCAPG2,PWP1,SMARCA4,LYN,NCAPD3,BAZ2A,UHRF1,CHD1,PHF19
GO Function	GO:0000175	3-5-exoribonuclease activity	10	33	0.71	0.006	9606.ENSP00000221233,9606.ENSP00000265564,9606.ENSP00000315476,9606.ENSP00000323046,9606.ENSP00000323424,9606.ENSP00000361162,9606.ENSP00000361433,9606.ENSP00000366135,9606.ENSP00000368984,9606.ENSP00000400646	EXOSC5,EXOSC7,EXOSC4,EXOSC3,ISG20L2,TOE1,EXOSC2,EXOSC10,EXOSC9,PNPT1
GO Function	GO:0003727	Single-stranded rna binding	16	82	0.51	0.0061	9606.ENSP00000265069,9606.ENSP00000269349,9606.ENSP00000313007,9606.ENSP00000339095,9606.ENSP00000349168,9606.ENSP00000349640,9606.ENSP00000358635,9606.ENSP00000359645,9606.ENSP00000361918,9606.ENSP00000361949,9606.ENSP00000366135,9606.ENSP00000381490,9606.ENSP00000382840,9606.ENSP00000384490,9606.ENSP00000394085,9606.ENSP00000400646	ZFR,EIF4A3,PABPC1,RPS7,HNRNPH1,MCRS1,SYNCRIP,RBMX,PPIE,PABPC4,EXOSC10,LARP4,DDX3X,CBX6,JMJD6,PNPT1
GO Function	GO:0070717	Poly-purine tract binding	9	27	0.75	0.0071	9606.ENSP00000269349,9606.ENSP00000313007,9606.ENSP00000349640,9606.ENSP00000358635,9606.ENSP00000361918,9606.ENSP00000361949,9606.ENSP00000381490,9606.ENSP00000382840,9606.ENSP00000400646	EIF4A3,PABPC1,MCRS1,SYNCRIP,PPIE,PABPC4,LARP4,DDX3X,PNPT1
GO Function	GO:0003725	Double-stranded rna binding	15	75	0.53	0.0074	9606.ENSP00000225296,9606.ENSP00000263209,9606.ENSP00000265069,9606.ENSP00000293831,9606.ENSP00000336741,9606.ENSP00000346120,9606.ENSP00000353224,9606.ENSP00000353920,9606.ENSP00000362135,9606.ENSP00000367123,9606.ENSP00000382840,9606.ENSP00000405620,9606.ENSP00000417078,9606.ENSP00000425979,9606.ENSP00000437256	DHX33,DGCR8,ZFR,EIF4A1,DHX15,DDX21,TFRC,ADARB1,YRDC,SLC3A2,DDX3X,DHX30,DHX36,DROSHA,DICER1
GO Function	GO:0008134	Transcription factor binding	66	672	0.22	0.0074	9606.ENSP00000219905,9606.ENSP00000221132,9606.ENSP00000221801,9606.ENSP00000225296,9606.ENSP00000225792,9606.ENSP00000254108,9606.ENSP00000256443,9606.ENSP00000261900,9606.ENSP00000263121,9606.ENSP00000264279,9606.ENSP00000265963,9606.ENSP00000266079,9606.ENSP00000267163,9606.ENSP00000278823,9606.ENSP00000284551,9606.ENSP00000285398,9606.ENSP00000296930,9606.ENSP00000297579,9606.ENSP00000305422,…	MGA,TNFRSF10A,FBL,DHX33,DDX5,FUS,CDK7,CCNT1,SMARCB1,NOP58,GTF2H1,PRPF6,RB1,MTA2,TRIM11,ERCC3,NPM1,DCAF13,CEBPB,NOC2L,TACC1,MED14,DDX54,SMARCE1,MED16,NKX2-5,SMAD3,KAT5,TP53BP2,RBPJ,GATA2,C1D,WWP2,CENPF,LRIF1,PDCD11,ZNHIT6,JUN,SPEN,POLR1E,BCOR,EXOSC9,DNAJA1,TXLNG,AK6,E2F6,MYBBP1A,ASAH1,TRIP12,TBP,GTF2F1,DDX3X,NOLC1,BUD31,NCAPG2,SMARCA4,HMGA1,BRCA1,RPL23,HDAC2,BAZ2A,PIAS2,MYC,MED6,TTC8,ZNHIT3
GO Function	GO:0016922	Nuclear receptor binding	19	114	0.45	0.0084	9606.ENSP00000225792,9606.ENSP00000254108,9606.ENSP00000256443,9606.ENSP00000266079,9606.ENSP00000267163,9606.ENSP00000297579,9606.ENSP00000305422,9606.ENSP00000321703,9606.ENSP00000323858,9606.ENSP00000323967,9606.ENSP00000332973,9606.ENSP00000340330,9606.ENSP00000348107,9606.ENSP00000371152,9606.ENSP00000395654,9606.ENSP00000399888,9606.ENSP00000418960,9606.ENSP00000446880,9606.ENSP00000465676	DDX5,FUS,CDK7,PRPF6,RB1,DCAF13,CEBPB,TACC1,DDX54,SMARCE1,SMAD3,KAT5,C1D,ASAH1,SMARCA4,HMGA1,BRCA1,BAZ2A,PIAS2
GO Function	GO:0015631	Tubulin binding	41	361	0.28	0.0088	9606.ENSP00000160827,9606.ENSP00000238892,9606.ENSP00000253669,9606.ENSP00000256496,9606.ENSP00000260363,9606.ENSP00000260731,9606.ENSP00000285116,9606.ENSP00000300093,9606.ENSP00000301633,9606.ENSP00000318086,9606.ENSP00000318687,9606.ENSP00000323300,9606.ENSP00000333433,9606.ENSP00000335632,9606.ENSP00000343818,9606.ENSP00000344314,9606.ENSP00000354573,9606.ENSP00000355205,9606.ENSP00000355922,…	KIF22,CRIPT,HAUS8,ARL8B,KIF23,KIF11,SKA1,PLK1,BIRC5,MAP7D3,HSPH1,SPAG5,SKA2,CHP1,CDK5RAP2,OFD1,MACF1,INO80,CENPF,KIF14,PSRC1,KIF20B,KIF2C,TMEM57,KIF4A,MAP1LC3A,PRNP,PRC1,ZNF207,KIF20A,RAE1,DDX3X,KIFC1,RACGAP1,BRCA1,CETN3,LYN,CKAP5,NUSAP1,KIF18B,FAM83D
GO Function	GO:0003713	Transcription coactivator activity	37	316	0.29	0.0102	9606.ENSP00000218224,9606.ENSP00000254108,9606.ENSP00000254480,9606.ENSP00000256443,9606.ENSP00000261497,9606.ENSP00000262189,9606.ENSP00000263121,9606.ENSP00000263390,9606.ENSP00000266079,9606.ENSP00000267163,9606.ENSP00000274849,9606.ENSP00000278612,9606.ENSP00000278823,9606.ENSP00000286317,9606.ENSP00000296930,9606.ENSP00000311747,9606.ENSP00000312988,9606.ENSP00000316032,9606.ENSP00000323720,…	PQBP1,FUS,SMARCC1,CDK7,USP22,KMT2C,SMARCB1,MED26,PRPF6,RB1,ABT1,NPAT,MTA2,MED7,NPM1,RBM14,NFKBIB,NUP98,MED14,SMARCE1,MED16,RRP1B,KAT5,JUN,SUPT3H,AK6,SMARCD1,KDM5A,BUD31,SMARCD2,JMJD6,SMARCA4,HMGA1,BRCA1,PIAS2,MED6,NR2C2
GO Function	GO:0004540	Ribonuclease activity	18	110	0.44	0.0139	9606.ENSP00000221233,9606.ENSP00000265564,9606.ENSP00000268802,9606.ENSP00000313350,9606.ENSP00000315476,9606.ENSP00000317691,9606.ENSP00000323046,9606.ENSP00000323424,9606.ENSP00000337623,9606.ENSP00000361162,9606.ENSP00000361433,9606.ENSP00000366135,9606.ENSP00000368984,9606.ENSP00000371169,9606.ENSP00000385787,9606.ENSP00000400646,9606.ENSP00000425979,9606.ENSP00000437256	EXOSC5,EXOSC7,NOB1,RNASEH1,EXOSC4,RPP25,EXOSC3,ISG20L2,RNASEH2B,TOE1,EXOSC2,EXOSC10,EXOSC9,RCL1,POP1,PNPT1,DROSHA,DICER1
GO Function	GO:0045182	Translation regulator activity	20	131	0.41	0.0147	9606.ENSP00000216190,9606.ENSP00000216554,9606.ENSP00000220849,9606.ENSP00000250113,9606.ENSP00000251636,9606.ENSP00000253039,9606.ENSP00000256383,9606.ENSP00000261868,9606.ENSP00000269349,9606.ENSP00000293831,9606.ENSP00000313007,9606.ENSP00000354125,9606.ENSP00000363574,9606.ENSP00000364119,9606.ENSP00000368927,9606.ENSP00000416255,9606.ENSP00000419038,9606.ENSP00000433664,9606.ENSP00000435926,…	EIF3D,EIF5,EIF3E,FXR2,DHX29,EIF2S3,EIF2S1,EIF3J,EIF4A3,EIF4A1,PABPC1,EIF3B,EIF6,EIF2S2,EIF1AX,EIF4G1,GFM1,EIF4G2,CELF1,CIRBP
GO Function	GO:0090079	Translation regulator activity, nucleic acid binding	17	101	0.45	0.0147	9606.ENSP00000216190,9606.ENSP00000216554,9606.ENSP00000220849,9606.ENSP00000251636,9606.ENSP00000253039,9606.ENSP00000256383,9606.ENSP00000261868,9606.ENSP00000293831,9606.ENSP00000313007,9606.ENSP00000354125,9606.ENSP00000363574,9606.ENSP00000364119,9606.ENSP00000368927,9606.ENSP00000416255,9606.ENSP00000419038,9606.ENSP00000433664,9606.ENSP00000435926	EIF3D,EIF5,EIF3E,DHX29,EIF2S3,EIF2S1,EIF3J,EIF4A1,PABPC1,EIF3B,EIF6,EIF2S2,EIF1AX,EIF4G1,GFM1,EIF4G2,CELF1
GO Function	GO:0008135	Translation factor activity, rna binding	15	82	0.49	0.0148	9606.ENSP00000216190,9606.ENSP00000216554,9606.ENSP00000220849,9606.ENSP00000251636,9606.ENSP00000253039,9606.ENSP00000256383,9606.ENSP00000261868,9606.ENSP00000293831,9606.ENSP00000354125,9606.ENSP00000363574,9606.ENSP00000364119,9606.ENSP00000368927,9606.ENSP00000416255,9606.ENSP00000419038,9606.ENSP00000433664	EIF3D,EIF5,EIF3E,DHX29,EIF2S3,EIF2S1,EIF3J,EIF4A1,EIF3B,EIF6,EIF2S2,EIF1AX,EIF4G1,GFM1,EIF4G2
GO Function	GO:0004518	Nuclease activity	26	200	0.34	0.0193	9606.ENSP00000221233,9606.ENSP00000242784,9606.ENSP00000249910,9606.ENSP00000265564,9606.ENSP00000268802,9606.ENSP00000298139,9606.ENSP00000313350,9606.ENSP00000315476,9606.ENSP00000317691,9606.ENSP00000322570,9606.ENSP00000323046,9606.ENSP00000323424,9606.ENSP00000337623,9606.ENSP00000361010,9606.ENSP00000361162,9606.ENSP00000361433,9606.ENSP00000363944,9606.ENSP00000366135,9606.ENSP00000367440,…	EXOSC5,C19orf43,MBD4,EXOSC7,NOB1,WRN,RNASEH1,EXOSC4,RPP25,POLE,EXOSC3,ISG20L2,RNASEH2B,REXO4,TOE1,EXOSC2,LAS1L,EXOSC10,TDP2,EXOSC9,RCL1,G3BP1,POP1,PNPT1,DROSHA,DICER1
GO Function	GO:0003730	mRNA 3-UTR binding	15	86	0.47	0.0224	9606.ENSP00000225792,9606.ENSP00000228251,9606.ENSP00000250113,9606.ENSP00000254108,9606.ENSP00000285873,9606.ENSP00000313007,9606.ENSP00000315476,9606.ENSP00000339095,9606.ENSP00000361949,9606.ENSP00000368984,9606.ENSP00000374354,9606.ENSP00000386894,9606.ENSP00000417078,9606.ENSP00000460871,9606.ENSP00000466897	DDX5,YBX3,FXR2,FUS,GEMIN5,PABPC1,EXOSC4,RPS7,PABPC4,EXOSC9,EXOSC8,RBM4,DHX36,RSL1D1,CIRBP
GO Function	GO:0042887	Amide transmembrane transporter activity	11	52	0.55	0.03	9606.ENSP00000243253,9606.ENSP00000284320,9606.ENSP00000297578,9606.ENSP00000308895,9606.ENSP00000310208,9606.ENSP00000320236,9606.ENSP00000356256,9606.ENSP00000358022,9606.ENSP00000379999,9606.ENSP00000410339,9606.ENSP00000464522	SEC61A1,TOMM70A,SLC25A32,SLC19A1,SLC5A6,TIMM22,TIMM17A,MCL1,TIMM17B,TOMM40,TIMM23
GO Function	GO:0008143	poly(A) binding	7	21	0.75	0.0305	9606.ENSP00000269349,9606.ENSP00000313007,9606.ENSP00000358635,9606.ENSP00000361918,9606.ENSP00000361949,9606.ENSP00000381490,9606.ENSP00000382840	EIF4A3,PABPC1,SYNCRIP,PPIE,PABPC4,LARP4,DDX3X
GO Function	GO:0003678	DNA helicase activity	12	63	0.5	0.0378	9606.ENSP00000264233,9606.ENSP00000285398,9606.ENSP00000298139,9606.ENSP00000309595,9606.ENSP00000336606,9606.ENSP00000340823,9606.ENSP00000347232,9606.ENSP00000377681,9606.ENSP00000382840,9606.ENSP00000417078,9606.ENSP00000482313,9606.ENSP00000483667	POLQ,ERCC3,WRN,C10orf2,RAD54B,GTF2F2,BLM,G3BP1,DDX3X,DHX36,RECQL4,CHD1
GO Function	GO:0003887	DNA-directed DNA polymerase activity	7	22	0.73	0.0378	9606.ENSP00000216367,9606.ENSP00000220913,9606.ENSP00000264233,9606.ENSP00000322570,9606.ENSP00000363286,9606.ENSP00000368349,9606.ENSP00000396995	POLE2,CHRAC1,POLQ,POLE,POLE3,POLA1,PAPD5
GO Function	GO:0140223	General transcription initiation factor activity	7	22	0.73	0.0378	9606.ENSP00000198767,9606.ENSP00000256897,9606.ENSP00000259895,9606.ENSP00000340823,9606.ENSP00000375942,9606.ENSP00000377969,9606.ENSP00000445162	RRN3,CCNH,GTF2H4,GTF2F2,TBP,GTF2F1,GTF2H3
GO Function	GO:0001042	RNA polymerase I core binding	4	5	1.13	0.0394	9606.ENSP00000198767,9606.ENSP00000337991,9606.ENSP00000367028,9606.ENSP00000385410	RRN3,SPTY2D1,TCOF1,NOLC1
GO Function	GO:0008168	Methyltransferase activity	25	201	0.32	0.0394	9606.ENSP00000199320,9606.ENSP00000221801,9606.ENSP00000238823,9606.ENSP00000260129,9606.ENSP00000262189,9606.ENSP00000263360,9606.ENSP00000269844,9606.ENSP00000308546,9606.ENSP00000309126,9606.ENSP00000316578,9606.ENSP00000320147,9606.ENSP00000337976,9606.ENSP00000346997,9606.ENSP00000351686,9606.ENSP00000352516,9606.ENSP00000354812,9606.ENSP00000355471,9606.ENSP00000371858,9606.ENSP00000372351,…	DIMT1,FBL,FAM98A,TGS1,KMT2C,EED,PRDM15,MEPCE,NSUN5,SUZ12,EZH2,SUV39H1,SUV39H2,PRDM10,DNMT1,C9orf114,TFB2M,NOP2,WHSC1,FBXO11,FTSJ3,WBSCR22,EHMT1,EMG1,FBLL1
GO Function	GO:0070878	Primary mirna binding	5	10	0.92	0.0405	9606.ENSP00000225792,9606.ENSP00000263209,9606.ENSP00000320147,9606.ENSP00000332973,9606.ENSP00000425979	DDX5,DGCR8,EZH2,SMAD3,DROSHA
GO Function	GO:0035173	Histone kinase activity	6	16	0.8	0.0411	9606.ENSP00000216911,9606.ENSP00000256442,9606.ENSP00000313950,9606.ENSP00000325290,9606.ENSP00000342434,9606.ENSP00000378699	AURKA,CCNB1,AURKB,GSG2,BAZ1B,CDK1
GO Component	GO:0031981	Nuclear lumen	638	4733	0.35	2.02e-99	9606.ENSP00000156109,9606.ENSP00000156471,9606.ENSP00000160827,9606.ENSP00000198767,9606.ENSP00000199320,9606.ENSP00000199814,9606.ENSP00000202816,9606.ENSP00000215862,9606.ENSP00000216117,9606.ENSP00000216237,9606.ENSP00000216297,9606.ENSP00000216367,9606.ENSP00000216489,9606.ENSP00000216911,9606.ENSP00000217244,9606.ENSP00000218224,9606.ENSP00000219097,9606.ENSP00000219905,9606.ENSP00000220514,…	GPKOW,AQR,KIF22,RRN3,DIMT1,RBM22,ESF1,MORC2,HMOX1,L3MBTL2,SUPT16H,POLE2,ALKBH1,AURKA,CSNK2A1,PQBP1,ORC6,MGA,OIP5,EIF3E,CHRAC1,EXOSC5,FBL,RBM28,DHX33,UTP18,RPL19,DDX5,FRG1,CCDC86,POLR3B,NUP107,KRR1,ZBTB24,BYSL,SKIV2L2,RRP9,ORC2,SYF2,FASTKD2,PAPOLG,COIL,FYTTD1,DDX39A,RIF1,SRSF6,MPHOSPH10,RRP36,NUP85,GLTSCR2,SUGP1,DDX49,NSRP1,SGPP1,KLF2,MBD4,FAM64A,PARP2,KLF16,SAFB2,MLLT1,PPAN,GRWD1,NOL11,FUS,SMARCC…
GO Component	GO:0005654	Nucleoplasm	564	3973	0.38	3.23e-91	9606.ENSP00000156109,9606.ENSP00000156471,9606.ENSP00000160827,9606.ENSP00000198767,9606.ENSP00000199320,9606.ENSP00000199814,9606.ENSP00000202816,9606.ENSP00000215862,9606.ENSP00000216237,9606.ENSP00000216297,9606.ENSP00000216367,9606.ENSP00000216489,9606.ENSP00000216911,9606.ENSP00000217244,9606.ENSP00000218224,9606.ENSP00000219097,9606.ENSP00000219905,9606.ENSP00000220514,9606.ENSP00000220849,…	GPKOW,AQR,KIF22,RRN3,DIMT1,RBM22,ESF1,MORC2,L3MBTL2,SUPT16H,POLE2,ALKBH1,AURKA,CSNK2A1,PQBP1,ORC6,MGA,OIP5,EIF3E,EXOSC5,FBL,DHX33,UTP18,DDX5,FRG1,CCDC86,POLR3B,KRR1,ZBTB24,BYSL,SKIV2L2,RRP9,ORC2,SYF2,FASTKD2,PAPOLG,COIL,FYTTD1,DDX39A,RIF1,SRSF6,MPHOSPH10,RRP36,NUP85,GLTSCR2,SUGP1,DDX49,NSRP1,SGPP1,MBD4,FAM64A,PARP2,SAFB2,MLLT1,GRWD1,NOL11,FUS,SMARCC1,GRSF1,UTP3,NIP7,NXT1,FOPNL,CCDC59,CCNB1,CDK7,C…
GO Component	GO:0070013	Intracellular organelle lumen	696	5857	0.3	8.64e-89	9606.ENSP00000156109,9606.ENSP00000156471,9606.ENSP00000160827,9606.ENSP00000198767,9606.ENSP00000199320,9606.ENSP00000199814,9606.ENSP00000202816,9606.ENSP00000215862,9606.ENSP00000216117,9606.ENSP00000216237,9606.ENSP00000216297,9606.ENSP00000216367,9606.ENSP00000216489,9606.ENSP00000216911,9606.ENSP00000217244,9606.ENSP00000218224,9606.ENSP00000219097,9606.ENSP00000219905,9606.ENSP00000220514,…	GPKOW,AQR,KIF22,RRN3,DIMT1,RBM22,ESF1,MORC2,HMOX1,L3MBTL2,SUPT16H,POLE2,ALKBH1,AURKA,CSNK2A1,PQBP1,ORC6,MGA,OIP5,EIF3E,CHRAC1,EXOSC5,FBL,RBM28,DHX33,UTP18,RPL19,DDX5,LRRC59,FRG1,CCDC86,POLR3B,NUP107,KRR1,ZBTB24,BYSL,SKIV2L2,RRP9,APOB,ORC2,SYF2,FASTKD2,PAPOLG,COIL,FYTTD1,DDX39A,RIF1,SRSF6,MPHOSPH10,RRP36,NUP85,GLTSCR2,SUGP1,DDX49,NSRP1,SGPP1,KLF2,MTERF1,MBD4,FAM64A,PARP2,KLF16,SAFB2,MLLT1,PPAN,GRW…
GO Component	GO:0005634	Nucleus	789	7390	0.25	2.2e-86	9606.ENSP00000156109,9606.ENSP00000156471,9606.ENSP00000160827,9606.ENSP00000198767,9606.ENSP00000199320,9606.ENSP00000199814,9606.ENSP00000202816,9606.ENSP00000215862,9606.ENSP00000216117,9606.ENSP00000216237,9606.ENSP00000216297,9606.ENSP00000216367,9606.ENSP00000216489,9606.ENSP00000216911,9606.ENSP00000217244,9606.ENSP00000218224,9606.ENSP00000219097,9606.ENSP00000219905,9606.ENSP00000220514,…	GPKOW,AQR,KIF22,RRN3,DIMT1,RBM22,ESF1,MORC2,HMOX1,L3MBTL2,SUPT16H,POLE2,ALKBH1,AURKA,CSNK2A1,PQBP1,ORC6,MGA,OIP5,EIF3E,CHRAC1,EXOSC5,FBL,CAV2,RBM28,DHX33,UTP18,RPL19,DDX5,LRRC59,TMEM97,FRG1,CCDC86,YBX3,POLR3B,NUP107,KRR1,ZBTB24,BYSL,SKIV2L2,NUP155,RRP9,CEBPZ,ORC2,SYF2,FASTKD2,PAPOLG,COIL,FYTTD1,DDX39A,RIF1,SRSF6,MPHOSPH10,RRP36,NUP85,GLTSCR2,SUGP1,DDX49,NSRP1,DLGAP5,SGPP1,KLF2,KNSTRN,MBD4,FAM64A,…
GO Component	GO:0005730	Nucleolus	257	924	0.67	2.05e-83	9606.ENSP00000198767,9606.ENSP00000199320,9606.ENSP00000202816,9606.ENSP00000216117,9606.ENSP00000219097,9606.ENSP00000221233,9606.ENSP00000221801,9606.ENSP00000223073,9606.ENSP00000225296,9606.ENSP00000225298,9606.ENSP00000225430,9606.ENSP00000225792,9606.ENSP00000226798,9606.ENSP00000227520,9606.ENSP00000229214,9606.ENSP00000230340,9606.ENSP00000230640,9606.ENSP00000232888,9606.ENSP00000240316,…	RRN3,DIMT1,ESF1,HMOX1,ORC6,EXOSC5,FBL,RBM28,DHX33,UTP18,RPL19,DDX5,FRG1,CCDC86,KRR1,BYSL,SKIV2L2,RRP9,COIL,MPHOSPH10,RRP36,GLTSCR2,FAM64A,PARP2,MLLT1,PPAN,GRWD1,NOL11,UTP3,NIP7,MPHOSPH6,URB2,DDX56,IMP4,RPL35,TGS1,RSL24D1,WDR12,UTP20,COX10,UTP6,PKMYT1,SMARCB1,DGCR8,DDX18,FAM32A,PNO1,ZNF106,POLR1A,NOP58,EXOSC7,LLPH,EIF4A3,DUSP11,ABT1,NOM1,NVL,CENPH,SMARCA5,NIFK,FANCD2,FAM207A,LRWD1,UTP15,NPM1,DCAF1…
GO Component	GO:0043231	Intracellular membrane-bounded organelle	967	10761	0.18	3.68e-83	9606.ENSP00000003100,9606.ENSP00000009041,9606.ENSP00000035307,9606.ENSP00000156109,9606.ENSP00000156471,9606.ENSP00000160827,9606.ENSP00000175091,9606.ENSP00000198767,9606.ENSP00000199320,9606.ENSP00000199814,9606.ENSP00000202816,9606.ENSP00000215862,9606.ENSP00000216117,9606.ENSP00000216237,9606.ENSP00000216297,9606.ENSP00000216367,9606.ENSP00000216416,9606.ENSP00000216489,9606.ENSP00000216911,…	CYP51A1,STARD3NL,CHPF2,GPKOW,AQR,KIF22,LAPTM4A,RRN3,DIMT1,RBM22,ESF1,MORC2,HMOX1,L3MBTL2,SUPT16H,POLE2,CNIH1,ALKBH1,AURKA,CSNK2A1,CDK5RAP1,APMAP,PQBP1,ORC6,MGA,OIP5,EIF3E,CHRAC1,TNFRSF10A,EXOSC5,FBL,CAV2,RBM28,SEC61B,DHX33,UTP18,RPL19,GOSR2,CCDC47,DDX5,LRRC59,TMEM97,FRG1,CCDC86,PANX1,YBX3,POLR3B,NUP107,KRR1,GOLT1B,ZBTB24,BYSL,SKIV2L2,NUP155,RRP9,APOB,SNX17,CEBPZ,ORC2,MFN2,SYF2,FASTKD2,PAPOLG,TMEM…
GO Component	GO:0043229	Intracellular organelle	1033	12528	0.14	2.16e-74	9606.ENSP00000003100,9606.ENSP00000005257,9606.ENSP00000009041,9606.ENSP00000035307,9606.ENSP00000064724,9606.ENSP00000156109,9606.ENSP00000156471,9606.ENSP00000160827,9606.ENSP00000175091,9606.ENSP00000198767,9606.ENSP00000199320,9606.ENSP00000199814,9606.ENSP00000202816,9606.ENSP00000215862,9606.ENSP00000216117,9606.ENSP00000216237,9606.ENSP00000216297,9606.ENSP00000216367,9606.ENSP00000216416,…	CYP51A1,RALA,STARD3NL,CHPF2,CLDN11,GPKOW,AQR,KIF22,LAPTM4A,RRN3,DIMT1,RBM22,ESF1,MORC2,HMOX1,L3MBTL2,SUPT16H,POLE2,CNIH1,ALKBH1,AURKA,CSNK2A1,CDK5RAP1,APMAP,PQBP1,ORC6,MGA,OIP5,EIF3E,CHRAC1,TNFRSF10A,EXOSC5,FBL,RPL18A,CAV2,RBM28,SEC61B,DHX33,UTP18,RPL19,GOSR2,CCDC47,DDX5,LRRC59,TMEM97,FRG1,CCDC86,PANX1,YBX3,POLR3B,NUP107,KRR1,GOLT1B,ZBTB24,BYSL,SKIV2L2,NUP155,RRP9,APOB,SNX17,CEBPZ,SLC1A4,ORC2,MFN…
GO Component	GO:0043227	Membrane-bounded organelle	1023	12427	0.14	4.12e-71	9606.ENSP00000003100,9606.ENSP00000005257,9606.ENSP00000009041,9606.ENSP00000035307,9606.ENSP00000156109,9606.ENSP00000156471,9606.ENSP00000160827,9606.ENSP00000175091,9606.ENSP00000198767,9606.ENSP00000199320,9606.ENSP00000199814,9606.ENSP00000202816,9606.ENSP00000215862,9606.ENSP00000216117,9606.ENSP00000216237,9606.ENSP00000216297,9606.ENSP00000216367,9606.ENSP00000216416,9606.ENSP00000216484,…	CYP51A1,RALA,STARD3NL,CHPF2,GPKOW,AQR,KIF22,LAPTM4A,RRN3,DIMT1,RBM22,ESF1,MORC2,HMOX1,L3MBTL2,SUPT16H,POLE2,CNIH1,SPTLC2,ALKBH1,AURKA,CSNK2A1,CDK5RAP1,APMAP,PQBP1,ORC6,MGA,OIP5,EIF3E,CHRAC1,TNFRSF10A,EXOSC5,FBL,MPP6,CAV2,RBM28,SEC61B,DHX33,UTP18,RPL19,GOSR2,CCDC47,DDX5,LRRC59,TMEM97,FRG1,CCDC86,PANX1,YBX3,POLR3B,NUP107,KRR1,GOLT1B,ZBTB24,BYSL,SKIV2L2,NUP155,RRP9,APOB,SNX17,CEBPZ,SLC1A4,ORC2,MFN2,…
GO Component	GO:0043226	Organelle	1068	13515	0.12	9.29e-71	9606.ENSP00000003100,9606.ENSP00000005257,9606.ENSP00000009041,9606.ENSP00000035307,9606.ENSP00000064724,9606.ENSP00000156109,9606.ENSP00000156471,9606.ENSP00000160827,9606.ENSP00000175091,9606.ENSP00000198767,9606.ENSP00000199320,9606.ENSP00000199814,9606.ENSP00000202816,9606.ENSP00000215862,9606.ENSP00000216117,9606.ENSP00000216237,9606.ENSP00000216297,9606.ENSP00000216367,9606.ENSP00000216416,…	CYP51A1,RALA,STARD3NL,CHPF2,CLDN11,GPKOW,AQR,KIF22,LAPTM4A,RRN3,DIMT1,RBM22,ESF1,MORC2,HMOX1,L3MBTL2,SUPT16H,POLE2,CNIH1,SPTLC2,ALKBH1,AURKA,CSNK2A1,CDK5RAP1,APMAP,PQBP1,ORC6,MGA,OIP5,EIF3E,CHRAC1,TNFRSF10A,EXOSC5,FBL,RPL18A,MPP6,CAV2,RBM28,SEC61B,DHX33,UTP18,RPL19,GOSR2,CCDC47,DDX5,LRRC59,TMEM97,FRG1,CCDC86,PANX1,YBX3,POLR3B,NUP107,KRR1,GOLT1B,ZBTB24,BYSL,SKIV2L2,NUP155,RRP9,APOB,SNX17,CEBPZ,SLC…
GO Component	GO:0043228	Non-membrane-bounded organelle	586	4889	0.3	3.02e-69	9606.ENSP00000064724,9606.ENSP00000160827,9606.ENSP00000198767,9606.ENSP00000199320,9606.ENSP00000202816,9606.ENSP00000215862,9606.ENSP00000216117,9606.ENSP00000216297,9606.ENSP00000216367,9606.ENSP00000216489,9606.ENSP00000216911,9606.ENSP00000217244,9606.ENSP00000218224,9606.ENSP00000219097,9606.ENSP00000219905,9606.ENSP00000220514,9606.ENSP00000220913,9606.ENSP00000221233,9606.ENSP00000221801,…	CLDN11,KIF22,RRN3,DIMT1,ESF1,MORC2,HMOX1,SUPT16H,POLE2,ALKBH1,AURKA,CSNK2A1,PQBP1,ORC6,MGA,OIP5,CHRAC1,EXOSC5,FBL,RPL18A,RBM28,DHX33,UTP18,RPL19,DDX5,LRRC59,FRG1,CCDC86,NUP107,KRR1,BYSL,SKIV2L2,RRP9,SLC1A4,ORC2,MFN2,FASTKD2,TMEM214,CCDC77,COIL,RIF1,MPHOSPH10,RRP36,NUP85,GLTSCR2,DLGAP5,KLF2,AAMP,MTERF1,CDC42EP1,KNSTRN,MBD4,FAM64A,FXR2,PARP2,KLF16,DHX29,MLLT1,PPAN,GRWD1,NOL11,HAUS8,MRPS25,SMARCC1,G…
GO Component	GO:0043232	Intracellular non-membrane-bounded organelle	585	4880	0.3	4.01e-69	9606.ENSP00000064724,9606.ENSP00000160827,9606.ENSP00000198767,9606.ENSP00000199320,9606.ENSP00000202816,9606.ENSP00000215862,9606.ENSP00000216117,9606.ENSP00000216297,9606.ENSP00000216367,9606.ENSP00000216489,9606.ENSP00000216911,9606.ENSP00000217244,9606.ENSP00000218224,9606.ENSP00000219097,9606.ENSP00000219905,9606.ENSP00000220514,9606.ENSP00000220913,9606.ENSP00000221233,9606.ENSP00000221801,…	CLDN11,KIF22,RRN3,DIMT1,ESF1,MORC2,HMOX1,SUPT16H,POLE2,ALKBH1,AURKA,CSNK2A1,PQBP1,ORC6,MGA,OIP5,CHRAC1,EXOSC5,FBL,RPL18A,RBM28,DHX33,UTP18,RPL19,DDX5,LRRC59,FRG1,CCDC86,NUP107,KRR1,BYSL,SKIV2L2,RRP9,SLC1A4,ORC2,MFN2,FASTKD2,TMEM214,CCDC77,COIL,RIF1,MPHOSPH10,RRP36,NUP85,GLTSCR2,DLGAP5,KLF2,AAMP,MTERF1,CDC42EP1,KNSTRN,MBD4,FAM64A,FXR2,PARP2,KLF16,DHX29,MLLT1,PPAN,GRWD1,NOL11,HAUS8,MRPS25,SMARCC1,G…
GO Component	GO:1990904	Ribonucleoprotein complex	202	677	0.7	1.23e-68	9606.ENSP00000156109,9606.ENSP00000156471,9606.ENSP00000199814,9606.ENSP00000216190,9606.ENSP00000220849,9606.ENSP00000221801,9606.ENSP00000222247,9606.ENSP00000223073,9606.ENSP00000225298,9606.ENSP00000225430,9606.ENSP00000225792,9606.ENSP00000226798,9606.ENSP00000229214,9606.ENSP00000230340,9606.ENSP00000230640,9606.ENSP00000232888,9606.ENSP00000236273,9606.ENSP00000244230,9606.ENSP00000244496,…	GPKOW,AQR,RBM22,EIF3D,EIF3E,FBL,RPL18A,RBM28,UTP18,RPL19,DDX5,FRG1,KRR1,BYSL,SKIV2L2,RRP9,SYF2,MPHOSPH10,RRP36,SUGP1,NSRP1,FXR2,DHX29,DHX35,DGCR14,PPAN,FUS,GRSF1,UTP3,NIP7,EIF2S1,SRSF1,IMP4,RPL35,TGS1,RSL24D1,WDR12,UTP20,UTP6,EIF3J,RHEB,DHX8,RPL8,NOP58,CASC3,PRPF6,MFAP1,NOB1,EIF4A3,ISY1,NAF1,RPL37,NVL,CWF19L2,RIOK2,RBM45,FAM207A,CCDC12,SNIP1,NPM1,SLU7,DCAF13,NOL6,TSR1,SF3B3,RPL13,WDR3,MEPCE,RPL15…
GO Component	GO:0005622	Intracellular	1079	14276	0.1	8.87e-59	9606.ENSP00000003100,9606.ENSP00000005257,9606.ENSP00000007390,9606.ENSP00000009041,9606.ENSP00000035307,9606.ENSP00000064724,9606.ENSP00000156109,9606.ENSP00000156471,9606.ENSP00000160827,9606.ENSP00000175091,9606.ENSP00000175506,9606.ENSP00000198767,9606.ENSP00000199320,9606.ENSP00000199814,9606.ENSP00000202816,9606.ENSP00000215862,9606.ENSP00000216117,9606.ENSP00000216190,9606.ENSP00000216237,…	CYP51A1,RALA,TSR3,STARD3NL,CHPF2,CLDN11,GPKOW,AQR,KIF22,LAPTM4A,ASNS,RRN3,DIMT1,RBM22,ESF1,MORC2,HMOX1,EIF3D,L3MBTL2,SUPT16H,POLE2,CNIH1,SPTLC2,ALKBH1,EIF5,AURKA,TPD52L2,CSNK2A1,CDK5RAP1,APMAP,PQBP1,ORC6,MGA,OIP5,EIF3E,CHRAC1,TNFRSF10A,EXOSC5,FBL,RPL18A,CAV2,RBM28,SEC61B,DHX33,UTP18,RPL19,GOSR2,CCDC47,DDX5,LRRC59,TMEM97,FRG1,CCDC86,PANX1,YBX3,POLR3B,NUP107,KRR1,GOLT1B,ZBTB24,BYSL,SKIV2L2,NUP155,R…
GO Component	GO:0032991	Protein-containing complex	573	5073	0.28	3.91e-58	9606.ENSP00000156109,9606.ENSP00000156471,9606.ENSP00000160827,9606.ENSP00000199814,9606.ENSP00000216190,9606.ENSP00000216297,9606.ENSP00000216367,9606.ENSP00000216484,9606.ENSP00000216911,9606.ENSP00000217244,9606.ENSP00000219097,9606.ENSP00000219905,9606.ENSP00000220849,9606.ENSP00000220913,9606.ENSP00000221233,9606.ENSP00000221801,9606.ENSP00000222247,9606.ENSP00000222693,9606.ENSP00000223073,…	GPKOW,AQR,KIF22,RBM22,EIF3D,SUPT16H,POLE2,SPTLC2,AURKA,CSNK2A1,ORC6,MGA,EIF3E,CHRAC1,EXOSC5,FBL,RPL18A,CAV2,RBM28,SEC61B,DHX33,UTP18,RPL19,GOSR2,DDX5,FRG1,PANX1,POLR3B,NUP107,KRR1,GOLT1B,BYSL,SKIV2L2,NUP155,RRP9,APOB,SNX17,ORC2,SYF2,FAM98A,SEC61A1,MPHOSPH10,RRP36,NUP85,NCLN,SUGP1,NSRP1,FXR2,DHX29,SCML2,DHX35,DGCR14,MLLT1,EIF2S3,PPAN,GRWD1,NOL11,HAUS8,FUS,SMARCC1,GRSF1,UTP3,NIP7,NXT1,EIF2S1,CCNB1,…
GO Component	GO:0030684	Preribosome	63	78	1.13	4.93e-39	9606.ENSP00000221801,9606.ENSP00000225298,9606.ENSP00000229214,9606.ENSP00000230340,9606.ENSP00000232888,9606.ENSP00000244230,9606.ENSP00000244496,9606.ENSP00000253107,9606.ENSP00000254803,9606.ENSP00000254940,9606.ENSP00000259239,9606.ENSP00000261015,9606.ENSP00000261637,9606.ENSP00000261708,9606.ENSP00000264279,9606.ENSP00000268802,9606.ENSP00000283109,9606.ENSP00000291634,9606.ENSP00000297579,…	FBL,UTP18,KRR1,BYSL,RRP9,MPHOSPH10,RRP36,PPAN,UTP3,NIP7,IMP4,WDR12,UTP20,UTP6,NOP58,NOB1,RIOK2,FAM207A,DCAF13,NOL6,TSR1,WDR3,ZNF622,NOC2L,KRI1,RRP7A,RRS1,IMP3,CIRH1A,NOC4L,RPS7,RRP1B,SRFBP1,FCF1,PES1,MAK16,HEATR1,RRP15,LTV1,MDN1,PDCD11,RPF1,UTP11L,ZNF593,EIF6,WDR46,LAS1L,MRTO4,NOP56,NOL10,UTP14A,NGDN,FTSJ3,NOP14,EBNA1BP2,RRP1,WDR36,WDR74,BOP1,RSL1D1,EMG1,FBLL1,NSA2
GO Component	GO:0016604	Nuclear body	140	789	0.47	2.35e-25	9606.ENSP00000160827,9606.ENSP00000216367,9606.ENSP00000218224,9606.ENSP00000220514,9606.ENSP00000220849,9606.ENSP00000221801,9606.ENSP00000226798,9606.ENSP00000230640,9606.ENSP00000236273,9606.ENSP00000238714,9606.ENSP00000240316,9606.ENSP00000241502,9606.ENSP00000242776,9606.ENSP00000243326,9606.ENSP00000244020,9606.ENSP00000247026,9606.ENSP00000249910,9606.ENSP00000252542,9606.ENSP00000254998,…	KIF22,POLE2,PQBP1,OIP5,EIF3E,FBL,FRG1,SKIV2L2,SYF2,PAPOLG,COIL,FYTTD1,DDX39A,RIF1,SRSF6,NSRP1,MBD4,SAFB2,NXT1,ORC3,SRSF1,GTF2H4,TGS1,TOPBP1,ICE2,DHX8,SMURF2,ELL,SGOL1,FNBP4,ZNF106,NOP58,CASC3,ATP6V0A1,LSG1,RBM27,PRPF6,CDK2,RB1,EIF4A3,PRDM15,GEMIN7,SDE2,DUSP11,CORIN,NPAT,ZC3H13,GEMIN5,MED7,FANCD2,SLU7,AP5Z1,KIAA1429,WRN,RBM14,PRPF3,NUP98,SUZ12,RMI1,YME1L1,CDC25C,GEMIN4,RBM10,BOLA3,NR2C1,SF3B1,CASC…
GO Component	GO:0005694	Chromosome	222	1712	0.34	5.21e-24	9606.ENSP00000160827,9606.ENSP00000215862,9606.ENSP00000216297,9606.ENSP00000216367,9606.ENSP00000216489,9606.ENSP00000216911,9606.ENSP00000217244,9606.ENSP00000219097,9606.ENSP00000219905,9606.ENSP00000220514,9606.ENSP00000220913,9606.ENSP00000221233,9606.ENSP00000221801,9606.ENSP00000229179,9606.ENSP00000234296,9606.ENSP00000243326,9606.ENSP00000244230,9606.ENSP00000245544,9606.ENSP00000248071,…	KIF22,MORC2,SUPT16H,POLE2,ALKBH1,AURKA,CSNK2A1,ORC6,MGA,OIP5,CHRAC1,EXOSC5,FBL,NUP107,ORC2,RIF1,MPHOSPH10,NUP85,KLF2,KNSTRN,MBD4,KLF16,GRWD1,SMARCC1,CCNB1,PHC2,ORC3,KAT7,TOPBP1,NUP133,ICE2,NDC80,ELL,SMARCB1,DDX18,EED,ASF1B,SGOL1,WDR76,POLQ,ZFR,LLPH,CDK2,RB1,NUF2,CDCA5,UHRF2,MTA2,CENPU,RNF219,ZSCAN1,CENPH,SMARCA5,SKA1,NIFK,BUB1B,FANCD2,MIS18A,LRWD1,ORC5,NOL6,WRN,PLK1,CHAF1A,BIRC5,BUB1,MTBP,THAP11,…
GO Component	GO:0000793	Condensed chromosome	69	216	0.73	1.17e-23	9606.ENSP00000216911,9606.ENSP00000229179,9606.ENSP00000234296,9606.ENSP00000243326,9606.ENSP00000245544,9606.ENSP00000249776,9606.ENSP00000256442,9606.ENSP00000260810,9606.ENSP00000261396,9606.ENSP00000261597,9606.ENSP00000263753,9606.ENSP00000266970,9606.ENSP00000271452,9606.ENSP00000281453,9606.ENSP00000283006,9606.ENSP00000283131,9606.ENSP00000285116,9606.ENSP00000285814,9606.ENSP00000287598,…	AURKA,NUP107,ORC2,RIF1,NUP85,KNSTRN,CCNB1,TOPBP1,NUP133,NDC80,SGOL1,CDK2,NUF2,CENPU,CENPH,SMARCA5,SKA1,NIFK,BUB1B,FANCD2,LRWD1,NOL6,PLK1,BIRC5,BUB1,CEBPB,MIS18BP1,AURKB,PINX1,RRS1,SPAG5,NCAPD2,NDNL2,SKA2,CASC5,CBX3,SUV39H1,BAZ1B,PES1,BLM,SMC4,SGOL2,C9orf114,SMC5,NSMCE1,AHCTF1,CENPF,NEK2,BUB3,NSMCE4A,KIF2C,MEAF6,STAG1,CENPN,ZNF207,INCENP,CENPK,SEH1L,NCAPG2,RANGAP1,SMC6,TOP2A,HJURP,BRCA1,CSNK1A1,CK…
GO Component	GO:0000775	Chromosome, centromeric region	65	193	0.75	2.66e-23	9606.ENSP00000160827,9606.ENSP00000216911,9606.ENSP00000220514,9606.ENSP00000229179,9606.ENSP00000234296,9606.ENSP00000245544,9606.ENSP00000249776,9606.ENSP00000256442,9606.ENSP00000259021,9606.ENSP00000261396,9606.ENSP00000261597,9606.ENSP00000263753,9606.ENSP00000271452,9606.ENSP00000275517,9606.ENSP00000281453,9606.ENSP00000283006,9606.ENSP00000285116,9606.ENSP00000287598,9606.ENSP00000290130,…	KIF22,AURKA,OIP5,NUP107,ORC2,NUP85,KNSTRN,CCNB1,KAT7,NUP133,NDC80,SGOL1,NUF2,CDCA5,CENPU,CENPH,SKA1,BUB1B,MIS18A,LRWD1,PLK1,BIRC5,BUB1,MTBP,CEBPB,ESCO2,MIS18BP1,AURKB,PINX1,SPAG5,NCAPD2,SKA2,CASC5,CBX3,CENPQ,SUV39H1,BAZ1B,SUV39H2,SGOL2,DNMT1,C9orf114,AHCTF1,CENPF,NEK2,BUB3,TTK,KIF2C,CENPI,CDCA8,MEAF6,STAG1,CENPN,HELLS,ZNF207,INCENP,CENPK,SEH1L,NGDN,RANGAP1,PPP2R5C,HJURP,CSNK1A1,CKAP5,NCAPD3,NUP37
GO Component	GO:0098687	Chromosomal region	82	318	0.64	4.5e-23	9606.ENSP00000160827,9606.ENSP00000216911,9606.ENSP00000220514,9606.ENSP00000229179,9606.ENSP00000234296,9606.ENSP00000243326,9606.ENSP00000245544,9606.ENSP00000249776,9606.ENSP00000256442,9606.ENSP00000257789,9606.ENSP00000259021,9606.ENSP00000261396,9606.ENSP00000261597,9606.ENSP00000263753,9606.ENSP00000266970,9606.ENSP00000271452,9606.ENSP00000275517,9606.ENSP00000281453,9606.ENSP00000283006,…	KIF22,AURKA,OIP5,NUP107,ORC2,RIF1,NUP85,KNSTRN,CCNB1,ORC3,KAT7,NUP133,NDC80,SGOL1,CDK2,NUF2,CDCA5,CENPU,CENPH,SKA1,BUB1B,MIS18A,LRWD1,ORC5,WRN,PLK1,BIRC5,BUB1,MTBP,CEBPB,ESCO2,MIS18BP1,AURKB,PINX1,EZH2,SPAG5,NCAPD2,NDNL2,SKA2,CASC5,CBX3,CENPQ,SUV39H1,BAZ1B,SUV39H2,SGOL2,DNMT1,C9orf114,SMC5,NSMCE1,AHCTF1,CENPF,NEK2,CDC73,BUB3,NSMCE4A,TTK,ORC1,KIF2C,CENPI,CDCA8,MEAF6,STAG1,CENPN,HELLS,ZNF207,INCENP…
GO Component	GO:1902494	Catalytic complex	184	1328	0.37	2.1e-22	9606.ENSP00000156471,9606.ENSP00000199814,9606.ENSP00000216367,9606.ENSP00000216484,9606.ENSP00000217244,9606.ENSP00000219905,9606.ENSP00000220913,9606.ENSP00000221233,9606.ENSP00000225792,9606.ENSP00000226798,9606.ENSP00000228347,9606.ENSP00000230640,9606.ENSP00000236273,9606.ENSP00000252011,9606.ENSP00000252137,9606.ENSP00000254480,9606.ENSP00000256442,9606.ENSP00000256443,9606.ENSP00000256897,…	AQR,RBM22,POLE2,SPTLC2,CSNK2A1,MGA,CHRAC1,EXOSC5,DDX5,FRG1,POLR3B,SKIV2L2,SYF2,DHX35,DGCR14,SMARCC1,CCNB1,CDK7,CCNH,PHC2,MPHOSPH6,EPC2,SRSF1,KAT7,GTF2H4,DCUN1D5,MNAT1,USP22,CCNT1,KMT2C,DHX8,SMURF2,SMARCB1,DGCR8,EED,SPCS2,POLR1A,UBE2S,CASC3,EXOSC7,GTF2H1,PRPF6,NDUFA9,CDK2,RB1,EIF4A3,ISY1,CCNA2,NDUFB11,MTA2,ZC3H13,SMARCA5,UXS1,ERCC3,MED7,BUB1B,PRKAG2,AMFR,SLU7,DCAF13,KIAA1429,KCTD5,POLR1D,SF3B3,ING…
GO Component	GO:0005681	Spliceosomal complex	59	192	0.71	1.66e-19	9606.ENSP00000156109,9606.ENSP00000156471,9606.ENSP00000199814,9606.ENSP00000223073,9606.ENSP00000225792,9606.ENSP00000226798,9606.ENSP00000230640,9606.ENSP00000236273,9606.ENSP00000247001,9606.ENSP00000252011,9606.ENSP00000252137,9606.ENSP00000258962,9606.ENSP00000262187,9606.ENSP00000262415,9606.ENSP00000264645,9606.ENSP00000266079,9606.ENSP00000267812,9606.ENSP00000269349,9606.ENSP00000273541,…	GPKOW,AQR,RBM22,RBM28,DDX5,FRG1,SKIV2L2,SYF2,SUGP1,DHX35,DGCR14,SRSF1,RHEB,DHX8,CASC3,PRPF6,MFAP1,EIF4A3,ISY1,CWF19L2,CCDC12,SNIP1,SLU7,SF3B3,USP39,PABPC1,PRPF3,SNRNP200,NCL,SF3B1,DHX15,RBMX2,RBM5,ZMAT5,HNRNPH1,XAB2,ZNF830,TTF2,SMNDC1,SYNCRIP,PTBP2,RBMX,YBX1,PPIE,PRPF4,DHX16,RBM3,CRNKL1,SF1,WBP4,BUD31,RBM17,CACTIN,HSPA8,RNPC3,RBMXL1,CCDC130,CIRBP,CWC25
GO Component	GO:0000779	Condensed chromosome, centromeric region	46	120	0.81	3.48e-18	9606.ENSP00000216911,9606.ENSP00000229179,9606.ENSP00000234296,9606.ENSP00000245544,9606.ENSP00000249776,9606.ENSP00000256442,9606.ENSP00000261396,9606.ENSP00000261597,9606.ENSP00000263753,9606.ENSP00000271452,9606.ENSP00000281453,9606.ENSP00000283006,9606.ENSP00000285116,9606.ENSP00000287598,9606.ENSP00000292616,9606.ENSP00000300093,9606.ENSP00000301633,9606.ENSP00000302530,9606.ENSP00000305422,…	AURKA,NUP107,ORC2,NUP85,KNSTRN,CCNB1,NUP133,NDC80,SGOL1,NUF2,CENPU,CENPH,SKA1,BUB1B,LRWD1,PLK1,BIRC5,BUB1,CEBPB,MIS18BP1,AURKB,PINX1,SPAG5,NCAPD2,SKA2,CASC5,CBX3,SGOL2,C9orf114,AHCTF1,CENPF,NEK2,BUB3,KIF2C,MEAF6,CENPN,ZNF207,INCENP,CENPK,SEH1L,RANGAP1,HJURP,CSNK1A1,CKAP5,NCAPD3,NUP37
GO Component	GO:0032040	Small-subunit processome	30	38	1.12	3.48e-18	9606.ENSP00000221801,9606.ENSP00000225298,9606.ENSP00000229214,9606.ENSP00000232888,9606.ENSP00000244230,9606.ENSP00000254803,9606.ENSP00000259239,9606.ENSP00000261637,9606.ENSP00000261708,9606.ENSP00000264279,9606.ENSP00000297579,9606.ENSP00000297990,9606.ENSP00000308179,9606.ENSP00000326981,9606.ENSP00000327179,9606.ENSP00000328854,9606.ENSP00000339095,9606.ENSP00000344393,9606.ENSP00000355541,…	FBL,UTP18,KRR1,RRP9,MPHOSPH10,UTP3,IMP4,UTP20,UTP6,NOP58,DCAF13,NOL6,WDR3,IMP3,CIRH1A,NOC4L,RPS7,FCF1,HEATR1,PDCD11,UTP11L,WDR46,NOP56,NOL10,UTP14A,NGDN,NOP14,WDR36,EMG1,FBLL1
GO Component	GO:0110165	Cellular anatomical entity	1140	17788	0.03	4.35e-18	9606.ENSP00000003100,9606.ENSP00000005257,9606.ENSP00000007390,9606.ENSP00000009041,9606.ENSP00000035307,9606.ENSP00000064724,9606.ENSP00000156109,9606.ENSP00000156471,9606.ENSP00000160827,9606.ENSP00000175091,9606.ENSP00000175506,9606.ENSP00000198767,9606.ENSP00000199320,9606.ENSP00000199814,9606.ENSP00000202816,9606.ENSP00000215862,9606.ENSP00000216117,9606.ENSP00000216190,9606.ENSP00000216237,…	CYP51A1,RALA,TSR3,STARD3NL,CHPF2,CLDN11,GPKOW,AQR,KIF22,LAPTM4A,ASNS,RRN3,DIMT1,RBM22,ESF1,MORC2,HMOX1,EIF3D,L3MBTL2,SUPT16H,POLE2,CNIH1,SPTLC2,ALKBH1,EIF5,AURKA,TPD52L2,SLCO4A1,CSNK2A1,CDK5RAP1,APMAP,PQBP1,ORC6,MGA,OIP5,EIF3E,CHRAC1,TNFRSF10A,EXOSC5,FBL,RPL18A,ABCF2,MPP6,CAV2,RBM28,SEC61B,DHX33,UTP18,RPL19,GOSR2,CCDC47,DDX5,LRRC59,TMEM97,FRG1,CCDC86,PANX1,YBX3,POLR3B,NUP107,KRR1,GOLT1B,ZBTB24,BY…
GO Component	GO:0000776	Kinetochore	46	134	0.76	1.08e-16	9606.ENSP00000160827,9606.ENSP00000229179,9606.ENSP00000234296,9606.ENSP00000245544,9606.ENSP00000249776,9606.ENSP00000256442,9606.ENSP00000261396,9606.ENSP00000261597,9606.ENSP00000263753,9606.ENSP00000271452,9606.ENSP00000281453,9606.ENSP00000283006,9606.ENSP00000285116,9606.ENSP00000287598,9606.ENSP00000292616,9606.ENSP00000300093,9606.ENSP00000301633,9606.ENSP00000302530,9606.ENSP00000303398,…	KIF22,NUP107,ORC2,NUP85,KNSTRN,CCNB1,NUP133,NDC80,SGOL1,NUF2,CENPU,CENPH,SKA1,BUB1B,LRWD1,PLK1,BIRC5,BUB1,MTBP,MIS18BP1,AURKB,PINX1,SPAG5,SKA2,CASC5,CENPQ,SGOL2,C9orf114,AHCTF1,CENPF,NEK2,BUB3,TTK,KIF2C,CENPI,MEAF6,CENPN,ZNF207,INCENP,CENPK,SEH1L,RANGAP1,HJURP,CSNK1A1,CKAP5,NUP37
GO Component	GO:0022625	Cytosolic large ribosomal subunit	32	56	0.98	1.92e-16	9606.ENSP00000222247,9606.ENSP00000225430,9606.ENSP00000250113,9606.ENSP00000259469,9606.ENSP00000260443,9606.ENSP00000262584,9606.ENSP00000274242,9606.ENSP00000307889,9606.ENSP00000309334,9606.ENSP00000339795,9606.ENSP00000346001,9606.ENSP00000346015,9606.ENSP00000346027,9606.ENSP00000346088,9606.ENSP00000361076,9606.ENSP00000363018,9606.ENSP00000363676,9606.ENSP00000375730,9606.ENSP00000386717,…	RPL18A,RPL19,FXR2,RPL35,RSL24D1,RPL8,RPL37,RPL13,RPL15,RPL7,RPL3,RPL27A,RPL21,RPL22,RPL7A,RPL10A,RPL11,RPL13A,RPL31,RPL23A,RPL17,RPL9,RPL6,RPL32,RPL37A,RPL7L1,RPL35A,RPL23,RPL30,RPL18,RPL28,RPL27
GO Component	GO:0000777	Condensed chromosome kinetochore	40	106	0.8	1.23e-15	9606.ENSP00000229179,9606.ENSP00000234296,9606.ENSP00000245544,9606.ENSP00000249776,9606.ENSP00000256442,9606.ENSP00000261396,9606.ENSP00000261597,9606.ENSP00000263753,9606.ENSP00000271452,9606.ENSP00000281453,9606.ENSP00000283006,9606.ENSP00000285116,9606.ENSP00000287598,9606.ENSP00000292616,9606.ENSP00000300093,9606.ENSP00000301633,9606.ENSP00000302530,9606.ENSP00000309790,9606.ENSP00000318966,…	NUP107,ORC2,NUP85,KNSTRN,CCNB1,NUP133,NDC80,SGOL1,NUF2,CENPU,CENPH,SKA1,BUB1B,LRWD1,PLK1,BIRC5,BUB1,MIS18BP1,PINX1,SPAG5,SKA2,CASC5,SGOL2,C9orf114,AHCTF1,CENPF,NEK2,BUB3,KIF2C,MEAF6,CENPN,ZNF207,INCENP,CENPK,SEH1L,RANGAP1,HJURP,CSNK1A1,CKAP5,NUP37
GO Component	GO:0016607	Nuclear speck	75	399	0.5	1.95e-14	9606.ENSP00000160827,9606.ENSP00000218224,9606.ENSP00000220514,9606.ENSP00000230640,9606.ENSP00000236273,9606.ENSP00000241502,9606.ENSP00000242776,9606.ENSP00000244020,9606.ENSP00000247026,9606.ENSP00000249910,9606.ENSP00000254998,9606.ENSP00000258962,9606.ENSP00000259895,9606.ENSP00000262435,9606.ENSP00000262809,9606.ENSP00000263773,9606.ENSP00000263805,9606.ENSP00000264645,9606.ENSP00000264649,…	KIF22,PQBP1,OIP5,SKIV2L2,SYF2,FYTTD1,DDX39A,SRSF6,NSRP1,MBD4,NXT1,SRSF1,GTF2H4,SMURF2,ELL,FNBP4,ZNF106,CASC3,ATP6V0A1,RBM27,PRPF6,EIF4A3,SDE2,DUSP11,ZC3H13,SLU7,AP5Z1,KIAA1429,WRN,RBM14,PRPF3,CDC25C,RBM10,SF3B1,DHX15,SMC4,WTAP,GATAD2A,ZNF830,SMC5,SMNDC1,RBM15,NOC3L,REXO4,TOE1,PPIE,SRSF3,SRPK1,PRPF4,CRNKL1,WBP4,AK6,TRIP12,EP400,BRD2,EAF1,AKAP8L,CDYL,RBM4,NCAPG2,CBLL1,SMC6,CACTIN,ZC3H18,DHX36,CSNK1…
GO Component	GO:0030686	90S preribosome	23	27	1.15	1.99e-14	9606.ENSP00000225298,9606.ENSP00000244230,9606.ENSP00000244496,9606.ENSP00000259239,9606.ENSP00000261015,9606.ENSP00000261637,9606.ENSP00000261708,9606.ENSP00000291634,9606.ENSP00000297990,9606.ENSP00000308179,9606.ENSP00000317992,9606.ENSP00000320917,9606.ENSP00000321449,9606.ENSP00000326981,9606.ENSP00000327179,9606.ENSP00000328854,9606.ENSP00000341324,9606.ENSP00000346725,9606.ENSP00000355541,…	UTP18,MPHOSPH10,RRP36,IMP4,WDR12,UTP20,UTP6,FAM207A,NOL6,WDR3,NOC2L,KRI1,RRP7A,IMP3,CIRH1A,NOC4L,SRFBP1,PES1,HEATR1,NOP14,WDR36,BOP1,RSL1D1
GO Component	GO:0030687	Preribosome, large subunit precursor	22	24	1.19	3e-14	9606.ENSP00000253107,9606.ENSP00000254940,9606.ENSP00000261015,9606.ENSP00000310042,9606.ENSP00000317992,9606.ENSP00000322396,9606.ENSP00000339145,9606.ENSP00000346725,9606.ENSP00000353246,9606.ENSP00000355899,9606.ENSP00000358400,9606.ENSP00000359688,9606.ENSP00000363384,9606.ENSP00000363574,9606.ENSP00000363944,9606.ENSP00000364320,9606.ENSP00000396673,9606.ENSP00000407323,9606.ENSP00000417464,…	PPAN,NIP7,WDR12,ZNF622,NOC2L,RRS1,RRP1B,PES1,MAK16,RRP15,MDN1,RPF1,ZNF593,EIF6,LAS1L,MRTO4,FTSJ3,EBNA1BP2,RRP1,WDR74,BOP1,NSA2
GO Component	GO:1990234	Transferase complex	107	752	0.38	2.92e-13	9606.ENSP00000216367,9606.ENSP00000216484,9606.ENSP00000219905,9606.ENSP00000220913,9606.ENSP00000228347,9606.ENSP00000256442,9606.ENSP00000256443,9606.ENSP00000256897,9606.ENSP00000257118,9606.ENSP00000258484,9606.ENSP00000259021,9606.ENSP00000259895,9606.ENSP00000260247,9606.ENSP00000261245,9606.ENSP00000261497,9606.ENSP00000261900,9606.ENSP00000262189,9606.ENSP00000262435,9606.ENSP00000263360,…	POLE2,SPTLC2,MGA,CHRAC1,POLR3B,CCNB1,CDK7,CCNH,PHC2,EPC2,KAT7,GTF2H4,DCUN1D5,MNAT1,USP22,CCNT1,KMT2C,SMURF2,EED,POLR1A,UBE2S,GTF2H1,CDK2,CCNA2,ZC3H13,ERCC3,MED7,BUB1B,PRKAG2,AMFR,DCAF13,KIAA1429,KCTD5,POLR1D,CBX2,MSL3,SUZ12,EZH2,ING3,ING5,POLE,MKLN1,POLR2L,CUL1,FBXL6,NDNL2,ZNRD1,POLR3C,KAT5,GTF2F2,MCRS1,BRPF3,GOLGA7,WTAP,WWP2,TRRAP,DHDDS,JADE2,SMC5,NSMCE1,KLHL12,CDC73,NUS1,NSMCE4A,RBM15,PCGF6,MTF…
GO Component	GO:0022626	Cytosolic ribosome	35	97	0.78	3.16e-13	9606.ENSP00000222247,9606.ENSP00000225430,9606.ENSP00000250113,9606.ENSP00000251636,9606.ENSP00000259469,9606.ENSP00000260443,9606.ENSP00000262584,9606.ENSP00000274242,9606.ENSP00000307889,9606.ENSP00000309334,9606.ENSP00000339095,9606.ENSP00000339795,9606.ENSP00000346001,9606.ENSP00000346015,9606.ENSP00000346027,9606.ENSP00000346088,9606.ENSP00000361076,9606.ENSP00000363018,9606.ENSP00000363676,…	RPL18A,RPL19,FXR2,DHX29,RPL35,RSL24D1,RPL8,RPL37,RPL13,RPL15,RPS7,RPL7,RPL3,RPL27A,RPL21,RPL22,RPL7A,RPL10A,RPL11,RPL13A,RPS8,RPL31,RPL23A,RPL17,RPL9,RPL6,RPL32,RPL37A,RPL7L1,RPL35A,RPL23,RPL30,RPL18,RPL28,RPL27
GO Component	GO:0005819	Spindle	64	353	0.48	1.1e-11	9606.ENSP00000160827,9606.ENSP00000216911,9606.ENSP00000243326,9606.ENSP00000245544,9606.ENSP00000247191,9606.ENSP00000249776,9606.ENSP00000253669,9606.ENSP00000256442,9606.ENSP00000256496,9606.ENSP00000257934,9606.ENSP00000260363,9606.ENSP00000260731,9606.ENSP00000260810,9606.ENSP00000263753,9606.ENSP00000267163,9606.ENSP00000285116,9606.ENSP00000287598,9606.ENSP00000296930,9606.ENSP00000300093,…	KIF22,AURKA,RIF1,NUP85,DLGAP5,KNSTRN,HAUS8,CCNB1,ARL8B,ESPL1,KIF23,KIF11,TOPBP1,SGOL1,RB1,SKA1,BUB1B,NPM1,PLK1,TPX2,BIRC5,SHCBP1,AURKB,MAP7D3,PINX1,SPAG5,GSG2,SPECC1L,TACC3,SKA2,CBX3,CDK5RAP2,TMEM201,C9orf114,INO80,CEP170,CENPF,NEK2,KIF14,ASPM,TTK,PSRC1,KIF20B,KIF2C,CDC20,CDCA8,KIF4A,CKAP2,NGRN,STAG1,ECT2,PRC1,ZNF207,INCENP,KIF20A,CDK1,RAE1,KIFC1,RANGAP1,RACGAP1,CKAP5,NUSAP1,KIF18B,FAM83D
GO Component	GO:0015934	Large ribosomal subunit	33	113	0.69	2.24e-10	9606.ENSP00000222247,9606.ENSP00000225430,9606.ENSP00000250113,9606.ENSP00000259469,9606.ENSP00000260443,9606.ENSP00000262584,9606.ENSP00000274242,9606.ENSP00000307889,9606.ENSP00000309334,9606.ENSP00000339795,9606.ENSP00000346001,9606.ENSP00000346015,9606.ENSP00000346027,9606.ENSP00000346088,9606.ENSP00000361076,9606.ENSP00000363018,9606.ENSP00000363676,9606.ENSP00000375730,9606.ENSP00000386717,…	RPL18A,RPL19,FXR2,RPL35,RSL24D1,RPL8,RPL37,RPL13,RPL15,RPL7,RPL3,RPL27A,RPL21,RPL22,RPL7A,RPL10A,RPL11,RPL13A,RPL31,RPL23A,RPL17,RPL9,RPL6,RPL32,RPL37A,RPL7L1,RPL35A,RPL23,RPL30,RPL18,RPL28,RPL27,MPV17L2
GO Component	GO:0044391	Ribosomal subunit	40	178	0.58	1.4e-09	9606.ENSP00000222247,9606.ENSP00000225430,9606.ENSP00000250113,9606.ENSP00000251636,9606.ENSP00000259469,9606.ENSP00000260443,9606.ENSP00000262584,9606.ENSP00000274242,9606.ENSP00000307889,9606.ENSP00000309334,9606.ENSP00000339095,9606.ENSP00000339795,9606.ENSP00000346001,9606.ENSP00000346015,9606.ENSP00000346027,9606.ENSP00000346088,9606.ENSP00000360850,9606.ENSP00000361076,9606.ENSP00000362036,…	RPL18A,RPL19,FXR2,DHX29,RPL35,RSL24D1,RPL8,RPL37,RPL13,RPL15,RPS7,RPL7,RPL3,RPL27A,RPL21,RPL22,MRPS2,RPL7A,MRPS16,RPL10A,RPL11,RPL13A,RPS8,MRPS6,RPL31,RPL23A,RPL17,RPL9,RPL6,RPL32,MRPS22,RPL37A,RPL7L1,RPL35A,RPL23,RPL30,RPL18,RPL28,RPL27,MPV17L2
GO Component	GO:0000428	DNA-directed RNA polymerase complex	30	103	0.69	2.08e-09	9606.ENSP00000228347,9606.ENSP00000256443,9606.ENSP00000256897,9606.ENSP00000259895,9606.ENSP00000261245,9606.ENSP00000263857,9606.ENSP00000265963,9606.ENSP00000285398,9606.ENSP00000302478,9606.ENSP00000324124,9606.ENSP00000331111,9606.ENSP00000334564,9606.ENSP00000340823,9606.ENSP00000352925,9606.ENSP00000356405,9606.ENSP00000360515,9606.ENSP00000361446,9606.ENSP00000361465,9606.ENSP00000367029,…	POLR3B,CDK7,CCNH,GTF2H4,MNAT1,POLR1A,GTF2H1,ERCC3,POLR1D,POLR2L,ZNRD1,POLR3C,GTF2F2,TRRAP,CDC73,SUPT3H,POLR3A,POLR1C,POLR1E,POLA1,AK6,TBP,GTF2F1,POLR3G,GTF2H2C,POLR1B,GTF2H3,CD3EAP,POLRMT,PRIM2
GO Component	GO:0005840	Ribosome	43	213	0.53	4.68e-09	9606.ENSP00000222247,9606.ENSP00000225430,9606.ENSP00000250113,9606.ENSP00000251636,9606.ENSP00000253686,9606.ENSP00000259469,9606.ENSP00000260443,9606.ENSP00000262584,9606.ENSP00000274242,9606.ENSP00000307889,9606.ENSP00000309334,9606.ENSP00000339095,9606.ENSP00000339795,9606.ENSP00000346001,9606.ENSP00000346015,9606.ENSP00000346027,9606.ENSP00000346088,9606.ENSP00000360850,9606.ENSP00000361076,…	RPL18A,RPL19,FXR2,DHX29,MRPS25,RPL35,RSL24D1,RPL8,RPL37,RPL13,RPL15,RPS7,RPL7,RPL3,RPL27A,RPL21,RPL22,MRPS2,RPL7A,MRPS16,RPL10A,RPL11,SF1,RPL13A,RPS8,MRPS6,RPL31,RPL23A,RPL17,RPL9,PNPT1,RPL6,RPL32,MRPS22,RPL37A,RPL7L1,RPL35A,RPL23,RPL30,RPL18,RPL28,RPL27,MPV17L2
[truncated: 867 more rows]

## Sheet: SCCvsRef_Downreg
PPI enrichment p-value:		< 1.0e-16
#category	term ID	term description	observed gene count	background gene count	strength	false discovery rate	matching proteins in your network (IDs)	matching proteins in your network (labels)
[truncated: 1,714 more rows]

## Sheet: SCCvsStandard_Upreg
PPI enrichment p-value:		< 1.0e-16
#category	term ID	term description	observed gene count	background gene count	strength	false discovery rate	matching proteins in your network (IDs)	matching proteins in your network (labels)
[truncated: 1,379 more rows]

## Sheet: SCCvsStandard_Downreg
PPI enrichment p-value:		< 1.0e-16
[truncated: 1,146 more rows]

## Sheet: StandardvsRef_Upreg
PPI enrichment p-value:		< 1.0e-16
[truncated: 462 more rows]

## Sheet: StandardvsRef_Downreg
PPI enrichment p-value:		< 1.0e-16
[truncated: 348 more rows]
