# Supplementary material for: Proteome alterations during clonal isolation of established human pancreatic cancer cell lines
Source: Cell Mol Life Sci. 2022 Oct 22;79(11):561. doi: 10.1007/s00018-022-04584-9 (PMC9587952; doi:10.1007/s00018-022-04584-9)
Supplement: Supplementary file 5 — Supplementary file5 (XLSX 762 KB) [file 18_2022_4584_MOESM5_ESM.xlsx]

## Sheet: SCCvsRef_Upreg
PPI enrichment p-value:		< 1.0e-16
#category	term ID	term description	observed gene count	background gene count	strength	false discovery rate	matching proteins in your network (IDs)	matching proteins in your network (labels)
GO Process	GO:0008152	Metabolic process	341	8298	0.18	1.3e-19	9606.ENSP00000002165,9606.ENSP00000003302,9606.ENSP00000016171,9606.ENSP00000054950,9606.ENSP00000160827,9606.ENSP00000168216,9606.ENSP00000178638,9606.ENSP00000215071,9606.ENSP00000215829,9606.ENSP00000216117,9606.ENSP00000217109,9606.ENSP00000217182,9606.ENSP00000217901,9606.ENSP00000218388,9606.ENSP00000220166,9606.ENSP00000222219,9606.ENSP00000222399,9606.ENSP00000223321,9606.ENSP00000227266,…	FUCA2,USP28,COX15,RCN1,KIF22,HSD17B10,CA12,PSMD8,SNRPD3,HMOX1,CSTF1,EEF1A2,IDH3G,TIMP1,CTSH,DNASE2,LAMB1,PSMA2,CTSC,POLR3B,MLH1,APOB,CTSD,ZC3HAV1,SNRPA,RAB38,SRSF6,SNRNP27,SNRPC,SGPP1,PHPT1,MTERF1,ANGEL1,DHX35,JUND,KRAS,CDK7,CCNH,MRPL53,GNS,LAMC1,C2orf49,DDX56,UGGT1,LRRC8A,PSMB7,GTF2H4,TMEM5,MNAT1,GDE1,PSMA6,USP14,BFAR,PHF3,PSMB1,SCPEP1,MOV10L1,AP2S1,SIAE,LRP2,DNAJC10,PHRF1,PSMD3,MSH3,PCNP,VDAC1,…
GO Process	GO:0044237	Cellular metabolic process	311	7513	0.18	6.88e-17	9606.ENSP00000002165,9606.ENSP00000003302,9606.ENSP00000016171,9606.ENSP00000054950,9606.ENSP00000160827,9606.ENSP00000168216,9606.ENSP00000178638,9606.ENSP00000215071,9606.ENSP00000215829,9606.ENSP00000216117,9606.ENSP00000217109,9606.ENSP00000217182,9606.ENSP00000217901,9606.ENSP00000218388,9606.ENSP00000220166,9606.ENSP00000222219,9606.ENSP00000222399,9606.ENSP00000223321,9606.ENSP00000227266,…	FUCA2,USP28,COX15,RCN1,KIF22,HSD17B10,CA12,PSMD8,SNRPD3,HMOX1,CSTF1,EEF1A2,IDH3G,TIMP1,CTSH,DNASE2,LAMB1,PSMA2,CTSC,POLR3B,MLH1,APOB,ZC3HAV1,SNRPA,RAB38,SRSF6,SNRNP27,SNRPC,SGPP1,PHPT1,MTERF1,ANGEL1,DHX35,JUND,KRAS,CDK7,CCNH,MRPL53,GNS,LAMC1,C2orf49,DDX56,UGGT1,LRRC8A,PSMB7,GTF2H4,TMEM5,MNAT1,GDE1,PSMA6,USP14,BFAR,PHF3,PSMB1,SCPEP1,MOV10L1,AP2S1,LRP2,DNAJC10,PHRF1,PSMD3,MSH3,PCNP,VDAC1,ACAT1,CCAR…
GO Process	GO:0071704	Organic substance metabolic process	313	7755	0.17	2e-15	9606.ENSP00000002165,9606.ENSP00000003302,9606.ENSP00000016171,9606.ENSP00000054950,9606.ENSP00000160827,9606.ENSP00000168216,9606.ENSP00000215071,9606.ENSP00000215829,9606.ENSP00000216117,9606.ENSP00000217109,9606.ENSP00000217182,9606.ENSP00000217901,9606.ENSP00000218388,9606.ENSP00000220166,9606.ENSP00000222219,9606.ENSP00000222399,9606.ENSP00000223321,9606.ENSP00000227266,9606.ENSP00000228347,…	FUCA2,USP28,COX15,RCN1,KIF22,HSD17B10,PSMD8,SNRPD3,HMOX1,CSTF1,EEF1A2,IDH3G,TIMP1,CTSH,DNASE2,LAMB1,PSMA2,CTSC,POLR3B,MLH1,APOB,CTSD,ZC3HAV1,SNRPA,RAB38,SRSF6,SNRNP27,SNRPC,SGPP1,PHPT1,MTERF1,ANGEL1,DHX35,JUND,KRAS,CDK7,CCNH,MRPL53,GNS,LAMC1,C2orf49,DDX56,UGGT1,LRRC8A,PSMB7,GTF2H4,TMEM5,MNAT1,GDE1,PSMA6,USP14,BFAR,PHF3,PSMB1,SCPEP1,MOV10L1,AP2S1,SIAE,LRP2,DNAJC10,PHRF1,PSMD3,MSH3,PCNP,VDAC1,ACAT1…
GO Process	GO:0044238	Primary metabolic process	294	7332	0.17	2.92e-13	9606.ENSP00000002165,9606.ENSP00000003302,9606.ENSP00000054950,9606.ENSP00000160827,9606.ENSP00000168216,9606.ENSP00000215071,9606.ENSP00000215829,9606.ENSP00000217109,9606.ENSP00000217182,9606.ENSP00000217901,9606.ENSP00000218388,9606.ENSP00000220166,9606.ENSP00000222219,9606.ENSP00000222399,9606.ENSP00000223321,9606.ENSP00000227266,9606.ENSP00000228347,9606.ENSP00000231790,9606.ENSP00000233242,…	FUCA2,USP28,RCN1,KIF22,HSD17B10,PSMD8,SNRPD3,CSTF1,EEF1A2,IDH3G,TIMP1,CTSH,DNASE2,LAMB1,PSMA2,CTSC,POLR3B,MLH1,APOB,CTSD,ZC3HAV1,SNRPA,RAB38,SRSF6,SNRNP27,SNRPC,SGPP1,PHPT1,MTERF1,ANGEL1,DHX35,JUND,KRAS,CDK7,CCNH,MRPL53,LAMC1,C2orf49,DDX56,UGGT1,LRRC8A,PSMB7,GTF2H4,TMEM5,MNAT1,GDE1,PSMA6,USP14,BFAR,PHF3,PSMB1,SCPEP1,MOV10L1,AP2S1,SIAE,LRP2,DNAJC10,PHRF1,PSMD3,MSH3,PCNP,ACAT1,CCAR1,GTF2H1,GID8,TMT…
GO Process	GO:0006807	Nitrogen compound metabolic process	279	6852	0.18	5.63e-13	9606.ENSP00000002165,9606.ENSP00000003302,9606.ENSP00000016171,9606.ENSP00000054950,9606.ENSP00000160827,9606.ENSP00000168216,9606.ENSP00000215071,9606.ENSP00000215829,9606.ENSP00000216117,9606.ENSP00000217109,9606.ENSP00000217182,9606.ENSP00000218388,9606.ENSP00000220166,9606.ENSP00000222219,9606.ENSP00000222399,9606.ENSP00000223321,9606.ENSP00000227266,9606.ENSP00000228347,9606.ENSP00000231790,…	FUCA2,USP28,COX15,RCN1,KIF22,HSD17B10,PSMD8,SNRPD3,HMOX1,CSTF1,EEF1A2,TIMP1,CTSH,DNASE2,LAMB1,PSMA2,CTSC,POLR3B,MLH1,APOB,CTSD,ZC3HAV1,SNRPA,RAB38,SRSF6,SNRNP27,SNRPC,SGPP1,PHPT1,MTERF1,ANGEL1,DHX35,JUND,KRAS,CDK7,CCNH,MRPL53,GNS,LAMC1,C2orf49,DDX56,UGGT1,LRRC8A,PSMB7,GTF2H4,TMEM5,MNAT1,GDE1,PSMA6,USP14,BFAR,PHF3,PSMB1,SCPEP1,MOV10L1,AP2S1,DNAJC10,PHRF1,PSMD3,MSH3,PCNP,ACAT1,CCAR1,GTF2H1,GID8,TMT…
GO Process	GO:0009987	Cellular process	480	15024	0.07	5.71e-13	9606.ENSP00000002165,9606.ENSP00000003302,9606.ENSP00000016171,9606.ENSP00000054950,9606.ENSP00000160827,9606.ENSP00000168216,9606.ENSP00000178638,9606.ENSP00000199448,9606.ENSP00000215071,9606.ENSP00000215829,9606.ENSP00000216117,9606.ENSP00000217109,9606.ENSP00000217182,9606.ENSP00000217901,9606.ENSP00000218388,9606.ENSP00000220166,9606.ENSP00000221891,9606.ENSP00000222219,9606.ENSP00000222399,…	FUCA2,USP28,COX15,RCN1,KIF22,HSD17B10,CA12,EPDR1,PSMD8,SNRPD3,HMOX1,CSTF1,EEF1A2,IDH3G,TIMP1,CTSH,APLP1,DNASE2,LAMB1,PSMA2,YKT6,CTSC,POLR3B,BNIP1,MLH1,APOB,CTSD,ZC3HAV1,SNRPA,RAB38,SRSF6,SNRNP27,SNRPC,HIST1H1A,SGPP1,PHPT1,MTERF1,RAC2,ANGEL1,DHX35,TMCO6,BST2,JUND,LAMA5,PPAN,ABCB7,NIP7,KRAS,RRAS2,UNC79,CDK7,CCNH,TIMM10,RAB11FIP5,MRPL53,GNS,LAMC1,C2orf49,DDX56,TACO1,UGGT1,LRRC8A,PSMB7,GTF2H4,TMEM5,M…
GO Process	GO:0051649	Establishment of localization in cell	132	2375	0.31	3.2e-12	9606.ENSP00000002165,9606.ENSP00000160827,9606.ENSP00000215829,9606.ENSP00000218388,9606.ENSP00000220166,9606.ENSP00000223321,9606.ENSP00000223369,9606.ENSP00000227266,9606.ENSP00000231790,9606.ENSP00000236671,9606.ENSP00000243662,9606.ENSP00000244020,9606.ENSP00000247225,9606.ENSP00000252100,9606.ENSP00000252593,9606.ENSP00000257245,9606.ENSP00000258098,9606.ENSP00000258145,9606.ENSP00000259457,…	FUCA2,KIF22,SNRPD3,TIMP1,CTSH,PSMA2,YKT6,CTSC,MLH1,CTSD,RAB38,SRSF6,SGPP1,TMCO6,BST2,TIMM10,RAB11FIP5,GNS,PSMB7,KPNA3,PSMB1,TIMP2,CAPZA1,AP2S1,PSMD3,SNRPF,GALNS,TIMM44,PSMA5,C1orf35,RHOB,POLR2D,FTH1,AP1AR,SLC22A3,BICD1,TRAPPC8,NAAA,CD109,PRKAG2,TGFA,PRKCI,COG5,SEC61A2,PLK1,SNRPD1,TRAPPC2L,ATP5I,U2AF2,SRP68,AP1G2,VAMP2,PAM16,PIBF1,BID,RAP2B,DHRS4,AP2A2,SRPR,RAB12,RHOG,SLPI,SRP72,SNRPD2,VAT1,GM2A,A…
GO Process	GO:0006397	mRNA processing	49	468	0.59	1.42e-11	9606.ENSP00000215829,9606.ENSP00000217109,9606.ENSP00000243563,9606.ENSP00000244020,9606.ENSP00000244227,9606.ENSP00000244520,9606.ENSP00000252011,9606.ENSP00000256443,9606.ENSP00000256897,9606.ENSP00000259895,9606.ENSP00000261245,9606.ENSP00000264555,9606.ENSP00000265872,9606.ENSP00000265963,9606.ENSP00000266735,9606.ENSP00000272645,9606.ENSP00000285398,9606.ENSP00000299601,9606.ENSP00000300413,…	SNRPD3,CSTF1,SNRPA,SRSF6,SNRNP27,SNRPC,DHX35,CDK7,CCNH,GTF2H4,MNAT1,PHRF1,CCAR1,GTF2H1,SNRPF,POLR2D,ERCC3,LEO1,SNRPD1,LSM3,U2AF2,CSTF3,AKAP17A,RBM10,SNRPD2,ZMAT5,PRPF39,PPP4R2,XAB2,WTAP,QKI,AHCYL1,SRSF11,PPIE,SRSF4,AAR2,LSM2,ERCC2,RPRD1A,SNRPN,SNRPE,ERN1,POLR2H,DDX46,LUC7L3,PUF60,SNRNP70,RSRC1,RBM26
GO Process	GO:0043170	Macromolecule metabolic process	250	6137	0.18	7.62e-11	9606.ENSP00000002165,9606.ENSP00000003302,9606.ENSP00000054950,9606.ENSP00000160827,9606.ENSP00000168216,9606.ENSP00000215071,9606.ENSP00000215829,9606.ENSP00000217109,9606.ENSP00000217182,9606.ENSP00000218388,9606.ENSP00000220166,9606.ENSP00000222219,9606.ENSP00000222399,9606.ENSP00000223321,9606.ENSP00000227266,9606.ENSP00000228347,9606.ENSP00000231790,9606.ENSP00000233242,9606.ENSP00000236671,…	FUCA2,USP28,RCN1,KIF22,HSD17B10,PSMD8,SNRPD3,CSTF1,EEF1A2,TIMP1,CTSH,DNASE2,LAMB1,PSMA2,CTSC,POLR3B,MLH1,APOB,CTSD,ZC3HAV1,SNRPA,RAB38,SRSF6,SNRNP27,SNRPC,PHPT1,MTERF1,ANGEL1,DHX35,JUND,KRAS,CDK7,CCNH,MRPL53,GNS,LAMC1,C2orf49,DDX56,UGGT1,LRRC8A,PSMB7,GTF2H4,TMEM5,MNAT1,PSMA6,USP14,BFAR,PHF3,PSMB1,SCPEP1,MOV10L1,AP2S1,DNAJC10,PHRF1,PSMD3,MSH3,PCNP,CCAR1,GTF2H1,GID8,TMTC3,LUM,SNRPF,HEXA,GALNS,PSMB6…
GO Process	GO:0051234	Establishment of localization	199	4479	0.21	7.62e-11	9606.ENSP00000002165,9606.ENSP00000016171,9606.ENSP00000160827,9606.ENSP00000178638,9606.ENSP00000215071,9606.ENSP00000215829,9606.ENSP00000218388,9606.ENSP00000220166,9606.ENSP00000221891,9606.ENSP00000223321,9606.ENSP00000223369,9606.ENSP00000227266,9606.ENSP00000231668,9606.ENSP00000231790,9606.ENSP00000233242,9606.ENSP00000236671,9606.ENSP00000243662,9606.ENSP00000244020,9606.ENSP00000247225,…	FUCA2,COX15,KIF22,CA12,PSMD8,SNRPD3,TIMP1,CTSH,APLP1,PSMA2,YKT6,CTSC,BNIP1,MLH1,APOB,CTSD,RAB38,SRSF6,SGPP1,RAC2,TMCO6,BST2,ABCB7,UNC79,TIMM10,RAB11FIP5,GNS,LRRC8A,PSMB7,PSMA6,KPNA3,MESDC2,PSMB1,TIMP2,CAPZA1,AP2S1,ATP2B3,LRP2,PSMD3,VDAC1,SNRPF,GALNS,TIMM44,PSMB6,PSMA5,C1orf35,RHOB,POLR2D,FTH1,AP1AR,SLC22A3,SLC7A11,BICD1,TRAPPC8,ABCC3,CA2,PDIA4,NAAA,CD109,PRKAG2,TGFA,PRKCI,COG5,SEC61A2,PLK1,SNRPD1…
GO Process	GO:0030163	Protein catabolic process	59	694	0.5	8.33e-11	9606.ENSP00000003302,9606.ENSP00000215071,9606.ENSP00000220166,9606.ENSP00000223321,9606.ENSP00000227266,9606.ENSP00000233242,9606.ENSP00000236671,9606.ENSP00000259253,9606.ENSP00000259457,9606.ENSP00000261479,9606.ENSP00000261601,9606.ENSP00000261658,9606.ENSP00000262193,9606.ENSP00000262288,9606.ENSP00000263270,9606.ENSP00000264065,9606.ENSP00000264639,9606.ENSP00000265260,9606.ENSP00000266069,…	USP28,PSMD8,CTSH,PSMA2,CTSC,APOB,CTSD,UGGT1,PSMB7,PSMA6,USP14,BFAR,PSMB1,SCPEP1,AP2S1,DNAJC10,PSMD3,PCNP,GID8,PSMB6,PSMA5,UBXN4,USP12,TPP1,PLK1,KCTD5,RNF40,AP2A2,RAB12,MTA1,BUB3,LACE1,PSMA7,ZMPSTE24,PSMB2,ABHD17B,CLN5,ISG15,USP3,VLDLR,RNF20,PSAP,PLAA,NEDD4L,PSMD14,CPVL,PPT1,ATP5SL,TRIM32,PSMA1,NSFL1C,PSMD6,NEDD4,RAD23A,DNAJC3,ADRM1,C18orf25,AP2B1,PSMB3
GO Process	GO:0006810	Transport	192	4353	0.21	4.71e-10	9606.ENSP00000002165,9606.ENSP00000016171,9606.ENSP00000160827,9606.ENSP00000178638,9606.ENSP00000215071,9606.ENSP00000215829,9606.ENSP00000218388,9606.ENSP00000220166,9606.ENSP00000221891,9606.ENSP00000223321,9606.ENSP00000223369,9606.ENSP00000227266,9606.ENSP00000231668,9606.ENSP00000233242,9606.ENSP00000236671,9606.ENSP00000243662,9606.ENSP00000244020,9606.ENSP00000247225,9606.ENSP00000249071,…	FUCA2,COX15,KIF22,CA12,PSMD8,SNRPD3,TIMP1,CTSH,APLP1,PSMA2,YKT6,CTSC,BNIP1,APOB,CTSD,RAB38,SRSF6,SGPP1,RAC2,TMCO6,BST2,ABCB7,UNC79,TIMM10,RAB11FIP5,GNS,LRRC8A,PSMB7,PSMA6,KPNA3,MESDC2,PSMB1,TIMP2,CAPZA1,AP2S1,ATP2B3,LRP2,PSMD3,VDAC1,SNRPF,GALNS,TIMM44,PSMB6,PSMA5,C1orf35,RHOB,POLR2D,FTH1,AP1AR,SLC22A3,SLC7A11,BICD1,TRAPPC8,ABCC3,CA2,PDIA4,NAAA,CD109,PRKAG2,TGFA,PRKCI,COG5,SEC61A2,SNRPD1,TRAPPC2L,…
GO Process	GO:0044257	Cellular protein catabolic process	54	633	0.5	7.75e-10	9606.ENSP00000003302,9606.ENSP00000215071,9606.ENSP00000220166,9606.ENSP00000223321,9606.ENSP00000227266,9606.ENSP00000259253,9606.ENSP00000259457,9606.ENSP00000261479,9606.ENSP00000261601,9606.ENSP00000261658,9606.ENSP00000262193,9606.ENSP00000262288,9606.ENSP00000263270,9606.ENSP00000264065,9606.ENSP00000264639,9606.ENSP00000265260,9606.ENSP00000266069,9606.ENSP00000270586,9606.ENSP00000271308,…	USP28,PSMD8,CTSH,PSMA2,CTSC,UGGT1,PSMB7,PSMA6,USP14,BFAR,PSMB1,SCPEP1,AP2S1,DNAJC10,PSMD3,PCNP,GID8,PSMB6,PSMA5,UBXN4,USP12,PLK1,KCTD5,RNF40,AP2A2,RAB12,MTA1,BUB3,LACE1,PSMA7,ZMPSTE24,PSMB2,ISG15,USP3,VLDLR,RNF20,PSAP,PLAA,NEDD4L,PSMD14,CPVL,PPT1,ATP5SL,TRIM32,PSMA1,NSFL1C,PSMD6,NEDD4,RAD23A,DNAJC3,ADRM1,C18orf25,AP2B1,PSMB3
GO Process	GO:0051641	Cellular localization	144	2967	0.25	1.93e-09	9606.ENSP00000002165,9606.ENSP00000160827,9606.ENSP00000215829,9606.ENSP00000218388,9606.ENSP00000220166,9606.ENSP00000223321,9606.ENSP00000223369,9606.ENSP00000227266,9606.ENSP00000231790,9606.ENSP00000236671,9606.ENSP00000243662,9606.ENSP00000244020,9606.ENSP00000247225,9606.ENSP00000252100,9606.ENSP00000252593,9606.ENSP00000252999,9606.ENSP00000257245,9606.ENSP00000258098,9606.ENSP00000258145,…	FUCA2,KIF22,SNRPD3,TIMP1,CTSH,PSMA2,YKT6,CTSC,MLH1,CTSD,RAB38,SRSF6,SGPP1,TMCO6,BST2,LAMA5,TIMM10,RAB11FIP5,GNS,PSMB7,KPNA3,MESDC2,PSMB1,TIMP2,CAPZA1,AP2S1,PSMD3,SNRPF,GALNS,TIMM44,PSMA5,C1orf35,RHOB,POLR2D,FTH1,AP1AR,SLC22A3,BICD1,TRAPPC8,NAAA,CD109,PRKAG2,DBN1,TGFA,PRKCI,COG5,SEC61A2,TPP1,PLK1,SNRPD1,TRAPPC2L,VAMP5,ATP5I,U2AF2,SRP68,AP1G2,VAMP2,PAM16,PIBF1,BID,RAP2B,DHRS4,AP2A2,SRPR,RAB12,RHOG,…
GO Process	GO:0006521	Regulation of cellular amino acid metabolic process	18	64	1.02	3.01e-09	9606.ENSP00000215071,9606.ENSP00000223321,9606.ENSP00000259457,9606.ENSP00000261479,9606.ENSP00000262193,9606.ENSP00000264639,9606.ENSP00000270586,9606.ENSP00000271308,9606.ENSP00000280612,9606.ENSP00000319788,9606.ENSP00000350310,9606.ENSP00000359910,9606.ENSP00000362334,9606.ENSP00000380666,9606.ENSP00000386541,9606.ENSP00000414359,9606.ENSP00000418695,9606.ENSP00000483688	PSMD8,PSMA2,PSMB7,PSMA6,PSMB1,PSMD3,PSMB6,PSMA5,SLC7A11,NQO1,ATP2B4,PSMA7,PSMB2,SLC7A7,PSMD14,PSMA1,PSMD6,PSMB3
GO Process	GO:1901565	Organonitrogen compound catabolic process	72	1070	0.4	3.99e-09	9606.ENSP00000003302,9606.ENSP00000168216,9606.ENSP00000215071,9606.ENSP00000216117,9606.ENSP00000220166,9606.ENSP00000223321,9606.ENSP00000227266,9606.ENSP00000233242,9606.ENSP00000236671,9606.ENSP00000258145,9606.ENSP00000259253,9606.ENSP00000259457,9606.ENSP00000261479,9606.ENSP00000261601,9606.ENSP00000261658,9606.ENSP00000262193,9606.ENSP00000262288,9606.ENSP00000263270,9606.ENSP00000264065,…	USP28,HSD17B10,PSMD8,HMOX1,CTSH,PSMA2,CTSC,APOB,CTSD,GNS,UGGT1,PSMB7,PSMA6,USP14,BFAR,PSMB1,SCPEP1,AP2S1,DNAJC10,PSMD3,PCNP,ACAT1,GID8,LUM,HEXA,GALNS,PSMB6,PSMA5,UBXN4,USP12,TPP1,PLK1,KCTD5,NUDT9,ALDH5A1,GLS,RNF40,AP2A2,RAB12,MTA1,GM2A,OAT,BUB3,LACE1,PSMA7,ZMPSTE24,PSMB2,ABHD17B,CLN5,ISG15,USP3,VLDLR,RNF20,PSAP,PLAA,NEDD4L,PSMD14,CPVL,PPT1,CD44,ATP5SL,TRIM32,PSMA1,NSFL1C,PSMD6,NEDD4,RAD23A,DNAJC3…
GO Process	GO:0009057	Macromolecule catabolic process	71	1058	0.39	6.05e-09	9606.ENSP00000003302,9606.ENSP00000215071,9606.ENSP00000220166,9606.ENSP00000222219,9606.ENSP00000223321,9606.ENSP00000227266,9606.ENSP00000231790,9606.ENSP00000233242,9606.ENSP00000236671,9606.ENSP00000258145,9606.ENSP00000259253,9606.ENSP00000259457,9606.ENSP00000261479,9606.ENSP00000261601,9606.ENSP00000261658,9606.ENSP00000262193,9606.ENSP00000262288,9606.ENSP00000263270,9606.ENSP00000264065,…	USP28,PSMD8,CTSH,DNASE2,PSMA2,CTSC,MLH1,APOB,CTSD,GNS,UGGT1,PSMB7,PSMA6,USP14,BFAR,PSMB1,SCPEP1,AP2S1,DNAJC10,PSMD3,PCNP,GID8,LUM,HEXA,GALNS,PSMB6,PSMA5,UBXN4,POLR2D,USP12,TPP1,PLK1,KCTD5,LSM3,RNF40,AP2A2,RAB12,MTA1,BUB3,LACE1,PSMA7,REXO4,ZMPSTE24,PSMB2,LSM2,ABHD17B,CLN5,ISG15,USP3,VLDLR,RNF20,PSAP,PLAA,NEDD4L,PSMD14,CPVL,PPT1,CD44,ERN1,ATP5SL,TRIM32,PSMA1,NSFL1C,PSMD6,NEDD4,RAD23A,DNAJC3,ADRM1,C…
GO Process	GO:0006396	RNA processing	61	854	0.42	1.9e-08	9606.ENSP00000168216,9606.ENSP00000215829,9606.ENSP00000217109,9606.ENSP00000243563,9606.ENSP00000244020,9606.ENSP00000244227,9606.ENSP00000244520,9606.ENSP00000252011,9606.ENSP00000256443,9606.ENSP00000256897,9606.ENSP00000258457,9606.ENSP00000258772,9606.ENSP00000259895,9606.ENSP00000261245,9606.ENSP00000264555,9606.ENSP00000265872,9606.ENSP00000265963,9606.ENSP00000266735,9606.ENSP00000272645,…	HSD17B10,SNRPD3,CSTF1,SNRPA,SRSF6,SNRNP27,SNRPC,DHX35,CDK7,CCNH,C2orf49,DDX56,GTF2H4,MNAT1,PHRF1,CCAR1,GTF2H1,SNRPF,POLR2D,BICD1,ERCC3,NIFK,FAM207A,LEO1,SNRPD1,LSM3,U2AF2,MRPL1,CSTF3,AKAP17A,RBM10,SNRPD2,ZMAT5,PRPF39,PPP4R2,XAB2,WTAP,QKI,TFB2M,AHCYL1,SRSF11,REXO4,PPIE,SRSF4,AAR2,LSM2,NOP2,ERCC2,RPRD1A,SNRPN,METTL15,SNRPE,ERN1,POLR2H,DDX46,LUC7L3,PUF60,POP4,SNRNP70,RSRC1,RBM26
GO Process	GO:0007005	Mitochondrion organization	42	452	0.54	1.9e-08	9606.ENSP00000168216,9606.ENSP00000243662,9606.ENSP00000248643,9606.ENSP00000257245,9606.ENSP00000258975,9606.ENSP00000270538,9606.ENSP00000273986,9606.ENSP00000296597,9606.ENSP00000306003,9606.ENSP00000306887,9606.ENSP00000307786,9606.ENSP00000312618,9606.ENSP00000315693,9606.ENSP00000318822,9606.ENSP00000324806,9606.ENSP00000341213,9606.ENSP00000351214,9606.ENSP00000351737,9606.ENSP00000354813,…	HSD17B10,RAB38,MTERF1,TIMM10,TACO1,TIMM44,CISD2,NDUFAF2,ATP5I,TMEM126A,CYCS,ACAD9,PAM16,BID,GSK3B,C20orf24,TOMM7,TMEM126B,MT-ND5,TFB2M,TIMM17A,RAB32,LACE1,UQCC1,FXN,LYRM7,NDUFB6,COA1,MPV17L,TIMM17B,ATP5J,ATP5SL,TIMMDC1,NDUFA6,COX18,SMIM20,PHB2,ATPAF1,TIMM23,POLRMT,AIFM2,PHB
GO Process	GO:0008380	RNA splicing	38	396	0.55	6.82e-08	9606.ENSP00000215829,9606.ENSP00000217109,9606.ENSP00000243563,9606.ENSP00000244020,9606.ENSP00000244227,9606.ENSP00000244520,9606.ENSP00000252011,9606.ENSP00000258457,9606.ENSP00000265872,9606.ENSP00000266735,9606.ENSP00000272645,9606.ENSP00000300413,9606.ENSP00000302160,9606.ENSP00000307863,9606.ENSP00000315791,9606.ENSP00000324827,9606.ENSP00000328848,9606.ENSP00000342374,9606.ENSP00000344241,…	SNRPD3,CSTF1,SNRPA,SRSF6,SNRNP27,SNRPC,DHX35,C2orf49,CCAR1,SNRPF,POLR2D,SNRPD1,LSM3,U2AF2,CSTF3,AKAP17A,RBM10,SNRPD2,ZMAT5,PRPF39,PPP4R2,XAB2,WTAP,QKI,SRSF11,PPIE,SRSF4,AAR2,LSM2,SNRPN,SNRPE,ERN1,POLR2H,DDX46,LUC7L3,PUF60,SNRNP70,RSRC1
GO Process	GO:0055114	Oxidation-reduction process	63	939	0.39	8.13e-08	9606.ENSP00000016171,9606.ENSP00000168216,9606.ENSP00000216117,9606.ENSP00000217901,9606.ENSP00000264065,9606.ENSP00000265838,9606.ENSP00000273550,9606.ENSP00000278422,9606.ENSP00000278840,9606.ENSP00000286091,9606.ENSP00000287878,9606.ENSP00000287936,9606.ENSP00000290921,9606.ENSP00000296597,9606.ENSP00000300289,9606.ENSP00000307786,9606.ENSP00000311447,9606.ENSP00000312618,9606.ENSP00000314649,…	COX15,HSD17B10,HMOX1,IDH3G,DNAJC10,ACAT1,FTH1,TMX2,FADS2,PDIA4,PRKAG2,HMGCR,CTBP1,NDUFAF2,PDIA3,CYCS,ASPHD1,ACAD9,ALDH5A1,BID,NQO1,ME2,PDIA5,GSK3B,DHRS4,HCCS,MINA,SEP15,ADI1,CS,PYCR2,ALDH3A2,GPX4,ETFB,VAT1,MT-ND5,GLRX2,LACE1,RTN4IP1,ME1,SCD,TMEM189,FXN,PRDX4,LYRM7,NDUFB6,PIR,IDH3B,STEAP3,MGST1,TXNRD2,HTATIP2,HK1,CROT,NDUFA6,PCBD2,GPX8,KDM2A,CCS,ETFA,H6PD,AIFM2,FAM213A
GO Process	GO:0060071	Wnt signaling pathway, planar cell polarity pathway	19	96	0.86	9.47e-08	9606.ENSP00000215071,9606.ENSP00000223321,9606.ENSP00000259457,9606.ENSP00000261479,9606.ENSP00000262193,9606.ENSP00000263270,9606.ENSP00000264639,9606.ENSP00000270586,9606.ENSP00000271308,9606.ENSP00000327694,9606.ENSP00000347672,9606.ENSP00000359910,9606.ENSP00000360120,9606.ENSP00000362334,9606.ENSP00000386541,9606.ENSP00000414359,9606.ENSP00000418695,9606.ENSP00000482835,9606.ENSP00000483688	PSMD8,PSMA2,PSMB7,PSMA6,PSMB1,AP2S1,PSMD3,PSMB6,PSMA5,AP2A2,VANGL1,PSMA7,ROR1,PSMB2,PSMD14,PSMA1,PSMD6,AP2B1,PSMB3
GO Process	GO:0000398	mRNA splicing, via spliceosome	32	294	0.6	1e-07	9606.ENSP00000215829,9606.ENSP00000217109,9606.ENSP00000243563,9606.ENSP00000244020,9606.ENSP00000244227,9606.ENSP00000244520,9606.ENSP00000252011,9606.ENSP00000265872,9606.ENSP00000266735,9606.ENSP00000272645,9606.ENSP00000300413,9606.ENSP00000302160,9606.ENSP00000307863,9606.ENSP00000315791,9606.ENSP00000328848,9606.ENSP00000342374,9606.ENSP00000344241,9606.ENSP00000348010,9606.ENSP00000351137,…	SNRPD3,CSTF1,SNRPA,SRSF6,SNRNP27,SNRPC,DHX35,CCAR1,SNRPF,POLR2D,SNRPD1,LSM3,U2AF2,CSTF3,RBM10,SNRPD2,ZMAT5,PRPF39,XAB2,SRSF11,PPIE,SRSF4,AAR2,LSM2,SNRPN,SNRPE,POLR2H,DDX46,LUC7L3,PUF60,SNRNP70,RSRC1
GO Process	GO:0051179	Localization	220	5591	0.16	1.17e-07	9606.ENSP00000002165,9606.ENSP00000016171,9606.ENSP00000160827,9606.ENSP00000178638,9606.ENSP00000215071,9606.ENSP00000215829,9606.ENSP00000218388,9606.ENSP00000220166,9606.ENSP00000221891,9606.ENSP00000222399,9606.ENSP00000223321,9606.ENSP00000223369,9606.ENSP00000227266,9606.ENSP00000231668,9606.ENSP00000231790,9606.ENSP00000233242,9606.ENSP00000236671,9606.ENSP00000243662,9606.ENSP00000244020,…	FUCA2,COX15,KIF22,CA12,PSMD8,SNRPD3,TIMP1,CTSH,APLP1,LAMB1,PSMA2,YKT6,CTSC,BNIP1,MLH1,APOB,CTSD,RAB38,SRSF6,SGPP1,RAC2,TMCO6,BST2,LAMA5,ABCB7,UNC79,TIMM10,RAB11FIP5,GNS,LAMC1,LRRC8A,PSMB7,PSMA6,KPNA3,MESDC2,PSMB1,TIMP2,CAPZA1,AP2S1,ATP2B3,LRP2,PSMD3,VDAC1,SEMA3C,SNRPF,GALNS,TIMM44,PSMB6,PSMA5,C1orf35,RHOB,POLR2D,FTH1,AP1AR,SLC22A3,SLC7A11,BICD1,TRAPPC8,ABCC3,CA2,ERCC3,PDIA4,NAAA,CD109,PRKAG2,FMNL…
GO Process	GO:0033554	Cellular response to stress	93	1725	0.3	1.49e-07	9606.ENSP00000003302,9606.ENSP00000160827,9606.ENSP00000215071,9606.ENSP00000216117,9606.ENSP00000223321,9606.ENSP00000231790,9606.ENSP00000256443,9606.ENSP00000256897,9606.ENSP00000259253,9606.ENSP00000259324,9606.ENSP00000259457,9606.ENSP00000259895,9606.ENSP00000261245,9606.ENSP00000261479,9606.ENSP00000262193,9606.ENSP00000262947,9606.ENSP00000264065,9606.ENSP00000264639,9606.ENSP00000265081,…	USP28,KIF22,PSMD8,HMOX1,PSMA2,MLH1,CDK7,CCNH,UGGT1,LRRC8A,PSMB7,GTF2H4,MNAT1,PSMA6,PSMB1,C19orf10,DNAJC10,PSMD3,MSH3,GTF2H1,TMTC3,PSMB6,PSMA5,RHOB,UBXN4,POLR2D,SLC7A11,CA2,ERCC3,PDIA4,PRKAG2,CLPB,TPP1,PLK1,PDIA3,CEBPB,PRKCE,CYCS,ATAD5,BID,NQO1,POLE,PDIA5,GSK3B,SRPR,MTA1,CBX3,LRRC8D,PYCR2,XAB2,TOMM7,GLRX2,FAM129A,IFI16,EXTL2,PSMA7,REXO4,ZMPSTE24,PPIE,PSMB2,CDK9,COPS7B,FLOT1,FXN,ISG15,MBTPS2,USP3,W…
GO Process	GO:0010467	Gene expression	105	2056	0.28	1.54e-07	9606.ENSP00000168216,9606.ENSP00000215829,9606.ENSP00000217109,9606.ENSP00000217182,9606.ENSP00000220166,9606.ENSP00000228347,9606.ENSP00000243563,9606.ENSP00000244020,9606.ENSP00000244227,9606.ENSP00000244520,9606.ENSP00000248643,9606.ENSP00000252011,9606.ENSP00000252818,9606.ENSP00000256443,9606.ENSP00000256897,9606.ENSP00000258105,9606.ENSP00000258457,9606.ENSP00000258772,9606.ENSP00000259895,…	HSD17B10,SNRPD3,CSTF1,EEF1A2,CTSH,POLR3B,SNRPA,SRSF6,SNRNP27,SNRPC,MTERF1,DHX35,JUND,CDK7,CCNH,MRPL53,C2orf49,DDX56,GTF2H4,MNAT1,PHF3,PHRF1,CCAR1,GTF2H1,SNRPF,SDE2,POLR2D,BICD1,ERCC3,NIFK,FAM207A,LEO1,SNRPD1,LSM3,U2AF2,CD46,MRPL1,CSTF3,YARS2,AKAP17A,PAWR,RBM10,MRPL40,MRPL12,LIPA,SNRPD2,ZMAT5,PRPF39,PPP4R2,PTRF,XAB2,WTAP,MRPL21,QKI,TFB2M,MRPL18,IFI16,AHCYL1,SRSF11,REXO4,ZMPSTE24,PPIE,CDK9,OGT,SRSF…
GO Process	GO:0044265	Cellular macromolecule catabolic process	61	917	0.39	1.65e-07	9606.ENSP00000003302,9606.ENSP00000215071,9606.ENSP00000220166,9606.ENSP00000222219,9606.ENSP00000223321,9606.ENSP00000227266,9606.ENSP00000231790,9606.ENSP00000259253,9606.ENSP00000259457,9606.ENSP00000261479,9606.ENSP00000261601,9606.ENSP00000261658,9606.ENSP00000262193,9606.ENSP00000262288,9606.ENSP00000263270,9606.ENSP00000264065,9606.ENSP00000264639,9606.ENSP00000265260,9606.ENSP00000266069,…	USP28,PSMD8,CTSH,DNASE2,PSMA2,CTSC,MLH1,UGGT1,PSMB7,PSMA6,USP14,BFAR,PSMB1,SCPEP1,AP2S1,DNAJC10,PSMD3,PCNP,GID8,PSMB6,PSMA5,UBXN4,POLR2D,USP12,PLK1,KCTD5,LSM3,RNF40,AP2A2,RAB12,MTA1,BUB3,LACE1,PSMA7,REXO4,ZMPSTE24,PSMB2,LSM2,ISG15,USP3,VLDLR,RNF20,PSAP,PLAA,NEDD4L,PSMD14,CPVL,PPT1,ERN1,ATP5SL,TRIM32,PSMA1,NSFL1C,PSMD6,NEDD4,RAD23A,DNAJC3,ADRM1,C18orf25,AP2B1,PSMB3
GO Process	GO:0019882	Antigen processing and presentation	27	219	0.66	1.77e-07	9606.ENSP00000160827,9606.ENSP00000215071,9606.ENSP00000220166,9606.ENSP00000223321,9606.ENSP00000236671,9606.ENSP00000259457,9606.ENSP00000261479,9606.ENSP00000262193,9606.ENSP00000263168,9606.ENSP00000263270,9606.ENSP00000264639,9606.ENSP00000270586,9606.ENSP00000271308,9606.ENSP00000300289,9606.ENSP00000327694,9606.ENSP00000355651,9606.ENSP00000356465,9606.ENSP00000359910,9606.ENSP00000362334,…	KIF22,PSMD8,CTSH,PSMA2,CTSD,PSMB7,PSMA6,PSMB1,CAPZA1,AP2S1,PSMD3,PSMB6,PSMA5,PDIA3,AP2A2,RAB4A,RAB32,PSMA7,PSMB2,PSAP,PSMD14,AP1M1,PSMA1,PSMD6,SPTBN2,AP2B1,PSMB3
GO Process	GO:1901564	Organonitrogen compound metabolic process	208	5244	0.17	2.3e-07	9606.ENSP00000002165,9606.ENSP00000003302,9606.ENSP00000016171,9606.ENSP00000054950,9606.ENSP00000168216,9606.ENSP00000215071,9606.ENSP00000215829,9606.ENSP00000216117,9606.ENSP00000217182,9606.ENSP00000218388,9606.ENSP00000220166,9606.ENSP00000222399,9606.ENSP00000223321,9606.ENSP00000227266,9606.ENSP00000233242,9606.ENSP00000236671,9606.ENSP00000242351,9606.ENSP00000243662,9606.ENSP00000247225,…	FUCA2,USP28,COX15,RCN1,HSD17B10,PSMD8,SNRPD3,HMOX1,EEF1A2,TIMP1,CTSH,LAMB1,PSMA2,CTSC,APOB,CTSD,ZC3HAV1,RAB38,SGPP1,PHPT1,KRAS,CDK7,CCNH,MRPL53,GNS,LAMC1,UGGT1,LRRC8A,PSMB7,GTF2H4,TMEM5,GDE1,PSMA6,USP14,BFAR,PSMB1,SCPEP1,AP2S1,DNAJC10,PSMD3,PCNP,ACAT1,GTF2H1,GID8,TMTC3,LUM,HEXA,GALNS,PSMB6,PSMA5,SDE2,UBXN4,SLC7A11,USP12,ERCC3,NAAA,PRKAG2,HMGCR,CTBP1,PCYT1A,FGF19,TGFA,PRKCI,MTMR14,TPP1,LEO1,PLK1,P…
GO Process	GO:0016071	mRNA metabolic process	50	678	0.43	2.69e-07	9606.ENSP00000215829,9606.ENSP00000217109,9606.ENSP00000231790,9606.ENSP00000243563,9606.ENSP00000244020,9606.ENSP00000244227,9606.ENSP00000244520,9606.ENSP00000252011,9606.ENSP00000256443,9606.ENSP00000256897,9606.ENSP00000259895,9606.ENSP00000261245,9606.ENSP00000264555,9606.ENSP00000265872,9606.ENSP00000265963,9606.ENSP00000266735,9606.ENSP00000272645,9606.ENSP00000285398,9606.ENSP00000299601,…	SNRPD3,CSTF1,MLH1,SNRPA,SRSF6,SNRNP27,SNRPC,DHX35,CDK7,CCNH,GTF2H4,MNAT1,PHRF1,CCAR1,GTF2H1,SNRPF,POLR2D,ERCC3,LEO1,SNRPD1,LSM3,U2AF2,CSTF3,AKAP17A,RBM10,SNRPD2,ZMAT5,PRPF39,PPP4R2,XAB2,WTAP,QKI,AHCYL1,SRSF11,PPIE,SRSF4,AAR2,LSM2,ERCC2,RPRD1A,SNRPN,SNRPE,ERN1,POLR2H,DDX46,LUC7L3,PUF60,SNRNP70,RSRC1,RBM26
GO Process	GO:0044248	Cellular catabolic process	93	1758	0.29	3.13e-07	9606.ENSP00000003302,9606.ENSP00000168216,9606.ENSP00000215071,9606.ENSP00000216117,9606.ENSP00000220166,9606.ENSP00000222219,9606.ENSP00000223321,9606.ENSP00000227266,9606.ENSP00000231790,9606.ENSP00000233242,9606.ENSP00000258145,9606.ENSP00000259253,9606.ENSP00000259457,9606.ENSP00000261386,9606.ENSP00000261479,9606.ENSP00000261601,9606.ENSP00000261658,9606.ENSP00000262193,9606.ENSP00000262288,…	USP28,HSD17B10,PSMD8,HMOX1,CTSH,DNASE2,PSMA2,CTSC,MLH1,APOB,GNS,UGGT1,PSMB7,GDE1,PSMA6,USP14,BFAR,PSMB1,SCPEP1,AP2S1,DNAJC10,PSMD3,PCNP,VDAC1,ACAT1,GID8,LUM,HEXA,GALNS,PSMB6,PSMA5,UBXN4,POLR2D,ABHD10,CISD2,USP12,TRAPPC8,PRKAG2,MTMR14,TPP1,PLK1,KCTD5,LSM3,NUDT9,ALDH5A1,GLS,RNF40,AP2A2,RAB12,MTA1,ALDH3A2,ETFB,GM2A,TOMM7,IFI16,OAT,BUB3,LACE1,PSMA7,REXO4,ZMPSTE24,PSMB2,LSM2,ISG15,USP3,VLDLR,RNF20,PSA…
GO Process	GO:0051603	Proteolysis involved in cellular protein catabolic process	46	600	0.45	4.05e-07	9606.ENSP00000003302,9606.ENSP00000215071,9606.ENSP00000220166,9606.ENSP00000223321,9606.ENSP00000227266,9606.ENSP00000259253,9606.ENSP00000259457,9606.ENSP00000261479,9606.ENSP00000261601,9606.ENSP00000261658,9606.ENSP00000262193,9606.ENSP00000262288,9606.ENSP00000264065,9606.ENSP00000264639,9606.ENSP00000265260,9606.ENSP00000266069,9606.ENSP00000270586,9606.ENSP00000271308,9606.ENSP00000272638,…	USP28,PSMD8,CTSH,PSMA2,CTSC,UGGT1,PSMB7,PSMA6,USP14,BFAR,PSMB1,SCPEP1,DNAJC10,PSMD3,PCNP,GID8,PSMB6,PSMA5,UBXN4,USP12,PLK1,KCTD5,RNF40,MTA1,BUB3,PSMA7,ZMPSTE24,PSMB2,ISG15,USP3,RNF20,PLAA,NEDD4L,PSMD14,CPVL,ATP5SL,TRIM32,PSMA1,NSFL1C,PSMD6,NEDD4,RAD23A,DNAJC3,ADRM1,C18orf25,PSMB3
GO Process	GO:0065003	Protein-containing complex assembly	75	1293	0.33	4.09e-07	9606.ENSP00000016171,9606.ENSP00000168216,9606.ENSP00000215829,9606.ENSP00000227266,9606.ENSP00000233242,9606.ENSP00000244020,9606.ENSP00000244520,9606.ENSP00000244573,9606.ENSP00000253107,9606.ENSP00000256443,9606.ENSP00000256897,9606.ENSP00000258341,9606.ENSP00000258975,9606.ENSP00000259324,9606.ENSP00000259895,9606.ENSP00000261245,9606.ENSP00000261667,9606.ENSP00000263168,9606.ENSP00000263270,…	COX15,HSD17B10,SNRPD3,CTSC,APOB,SRSF6,SNRPC,HIST1H1A,PPAN,CDK7,CCNH,LAMC1,TACO1,LRRC8A,GTF2H4,MNAT1,KPNA3,CAPZA1,AP2S1,FARP2,GTF2H1,SNRPF,POLR2D,ERCC3,NIFK,TGFA,NDUFAF2,LEO1,SNRPD1,TRAPPC2L,KCTD5,TMEM126A,ACAD9,VAMP2,GLS,BID,GSK3B,HCCS,C20orf24,SNRPD2,EPB41,GPX4,PRPF39,XAB2,TMEM126B,MT-ND5,PARD6B,COPS7B,AAR2,UQCC1,LSM2,LYRM7,PRNP,NDUFB6,NOP2,ERCC2,PICALM,COA1,RAB1A,SNRPE,ATP5SL,SLC9A3R2,ATPAF2,TI…
GO Process	GO:0002275	Myeloid cell activation involved in immune response	42	522	0.47	5.4e-07	9606.ENSP00000002165,9606.ENSP00000220166,9606.ENSP00000223321,9606.ENSP00000227266,9606.ENSP00000236671,9606.ENSP00000252593,9606.ENSP00000258145,9606.ENSP00000259457,9606.ENSP00000262193,9606.ENSP00000262768,9606.ENSP00000264639,9606.ENSP00000268695,9606.ENSP00000271308,9606.ENSP00000272139,9606.ENSP00000273550,9606.ENSP00000306124,9606.ENSP00000314214,9606.ENSP00000319096,9606.ENSP00000327694,…	FUCA2,CTSH,PSMA2,CTSC,CTSD,BST2,GNS,PSMB7,PSMB1,TIMP2,PSMD3,GALNS,PSMA5,C1orf35,FTH1,PRKCE,VAMP2,RAP2B,AP2A2,RHOG,SLPI,VAT1,GM2A,AGPAT2,PPIE,FTL,CKAP4,PRDX4,B4GALT1,PRCP,NIT2,PSAP,MGST1,PSMD14,AP1M1,CD44,PSMD6,HMHA1,ADAM8,RAB31,DNAJC3,RAB18
GO Process	GO:0036230	Granulocyte activation	41	502	0.48	5.4e-07	9606.ENSP00000002165,9606.ENSP00000220166,9606.ENSP00000223321,9606.ENSP00000227266,9606.ENSP00000236671,9606.ENSP00000252593,9606.ENSP00000258145,9606.ENSP00000259457,9606.ENSP00000262193,9606.ENSP00000262768,9606.ENSP00000264639,9606.ENSP00000268695,9606.ENSP00000271308,9606.ENSP00000272139,9606.ENSP00000273550,9606.ENSP00000314214,9606.ENSP00000319096,9606.ENSP00000327694,9606.ENSP00000339467,…	FUCA2,CTSH,PSMA2,CTSC,CTSD,BST2,GNS,PSMB7,PSMB1,TIMP2,PSMD3,GALNS,PSMA5,C1orf35,FTH1,VAMP2,RAP2B,AP2A2,RHOG,SLPI,VAT1,GM2A,AGPAT2,PPIE,FTL,CKAP4,PRDX4,B4GALT1,PRCP,NIT2,PSAP,MGST1,PSMD14,AP1M1,CD44,PSMD6,HMHA1,ADAM8,RAB31,DNAJC3,RAB18
GO Process	GO:0043933	Protein-containing complex subunit organization	84	1539	0.3	5.4e-07	9606.ENSP00000016171,9606.ENSP00000168216,9606.ENSP00000215829,9606.ENSP00000227266,9606.ENSP00000233242,9606.ENSP00000244020,9606.ENSP00000244520,9606.ENSP00000244573,9606.ENSP00000253107,9606.ENSP00000256443,9606.ENSP00000256897,9606.ENSP00000258105,9606.ENSP00000258341,9606.ENSP00000258975,9606.ENSP00000259324,9606.ENSP00000259895,9606.ENSP00000261245,9606.ENSP00000261667,9606.ENSP00000263168,…	COX15,HSD17B10,SNRPD3,CTSC,APOB,SRSF6,SNRPC,HIST1H1A,PPAN,CDK7,CCNH,MRPL53,LAMC1,TACO1,LRRC8A,GTF2H4,MNAT1,KPNA3,CAPZA1,AP2S1,FARP2,GTF2H1,SNRPF,POLR2D,ERCC3,NIFK,TGFA,NDUFAF2,LEO1,SNRPD1,TRAPPC2L,KCTD5,TMEM126A,ACAD9,VAMP2,MRPL1,GLS,BID,GSK3B,HCCS,MRPL40,MRPL12,C20orf24,SNRPD2,EPB41,GPX4,PRPF39,XAB2,TMEM126B,MRPL21,MT-ND5,MRPL18,PARD6B,COPS7B,AAR2,UQCC1,LSM2,LYRM7,PRNP,NDUFB6,NOP2,ERCC2,PICALM,C…
GO Process	GO:0044260	Cellular macromolecule metabolic process	198	4976	0.17	5.4e-07	9606.ENSP00000002165,9606.ENSP00000003302,9606.ENSP00000054950,9606.ENSP00000160827,9606.ENSP00000168216,9606.ENSP00000215071,9606.ENSP00000215829,9606.ENSP00000217109,9606.ENSP00000217182,9606.ENSP00000218388,9606.ENSP00000220166,9606.ENSP00000222219,9606.ENSP00000222399,9606.ENSP00000223321,9606.ENSP00000227266,9606.ENSP00000228347,9606.ENSP00000231790,9606.ENSP00000233242,9606.ENSP00000242351,…	FUCA2,USP28,RCN1,KIF22,HSD17B10,PSMD8,SNRPD3,CSTF1,EEF1A2,TIMP1,CTSH,DNASE2,LAMB1,PSMA2,CTSC,POLR3B,MLH1,APOB,ZC3HAV1,RAB38,PHPT1,MTERF1,JUND,KRAS,CDK7,CCNH,MRPL53,LAMC1,UGGT1,LRRC8A,PSMB7,GTF2H4,TMEM5,MNAT1,PSMA6,USP14,BFAR,PHF3,PSMB1,SCPEP1,MOV10L1,AP2S1,DNAJC10,PHRF1,PSMD3,MSH3,PCNP,GTF2H1,GID8,TMTC3,SNRPF,HEXA,PSMB6,PSMA5,SDE2,UBXN4,POLR2D,USP12,ERCC3,NIFK,PRKAG2,CTBP1,FGF19,TGFA,PRKCI,MTMR14…
GO Process	GO:0043312	Neutrophil degranulation	40	484	0.48	6.06e-07	9606.ENSP00000002165,9606.ENSP00000220166,9606.ENSP00000223321,9606.ENSP00000227266,9606.ENSP00000236671,9606.ENSP00000252593,9606.ENSP00000258145,9606.ENSP00000259457,9606.ENSP00000262193,9606.ENSP00000262768,9606.ENSP00000264639,9606.ENSP00000268695,9606.ENSP00000271308,9606.ENSP00000272139,9606.ENSP00000273550,9606.ENSP00000319096,9606.ENSP00000327694,9606.ENSP00000339467,9606.ENSP00000342082,…	FUCA2,CTSH,PSMA2,CTSC,CTSD,BST2,GNS,PSMB7,PSMB1,TIMP2,PSMD3,GALNS,PSMA5,C1orf35,FTH1,RAP2B,AP2A2,RHOG,SLPI,VAT1,GM2A,AGPAT2,PPIE,FTL,CKAP4,PRDX4,B4GALT1,PRCP,NIT2,PSAP,MGST1,PSMD14,AP1M1,CD44,PSMD6,HMHA1,ADAM8,RAB31,DNAJC3,RAB18
GO Process	GO:0046907	Intracellular transport	83	1520	0.3	6.06e-07	9606.ENSP00000215829,9606.ENSP00000223369,9606.ENSP00000227266,9606.ENSP00000243662,9606.ENSP00000244020,9606.ENSP00000247225,9606.ENSP00000252100,9606.ENSP00000257245,9606.ENSP00000261667,9606.ENSP00000263168,9606.ENSP00000263270,9606.ENSP00000266735,9606.ENSP00000270538,9606.ENSP00000272233,9606.ENSP00000272645,9606.ENSP00000274000,9606.ENSP00000281474,9606.ENSP00000283351,9606.ENSP00000287878,…	SNRPD3,YKT6,CTSC,RAB38,SRSF6,SGPP1,TMCO6,TIMM10,KPNA3,CAPZA1,AP2S1,SNRPF,TIMM44,RHOB,POLR2D,AP1AR,BICD1,TRAPPC8,PRKAG2,TGFA,PRKCI,COG5,SEC61A2,SNRPD1,TRAPPC2L,ATP5I,U2AF2,SRP68,AP1G2,PAM16,BID,DHRS4,AP2A2,SRPR,RAB12,SRP72,SNRPD2,CHM,TOMM7,RAB3GAP2,MYO1C,RAB4A,TIMM17A,RAB32,AHCYL1,SRSF11,ZMPSTE24,SRSF4,CLN5,CDX2,SDCBP2,ZDHHC20,BET1L,MYO1B,PICALM,MON2,SIL1,PSAP,POM121,TIMM17B,SUN1,PREPL,KDELR3,RAB1…
GO Process	GO:0009056	Catabolic process	102	2042	0.27	6.13e-07	9606.ENSP00000002165,9606.ENSP00000003302,9606.ENSP00000168216,9606.ENSP00000215071,9606.ENSP00000216117,9606.ENSP00000220166,9606.ENSP00000222219,9606.ENSP00000223321,9606.ENSP00000227266,9606.ENSP00000231790,9606.ENSP00000233242,9606.ENSP00000236671,9606.ENSP00000258145,9606.ENSP00000259253,9606.ENSP00000259457,9606.ENSP00000261386,9606.ENSP00000261479,9606.ENSP00000261601,9606.ENSP00000261658,…	FUCA2,USP28,HSD17B10,PSMD8,HMOX1,CTSH,DNASE2,PSMA2,CTSC,MLH1,APOB,CTSD,GNS,UGGT1,PSMB7,GDE1,PSMA6,USP14,BFAR,PSMB1,SCPEP1,AP2S1,DNAJC10,PSMD3,PCNP,VDAC1,ACAT1,GID8,LUM,HEXA,GALNS,PSMB6,PSMA5,UBXN4,POLR2D,ABHD10,CISD2,USP12,TRAPPC8,NAAA,PRKAG2,MTMR14,TPP1,PLK1,KCTD5,LSM3,NUDT9,ALDH5A1,GLS,RNF40,AP2A2,RAB12,MTA1,LIPA,ALDH3A2,ETFB,HKDC1,GM2A,TOMM7,BSCL2,IFI16,OAT,BUB3,LACE1,PSMA7,REXO4,ZMPSTE24,PSMB…
GO Process	GO:0043299	Leukocyte degranulation	41	506	0.48	6.13e-07	9606.ENSP00000002165,9606.ENSP00000220166,9606.ENSP00000223321,9606.ENSP00000227266,9606.ENSP00000236671,9606.ENSP00000252593,9606.ENSP00000258145,9606.ENSP00000259457,9606.ENSP00000262193,9606.ENSP00000262768,9606.ENSP00000264639,9606.ENSP00000268695,9606.ENSP00000271308,9606.ENSP00000272139,9606.ENSP00000273550,9606.ENSP00000314214,9606.ENSP00000319096,9606.ENSP00000327694,9606.ENSP00000339467,…	FUCA2,CTSH,PSMA2,CTSC,CTSD,BST2,GNS,PSMB7,PSMB1,TIMP2,PSMD3,GALNS,PSMA5,C1orf35,FTH1,VAMP2,RAP2B,AP2A2,RHOG,SLPI,VAT1,GM2A,AGPAT2,PPIE,FTL,CKAP4,PRDX4,B4GALT1,PRCP,NIT2,PSAP,MGST1,PSMD14,AP1M1,CD44,PSMD6,HMHA1,ADAM8,RAB31,DNAJC3,RAB18
GO Process	GO:0002478	Antigen processing and presentation of exogenous peptide antigen	23	174	0.69	7.03e-07	9606.ENSP00000160827,9606.ENSP00000215071,9606.ENSP00000223321,9606.ENSP00000236671,9606.ENSP00000259457,9606.ENSP00000261479,9606.ENSP00000262193,9606.ENSP00000263168,9606.ENSP00000263270,9606.ENSP00000264639,9606.ENSP00000270586,9606.ENSP00000271308,9606.ENSP00000300289,9606.ENSP00000327694,9606.ENSP00000359910,9606.ENSP00000362334,9606.ENSP00000386541,9606.ENSP00000388996,9606.ENSP00000414359,…	KIF22,PSMD8,PSMA2,CTSD,PSMB7,PSMA6,PSMB1,CAPZA1,AP2S1,PSMD3,PSMB6,PSMA5,PDIA3,AP2A2,PSMA7,PSMB2,PSMD14,AP1M1,PSMA1,PSMD6,SPTBN2,AP2B1,PSMB3
GO Process	GO:0010565	Regulation of cellular ketone metabolic process	24	190	0.67	7.03e-07	9606.ENSP00000215071,9606.ENSP00000223321,9606.ENSP00000259457,9606.ENSP00000261479,9606.ENSP00000262193,9606.ENSP00000264639,9606.ENSP00000270586,9606.ENSP00000271308,9606.ENSP00000280612,9606.ENSP00000287878,9606.ENSP00000294312,9606.ENSP00000306124,9606.ENSP00000317144,9606.ENSP00000319788,9606.ENSP00000350310,9606.ENSP00000359910,9606.ENSP00000362334,9606.ENSP00000380666,9606.ENSP00000384018,…	PSMD8,PSMA2,PSMB7,PSMA6,PSMB1,PSMD3,PSMB6,PSMA5,SLC7A11,PRKAG2,FGF19,PRKCE,PIBF1,NQO1,ATP2B4,PSMA7,PSMB2,SLC7A7,NCOR2,PSMD14,PSMA1,PSMD6,H6PD,PSMB3
GO Process	GO:1901575	Organic substance catabolic process	91	1750	0.28	7.75e-07	9606.ENSP00000002165,9606.ENSP00000003302,9606.ENSP00000168216,9606.ENSP00000215071,9606.ENSP00000216117,9606.ENSP00000220166,9606.ENSP00000222219,9606.ENSP00000223321,9606.ENSP00000227266,9606.ENSP00000231790,9606.ENSP00000233242,9606.ENSP00000236671,9606.ENSP00000258145,9606.ENSP00000259253,9606.ENSP00000259457,9606.ENSP00000261386,9606.ENSP00000261479,9606.ENSP00000261601,9606.ENSP00000261658,…	FUCA2,USP28,HSD17B10,PSMD8,HMOX1,CTSH,DNASE2,PSMA2,CTSC,MLH1,APOB,CTSD,GNS,UGGT1,PSMB7,GDE1,PSMA6,USP14,BFAR,PSMB1,SCPEP1,AP2S1,DNAJC10,PSMD3,PCNP,ACAT1,GID8,LUM,HEXA,GALNS,PSMB6,PSMA5,UBXN4,POLR2D,ABHD10,USP12,NAAA,TPP1,PLK1,KCTD5,LSM3,NUDT9,ALDH5A1,GLS,RNF40,AP2A2,RAB12,MTA1,LIPA,ALDH3A2,ETFB,HKDC1,GM2A,BSCL2,OAT,BUB3,LACE1,PSMA7,REXO4,ZMPSTE24,PSMB2,LSM2,ABHD17B,CLN5,ISG15,USP3,VLDLR,RNF20,PSA…
GO Process	GO:0002444	Myeloid leukocyte mediated immunity	41	516	0.47	9.18e-07	9606.ENSP00000002165,9606.ENSP00000220166,9606.ENSP00000223321,9606.ENSP00000227266,9606.ENSP00000236671,9606.ENSP00000252593,9606.ENSP00000258145,9606.ENSP00000259457,9606.ENSP00000262193,9606.ENSP00000262768,9606.ENSP00000264639,9606.ENSP00000268695,9606.ENSP00000271308,9606.ENSP00000272139,9606.ENSP00000273550,9606.ENSP00000314214,9606.ENSP00000319096,9606.ENSP00000327694,9606.ENSP00000339467,…	FUCA2,CTSH,PSMA2,CTSC,CTSD,BST2,GNS,PSMB7,PSMB1,TIMP2,PSMD3,GALNS,PSMA5,C1orf35,FTH1,VAMP2,RAP2B,AP2A2,RHOG,SLPI,VAT1,GM2A,AGPAT2,PPIE,FTL,CKAP4,PRDX4,B4GALT1,PRCP,NIT2,PSAP,MGST1,PSMD14,AP1M1,CD44,PSMD6,HMHA1,ADAM8,RAB31,DNAJC3,RAB18
GO Process	GO:0034641	Cellular nitrogen compound metabolic process	143	3282	0.21	1.02e-06	9606.ENSP00000003302,9606.ENSP00000016171,9606.ENSP00000160827,9606.ENSP00000168216,9606.ENSP00000215829,9606.ENSP00000216117,9606.ENSP00000217109,9606.ENSP00000217182,9606.ENSP00000220166,9606.ENSP00000222219,9606.ENSP00000228347,9606.ENSP00000231790,9606.ENSP00000243563,9606.ENSP00000244020,9606.ENSP00000244227,9606.ENSP00000244520,9606.ENSP00000248643,9606.ENSP00000251089,9606.ENSP00000252011,…	USP28,COX15,KIF22,HSD17B10,SNRPD3,HMOX1,CSTF1,EEF1A2,CTSH,DNASE2,POLR3B,MLH1,SNRPA,SRSF6,SNRNP27,SNRPC,MTERF1,ANGEL1,DHX35,JUND,CDK7,CCNH,MRPL53,C2orf49,DDX56,UGGT1,GTF2H4,MNAT1,GDE1,PHF3,MOV10L1,PHRF1,MSH3,ACAT1,CCAR1,GTF2H1,SNRPF,POLR2D,SLC7A11,BICD1,ERCC3,NIFK,NAAA,PRKAG2,HMGCR,FAM207A,TPP1,LEO1,SNRPD1,LSM3,NUDT9,ATP5I,NUDT16L1,U2AF2,ATAD5,MRPL1,CSTF3,NQO1,YARS2,POLE,AKAP17A,RBM10,MRPL40,MTA1,…
GO Process	GO:0071840	Cellular component organization or biogenesis	216	5633	0.15	1.02e-06	9606.ENSP00000016171,9606.ENSP00000160827,9606.ENSP00000168216,9606.ENSP00000215829,9606.ENSP00000218388,9606.ENSP00000222219,9606.ENSP00000222399,9606.ENSP00000223369,9606.ENSP00000227266,9606.ENSP00000231668,9606.ENSP00000231790,9606.ENSP00000233242,9606.ENSP00000243662,9606.ENSP00000244020,9606.ENSP00000244520,9606.ENSP00000244573,9606.ENSP00000248643,9606.ENSP00000249071,9606.ENSP00000252999,…	COX15,KIF22,HSD17B10,SNRPD3,TIMP1,DNASE2,LAMB1,YKT6,CTSC,BNIP1,MLH1,APOB,RAB38,SRSF6,SNRPC,HIST1H1A,MTERF1,RAC2,LAMA5,PPAN,NIP7,KRAS,CDK7,CCNH,TIMM10,MRPL53,LAMC1,DDX56,TACO1,LRRC8A,GTF2H4,MNAT1,KPNA3,TIMP2,MOV10L1,CAPZA1,AP2S1,LRP2,FARP2,MSH3,SEMA3C,GTF2H1,LUM,SNRPF,TIMM44,POLR2D,CISD2,AP1AR,BICD1,TRAPPC8,ERCC3,NIFK,FMNL2,NPTN,CTBP1,FAM207A,DBN1,ITGA5,TGFA,PRKCI,NDUFAF2,TPP1,LEO1,PLK1,SNRPD1,TRA…
GO Process	GO:0016043	Cellular component organization	210	5447	0.15	1.25e-06	9606.ENSP00000016171,9606.ENSP00000160827,9606.ENSP00000168216,9606.ENSP00000215829,9606.ENSP00000218388,9606.ENSP00000222219,9606.ENSP00000222399,9606.ENSP00000223369,9606.ENSP00000227266,9606.ENSP00000231668,9606.ENSP00000231790,9606.ENSP00000233242,9606.ENSP00000243662,9606.ENSP00000244020,9606.ENSP00000244520,9606.ENSP00000244573,9606.ENSP00000248643,9606.ENSP00000249071,9606.ENSP00000252999,…	COX15,KIF22,HSD17B10,SNRPD3,TIMP1,DNASE2,LAMB1,YKT6,CTSC,BNIP1,MLH1,APOB,RAB38,SRSF6,SNRPC,HIST1H1A,MTERF1,RAC2,LAMA5,PPAN,NIP7,KRAS,CDK7,CCNH,TIMM10,MRPL53,LAMC1,TACO1,LRRC8A,GTF2H4,MNAT1,KPNA3,TIMP2,MOV10L1,CAPZA1,AP2S1,LRP2,FARP2,MSH3,SEMA3C,GTF2H1,LUM,SNRPF,TIMM44,POLR2D,CISD2,AP1AR,BICD1,TRAPPC8,ERCC3,NIFK,FMNL2,NPTN,CTBP1,DBN1,ITGA5,TGFA,PRKCI,NDUFAF2,TPP1,LEO1,PLK1,SNRPD1,TRAPPC2L,KCTD5,LS…
GO Process	GO:0010499	Proteasomal ubiquitin-independent protein catabolic process	10	22	1.22	1.29e-06	9606.ENSP00000223321,9606.ENSP00000259457,9606.ENSP00000261479,9606.ENSP00000262193,9606.ENSP00000270586,9606.ENSP00000271308,9606.ENSP00000359910,9606.ENSP00000362334,9606.ENSP00000414359,9606.ENSP00000483688	PSMA2,PSMB7,PSMA6,PSMB1,PSMB6,PSMA5,PSMA7,PSMB2,PSMA1,PSMB3
GO Process	GO:0031145	Anaphase-promoting complex-dependent catabolic process	16	83	0.85	1.46e-06	9606.ENSP00000215071,9606.ENSP00000223321,9606.ENSP00000259457,9606.ENSP00000261479,9606.ENSP00000262193,9606.ENSP00000264639,9606.ENSP00000270586,9606.ENSP00000271308,9606.ENSP00000300093,9606.ENSP00000357858,9606.ENSP00000359910,9606.ENSP00000362334,9606.ENSP00000386541,9606.ENSP00000414359,9606.ENSP00000418695,9606.ENSP00000483688	PSMD8,PSMA2,PSMB7,PSMA6,PSMB1,PSMD3,PSMB6,PSMA5,PLK1,BUB3,PSMA7,PSMB2,PSMD14,PSMA1,PSMD6,PSMB3
GO Process	GO:0002443	Leukocyte mediated immunity	46	641	0.42	1.66e-06	9606.ENSP00000002165,9606.ENSP00000220166,9606.ENSP00000223321,9606.ENSP00000227266,9606.ENSP00000231790,9606.ENSP00000236671,9606.ENSP00000252593,9606.ENSP00000258145,9606.ENSP00000259457,9606.ENSP00000262193,9606.ENSP00000262768,9606.ENSP00000264639,9606.ENSP00000268695,9606.ENSP00000271308,9606.ENSP00000272139,9606.ENSP00000273550,9606.ENSP00000313171,9606.ENSP00000313875,9606.ENSP00000314214,…	FUCA2,CTSH,PSMA2,CTSC,MLH1,CTSD,BST2,GNS,PSMB7,PSMB1,TIMP2,PSMD3,GALNS,PSMA5,C1orf35,FTH1,ATAD5,CD46,VAMP2,RAP2B,AP2A2,RHOG,SLPI,VAT1,GM2A,ULBP3,AGPAT2,IL13RA2,PPIE,FTL,CKAP4,PRDX4,B4GALT1,PRCP,NIT2,PSAP,MGST1,PSMD14,AP1M1,CD44,PSMD6,HMHA1,ADAM8,RAB31,DNAJC3,RAB18
GO Process	GO:0062012	Regulation of small molecule metabolic process	37	449	0.48	1.88e-06	9606.ENSP00000215071,9606.ENSP00000223321,9606.ENSP00000233242,9606.ENSP00000259457,9606.ENSP00000261479,9606.ENSP00000262193,9606.ENSP00000264639,9606.ENSP00000270586,9606.ENSP00000271308,9606.ENSP00000280612,9606.ENSP00000287878,9606.ENSP00000287936,9606.ENSP00000294312,9606.ENSP00000306124,9606.ENSP00000317144,9606.ENSP00000319231,9606.ENSP00000319788,9606.ENSP00000324806,9606.ENSP00000350310,…	PSMD8,PSMA2,APOB,PSMB7,PSMA6,PSMB1,PSMD3,PSMB6,PSMA5,SLC7A11,PRKAG2,HMGCR,FGF19,PRKCE,PIBF1,PHLDA2,NQO1,GSK3B,ATP2B4,WDR5,SCD,PSMA7,ZMPSTE24,PSMB2,OGT,MBTPS2,POM121,SLC7A7,LSS,NCOR2,PSMD14,NFYC,FBP1,PSMA1,PSMD6,H6PD,PSMB3
GO Process	GO:0046483	Heterocycle metabolic process	127	2840	0.22	2.15e-06	9606.ENSP00000003302,9606.ENSP00000016171,9606.ENSP00000160827,9606.ENSP00000168216,9606.ENSP00000215829,9606.ENSP00000216117,9606.ENSP00000217109,9606.ENSP00000222219,9606.ENSP00000228347,9606.ENSP00000231790,9606.ENSP00000243563,9606.ENSP00000244020,9606.ENSP00000244227,9606.ENSP00000244520,9606.ENSP00000248643,9606.ENSP00000251089,9606.ENSP00000252011,9606.ENSP00000252818,9606.ENSP00000256443,…	USP28,COX15,KIF22,HSD17B10,SNRPD3,HMOX1,CSTF1,DNASE2,POLR3B,MLH1,SNRPA,SRSF6,SNRNP27,SNRPC,MTERF1,ANGEL1,DHX35,JUND,CDK7,CCNH,C2orf49,DDX56,UGGT1,GTF2H4,MNAT1,PHF3,MOV10L1,PHRF1,MSH3,ACAT1,CCAR1,GTF2H1,SNRPF,POLR2D,BICD1,ERCC3,NIFK,PRKAG2,HMGCR,FAM207A,LEO1,SNRPD1,LSM3,NUDT9,ATP5I,NUDT16L1,U2AF2,ATAD5,MRPL1,CSTF3,YARS2,POLE,AKAP17A,RBM10,MTA1,MRPL12,SNRPD2,PYCR2,ZMAT5,HKDC1,AK2,PRPF39,PPP4R2,PTRF…
GO Process	GO:0006353	DNA-templated transcription, termination	15	74	0.87	2.24e-06	9606.ENSP00000215829,9606.ENSP00000217109,9606.ENSP00000248643,9606.ENSP00000256443,9606.ENSP00000256897,9606.ENSP00000259895,9606.ENSP00000261245,9606.ENSP00000265963,9606.ENSP00000266735,9606.ENSP00000285398,9606.ENSP00000315791,9606.ENSP00000349541,9606.ENSP00000375809,9606.ENSP00000400591,9606.ENSP00000415536	SNRPD3,CSTF1,MTERF1,CDK7,CCNH,GTF2H4,MNAT1,GTF2H1,SNRPF,ERCC3,CSTF3,PTRF,ERCC2,SNRPE,POLR2H
GO Process	GO:0002479	Antigen processing and presentation of exogenous peptide antigen via mhc class i, tap-dependent	15	75	0.87	2.58e-06	9606.ENSP00000215071,9606.ENSP00000223321,9606.ENSP00000259457,9606.ENSP00000261479,9606.ENSP00000262193,9606.ENSP00000264639,9606.ENSP00000270586,9606.ENSP00000271308,9606.ENSP00000300289,9606.ENSP00000359910,9606.ENSP00000362334,9606.ENSP00000386541,9606.ENSP00000414359,9606.ENSP00000418695,9606.ENSP00000483688	PSMD8,PSMA2,PSMB7,PSMA6,PSMB1,PSMD3,PSMB6,PSMA5,PDIA3,PSMA7,PSMB2,PSMD14,PSMA1,PSMD6,PSMB3
GO Process	GO:0043618	Regulation of transcription from rna polymerase ii promoter in response to stress	18	118	0.75	3.82e-06	9606.ENSP00000215071,9606.ENSP00000216117,9606.ENSP00000223321,9606.ENSP00000259457,9606.ENSP00000261479,9606.ENSP00000262193,9606.ENSP00000264639,9606.ENSP00000270586,9606.ENSP00000271308,9606.ENSP00000305422,9606.ENSP00000359910,9606.ENSP00000362334,9606.ENSP00000368798,9606.ENSP00000386541,9606.ENSP00000414359,9606.ENSP00000418695,9606.ENSP00000424827,9606.ENSP00000483688	PSMD8,HMOX1,PSMA2,PSMB7,PSMA6,PSMB1,PSMD3,PSMB6,PSMA5,CEBPB,PSMA7,PSMB2,MBTPS2,PSMD14,PSMA1,PSMD6,NEDD4,PSMB3
GO Process	GO:1901360	Organic cyclic compound metabolic process	135	3118	0.2	3.93e-06	9606.ENSP00000003302,9606.ENSP00000016171,9606.ENSP00000160827,9606.ENSP00000168216,9606.ENSP00000215829,9606.ENSP00000216117,9606.ENSP00000217109,9606.ENSP00000222219,9606.ENSP00000228347,9606.ENSP00000231790,9606.ENSP00000233242,9606.ENSP00000243563,9606.ENSP00000244020,9606.ENSP00000244227,9606.ENSP00000244520,9606.ENSP00000248643,9606.ENSP00000251089,9606.ENSP00000252011,9606.ENSP00000252818,…	USP28,COX15,KIF22,HSD17B10,SNRPD3,HMOX1,CSTF1,DNASE2,POLR3B,MLH1,APOB,SNRPA,SRSF6,SNRNP27,SNRPC,MTERF1,ANGEL1,DHX35,JUND,CDK7,CCNH,C2orf49,DDX56,UGGT1,GTF2H4,MNAT1,PHF3,MOV10L1,LRP2,PHRF1,MSH3,ACAT1,CCAR1,GTF2H1,SNRPF,POLR2D,BICD1,ERCC3,NIFK,PRKAG2,HMGCR,FAM207A,LEO1,SNRPD1,LSM3,NUDT9,ATP5I,NUDT16L1,U2AF2,ATAD5,MRPL1,CSTF3,YARS2,POLE,AKAP17A,DHRS4,RBM10,MTA1,MRPL12,LIPA,ZCCHC16,SNRPD2,PYCR2,ZMAT5…
GO Process	GO:0016070	RNA metabolic process	82	1584	0.28	4.71e-06	9606.ENSP00000168216,9606.ENSP00000215829,9606.ENSP00000217109,9606.ENSP00000228347,9606.ENSP00000231790,9606.ENSP00000243563,9606.ENSP00000244020,9606.ENSP00000244227,9606.ENSP00000244520,9606.ENSP00000248643,9606.ENSP00000251089,9606.ENSP00000252011,9606.ENSP00000252818,9606.ENSP00000256443,9606.ENSP00000256897,9606.ENSP00000258457,9606.ENSP00000258772,9606.ENSP00000259895,9606.ENSP00000261245,…	HSD17B10,SNRPD3,CSTF1,POLR3B,MLH1,SNRPA,SRSF6,SNRNP27,SNRPC,MTERF1,ANGEL1,DHX35,JUND,CDK7,CCNH,C2orf49,DDX56,GTF2H4,MNAT1,PHF3,MOV10L1,PHRF1,CCAR1,GTF2H1,SNRPF,POLR2D,BICD1,ERCC3,NIFK,FAM207A,LEO1,SNRPD1,LSM3,NUDT16L1,U2AF2,MRPL1,CSTF3,YARS2,AKAP17A,RBM10,MRPL12,SNRPD2,ZMAT5,PRPF39,PPP4R2,PTRF,XAB2,WTAP,QKI,TFB2M,AHCYL1,SRSF11,REXO4,PPIE,CDK9,SRSF4,AAR2,LSM2,POLR3F,PIR,CDX2,NOP2,ERCC2,RPRD1A,SNRP…
GO Process	GO:0016192	Vesicle-mediated transport	90	1805	0.26	4.71e-06	9606.ENSP00000002165,9606.ENSP00000160827,9606.ENSP00000218388,9606.ENSP00000220166,9606.ENSP00000221891,9606.ENSP00000223321,9606.ENSP00000223369,9606.ENSP00000227266,9606.ENSP00000231668,9606.ENSP00000233242,9606.ENSP00000236671,9606.ENSP00000243662,9606.ENSP00000249071,9606.ENSP00000252593,9606.ENSP00000258098,9606.ENSP00000258145,9606.ENSP00000259457,9606.ENSP00000261758,9606.ENSP00000262193,…	FUCA2,KIF22,TIMP1,CTSH,APLP1,PSMA2,YKT6,CTSC,BNIP1,APOB,CTSD,RAB38,RAC2,BST2,RAB11FIP5,GNS,PSMB7,MESDC2,PSMB1,TIMP2,CAPZA1,AP2S1,LRP2,PSMD3,GALNS,PSMA5,C1orf35,RHOB,FTH1,AP1AR,TRAPPC8,CD109,TGFA,PRKCI,COG5,TRAPPC2L,VAMP5,PRKCE,AP1G2,VAMP2,RAP2B,AP2A2,RAB12,RHOG,SLPI,VAT1,GM2A,CHM,MYO1C,TFRC,RAB32,AGPAT2,PPIE,FTL,CLN5,CKAP4,PRDX4,B4GALT1,CDX2,VLDLR,BET1L,MYO1B,PICALM,PRCP,MON2,NIT2,PSAP,MGST1,PSMD…
GO Process	GO:0002366	Leukocyte activation involved in immune response	44	626	0.41	5.21e-06	9606.ENSP00000002165,9606.ENSP00000220166,9606.ENSP00000223321,9606.ENSP00000227266,9606.ENSP00000231790,9606.ENSP00000236671,9606.ENSP00000252593,9606.ENSP00000258145,9606.ENSP00000259457,9606.ENSP00000262193,9606.ENSP00000262768,9606.ENSP00000264639,9606.ENSP00000268695,9606.ENSP00000271308,9606.ENSP00000272139,9606.ENSP00000273550,9606.ENSP00000306124,9606.ENSP00000313171,9606.ENSP00000314214,…	FUCA2,CTSH,PSMA2,CTSC,MLH1,CTSD,BST2,GNS,PSMB7,PSMB1,TIMP2,PSMD3,GALNS,PSMA5,C1orf35,FTH1,PRKCE,ATAD5,VAMP2,RAP2B,AP2A2,RHOG,SLPI,VAT1,GM2A,AGPAT2,PPIE,FTL,CKAP4,PRDX4,B4GALT1,PRCP,NIT2,PSAP,MGST1,PSMD14,AP1M1,CD44,PSMD6,HMHA1,ADAM8,RAB31,DNAJC3,RAB18
GO Process	GO:0044267	Cellular protein metabolic process	153	3696	0.18	5.21e-06	9606.ENSP00000002165,9606.ENSP00000003302,9606.ENSP00000054950,9606.ENSP00000215071,9606.ENSP00000215829,9606.ENSP00000217182,9606.ENSP00000218388,9606.ENSP00000220166,9606.ENSP00000222399,9606.ENSP00000223321,9606.ENSP00000227266,9606.ENSP00000233242,9606.ENSP00000242351,9606.ENSP00000243662,9606.ENSP00000247665,9606.ENSP00000256078,9606.ENSP00000256443,9606.ENSP00000256897,9606.ENSP00000258105,…	FUCA2,USP28,RCN1,PSMD8,SNRPD3,EEF1A2,TIMP1,CTSH,LAMB1,PSMA2,CTSC,APOB,ZC3HAV1,RAB38,PHPT1,KRAS,CDK7,CCNH,MRPL53,LAMC1,UGGT1,LRRC8A,PSMB7,GTF2H4,TMEM5,PSMA6,USP14,BFAR,PSMB1,SCPEP1,AP2S1,DNAJC10,PSMD3,PCNP,GTF2H1,GID8,TMTC3,PSMB6,PSMA5,SDE2,UBXN4,USP12,ERCC3,PRKAG2,CTBP1,FGF19,TGFA,PRKCI,MTMR14,LEO1,PLK1,KCTD5,C1GALT1C1,PRKCE,IRF2BP1,CYCS,HLTF,XXYLT1,ASPHD1,MRPL1,PIBF1,RABGGTB,YARS2,GSK3B,RNF40,HC…
GO Process	GO:0034622	Cellular protein-containing complex assembly	52	816	0.37	5.61e-06	9606.ENSP00000016171,9606.ENSP00000215829,9606.ENSP00000244020,9606.ENSP00000244520,9606.ENSP00000244573,9606.ENSP00000253107,9606.ENSP00000256443,9606.ENSP00000256897,9606.ENSP00000258975,9606.ENSP00000259895,9606.ENSP00000261245,9606.ENSP00000263270,9606.ENSP00000265963,9606.ENSP00000266735,9606.ENSP00000272645,9606.ENSP00000285398,9606.ENSP00000296597,9606.ENSP00000300413,9606.ENSP00000306887,…	COX15,SNRPD3,SRSF6,SNRPC,HIST1H1A,PPAN,CDK7,CCNH,TACO1,GTF2H4,MNAT1,AP2S1,GTF2H1,SNRPF,POLR2D,ERCC3,NDUFAF2,SNRPD1,TMEM126A,ACAD9,VAMP2,HCCS,C20orf24,SNRPD2,GPX4,PRPF39,XAB2,TMEM126B,MT-ND5,COPS7B,AAR2,UQCC1,LSM2,LYRM7,NDUFB6,NOP2,ERCC2,PICALM,COA1,SNRPE,ATP5SL,ATPAF2,TIMMDC1,NDUFA6,SRP19,LUC7L3,COX18,SMIM20,PUF60,ATPAF1,ADRM1,AP2B1
GO Process	GO:0019941	Modification-dependent protein catabolic process	40	541	0.44	6.02e-06	9606.ENSP00000003302,9606.ENSP00000215071,9606.ENSP00000223321,9606.ENSP00000259457,9606.ENSP00000261479,9606.ENSP00000261601,9606.ENSP00000261658,9606.ENSP00000262193,9606.ENSP00000264065,9606.ENSP00000264639,9606.ENSP00000265260,9606.ENSP00000266069,9606.ENSP00000270586,9606.ENSP00000271308,9606.ENSP00000272638,9606.ENSP00000282344,9606.ENSP00000300093,9606.ENSP00000301738,9606.ENSP00000325677,…	USP28,PSMD8,PSMA2,PSMB7,PSMA6,USP14,BFAR,PSMB1,DNAJC10,PSMD3,PCNP,GID8,PSMB6,PSMA5,UBXN4,USP12,PLK1,KCTD5,RNF40,MTA1,BUB3,PSMA7,ZMPSTE24,PSMB2,ISG15,USP3,RNF20,PLAA,NEDD4L,PSMD14,ATP5SL,TRIM32,PSMA1,NSFL1C,PSMD6,NEDD4,RAD23A,ADRM1,C18orf25,PSMB3
GO Process	GO:0002252	Immune effector process	58	969	0.34	6.48e-06	9606.ENSP00000002165,9606.ENSP00000220166,9606.ENSP00000223321,9606.ENSP00000227266,9606.ENSP00000228347,9606.ENSP00000231790,9606.ENSP00000236671,9606.ENSP00000242351,9606.ENSP00000252593,9606.ENSP00000258145,9606.ENSP00000259457,9606.ENSP00000262193,9606.ENSP00000262768,9606.ENSP00000264639,9606.ENSP00000268695,9606.ENSP00000271308,9606.ENSP00000272139,9606.ENSP00000273550,9606.ENSP00000294053,…	FUCA2,CTSH,PSMA2,CTSC,POLR3B,MLH1,CTSD,ZC3HAV1,BST2,GNS,PSMB7,PSMB1,TIMP2,PSMD3,GALNS,PSMA5,C1orf35,FTH1,CLPB,CEBPB,PRKCE,ATAD5,CD46,VAMP2,RAP2B,AP2A2,RHOG,SLPI,VAT1,GM2A,MYO1C,ULBP3,IFI16,AGPAT2,IL13RA2,PPIE,FTL,POLR3F,CKAP4,PRDX4,ISG15,B4GALT1,PRCP,NIT2,PSAP,MGST1,PSMD14,SETD2,AP1M1,CD44,PSMD6,HMHA1,PHB2,ADAM8,RAB31,DNAJC3,RAB18,PHB
GO Process	GO:1903311	Regulation of mrna metabolic process	30	338	0.52	8.38e-06	9606.ENSP00000215071,9606.ENSP00000223321,9606.ENSP00000242351,9606.ENSP00000243563,9606.ENSP00000244020,9606.ENSP00000259457,9606.ENSP00000261479,9606.ENSP00000262193,9606.ENSP00000264639,9606.ENSP00000270586,9606.ENSP00000271308,9606.ENSP00000299601,9606.ENSP00000307863,9606.ENSP00000325677,9606.ENSP00000328848,9606.ENSP00000351141,9606.ENSP00000355094,9606.ENSP00000358814,9606.ENSP00000359910,…	PSMD8,PSMA2,ZC3HAV1,SNRPA,SRSF6,PSMB7,PSMA6,PSMB1,PSMD3,PSMB6,PSMA5,LEO1,U2AF2,RNF40,RBM10,WTAP,QKI,AHCYL1,PSMA7,PSMB2,CDK9,SRSF4,RNF20,CDK11A,PSMD14,PSMA1,PSMD6,PUF60,SNRNP70,PSMB3
GO Process	GO:0019538	Protein metabolic process	169	4251	0.17	9.56e-06	9606.ENSP00000002165,9606.ENSP00000003302,9606.ENSP00000054950,9606.ENSP00000215071,9606.ENSP00000215829,9606.ENSP00000217182,9606.ENSP00000218388,9606.ENSP00000220166,9606.ENSP00000222399,9606.ENSP00000223321,9606.ENSP00000227266,9606.ENSP00000233242,9606.ENSP00000236671,9606.ENSP00000242351,9606.ENSP00000243662,9606.ENSP00000247665,9606.ENSP00000256078,9606.ENSP00000256443,9606.ENSP00000256897,…	FUCA2,USP28,RCN1,PSMD8,SNRPD3,EEF1A2,TIMP1,CTSH,LAMB1,PSMA2,CTSC,APOB,CTSD,ZC3HAV1,RAB38,PHPT1,KRAS,CDK7,CCNH,MRPL53,LAMC1,UGGT1,LRRC8A,PSMB7,GTF2H4,TMEM5,PSMA6,USP14,BFAR,PSMB1,SCPEP1,AP2S1,DNAJC10,PSMD3,PCNP,GTF2H1,GID8,TMTC3,HEXA,PSMB6,PSMA5,SDE2,UBXN4,USP12,ERCC3,PRKAG2,CTBP1,FGF19,TGFA,PRKCI,MTMR14,TPP1,LEO1,PLK1,PDIA3,KCTD5,C1GALT1C1,PRKCE,IRF2BP1,CYCS,HLTF,XXYLT1,ASPHD1,MRPL1,PIBF1,RABGGTB…
GO Process	GO:0006139	Nucleobase-containing compound metabolic process	118	2659	0.21	9.6e-06	9606.ENSP00000003302,9606.ENSP00000160827,9606.ENSP00000168216,9606.ENSP00000215829,9606.ENSP00000217109,9606.ENSP00000222219,9606.ENSP00000228347,9606.ENSP00000231790,9606.ENSP00000243563,9606.ENSP00000244020,9606.ENSP00000244227,9606.ENSP00000244520,9606.ENSP00000248643,9606.ENSP00000251089,9606.ENSP00000252011,9606.ENSP00000252818,9606.ENSP00000256443,9606.ENSP00000256897,9606.ENSP00000258457,…	USP28,KIF22,HSD17B10,SNRPD3,CSTF1,DNASE2,POLR3B,MLH1,SNRPA,SRSF6,SNRNP27,SNRPC,MTERF1,ANGEL1,DHX35,JUND,CDK7,CCNH,C2orf49,DDX56,UGGT1,GTF2H4,MNAT1,PHF3,MOV10L1,PHRF1,MSH3,ACAT1,CCAR1,GTF2H1,SNRPF,POLR2D,BICD1,ERCC3,NIFK,PRKAG2,HMGCR,FAM207A,LEO1,SNRPD1,LSM3,NUDT9,ATP5I,NUDT16L1,U2AF2,ATAD5,MRPL1,CSTF3,YARS2,POLE,AKAP17A,RBM10,MTA1,MRPL12,SNRPD2,ZMAT5,HKDC1,AK2,PRPF39,PPP4R2,PTRF,XAB2,WTAP,QKI,TFB…
GO Process	GO:0043161	Proteasome-mediated ubiquitin-dependent protein catabolic process	29	323	0.52	1.06e-05	9606.ENSP00000215071,9606.ENSP00000223321,9606.ENSP00000259457,9606.ENSP00000261479,9606.ENSP00000261658,9606.ENSP00000262193,9606.ENSP00000264065,9606.ENSP00000264639,9606.ENSP00000265260,9606.ENSP00000266069,9606.ENSP00000270586,9606.ENSP00000271308,9606.ENSP00000272638,9606.ENSP00000300093,9606.ENSP00000301738,9606.ENSP00000333633,9606.ENSP00000357858,9606.ENSP00000359910,9606.ENSP00000362334,…	PSMD8,PSMA2,PSMB7,PSMA6,BFAR,PSMB1,DNAJC10,PSMD3,PCNP,GID8,PSMB6,PSMA5,UBXN4,PLK1,KCTD5,MTA1,BUB3,PSMA7,PSMB2,PLAA,NEDD4L,PSMD14,ATP5SL,PSMA1,NSFL1C,PSMD6,NEDD4,RAD23A,PSMB3
GO Process	GO:1902036	Regulation of hematopoietic stem cell differentiation	14	74	0.84	1.09e-05	9606.ENSP00000215071,9606.ENSP00000223321,9606.ENSP00000259457,9606.ENSP00000261479,9606.ENSP00000262193,9606.ENSP00000264639,9606.ENSP00000270586,9606.ENSP00000271308,9606.ENSP00000359910,9606.ENSP00000362334,9606.ENSP00000386541,9606.ENSP00000414359,9606.ENSP00000418695,9606.ENSP00000483688	PSMD8,PSMA2,PSMB7,PSMA6,PSMB1,PSMD3,PSMB6,PSMA5,PSMA7,PSMB2,PSMD14,PSMA1,PSMD6,PSMB3
GO Process	GO:0010498	Proteasomal protein catabolic process	30	345	0.51	1.18e-05	9606.ENSP00000215071,9606.ENSP00000223321,9606.ENSP00000259253,9606.ENSP00000259457,9606.ENSP00000261479,9606.ENSP00000261658,9606.ENSP00000262193,9606.ENSP00000264065,9606.ENSP00000264639,9606.ENSP00000265260,9606.ENSP00000266069,9606.ENSP00000270586,9606.ENSP00000271308,9606.ENSP00000272638,9606.ENSP00000300093,9606.ENSP00000301738,9606.ENSP00000333633,9606.ENSP00000357858,9606.ENSP00000359910,…	PSMD8,PSMA2,UGGT1,PSMB7,PSMA6,BFAR,PSMB1,DNAJC10,PSMD3,PCNP,GID8,PSMB6,PSMA5,UBXN4,PLK1,KCTD5,MTA1,BUB3,PSMA7,PSMB2,PLAA,NEDD4L,PSMD14,ATP5SL,PSMA1,NSFL1C,PSMD6,NEDD4,RAD23A,PSMB3
GO Process	GO:0044085	Cellular component biogenesis	115	2583	0.22	1.21e-05	9606.ENSP00000016171,9606.ENSP00000168216,9606.ENSP00000215829,9606.ENSP00000222399,9606.ENSP00000227266,9606.ENSP00000231790,9606.ENSP00000233242,9606.ENSP00000243662,9606.ENSP00000244020,9606.ENSP00000244520,9606.ENSP00000244573,9606.ENSP00000249071,9606.ENSP00000252999,9606.ENSP00000253107,9606.ENSP00000254940,9606.ENSP00000256443,9606.ENSP00000256897,9606.ENSP00000258341,9606.ENSP00000258772,…	COX15,HSD17B10,SNRPD3,LAMB1,CTSC,MLH1,APOB,RAB38,SRSF6,SNRPC,HIST1H1A,RAC2,LAMA5,PPAN,NIP7,CDK7,CCNH,LAMC1,DDX56,TACO1,LRRC8A,GTF2H4,MNAT1,KPNA3,CAPZA1,AP2S1,FARP2,GTF2H1,SNRPF,POLR2D,BICD1,TRAPPC8,ERCC3,NIFK,NPTN,FAM207A,ITGA5,TGFA,PRKCI,NDUFAF2,LEO1,PLK1,SNRPD1,TRAPPC2L,KCTD5,LSM3,TMEM126A,ACAD9,VAMP2,MRPL1,PIBF1,GLS,BID,GSK3B,HCCS,PAWR,MINA,RHOG,C20orf24,SNRPD2,EPB41,GPX4,PRPF39,XAB2,TMEM126B,…
GO Process	GO:1905330	Regulation of morphogenesis of an epithelium	21	180	0.63	1.32e-05	9606.ENSP00000215071,9606.ENSP00000223321,9606.ENSP00000259457,9606.ENSP00000261479,9606.ENSP00000262193,9606.ENSP00000263270,9606.ENSP00000264639,9606.ENSP00000270586,9606.ENSP00000271308,9606.ENSP00000327694,9606.ENSP00000347672,9606.ENSP00000359910,9606.ENSP00000360120,9606.ENSP00000362334,9606.ENSP00000386541,9606.ENSP00000414359,9606.ENSP00000418695,9606.ENSP00000419692,9606.ENSP00000441875,…	PSMD8,PSMA2,PSMB7,PSMA6,PSMB1,AP2S1,PSMD3,PSMB6,PSMA5,AP2A2,VANGL1,PSMA7,ROR1,PSMB2,PSMD14,PSMA1,PSMD6,RXRA,PHB2,AP2B1,PSMB3
GO Process	GO:0090304	Nucleic acid metabolic process	101	2178	0.23	1.41e-05	9606.ENSP00000003302,9606.ENSP00000160827,9606.ENSP00000168216,9606.ENSP00000215829,9606.ENSP00000217109,9606.ENSP00000222219,9606.ENSP00000228347,9606.ENSP00000231790,9606.ENSP00000243563,9606.ENSP00000244020,9606.ENSP00000244227,9606.ENSP00000244520,9606.ENSP00000248643,9606.ENSP00000251089,9606.ENSP00000252011,9606.ENSP00000252818,9606.ENSP00000256443,9606.ENSP00000256897,9606.ENSP00000258457,…	USP28,KIF22,HSD17B10,SNRPD3,CSTF1,DNASE2,POLR3B,MLH1,SNRPA,SRSF6,SNRNP27,SNRPC,MTERF1,ANGEL1,DHX35,JUND,CDK7,CCNH,C2orf49,DDX56,GTF2H4,MNAT1,PHF3,MOV10L1,PHRF1,MSH3,CCAR1,GTF2H1,SNRPF,POLR2D,BICD1,ERCC3,NIFK,FAM207A,LEO1,SNRPD1,LSM3,NUDT16L1,U2AF2,ATAD5,MRPL1,CSTF3,YARS2,POLE,AKAP17A,RBM10,MTA1,MRPL12,SNRPD2,ZMAT5,PRPF39,PPP4R2,PTRF,XAB2,WTAP,QKI,TFB2M,GLRX2,AHCYL1,SRSF11,REXO4,ZMPSTE24,PPIE,CDK9…
GO Process	GO:0140352	Export from cell	59	1028	0.33	1.68e-05	9606.ENSP00000002165,9606.ENSP00000218388,9606.ENSP00000220166,9606.ENSP00000223321,9606.ENSP00000223369,9606.ENSP00000227266,9606.ENSP00000236671,9606.ENSP00000252593,9606.ENSP00000258098,9606.ENSP00000258145,9606.ENSP00000259457,9606.ENSP00000262193,9606.ENSP00000262768,9606.ENSP00000263519,9606.ENSP00000264639,9606.ENSP00000268695,9606.ENSP00000271308,9606.ENSP00000272139,9606.ENSP00000273550,…	FUCA2,TIMP1,CTSH,PSMA2,YKT6,CTSC,CTSD,BST2,RAB11FIP5,GNS,PSMB7,PSMB1,TIMP2,ATP2B3,PSMD3,GALNS,PSMA5,C1orf35,FTH1,PDIA4,NAAA,CD109,VAMP2,GLS,RAP2B,AP2A2,RAB12,RHOG,SLPI,VAT1,PTRF,GM2A,AGPAT2,PPIE,TMEM38B,FTL,CKAP4,PRDX4,B4GALT1,STEAP3,PRCP,NIT2,PSAP,MGST1,PSMD14,RAB1A,AP1M1,ATP2B1,PPT1,CD44,CHID1,PSMD6,TMEM167A,HMHA1,SLC1A5,ADAM8,RAB31,DNAJC3,RAB18
GO Process	GO:0032940	Secretion by cell	57	979	0.33	1.77e-05	9606.ENSP00000002165,9606.ENSP00000218388,9606.ENSP00000220166,9606.ENSP00000223321,9606.ENSP00000223369,9606.ENSP00000227266,9606.ENSP00000236671,9606.ENSP00000252593,9606.ENSP00000258098,9606.ENSP00000258145,9606.ENSP00000259457,9606.ENSP00000262193,9606.ENSP00000262768,9606.ENSP00000264639,9606.ENSP00000268695,9606.ENSP00000271308,9606.ENSP00000272139,9606.ENSP00000273550,9606.ENSP00000286091,…	FUCA2,TIMP1,CTSH,PSMA2,YKT6,CTSC,CTSD,BST2,RAB11FIP5,GNS,PSMB7,PSMB1,TIMP2,PSMD3,GALNS,PSMA5,C1orf35,FTH1,PDIA4,NAAA,CD109,VAMP2,GLS,RAP2B,AP2A2,RAB12,RHOG,SLPI,VAT1,PTRF,GM2A,AGPAT2,PPIE,TMEM38B,FTL,CKAP4,PRDX4,B4GALT1,STEAP3,PRCP,NIT2,PSAP,MGST1,PSMD14,RAB1A,AP1M1,PPT1,CD44,CHID1,PSMD6,TMEM167A,HMHA1,SLC1A5,ADAM8,RAB31,DNAJC3,RAB18
GO Process	GO:0061418	Regulation of transcription from rna polymerase ii promoter in response to hypoxia	14	78	0.82	1.79e-05	9606.ENSP00000215071,9606.ENSP00000223321,9606.ENSP00000259457,9606.ENSP00000261479,9606.ENSP00000262193,9606.ENSP00000264639,9606.ENSP00000270586,9606.ENSP00000271308,9606.ENSP00000359910,9606.ENSP00000362334,9606.ENSP00000386541,9606.ENSP00000414359,9606.ENSP00000418695,9606.ENSP00000483688	PSMD8,PSMA2,PSMB7,PSMA6,PSMB1,PSMD3,PSMB6,PSMA5,PSMA7,PSMB2,PSMD14,PSMA1,PSMD6,PSMB3
GO Process	GO:0006725	Cellular aromatic compound metabolic process	124	2882	0.2	1.89e-05	9606.ENSP00000003302,9606.ENSP00000016171,9606.ENSP00000160827,9606.ENSP00000168216,9606.ENSP00000215829,9606.ENSP00000216117,9606.ENSP00000217109,9606.ENSP00000222219,9606.ENSP00000228347,9606.ENSP00000231790,9606.ENSP00000243563,9606.ENSP00000244020,9606.ENSP00000244227,9606.ENSP00000244520,9606.ENSP00000248643,9606.ENSP00000251089,9606.ENSP00000252011,9606.ENSP00000252818,9606.ENSP00000256443,…	USP28,COX15,KIF22,HSD17B10,SNRPD3,HMOX1,CSTF1,DNASE2,POLR3B,MLH1,SNRPA,SRSF6,SNRNP27,SNRPC,MTERF1,ANGEL1,DHX35,JUND,CDK7,CCNH,C2orf49,DDX56,UGGT1,GTF2H4,MNAT1,PHF3,MOV10L1,PHRF1,MSH3,ACAT1,CCAR1,GTF2H1,SNRPF,POLR2D,BICD1,ERCC3,NIFK,PRKAG2,HMGCR,FAM207A,LEO1,SNRPD1,LSM3,NUDT9,ATP5I,NUDT16L1,U2AF2,ATAD5,MRPL1,CSTF3,YARS2,POLE,AKAP17A,RBM10,MTA1,MRPL12,ZCCHC16,SNRPD2,ZMAT5,HKDC1,AK2,PRPF39,PPP4R2,PT…
GO Process	GO:0031146	SCF-dependent proteasomal ubiquitin-dependent protein catabolic process	15	93	0.77	2.16e-05	9606.ENSP00000215071,9606.ENSP00000223321,9606.ENSP00000259457,9606.ENSP00000261479,9606.ENSP00000262193,9606.ENSP00000264639,9606.ENSP00000270586,9606.ENSP00000271308,9606.ENSP00000359910,9606.ENSP00000362334,9606.ENSP00000386541,9606.ENSP00000403910,9606.ENSP00000414359,9606.ENSP00000418695,9606.ENSP00000483688	PSMD8,PSMA2,PSMB7,PSMA6,PSMB1,PSMD3,PSMB6,PSMA5,PSMA7,PSMB2,PSMD14,ATP5SL,PSMA1,PSMD6,PSMB3
GO Process	GO:0043687	Post-translational protein modification	30	360	0.49	2.51e-05	9606.ENSP00000002165,9606.ENSP00000054950,9606.ENSP00000215071,9606.ENSP00000218388,9606.ENSP00000222399,9606.ENSP00000223321,9606.ENSP00000233242,9606.ENSP00000243662,9606.ENSP00000258341,9606.ENSP00000259457,9606.ENSP00000261479,9606.ENSP00000262193,9606.ENSP00000264639,9606.ENSP00000270586,9606.ENSP00000271308,9606.ENSP00000317473,9606.ENSP00000350386,9606.ENSP00000351446,9606.ENSP00000359910,…	FUCA2,RCN1,PSMD8,TIMP1,LAMB1,PSMA2,APOB,RAB38,LAMC1,PSMB7,PSMA6,PSMB1,PSMD3,PSMB6,PSMA5,RABGGTB,CHM,WDR5,PSMA7,PSMB2,COPS7B,CKAP4,MSLN,PSMD14,RAB1A,PSMA1,PSMD6,PRKCSH,DNAJC3,PSMB3
GO Process	GO:0038061	NIK/NF-kappaB signaling	14	81	0.8	2.59e-05	9606.ENSP00000215071,9606.ENSP00000223321,9606.ENSP00000259457,9606.ENSP00000261479,9606.ENSP00000262193,9606.ENSP00000264639,9606.ENSP00000270586,9606.ENSP00000271308,9606.ENSP00000359910,9606.ENSP00000362334,9606.ENSP00000386541,9606.ENSP00000414359,9606.ENSP00000418695,9606.ENSP00000483688	PSMD8,PSMA2,PSMB7,PSMA6,PSMB1,PSMD3,PSMB6,PSMA5,PSMA7,PSMB2,PSMD14,PSMA1,PSMD6,PSMB3
GO Process	GO:0022607	Cellular component assembly	106	2359	0.22	2.62e-05	9606.ENSP00000016171,9606.ENSP00000168216,9606.ENSP00000215829,9606.ENSP00000222399,9606.ENSP00000227266,9606.ENSP00000231790,9606.ENSP00000233242,9606.ENSP00000243662,9606.ENSP00000244020,9606.ENSP00000244520,9606.ENSP00000244573,9606.ENSP00000249071,9606.ENSP00000252999,9606.ENSP00000253107,9606.ENSP00000254940,9606.ENSP00000256443,9606.ENSP00000256897,9606.ENSP00000258341,9606.ENSP00000258975,…	COX15,HSD17B10,SNRPD3,LAMB1,CTSC,MLH1,APOB,RAB38,SRSF6,SNRPC,HIST1H1A,RAC2,LAMA5,PPAN,NIP7,CDK7,CCNH,LAMC1,TACO1,LRRC8A,GTF2H4,MNAT1,KPNA3,CAPZA1,AP2S1,FARP2,GTF2H1,SNRPF,POLR2D,BICD1,TRAPPC8,ERCC3,NIFK,NPTN,ITGA5,TGFA,PRKCI,NDUFAF2,LEO1,PLK1,SNRPD1,TRAPPC2L,KCTD5,LSM3,TMEM126A,ACAD9,VAMP2,PIBF1,GLS,BID,GSK3B,HCCS,PAWR,RHOG,C20orf24,SNRPD2,EPB41,GPX4,PRPF39,XAB2,TMEM126B,MYPN,BSCL2,MT-ND5,RAB32,P…
GO Process	GO:0045055	Regulated exocytosis	45	697	0.38	2.63e-05	9606.ENSP00000002165,9606.ENSP00000218388,9606.ENSP00000220166,9606.ENSP00000223321,9606.ENSP00000227266,9606.ENSP00000236671,9606.ENSP00000252593,9606.ENSP00000258098,9606.ENSP00000258145,9606.ENSP00000259457,9606.ENSP00000262193,9606.ENSP00000262768,9606.ENSP00000264639,9606.ENSP00000268695,9606.ENSP00000271308,9606.ENSP00000272139,9606.ENSP00000273550,9606.ENSP00000287097,9606.ENSP00000314214,…	FUCA2,TIMP1,CTSH,PSMA2,CTSC,CTSD,BST2,RAB11FIP5,GNS,PSMB7,PSMB1,TIMP2,PSMD3,GALNS,PSMA5,C1orf35,FTH1,CD109,VAMP2,RAP2B,AP2A2,RHOG,SLPI,VAT1,GM2A,AGPAT2,PPIE,FTL,CKAP4,PRDX4,B4GALT1,PRCP,NIT2,PSAP,MGST1,PSMD14,AP1M1,CD44,CHID1,PSMD6,HMHA1,ADAM8,RAB31,DNAJC3,RAB18
GO Process	GO:0046903	Secretion	61	1097	0.31	2.63e-05	9606.ENSP00000002165,9606.ENSP00000218388,9606.ENSP00000220166,9606.ENSP00000223321,9606.ENSP00000223369,9606.ENSP00000227266,9606.ENSP00000236671,9606.ENSP00000252593,9606.ENSP00000258098,9606.ENSP00000258145,9606.ENSP00000259457,9606.ENSP00000262193,9606.ENSP00000262768,9606.ENSP00000264639,9606.ENSP00000268695,9606.ENSP00000271308,9606.ENSP00000272139,9606.ENSP00000273550,9606.ENSP00000285238,…	FUCA2,TIMP1,CTSH,PSMA2,YKT6,CTSC,CTSD,BST2,RAB11FIP5,GNS,PSMB7,PSMB1,TIMP2,PSMD3,GALNS,PSMA5,C1orf35,FTH1,ABCC3,CA2,PDIA4,NAAA,CD109,PRKCI,VAMP2,GLS,RAP2B,AP2A2,RAB12,RHOG,SLPI,VAT1,PTRF,GM2A,AGPAT2,PPIE,TMEM38B,FTL,CKAP4,PRDX4,B4GALT1,STEAP3,PRCP,NIT2,PSAP,MGST1,NCOR2,PSMD14,RAB1A,AP1M1,PPT1,CD44,CHID1,PSMD6,TMEM167A,HMHA1,SLC1A5,ADAM8,RAB31,DNAJC3,RAB18
GO Process	GO:0002376	Immune system process	110	2481	0.21	2.67e-05	9606.ENSP00000002165,9606.ENSP00000160827,9606.ENSP00000215071,9606.ENSP00000216117,9606.ENSP00000220166,9606.ENSP00000222219,9606.ENSP00000223321,9606.ENSP00000227266,9606.ENSP00000228347,9606.ENSP00000231790,9606.ENSP00000233242,9606.ENSP00000236671,9606.ENSP00000242351,9606.ENSP00000252593,9606.ENSP00000256078,9606.ENSP00000258145,9606.ENSP00000259324,9606.ENSP00000259457,9606.ENSP00000261479,…	FUCA2,KIF22,PSMD8,HMOX1,CTSH,DNASE2,PSMA2,CTSC,POLR3B,MLH1,APOB,CTSD,ZC3HAV1,BST2,KRAS,GNS,LRRC8A,PSMB7,PSMA6,USP14,PSMB1,TIMP2,CAPZA1,AP2S1,FARP2,PSMD3,MSH3,SEMA3C,GALNS,PSMB6,PSMA5,C1orf35,FTH1,SLC7A11,CD109,ITGA5,CLPB,PDIA3,JUNB,CEBPB,PRKCE,ATAD5,CD46,VAMP2,PIBF1,RAP2B,AKAP17A,AP2A2,RAB12,ATP11C,RHOG,SLPI,VAT1,GM2A,MYO1C,TFRC,GALNT2,RAB4A,ULBP3,RAB32,IFI16,PSMA7,AGPAT2,IL13RA2,ZMPSTE24,PPIE,PS…
GO Process	GO:0006511	Ubiquitin-dependent protein catabolic process	38	535	0.42	2.67e-05	9606.ENSP00000003302,9606.ENSP00000215071,9606.ENSP00000223321,9606.ENSP00000259457,9606.ENSP00000261479,9606.ENSP00000261601,9606.ENSP00000261658,9606.ENSP00000262193,9606.ENSP00000264065,9606.ENSP00000264639,9606.ENSP00000265260,9606.ENSP00000266069,9606.ENSP00000270586,9606.ENSP00000271308,9606.ENSP00000272638,9606.ENSP00000282344,9606.ENSP00000300093,9606.ENSP00000301738,9606.ENSP00000325677,…	USP28,PSMD8,PSMA2,PSMB7,PSMA6,USP14,BFAR,PSMB1,DNAJC10,PSMD3,PCNP,GID8,PSMB6,PSMA5,UBXN4,USP12,PLK1,KCTD5,RNF40,MTA1,BUB3,PSMA7,PSMB2,USP3,RNF20,PLAA,NEDD4L,PSMD14,ATP5SL,TRIM32,PSMA1,NSFL1C,PSMD6,NEDD4,RAD23A,ADRM1,C18orf25,PSMB3
GO Process	GO:0002223	Stimulatory c-type lectin receptor signaling pathway	16	111	0.73	3.03e-05	9606.ENSP00000215071,9606.ENSP00000223321,9606.ENSP00000256078,9606.ENSP00000259457,9606.ENSP00000261479,9606.ENSP00000262193,9606.ENSP00000264639,9606.ENSP00000270586,9606.ENSP00000271308,9606.ENSP00000359910,9606.ENSP00000362334,9606.ENSP00000386541,9606.ENSP00000407586,9606.ENSP00000414359,9606.ENSP00000418695,9606.ENSP00000483688	PSMD8,PSMA2,KRAS,PSMB7,PSMA6,PSMB1,PSMD3,PSMB6,PSMA5,PSMA7,PSMB2,PSMD14,HRAS,PSMA1,PSMD6,PSMB3
GO Process	GO:0006887	Exocytosis	48	789	0.35	4.93e-05	9606.ENSP00000002165,9606.ENSP00000218388,9606.ENSP00000220166,9606.ENSP00000223321,9606.ENSP00000223369,9606.ENSP00000227266,9606.ENSP00000236671,9606.ENSP00000252593,9606.ENSP00000258098,9606.ENSP00000258145,9606.ENSP00000259457,9606.ENSP00000262193,9606.ENSP00000262768,9606.ENSP00000264639,9606.ENSP00000268695,9606.ENSP00000271308,9606.ENSP00000272139,9606.ENSP00000273550,9606.ENSP00000287097,…	FUCA2,TIMP1,CTSH,PSMA2,YKT6,CTSC,CTSD,BST2,RAB11FIP5,GNS,PSMB7,PSMB1,TIMP2,PSMD3,GALNS,PSMA5,C1orf35,FTH1,CD109,VAMP2,RAP2B,AP2A2,RAB12,RHOG,SLPI,VAT1,GM2A,AGPAT2,PPIE,FTL,CKAP4,PRDX4,B4GALT1,PRCP,NIT2,PSAP,MGST1,PSMD14,AP1M1,CD44,CHID1,PSMD6,TMEM167A,HMHA1,ADAM8,RAB31,DNAJC3,RAB18
GO Process	GO:0006368	Transcription elongation from rna polymerase ii promoter	13	74	0.81	5.33e-05	9606.ENSP00000256443,9606.ENSP00000256897,9606.ENSP00000259895,9606.ENSP00000261245,9606.ENSP00000265963,9606.ENSP00000272645,9606.ENSP00000285398,9606.ENSP00000299601,9606.ENSP00000362361,9606.ENSP00000375809,9606.ENSP00000386759,9606.ENSP00000415536,9606.ENSP00000478877	CDK7,CCNH,GTF2H4,MNAT1,GTF2H1,POLR2D,ERCC3,LEO1,CDK9,ERCC2,SETD2,POLR2H,ADRM1
GO Process	GO:0033108	Mitochondrial respiratory chain complex assembly	15	102	0.73	5.41e-05	9606.ENSP00000258975,9606.ENSP00000296597,9606.ENSP00000306887,9606.ENSP00000312618,9606.ENSP00000351737,9606.ENSP00000354813,9606.ENSP00000363506,9606.ENSP00000368688,9606.ENSP00000369176,9606.ENSP00000379218,9606.ENSP00000403910,9606.ENSP00000418803,9606.ENSP00000418842,9606.ENSP00000425261,9606.ENSP00000427407	TACO1,NDUFAF2,TMEM126A,ACAD9,TMEM126B,MT-ND5,UQCC1,LYRM7,NDUFB6,COA1,ATP5SL,TIMMDC1,NDUFA6,COX18,SMIM20
GO Process	GO:1902750	Negative regulation of cell cycle g2/m phase transition	15	104	0.73	6.69e-05	9606.ENSP00000215071,9606.ENSP00000223321,9606.ENSP00000259457,9606.ENSP00000261479,9606.ENSP00000262193,9606.ENSP00000264639,9606.ENSP00000270586,9606.ENSP00000271308,9606.ENSP00000300093,9606.ENSP00000359910,9606.ENSP00000362334,9606.ENSP00000386541,9606.ENSP00000414359,9606.ENSP00000418695,9606.ENSP00000483688	PSMD8,PSMA2,PSMB7,PSMA6,PSMB1,PSMD3,PSMB6,PSMA5,PLK1,PSMA7,PSMB2,PSMD14,PSMA1,PSMD6,PSMB3
GO Process	GO:0045321	Leukocyte activation	53	929	0.32	7.5e-05	9606.ENSP00000002165,9606.ENSP00000220166,9606.ENSP00000223321,9606.ENSP00000227266,9606.ENSP00000231790,9606.ENSP00000236671,9606.ENSP00000252593,9606.ENSP00000258145,9606.ENSP00000259324,9606.ENSP00000259457,9606.ENSP00000262193,9606.ENSP00000262768,9606.ENSP00000264639,9606.ENSP00000268695,9606.ENSP00000271308,9606.ENSP00000272139,9606.ENSP00000273550,9606.ENSP00000305422,9606.ENSP00000306124,…	FUCA2,CTSH,PSMA2,CTSC,MLH1,CTSD,BST2,GNS,LRRC8A,PSMB7,PSMB1,TIMP2,PSMD3,GALNS,PSMA5,C1orf35,FTH1,CEBPB,PRKCE,ATAD5,VAMP2,RAP2B,AKAP17A,AP2A2,ATP11C,RHOG,SLPI,VAT1,GM2A,ULBP3,AGPAT2,PPIE,FTL,CKAP4,PRDX4,B4GALT1,PRCP,NIT2,PSAP,MGST1,PSMD14,AP1M1,VPRBP,CD44,PSMD6,NEDD4,HMHA1,PHB2,ADAM8,RAB31,DNAJC3,RAB18,PHB
GO Process	GO:0006363	Termination of rna polymerase i transcription	9	31	1.03	8.74e-05	9606.ENSP00000256443,9606.ENSP00000256897,9606.ENSP00000259895,9606.ENSP00000261245,9606.ENSP00000265963,9606.ENSP00000285398,9606.ENSP00000349541,9606.ENSP00000375809,9606.ENSP00000415536	CDK7,CCNH,GTF2H4,MNAT1,GTF2H1,ERCC3,PTRF,ERCC2,POLR2H
GO Process	GO:0009894	Regulation of catabolic process	57	1038	0.31	8.74e-05	9606.ENSP00000215071,9606.ENSP00000216117,9606.ENSP00000217182,9606.ENSP00000218388,9606.ENSP00000223321,9606.ENSP00000227266,9606.ENSP00000242351,9606.ENSP00000259457,9606.ENSP00000261479,9606.ENSP00000261601,9606.ENSP00000262187,9606.ENSP00000262193,9606.ENSP00000262768,9606.ENSP00000263816,9606.ENSP00000264639,9606.ENSP00000265333,9606.ENSP00000266712,9606.ENSP00000270586,9606.ENSP00000271308,…	PSMD8,HMOX1,EEF1A2,TIMP1,PSMA2,CTSC,ZC3HAV1,PSMB7,PSMA6,USP14,RHEB,PSMB1,TIMP2,LRP2,PSMD3,VDAC1,TMTC3,PSMB6,PSMA5,CISD2,PRKAG2,HMGCR,PLK1,PRKCE,PAM16,GSK3B,RNF40,RBM10,RAB12,ATP2B4,TOMM7,RAB3GAP2,BSCL2,IFI16,BAG2,PSMA7,ZMPSTE24,PSMB2,OGT,PSAP,POM121,NEDD4L,MTMR3,PSMD14,ERN1,FBP1,TRIM32,RAB3GAP1,PSMA1,PSMD6,NEDD4,PHB2,ADAM8,RAD23A,SNRNP70,PHB,PSMB3
GO Process	GO:0010972	Negative regulation of g2/m transition of mitotic cell cycle	14	92	0.75	8.74e-05	9606.ENSP00000215071,9606.ENSP00000223321,9606.ENSP00000259457,9606.ENSP00000261479,9606.ENSP00000262193,9606.ENSP00000264639,9606.ENSP00000270586,9606.ENSP00000271308,9606.ENSP00000359910,9606.ENSP00000362334,9606.ENSP00000386541,9606.ENSP00000414359,9606.ENSP00000418695,9606.ENSP00000483688	PSMD8,PSMA2,PSMB7,PSMA6,PSMB1,PSMD3,PSMB6,PSMA5,PSMA7,PSMB2,PSMD14,PSMA1,PSMD6,PSMB3
GO Process	GO:0071705	Nitrogen compound transport	85	1823	0.24	0.00011	9606.ENSP00000223369,9606.ENSP00000233242,9606.ENSP00000243662,9606.ENSP00000244020,9606.ENSP00000247225,9606.ENSP00000252100,9606.ENSP00000253577,9606.ENSP00000257245,9606.ENSP00000258098,9606.ENSP00000259324,9606.ENSP00000261667,9606.ENSP00000263270,9606.ENSP00000263816,9606.ENSP00000270538,9606.ENSP00000272233,9606.ENSP00000272645,9606.ENSP00000274000,9606.ENSP00000275300,9606.ENSP00000280612,…	YKT6,APOB,RAB38,SRSF6,SGPP1,TMCO6,ABCB7,TIMM10,RAB11FIP5,LRRC8A,KPNA3,AP2S1,LRP2,TIMM44,RHOB,POLR2D,AP1AR,SLC22A3,SLC7A11,PDIA4,PRKCI,COG5,SEC61A2,VAMP5,U2AF2,SRP68,AP1G2,VAMP2,PAM16,GLS,BID,DHRS4,AP2A2,SRPR,RAB12,LRRC8D,SRP72,PTRF,CHM,TOMM7,RAB3GAP2,MYO1C,TFRC,QKI,RAB4A,MRPL18,TIMM17A,RAB32,AHCYL1,SRSF11,SRSF4,FLOT1,SLC3A2,VLDLR,ZDHHC20,BET1L,STEAP3,MON2,SIL1,PSAP,POM121,TIMM17B,SLC7A7,PREPL,KDE…
GO Process	GO:0002218	Activation of innate immune response	17	142	0.65	0.00012	9606.ENSP00000215071,9606.ENSP00000223321,9606.ENSP00000256078,9606.ENSP00000259457,9606.ENSP00000261479,9606.ENSP00000262193,9606.ENSP00000264639,9606.ENSP00000270586,9606.ENSP00000271308,9606.ENSP00000357113,9606.ENSP00000359910,9606.ENSP00000362334,9606.ENSP00000386541,9606.ENSP00000407586,9606.ENSP00000414359,9606.ENSP00000418695,9606.ENSP00000483688	PSMD8,PSMA2,KRAS,PSMB7,PSMA6,PSMB1,PSMD3,PSMB6,PSMA5,IFI16,PSMA7,PSMB2,PSMD14,HRAS,PSMA1,PSMD6,PSMB3
GO Process	GO:0006289	Nucleotide-excision repair	15	111	0.7	0.00013	9606.ENSP00000256443,9606.ENSP00000256897,9606.ENSP00000259895,9606.ENSP00000261245,9606.ENSP00000265963,9606.ENSP00000272645,9606.ENSP00000285398,9606.ENSP00000322570,9606.ENSP00000351137,9606.ENSP00000361918,9606.ENSP00000362710,9606.ENSP00000375809,9606.ENSP00000415536,9606.ENSP00000422907,9606.ENSP00000467024	CDK7,CCNH,GTF2H4,MNAT1,GTF2H1,POLR2D,ERCC3,POLE,XAB2,PPIE,COPS7B,ERCC2,POLR2H,GTF2H2C,RAD23A
GO Process	GO:0006370	7-methylguanosine mRNA capping	9	33	1	0.00013	9606.ENSP00000256443,9606.ENSP00000256897,9606.ENSP00000259895,9606.ENSP00000261245,9606.ENSP00000265963,9606.ENSP00000272645,9606.ENSP00000285398,9606.ENSP00000375809,9606.ENSP00000415536	CDK7,CCNH,GTF2H4,MNAT1,GTF2H1,POLR2D,ERCC3,ERCC2,POLR2H
GO Process	GO:0070498	interleukin-1-mediated signaling pathway	14	96	0.73	0.00013	9606.ENSP00000215071,9606.ENSP00000223321,9606.ENSP00000259457,9606.ENSP00000261479,9606.ENSP00000262193,9606.ENSP00000264639,9606.ENSP00000270586,9606.ENSP00000271308,9606.ENSP00000359910,9606.ENSP00000362334,9606.ENSP00000386541,9606.ENSP00000414359,9606.ENSP00000418695,9606.ENSP00000483688	PSMD8,PSMA2,PSMB7,PSMA6,PSMB1,PSMD3,PSMB6,PSMA5,PSMA7,PSMB2,PSMD14,PSMA1,PSMD6,PSMB3
GO Process	GO:0018130	Heterocycle biosynthetic process	57	1061	0.3	0.00016	9606.ENSP00000016171,9606.ENSP00000215829,9606.ENSP00000217109,9606.ENSP00000228347,9606.ENSP00000248643,9606.ENSP00000252818,9606.ENSP00000256443,9606.ENSP00000256897,9606.ENSP00000259895,9606.ENSP00000261245,9606.ENSP00000262043,9606.ENSP00000264555,9606.ENSP00000265838,9606.ENSP00000265963,9606.ENSP00000266735,9606.ENSP00000272645,9606.ENSP00000285398,9606.ENSP00000285814,9606.ENSP00000287878,…	COX15,SNRPD3,CSTF1,POLR3B,MTERF1,JUND,CDK7,CCNH,GTF2H4,MNAT1,PHF3,PHRF1,ACAT1,GTF2H1,SNRPF,POLR2D,ERCC3,NIFK,PRKAG2,LEO1,NUDT9,ATP5I,CSTF3,POLE,MRPL12,PYCR2,AK2,PTRF,XAB2,TFB2M,APOA1BP,OAT,ME1,SCD,CDK9,NFS1,FXN,POLR3F,ISG15,PIR,WRNIP1,CDX2,FECH,ERCC2,RPRD1A,SETD2,ATP5J,PPT1,SNRPE,POLR2H,RXRA,PCBD2,GTF2H2C,POLRMT,ADRM1,PHB,NR2C2
GO Process	GO:2000027	Regulation of animal organ morphogenesis	23	257	0.52	0.00017	9606.ENSP00000215071,9606.ENSP00000223321,9606.ENSP00000244020,9606.ENSP00000259457,9606.ENSP00000261479,9606.ENSP00000262193,9606.ENSP00000263270,9606.ENSP00000264639,9606.ENSP00000265361,9606.ENSP00000270586,9606.ENSP00000271308,9606.ENSP00000327694,9606.ENSP00000347672,9606.ENSP00000359910,9606.ENSP00000360120,9606.ENSP00000362334,9606.ENSP00000386541,9606.ENSP00000414359,9606.ENSP00000418695,…	PSMD8,PSMA2,SRSF6,PSMB7,PSMA6,PSMB1,AP2S1,PSMD3,SEMA3C,PSMB6,PSMA5,AP2A2,VANGL1,PSMA7,ROR1,PSMB2,PSMD14,PSMA1,PSMD6,RXRA,PHB2,AP2B1,PSMB3
GO Process	GO:0001775	Cell activation	57	1075	0.29	0.00022	9606.ENSP00000002165,9606.ENSP00000218388,9606.ENSP00000220166,9606.ENSP00000223321,9606.ENSP00000227266,9606.ENSP00000231790,9606.ENSP00000236671,9606.ENSP00000252593,9606.ENSP00000258145,9606.ENSP00000259324,9606.ENSP00000259457,9606.ENSP00000262193,9606.ENSP00000262768,9606.ENSP00000262958,9606.ENSP00000264639,9606.ENSP00000268695,9606.ENSP00000271308,9606.ENSP00000272139,9606.ENSP00000273550,…	FUCA2,TIMP1,CTSH,PSMA2,CTSC,MLH1,CTSD,BST2,GNS,LRRC8A,PSMB7,PSMB1,TIMP2,GNA15,PSMD3,GALNS,PSMA5,C1orf35,FTH1,SLC7A11,C1GALT1C1,CEBPB,PRKCE,ATAD5,VAMP2,RAP2B,AKAP17A,AP2A2,ATP11C,RHOG,SLPI,VAT1,GM2A,ULBP3,AGPAT2,PPIE,FTL,CKAP4,PRDX4,B4GALT1,PRCP,NIT2,PSAP,MGST1,PSMD14,AP1M1,VPRBP,CD44,PSMD6,NEDD4,HMHA1,PHB2,ADAM8,RAB31,DNAJC3,RAB18,PHB
GO Process	GO:0006361	Transcription initiation from rna polymerase i promoter	9	37	0.95	0.00027	9606.ENSP00000256443,9606.ENSP00000256897,9606.ENSP00000259895,9606.ENSP00000261245,9606.ENSP00000265963,9606.ENSP00000285398,9606.ENSP00000349541,9606.ENSP00000375809,9606.ENSP00000415536	CDK7,CCNH,GTF2H4,MNAT1,GTF2H1,ERCC3,PTRF,ERCC2,POLR2H
GO Process	GO:2000736	Regulation of stem cell differentiation	15	119	0.67	0.00027	9606.ENSP00000215071,9606.ENSP00000223321,9606.ENSP00000259457,9606.ENSP00000261479,9606.ENSP00000262193,9606.ENSP00000264639,9606.ENSP00000265361,9606.ENSP00000270586,9606.ENSP00000271308,9606.ENSP00000359910,9606.ENSP00000362334,9606.ENSP00000386541,9606.ENSP00000414359,9606.ENSP00000418695,9606.ENSP00000483688	PSMD8,PSMA2,PSMB7,PSMA6,PSMB1,PSMD3,SEMA3C,PSMB6,PSMA5,PSMA7,PSMB2,PSMD14,PSMA1,PSMD6,PSMB3
GO Process	GO:0031329	Regulation of cellular catabolic process	49	875	0.32	0.00029	9606.ENSP00000215071,9606.ENSP00000216117,9606.ENSP00000217182,9606.ENSP00000218388,9606.ENSP00000223321,9606.ENSP00000227266,9606.ENSP00000242351,9606.ENSP00000259457,9606.ENSP00000261479,9606.ENSP00000261601,9606.ENSP00000262187,9606.ENSP00000262193,9606.ENSP00000262768,9606.ENSP00000263816,9606.ENSP00000264639,9606.ENSP00000265333,9606.ENSP00000266712,9606.ENSP00000270586,9606.ENSP00000271308,…	PSMD8,HMOX1,EEF1A2,TIMP1,PSMA2,CTSC,ZC3HAV1,PSMB7,PSMA6,USP14,RHEB,PSMB1,TIMP2,LRP2,PSMD3,VDAC1,TMTC3,PSMB6,PSMA5,CISD2,PRKAG2,PLK1,PAM16,GSK3B,RNF40,RBM10,RAB12,ATP2B4,TOMM7,RAB3GAP2,IFI16,BAG2,PSMA7,ZMPSTE24,PSMB2,OGT,PSAP,MTMR3,PSMD14,ERN1,RAB3GAP1,PSMA1,PSMD6,NEDD4,PHB2,ADAM8,RAD23A,SNRNP70,PSMB3
GO Process	GO:0045089	Positive regulation of innate immune response	20	208	0.55	0.00029	9606.ENSP00000215071,9606.ENSP00000223321,9606.ENSP00000228347,9606.ENSP00000256078,9606.ENSP00000259457,9606.ENSP00000261479,9606.ENSP00000262193,9606.ENSP00000264639,9606.ENSP00000270586,9606.ENSP00000271308,9606.ENSP00000357113,9606.ENSP00000359910,9606.ENSP00000362334,9606.ENSP00000366828,9606.ENSP00000386541,9606.ENSP00000407586,9606.ENSP00000414359,9606.ENSP00000418695,9606.ENSP00000453302,…	PSMD8,PSMA2,POLR3B,KRAS,PSMB7,PSMA6,PSMB1,PSMD3,PSMB6,PSMA5,IFI16,PSMA7,PSMB2,POLR3F,PSMD14,HRAS,PSMA1,PSMD6,ADAM8,PSMB3
GO Process	GO:0006283	Transcription-coupled nucleotide-excision repair	12	75	0.77	0.0003	9606.ENSP00000256443,9606.ENSP00000256897,9606.ENSP00000259895,9606.ENSP00000261245,9606.ENSP00000265963,9606.ENSP00000272645,9606.ENSP00000285398,9606.ENSP00000351137,9606.ENSP00000361918,9606.ENSP00000362710,9606.ENSP00000375809,9606.ENSP00000415536	CDK7,CCNH,GTF2H4,MNAT1,GTF2H1,POLR2D,ERCC3,XAB2,PPIE,COPS7B,ERCC2,POLR2H
GO Process	GO:0006464	Cellular protein modification process	124	3063	0.17	0.0003	9606.ENSP00000002165,9606.ENSP00000003302,9606.ENSP00000054950,9606.ENSP00000215071,9606.ENSP00000215829,9606.ENSP00000218388,9606.ENSP00000220166,9606.ENSP00000222399,9606.ENSP00000223321,9606.ENSP00000233242,9606.ENSP00000242351,9606.ENSP00000243662,9606.ENSP00000247665,9606.ENSP00000256078,9606.ENSP00000256443,9606.ENSP00000256897,9606.ENSP00000258341,9606.ENSP00000259253,9606.ENSP00000259324,…	FUCA2,USP28,RCN1,PSMD8,SNRPD3,TIMP1,CTSH,LAMB1,PSMA2,APOB,ZC3HAV1,RAB38,PHPT1,KRAS,CDK7,CCNH,LAMC1,UGGT1,LRRC8A,PSMB7,GTF2H4,TMEM5,PSMA6,USP14,BFAR,PSMB1,PSMD3,PCNP,GTF2H1,TMTC3,PSMB6,PSMA5,SDE2,USP12,ERCC3,PRKAG2,CTBP1,FGF19,TGFA,PRKCI,MTMR14,LEO1,PLK1,C1GALT1C1,PRKCE,IRF2BP1,CYCS,HLTF,XXYLT1,ASPHD1,PIBF1,RABGGTB,GSK3B,RNF40,HCCS,MINA,MTA1,LRRC8D,PPP4R2,PTPRS,CHM,ZC3HC1,WDR5,GALNT2,EXTL2,PSMA7,R…
GO Process	GO:0071702	Organic substance transport	95	2173	0.21	0.0003	9606.ENSP00000178638,9606.ENSP00000223369,9606.ENSP00000233242,9606.ENSP00000243662,9606.ENSP00000244020,9606.ENSP00000247225,9606.ENSP00000252100,9606.ENSP00000253577,9606.ENSP00000257245,9606.ENSP00000258098,9606.ENSP00000259324,9606.ENSP00000261667,9606.ENSP00000263270,9606.ENSP00000263816,9606.ENSP00000270538,9606.ENSP00000272233,9606.ENSP00000272645,9606.ENSP00000274000,9606.ENSP00000275300,…	CA12,YKT6,APOB,RAB38,SRSF6,SGPP1,TMCO6,ABCB7,TIMM10,RAB11FIP5,LRRC8A,KPNA3,AP2S1,LRP2,TIMM44,RHOB,POLR2D,AP1AR,SLC22A3,SLC7A11,ABCC3,CA2,PDIA4,PRKAG2,PRKCI,COG5,SEC61A2,VAMP5,U2AF2,SRP68,AP1G2,VAMP2,PAM16,GLS,BID,DHRS4,AP2A2,SRPR,RAB12,ATP11C,LRRC8D,SRP72,SLC37A1,PTRF,GM2A,CHM,TOMM7,RAB3GAP2,MYO1C,TFRC,QKI,RAB4A,MRPL18,TIMM17A,RAB32,AHCYL1,SRSF11,SRSF4,FLOT1,SLC3A2,VLDLR,ZDHHC20,BET1L,STEAP3,MON2…
GO Process	GO:0044249	Cellular biosynthetic process	109	2611	0.19	0.00038	9606.ENSP00000016171,9606.ENSP00000215829,9606.ENSP00000217109,9606.ENSP00000217182,9606.ENSP00000228347,9606.ENSP00000233242,9606.ENSP00000247225,9606.ENSP00000248643,9606.ENSP00000252818,9606.ENSP00000256443,9606.ENSP00000256897,9606.ENSP00000258105,9606.ENSP00000259253,9606.ENSP00000259895,9606.ENSP00000261234,9606.ENSP00000261245,9606.ENSP00000262043,9606.ENSP00000264555,9606.ENSP00000265081,…	COX15,SNRPD3,CSTF1,EEF1A2,POLR3B,APOB,SGPP1,MTERF1,JUND,CDK7,CCNH,MRPL53,UGGT1,GTF2H4,TMEM5,MNAT1,PHF3,PHRF1,MSH3,ACAT1,GTF2H1,TMTC3,LUM,SNRPF,SDE2,POLR2D,FADS2,ERCC3,NIFK,PRKAG2,HMGCR,PCYT1A,MTMR14,LEO1,NUDT9,C1GALT1C1,ATP5I,XXYLT1,ATAD5,MRPL1,CSTF3,GLS,NQO1,YARS2,POLE,MRPL40,ADI1,MRPL12,PYCR2,ALDH3A2,GPX4,AK2,PTRF,XAB2,MRPL21,QKI,TFB2M,GALNT2,RAB4A,MRPL18,APOA1BP,OAT,ME1,EXTL2,SCD,TMEM189,AGPAT…
GO Process	GO:0045333	Cellular respiration	17	158	0.6	0.00039	9606.ENSP00000016171,9606.ENSP00000217901,9606.ENSP00000296597,9606.ENSP00000307786,9606.ENSP00000318822,9606.ENSP00000321070,9606.ENSP00000342056,9606.ENSP00000346173,9606.ENSP00000354813,9606.ENSP00000357973,9606.ENSP00000366482,9606.ENSP00000368688,9606.ENSP00000369176,9606.ENSP00000370223,9606.ENSP00000418842,9606.ENSP00000452762,9606.ENSP00000478931	COX15,IDH3G,NDUFAF2,CYCS,BID,ME2,CS,ETFB,MT-ND5,LACE1,FXN,LYRM7,NDUFB6,IDH3B,NDUFA6,ETFA,AIFM2
GO Process	GO:0043412	Macromolecule modification	130	3277	0.17	0.00043	9606.ENSP00000002165,9606.ENSP00000003302,9606.ENSP00000054950,9606.ENSP00000168216,9606.ENSP00000215071,9606.ENSP00000215829,9606.ENSP00000218388,9606.ENSP00000220166,9606.ENSP00000222399,9606.ENSP00000223321,9606.ENSP00000233242,9606.ENSP00000242351,9606.ENSP00000243662,9606.ENSP00000247665,9606.ENSP00000256078,9606.ENSP00000256443,9606.ENSP00000256897,9606.ENSP00000258341,9606.ENSP00000259253,…	FUCA2,USP28,RCN1,HSD17B10,PSMD8,SNRPD3,TIMP1,CTSH,LAMB1,PSMA2,APOB,ZC3HAV1,RAB38,PHPT1,KRAS,CDK7,CCNH,LAMC1,UGGT1,LRRC8A,PSMB7,GTF2H4,TMEM5,PSMA6,USP14,BFAR,PSMB1,MOV10L1,PSMD3,PCNP,GTF2H1,TMTC3,PSMB6,PSMA5,SDE2,USP12,ERCC3,PRKAG2,CTBP1,FGF19,TGFA,PRKCI,MTMR14,LEO1,PLK1,C1GALT1C1,PRKCE,IRF2BP1,CYCS,HLTF,XXYLT1,ASPHD1,PIBF1,RABGGTB,GSK3B,RNF40,HCCS,MINA,MTA1,LRRC8D,PPP4R2,PTPRS,CHM,ZC3HC1,WTAP,WDR…
GO Process	GO:0006351	Transcription, dna-templated	36	567	0.37	0.00046	9606.ENSP00000215829,9606.ENSP00000217109,9606.ENSP00000228347,9606.ENSP00000248643,9606.ENSP00000252818,9606.ENSP00000256443,9606.ENSP00000256897,9606.ENSP00000259895,9606.ENSP00000261245,9606.ENSP00000262043,9606.ENSP00000264555,9606.ENSP00000265963,9606.ENSP00000266735,9606.ENSP00000272645,9606.ENSP00000285398,9606.ENSP00000285814,9606.ENSP00000299601,9606.ENSP00000315791,9606.ENSP00000333837,…	SNRPD3,CSTF1,POLR3B,MTERF1,JUND,CDK7,CCNH,GTF2H4,MNAT1,PHF3,PHRF1,GTF2H1,SNRPF,POLR2D,ERCC3,NIFK,LEO1,CSTF3,MRPL12,PTRF,XAB2,TFB2M,CDK9,POLR3F,PIR,CDX2,ERCC2,RPRD1A,SETD2,SNRPE,POLR2H,RXRA,GTF2H2C,POLRMT,ADRM1,NR2C2
GO Process	GO:0006091	Generation of precursor metabolites and energy	29	405	0.42	0.00047	9606.ENSP00000016171,9606.ENSP00000217901,9606.ENSP00000265838,9606.ENSP00000287878,9606.ENSP00000296597,9606.ENSP00000306003,9606.ENSP00000307786,9606.ENSP00000318822,9606.ENSP00000321070,9606.ENSP00000324806,9606.ENSP00000342056,9606.ENSP00000346173,9606.ENSP00000346643,9606.ENSP00000354813,9606.ENSP00000356410,9606.ENSP00000357973,9606.ENSP00000358719,9606.ENSP00000366482,9606.ENSP00000368688,…	COX15,IDH3G,ACAT1,PRKAG2,NDUFAF2,ATP5I,CYCS,BID,ME2,GSK3B,CS,ETFB,HKDC1,MT-ND5,GLRX2,LACE1,ME1,FXN,LYRM7,NDUFB6,IDH3B,FECH,ATP5J,HK1,CROT,NDUFA6,ETFA,H6PD,AIFM2
GO Process	GO:0045184	Establishment of protein localization	73	1564	0.24	0.00058	9606.ENSP00000223369,9606.ENSP00000233242,9606.ENSP00000243662,9606.ENSP00000244020,9606.ENSP00000252100,9606.ENSP00000257245,9606.ENSP00000258098,9606.ENSP00000261667,9606.ENSP00000263270,9606.ENSP00000263816,9606.ENSP00000270538,9606.ENSP00000272233,9606.ENSP00000272645,9606.ENSP00000274000,9606.ENSP00000286091,9606.ENSP00000295797,9606.ENSP00000297135,9606.ENSP00000298428,9606.ENSP00000300093,…	YKT6,APOB,RAB38,SRSF6,TMCO6,TIMM10,RAB11FIP5,KPNA3,AP2S1,LRP2,TIMM44,RHOB,POLR2D,AP1AR,PDIA4,PRKCI,COG5,SEC61A2,PLK1,VAMP5,U2AF2,SRP68,AP1G2,VAMP2,PAM16,BID,DHRS4,AP2A2,SRPR,RAB12,SRP72,PTRF,CHM,TOMM7,RAB3GAP2,MYO1C,TFRC,RAB4A,TIMM17A,RAB32,AHCYL1,SRSF11,SRSF4,VLDLR,ZDHHC20,BET1L,STEAP3,MON2,SIL1,PSAP,POM121,TIMM17B,PREPL,KDELR3,RAB1A,AP1M1,PPT1,HK1,ZDHHC17,RAB3GAP1,CROT,TMEM167A,NEDD4,SRP19,COX1…
GO Process	GO:0006362	Transcription elongation from rna polymerase i promoter	8	31	0.98	0.00061	9606.ENSP00000256443,9606.ENSP00000256897,9606.ENSP00000259895,9606.ENSP00000261245,9606.ENSP00000265963,9606.ENSP00000285398,9606.ENSP00000375809,9606.ENSP00000415536	CDK7,CCNH,GTF2H4,MNAT1,GTF2H1,ERCC3,ERCC2,POLR2H
GO Process	GO:0006508	Proteolysis	62	1256	0.26	0.00061	9606.ENSP00000003302,9606.ENSP00000215071,9606.ENSP00000220166,9606.ENSP00000223321,9606.ENSP00000227266,9606.ENSP00000236671,9606.ENSP00000259253,9606.ENSP00000259457,9606.ENSP00000261479,9606.ENSP00000261601,9606.ENSP00000261658,9606.ENSP00000262193,9606.ENSP00000262288,9606.ENSP00000264065,9606.ENSP00000264639,9606.ENSP00000265260,9606.ENSP00000266069,9606.ENSP00000270586,9606.ENSP00000271308,…	USP28,PSMD8,CTSH,PSMA2,CTSC,CTSD,UGGT1,PSMB7,PSMA6,USP14,BFAR,PSMB1,SCPEP1,DNAJC10,PSMD3,PCNP,GID8,PSMB6,PSMA5,SDE2,UBXN4,USP12,TPP1,PLK1,PDIA3,KCTD5,RNF40,OVCH1,MTA1,IFI16,BUB3,PSMA7,ZMPSTE24,PSMB2,COPS7B,OGT,FXN,CLN5,ISG15,MBTPS2,USP3,RNF20,PRCP,PLAA,NEDD4L,PSMD14,PREPL,CPVL,PERP,ATP5SL,TRIM32,PSMA1,NSFL1C,PSMD6,NEDD4,DAG1,ADAM8,RAD23A,DNAJC3,ADRM1,C18orf25,PSMB3
GO Process	GO:0022603	Regulation of anatomical structure morphogenesis	56	1095	0.28	0.00066	9606.ENSP00000215071,9606.ENSP00000216117,9606.ENSP00000220166,9606.ENSP00000223321,9606.ENSP00000244020,9606.ENSP00000249071,9606.ENSP00000259457,9606.ENSP00000261479,9606.ENSP00000262193,9606.ENSP00000262947,9606.ENSP00000263270,9606.ENSP00000264639,9606.ENSP00000265361,9606.ENSP00000270586,9606.ENSP00000271308,9606.ENSP00000272233,9606.ENSP00000274000,9606.ENSP00000288670,9606.ENSP00000292385,…	PSMD8,HMOX1,CTSH,PSMA2,SRSF6,RAC2,PSMB7,PSMA6,PSMB1,C19orf10,AP2S1,PSMD3,SEMA3C,PSMB6,PSMA5,RHOB,AP1AR,FMNL2,DBN1,ITGA5,SEMA4C,GSK3B,AP2A2,RHOG,EPB41,VANGL1,VAT1,PTPRS,ATP2B4,TFRC,THBS2,PLXNA2,APOA1BP,PSMA7,ROR1,ZMPSTE24,PSMB2,EPHB2,FLOT1,CDX2,PLAA,MBP,NEDD4L,PSMD14,HTATIP2,SEMA4B,CD44,EPN1,PSMA1,PSMD6,RXRA,NEDD4,PHB2,DAG1,AP2B1,PSMB3
GO Process	GO:0038095	Fc-epsilon receptor signaling pathway	14	115	0.65	0.00071	9606.ENSP00000215071,9606.ENSP00000223321,9606.ENSP00000259457,9606.ENSP00000261479,9606.ENSP00000262193,9606.ENSP00000264639,9606.ENSP00000270586,9606.ENSP00000271308,9606.ENSP00000359910,9606.ENSP00000362334,9606.ENSP00000386541,9606.ENSP00000414359,9606.ENSP00000418695,9606.ENSP00000483688	PSMD8,PSMA2,PSMB7,PSMA6,PSMB1,PSMD3,PSMB6,PSMA5,PSMA7,PSMB2,PSMD14,PSMA1,PSMD6,PSMB3
GO Process	GO:0006950	Response to stress	135	3485	0.16	0.0008	9606.ENSP00000003302,9606.ENSP00000160827,9606.ENSP00000215071,9606.ENSP00000216117,9606.ENSP00000216968,9606.ENSP00000218388,9606.ENSP00000223321,9606.ENSP00000228347,9606.ENSP00000231668,9606.ENSP00000231790,9606.ENSP00000242351,9606.ENSP00000252593,9606.ENSP00000256078,9606.ENSP00000256443,9606.ENSP00000256897,9606.ENSP00000259253,9606.ENSP00000259324,9606.ENSP00000259457,9606.ENSP00000259895,…	USP28,KIF22,PSMD8,HMOX1,PROCR,TIMP1,PSMA2,POLR3B,BNIP1,MLH1,ZC3HAV1,BST2,KRAS,CDK7,CCNH,UGGT1,LRRC8A,PSMB7,GTF2H4,MNAT1,PSMA6,USP14,PSMB1,C19orf10,GNA15,CAPZA1,DNAJC10,PSMD3,MSH3,VDAC1,ACAT1,GTF2H1,TMTC3,PSMB6,PSMA5,RHOB,UBXN4,POLR2D,SLC7A11,CA2,ERCC3,PDIA4,PRKAG2,ITGA5,CLPB,TPP1,PLK1,PDIA3,C1GALT1C1,CEBPB,PRKCE,CYCS,ATAD5,CD46,BID,RAP2B,NQO1,DCBLD2,POLE,PDIA5,GSK3B,SRPR,RAB12,MTA1,CBX3,LIPA,LRRC…
GO Process	GO:0042886	Amide transport	72	1553	0.23	0.0008	9606.ENSP00000223369,9606.ENSP00000233242,9606.ENSP00000243662,9606.ENSP00000244020,9606.ENSP00000247225,9606.ENSP00000252100,9606.ENSP00000257245,9606.ENSP00000258098,9606.ENSP00000261667,9606.ENSP00000263270,9606.ENSP00000263816,9606.ENSP00000270538,9606.ENSP00000272233,9606.ENSP00000272645,9606.ENSP00000274000,9606.ENSP00000280612,9606.ENSP00000286091,9606.ENSP00000295797,9606.ENSP00000297135,…	YKT6,APOB,RAB38,SRSF6,SGPP1,TMCO6,TIMM10,RAB11FIP5,KPNA3,AP2S1,LRP2,TIMM44,RHOB,POLR2D,AP1AR,SLC7A11,PDIA4,PRKCI,COG5,SEC61A2,VAMP5,U2AF2,SRP68,AP1G2,VAMP2,PAM16,BID,DHRS4,AP2A2,SRPR,RAB12,SRP72,PTRF,CHM,TOMM7,RAB3GAP2,MYO1C,TFRC,RAB4A,TIMM17A,RAB32,AHCYL1,SRSF11,SRSF4,VLDLR,ZDHHC20,BET1L,STEAP3,MON2,SIL1,PSAP,POM121,TIMM17B,PREPL,KDELR3,RAB1A,AP1M1,SLC14A1,PPT1,ZDHHC17,CROT,TMEM167A,NEDD4,SRP19,…
GO Process	GO:0002833	Positive regulation of response to biotic stimulus	21	247	0.5	0.00084	9606.ENSP00000215071,9606.ENSP00000223321,9606.ENSP00000228347,9606.ENSP00000242351,9606.ENSP00000256078,9606.ENSP00000259457,9606.ENSP00000261479,9606.ENSP00000262193,9606.ENSP00000264639,9606.ENSP00000270586,9606.ENSP00000271308,9606.ENSP00000357113,9606.ENSP00000359910,9606.ENSP00000362334,9606.ENSP00000366828,9606.ENSP00000386541,9606.ENSP00000407586,9606.ENSP00000414359,9606.ENSP00000418695,…	PSMD8,PSMA2,POLR3B,ZC3HAV1,KRAS,PSMB7,PSMA6,PSMB1,PSMD3,PSMB6,PSMA5,IFI16,PSMA7,PSMB2,POLR3F,PSMD14,HRAS,PSMA1,PSMD6,ADAM8,PSMB3
GO Process	GO:0071456	Cellular response to hypoxia	18	189	0.55	0.00088	9606.ENSP00000215071,9606.ENSP00000216117,9606.ENSP00000223321,9606.ENSP00000259457,9606.ENSP00000261479,9606.ENSP00000262193,9606.ENSP00000264639,9606.ENSP00000270586,9606.ENSP00000271308,9606.ENSP00000306124,9606.ENSP00000359910,9606.ENSP00000362334,9606.ENSP00000386541,9606.ENSP00000414359,9606.ENSP00000418695,9606.ENSP00000441875,9606.ENSP00000453302,9606.ENSP00000483688	PSMD8,HMOX1,PSMA2,PSMB7,PSMA6,PSMB1,PSMD3,PSMB6,PSMA5,PRKCE,PSMA7,PSMB2,PSMD14,PSMA1,PSMD6,PHB2,ADAM8,PSMB3
GO Process	GO:0044281	Small molecule metabolic process	76	1684	0.22	0.0011	9606.ENSP00000002165,9606.ENSP00000168216,9606.ENSP00000178638,9606.ENSP00000217901,9606.ENSP00000233242,9606.ENSP00000247225,9606.ENSP00000258145,9606.ENSP00000259253,9606.ENSP00000261386,9606.ENSP00000262288,9606.ENSP00000263816,9606.ENSP00000265333,9606.ENSP00000265838,9606.ENSP00000266718,9606.ENSP00000268097,9606.ENSP00000268695,9606.ENSP00000273359,9606.ENSP00000278840,9606.ENSP00000285379,…	FUCA2,HSD17B10,CA12,IDH3G,APOB,SGPP1,GNS,UGGT1,GDE1,SCPEP1,LRP2,VDAC1,ACAT1,LUM,HEXA,GALNS,ABHD10,FADS2,CA2,NAAA,PRKAG2,HMGCR,NUDT9,ATP5I,ACAD9,ALDH5A1,AHCYL2,GLS,YARS2,ME2,DHRS4,ADI1,CS,PYCR2,ALDH3A2,GPX4,ETFB,HKDC1,AK2,QKI,APOA1BP,OAT,ME1,AHCYL1,EXTL2,SCD,TMEM189,CHST3,NFS1,FBP2,ISCA1,FXN,MBTPS2,B4GALT1,IDH3B,VLDLR,PC,NIT2,PLAA,LSS,ATP5J,PPT1,CD44,HK1,FBP1,CROT,SLC35A2,RXRA,LYRM4,PCBD2,ST3GAL4,…
GO Process	GO:0015031	Protein transport	69	1486	0.23	0.0012	9606.ENSP00000223369,9606.ENSP00000233242,9606.ENSP00000243662,9606.ENSP00000244020,9606.ENSP00000252100,9606.ENSP00000257245,9606.ENSP00000258098,9606.ENSP00000261667,9606.ENSP00000263270,9606.ENSP00000263816,9606.ENSP00000270538,9606.ENSP00000272233,9606.ENSP00000272645,9606.ENSP00000274000,9606.ENSP00000286091,9606.ENSP00000295797,9606.ENSP00000297135,9606.ENSP00000298428,9606.ENSP00000305647,…	YKT6,APOB,RAB38,SRSF6,TMCO6,TIMM10,RAB11FIP5,KPNA3,AP2S1,LRP2,TIMM44,RHOB,POLR2D,AP1AR,PDIA4,PRKCI,COG5,SEC61A2,VAMP5,U2AF2,SRP68,AP1G2,VAMP2,PAM16,BID,DHRS4,AP2A2,SRPR,RAB12,SRP72,PTRF,CHM,TOMM7,RAB3GAP2,MYO1C,TFRC,RAB4A,TIMM17A,RAB32,AHCYL1,SRSF11,SRSF4,VLDLR,ZDHHC20,BET1L,STEAP3,MON2,SIL1,PSAP,POM121,TIMM17B,PREPL,KDELR3,RAB1A,AP1M1,PPT1,ZDHHC17,CROT,TMEM167A,NEDD4,SRP19,COX18,CHMP1B,PHB2,RGPD…
GO Process	GO:0015833	Peptide transport	70	1518	0.23	0.0012	9606.ENSP00000223369,9606.ENSP00000233242,9606.ENSP00000243662,9606.ENSP00000244020,9606.ENSP00000252100,9606.ENSP00000257245,9606.ENSP00000258098,9606.ENSP00000261667,9606.ENSP00000263270,9606.ENSP00000263816,9606.ENSP00000270538,9606.ENSP00000272233,9606.ENSP00000272645,9606.ENSP00000274000,9606.ENSP00000280612,9606.ENSP00000286091,9606.ENSP00000295797,9606.ENSP00000297135,9606.ENSP00000298428,…	YKT6,APOB,RAB38,SRSF6,TMCO6,TIMM10,RAB11FIP5,KPNA3,AP2S1,LRP2,TIMM44,RHOB,POLR2D,AP1AR,SLC7A11,PDIA4,PRKCI,COG5,SEC61A2,VAMP5,U2AF2,SRP68,AP1G2,VAMP2,PAM16,BID,DHRS4,AP2A2,SRPR,RAB12,SRP72,PTRF,CHM,TOMM7,RAB3GAP2,MYO1C,TFRC,RAB4A,TIMM17A,RAB32,AHCYL1,SRSF11,SRSF4,VLDLR,ZDHHC20,BET1L,STEAP3,MON2,SIL1,PSAP,POM121,TIMM17B,PREPL,KDELR3,RAB1A,AP1M1,PPT1,ZDHHC17,CROT,TMEM167A,NEDD4,SRP19,COX18,CHMP1B,P…
GO Process	GO:0019438	Aromatic compound biosynthetic process	54	1070	0.27	0.0013	9606.ENSP00000016171,9606.ENSP00000215829,9606.ENSP00000217109,9606.ENSP00000228347,9606.ENSP00000248643,9606.ENSP00000252818,9606.ENSP00000256443,9606.ENSP00000256897,9606.ENSP00000259895,9606.ENSP00000261245,9606.ENSP00000262043,9606.ENSP00000264555,9606.ENSP00000265838,9606.ENSP00000265963,9606.ENSP00000266735,9606.ENSP00000272645,9606.ENSP00000285398,9606.ENSP00000285814,9606.ENSP00000287878,…	COX15,SNRPD3,CSTF1,POLR3B,MTERF1,JUND,CDK7,CCNH,GTF2H4,MNAT1,PHF3,PHRF1,ACAT1,GTF2H1,SNRPF,POLR2D,ERCC3,NIFK,PRKAG2,LEO1,NUDT9,ATP5I,CSTF3,POLE,MRPL12,AK2,PTRF,XAB2,TFB2M,APOA1BP,ME1,SCD,CDK9,FXN,POLR3F,ISG15,PIR,WRNIP1,CDX2,FECH,ERCC2,RPRD1A,SETD2,ATP5J,PPT1,SNRPE,POLR2H,RXRA,PCBD2,GTF2H2C,POLRMT,ADRM1,PHB,NR2C2
GO Process	GO:1901362	Organic cyclic compound biosynthetic process	59	1211	0.25	0.0014	9606.ENSP00000016171,9606.ENSP00000215829,9606.ENSP00000217109,9606.ENSP00000228347,9606.ENSP00000248643,9606.ENSP00000252818,9606.ENSP00000256443,9606.ENSP00000256897,9606.ENSP00000259895,9606.ENSP00000261245,9606.ENSP00000262043,9606.ENSP00000264555,9606.ENSP00000265838,9606.ENSP00000265963,9606.ENSP00000266735,9606.ENSP00000272645,9606.ENSP00000285398,9606.ENSP00000285814,9606.ENSP00000287878,…	COX15,SNRPD3,CSTF1,POLR3B,MTERF1,JUND,CDK7,CCNH,GTF2H4,MNAT1,PHF3,PHRF1,ACAT1,GTF2H1,SNRPF,POLR2D,ERCC3,NIFK,PRKAG2,HMGCR,LEO1,NUDT9,ATP5I,CSTF3,POLE,MRPL12,PYCR2,AK2,PTRF,XAB2,TFB2M,APOA1BP,OAT,ME1,SCD,CDK9,NFS1,FXN,POLR3F,ISG15,PIR,WRNIP1,CDX2,FECH,ERCC2,LSS,RPRD1A,SETD2,ATP5J,PPT1,SNRPE,POLR2H,RXRA,PCBD2,GTF2H2C,POLRMT,ADRM1,PHB,NR2C2
GO Process	GO:1901576	Organic substance biosynthetic process	110	2734	0.17	0.0014	9606.ENSP00000016171,9606.ENSP00000215829,9606.ENSP00000217109,9606.ENSP00000217182,9606.ENSP00000228347,9606.ENSP00000233242,9606.ENSP00000247225,9606.ENSP00000248643,9606.ENSP00000252818,9606.ENSP00000256443,9606.ENSP00000256897,9606.ENSP00000258105,9606.ENSP00000259253,9606.ENSP00000259895,9606.ENSP00000261234,9606.ENSP00000261245,9606.ENSP00000262043,9606.ENSP00000264555,9606.ENSP00000265081,…	COX15,SNRPD3,CSTF1,EEF1A2,POLR3B,APOB,SGPP1,MTERF1,JUND,CDK7,CCNH,MRPL53,UGGT1,GTF2H4,TMEM5,MNAT1,PHF3,PHRF1,MSH3,ACAT1,GTF2H1,TMTC3,LUM,SNRPF,HEXA,SDE2,POLR2D,FADS2,ERCC3,NIFK,PRKAG2,HMGCR,PCYT1A,MTMR14,LEO1,NUDT9,C1GALT1C1,ATP5I,XXYLT1,ATAD5,MRPL1,CSTF3,GLS,YARS2,POLE,MRPL40,ADI1,MRPL12,PYCR2,ALDH3A2,GPX4,AK2,PTRF,XAB2,MRPL21,QKI,TFB2M,GALNT2,RAB4A,MRPL18,APOA1BP,OAT,ME1,EXTL2,SCD,TMEM189,AGPAT…
GO Process	GO:0017004	Cytochrome complex assembly	8	37	0.9	0.0016	9606.ENSP00000016171,9606.ENSP00000258975,9606.ENSP00000326579,9606.ENSP00000363506,9606.ENSP00000368688,9606.ENSP00000379218,9606.ENSP00000425261,9606.ENSP00000427407	COX15,TACO1,HCCS,UQCC1,LYRM7,COA1,COX18,SMIM20
GO Process	GO:0033209	Tumor necrosis factor-mediated signaling pathway	14	125	0.62	0.0016	9606.ENSP00000215071,9606.ENSP00000223321,9606.ENSP00000259457,9606.ENSP00000261479,9606.ENSP00000262193,9606.ENSP00000264639,9606.ENSP00000270586,9606.ENSP00000271308,9606.ENSP00000359910,9606.ENSP00000362334,9606.ENSP00000386541,9606.ENSP00000414359,9606.ENSP00000418695,9606.ENSP00000483688	PSMD8,PSMA2,PSMB7,PSMA6,PSMB1,PSMD3,PSMB6,PSMA5,PSMA7,PSMB2,PSMD14,PSMA1,PSMD6,PSMB3
GO Process	GO:0006996	Organelle organization	132	3450	0.15	0.0017	9606.ENSP00000160827,9606.ENSP00000168216,9606.ENSP00000227266,9606.ENSP00000231668,9606.ENSP00000231790,9606.ENSP00000243662,9606.ENSP00000244573,9606.ENSP00000248643,9606.ENSP00000249071,9606.ENSP00000252999,9606.ENSP00000253107,9606.ENSP00000254940,9606.ENSP00000256078,9606.ENSP00000257245,9606.ENSP00000258975,9606.ENSP00000259895,9606.ENSP00000262794,9606.ENSP00000263168,9606.ENSP00000264042,…	KIF22,HSD17B10,CTSC,BNIP1,MLH1,RAB38,HIST1H1A,MTERF1,RAC2,LAMA5,PPAN,NIP7,KRAS,TIMM10,TACO1,GTF2H4,MOV10L1,CAPZA1,FARP2,MSH3,GTF2H1,TIMM44,CISD2,BICD1,TRAPPC8,ERCC3,FMNL2,CTBP1,DBN1,TGFA,PRKCI,NDUFAF2,TPP1,LEO1,PLK1,TRAPPC2L,LSM3,ATP5I,TMEM126A,CYCS,HLTF,ACAD9,VAMP2,PAM16,PIBF1,BID,TACC1,POLE,GSK3B,RNF40,DHRS4,PAWR,MINA,RAB12,MTA1,CBX3,EPB41L2,RHOG,C20orf24,EPB41,GPX4,TOMM7,WDR5,TMEM126B,MYPN,MYO…
GO Process	GO:0070816	Phosphorylation of rna polymerase ii c-terminal domain	5	9	1.31	0.0017	9606.ENSP00000256443,9606.ENSP00000256897,9606.ENSP00000259895,9606.ENSP00000265963,9606.ENSP00000362361	CDK7,CCNH,GTF2H4,GTF2H1,CDK9
GO Process	GO:0006793	Phosphorus metabolic process	90	2134	0.19	0.0018	9606.ENSP00000016171,9606.ENSP00000215071,9606.ENSP00000220166,9606.ENSP00000223321,9606.ENSP00000247225,9606.ENSP00000247665,9606.ENSP00000256078,9606.ENSP00000256443,9606.ENSP00000256897,9606.ENSP00000259253,9606.ENSP00000259324,9606.ENSP00000259457,9606.ENSP00000259895,9606.ENSP00000261386,9606.ENSP00000261479,9606.ENSP00000262193,9606.ENSP00000264639,9606.ENSP00000265838,9606.ENSP00000265963,…	COX15,PSMD8,CTSH,PSMA2,SGPP1,PHPT1,KRAS,CDK7,CCNH,UGGT1,LRRC8A,PSMB7,GTF2H4,GDE1,PSMA6,PSMB1,PSMD3,ACAT1,GTF2H1,PSMB6,PSMA5,ERCC3,PRKAG2,HMGCR,CTBP1,PCYT1A,FGF19,TGFA,PRKCI,MTMR14,PLK1,NUDT9,ATP5I,PRKCE,NUDT16L1,CYCS,PIBF1,BID,GSK3B,LRRC8D,GPX4,HKDC1,AK2,PPP4R2,PTPRS,MT-ND5,RAB4A,APOA1BP,LACE1,ME1,EXTL2,SCD,PSMA7,ROR1,AGPAT2,ZMPSTE24,PSMB2,CDK9,NFS1,DLG3,EPHB2,TMEM38B,FBP2,FXN,PRDX4,NDUFB6,ERCC2,…
GO Process	GO:0009058	Biosynthetic process	111	2788	0.17	0.0019	9606.ENSP00000016171,9606.ENSP00000215829,9606.ENSP00000217109,9606.ENSP00000217182,9606.ENSP00000228347,9606.ENSP00000233242,9606.ENSP00000247225,9606.ENSP00000248643,9606.ENSP00000252818,9606.ENSP00000256443,9606.ENSP00000256897,9606.ENSP00000258105,9606.ENSP00000259253,9606.ENSP00000259895,9606.ENSP00000261234,9606.ENSP00000261245,9606.ENSP00000262043,9606.ENSP00000264555,9606.ENSP00000265081,…	COX15,SNRPD3,CSTF1,EEF1A2,POLR3B,APOB,SGPP1,MTERF1,JUND,CDK7,CCNH,MRPL53,UGGT1,GTF2H4,TMEM5,MNAT1,PHF3,PHRF1,MSH3,ACAT1,GTF2H1,TMTC3,LUM,SNRPF,HEXA,SDE2,POLR2D,FADS2,ERCC3,NIFK,PRKAG2,HMGCR,PCYT1A,MTMR14,LEO1,NUDT9,C1GALT1C1,ATP5I,XXYLT1,ATAD5,MRPL1,CSTF3,GLS,NQO1,YARS2,POLE,MRPL40,ADI1,MRPL12,PYCR2,ALDH3A2,GPX4,AK2,PTRF,XAB2,MRPL21,QKI,TFB2M,GALNT2,RAB4A,MRPL18,APOA1BP,OAT,ME1,EXTL2,SCD,TMEM189,…
GO Process	GO:0015980	Energy derivation by oxidation of organic compounds	19	223	0.5	0.0019	9606.ENSP00000016171,9606.ENSP00000217901,9606.ENSP00000287878,9606.ENSP00000296597,9606.ENSP00000307786,9606.ENSP00000318822,9606.ENSP00000321070,9606.ENSP00000324806,9606.ENSP00000342056,9606.ENSP00000346173,9606.ENSP00000354813,9606.ENSP00000357973,9606.ENSP00000366482,9606.ENSP00000368688,9606.ENSP00000369176,9606.ENSP00000370223,9606.ENSP00000418842,9606.ENSP00000452762,9606.ENSP00000478931	COX15,IDH3G,PRKAG2,NDUFAF2,CYCS,BID,ME2,GSK3B,CS,ETFB,MT-ND5,LACE1,FXN,LYRM7,NDUFB6,IDH3B,NDUFA6,ETFA,AIFM2
GO Process	GO:1990542	Mitochondrial transmembrane transport	12	95	0.67	0.002	9606.ENSP00000270538,9606.ENSP00000287878,9606.ENSP00000306003,9606.ENSP00000315693,9606.ENSP00000351214,9606.ENSP00000356001,9606.ENSP00000356256,9606.ENSP00000359526,9606.ENSP00000378145,9606.ENSP00000379999,9606.ENSP00000389649,9606.ENSP00000464522	TIMM44,PRKAG2,ATP5I,PAM16,TOMM7,MRPL18,TIMM17A,SLC25A28,CCDC109B,TIMM17B,ATP5J,TIMM23
GO Process	GO:0000387	Spliceosomal snrnp assembly	8	39	0.88	0.0022	9606.ENSP00000215829,9606.ENSP00000244520,9606.ENSP00000266735,9606.ENSP00000300413,9606.ENSP00000342374,9606.ENSP00000363043,9606.ENSP00000364813,9606.ENSP00000400591	SNRPD3,SNRPC,SNRPF,SNRPD1,SNRPD2,AAR2,LSM2,SNRPE
GO Process	GO:0022613	Ribonucleoprotein complex biogenesis	28	423	0.39	0.0022	9606.ENSP00000215829,9606.ENSP00000244020,9606.ENSP00000244520,9606.ENSP00000253107,9606.ENSP00000254940,9606.ENSP00000258772,9606.ENSP00000266735,9606.ENSP00000272645,9606.ENSP00000285814,9606.ENSP00000291634,9606.ENSP00000300413,9606.ENSP00000315017,9606.ENSP00000328251,9606.ENSP00000342374,9606.ENSP00000348010,9606.ENSP00000351137,9606.ENSP00000355471,9606.ENSP00000359859,9606.ENSP00000361010,…	SNRPD3,SRSF6,SNRPC,PPAN,NIP7,DDX56,SNRPF,POLR2D,NIFK,FAM207A,SNRPD1,MRPL1,MINA,SNRPD2,PRPF39,XAB2,TFB2M,MTG2,REXO4,AAR2,LSM2,NOP2,ERCC2,METTL15,SNRPE,LUC7L3,PUF60,POP4
GO Process	GO:0090263	Positive regulation of canonical wnt signaling pathway	15	148	0.57	0.0022	9606.ENSP00000215071,9606.ENSP00000223321,9606.ENSP00000259457,9606.ENSP00000261479,9606.ENSP00000262193,9606.ENSP00000264639,9606.ENSP00000266069,9606.ENSP00000270586,9606.ENSP00000271308,9606.ENSP00000359910,9606.ENSP00000362334,9606.ENSP00000386541,9606.ENSP00000414359,9606.ENSP00000418695,9606.ENSP00000483688	PSMD8,PSMA2,PSMB7,PSMA6,PSMB1,PSMD3,GID8,PSMB6,PSMA5,PSMA7,PSMB2,PSMD14,PSMA1,PSMD6,PSMB3
GO Process	GO:0009059	Macromolecule biosynthetic process	73	1643	0.21	0.0023	9606.ENSP00000215829,9606.ENSP00000217109,9606.ENSP00000217182,9606.ENSP00000228347,9606.ENSP00000233242,9606.ENSP00000248643,9606.ENSP00000252818,9606.ENSP00000256443,9606.ENSP00000256897,9606.ENSP00000258105,9606.ENSP00000259253,9606.ENSP00000259895,9606.ENSP00000261234,9606.ENSP00000261245,9606.ENSP00000262043,9606.ENSP00000264555,9606.ENSP00000265081,9606.ENSP00000265963,9606.ENSP00000266712,…	SNRPD3,CSTF1,EEF1A2,POLR3B,APOB,MTERF1,JUND,CDK7,CCNH,MRPL53,UGGT1,GTF2H4,TMEM5,MNAT1,PHF3,PHRF1,MSH3,GTF2H1,TMTC3,LUM,SNRPF,HEXA,SDE2,POLR2D,ERCC3,NIFK,LEO1,C1GALT1C1,XXYLT1,ATAD5,MRPL1,CSTF3,YARS2,POLE,MRPL40,MRPL12,PTRF,XAB2,MRPL21,TFB2M,GALNT2,MRPL18,EXTL2,CHST3,CDK9,OGT,GALNT12,ABHD17B,ST3GAL5,POLR3F,ISG15,B4GALT1,PIR,WRNIP1,CDX2,ZDHHC20,ERCC2,RPL23L,RPRD1A,MGAT5,SETD2,C1GALT1,SNRPE,ZDHHC17,…
GO Process	GO:0032981	Mitochondrial respiratory chain complex i assembly	10	66	0.75	0.0023	9606.ENSP00000296597,9606.ENSP00000306887,9606.ENSP00000312618,9606.ENSP00000351737,9606.ENSP00000354813,9606.ENSP00000369176,9606.ENSP00000379218,9606.ENSP00000403910,9606.ENSP00000418803,9606.ENSP00000418842	NDUFAF2,TMEM126A,ACAD9,TMEM126B,MT-ND5,NDUFB6,COA1,ATP5SL,TIMMDC1,NDUFA6
GO Process	GO:0050684	Regulation of mrna processing	15	149	0.57	0.0023	9606.ENSP00000243563,9606.ENSP00000244020,9606.ENSP00000299601,9606.ENSP00000307863,9606.ENSP00000325677,9606.ENSP00000328848,9606.ENSP00000351141,9606.ENSP00000355094,9606.ENSP00000358814,9606.ENSP00000362361,9606.ENSP00000362900,9606.ENSP00000373772,9606.ENSP00000384442,9606.ENSP00000434359,9606.ENSP00000472998	SNRPA,SRSF6,LEO1,U2AF2,RNF40,RBM10,WTAP,QKI,AHCYL1,CDK9,SRSF4,RNF20,CDK11A,PUF60,SNRNP70
GO Process	GO:0016032	Viral process	42	776	0.3	0.0024	9606.ENSP00000231668,9606.ENSP00000259457,9606.ENSP00000261667,9606.ENSP00000262193,9606.ENSP00000263270,9606.ENSP00000265333,9606.ENSP00000270586,9606.ENSP00000281474,9606.ENSP00000285398,9606.ENSP00000290921,9606.ENSP00000293379,9606.ENSP00000301738,9606.ENSP00000312442,9606.ENSP00000313875,9606.ENSP00000327694,9606.ENSP00000353224,9606.ENSP00000356308,9606.ENSP00000359910,9606.ENSP00000362334,…	BNIP1,PSMB7,KPNA3,PSMB1,AP2S1,VDAC1,PSMB6,BICD1,ERCC3,CTBP1,ITGA5,KCTD5,AP1G2,CD46,AP2A2,TFRC,ULBP3,PSMA7,PSMB2,COPS7B,OGT,ISG15,ERCC2,PC,POM121,NEDD4L,SETD2,RAB1A,AP1M1,HTATIP2,VPRBP,RXRA,NEDD4,CHMP1B,PHB2,DAG1,SLC1A5,RAD23A,FKBP8,PHB,AP2B1,PSMB3
GO Process	GO:0006294	Nucleotide-excision repair, preincision complex assembly	7	29	0.95	0.0027	9606.ENSP00000256443,9606.ENSP00000256897,9606.ENSP00000259895,9606.ENSP00000261245,9606.ENSP00000265963,9606.ENSP00000285398,9606.ENSP00000375809	CDK7,CCNH,GTF2H4,MNAT1,GTF2H1,ERCC3,ERCC2
GO Process	GO:0034645	Cellular macromolecule biosynthetic process	71	1592	0.22	0.0027	9606.ENSP00000215829,9606.ENSP00000217109,9606.ENSP00000217182,9606.ENSP00000228347,9606.ENSP00000233242,9606.ENSP00000248643,9606.ENSP00000252818,9606.ENSP00000256443,9606.ENSP00000256897,9606.ENSP00000258105,9606.ENSP00000259253,9606.ENSP00000259895,9606.ENSP00000261234,9606.ENSP00000261245,9606.ENSP00000262043,9606.ENSP00000264555,9606.ENSP00000265081,9606.ENSP00000265963,9606.ENSP00000266712,…	SNRPD3,CSTF1,EEF1A2,POLR3B,APOB,MTERF1,JUND,CDK7,CCNH,MRPL53,UGGT1,GTF2H4,TMEM5,MNAT1,PHF3,PHRF1,MSH3,GTF2H1,TMTC3,SNRPF,SDE2,POLR2D,ERCC3,NIFK,LEO1,C1GALT1C1,XXYLT1,ATAD5,MRPL1,CSTF3,YARS2,POLE,MRPL40,MRPL12,PTRF,XAB2,MRPL21,TFB2M,GALNT2,MRPL18,EXTL2,CHST3,CDK9,OGT,GALNT12,ABHD17B,ST3GAL5,POLR3F,ISG15,B4GALT1,PIR,WRNIP1,CDX2,ZDHHC20,ERCC2,RPL23L,RPRD1A,MGAT5,SETD2,C1GALT1,SNRPE,ZDHHC17,POLR2H,GF…
GO Process	GO:0034654	Nucleobase-containing compound biosynthetic process	50	995	0.27	0.0027	9606.ENSP00000215829,9606.ENSP00000217109,9606.ENSP00000228347,9606.ENSP00000248643,9606.ENSP00000252818,9606.ENSP00000256443,9606.ENSP00000256897,9606.ENSP00000259895,9606.ENSP00000261245,9606.ENSP00000262043,9606.ENSP00000264555,9606.ENSP00000265838,9606.ENSP00000265963,9606.ENSP00000266735,9606.ENSP00000272645,9606.ENSP00000285398,9606.ENSP00000285814,9606.ENSP00000287878,9606.ENSP00000299601,…	SNRPD3,CSTF1,POLR3B,MTERF1,JUND,CDK7,CCNH,GTF2H4,MNAT1,PHF3,PHRF1,ACAT1,GTF2H1,SNRPF,POLR2D,ERCC3,NIFK,PRKAG2,LEO1,NUDT9,ATP5I,CSTF3,POLE,MRPL12,AK2,PTRF,XAB2,TFB2M,APOA1BP,ME1,SCD,CDK9,POLR3F,ISG15,PIR,WRNIP1,CDX2,ERCC2,RPRD1A,SETD2,ATP5J,PPT1,SNRPE,POLR2H,RXRA,GTF2H2C,POLRMT,ADRM1,PHB,NR2C2
GO Process	GO:0030150	Protein import into mitochondrial matrix	6	19	1.07	0.0028	9606.ENSP00000270538,9606.ENSP00000315693,9606.ENSP00000351214,9606.ENSP00000356256,9606.ENSP00000379999,9606.ENSP00000464522	TIMM44,PAM16,TOMM7,TIMM17A,TIMM17B,TIMM23
GO Process	GO:0006796	Phosphate-containing compound metabolic process	88	2107	0.19	0.0029	9606.ENSP00000016171,9606.ENSP00000215071,9606.ENSP00000220166,9606.ENSP00000223321,9606.ENSP00000247225,9606.ENSP00000247665,9606.ENSP00000256078,9606.ENSP00000256443,9606.ENSP00000256897,9606.ENSP00000259324,9606.ENSP00000259457,9606.ENSP00000259895,9606.ENSP00000261386,9606.ENSP00000261479,9606.ENSP00000262193,9606.ENSP00000264639,9606.ENSP00000265838,9606.ENSP00000265963,9606.ENSP00000270586,…	COX15,PSMD8,CTSH,PSMA2,SGPP1,PHPT1,KRAS,CDK7,CCNH,LRRC8A,PSMB7,GTF2H4,GDE1,PSMA6,PSMB1,PSMD3,ACAT1,GTF2H1,PSMB6,PSMA5,ERCC3,PRKAG2,HMGCR,CTBP1,PCYT1A,FGF19,TGFA,PRKCI,MTMR14,PLK1,NUDT9,ATP5I,PRKCE,NUDT16L1,CYCS,PIBF1,BID,GSK3B,LRRC8D,GPX4,HKDC1,AK2,PPP4R2,PTPRS,MT-ND5,RAB4A,APOA1BP,LACE1,ME1,SCD,PSMA7,ROR1,AGPAT2,ZMPSTE24,PSMB2,CDK9,NFS1,DLG3,EPHB2,TMEM38B,FBP2,FXN,PRDX4,NDUFB6,ERCC2,PLAA,MBP,RPR…
GO Process	GO:0070646	Protein modification by small protein removal	22	298	0.44	0.0033	9606.ENSP00000003302,9606.ENSP00000215071,9606.ENSP00000223321,9606.ENSP00000259457,9606.ENSP00000261479,9606.ENSP00000261601,9606.ENSP00000262193,9606.ENSP00000264639,9606.ENSP00000270586,9606.ENSP00000271308,9606.ENSP00000282344,9606.ENSP00000359910,9606.ENSP00000362334,9606.ENSP00000362710,9606.ENSP00000362824,9606.ENSP00000369681,9606.ENSP00000386541,9606.ENSP00000414359,9606.ENSP00000418695,…	USP28,PSMD8,PSMA2,PSMB7,PSMA6,USP14,PSMB1,PSMD3,PSMB6,PSMA5,USP12,PSMA7,PSMB2,COPS7B,OGT,USP3,PSMD14,PSMA1,PSMD6,RAD23A,ADRM1,PSMB3
GO Process	GO:0016579	Protein deubiquitination	21	281	0.44	0.004	9606.ENSP00000003302,9606.ENSP00000215071,9606.ENSP00000223321,9606.ENSP00000259457,9606.ENSP00000261479,9606.ENSP00000261601,9606.ENSP00000262193,9606.ENSP00000264639,9606.ENSP00000270586,9606.ENSP00000271308,9606.ENSP00000282344,9606.ENSP00000359910,9606.ENSP00000362334,9606.ENSP00000362824,9606.ENSP00000369681,9606.ENSP00000386541,9606.ENSP00000414359,9606.ENSP00000418695,9606.ENSP00000467024,…	USP28,PSMD8,PSMA2,PSMB7,PSMA6,USP14,PSMB1,PSMD3,PSMB6,PSMA5,USP12,PSMA7,PSMB2,OGT,USP3,PSMD14,PSMA1,PSMD6,RAD23A,ADRM1,PSMB3
GO Process	GO:0038093	Fc receptor signaling pathway	16	177	0.52	0.004	9606.ENSP00000215071,9606.ENSP00000223321,9606.ENSP00000259457,9606.ENSP00000261479,9606.ENSP00000262193,9606.ENSP00000264639,9606.ENSP00000270586,9606.ENSP00000271308,9606.ENSP00000306124,9606.ENSP00000352834,9606.ENSP00000359910,9606.ENSP00000362334,9606.ENSP00000386541,9606.ENSP00000414359,9606.ENSP00000418695,9606.ENSP00000483688	PSMD8,PSMA2,PSMB7,PSMA6,PSMB1,PSMD3,PSMB6,PSMA5,PRKCE,MYO1C,PSMA7,PSMB2,PSMD14,PSMA1,PSMD6,PSMB3
GO Process	GO:0050686	Negative regulation of mrna processing	7	32	0.91	0.0045	9606.ENSP00000244020,9606.ENSP00000307863,9606.ENSP00000325677,9606.ENSP00000328848,9606.ENSP00000362361,9606.ENSP00000362900,9606.ENSP00000373772	SRSF6,U2AF2,RNF40,RBM10,CDK9,SRSF4,RNF20
GO Process	GO:0072655	Establishment of protein localization to mitochondrion	10	74	0.7	0.005	9606.ENSP00000257245,9606.ENSP00000270538,9606.ENSP00000315693,9606.ENSP00000318822,9606.ENSP00000351214,9606.ENSP00000356256,9606.ENSP00000379999,9606.ENSP00000402103,9606.ENSP00000425261,9606.ENSP00000464522	TIMM10,TIMM44,PAM16,BID,TOMM7,TIMM17A,TIMM17B,HK1,COX18,TIMM23
GO Process	GO:0045454	Cell redox homeostasis	9	60	0.74	0.0056	9606.ENSP00000249071,9606.ENSP00000264065,9606.ENSP00000286091,9606.ENSP00000300289,9606.ENSP00000319788,9606.ENSP00000323313,9606.ENSP00000356410,9606.ENSP00000368646,9606.ENSP00000383365	RAC2,DNAJC10,PDIA4,PDIA3,NQO1,PDIA5,GLRX2,PRDX4,TXNRD2
GO Process	GO:0055085	Transmembrane transport	60	1314	0.23	0.0057	9606.ENSP00000016171,9606.ENSP00000215071,9606.ENSP00000223321,9606.ENSP00000253577,9606.ENSP00000256339,9606.ENSP00000259324,9606.ENSP00000259457,9606.ENSP00000261479,9606.ENSP00000262193,9606.ENSP00000263519,9606.ENSP00000263816,9606.ENSP00000264639,9606.ENSP00000265333,9606.ENSP00000270538,9606.ENSP00000270586,9606.ENSP00000271308,9606.ENSP00000275300,9606.ENSP00000280612,9606.ENSP00000285238,…	COX15,PSMD8,PSMA2,ABCB7,UNC79,LRRC8A,PSMB7,PSMA6,PSMB1,ATP2B3,LRP2,PSMD3,VDAC1,TIMM44,PSMB6,PSMA5,SLC22A3,SLC7A11,ABCC3,PRKAG2,SEC61A2,ATP5I,PAM16,ATP11C,LRRC8D,SLC37A1,ATP2B4,TOMM7,MT-ND5,ABCB10,MRPL18,TIMM17A,SLC25A28,PSMA7,VDAC2,PSMB2,TMEM38B,SLC3A2,CCDC109B,TIMM17B,SLC7A7,NEDD4L,PSMD14,SLC39A10,ATP5J,SLC14A1,ATP2B1,ZDHHC17,PSMA1,SLC35A2,PSMD6,SLC4A2,SLC35F2,SLC16A1,PHB2,SLC1A5,SLC38A1,TIMM23,…
GO Process	GO:0006839	Mitochondrial transport	18	225	0.47	0.0059	9606.ENSP00000257245,9606.ENSP00000270538,9606.ENSP00000287878,9606.ENSP00000306003,9606.ENSP00000315693,9606.ENSP00000318822,9606.ENSP00000324806,9606.ENSP00000351214,9606.ENSP00000355637,9606.ENSP00000356001,9606.ENSP00000356256,9606.ENSP00000359526,9606.ENSP00000378145,9606.ENSP00000379669,9606.ENSP00000379999,9606.ENSP00000389649,9606.ENSP00000425261,9606.ENSP00000464522	TIMM10,TIMM44,PRKAG2,ATP5I,PAM16,BID,GSK3B,TOMM7,ABCB10,MRPL18,TIMM17A,SLC25A28,CCDC109B,MPV17L,TIMM17B,ATP5J,COX18,TIMM23
GO Process	GO:0048193	Golgi vesicle transport	24	359	0.39	0.0062	9606.ENSP00000160827,9606.ENSP00000223369,9606.ENSP00000227266,9606.ENSP00000231668,9606.ENSP00000263168,9606.ENSP00000274000,9606.ENSP00000283351,9606.ENSP00000295400,9606.ENSP00000295797,9606.ENSP00000297135,9606.ENSP00000301021,9606.ENSP00000305647,9606.ENSP00000312442,9606.ENSP00000314214,9606.ENSP00000331748,9606.ENSP00000372210,9606.ENSP00000376132,9606.ENSP00000377250,9606.ENSP00000386543,…	KIF22,YKT6,CTSC,BNIP1,CAPZA1,AP1AR,TRAPPC8,TGFA,PRKCI,COG5,TRAPPC2L,VAMP5,AP1G2,VAMP2,RAB12,BET1L,MYO1B,MON2,PREPL,KDELR3,RAB1A,SPTBN2,RAB31,TRAPPC5
GO Process	GO:0022618	Ribonucleoprotein complex assembly	16	186	0.5	0.0066	9606.ENSP00000215829,9606.ENSP00000244020,9606.ENSP00000244520,9606.ENSP00000253107,9606.ENSP00000266735,9606.ENSP00000272645,9606.ENSP00000300413,9606.ENSP00000342374,9606.ENSP00000348010,9606.ENSP00000351137,9606.ENSP00000363043,9606.ENSP00000364813,9606.ENSP00000371858,9606.ENSP00000400591,9606.ENSP00000425092,9606.ENSP00000434359	SNRPD3,SRSF6,SNRPC,PPAN,SNRPF,POLR2D,SNRPD1,SNRPD2,PRPF39,XAB2,AAR2,LSM2,NOP2,SNRPE,LUC7L3,PUF60
GO Process	GO:0050852	T cell receptor signaling pathway	15	167	0.52	0.0069	9606.ENSP00000215071,9606.ENSP00000223321,9606.ENSP00000259457,9606.ENSP00000261479,9606.ENSP00000262193,9606.ENSP00000264639,9606.ENSP00000270586,9606.ENSP00000271308,9606.ENSP00000359910,9606.ENSP00000362334,9606.ENSP00000386541,9606.ENSP00000407586,9606.ENSP00000414359,9606.ENSP00000418695,9606.ENSP00000483688	PSMD8,PSMA2,PSMB7,PSMA6,PSMB1,PSMD3,PSMB6,PSMA5,PSMA7,PSMB2,PSMD14,HRAS,PSMA1,PSMD6,PSMB3
GO Process	GO:0034383	Low-density lipoprotein particle clearance	6	24	0.97	0.0077	9606.ENSP00000216117,9606.ENSP00000233242,9606.ENSP00000263270,9606.ENSP00000327694,9606.ENSP00000337354,9606.ENSP00000482835	HMOX1,APOB,AP2S1,AP2A2,LIPA,AP2B1
GO Process	GO:0016310	Phosphorylation	58	1275	0.23	0.0081	9606.ENSP00000016171,9606.ENSP00000215071,9606.ENSP00000220166,9606.ENSP00000223321,9606.ENSP00000256078,9606.ENSP00000256443,9606.ENSP00000256897,9606.ENSP00000259457,9606.ENSP00000259895,9606.ENSP00000261479,9606.ENSP00000262193,9606.ENSP00000264639,9606.ENSP00000265963,9606.ENSP00000270586,9606.ENSP00000271308,9606.ENSP00000285398,9606.ENSP00000287878,9606.ENSP00000290921,9606.ENSP00000294312,…	COX15,PSMD8,CTSH,PSMA2,KRAS,CDK7,CCNH,PSMB7,GTF2H4,PSMA6,PSMB1,PSMD3,GTF2H1,PSMB6,PSMA5,ERCC3,PRKAG2,CTBP1,FGF19,TGFA,PRKCI,PLK1,ATP5I,PRKCE,CYCS,PIBF1,BID,GSK3B,HKDC1,AK2,MT-ND5,LACE1,PSMA7,ROR1,ZMPSTE24,PSMB2,CDK9,DLG3,EPHB2,FXN,PRDX4,NDUFB6,ERCC2,MBP,CDK11A,PSMD14,ATP5J,HTATIP2,VPRBP,ERN1,HK1,HRAS,PSMA1,PSMD6,NDUFA6,SPTBN2,RSRC1,PSMB3
GO Process	GO:0034976	Response to endoplasmic reticulum stress	19	256	0.44	0.0092	9606.ENSP00000259253,9606.ENSP00000262947,9606.ENSP00000264065,9606.ENSP00000266712,9606.ENSP00000272638,9606.ENSP00000286091,9606.ENSP00000299427,9606.ENSP00000300289,9606.ENSP00000305422,9606.ENSP00000323313,9606.ENSP00000324806,9606.ENSP00000328023,9606.ENSP00000356481,9606.ENSP00000359132,9606.ENSP00000365569,9606.ENSP00000368798,9606.ENSP00000386918,9606.ENSP00000401445,9606.ENSP00000473631	UGGT1,C19orf10,DNAJC10,TMTC3,UBXN4,PDIA4,TPP1,PDIA3,CEBPB,PDIA5,GSK3B,SRPR,FAM129A,EXTL2,FLOT1,MBTPS2,KDELR3,ERN1,DNAJC3
GO Process	GO:0006886	Intracellular protein transport	48	999	0.25	0.0095	9606.ENSP00000243662,9606.ENSP00000244020,9606.ENSP00000252100,9606.ENSP00000257245,9606.ENSP00000261667,9606.ENSP00000263270,9606.ENSP00000270538,9606.ENSP00000272233,9606.ENSP00000272645,9606.ENSP00000295797,9606.ENSP00000298428,9606.ENSP00000307863,9606.ENSP00000312066,9606.ENSP00000312442,9606.ENSP00000315693,9606.ENSP00000318822,9606.ENSP00000326219,9606.ENSP00000327694,9606.ENSP00000328023,…	RAB38,SRSF6,TMCO6,TIMM10,KPNA3,AP2S1,TIMM44,RHOB,POLR2D,PRKCI,SEC61A2,U2AF2,SRP68,AP1G2,PAM16,BID,DHRS4,AP2A2,SRPR,RAB12,SRP72,CHM,TOMM7,RAB3GAP2,MYO1C,RAB4A,TIMM17A,RAB32,AHCYL1,SRSF11,SRSF4,ZDHHC20,SIL1,PSAP,POM121,TIMM17B,RAB1A,AP1M1,CROT,NEDD4,SRP19,COX18,PHB2,RGPD1,RAB31,TIMM23,RAB18,AP2B1
GO Process	GO:0022900	Electron transport chain	15	174	0.5	0.0101	9606.ENSP00000016171,9606.ENSP00000296597,9606.ENSP00000307786,9606.ENSP00000318822,9606.ENSP00000321070,9606.ENSP00000346173,9606.ENSP00000354813,9606.ENSP00000356410,9606.ENSP00000357973,9606.ENSP00000358719,9606.ENSP00000369176,9606.ENSP00000370223,9606.ENSP00000418842,9606.ENSP00000452762,9606.ENSP00000478931	COX15,NDUFAF2,CYCS,BID,ME2,ETFB,MT-ND5,GLRX2,LACE1,ME1,NDUFB6,IDH3B,NDUFA6,ETFA,AIFM2
GO Process	GO:0071347	Cellular response to interleukin-1	15	174	0.5	0.0101	9606.ENSP00000215071,9606.ENSP00000223321,9606.ENSP00000259457,9606.ENSP00000261479,9606.ENSP00000262193,9606.ENSP00000264639,9606.ENSP00000270586,9606.ENSP00000271308,9606.ENSP00000305422,9606.ENSP00000359910,9606.ENSP00000362334,9606.ENSP00000386541,9606.ENSP00000414359,9606.ENSP00000418695,9606.ENSP00000483688	PSMD8,PSMA2,PSMB7,PSMA6,PSMB1,PSMD3,PSMB6,PSMA5,CEBPB,PSMA7,PSMB2,PSMD14,PSMA1,PSMD6,PSMB3
GO Process	GO:0009628	Response to abiotic stimulus	53	1147	0.23	0.0107	9606.ENSP00000003302,9606.ENSP00000215071,9606.ENSP00000216117,9606.ENSP00000217182,9606.ENSP00000223321,9606.ENSP00000231668,9606.ENSP00000252818,9606.ENSP00000256078,9606.ENSP00000258098,9606.ENSP00000259324,9606.ENSP00000259457,9606.ENSP00000261479,9606.ENSP00000262193,9606.ENSP00000264639,9606.ENSP00000270586,9606.ENSP00000271308,9606.ENSP00000272091,9606.ENSP00000272233,9606.ENSP00000272645,…	USP28,PSMD8,HMOX1,EEF1A2,PSMA2,BNIP1,JUND,KRAS,RAB11FIP5,LRRC8A,PSMB7,PSMA6,PSMB1,PSMD3,PSMB6,PSMA5,SDE2,RHOB,POLR2D,SLC7A11,CA2,ERCC3,HMGCR,NPTN,CLPB,JUNB,PRKCE,NQO1,MTA1,LRRC8D,ATP2B4,MT-ND5,GLRX2,IFI16,PSMA7,ZMPSTE24,PSMB2,FECH,ERCC2,SUN1,PSMD14,ATP2B1,HRAS,TRIM32,PSMA1,PSMD6,NEDD4,HDAC2,PHB2,DAG1,ADAM8,DNAJC3,PSMB3
GO Process	GO:0016055	Wnt signaling pathway	23	351	0.38	0.0107	9606.ENSP00000215071,9606.ENSP00000223321,9606.ENSP00000259457,9606.ENSP00000261479,9606.ENSP00000261758,9606.ENSP00000262193,9606.ENSP00000263270,9606.ENSP00000264639,9606.ENSP00000266069,9606.ENSP00000270586,9606.ENSP00000271308,9606.ENSP00000299601,9606.ENSP00000324806,9606.ENSP00000327694,9606.ENSP00000347672,9606.ENSP00000359910,9606.ENSP00000360120,9606.ENSP00000362334,9606.ENSP00000386541,…	PSMD8,PSMA2,PSMB7,PSMA6,MESDC2,PSMB1,AP2S1,PSMD3,GID8,PSMB6,PSMA5,LEO1,GSK3B,AP2A2,VANGL1,PSMA7,ROR1,PSMB2,PSMD14,PSMA1,PSMD6,AP2B1,PSMB3
GO Process	GO:0031124	mRNA 3-end processing	10	83	0.65	0.0109	9606.ENSP00000217109,9606.ENSP00000244020,9606.ENSP00000272645,9606.ENSP00000299601,9606.ENSP00000307863,9606.ENSP00000315791,9606.ENSP00000358814,9606.ENSP00000359988,9606.ENSP00000362900,9606.ENSP00000381984	CSTF1,SRSF6,POLR2D,LEO1,U2AF2,CSTF3,AHCYL1,SRSF11,SRSF4,RPRD1A
GO Process	GO:0051170	Import into nucleus	12	118	0.57	0.0109	9606.ENSP00000215829,9606.ENSP00000252100,9606.ENSP00000261667,9606.ENSP00000266735,9606.ENSP00000300413,9606.ENSP00000342374,9606.ENSP00000378687,9606.ENSP00000392985,9606.ENSP00000400591,9606.ENSP00000441875,9606.ENSP00000453170,9606.ENSP00000478479	SNRPD3,TMCO6,KPNA3,SNRPF,SNRPD1,SNRPD2,POM121,HTATIP2,SNRPE,PHB2,RGPD1,RAB18
GO Process	GO:0006913	Nucleocytoplasmic transport	19	263	0.43	0.0121	9606.ENSP00000215829,9606.ENSP00000244020,9606.ENSP00000252100,9606.ENSP00000261667,9606.ENSP00000266735,9606.ENSP00000272645,9606.ENSP00000300413,9606.ENSP00000307863,9606.ENSP00000342374,9606.ENSP00000358814,9606.ENSP00000359988,9606.ENSP00000362900,9606.ENSP00000378687,9606.ENSP00000392985,9606.ENSP00000400591,9606.ENSP00000441875,9606.ENSP00000453170,9606.ENSP00000478479,9606.ENSP00000481697	SNRPD3,SRSF6,TMCO6,KPNA3,SNRPF,POLR2D,SNRPD1,U2AF2,SNRPD2,AHCYL1,SRSF11,SRSF4,POM121,HTATIP2,SNRPE,PHB2,RGPD1,RAB18,RSRC1
GO Process	GO:0051247	Positive regulation of protein metabolic process	72	1715	0.19	0.0121	9606.ENSP00000220166,9606.ENSP00000227266,9606.ENSP00000236671,9606.ENSP00000256078,9606.ENSP00000261245,9606.ENSP00000262768,9606.ENSP00000262947,9606.ENSP00000263816,9606.ENSP00000266712,9606.ENSP00000272645,9606.ENSP00000273308,9606.ENSP00000287878,9606.ENSP00000287936,9606.ENSP00000290401,9606.ENSP00000290921,9606.ENSP00000293379,9606.ENSP00000294312,9606.ENSP00000295400,9606.ENSP00000300093,…	CTSH,CTSC,CTSD,KRAS,MNAT1,TIMP2,C19orf10,LRP2,TMTC3,POLR2D,CNPY2,PRKAG2,HMGCR,NPTN,CTBP1,ITGA5,FGF19,TGFA,PLK1,PRKCE,SEMA4C,CYCS,PIBF1,BID,RAP2B,GSK3B,RNF40,PAWR,MTA1,CCNYL1,ATP2B4,WDR5,RAB3GAP2,TFRC,NENF,TIMM17A,FAM129A,IFI16,BAG2,ROR1,CDK9,OGT,DLG3,UQCC1,FLOT1,PRNP,VLDLR,RNF20,PICALM,PSAP,MBP,NEDD4L,PSMD14,SLC39A10,RAB1A,PERP,CD44,ERN1,HRAS,TRIM32,RAB3GAP1,RXRA,NEDD4,HDAC2,PHB2,DAG1,ADAM8,RAD23…
GO Process	GO:0070555	Response to interleukin-1	16	199	0.47	0.0124	9606.ENSP00000215071,9606.ENSP00000223321,9606.ENSP00000259457,9606.ENSP00000261479,9606.ENSP00000262193,9606.ENSP00000264639,9606.ENSP00000270586,9606.ENSP00000271308,9606.ENSP00000295797,9606.ENSP00000305422,9606.ENSP00000359910,9606.ENSP00000362334,9606.ENSP00000386541,9606.ENSP00000414359,9606.ENSP00000418695,9606.ENSP00000483688	PSMD8,PSMA2,PSMB7,PSMA6,PSMB1,PSMD3,PSMB6,PSMA5,PRKCI,CEBPB,PSMA7,PSMB2,PSMD14,PSMA1,PSMD6,PSMB3
GO Process	GO:0006366	Transcription by rna polymerase ii	25	406	0.36	0.0134	9606.ENSP00000215829,9606.ENSP00000217109,9606.ENSP00000252818,9606.ENSP00000256443,9606.ENSP00000256897,9606.ENSP00000259895,9606.ENSP00000261245,9606.ENSP00000264555,9606.ENSP00000265963,9606.ENSP00000266735,9606.ENSP00000272645,9606.ENSP00000285398,9606.ENSP00000299601,9606.ENSP00000315791,9606.ENSP00000362361,9606.ENSP00000369786,9606.ENSP00000370408,9606.ENSP00000375809,9606.ENSP00000381984,…	SNRPD3,CSTF1,JUND,CDK7,CCNH,GTF2H4,MNAT1,PHRF1,GTF2H1,SNRPF,POLR2D,ERCC3,LEO1,CSTF3,CDK9,PIR,CDX2,ERCC2,RPRD1A,SETD2,SNRPE,POLR2H,RXRA,ADRM1,NR2C2
GO Process	GO:0034381	Plasma lipoprotein particle clearance	7	40	0.81	0.0134	9606.ENSP00000216117,9606.ENSP00000233242,9606.ENSP00000263270,9606.ENSP00000327694,9606.ENSP00000337354,9606.ENSP00000371532,9606.ENSP00000482835	HMOX1,APOB,AP2S1,AP2A2,LIPA,VLDLR,AP2B1
GO Process	GO:0061024	Membrane organization	40	796	0.27	0.0135	9606.ENSP00000223369,9606.ENSP00000227266,9606.ENSP00000231668,9606.ENSP00000233242,9606.ENSP00000249071,9606.ENSP00000257245,9606.ENSP00000263270,9606.ENSP00000263816,9606.ENSP00000295400,9606.ENSP00000295797,9606.ENSP00000300093,9606.ENSP00000301021,9606.ENSP00000306003,9606.ENSP00000314214,9606.ENSP00000318822,9606.ENSP00000324806,9606.ENSP00000327694,9606.ENSP00000331748,9606.ENSP00000332756,…	YKT6,CTSC,BNIP1,APOB,RAC2,TIMM10,AP2S1,LRP2,TGFA,PRKCI,PLK1,TRAPPC2L,ATP5I,VAMP2,BID,GSK3B,AP2A2,RAB12,ATP11C,RHOG,TFRC,APOA1BP,ZMPSTE24,EPHB2,FLOT1,BET1L,PICALM,PSAP,MPV17L,MBP,SUN1,RAB1A,ATP5J,PPT1,EPN1,NSFL1C,COX18,CHMP1B,TRAPPC5,AP2B1
GO Process	GO:0031440	Regulation of mrna 3-end processing	6	28	0.9	0.0143	9606.ENSP00000243563,9606.ENSP00000299601,9606.ENSP00000325677,9606.ENSP00000358814,9606.ENSP00000362361,9606.ENSP00000373772	SNRPA,LEO1,RNF40,AHCYL1,CDK9,RNF20
GO Process	GO:0072594	Establishment of protein localization to organelle	26	433	0.35	0.0143	9606.ENSP00000252100,9606.ENSP00000257245,9606.ENSP00000261667,9606.ENSP00000270538,9606.ENSP00000298428,9606.ENSP00000312066,9606.ENSP00000315693,9606.ENSP00000318822,9606.ENSP00000326219,9606.ENSP00000328023,9606.ENSP00000342181,9606.ENSP00000351214,9606.ENSP00000351832,9606.ENSP00000356256,9606.ENSP00000378687,9606.ENSP00000379999,9606.ENSP00000402103,9606.ENSP00000411418,9606.ENSP00000413575,…	TMCO6,TIMM10,KPNA3,TIMM44,SEC61A2,SRP68,PAM16,BID,DHRS4,SRPR,SRP72,TOMM7,RAB3GAP2,TIMM17A,POM121,TIMM17B,HK1,RAB3GAP1,CROT,NEDD4,SRP19,COX18,PHB2,RGPD1,TIMM23,AP2B1
GO Process	GO:0036498	IRE1-mediated unfolded protein response	8	55	0.73	0.0146	9606.ENSP00000262947,9606.ENSP00000299427,9606.ENSP00000323313,9606.ENSP00000328023,9606.ENSP00000359132,9606.ENSP00000386918,9606.ENSP00000401445,9606.ENSP00000473631	C19orf10,TPP1,PDIA5,SRPR,EXTL2,KDELR3,ERN1,DNAJC3
GO Process	GO:0043488	Regulation of mrna stability	15	183	0.48	0.0154	9606.ENSP00000215071,9606.ENSP00000223321,9606.ENSP00000259457,9606.ENSP00000261479,9606.ENSP00000262193,9606.ENSP00000264639,9606.ENSP00000270586,9606.ENSP00000271308,9606.ENSP00000328848,9606.ENSP00000359910,9606.ENSP00000362334,9606.ENSP00000386541,9606.ENSP00000414359,9606.ENSP00000418695,9606.ENSP00000483688	PSMD8,PSMA2,PSMB7,PSMA6,PSMB1,PSMD3,PSMB6,PSMA5,RBM10,PSMA7,PSMB2,PSMD14,PSMA1,PSMD6,PSMB3
GO Process	GO:0044271	Cellular nitrogen compound biosynthetic process	65	1522	0.2	0.0154	9606.ENSP00000016171,9606.ENSP00000215829,9606.ENSP00000217109,9606.ENSP00000217182,9606.ENSP00000228347,9606.ENSP00000248643,9606.ENSP00000252818,9606.ENSP00000256443,9606.ENSP00000256897,9606.ENSP00000258105,9606.ENSP00000259895,9606.ENSP00000261245,9606.ENSP00000262043,9606.ENSP00000264555,9606.ENSP00000265838,9606.ENSP00000265963,9606.ENSP00000266735,9606.ENSP00000272645,9606.ENSP00000285398,…	COX15,SNRPD3,CSTF1,EEF1A2,POLR3B,MTERF1,JUND,CDK7,CCNH,MRPL53,GTF2H4,MNAT1,PHF3,PHRF1,ACAT1,GTF2H1,SNRPF,POLR2D,ERCC3,NIFK,PRKAG2,LEO1,NUDT9,ATP5I,MRPL1,CSTF3,NQO1,YARS2,POLE,MRPL40,MRPL12,AK2,PTRF,XAB2,MRPL21,TFB2M,MRPL18,APOA1BP,ME1,SCD,CDK9,FXN,ST3GAL5,POLR3F,ISG15,PIR,WRNIP1,CDX2,FECH,ERCC2,RPL23L,RPRD1A,SETD2,ATP5J,PPT1,SNRPE,POLR2H,GFM1,RXRA,PCBD2,GTF2H2C,POLRMT,ADRM1,PHB,NR2C2
GO Process	GO:0090090	Negative regulation of canonical wnt signaling pathway	15	183	0.48	0.0154	9606.ENSP00000215071,9606.ENSP00000223321,9606.ENSP00000259457,9606.ENSP00000261479,9606.ENSP00000262193,9606.ENSP00000264639,9606.ENSP00000270586,9606.ENSP00000271308,9606.ENSP00000324806,9606.ENSP00000359910,9606.ENSP00000362334,9606.ENSP00000386541,9606.ENSP00000414359,9606.ENSP00000418695,9606.ENSP00000483688	PSMD8,PSMA2,PSMB7,PSMA6,PSMB1,PSMD3,PSMB6,PSMA5,GSK3B,PSMA7,PSMB2,PSMD14,PSMA1,PSMD6,PSMB3
GO Process	GO:0140053	Mitochondrial gene expression	13	143	0.53	0.0154	9606.ENSP00000168216,9606.ENSP00000248643,9606.ENSP00000258105,9606.ENSP00000315017,9606.ENSP00000320658,9606.ENSP00000333401,9606.ENSP00000333837,9606.ENSP00000354580,9606.ENSP00000355471,9606.ENSP00000356001,9606.ENSP00000380466,9606.ENSP00000419038,9606.ENSP00000465759	HSD17B10,MTERF1,MRPL53,MRPL1,YARS2,MRPL40,MRPL12,MRPL21,TFB2M,MRPL18,RPL23L,GFM1,POLRMT
GO Process	GO:0006626	Protein targeting to mitochondrion	8	56	0.72	0.0158	9606.ENSP00000257245,9606.ENSP00000270538,9606.ENSP00000315693,9606.ENSP00000318822,9606.ENSP00000351214,9606.ENSP00000356256,9606.ENSP00000379999,9606.ENSP00000464522	TIMM10,TIMM44,PAM16,BID,TOMM7,TIMM17A,TIMM17B,TIMM23
GO Process	GO:0061013	Regulation of mrna catabolic process	16	205	0.46	0.0159	9606.ENSP00000215071,9606.ENSP00000223321,9606.ENSP00000242351,9606.ENSP00000259457,9606.ENSP00000261479,9606.ENSP00000262193,9606.ENSP00000264639,9606.ENSP00000270586,9606.ENSP00000271308,9606.ENSP00000328848,9606.ENSP00000359910,9606.ENSP00000362334,9606.ENSP00000386541,9606.ENSP00000414359,9606.ENSP00000418695,9606.ENSP00000483688	PSMD8,PSMA2,ZC3HAV1,PSMB7,PSMA6,PSMB1,PSMD3,PSMB6,PSMA5,RBM10,PSMA7,PSMB2,PSMD14,PSMA1,PSMD6,PSMB3
GO Process	GO:0008104	Protein localization	85	2139	0.17	0.0163	9606.ENSP00000223369,9606.ENSP00000233242,9606.ENSP00000243662,9606.ENSP00000244020,9606.ENSP00000252100,9606.ENSP00000252999,9606.ENSP00000257245,9606.ENSP00000258098,9606.ENSP00000261667,9606.ENSP00000261758,9606.ENSP00000263270,9606.ENSP00000263816,9606.ENSP00000270538,9606.ENSP00000272233,9606.ENSP00000272645,9606.ENSP00000274000,9606.ENSP00000281474,9606.ENSP00000283351,9606.ENSP00000285398,…	YKT6,APOB,RAB38,SRSF6,TMCO6,LAMA5,TIMM10,RAB11FIP5,KPNA3,MESDC2,AP2S1,LRP2,TIMM44,RHOB,POLR2D,AP1AR,BICD1,TRAPPC8,ERCC3,PDIA4,DBN1,PRKCI,COG5,SEC61A2,TPP1,PLK1,VAMP5,U2AF2,SRP68,AP1G2,VAMP2,PAM16,PIBF1,BID,DHRS4,AP2A2,SRPR,RAB12,SRP72,PTRF,CHM,TOMM7,RAB3GAP2,MYO1C,TFRC,RAB4A,TIMM17A,RAB32,BUB3,AHCYL1,SRSF11,SRSF4,DLG3,FLOT1,VLDLR,ZDHHC20,BET1L,STEAP3,MON2,SIL1,PSAP,POM121,TIMM17B,SUN1,PREPL,KDELR…
GO Process	GO:0051239	Regulation of multicellular organismal process	119	3227	0.13	0.0163	9606.ENSP00000215071,9606.ENSP00000216117,9606.ENSP00000216968,9606.ENSP00000218388,9606.ENSP00000220166,9606.ENSP00000223321,9606.ENSP00000227266,9606.ENSP00000228347,9606.ENSP00000231790,9606.ENSP00000242351,9606.ENSP00000244020,9606.ENSP00000247225,9606.ENSP00000252593,9606.ENSP00000252818,9606.ENSP00000252999,9606.ENSP00000258098,9606.ENSP00000258772,9606.ENSP00000259457,9606.ENSP00000261479,…	PSMD8,HMOX1,PROCR,TIMP1,CTSH,PSMA2,CTSC,POLR3B,MLH1,ZC3HAV1,SRSF6,SGPP1,BST2,JUND,LAMA5,RAB11FIP5,DDX56,PSMB7,PSMA6,RHEB,PSMB1,TIMP2,C19orf10,AP2S1,ATP2B3,LRP2,PSMD3,SEMA3C,AMIGO2,LUM,PSMB6,PSMA5,RHOB,CNPY2,CA2,CD109,HMGCR,NPTN,DBN1,ITGA5,CLPB,PRKCI,LEO1,CEBPB,PRKCE,SEMA4C,ATAD5,CD46,PIBF1,GLS,PHLDA2,GSK3B,AP2A2,ATP11C,CLPTM1,EPB41,VANGL1,PTPRS,ATP2B4,WDR5,TFRC,BSCL2,THBS2,PLXNA2,IFI16,APOA1BP,RT…
GO Process	GO:1904375	Regulation of protein localization to cell periphery	12	125	0.55	0.0163	9606.ENSP00000295797,9606.ENSP00000300093,9606.ENSP00000306124,9606.ENSP00000338481,9606.ENSP00000339467,9606.ENSP00000345259,9606.ENSP00000350310,9606.ENSP00000363763,9606.ENSP00000368752,9606.ENSP00000377015,9606.ENSP00000407586,9606.ENSP00000442600	PRKCI,PLK1,PRKCE,EPB41L2,RHOG,EPB41,ATP2B4,EPHB2,PRNP,PICALM,HRAS,DAG1
GO Process	GO:0006955	Immune response	67	1588	0.19	0.0164	9606.ENSP00000002165,9606.ENSP00000220166,9606.ENSP00000223321,9606.ENSP00000227266,9606.ENSP00000228347,9606.ENSP00000231790,9606.ENSP00000236671,9606.ENSP00000242351,9606.ENSP00000252593,9606.ENSP00000258145,9606.ENSP00000259457,9606.ENSP00000261601,9606.ENSP00000262193,9606.ENSP00000262768,9606.ENSP00000263168,9606.ENSP00000264639,9606.ENSP00000265361,9606.ENSP00000268695,9606.ENSP00000271308,…	FUCA2,CTSH,PSMA2,CTSC,POLR3B,MLH1,CTSD,ZC3HAV1,BST2,GNS,PSMB7,USP14,PSMB1,TIMP2,CAPZA1,PSMD3,SEMA3C,GALNS,PSMA5,C1orf35,FTH1,CEBPB,PRKCE,ATAD5,CD46,VAMP2,RAP2B,AP2A2,RAB12,RHOG,SLPI,VAT1,GM2A,MYO1C,ULBP3,IFI16,AGPAT2,IL13RA2,PPIE,FTL,POLR3F,CKAP4,PRDX4,ISG15,B4GALT1,WRNIP1,PRCP,NIT2,PSAP,MGST1,MBP,PSMD14,SETD2,AP1M1,CD44,CHID1,HK1,HRAS,TRIM32,PSMD6,NEDD4,HMHA1,ADAM8,RAB31,DNAJC3,RAB18,PHB
GO Process	GO:1903829	Positive regulation of cellular protein localization	22	342	0.38	0.0165	9606.ENSP00000249071,9606.ENSP00000261758,9606.ENSP00000281474,9606.ENSP00000290401,9606.ENSP00000295797,9606.ENSP00000300093,9606.ENSP00000306124,9606.ENSP00000314214,9606.ENSP00000318822,9606.ENSP00000324806,9606.ENSP00000338481,9606.ENSP00000339467,9606.ENSP00000345259,9606.ENSP00000350310,9606.ENSP00000351214,9606.ENSP00000352834,9606.ENSP00000353224,9606.ENSP00000363763,9606.ENSP00000366240,…	RAC2,MESDC2,BICD1,NPTN,PRKCI,PLK1,PRKCE,VAMP2,BID,GSK3B,EPB41L2,RHOG,EPB41,ATP2B4,TOMM7,MYO1C,TFRC,EPHB2,ABHD17B,PRNP,HRAS,AP2B1
GO Process	GO:0022904	Respiratory electron transport chain	11	107	0.58	0.0166	9606.ENSP00000016171,9606.ENSP00000296597,9606.ENSP00000307786,9606.ENSP00000318822,9606.ENSP00000346173,9606.ENSP00000354813,9606.ENSP00000357973,9606.ENSP00000369176,9606.ENSP00000418842,9606.ENSP00000452762,9606.ENSP00000478931	COX15,NDUFAF2,CYCS,BID,ETFB,MT-ND5,LACE1,NDUFB6,NDUFA6,ETFA,AIFM2
GO Process	GO:0031349	Positive regulation of defense response	23	367	0.36	0.0171	9606.ENSP00000215071,9606.ENSP00000223321,9606.ENSP00000227266,9606.ENSP00000228347,9606.ENSP00000242351,9606.ENSP00000256078,9606.ENSP00000259457,9606.ENSP00000261479,9606.ENSP00000262193,9606.ENSP00000264639,9606.ENSP00000270586,9606.ENSP00000271308,9606.ENSP00000305422,9606.ENSP00000357113,9606.ENSP00000359910,9606.ENSP00000362334,9606.ENSP00000366828,9606.ENSP00000386541,9606.ENSP00000407586,…	PSMD8,PSMA2,CTSC,POLR3B,ZC3HAV1,KRAS,PSMB7,PSMA6,PSMB1,PSMD3,PSMB6,PSMA5,CEBPB,IFI16,PSMA7,PSMB2,POLR3F,PSMD14,HRAS,PSMA1,PSMD6,ADAM8,PSMB3
GO Process	GO:0006468	Protein phosphorylation	45	952	0.24	0.0184	9606.ENSP00000215071,9606.ENSP00000220166,9606.ENSP00000223321,9606.ENSP00000256078,9606.ENSP00000256443,9606.ENSP00000256897,9606.ENSP00000259457,9606.ENSP00000259895,9606.ENSP00000261479,9606.ENSP00000262193,9606.ENSP00000264639,9606.ENSP00000265963,9606.ENSP00000270586,9606.ENSP00000271308,9606.ENSP00000285398,9606.ENSP00000287878,9606.ENSP00000290921,9606.ENSP00000294312,9606.ENSP00000295400,…	PSMD8,CTSH,PSMA2,KRAS,CDK7,CCNH,PSMB7,GTF2H4,PSMA6,PSMB1,PSMD3,GTF2H1,PSMB6,PSMA5,ERCC3,PRKAG2,CTBP1,FGF19,TGFA,PRKCI,PLK1,PRKCE,PIBF1,GSK3B,PSMA7,ROR1,ZMPSTE24,PSMB2,CDK9,DLG3,EPHB2,PRDX4,ERCC2,MBP,CDK11A,PSMD14,HTATIP2,VPRBP,ERN1,HRAS,PSMA1,PSMD6,SPTBN2,RSRC1,PSMB3
GO Process	GO:0000165	MAPK cascade	23	370	0.36	0.0188	9606.ENSP00000215071,9606.ENSP00000220166,9606.ENSP00000223321,9606.ENSP00000256078,9606.ENSP00000259457,9606.ENSP00000261479,9606.ENSP00000262193,9606.ENSP00000264639,9606.ENSP00000270586,9606.ENSP00000271308,9606.ENSP00000294312,9606.ENSP00000295400,9606.ENSP00000359910,9606.ENSP00000362334,9606.ENSP00000363480,9606.ENSP00000380958,9606.ENSP00000386541,9606.ENSP00000401445,9606.ENSP00000407586,…	PSMD8,CTSH,PSMA2,KRAS,PSMB7,PSMA6,PSMB1,PSMD3,PSMB6,PSMA5,FGF19,TGFA,PSMA7,PSMB2,DLG3,MBP,PSMD14,ERN1,HRAS,PSMA1,PSMD6,SPTBN2,PSMB3
GO Process	GO:0006281	DNA repair	29	522	0.31	0.0199	9606.ENSP00000003302,9606.ENSP00000160827,9606.ENSP00000231790,9606.ENSP00000256443,9606.ENSP00000256897,9606.ENSP00000259895,9606.ENSP00000261245,9606.ENSP00000265081,9606.ENSP00000265963,9606.ENSP00000272645,9606.ENSP00000285398,9606.ENSP00000322570,9606.ENSP00000333633,9606.ENSP00000351137,9606.ENSP00000361010,9606.ENSP00000361845,9606.ENSP00000361918,9606.ENSP00000362361,9606.ENSP00000362710,…	USP28,KIF22,MLH1,CDK7,CCNH,GTF2H4,MNAT1,MSH3,GTF2H1,POLR2D,ERCC3,POLE,MTA1,XAB2,REXO4,ZMPSTE24,PPIE,CDK9,COPS7B,ISG15,USP3,WRNIP1,ERCC2,PSMD14,SETD2,POLR2H,GTF2H2C,KDM2A,RAD23A
GO Process	GO:0032270	Positive regulation of cellular protein metabolic process	68	1635	0.19	0.0208	9606.ENSP00000220166,9606.ENSP00000227266,9606.ENSP00000236671,9606.ENSP00000256078,9606.ENSP00000261245,9606.ENSP00000262768,9606.ENSP00000262947,9606.ENSP00000263816,9606.ENSP00000266712,9606.ENSP00000272645,9606.ENSP00000287878,9606.ENSP00000287936,9606.ENSP00000290401,9606.ENSP00000290921,9606.ENSP00000293379,9606.ENSP00000294312,9606.ENSP00000295400,9606.ENSP00000300093,9606.ENSP00000306124,…	CTSH,CTSC,CTSD,KRAS,MNAT1,TIMP2,C19orf10,LRP2,TMTC3,POLR2D,PRKAG2,HMGCR,NPTN,CTBP1,ITGA5,FGF19,TGFA,PLK1,PRKCE,SEMA4C,CYCS,PIBF1,BID,RAP2B,GSK3B,RNF40,MTA1,CCNYL1,ATP2B4,WDR5,RAB3GAP2,TFRC,NENF,TIMM17A,FAM129A,IFI16,BAG2,ROR1,CDK9,OGT,DLG3,UQCC1,FLOT1,PRNP,VLDLR,RNF20,PICALM,PSAP,MBP,PSMD14,SLC39A10,RAB1A,PERP,CD44,ERN1,HRAS,TRIM32,RAB3GAP1,RXRA,HDAC2,PHB2,DAG1,ADAM8,RAD23A,WBP2,DNAJC3,ADRM1,PHB
GO Process	GO:0032802	Low-density lipoprotein particle receptor catabolic process	4	10	1.17	0.0214	9606.ENSP00000263270,9606.ENSP00000327694,9606.ENSP00000371532,9606.ENSP00000482835	AP2S1,AP2A2,VLDLR,AP2B1
GO Process	GO:0000245	Spliceosomal complex assembly	8	60	0.69	0.0225	9606.ENSP00000244020,9606.ENSP00000244520,9606.ENSP00000300413,9606.ENSP00000342374,9606.ENSP00000348010,9606.ENSP00000400591,9606.ENSP00000425092,9606.ENSP00000434359	SRSF6,SNRPC,SNRPD1,SNRPD2,PRPF39,SNRPE,LUC7L3,PUF60
GO Process	GO:0034613	Cellular protein localization	67	1610	0.19	0.0225	9606.ENSP00000243662,9606.ENSP00000244020,9606.ENSP00000252100,9606.ENSP00000252999,9606.ENSP00000257245,9606.ENSP00000261667,9606.ENSP00000261758,9606.ENSP00000263270,9606.ENSP00000270538,9606.ENSP00000272233,9606.ENSP00000272645,9606.ENSP00000274000,9606.ENSP00000281474,9606.ENSP00000283351,9606.ENSP00000292385,9606.ENSP00000295797,9606.ENSP00000298428,9606.ENSP00000299427,9606.ENSP00000300093,…	RAB38,SRSF6,TMCO6,LAMA5,TIMM10,KPNA3,MESDC2,AP2S1,TIMM44,RHOB,POLR2D,AP1AR,BICD1,TRAPPC8,DBN1,PRKCI,SEC61A2,TPP1,PLK1,VAMP5,U2AF2,SRP68,AP1G2,VAMP2,PAM16,PIBF1,BID,DHRS4,AP2A2,SRPR,RAB12,SRP72,CHM,TOMM7,RAB3GAP2,MYO1C,RAB4A,TIMM17A,RAB32,BUB3,AHCYL1,SRSF11,SRSF4,DLG3,FLOT1,ZDHHC20,SIL1,PSAP,POM121,TIMM17B,SUN1,PREPL,KDELR3,RAB1A,AP1M1,HK1,RAB3GAP1,CROT,NEDD4,SRP19,COX18,PHB2,RGPD1,RAB31,TIMM23,RA…
GO Process	GO:1902749	Regulation of cell cycle g2/m phase transition	16	215	0.44	0.024	9606.ENSP00000215071,9606.ENSP00000223321,9606.ENSP00000259457,9606.ENSP00000261479,9606.ENSP00000262193,9606.ENSP00000264639,9606.ENSP00000270586,9606.ENSP00000271308,9606.ENSP00000300093,9606.ENSP00000313171,9606.ENSP00000359910,9606.ENSP00000362334,9606.ENSP00000386541,9606.ENSP00000414359,9606.ENSP00000418695,9606.ENSP00000483688	PSMD8,PSMA2,PSMB7,PSMA6,PSMB1,PSMD3,PSMB6,PSMA5,PLK1,ATAD5,PSMA7,PSMB2,PSMD14,PSMA1,PSMD6,PSMB3
GO Process	GO:0036293	Response to decreased oxygen levels	22	354	0.36	0.0243	9606.ENSP00000215071,9606.ENSP00000216117,9606.ENSP00000223321,9606.ENSP00000231668,9606.ENSP00000259457,9606.ENSP00000261479,9606.ENSP00000262193,9606.ENSP00000264639,9606.ENSP00000270586,9606.ENSP00000271308,9606.ENSP00000285398,9606.ENSP00000306124,9606.ENSP00000354813,9606.ENSP00000359910,9606.ENSP00000362334,9606.ENSP00000375809,9606.ENSP00000386541,9606.ENSP00000414359,9606.ENSP00000418695,…	PSMD8,HMOX1,PSMA2,BNIP1,PSMB7,PSMA6,PSMB1,PSMD3,PSMB6,PSMA5,ERCC3,PRKCE,MT-ND5,PSMA7,PSMB2,ERCC2,PSMD14,PSMA1,PSMD6,PHB2,ADAM8,PSMB3
GO Process	GO:0070482	Response to oxygen levels	23	379	0.35	0.0246	9606.ENSP00000215071,9606.ENSP00000216117,9606.ENSP00000223321,9606.ENSP00000231668,9606.ENSP00000259457,9606.ENSP00000261479,9606.ENSP00000262193,9606.ENSP00000264639,9606.ENSP00000270586,9606.ENSP00000271308,9606.ENSP00000285398,9606.ENSP00000306124,9606.ENSP00000354813,9606.ENSP00000359910,9606.ENSP00000362334,9606.ENSP00000375809,9606.ENSP00000386541,9606.ENSP00000414359,9606.ENSP00000418695,…	PSMD8,HMOX1,PSMA2,BNIP1,PSMB7,PSMA6,PSMB1,PSMD3,PSMB6,PSMA5,ERCC3,PRKCE,MT-ND5,PSMA7,PSMB2,ERCC2,PSMD14,PSMA1,PSMD6,HDAC2,PHB2,ADAM8,PSMB3
GO Process	GO:0006790	Sulfur compound metabolic process	22	355	0.36	0.0248	9606.ENSP00000258145,9606.ENSP00000265838,9606.ENSP00000266718,9606.ENSP00000268097,9606.ENSP00000268695,9606.ENSP00000280612,9606.ENSP00000315931,9606.ENSP00000333666,9606.ENSP00000346103,9606.ENSP00000356410,9606.ENSP00000358814,9606.ENSP00000359380,9606.ENSP00000362207,9606.ENSP00000363205,9606.ENSP00000365159,9606.ENSP00000366482,9606.ENSP00000369055,9606.ENSP00000377532,9606.ENSP00000379512,…	GNS,ACAT1,LUM,HEXA,GALNS,SLC7A11,AHCYL2,ADI1,GPX4,GLRX2,AHCYL1,SCD,CHST3,NFS1,ISCA1,FXN,B4GALT1,PC,MGST1,PPT1,LYRM4,ST3GAL4
GO Process	GO:0065008	Regulation of biological quality	142	4042	0.11	0.0269	9606.ENSP00000003302,9606.ENSP00000178638,9606.ENSP00000215071,9606.ENSP00000216117,9606.ENSP00000216968,9606.ENSP00000220166,9606.ENSP00000222219,9606.ENSP00000223321,9606.ENSP00000233242,9606.ENSP00000243662,9606.ENSP00000247665,9606.ENSP00000249071,9606.ENSP00000253577,9606.ENSP00000256078,9606.ENSP00000256443,9606.ENSP00000256897,9606.ENSP00000258098,9606.ENSP00000258341,9606.ENSP00000259324,…	USP28,CA12,PSMD8,HMOX1,PROCR,CTSH,DNASE2,PSMA2,APOB,RAB38,PHPT1,RAC2,ABCB7,KRAS,CDK7,CCNH,RAB11FIP5,LAMC1,LRRC8A,PSMB7,PSMA6,MESDC2,RHEB,PSMB1,SCPEP1,GNA15,CAPZA1,ATP2B3,DNAJC10,PSMD3,SEMA3C,AMIGO2,PSMB6,PSMA5,FTH1,AP1AR,SLC22A3,SLC7A11,CA2,PDIA4,NAAA,HMGCR,FMNL2,NPTN,DBN1,PRKCI,NDUFAF2,TPP1,PLK1,PDIA3,C1GALT1C1,CEBPB,PRKCE,SEMA4C,VAMP2,ALDH5A1,GLS,BID,RAP2B,NQO1,POLE,PDIA5,GSK3B,RBM10,ATP11C,LIP…
GO Process	GO:1901991	Negative regulation of mitotic cell cycle phase transition	16	219	0.43	0.0281	9606.ENSP00000215071,9606.ENSP00000223321,9606.ENSP00000259457,9606.ENSP00000261479,9606.ENSP00000262193,9606.ENSP00000264639,9606.ENSP00000270586,9606.ENSP00000271308,9606.ENSP00000300093,9606.ENSP00000357858,9606.ENSP00000359910,9606.ENSP00000362334,9606.ENSP00000386541,9606.ENSP00000414359,9606.ENSP00000418695,9606.ENSP00000483688	PSMD8,PSMA2,PSMB7,PSMA6,PSMB1,PSMD3,PSMB6,PSMA5,PLK1,BUB3,PSMA7,PSMB2,PSMD14,PSMA1,PSMD6,PSMB3
GO Process	GO:0010389	Regulation of g2/m transition of mitotic cell cycle	15	198	0.45	0.029	9606.ENSP00000215071,9606.ENSP00000223321,9606.ENSP00000259457,9606.ENSP00000261479,9606.ENSP00000262193,9606.ENSP00000264639,9606.ENSP00000270586,9606.ENSP00000271308,9606.ENSP00000300093,9606.ENSP00000359910,9606.ENSP00000362334,9606.ENSP00000386541,9606.ENSP00000414359,9606.ENSP00000418695,9606.ENSP00000483688	PSMD8,PSMA2,PSMB7,PSMA6,PSMB1,PSMD3,PSMB6,PSMA5,PLK1,PSMA7,PSMB2,PSMD14,PSMA1,PSMD6,PSMB3
GO Process	GO:0033036	Macromolecule localization	94	2473	0.15	0.029	9606.ENSP00000223369,9606.ENSP00000233242,9606.ENSP00000243662,9606.ENSP00000244020,9606.ENSP00000247225,9606.ENSP00000252100,9606.ENSP00000252999,9606.ENSP00000257245,9606.ENSP00000258098,9606.ENSP00000261667,9606.ENSP00000261758,9606.ENSP00000263270,9606.ENSP00000263816,9606.ENSP00000270538,9606.ENSP00000272233,9606.ENSP00000272645,9606.ENSP00000274000,9606.ENSP00000281474,9606.ENSP00000283351,…	YKT6,APOB,RAB38,SRSF6,SGPP1,TMCO6,LAMA5,TIMM10,RAB11FIP5,KPNA3,MESDC2,AP2S1,LRP2,TIMM44,RHOB,POLR2D,AP1AR,BICD1,TRAPPC8,ABCC3,ERCC3,PDIA4,PRKAG2,DBN1,PRKCI,COG5,SEC61A2,TPP1,PLK1,VAMP5,U2AF2,SRP68,AP1G2,VAMP2,PAM16,PIBF1,BID,DHRS4,AP2A2,SRPR,RAB12,ATP11C,SRP72,PTRF,GM2A,CHM,TOMM7,RAB3GAP2,MYO1C,TFRC,BSCL2,QKI,RAB4A,MRPL18,TIMM17A,RAB32,BUB3,AHCYL1,SRSF11,SRSF4,DLG3,FLOT1,VLDLR,ZDHHC20,BET1L,STEAP…
GO Process	GO:2000026	Regulation of multicellular organismal development	82	2096	0.16	0.03	9606.ENSP00000215071,9606.ENSP00000216117,9606.ENSP00000218388,9606.ENSP00000220166,9606.ENSP00000223321,9606.ENSP00000227266,9606.ENSP00000231790,9606.ENSP00000244020,9606.ENSP00000247225,9606.ENSP00000252999,9606.ENSP00000258772,9606.ENSP00000259457,9606.ENSP00000261479,9606.ENSP00000262187,9606.ENSP00000262193,9606.ENSP00000262768,9606.ENSP00000262947,9606.ENSP00000263270,9606.ENSP00000263816,…	PSMD8,HMOX1,TIMP1,CTSH,PSMA2,CTSC,MLH1,SRSF6,SGPP1,LAMA5,DDX56,PSMB7,PSMA6,RHEB,PSMB1,TIMP2,C19orf10,AP2S1,LRP2,PSMD3,SEMA3C,AMIGO2,PSMB6,PSMA5,RHOB,CA2,CD109,HMGCR,NPTN,DBN1,ITGA5,PRKCI,LEO1,CEBPB,SEMA4C,ATAD5,CD46,PHLDA2,GSK3B,AP2A2,ATP11C,CLPTM1,VANGL1,PTPRS,ATP2B4,WDR5,TFRC,THBS2,PLXNA2,APOA1BP,RTN4IP1,PSMA7,ROR1,ZMPSTE24,PSMB2,EPHB2,FLOT1,ISG15,CDX2,VLDLR,FAM101A,PLAA,MBP,NEDD4L,PSMD14,ATP2B…
GO Process	GO:0042339	Keratan sulfate metabolic process	6	34	0.81	0.0302	9606.ENSP00000258145,9606.ENSP00000266718,9606.ENSP00000268097,9606.ENSP00000268695,9606.ENSP00000369055,9606.ENSP00000436047	GNS,LUM,HEXA,GALNS,B4GALT1,ST3GAL4
GO Process	GO:2001168	Positive regulation of histone h2b ubiquitination	3	4	1.44	0.0303	9606.ENSP00000325677,9606.ENSP00000362361,9606.ENSP00000373772	RNF40,CDK9,RNF20
GO Process	GO:0090150	Establishment of protein localization to membrane	18	267	0.4	0.0308	9606.ENSP00000257245,9606.ENSP00000295797,9606.ENSP00000298428,9606.ENSP00000305647,9606.ENSP00000312066,9606.ENSP00000314214,9606.ENSP00000318822,9606.ENSP00000328023,9606.ENSP00000342181,9606.ENSP00000350386,9606.ENSP00000351832,9606.ENSP00000352834,9606.ENSP00000371905,9606.ENSP00000386543,9606.ENSP00000411418,9606.ENSP00000424870,9606.ENSP00000425261,9606.ENSP00000461945	TIMM10,PRKCI,SEC61A2,VAMP5,SRP68,VAMP2,BID,SRPR,SRP72,CHM,RAB3GAP2,MYO1C,ZDHHC20,PREPL,RAB3GAP1,SRP19,COX18,RAB31
GO Process	GO:0000209	Protein polyubiquitination	20	315	0.37	0.0319	9606.ENSP00000215071,9606.ENSP00000223321,9606.ENSP00000259457,9606.ENSP00000261479,9606.ENSP00000261658,9606.ENSP00000262193,9606.ENSP00000264639,9606.ENSP00000270586,9606.ENSP00000271308,9606.ENSP00000307265,9606.ENSP00000359910,9606.ENSP00000362334,9606.ENSP00000373772,9606.ENSP00000383199,9606.ENSP00000386541,9606.ENSP00000408292,9606.ENSP00000414359,9606.ENSP00000418695,9606.ENSP00000424827,…	PSMD8,PSMA2,PSMB7,PSMA6,BFAR,PSMB1,PSMD3,PSMB6,PSMA5,IRF2BP1,PSMA7,PSMB2,RNF20,NEDD4L,PSMD14,TRIM32,PSMA1,PSMD6,NEDD4,PSMB3
GO Process	GO:0042340	Keratan sulfate catabolic process	4	12	1.09	0.0342	9606.ENSP00000258145,9606.ENSP00000266718,9606.ENSP00000268097,9606.ENSP00000268695	GNS,LUM,HEXA,GALNS
GO Process	GO:0001666	Response to hypoxia	21	342	0.36	0.035	9606.ENSP00000215071,9606.ENSP00000216117,9606.ENSP00000223321,9606.ENSP00000259457,9606.ENSP00000261479,9606.ENSP00000262193,9606.ENSP00000264639,9606.ENSP00000270586,9606.ENSP00000271308,9606.ENSP00000285398,9606.ENSP00000306124,9606.ENSP00000354813,9606.ENSP00000359910,9606.ENSP00000362334,9606.ENSP00000375809,9606.ENSP00000386541,9606.ENSP00000414359,9606.ENSP00000418695,9606.ENSP00000441875,…	PSMD8,HMOX1,PSMA2,PSMB7,PSMA6,PSMB1,PSMD3,PSMB6,PSMA5,ERCC3,PRKCE,MT-ND5,PSMA7,PSMB2,ERCC2,PSMD14,PSMA1,PSMD6,PHB2,ADAM8,PSMB3
GO Process	GO:0055072	Iron ion homeostasis	9	83	0.6	0.0361	9606.ENSP00000216117,9606.ENSP00000253577,9606.ENSP00000273550,9606.ENSP00000353224,9606.ENSP00000359526,9606.ENSP00000366482,9606.ENSP00000366525,9606.ENSP00000376822,9606.ENSP00000377015	HMOX1,ABCB7,FTH1,TFRC,SLC25A28,FXN,FTL,STEAP3,PICALM
GO Process	GO:0065002	Intracellular protein transmembrane transport	7	51	0.7	0.0399	9606.ENSP00000270538,9606.ENSP00000298428,9606.ENSP00000315693,9606.ENSP00000351214,9606.ENSP00000356256,9606.ENSP00000379999,9606.ENSP00000464522	TIMM44,SEC61A2,PAM16,TOMM7,TIMM17A,TIMM17B,TIMM23
GO Process	GO:0006390	Mitochondrial transcription	4	13	1.06	0.043	9606.ENSP00000248643,9606.ENSP00000333837,9606.ENSP00000355471,9606.ENSP00000465759	MTERF1,MRPL12,TFB2M,POLRMT
GO Process	GO:0007265	Ras protein signal transduction	16	230	0.41	0.0431	9606.ENSP00000003302,9606.ENSP00000243662,9606.ENSP00000249071,9606.ENSP00000256078,9606.ENSP00000256196,9606.ENSP00000264042,9606.ENSP00000272233,9606.ENSP00000319096,9606.ENSP00000331748,9606.ENSP00000339467,9606.ENSP00000355651,9606.ENSP00000356465,9606.ENSP00000387286,9606.ENSP00000407586,9606.ENSP00000461945,9606.ENSP00000478479	USP28,RAB38,RAC2,KRAS,RRAS2,FARP2,RHOB,RAP2B,RAB12,RHOG,RAB4A,RAB32,RAB1A,HRAS,RAB31,RAB18
GO Process	GO:0046351	Disaccharide biosynthetic process	3	5	1.35	0.0456	9606.ENSP00000364486,9606.ENSP00000369055,9606.ENSP00000408025	FBP2,B4GALT1,FBP1
GO Process	GO:1904377	Positive regulation of protein localization to cell periphery	8	69	0.63	0.0461	9606.ENSP00000295797,9606.ENSP00000306124,9606.ENSP00000338481,9606.ENSP00000339467,9606.ENSP00000345259,9606.ENSP00000350310,9606.ENSP00000363763,9606.ENSP00000368752	PRKCI,PRKCE,EPB41L2,RHOG,EPB41,ATP2B4,EPHB2,PRNP
GO Process	GO:0006259	DNA metabolic process	36	750	0.25	0.0478	9606.ENSP00000003302,9606.ENSP00000160827,9606.ENSP00000222219,9606.ENSP00000231790,9606.ENSP00000256443,9606.ENSP00000256897,9606.ENSP00000259895,9606.ENSP00000261245,9606.ENSP00000262794,9606.ENSP00000265081,9606.ENSP00000265963,9606.ENSP00000272645,9606.ENSP00000285398,9606.ENSP00000313171,9606.ENSP00000322570,9606.ENSP00000333633,9606.ENSP00000351137,9606.ENSP00000356410,9606.ENSP00000361010,…	USP28,KIF22,DNASE2,MLH1,CDK7,CCNH,GTF2H4,MNAT1,MOV10L1,MSH3,GTF2H1,POLR2D,ERCC3,ATAD5,POLE,MTA1,XAB2,GLRX2,REXO4,ZMPSTE24,PPIE,CDK9,COPS7B,ISG15,USP3,WRNIP1,ERCC2,PSMD14,SETD2,PLD3,VPRBP,POLR2H,GTF2H2C,KDM2A,RAD23A,PHB
GO Process	GO:0045862	Positive regulation of proteolysis	22	377	0.33	0.0478	9606.ENSP00000220166,9606.ENSP00000227266,9606.ENSP00000236671,9606.ENSP00000266712,9606.ENSP00000300093,9606.ENSP00000307786,9606.ENSP00000318822,9606.ENSP00000324806,9606.ENSP00000325677,9606.ENSP00000356256,9606.ENSP00000357113,9606.ENSP00000359727,9606.ENSP00000362824,9606.ENSP00000377015,9606.ENSP00000380958,9606.ENSP00000386541,9606.ENSP00000397157,9606.ENSP00000408292,9606.ENSP00000430432,…	CTSH,CTSC,CTSD,TMTC3,PLK1,CYCS,BID,GSK3B,RNF40,TIMM17A,IFI16,BAG2,OGT,PICALM,MBP,PSMD14,PERP,TRIM32,HDAC2,ADAM8,RAD23A,ADRM1
GO Function	GO:0003824	Catalytic activity	236	5486	0.2	3.75e-12	9606.ENSP00000002165,9606.ENSP00000003302,9606.ENSP00000016171,9606.ENSP00000160827,9606.ENSP00000168216,9606.ENSP00000178638,9606.ENSP00000216117,9606.ENSP00000217182,9606.ENSP00000217901,9606.ENSP00000220166,9606.ENSP00000222219,9606.ENSP00000223321,9606.ENSP00000223369,9606.ENSP00000227266,9606.ENSP00000228347,9606.ENSP00000231790,9606.ENSP00000236671,9606.ENSP00000243662,9606.ENSP00000247194,…	FUCA2,USP28,COX15,KIF22,HSD17B10,CA12,HMOX1,EEF1A2,IDH3G,CTSH,DNASE2,PSMA2,YKT6,CTSC,POLR3B,MLH1,CTSD,RAB38,L3HYPDH,SGPP1,PHPT1,RAC2,ANGEL1,DHX35,ABCB7,KRAS,RRAS2,CDK7,GNS,DDX56,UGGT1,LRRC8A,PSMB7,TMEM5,GDE1,PSMA6,USP14,BFAR,RHEB,PSMB1,SCPEP1,MOV10L1,GNA15,SIAE,DNAJC10,MSH3,ACAT1,TMTC3,HEXA,GALNS,PSMB6,PSMA5,RHOB,POLR2D,ABHD10,FTH1,TMX2,FADS2,DIP2C,USP12,ABCC3,CA2,ERCC3,PDIA4,NAAA,PRKAG2,HMGCR,CT…
GO Function	GO:0016491	Oxidoreductase activity	52	726	0.42	1.29e-06	9606.ENSP00000016171,9606.ENSP00000168216,9606.ENSP00000216117,9606.ENSP00000217901,9606.ENSP00000264065,9606.ENSP00000273550,9606.ENSP00000278422,9606.ENSP00000278840,9606.ENSP00000286091,9606.ENSP00000287936,9606.ENSP00000290921,9606.ENSP00000296597,9606.ENSP00000300289,9606.ENSP00000307786,9606.ENSP00000311447,9606.ENSP00000312618,9606.ENSP00000314649,9606.ENSP00000319788,9606.ENSP00000321070,…	COX15,HSD17B10,HMOX1,IDH3G,DNAJC10,FTH1,TMX2,FADS2,PDIA4,HMGCR,CTBP1,NDUFAF2,PDIA3,CYCS,ASPHD1,ACAD9,ALDH5A1,NQO1,ME2,PDIA5,DHRS4,MINA,SEP15,ADI1,PYCR2,ALDH3A2,GPX4,ETFB,VAT1,MT-ND5,GLRX2,RTN4IP1,ME1,SCD,TMEM189,FXN,PRDX4,NDUFB6,PIR,IDH3B,STEAP3,MGST1,TXNRD2,HTATIP2,NDUFA6,PCBD2,GPX8,KDM2A,CCS,ETFA,H6PD,AIFM2
GO Function	GO:0016787	Hydrolase activity	116	2419	0.25	1.33e-06	9606.ENSP00000002165,9606.ENSP00000003302,9606.ENSP00000160827,9606.ENSP00000216117,9606.ENSP00000217182,9606.ENSP00000220166,9606.ENSP00000222219,9606.ENSP00000223321,9606.ENSP00000227266,9606.ENSP00000231790,9606.ENSP00000236671,9606.ENSP00000243662,9606.ENSP00000247225,9606.ENSP00000247665,9606.ENSP00000249071,9606.ENSP00000251089,9606.ENSP00000252011,9606.ENSP00000253577,9606.ENSP00000256078,…	FUCA2,USP28,KIF22,HMOX1,EEF1A2,CTSH,DNASE2,PSMA2,CTSC,MLH1,CTSD,RAB38,SGPP1,PHPT1,RAC2,ANGEL1,DHX35,ABCB7,KRAS,RRAS2,CDK7,GNS,DDX56,LRRC8A,PSMB7,GDE1,PSMA6,USP14,RHEB,PSMB1,SCPEP1,MOV10L1,GNA15,SIAE,MSH3,HEXA,GALNS,PSMB6,PSMA5,RHOB,ABHD10,USP12,ABCC3,CA2,ERCC3,NAAA,CLPB,MTMR14,TPP1,PDIA3,NUDT9,NUDT16L1,HLTF,ATAD5,AHCYL2,GLS,RAP2B,POLE,OVCH1,SRPR,RAB12,LIPA,LRRC8D,RHOG,GM2A,PTPRS,MYO1C,ABCB10,RAB4…
GO Function	GO:0004298	Threonine-type endopeptidase activity	10	21	1.25	3.26e-06	9606.ENSP00000223321,9606.ENSP00000259457,9606.ENSP00000261479,9606.ENSP00000262193,9606.ENSP00000270586,9606.ENSP00000271308,9606.ENSP00000359910,9606.ENSP00000362334,9606.ENSP00000414359,9606.ENSP00000483688	PSMA2,PSMB7,PSMA6,PSMB1,PSMB6,PSMA5,PSMA7,PSMB2,PSMA1,PSMB3
GO Function	GO:0003723	RNA binding	82	1649	0.26	7.05e-05	9606.ENSP00000168216,9606.ENSP00000215829,9606.ENSP00000217109,9606.ENSP00000217182,9606.ENSP00000242351,9606.ENSP00000243563,9606.ENSP00000244020,9606.ENSP00000244520,9606.ENSP00000248643,9606.ENSP00000252011,9606.ENSP00000252593,9606.ENSP00000253107,9606.ENSP00000254940,9606.ENSP00000258772,9606.ENSP00000258975,9606.ENSP00000261479,9606.ENSP00000262794,9606.ENSP00000265872,9606.ENSP00000266735,…	HSD17B10,SNRPD3,CSTF1,EEF1A2,ZC3HAV1,SNRPA,SRSF6,SNRPC,MTERF1,DHX35,BST2,PPAN,NIP7,DDX56,TACO1,PSMA6,MOV10L1,CCAR1,SNRPF,C1orf35,CISD2,NIFK,PDIA4,PDIA3,SNRPD1,LSM3,NUDT16L1,U2AF2,HLTF,SRP68,MRPL1,CSTF3,NQO1,YARS2,AKAP17A,RNF40,SRPR,RBM10,CCDC137,MRPL40,MRPL12,CS,SLPI,SRP72,SNRPD2,PTRF,TFRC,MRPL21,QKI,TFB2M,MRPL18,IFI16,AHCYL1,SRSF11,REXO4,PPIE,CDK9,SRSF4,LSM2,SLC3A2,CKAP4,CHD3,NOP2,RNF20,CHD2,RPL…
GO Function	GO:0017111	Nucleoside-triphosphatase activity	46	760	0.35	0.00038	9606.ENSP00000160827,9606.ENSP00000217182,9606.ENSP00000231790,9606.ENSP00000243662,9606.ENSP00000249071,9606.ENSP00000252011,9606.ENSP00000253577,9606.ENSP00000256078,9606.ENSP00000256196,9606.ENSP00000256443,9606.ENSP00000258772,9606.ENSP00000262187,9606.ENSP00000262794,9606.ENSP00000262958,9606.ENSP00000265081,9606.ENSP00000272233,9606.ENSP00000285238,9606.ENSP00000285398,9606.ENSP00000294053,…	KIF22,EEF1A2,MLH1,RAB38,RAC2,DHX35,ABCB7,KRAS,RRAS2,CDK7,DDX56,RHEB,MOV10L1,GNA15,MSH3,RHOB,ABCC3,ERCC3,CLPB,HLTF,ATAD5,RAP2B,SRPR,RAB12,RHOG,MYO1C,ABCB10,RAB4A,RAB32,LACE1,MTG2,VWA8,CHD3,WRNIP1,ERCC2,MYO1B,CHD2,RAB1A,ATP5J,ATP2B1,HRAS,DDX46,PSMD6,GFM1,RAB31,RAB18
GO Function	GO:0016462	Pyrophosphatase activity	47	810	0.33	0.00075	9606.ENSP00000160827,9606.ENSP00000217182,9606.ENSP00000231790,9606.ENSP00000243662,9606.ENSP00000249071,9606.ENSP00000252011,9606.ENSP00000253577,9606.ENSP00000256078,9606.ENSP00000256196,9606.ENSP00000256443,9606.ENSP00000258772,9606.ENSP00000262187,9606.ENSP00000262794,9606.ENSP00000262958,9606.ENSP00000265081,9606.ENSP00000272233,9606.ENSP00000285238,9606.ENSP00000285398,9606.ENSP00000294053,…	KIF22,EEF1A2,MLH1,RAB38,RAC2,DHX35,ABCB7,KRAS,RRAS2,CDK7,DDX56,RHEB,MOV10L1,GNA15,MSH3,RHOB,ABCC3,ERCC3,CLPB,NUDT9,HLTF,ATAD5,RAP2B,SRPR,RAB12,RHOG,MYO1C,ABCB10,RAB4A,RAB32,LACE1,MTG2,VWA8,CHD3,WRNIP1,ERCC2,MYO1B,CHD2,RAB1A,ATP5J,ATP2B1,HRAS,DDX46,PSMD6,GFM1,RAB31,RAB18
GO Function	GO:0015036	Disulfide oxidoreductase activity	8	41	0.86	0.0114	9606.ENSP00000264065,9606.ENSP00000278422,9606.ENSP00000286091,9606.ENSP00000300289,9606.ENSP00000323313,9606.ENSP00000356410,9606.ENSP00000383365,9606.ENSP00000436318	DNAJC10,TMX2,PDIA4,PDIA3,PDIA5,GLRX2,TXNRD2,CCS
GO Function	GO:0016887	ATPase activity	26	393	0.39	0.0146	9606.ENSP00000160827,9606.ENSP00000231790,9606.ENSP00000252011,9606.ENSP00000253577,9606.ENSP00000256443,9606.ENSP00000258772,9606.ENSP00000262794,9606.ENSP00000265081,9606.ENSP00000285238,9606.ENSP00000285398,9606.ENSP00000294053,9606.ENSP00000308944,9606.ENSP00000313171,9606.ENSP00000352834,9606.ENSP00000355637,9606.ENSP00000357973,9606.ENSP00000368612,9606.ENSP00000369716,9606.ENSP00000370150,…	KIF22,MLH1,DHX35,ABCB7,CDK7,DDX56,MOV10L1,MSH3,ABCC3,ERCC3,CLPB,HLTF,ATAD5,MYO1C,ABCB10,LACE1,VWA8,CHD3,WRNIP1,ERCC2,MYO1B,CHD2,ATP5J,ATP2B1,DDX46,PSMD6
GO Function	GO:0070008	Serine-type exopeptidase activity	5	12	1.19	0.0146	9606.ENSP00000262288,9606.ENSP00000299427,9606.ENSP00000377055,9606.ENSP00000386543,9606.ENSP00000387164	SCPEP1,TPP1,PRCP,PREPL,CPVL
GO Function	GO:1990446	U1 snRNP binding	4	5	1.47	0.0146	9606.ENSP00000215829,9606.ENSP00000243563,9606.ENSP00000244520,9606.ENSP00000300413	SNRPD3,SNRPA,SNRPC,SNRPD1
GO Function	GO:0019003	GDP binding	10	74	0.7	0.0155	9606.ENSP00000256078,9606.ENSP00000256196,9606.ENSP00000262187,9606.ENSP00000272233,9606.ENSP00000319096,9606.ENSP00000331748,9606.ENSP00000355651,9606.ENSP00000407586,9606.ENSP00000461945,9606.ENSP00000478479	KRAS,RRAS2,RHEB,RHOB,RAP2B,RAB12,RAB4A,HRAS,RAB31,RAB18
GO Function	GO:1901265	Nucleoside phosphate binding	85	2120	0.17	0.0402	9606.ENSP00000160827,9606.ENSP00000217182,9606.ENSP00000217901,9606.ENSP00000231790,9606.ENSP00000243662,9606.ENSP00000249071,9606.ENSP00000252011,9606.ENSP00000253577,9606.ENSP00000256078,9606.ENSP00000256196,9606.ENSP00000256443,9606.ENSP00000258772,9606.ENSP00000261479,9606.ENSP00000262187,9606.ENSP00000262794,9606.ENSP00000262958,9606.ENSP00000263519,9606.ENSP00000265081,9606.ENSP00000270538,…	KIF22,EEF1A2,IDH3G,MLH1,RAB38,RAC2,DHX35,ABCB7,KRAS,RRAS2,CDK7,DDX56,PSMA6,RHEB,MOV10L1,GNA15,ATP2B3,MSH3,TIMM44,RHOB,POLR2D,ABCC3,ERCC3,PRKAG2,HMGCR,CTBP1,CLPB,PRKCI,PLK1,PRKCE,HLTF,ACAD9,ATAD5,RAP2B,YARS2,ME2,POLE,GSK3B,SRPR,RAB12,ATP11C,RHOG,HKDC1,AK2,ATP2B4,MYO1C,ABCB10,RAB4A,RAB32,APOA1BP,LACE1,ME1,BAG2,MTG2,ROR1,VDAC2,CDK9,EPHB2,VWA8,CHD3,WRNIP1,IDH3B,CDX2,ERCC2,MYO1B,PC,CHD2,SIL1,TXNRD2,CD…
GO Component	GO:0043227	Membrane-bounded organelle	459	12427	0.13	7.19e-29	9606.ENSP00000002165,9606.ENSP00000003302,9606.ENSP00000016171,9606.ENSP00000054950,9606.ENSP00000160827,9606.ENSP00000168216,9606.ENSP00000199448,9606.ENSP00000215071,9606.ENSP00000215829,9606.ENSP00000216117,9606.ENSP00000216268,9606.ENSP00000216968,9606.ENSP00000217109,9606.ENSP00000217182,9606.ENSP00000217901,9606.ENSP00000218388,9606.ENSP00000220166,9606.ENSP00000222219,9606.ENSP00000222284,…	FUCA2,USP28,COX15,RCN1,KIF22,HSD17B10,EPDR1,PSMD8,SNRPD3,HMOX1,ZBED4,PROCR,CSTF1,EEF1A2,IDH3G,TIMP1,CTSH,DNASE2,TMEM147,LAMB1,PSMA2,YKT6,CTSC,POLR3B,BNIP1,MLH1,APOB,CTSD,ZC3HAV1,SNRPA,RAB38,SRSF6,SNRNP27,SNRPC,HIST1H1A,SGPP1,PHPT1,MTERF1,RAC2,ANGEL1,DHX35,BST2,JUND,LAMA5,PPAN,ABCB7,NIP7,KRAS,RRAS2,CDK7,CCNH,PHC2,TIMM10,RAB11FIP5,MRPL53,GNS,LAMC1,C2orf49,DDX56,TACO1,UGGT1,PSMB7,GTF2H4,TMEM5,MNAT1,…
GO Component	GO:0043231	Intracellular membrane-bounded organelle	422	10761	0.16	7.19e-29	9606.ENSP00000002165,9606.ENSP00000003302,9606.ENSP00000016171,9606.ENSP00000054950,9606.ENSP00000160827,9606.ENSP00000168216,9606.ENSP00000199448,9606.ENSP00000215071,9606.ENSP00000215829,9606.ENSP00000216117,9606.ENSP00000216268,9606.ENSP00000217109,9606.ENSP00000217182,9606.ENSP00000217901,9606.ENSP00000218388,9606.ENSP00000220166,9606.ENSP00000222219,9606.ENSP00000222399,9606.ENSP00000223321,…	FUCA2,USP28,COX15,RCN1,KIF22,HSD17B10,EPDR1,PSMD8,SNRPD3,HMOX1,ZBED4,CSTF1,EEF1A2,IDH3G,TIMP1,CTSH,DNASE2,LAMB1,PSMA2,YKT6,CTSC,POLR3B,BNIP1,MLH1,APOB,CTSD,ZC3HAV1,SNRPA,RAB38,SRSF6,SNRNP27,SNRPC,HIST1H1A,SGPP1,MTERF1,RAC2,ANGEL1,DHX35,BST2,JUND,LAMA5,PPAN,ABCB7,NIP7,KRAS,RRAS2,CDK7,CCNH,PHC2,TIMM10,RAB11FIP5,MRPL53,GNS,LAMC1,C2orf49,DDX56,TACO1,UGGT1,PSMB7,GTF2H4,TMEM5,MNAT1,PSMA6,USP14,BFAR,KPN…
GO Component	GO:0043229	Intracellular organelle	451	12528	0.12	5.1e-24	9606.ENSP00000002165,9606.ENSP00000003302,9606.ENSP00000016171,9606.ENSP00000054950,9606.ENSP00000160827,9606.ENSP00000168216,9606.ENSP00000199448,9606.ENSP00000215071,9606.ENSP00000215829,9606.ENSP00000216117,9606.ENSP00000216268,9606.ENSP00000216968,9606.ENSP00000217109,9606.ENSP00000217182,9606.ENSP00000217901,9606.ENSP00000218388,9606.ENSP00000220166,9606.ENSP00000222219,9606.ENSP00000222399,…	FUCA2,USP28,COX15,RCN1,KIF22,HSD17B10,EPDR1,PSMD8,SNRPD3,HMOX1,ZBED4,PROCR,CSTF1,EEF1A2,IDH3G,TIMP1,CTSH,DNASE2,LAMB1,PSMA2,YKT6,CTSC,POLR3B,BNIP1,MLH1,APOB,CTSD,ZC3HAV1,SNRPA,RAB38,SRSF6,SNRNP27,SNRPC,HIST1H1A,SGPP1,MTERF1,RAC2,ANGEL1,DHX35,BST2,JUND,LAMA5,PPAN,ABCB7,NIP7,KRAS,RRAS2,CDK7,CCNH,PHC2,TIMM10,RAB11FIP5,MRPL53,GNS,LAMC1,C2orf49,DDX56,TACO1,UGGT1,PSMB7,GTF2H4,TMEM5,MNAT1,GDE1,PSMA6,USP…
GO Component	GO:0043226	Organelle	471	13515	0.11	5.14e-24	9606.ENSP00000002165,9606.ENSP00000003302,9606.ENSP00000016171,9606.ENSP00000054950,9606.ENSP00000160827,9606.ENSP00000168216,9606.ENSP00000199448,9606.ENSP00000215071,9606.ENSP00000215829,9606.ENSP00000216117,9606.ENSP00000216268,9606.ENSP00000216968,9606.ENSP00000217109,9606.ENSP00000217182,9606.ENSP00000217901,9606.ENSP00000218388,9606.ENSP00000220166,9606.ENSP00000222219,9606.ENSP00000222284,…	FUCA2,USP28,COX15,RCN1,KIF22,HSD17B10,EPDR1,PSMD8,SNRPD3,HMOX1,ZBED4,PROCR,CSTF1,EEF1A2,IDH3G,TIMP1,CTSH,DNASE2,TMEM147,LAMB1,PSMA2,YKT6,CTSC,POLR3B,BNIP1,MLH1,APOB,CTSD,ZC3HAV1,SNRPA,RAB38,SRSF6,SNRNP27,SNRPC,HIST1H1A,SGPP1,PHPT1,MTERF1,RAC2,ANGEL1,DHX35,BST2,JUND,LAMA5,PPAN,ABCB7,NIP7,KRAS,RRAS2,CDK7,CCNH,PHC2,TIMM10,RAB11FIP5,MRPL53,GNS,LAMC1,C2orf49,DDX56,TACO1,UGGT1,PSMB7,GTF2H4,TMEM5,MNAT1,…
GO Component	GO:0005622	Intracellular	477	14276	0.09	2.08e-19	9606.ENSP00000002165,9606.ENSP00000003302,9606.ENSP00000016171,9606.ENSP00000054950,9606.ENSP00000160827,9606.ENSP00000168216,9606.ENSP00000199448,9606.ENSP00000215071,9606.ENSP00000215829,9606.ENSP00000216117,9606.ENSP00000216268,9606.ENSP00000216968,9606.ENSP00000217109,9606.ENSP00000217182,9606.ENSP00000217901,9606.ENSP00000218388,9606.ENSP00000220166,9606.ENSP00000221891,9606.ENSP00000222219,…	FUCA2,USP28,COX15,RCN1,KIF22,HSD17B10,EPDR1,PSMD8,SNRPD3,HMOX1,ZBED4,PROCR,CSTF1,EEF1A2,IDH3G,TIMP1,CTSH,APLP1,DNASE2,LAMB1,PSMA2,YKT6,CTSC,POLR3B,BNIP1,MLH1,APOB,CTSD,ZC3HAV1,SNRPA,RAB38,SRSF6,SNRNP27,SNRPC,HIST1H1A,SGPP1,PHPT1,MTERF1,RAC2,ANGEL1,DHX35,BST2,JUND,LAMA5,PPAN,ABCB7,NIP7,KRAS,RRAS2,CDK7,CCNH,PHC2,TIMM10,RAB11FIP5,MRPL53,GNS,LAMC1,C2orf49,DDX56,TACO1,UGGT1,LRRC8A,PSMB7,GTF2H4,TMEM5,M…
GO Component	GO:0005739	Mitochondrion	112	1611	0.41	3.78e-17	9606.ENSP00000016171,9606.ENSP00000168216,9606.ENSP00000217901,9606.ENSP00000223369,9606.ENSP00000231668,9606.ENSP00000243662,9606.ENSP00000248643,9606.ENSP00000253577,9606.ENSP00000256078,9606.ENSP00000257245,9606.ENSP00000258098,9606.ENSP00000258105,9606.ENSP00000258975,9606.ENSP00000265333,9606.ENSP00000265838,9606.ENSP00000270538,9606.ENSP00000273359,9606.ENSP00000273986,9606.ENSP00000278422,…	COX15,HSD17B10,IDH3G,YKT6,BNIP1,RAB38,MTERF1,ABCB7,KRAS,TIMM10,RAB11FIP5,MRPL53,TACO1,VDAC1,ACAT1,TIMM44,ABHD10,CISD2,TMX2,CLPB,NDUFAF2,NUDT9,ATP5I,PRKCE,TMEM126A,CYCS,ACAD9,ALDH5A1,MRPL1,PAM16,GLS,BID,YARS2,ME2,GSK3B,DHRS4,HCCS,BOLA3,MRPL40,MRPL12,C20orf24,CS,PYCR2,GPX4,ETFB,HKDC1,AK2,VAT1,PTRF,TOMM7,TMEM126B,MRPL21,MT-ND5,TFB2M,ABCB10,NENF,MRPL18,TIMM17A,GLRX2,RAB32,APOA1BP,OAT,LACE1,RTN4IP1,ME…
GO Component	GO:0070013	Intracellular organelle lumen	259	5857	0.21	4.48e-17	9606.ENSP00000002165,9606.ENSP00000003302,9606.ENSP00000016171,9606.ENSP00000054950,9606.ENSP00000160827,9606.ENSP00000168216,9606.ENSP00000199448,9606.ENSP00000215071,9606.ENSP00000215829,9606.ENSP00000216117,9606.ENSP00000216268,9606.ENSP00000217109,9606.ENSP00000217901,9606.ENSP00000218388,9606.ENSP00000220166,9606.ENSP00000222399,9606.ENSP00000223321,9606.ENSP00000227266,9606.ENSP00000228347,…	FUCA2,USP28,COX15,RCN1,KIF22,HSD17B10,EPDR1,PSMD8,SNRPD3,HMOX1,ZBED4,CSTF1,IDH3G,TIMP1,CTSH,LAMB1,PSMA2,CTSC,POLR3B,MLH1,APOB,CTSD,SNRPA,SRSF6,SNRNP27,SNRPC,HIST1H1A,SGPP1,MTERF1,JUND,PPAN,NIP7,CDK7,CCNH,PHC2,TIMM10,MRPL53,GNS,LAMC1,C2orf49,DDX56,UGGT1,PSMB7,GTF2H4,TMEM5,MNAT1,PSMA6,KPNA3,PSMB1,TIMP2,C19orf10,LRP2,DNAJC10,PSMD3,MSH3,PCNP,VDAC1,ACAT1,CCAR1,GTF2H1,GID8,LUM,SNRPF,HEXA,GALNS,TIMM44,P…
GO Component	GO:0005737	Cytoplasm	402	11428	0.11	1.19e-14	9606.ENSP00000002165,9606.ENSP00000003302,9606.ENSP00000016171,9606.ENSP00000054950,9606.ENSP00000160827,9606.ENSP00000168216,9606.ENSP00000199448,9606.ENSP00000215071,9606.ENSP00000215829,9606.ENSP00000216117,9606.ENSP00000216268,9606.ENSP00000216968,9606.ENSP00000217182,9606.ENSP00000217901,9606.ENSP00000218388,9606.ENSP00000220166,9606.ENSP00000221891,9606.ENSP00000222219,9606.ENSP00000222399,…	FUCA2,USP28,COX15,RCN1,KIF22,HSD17B10,EPDR1,PSMD8,SNRPD3,HMOX1,ZBED4,PROCR,EEF1A2,IDH3G,TIMP1,CTSH,APLP1,DNASE2,LAMB1,PSMA2,YKT6,CTSC,POLR3B,BNIP1,APOB,CTSD,ZC3HAV1,RAB38,SGPP1,PHPT1,MTERF1,RAC2,ANGEL1,BST2,ABCB7,NIP7,KRAS,RRAS2,CDK7,TIMM10,RAB11FIP5,MRPL53,GNS,LAMC1,TACO1,UGGT1,LRRC8A,PSMB7,TMEM5,MNAT1,GDE1,PSMA6,USP14,BFAR,KPNA3,MESDC2,RHEB,PSMB1,SCPEP1,TIMP2,MOV10L1,C19orf10,CAPZA1,AP2S1,SIAE,…
GO Component	GO:0031090	Organelle membrane	175	3548	0.26	7.25e-14	9606.ENSP00000016171,9606.ENSP00000216117,9606.ENSP00000217182,9606.ENSP00000222284,9606.ENSP00000223369,9606.ENSP00000227266,9606.ENSP00000231668,9606.ENSP00000233242,9606.ENSP00000236671,9606.ENSP00000243662,9606.ENSP00000247225,9606.ENSP00000249071,9606.ENSP00000252593,9606.ENSP00000253577,9606.ENSP00000256196,9606.ENSP00000257245,9606.ENSP00000258098,9606.ENSP00000258105,9606.ENSP00000261234,…	COX15,HMOX1,EEF1A2,TMEM147,YKT6,CTSC,BNIP1,APOB,CTSD,RAB38,SGPP1,RAC2,BST2,ABCB7,RRAS2,TIMM10,RAB11FIP5,MRPL53,TMEM5,GDE1,BFAR,RHEB,AP2S1,LRP2,VDAC1,TIMM44,RHOB,UBXN4,CISD2,TMX2,FADS2,CD109,HMGCR,PCYT1A,TGFA,PRKCI,NDUFAF2,COG5,SEC61A2,PDIA3,TRAPPC2L,NUDT9,C1GALT1C1,VAMP5,ATP5I,SEMA4C,TMEM126A,CYCS,XXYLT1,AP1G2,ACAD9,CD46,VAMP2,MRPL1,PAM16,GCC1,BID,RAP2B,PDIA5,DHRS4,HCCS,AP2A2,SRPR,RAB12,ATP11C,MR…
GO Component	GO:0031966	Mitochondrial membrane	60	722	0.49	1.52e-11	9606.ENSP00000016171,9606.ENSP00000231668,9606.ENSP00000253577,9606.ENSP00000257245,9606.ENSP00000258098,9606.ENSP00000258105,9606.ENSP00000265333,9606.ENSP00000270538,9606.ENSP00000273986,9606.ENSP00000296597,9606.ENSP00000306003,9606.ENSP00000306887,9606.ENSP00000307786,9606.ENSP00000312618,9606.ENSP00000315017,9606.ENSP00000315693,9606.ENSP00000318822,9606.ENSP00000326579,9606.ENSP00000333401,…	COX15,BNIP1,ABCB7,TIMM10,RAB11FIP5,MRPL53,VDAC1,TIMM44,CISD2,NDUFAF2,ATP5I,TMEM126A,CYCS,ACAD9,MRPL1,PAM16,BID,HCCS,MRPL40,MRPL12,C20orf24,HKDC1,VAT1,TOMM7,TMEM126B,MRPL21,MT-ND5,ABCB10,MRPL18,TIMM17A,RAB32,LACE1,RTN4IP1,SLC25A28,MTG2,GHITM,VDAC2,OGT,UQCC1,LYRM7,PRNP,NDUFB6,FECH,CCDC109B,COA1,MGST1,TIMM17B,RPL23L,ATP5J,HK1,TIMMDC1,NDUFA6,COX18,SMIM20,CCDC90B,PHB2,TIMM23,FKBP8,AIFM2,PHB
GO Component	GO:0005740	Mitochondrial envelope	62	766	0.48	1.57e-11	9606.ENSP00000016171,9606.ENSP00000231668,9606.ENSP00000253577,9606.ENSP00000257245,9606.ENSP00000258098,9606.ENSP00000258105,9606.ENSP00000265333,9606.ENSP00000270538,9606.ENSP00000273986,9606.ENSP00000294053,9606.ENSP00000296597,9606.ENSP00000306003,9606.ENSP00000306887,9606.ENSP00000307786,9606.ENSP00000312618,9606.ENSP00000315017,9606.ENSP00000315693,9606.ENSP00000318822,9606.ENSP00000326579,…	COX15,BNIP1,ABCB7,TIMM10,RAB11FIP5,MRPL53,VDAC1,TIMM44,CISD2,CLPB,NDUFAF2,ATP5I,TMEM126A,CYCS,ACAD9,MRPL1,PAM16,BID,HCCS,MRPL40,MRPL12,C20orf24,HKDC1,AK2,VAT1,TOMM7,TMEM126B,MRPL21,MT-ND5,ABCB10,MRPL18,TIMM17A,RAB32,LACE1,RTN4IP1,SLC25A28,MTG2,GHITM,VDAC2,OGT,UQCC1,LYRM7,PRNP,NDUFB6,FECH,CCDC109B,COA1,MGST1,TIMM17B,RPL23L,ATP5J,HK1,TIMMDC1,NDUFA6,COX18,SMIM20,CCDC90B,PHB2,TIMM23,FKBP8,AIFM2,PHB
GO Component	GO:0031967	Organelle envelope	81	1213	0.39	3.31e-11	9606.ENSP00000016171,9606.ENSP00000231668,9606.ENSP00000249071,9606.ENSP00000253577,9606.ENSP00000257245,9606.ENSP00000258098,9606.ENSP00000258105,9606.ENSP00000261667,9606.ENSP00000265333,9606.ENSP00000265872,9606.ENSP00000270538,9606.ENSP00000272638,9606.ENSP00000273986,9606.ENSP00000292823,9606.ENSP00000294053,9606.ENSP00000296597,9606.ENSP00000303575,9606.ENSP00000306003,9606.ENSP00000306887,…	COX15,BNIP1,RAC2,ABCB7,TIMM10,RAB11FIP5,MRPL53,KPNA3,VDAC1,CCAR1,TIMM44,UBXN4,CISD2,PCYT1A,CLPB,NDUFAF2,NUDT9,ATP5I,TMEM126A,CYCS,ACAD9,MRPL1,PAM16,BID,HCCS,MRPL40,MTA1,MRPL12,CBX3,C20orf24,GPX4,HKDC1,AK2,VAT1,ZC3HC1,WTAP,TOMM7,TMEM126B,MYO1C,MRPL21,MT-ND5,ABCB10,MRPL18,TIMM17A,RAB32,LACE1,RTN4IP1,SLC25A28,MTG2,GHITM,VDAC2,ZMPSTE24,OGT,UQCC1,TMEM38B,LYRM7,PRNP,NDUFB6,FECH,CCDC109B,POM121,COA1,MGS…
GO Component	GO:1903561	Extracellular vesicle	115	2121	0.3	1.04e-10	9606.ENSP00000002165,9606.ENSP00000216968,9606.ENSP00000218388,9606.ENSP00000220166,9606.ENSP00000222219,9606.ENSP00000222399,9606.ENSP00000223321,9606.ENSP00000227266,9606.ENSP00000233242,9606.ENSP00000236671,9606.ENSP00000247665,9606.ENSP00000249071,9606.ENSP00000252593,9606.ENSP00000252999,9606.ENSP00000256196,9606.ENSP00000258145,9606.ENSP00000258341,9606.ENSP00000259253,9606.ENSP00000261479,…	FUCA2,PROCR,TIMP1,CTSH,DNASE2,LAMB1,PSMA2,CTSC,APOB,CTSD,PHPT1,RAC2,BST2,LAMA5,RRAS2,GNS,LAMC1,UGGT1,PSMA6,USP14,RHEB,PSMB1,SCPEP1,CAPZA1,ATP2B3,SIAE,LRP2,PSMD3,VDAC1,SEMA3C,ACAT1,LUM,HEXA,GALNS,PSMB6,PSMA5,RHOB,FTH1,CA2,NAAA,PRKCI,TPP1,PDIA3,NUDT9,C1GALT1C1,VAMP5,CD46,RAP2B,SRPR,EPB41L2,RHOG,CS,SLPI,SNRPD2,GPX4,AK2,VAT1,GM2A,PTPRS,MYO1C,TFRC,COL6A1,RAB4A,FAM129A,APOA1BP,AHCYL1,PSMA7,PARD6B,GHITM…
GO Component	GO:0070062	Extracellular exosome	114	2099	0.3	1.14e-10	9606.ENSP00000002165,9606.ENSP00000216968,9606.ENSP00000218388,9606.ENSP00000220166,9606.ENSP00000222219,9606.ENSP00000222399,9606.ENSP00000223321,9606.ENSP00000227266,9606.ENSP00000233242,9606.ENSP00000236671,9606.ENSP00000247665,9606.ENSP00000249071,9606.ENSP00000252593,9606.ENSP00000252999,9606.ENSP00000256196,9606.ENSP00000258145,9606.ENSP00000258341,9606.ENSP00000259253,9606.ENSP00000261479,…	FUCA2,PROCR,TIMP1,CTSH,DNASE2,LAMB1,PSMA2,CTSC,APOB,CTSD,PHPT1,RAC2,BST2,LAMA5,RRAS2,GNS,LAMC1,UGGT1,PSMA6,USP14,RHEB,PSMB1,SCPEP1,CAPZA1,SIAE,LRP2,PSMD3,VDAC1,SEMA3C,ACAT1,LUM,HEXA,GALNS,PSMB6,PSMA5,RHOB,FTH1,CA2,NAAA,PRKCI,TPP1,PDIA3,NUDT9,C1GALT1C1,VAMP5,CD46,RAP2B,SRPR,EPB41L2,RHOG,CS,SLPI,SNRPD2,GPX4,AK2,VAT1,GM2A,PTPRS,MYO1C,TFRC,COL6A1,RAB4A,FAM129A,APOA1BP,AHCYL1,PSMA7,PARD6B,GHITM,ZMPSTE…
GO Component	GO:0012505	Endomembrane system	196	4542	0.2	1.47e-10	9606.ENSP00000002165,9606.ENSP00000054950,9606.ENSP00000216117,9606.ENSP00000218388,9606.ENSP00000220166,9606.ENSP00000222284,9606.ENSP00000222399,9606.ENSP00000223321,9606.ENSP00000223369,9606.ENSP00000227266,9606.ENSP00000231668,9606.ENSP00000233242,9606.ENSP00000236671,9606.ENSP00000243662,9606.ENSP00000247225,9606.ENSP00000249071,9606.ENSP00000251089,9606.ENSP00000252593,9606.ENSP00000256196,…	FUCA2,RCN1,HMOX1,TIMP1,CTSH,TMEM147,LAMB1,PSMA2,YKT6,CTSC,BNIP1,APOB,CTSD,RAB38,SGPP1,RAC2,ANGEL1,BST2,RRAS2,RAB11FIP5,GNS,LAMC1,UGGT1,PSMB7,TMEM5,BFAR,KPNA3,MESDC2,RHEB,PSMB1,TIMP2,C19orf10,AP2S1,LRP2,DNAJC10,PSMD3,VDAC1,CCAR1,TMTC3,LUM,HEXA,GALNS,PSMA5,SDE2,C1orf35,RHOB,UBXN4,CNPY2,FTH1,CISD2,AP1AR,TMX2,FADS2,SLC7A11,BICD1,TRAPPC8,PDIA4,CD109,HMGCR,PCYT1A,ITGA5,TGFA,PRKCI,COG5,SEC61A2,TPP1,PDIA…
GO Component	GO:0000502	Proteasome complex	17	62	1.01	1.68e-09	9606.ENSP00000215071,9606.ENSP00000223321,9606.ENSP00000259457,9606.ENSP00000261479,9606.ENSP00000261601,9606.ENSP00000262193,9606.ENSP00000264639,9606.ENSP00000270586,9606.ENSP00000271308,9606.ENSP00000359910,9606.ENSP00000362334,9606.ENSP00000386541,9606.ENSP00000414359,9606.ENSP00000418695,9606.ENSP00000467024,9606.ENSP00000478877,9606.ENSP00000483688	PSMD8,PSMA2,PSMB7,PSMA6,USP14,PSMB1,PSMD3,PSMB6,PSMA5,PSMA7,PSMB2,PSMD14,PSMA1,PSMD6,RAD23A,ADRM1,PSMB3
GO Component	GO:0005685	U1 snRNP	11	21	1.29	2.25e-08	9606.ENSP00000215829,9606.ENSP00000243563,9606.ENSP00000244520,9606.ENSP00000266735,9606.ENSP00000300413,9606.ENSP00000342374,9606.ENSP00000348010,9606.ENSP00000382972,9606.ENSP00000400591,9606.ENSP00000425092,9606.ENSP00000472998	SNRPD3,SNRPA,SNRPC,SNRPF,SNRPD1,SNRPD2,PRPF39,SNRPN,SNRPE,LUC7L3,SNRNP70
GO Component	GO:0032991	Protein-containing complex	204	5073	0.17	2.25e-08	9606.ENSP00000003302,9606.ENSP00000016171,9606.ENSP00000160827,9606.ENSP00000168216,9606.ENSP00000215071,9606.ENSP00000215829,9606.ENSP00000217109,9606.ENSP00000217182,9606.ENSP00000222284,9606.ENSP00000222399,9606.ENSP00000223321,9606.ENSP00000223369,9606.ENSP00000228347,9606.ENSP00000231668,9606.ENSP00000231790,9606.ENSP00000233242,9606.ENSP00000243563,9606.ENSP00000244520,9606.ENSP00000244573,…	USP28,COX15,KIF22,HSD17B10,PSMD8,SNRPD3,CSTF1,EEF1A2,TMEM147,LAMB1,PSMA2,YKT6,POLR3B,BNIP1,MLH1,APOB,SNRPA,SNRPC,HIST1H1A,DHX35,JUND,LAMA5,PPAN,NIP7,CDK7,CCNH,PHC2,TIMM10,MRPL53,LAMC1,C2orf49,UGGT1,LRRC8A,PSMB7,GTF2H4,MNAT1,PSMA6,USP14,KPNA3,RHEB,PSMB1,GNA15,CAPZA1,AP2S1,LRP2,DNAJC10,PSMD3,MSH3,VDAC1,GTF2H1,GID8,LUM,SNRPF,PSMB6,PSMA5,POLR2D,FTH1,CISD2,TRAPPC8,ERCC3,PRKAG2,CTBP1,FAM207A,ITGA5,COG5…
GO Component	GO:0005759	Mitochondrial matrix	41	479	0.5	3.34e-08	9606.ENSP00000168216,9606.ENSP00000217901,9606.ENSP00000248643,9606.ENSP00000258105,9606.ENSP00000265333,9606.ENSP00000265838,9606.ENSP00000270538,9606.ENSP00000273359,9606.ENSP00000303575,9606.ENSP00000314649,9606.ENSP00000315693,9606.ENSP00000317379,9606.ENSP00000320658,9606.ENSP00000321070,9606.ENSP00000333401,9606.ENSP00000333837,9606.ENSP00000342056,9606.ENSP00000342502,9606.ENSP00000346173,…	HSD17B10,IDH3G,MTERF1,MRPL53,VDAC1,ACAT1,TIMM44,ABHD10,NUDT9,ALDH5A1,PAM16,GLS,YARS2,ME2,MRPL40,MRPL12,CS,PYCR2,ETFB,MRPL21,TFB2M,MRPL18,GLRX2,APOA1BP,OAT,MTG2,VDAC2,NFS1,ISCA1,FXN,LYRM7,IDH3B,FECH,PC,RPL23L,TXNRD2,METTL15,GFM1,LYRM4,ETFA,POLRMT
GO Component	GO:0019866	Organelle inner membrane	44	541	0.48	3.34e-08	9606.ENSP00000016171,9606.ENSP00000253577,9606.ENSP00000257245,9606.ENSP00000258105,9606.ENSP00000270538,9606.ENSP00000296597,9606.ENSP00000306003,9606.ENSP00000306887,9606.ENSP00000307786,9606.ENSP00000312618,9606.ENSP00000315017,9606.ENSP00000315693,9606.ENSP00000326579,9606.ENSP00000333401,9606.ENSP00000333837,9606.ENSP00000336687,9606.ENSP00000341213,9606.ENSP00000351737,9606.ENSP00000354580,…	COX15,ABCB7,TIMM10,MRPL53,TIMM44,NDUFAF2,ATP5I,TMEM126A,CYCS,ACAD9,MRPL1,PAM16,HCCS,MRPL40,MRPL12,CBX3,C20orf24,TMEM126B,MRPL21,MT-ND5,ABCB10,MRPL18,TIMM17A,SLC25A28,MTG2,GHITM,ZMPSTE24,UQCC1,NDUFB6,FECH,CCDC109B,COA1,TIMM17B,RPL23L,SUN1,ATP5J,ERN1,TIMMDC1,NDUFA6,COX18,SMIM20,PHB2,TIMM23,PHB
GO Component	GO:0110165	Cellular anatomical entity	517	17788	0.03	5.34e-08	9606.ENSP00000002165,9606.ENSP00000003302,9606.ENSP00000016171,9606.ENSP00000054950,9606.ENSP00000160827,9606.ENSP00000168216,9606.ENSP00000178638,9606.ENSP00000199448,9606.ENSP00000215071,9606.ENSP00000215829,9606.ENSP00000216117,9606.ENSP00000216268,9606.ENSP00000216968,9606.ENSP00000217109,9606.ENSP00000217182,9606.ENSP00000217901,9606.ENSP00000218388,9606.ENSP00000220166,9606.ENSP00000221891,…	FUCA2,USP28,COX15,RCN1,KIF22,HSD17B10,CA12,EPDR1,PSMD8,SNRPD3,HMOX1,ZBED4,PROCR,CSTF1,EEF1A2,IDH3G,TIMP1,CTSH,APLP1,DNASE2,TMEM147,LAMB1,PSMA2,YKT6,CTSC,POLR3B,BNIP1,MLH1,APOB,CTSD,ZC3HAV1,SNRPA,RAB38,SRSF6,SNRNP27,SNRPC,HIST1H1A,SGPP1,PHPT1,MTERF1,RAC2,ANGEL1,DHX35,TMCO6,BST2,JUND,LAMA5,TMEM160,PPAN,ABCB7,NIP7,KRAS,RRAS2,UNC79,CDK7,CCNH,PHC2,TIMM10,RAB11FIP5,MRPL53,GNS,LAMC1,C2orf49,DDX56,TACO1,…
GO Component	GO:0005743	Mitochondrial inner membrane	40	480	0.49	1e-07	9606.ENSP00000016171,9606.ENSP00000253577,9606.ENSP00000257245,9606.ENSP00000258105,9606.ENSP00000270538,9606.ENSP00000296597,9606.ENSP00000306003,9606.ENSP00000306887,9606.ENSP00000307786,9606.ENSP00000312618,9606.ENSP00000315017,9606.ENSP00000315693,9606.ENSP00000326579,9606.ENSP00000333401,9606.ENSP00000333837,9606.ENSP00000341213,9606.ENSP00000351737,9606.ENSP00000354580,9606.ENSP00000354813,…	COX15,ABCB7,TIMM10,MRPL53,TIMM44,NDUFAF2,ATP5I,TMEM126A,CYCS,ACAD9,MRPL1,PAM16,HCCS,MRPL40,MRPL12,C20orf24,TMEM126B,MRPL21,MT-ND5,ABCB10,MRPL18,TIMM17A,SLC25A28,MTG2,GHITM,UQCC1,NDUFB6,FECH,CCDC109B,COA1,TIMM17B,RPL23L,ATP5J,TIMMDC1,NDUFA6,COX18,SMIM20,PHB2,TIMM23,PHB
GO Component	GO:0031982	Vesicle	163	3879	0.19	1.63e-07	9606.ENSP00000002165,9606.ENSP00000216968,9606.ENSP00000218388,9606.ENSP00000220166,9606.ENSP00000222219,9606.ENSP00000222399,9606.ENSP00000223321,9606.ENSP00000223369,9606.ENSP00000227266,9606.ENSP00000231668,9606.ENSP00000233242,9606.ENSP00000236671,9606.ENSP00000243662,9606.ENSP00000244573,9606.ENSP00000247665,9606.ENSP00000249071,9606.ENSP00000252593,9606.ENSP00000252999,9606.ENSP00000256196,…	FUCA2,PROCR,TIMP1,CTSH,DNASE2,LAMB1,PSMA2,YKT6,CTSC,BNIP1,APOB,CTSD,RAB38,HIST1H1A,PHPT1,RAC2,BST2,LAMA5,RRAS2,RAB11FIP5,GNS,LAMC1,UGGT1,PSMB7,GDE1,PSMA6,USP14,RHEB,PSMB1,SCPEP1,TIMP2,CAPZA1,AP2S1,ATP2B3,SIAE,LRP2,PSMD3,VDAC1,SEMA3C,ACAT1,LUM,HEXA,GALNS,PSMB6,PSMA5,C1orf35,RHOB,FTH1,AP1AR,BICD1,TRAPPC8,CA2,PDIA4,NAAA,CD109,ITGA5,TGFA,PRKCI,TPP1,PDIA3,NUDT9,C1GALT1C1,VAMP5,SEMA4C,AP1G2,CD46,VAMP2,…
GO Component	GO:0005839	Proteasome core complex	10	20	1.27	1.64e-07	9606.ENSP00000223321,9606.ENSP00000259457,9606.ENSP00000261479,9606.ENSP00000262193,9606.ENSP00000270586,9606.ENSP00000271308,9606.ENSP00000359910,9606.ENSP00000362334,9606.ENSP00000414359,9606.ENSP00000483688	PSMA2,PSMB7,PSMA6,PSMB1,PSMB6,PSMA5,PSMA7,PSMB2,PSMA1,PSMB3
GO Component	GO:1902494	Catalytic complex	74	1328	0.31	4.21e-07	9606.ENSP00000168216,9606.ENSP00000215071,9606.ENSP00000215829,9606.ENSP00000223321,9606.ENSP00000228347,9606.ENSP00000252011,9606.ENSP00000256443,9606.ENSP00000256897,9606.ENSP00000257118,9606.ENSP00000259457,9606.ENSP00000259895,9606.ENSP00000261245,9606.ENSP00000261479,9606.ENSP00000261601,9606.ENSP00000262193,9606.ENSP00000262958,9606.ENSP00000264639,9606.ENSP00000265963,9606.ENSP00000266069,…	HSD17B10,PSMD8,SNRPD3,PSMA2,POLR3B,DHX35,CDK7,CCNH,PHC2,PSMB7,GTF2H4,MNAT1,PSMA6,USP14,PSMB1,GNA15,PSMD3,GTF2H1,GID8,SNRPF,PSMB6,PSMA5,POLR2D,ERCC3,PRKAG2,LEO1,SNRPD1,KCTD5,LSM3,CYCS,ATAD5,RABGGTB,POLE,RNF40,MTA1,SNRPD2,PPP4R2,CHM,XAB2,WTAP,WDR5,MT-ND5,PSMA7,PPIE,PSMB2,CDK9,OGT,LSM2,POLR3F,NDUFB6,CHD3,RNF20,ERCC2,RPRD1A,SNRPN,NCOR2,PSMD14,VPRBP,SNRPE,ERN1,ATP5SL,PSMA1,POLR2H,PSMD6,NDUFA6,GTF2H2C,…
GO Component	GO:0032806	Carboxy-terminal domain protein kinase complex	9	17	1.29	6.42e-07	9606.ENSP00000256443,9606.ENSP00000256897,9606.ENSP00000259895,9606.ENSP00000261245,9606.ENSP00000265963,9606.ENSP00000285398,9606.ENSP00000362361,9606.ENSP00000375809,9606.ENSP00000422907	CDK7,CCNH,GTF2H4,MNAT1,GTF2H1,ERCC3,CDK9,ERCC2,GTF2H2C
GO Component	GO:0000439	Transcription factor tfiih core complex	8	11	1.43	6.43e-07	9606.ENSP00000256443,9606.ENSP00000256897,9606.ENSP00000259895,9606.ENSP00000261245,9606.ENSP00000265963,9606.ENSP00000285398,9606.ENSP00000375809,9606.ENSP00000422907	CDK7,CCNH,GTF2H4,MNAT1,GTF2H1,ERCC3,ERCC2,GTF2H2C
GO Component	GO:0005764	Lysosome	48	698	0.4	6.43e-07	9606.ENSP00000002165,9606.ENSP00000199448,9606.ENSP00000217182,9606.ENSP00000220166,9606.ENSP00000222219,9606.ENSP00000227266,9606.ENSP00000233242,9606.ENSP00000236671,9606.ENSP00000243662,9606.ENSP00000252593,9606.ENSP00000258145,9606.ENSP00000262187,9606.ENSP00000263270,9606.ENSP00000263593,9606.ENSP00000263816,9606.ENSP00000266718,9606.ENSP00000268097,9606.ENSP00000268695,9606.ENSP00000273550,…	FUCA2,EPDR1,EEF1A2,CTSH,DNASE2,CTSC,APOB,CTSD,RAB38,BST2,GNS,RHEB,AP2S1,SIAE,LRP2,LUM,HEXA,GALNS,FTH1,NAAA,TPP1,AP2A2,RAB12,ATP11C,LIPA,VAT1,GM2A,COL6A1,TMEM9,FLOT1,FTL,CLN5,SLC3A2,CKAP4,B4GALT1,VLDLR,PRCP,PSAP,MGST1,PLD3,AP1M1,PPT1,CHID1,TMEM8A,HMHA1,ADAM8,DNAJC3,AP2B1
GO Component	GO:0005675	Transcription factor tfiih holo complex	8	12	1.39	9.99e-07	9606.ENSP00000256443,9606.ENSP00000256897,9606.ENSP00000259895,9606.ENSP00000261245,9606.ENSP00000265963,9606.ENSP00000285398,9606.ENSP00000375809,9606.ENSP00000422907	CDK7,CCNH,GTF2H4,MNAT1,GTF2H1,ERCC3,ERCC2,GTF2H2C
GO Component	GO:0097525	Spliceosomal snrnp complex	13	56	0.93	1.19e-06	9606.ENSP00000215829,9606.ENSP00000243563,9606.ENSP00000244520,9606.ENSP00000266735,9606.ENSP00000300413,9606.ENSP00000302160,9606.ENSP00000342374,9606.ENSP00000348010,9606.ENSP00000364813,9606.ENSP00000382972,9606.ENSP00000400591,9606.ENSP00000425092,9606.ENSP00000472998	SNRPD3,SNRPA,SNRPC,SNRPF,SNRPD1,LSM3,SNRPD2,PRPF39,LSM2,SNRPN,SNRPE,LUC7L3,SNRNP70
GO Component	GO:0005615	Extracellular space	137	3195	0.2	1.23e-06	9606.ENSP00000002165,9606.ENSP00000216117,9606.ENSP00000216968,9606.ENSP00000218388,9606.ENSP00000220166,9606.ENSP00000222219,9606.ENSP00000222399,9606.ENSP00000223321,9606.ENSP00000227266,9606.ENSP00000233242,9606.ENSP00000236671,9606.ENSP00000247665,9606.ENSP00000249071,9606.ENSP00000252593,9606.ENSP00000252999,9606.ENSP00000256196,9606.ENSP00000258145,9606.ENSP00000258341,9606.ENSP00000259253,…	FUCA2,HMOX1,PROCR,TIMP1,CTSH,DNASE2,LAMB1,PSMA2,CTSC,APOB,CTSD,PHPT1,RAC2,BST2,LAMA5,RRAS2,GNS,LAMC1,UGGT1,PSMA6,USP14,RHEB,PSMB1,SCPEP1,TIMP2,C19orf10,CAPZA1,SIAE,LRP2,PSMD3,VDAC1,SEMA3C,ACAT1,LUM,HEXA,GALNS,PSMB6,PSMA5,RHOB,FTH1,CA2,PDIA4,NAAA,CD109,PRKAG2,TGFA,PRKCI,TPP1,PDIA3,NUDT9,C1GALT1C1,VAMP5,SEMA4C,CD46,PIBF1,RAP2B,SRPR,EPB41L2,RHOG,CS,SLPI,SNRPD2,GPX4,AK2,VAT1,GM2A,PTPRS,MYO1C,TFRC,COL…
GO Component	GO:0005775	Vacuolar lumen	21	174	0.65	2.3e-06	9606.ENSP00000002165,9606.ENSP00000199448,9606.ENSP00000227266,9606.ENSP00000233242,9606.ENSP00000236671,9606.ENSP00000258145,9606.ENSP00000266718,9606.ENSP00000268097,9606.ENSP00000268695,9606.ENSP00000286733,9606.ENSP00000299427,9606.ENSP00000337354,9606.ENSP00000347872,9606.ENSP00000349687,9606.ENSP00000366525,9606.ENSP00000378394,9606.ENSP00000387050,9606.ENSP00000394863,9606.ENSP00000398722,…	FUCA2,EPDR1,CTSC,APOB,CTSD,GNS,LUM,HEXA,GALNS,NAAA,TPP1,LIPA,VAT1,GM2A,FTL,PSAP,PLD3,PPT1,CHID1,HMHA1,DNAJC3
GO Component	GO:0005654	Nucleoplasm	159	3973	0.17	5.08e-06	9606.ENSP00000003302,9606.ENSP00000016171,9606.ENSP00000160827,9606.ENSP00000215071,9606.ENSP00000215829,9606.ENSP00000216268,9606.ENSP00000217109,9606.ENSP00000223321,9606.ENSP00000227266,9606.ENSP00000228347,9606.ENSP00000231790,9606.ENSP00000243563,9606.ENSP00000244020,9606.ENSP00000244227,9606.ENSP00000244520,9606.ENSP00000247225,9606.ENSP00000252818,9606.ENSP00000254940,9606.ENSP00000256443,…	USP28,COX15,KIF22,PSMD8,SNRPD3,ZBED4,CSTF1,PSMA2,CTSC,POLR3B,MLH1,SNRPA,SRSF6,SNRNP27,SNRPC,SGPP1,JUND,NIP7,CDK7,CCNH,PHC2,C2orf49,PSMB7,GTF2H4,TMEM5,MNAT1,PSMA6,KPNA3,PSMB1,PSMD3,MSH3,PCNP,CCAR1,GTF2H1,GID8,SNRPF,PSMB6,PSMA5,SDE2,POLR2D,USP12,ERCC3,NIFK,PRKAG2,CTBP1,PRKCI,COG5,LEO1,PLK1,SNRPD1,C19orf33,LSM3,JUNB,NUDT9,CEBPB,IRF2BP1,U2AF2,HLTF,CSTF3,YARS2,POLE,GSK3B,AKAP17A,RNF40,MINA,RBM10,BOLA3…
GO Component	GO:0005684	U2-type spliceosomal complex	15	94	0.77	7.17e-06	9606.ENSP00000215829,9606.ENSP00000244520,9606.ENSP00000266735,9606.ENSP00000300413,9606.ENSP00000302160,9606.ENSP00000307863,9606.ENSP00000342374,9606.ENSP00000348010,9606.ENSP00000351137,9606.ENSP00000361918,9606.ENSP00000364813,9606.ENSP00000382972,9606.ENSP00000400591,9606.ENSP00000425092,9606.ENSP00000472998	SNRPD3,SNRPC,SNRPF,SNRPD1,LSM3,U2AF2,SNRPD2,PRPF39,XAB2,PPIE,LSM2,SNRPN,SNRPE,LUC7L3,SNRNP70
GO Component	GO:0005773	Vacuole	49	792	0.36	7.47e-06	9606.ENSP00000002165,9606.ENSP00000199448,9606.ENSP00000217182,9606.ENSP00000220166,9606.ENSP00000222219,9606.ENSP00000227266,9606.ENSP00000233242,9606.ENSP00000236671,9606.ENSP00000243662,9606.ENSP00000252593,9606.ENSP00000258145,9606.ENSP00000262187,9606.ENSP00000263270,9606.ENSP00000263593,9606.ENSP00000263816,9606.ENSP00000266718,9606.ENSP00000268097,9606.ENSP00000268695,9606.ENSP00000273550,…	FUCA2,EPDR1,EEF1A2,CTSH,DNASE2,CTSC,APOB,CTSD,RAB38,BST2,GNS,RHEB,AP2S1,SIAE,LRP2,LUM,HEXA,GALNS,FTH1,NAAA,TPP1,AP2A2,RAB12,ATP11C,LIPA,VAT1,GM2A,COL6A1,TMEM9,FLOT1,FTL,CLN5,SLC3A2,CKAP4,B4GALT1,VLDLR,PRCP,PSAP,MGST1,PLD3,AP1M1,PPT1,CHID1,TMEM8A,HMHA1,GLB1L2,ADAM8,DNAJC3,AP2B1
GO Component	GO:0043202	Lysosomal lumen	15	96	0.76	8.73e-06	9606.ENSP00000199448,9606.ENSP00000233242,9606.ENSP00000236671,9606.ENSP00000258145,9606.ENSP00000266718,9606.ENSP00000268097,9606.ENSP00000268695,9606.ENSP00000286733,9606.ENSP00000299427,9606.ENSP00000337354,9606.ENSP00000349687,9606.ENSP00000378394,9606.ENSP00000387050,9606.ENSP00000394863,9606.ENSP00000398722	EPDR1,APOB,CTSD,GNS,LUM,HEXA,GALNS,NAAA,TPP1,LIPA,GM2A,PSAP,PLD3,PPT1,CHID1
GO Component	GO:0005681	Spliceosomal complex	21	192	0.61	9.04e-06	9606.ENSP00000215829,9606.ENSP00000243563,9606.ENSP00000244520,9606.ENSP00000252011,9606.ENSP00000262187,9606.ENSP00000266735,9606.ENSP00000300413,9606.ENSP00000302160,9606.ENSP00000307863,9606.ENSP00000324827,9606.ENSP00000342374,9606.ENSP00000344241,9606.ENSP00000348010,9606.ENSP00000351137,9606.ENSP00000361918,9606.ENSP00000363043,9606.ENSP00000364813,9606.ENSP00000382972,9606.ENSP00000400591,…	SNRPD3,SNRPA,SNRPC,DHX35,RHEB,SNRPF,SNRPD1,LSM3,U2AF2,AKAP17A,SNRPD2,ZMAT5,PRPF39,XAB2,PPIE,AAR2,LSM2,SNRPN,SNRPE,LUC7L3,SNRNP70
GO Component	GO:0098588	Bounding membrane of organelle	96	2107	0.23	1.7e-05	9606.ENSP00000217182,9606.ENSP00000223369,9606.ENSP00000227266,9606.ENSP00000233242,9606.ENSP00000236671,9606.ENSP00000243662,9606.ENSP00000249071,9606.ENSP00000252593,9606.ENSP00000256196,9606.ENSP00000258098,9606.ENSP00000261234,9606.ENSP00000262187,9606.ENSP00000263270,9606.ENSP00000263816,9606.ENSP00000265333,9606.ENSP00000272233,9606.ENSP00000273986,9606.ENSP00000287097,9606.ENSP00000287936,…	EEF1A2,YKT6,CTSC,APOB,CTSD,RAB38,RAC2,BST2,RRAS2,RAB11FIP5,TMEM5,RHEB,AP2S1,LRP2,VDAC1,RHOB,CISD2,CD109,HMGCR,TGFA,PRKCI,COG5,SEC61A2,PDIA3,TRAPPC2L,C1GALT1C1,SEMA4C,AP1G2,CD46,VAMP2,GCC1,BID,RAP2B,DHRS4,AP2A2,SRPR,RAB12,ATP11C,RHOG,ALDH3A2,VAT1,PTPRS,TOMM7,TFRC,COL6A1,GALNT2,RAB4A,TMEM9,RAB32,RTN4IP1,AGPAT2,VDAC2,CHST3,TMEM38B,GALNT12,FLOT1,ABHD17B,ST3GAL5,CLN5,SLC3A2,CKAP4,PRNP,MBTPS2,B4GALT1,V…
GO Component	GO:0000428	DNA-directed RNA polymerase complex	15	103	0.73	1.8e-05	9606.ENSP00000228347,9606.ENSP00000256443,9606.ENSP00000256897,9606.ENSP00000259895,9606.ENSP00000261245,9606.ENSP00000265963,9606.ENSP00000272645,9606.ENSP00000285398,9606.ENSP00000299601,9606.ENSP00000366828,9606.ENSP00000375809,9606.ENSP00000381984,9606.ENSP00000415536,9606.ENSP00000422907,9606.ENSP00000465759	POLR3B,CDK7,CCNH,GTF2H4,MNAT1,GTF2H1,POLR2D,ERCC3,LEO1,POLR3F,ERCC2,RPRD1A,POLR2H,GTF2H2C,POLRMT
GO Component	GO:0005783	Endoplasmic reticulum	72	1438	0.27	2.33e-05	9606.ENSP00000002165,9606.ENSP00000054950,9606.ENSP00000216117,9606.ENSP00000218388,9606.ENSP00000222399,9606.ENSP00000223369,9606.ENSP00000227266,9606.ENSP00000231668,9606.ENSP00000233242,9606.ENSP00000243662,9606.ENSP00000247225,9606.ENSP00000251089,9606.ENSP00000256196,9606.ENSP00000258341,9606.ENSP00000259253,9606.ENSP00000261658,9606.ENSP00000261758,9606.ENSP00000262947,9606.ENSP00000263816,…	FUCA2,RCN1,HMOX1,TIMP1,LAMB1,YKT6,CTSC,BNIP1,APOB,RAB38,SGPP1,ANGEL1,RRAS2,LAMC1,UGGT1,BFAR,MESDC2,C19orf10,LRP2,DNAJC10,TMTC3,UBXN4,CNPY2,CISD2,SLC7A11,PDIA4,HMGCR,PCYT1A,ITGA5,SEC61A2,PDIA3,TRAPPC2L,PRKCE,SRP68,AHCYL2,RCN2,PDIA5,SRPR,SEP15,ATP11C,SRP72,PTRF,COL6A1,NENF,RAB32,EXTL2,SCD,TMEM189,AGPAT2,TMEM38B,CLN5,CKAP4,PRDX4,PRNP,ZDHHC20,MSLN,SIL1,MGST1,CRELD2,KDELR3,RAB1A,ERN1,RAB3GAP1,SLC35A2,…
GO Component	GO:0030141	Secretory granule	49	845	0.33	3.75e-05	9606.ENSP00000002165,9606.ENSP00000218388,9606.ENSP00000220166,9606.ENSP00000223321,9606.ENSP00000227266,9606.ENSP00000236671,9606.ENSP00000252593,9606.ENSP00000258098,9606.ENSP00000258145,9606.ENSP00000259457,9606.ENSP00000262193,9606.ENSP00000262768,9606.ENSP00000264639,9606.ENSP00000268097,9606.ENSP00000268695,9606.ENSP00000271308,9606.ENSP00000272139,9606.ENSP00000273550,9606.ENSP00000287097,…	FUCA2,TIMP1,CTSH,PSMA2,CTSC,CTSD,BST2,RAB11FIP5,GNS,PSMB7,PSMB1,TIMP2,PSMD3,HEXA,GALNS,PSMA5,C1orf35,FTH1,CD109,CD46,VAMP2,RAP2B,AP2A2,RHOG,SLPI,VAT1,GM2A,RAB4A,THBS2,AGPAT2,VDAC2,PPIE,FTL,CKAP4,PRDX4,B4GALT1,PRCP,NIT2,PSAP,MGST1,PSMD14,AP1M1,CD44,PSMD6,HMHA1,ADAM8,RAB31,DNAJC3,RAB18
GO Component	GO:0005687	U4 snRNP	6	9	1.39	4.37e-05	9606.ENSP00000215829,9606.ENSP00000266735,9606.ENSP00000300413,9606.ENSP00000342374,9606.ENSP00000382972,9606.ENSP00000400591	SNRPD3,SNRPF,SNRPD1,SNRPD2,SNRPN,SNRPE
GO Component	GO:0099503	Secretory vesicle	55	1010	0.3	4.89e-05	9606.ENSP00000002165,9606.ENSP00000218388,9606.ENSP00000220166,9606.ENSP00000223321,9606.ENSP00000227266,9606.ENSP00000236671,9606.ENSP00000252593,9606.ENSP00000258098,9606.ENSP00000258145,9606.ENSP00000259457,9606.ENSP00000262193,9606.ENSP00000262768,9606.ENSP00000264639,9606.ENSP00000265333,9606.ENSP00000268097,9606.ENSP00000268695,9606.ENSP00000271308,9606.ENSP00000272139,9606.ENSP00000273550,…	FUCA2,TIMP1,CTSH,PSMA2,CTSC,CTSD,BST2,RAB11FIP5,GNS,PSMB7,PSMB1,TIMP2,PSMD3,VDAC1,HEXA,GALNS,PSMA5,C1orf35,FTH1,CD109,SEMA4C,CD46,VAMP2,RAP2B,AP2A2,RAB12,RHOG,SLPI,VAT1,GM2A,PTPRS,RAB4A,THBS2,AGPAT2,VDAC2,PPIE,FTL,CKAP4,PRDX4,B4GALT1,PICALM,PRCP,NIT2,PSAP,MGST1,PSMD14,AP1M1,PPT1,CD44,PSMD6,HMHA1,ADAM8,RAB31,DNAJC3,RAB18
GO Component	GO:0031981	Nuclear lumen	177	4733	0.14	4.92e-05	9606.ENSP00000003302,9606.ENSP00000016171,9606.ENSP00000160827,9606.ENSP00000215071,9606.ENSP00000215829,9606.ENSP00000216117,9606.ENSP00000216268,9606.ENSP00000217109,9606.ENSP00000217901,9606.ENSP00000223321,9606.ENSP00000227266,9606.ENSP00000228347,9606.ENSP00000231790,9606.ENSP00000243563,9606.ENSP00000244020,9606.ENSP00000244227,9606.ENSP00000244520,9606.ENSP00000244573,9606.ENSP00000247225,…	USP28,COX15,KIF22,PSMD8,SNRPD3,HMOX1,ZBED4,CSTF1,IDH3G,PSMA2,CTSC,POLR3B,MLH1,SNRPA,SRSF6,SNRNP27,SNRPC,HIST1H1A,SGPP1,JUND,PPAN,NIP7,CDK7,CCNH,PHC2,C2orf49,DDX56,PSMB7,GTF2H4,TMEM5,MNAT1,PSMA6,KPNA3,PSMB1,PSMD3,MSH3,PCNP,CCAR1,GTF2H1,GID8,SNRPF,PSMB6,PSMA5,SDE2,POLR2D,USP12,ERCC3,NIFK,PRKAG2,CTBP1,FAM207A,PRKCI,COG5,LEO1,PLK1,SNRPD1,C19orf33,LSM3,JUNB,NUDT9,CEBPB,IRF2BP1,U2AF2,HLTF,SRP68,CSTF3,R…
GO Component	GO:0098805	Whole membrane	80	1715	0.24	6.69e-05	9606.ENSP00000216117,9606.ENSP00000217182,9606.ENSP00000233242,9606.ENSP00000236671,9606.ENSP00000243662,9606.ENSP00000249071,9606.ENSP00000252593,9606.ENSP00000256078,9606.ENSP00000258098,9606.ENSP00000262187,9606.ENSP00000263270,9606.ENSP00000263816,9606.ENSP00000265333,9606.ENSP00000272233,9606.ENSP00000273986,9606.ENSP00000287097,9606.ENSP00000287936,9606.ENSP00000295400,9606.ENSP00000299427,…	HMOX1,EEF1A2,APOB,CTSD,RAB38,RAC2,BST2,KRAS,RAB11FIP5,RHEB,AP2S1,LRP2,VDAC1,RHOB,CISD2,CD109,HMGCR,TGFA,TPP1,PDIA3,SEMA4C,AP1G2,CD46,VAMP2,BID,RAP2B,DHRS4,AP2A2,RAB12,ATP11C,RHOG,ALDH3A2,VAT1,PTRF,PTPRS,ATP2B4,TOMM7,MYO1C,TFRC,COL6A1,RAB4A,TMEM9,RAB32,RTN4IP1,AGPAT2,VDAC2,FLOT1,ABHD17B,CLN5,SLC3A2,CKAP4,PODXL,PRNP,B4GALT1,VLDLR,MYO1B,STEAP3,PRCP,PSAP,MGST1,MPV17L,KDELR3,PLD3,RAB1A,AP1M1,ATP2B1,PP…
GO Component	GO:0005576	Extracellular region	159	4166	0.15	6.77e-05	9606.ENSP00000002165,9606.ENSP00000199448,9606.ENSP00000216117,9606.ENSP00000216968,9606.ENSP00000218388,9606.ENSP00000220166,9606.ENSP00000221891,9606.ENSP00000222219,9606.ENSP00000222399,9606.ENSP00000223321,9606.ENSP00000227266,9606.ENSP00000233242,9606.ENSP00000236671,9606.ENSP00000247665,9606.ENSP00000249071,9606.ENSP00000252593,9606.ENSP00000252999,9606.ENSP00000256196,9606.ENSP00000258145,…	FUCA2,EPDR1,HMOX1,PROCR,TIMP1,CTSH,APLP1,DNASE2,LAMB1,PSMA2,CTSC,APOB,CTSD,PHPT1,RAC2,BST2,LAMA5,RRAS2,GNS,LAMC1,UGGT1,PSMB7,PSMA6,USP14,RHEB,PSMB1,SCPEP1,TIMP2,C19orf10,CAPZA1,ATP2B3,SIAE,LRP2,PSMD3,VDAC1,SEMA3C,ACAT1,LUM,HEXA,GALNS,PSMB6,PSMA5,C1orf35,RHOB,FTH1,CA2,PDIA4,NAAA,CD109,PRKAG2,FGF19,TGFA,PRKCI,TPP1,PDIA3,NUDT9,C1GALT1C1,VAMP5,SEMA4C,CD46,PIBF1,RAP2B,OVCH1,SRPR,EPB41L2,RHOG,CS,SLPI,S…
GO Component	GO:0055029	Nuclear dna-directed rna polymerase complex	14	102	0.7	6.77e-05	9606.ENSP00000228347,9606.ENSP00000256443,9606.ENSP00000256897,9606.ENSP00000259895,9606.ENSP00000261245,9606.ENSP00000265963,9606.ENSP00000272645,9606.ENSP00000285398,9606.ENSP00000299601,9606.ENSP00000366828,9606.ENSP00000375809,9606.ENSP00000381984,9606.ENSP00000415536,9606.ENSP00000422907	POLR3B,CDK7,CCNH,GTF2H4,MNAT1,GTF2H1,POLR2D,ERCC3,LEO1,POLR3F,ERCC2,RPRD1A,POLR2H,GTF2H2C
GO Component	GO:0098798	Mitochondrial protein complex	23	262	0.51	6.77e-05	9606.ENSP00000168216,9606.ENSP00000257245,9606.ENSP00000258105,9606.ENSP00000265333,9606.ENSP00000306003,9606.ENSP00000315693,9606.ENSP00000333401,9606.ENSP00000333837,9606.ENSP00000351214,9606.ENSP00000354580,9606.ENSP00000354813,9606.ENSP00000356001,9606.ENSP00000356256,9606.ENSP00000369176,9606.ENSP00000378145,9606.ENSP00000379999,9606.ENSP00000380466,9606.ENSP00000389649,9606.ENSP00000418842,…	HSD17B10,TIMM10,MRPL53,VDAC1,ATP5I,PAM16,MRPL40,MRPL12,TOMM7,MRPL21,MT-ND5,MRPL18,TIMM17A,NDUFB6,CCDC109B,TIMM17B,RPL23L,ATP5J,NDUFA6,PHB2,TIMM23,POLRMT,PHB
GO Component	GO:0000243	Commitment complex	5	5	1.57	8.14e-05	9606.ENSP00000215829,9606.ENSP00000244520,9606.ENSP00000300413,9606.ENSP00000307863,9606.ENSP00000348010	SNRPD3,SNRPC,SNRPD1,U2AF2,PRPF39
GO Component	GO:0031410	Cytoplasmic vesicle	102	2386	0.2	8.97e-05	9606.ENSP00000002165,9606.ENSP00000218388,9606.ENSP00000220166,9606.ENSP00000223321,9606.ENSP00000223369,9606.ENSP00000227266,9606.ENSP00000231668,9606.ENSP00000233242,9606.ENSP00000236671,9606.ENSP00000243662,9606.ENSP00000249071,9606.ENSP00000252593,9606.ENSP00000258098,9606.ENSP00000258145,9606.ENSP00000259457,9606.ENSP00000261386,9606.ENSP00000261601,9606.ENSP00000262193,9606.ENSP00000262768,…	FUCA2,TIMP1,CTSH,PSMA2,YKT6,CTSC,BNIP1,APOB,CTSD,RAB38,RAC2,BST2,RAB11FIP5,GNS,PSMB7,GDE1,USP14,PSMB1,TIMP2,AP2S1,LRP2,PSMD3,VDAC1,HEXA,GALNS,PSMA5,C1orf35,RHOB,FTH1,AP1AR,BICD1,TRAPPC8,PDIA4,CD109,ITGA5,TGFA,PRKCI,TPP1,PDIA3,VAMP5,SEMA4C,AP1G2,CD46,VAMP2,RAP2B,AP2A2,RAB12,ATP11C,RHOG,SLPI,VAT1,GM2A,PTPRS,MYO1C,TFRC,RAB4A,THBS2,TMEM9,RAB32,AGPAT2,VDAC2,PPIE,UQCC1,FLOT1,ABHD17B,FTL,SLC3A2,CKAP4,PR…
GO Component	GO:0031983	Vesicle lumen	26	330	0.46	8.97e-05	9606.ENSP00000002165,9606.ENSP00000218388,9606.ENSP00000220166,9606.ENSP00000223321,9606.ENSP00000227266,9606.ENSP00000233242,9606.ENSP00000236671,9606.ENSP00000258145,9606.ENSP00000259457,9606.ENSP00000262193,9606.ENSP00000262768,9606.ENSP00000264639,9606.ENSP00000268695,9606.ENSP00000271308,9606.ENSP00000272139,9606.ENSP00000342082,9606.ENSP00000347872,9606.ENSP00000349687,9606.ENSP00000361918,…	FUCA2,TIMP1,CTSH,PSMA2,CTSC,APOB,CTSD,GNS,PSMB7,PSMB1,TIMP2,PSMD3,GALNS,PSMA5,C1orf35,SLPI,VAT1,GM2A,PPIE,FTL,PRDX4,NIT2,PSMD14,PSMD6,HMHA1,DNAJC3
GO Component	GO:0016591	RNA polymerase II, holoenzyme	12	78	0.75	0.00011	9606.ENSP00000256443,9606.ENSP00000256897,9606.ENSP00000259895,9606.ENSP00000261245,9606.ENSP00000265963,9606.ENSP00000272645,9606.ENSP00000285398,9606.ENSP00000299601,9606.ENSP00000375809,9606.ENSP00000381984,9606.ENSP00000415536,9606.ENSP00000422907	CDK7,CCNH,GTF2H4,MNAT1,GTF2H1,POLR2D,ERCC3,LEO1,ERCC2,RPRD1A,POLR2H,GTF2H2C
GO Component	GO:0034709	Methylosome	6	12	1.27	0.00012	9606.ENSP00000215829,9606.ENSP00000266735,9606.ENSP00000300413,9606.ENSP00000342374,9606.ENSP00000400591,9606.ENSP00000451080	SNRPD3,SNRPF,SNRPD1,SNRPD2,SNRPE,ERH
GO Component	GO:1904813	ficolin-1-rich granule lumen	15	125	0.65	0.00012	9606.ENSP00000220166,9606.ENSP00000223321,9606.ENSP00000236671,9606.ENSP00000258145,9606.ENSP00000259457,9606.ENSP00000262193,9606.ENSP00000262768,9606.ENSP00000264639,9606.ENSP00000271308,9606.ENSP00000272139,9606.ENSP00000273550,9606.ENSP00000361918,9606.ENSP00000368646,9606.ENSP00000386541,9606.ENSP00000418695	CTSH,PSMA2,CTSD,GNS,PSMB7,PSMB1,TIMP2,PSMD3,PSMA5,C1orf35,FTH1,PPIE,PRDX4,PSMD14,PSMD6
GO Component	GO:0034715	pICln-Sm protein complex	5	6	1.49	0.00013	9606.ENSP00000215829,9606.ENSP00000266735,9606.ENSP00000300413,9606.ENSP00000342374,9606.ENSP00000400591	SNRPD3,SNRPF,SNRPD1,SNRPD2,SNRPE
GO Component	GO:0034774	Secretory granule lumen	25	324	0.45	0.00017	9606.ENSP00000002165,9606.ENSP00000218388,9606.ENSP00000220166,9606.ENSP00000223321,9606.ENSP00000227266,9606.ENSP00000236671,9606.ENSP00000258145,9606.ENSP00000259457,9606.ENSP00000262193,9606.ENSP00000262768,9606.ENSP00000264639,9606.ENSP00000268695,9606.ENSP00000271308,9606.ENSP00000272139,9606.ENSP00000342082,9606.ENSP00000347872,9606.ENSP00000349687,9606.ENSP00000361918,9606.ENSP00000366525,…	FUCA2,TIMP1,CTSH,PSMA2,CTSC,CTSD,GNS,PSMB7,PSMB1,TIMP2,PSMD3,GALNS,PSMA5,C1orf35,SLPI,VAT1,GM2A,PPIE,FTL,PRDX4,NIT2,PSMD14,PSMD6,HMHA1,DNAJC3
GO Component	GO:0046540	U4/U6 x U5 tri-snRNP complex	8	31	0.98	0.00017	9606.ENSP00000215829,9606.ENSP00000266735,9606.ENSP00000300413,9606.ENSP00000302160,9606.ENSP00000342374,9606.ENSP00000364813,9606.ENSP00000382972,9606.ENSP00000400591	SNRPD3,SNRPF,SNRPD1,LSM3,SNRPD2,LSM2,SNRPN,SNRPE
GO Component	GO:0005788	Endoplasmic reticulum lumen	24	308	0.46	0.00021	9606.ENSP00000002165,9606.ENSP00000054950,9606.ENSP00000218388,9606.ENSP00000222399,9606.ENSP00000227266,9606.ENSP00000233242,9606.ENSP00000258341,9606.ENSP00000259253,9606.ENSP00000262947,9606.ENSP00000264065,9606.ENSP00000286091,9606.ENSP00000300289,9606.ENSP00000319739,9606.ENSP00000323313,9606.ENSP00000328729,9606.ENSP00000355180,9606.ENSP00000367265,9606.ENSP00000372313,9606.ENSP00000378294,…	FUCA2,RCN1,TIMP1,LAMB1,CTSC,APOB,LAMC1,UGGT1,C19orf10,DNAJC10,PDIA4,PDIA3,RCN2,PDIA5,SEP15,COL6A1,CKAP4,MSLN,SIL1,GPX8,DAG1,PRKCSH,H6PD,DNAJC3
GO Component	GO:0042582	Azurophil granule	16	155	0.58	0.00029	9606.ENSP00000002165,9606.ENSP00000227266,9606.ENSP00000252593,9606.ENSP00000258145,9606.ENSP00000268097,9606.ENSP00000268695,9606.ENSP00000347872,9606.ENSP00000349687,9606.ENSP00000366525,9606.ENSP00000367265,9606.ENSP00000369055,9606.ENSP00000377055,9606.ENSP00000378394,9606.ENSP00000379512,9606.ENSP00000439601,9606.ENSP00000473631	FUCA2,CTSC,BST2,GNS,HEXA,GALNS,VAT1,GM2A,FTL,CKAP4,B4GALT1,PRCP,PSAP,MGST1,HMHA1,DNAJC3
GO Component	GO:0019773	Proteasome core complex, alpha-subunit complex	5	8	1.36	0.00031	9606.ENSP00000223321,9606.ENSP00000261479,9606.ENSP00000271308,9606.ENSP00000359910,9606.ENSP00000414359	PSMA2,PSMA6,PSMA5,PSMA7,PSMA1
GO Component	GO:0031300	Intrinsic component of organelle membrane	27	397	0.4	0.00056	9606.ENSP00000231668,9606.ENSP00000261658,9606.ENSP00000300289,9606.ENSP00000305647,9606.ENSP00000309640,9606.ENSP00000318822,9606.ENSP00000344648,9606.ENSP00000349932,9606.ENSP00000354032,9606.ENSP00000355632,9606.ENSP00000355637,9606.ENSP00000355651,9606.ENSP00000356256,9606.ENSP00000359380,9606.ENSP00000361845,9606.ENSP00000366240,9606.ENSP00000371905,9606.ENSP00000372210,9606.ENSP00000378145,…	BNIP1,BFAR,PDIA3,VAMP5,XXYLT1,BID,SLC37A1,PTPRS,BSCL2,GALNT2,ABCB10,RAB4A,TIMM17A,SCD,ZMPSTE24,ABHD17B,ZDHHC20,BET1L,CCDC109B,COA1,TIMM17B,SUN1,ERN1,SLC35A2,COX18,TIMM23,FKBP8
GO Component	GO:0005829	Cytosol	184	5193	0.12	0.00058	9606.ENSP00000003302,9606.ENSP00000160827,9606.ENSP00000215071,9606.ENSP00000215829,9606.ENSP00000216117,9606.ENSP00000220166,9606.ENSP00000223321,9606.ENSP00000223369,9606.ENSP00000228347,9606.ENSP00000233242,9606.ENSP00000242351,9606.ENSP00000243662,9606.ENSP00000247665,9606.ENSP00000248643,9606.ENSP00000249071,9606.ENSP00000251089,9606.ENSP00000252593,9606.ENSP00000254940,9606.ENSP00000256078,…	USP28,KIF22,PSMD8,SNRPD3,HMOX1,CTSH,PSMA2,YKT6,POLR3B,APOB,ZC3HAV1,RAB38,PHPT1,MTERF1,RAC2,ANGEL1,BST2,NIP7,KRAS,PSMB7,MNAT1,PSMA6,USP14,KPNA3,RHEB,PSMB1,SCPEP1,MOV10L1,CAPZA1,AP2S1,FARP2,PSMD3,GID8,SNRPF,PSMB6,PSMA5,SDE2,RHOB,UBXN4,POLR2D,ABHD10,FTH1,AP1AR,BICD1,USP12,TRAPPC8,CA2,CD109,PRKAG2,FMNL2,DBN1,PCYT1A,PRKCI,MTMR14,COG5,SEC61A2,PLK1,SNRPD1,TRAPPC2L,C19orf33,KCTD5,LSM3,PRKCE,CYCS,HLTF,SRP…
GO Component	GO:0070516	CAK-ERCC2 complex	4	4	1.57	0.00067	9606.ENSP00000256443,9606.ENSP00000256897,9606.ENSP00000261245,9606.ENSP00000375809	CDK7,CCNH,MNAT1,ERCC2
GO Component	GO:1990904	Ribonucleoprotein complex	38	677	0.32	0.00079	9606.ENSP00000168216,9606.ENSP00000215829,9606.ENSP00000243563,9606.ENSP00000244520,9606.ENSP00000252011,9606.ENSP00000253107,9606.ENSP00000254940,9606.ENSP00000258105,9606.ENSP00000261479,9606.ENSP00000262187,9606.ENSP00000266735,9606.ENSP00000291634,9606.ENSP00000300413,9606.ENSP00000302160,9606.ENSP00000307863,9606.ENSP00000312066,9606.ENSP00000315017,9606.ENSP00000324827,9606.ENSP00000333401,…	HSD17B10,SNRPD3,SNRPA,SNRPC,DHX35,PPAN,NIP7,MRPL53,PSMA6,RHEB,SNRPF,FAM207A,SNRPD1,LSM3,U2AF2,SRP68,MRPL1,AKAP17A,MRPL40,MRPL12,SRP72,SNRPD2,ZMAT5,PRPF39,XAB2,MRPL21,MRPL18,PPIE,AAR2,LSM2,RPL23L,SNRPN,SNRPE,PSMA1,SRP19,LUC7L3,POP4,SNRNP70
GO Component	GO:0071004	U2-type prespliceosome	6	19	1.07	0.0008	9606.ENSP00000244520,9606.ENSP00000307863,9606.ENSP00000348010,9606.ENSP00000382972,9606.ENSP00000425092,9606.ENSP00000472998	SNRPC,U2AF2,PRPF39,SNRPN,LUC7L3,SNRNP70
GO Component	GO:0016020	Membrane	292	9072	0.07	0.00089	9606.ENSP00000016171,9606.ENSP00000168216,9606.ENSP00000178638,9606.ENSP00000216117,9606.ENSP00000216968,9606.ENSP00000217182,9606.ENSP00000221891,9606.ENSP00000222284,9606.ENSP00000223369,9606.ENSP00000227266,9606.ENSP00000231668,9606.ENSP00000231790,9606.ENSP00000233242,9606.ENSP00000236671,9606.ENSP00000243662,9606.ENSP00000247225,9606.ENSP00000249071,9606.ENSP00000252100,9606.ENSP00000252593,…	COX15,HSD17B10,CA12,HMOX1,PROCR,EEF1A2,APLP1,TMEM147,YKT6,CTSC,BNIP1,MLH1,APOB,CTSD,RAB38,SGPP1,RAC2,TMCO6,BST2,TMEM160,ABCB7,KRAS,RRAS2,UNC79,TIMM10,RAB11FIP5,MRPL53,DDX56,LRRC8A,TMEM5,GDE1,USP14,BFAR,MESDC2,RHEB,GNA15,AP2S1,ATP2B3,LRP2,DNAJC10,PHRF1,PSMD3,MSH3,VDAC1,SEMA3C,AMIGO2,TMTC3,HEXA,TIMM44,SDE2,RHOB,UBXN4,CISD2,SLC22A3,TMX2,FADS2,SLC7A11,TMEM263,BICD1,ABCC3,CA2,NAAA,CD109,HMGCR,NPTN,DBN…
GO Component	GO:0019774	Proteasome core complex, beta-subunit complex	5	11	1.22	0.00089	9606.ENSP00000259457,9606.ENSP00000262193,9606.ENSP00000270586,9606.ENSP00000362334,9606.ENSP00000483688	PSMB7,PSMB1,PSMB6,PSMB2,PSMB3
GO Component	GO:0071007	U2-type catalytic step 2 spliceosome	7	30	0.94	0.00089	9606.ENSP00000215829,9606.ENSP00000266735,9606.ENSP00000300413,9606.ENSP00000342374,9606.ENSP00000351137,9606.ENSP00000361918,9606.ENSP00000400591	SNRPD3,SNRPF,SNRPD1,SNRPD2,XAB2,PPIE,SNRPE
GO Component	GO:0031301	Integral component of organelle membrane	25	366	0.4	0.00093	9606.ENSP00000231668,9606.ENSP00000261658,9606.ENSP00000300289,9606.ENSP00000305647,9606.ENSP00000309640,9606.ENSP00000318822,9606.ENSP00000344648,9606.ENSP00000349932,9606.ENSP00000354032,9606.ENSP00000355632,9606.ENSP00000355637,9606.ENSP00000356256,9606.ENSP00000359380,9606.ENSP00000361845,9606.ENSP00000371905,9606.ENSP00000372210,9606.ENSP00000378145,9606.ENSP00000379218,9606.ENSP00000379999,…	BNIP1,BFAR,PDIA3,VAMP5,XXYLT1,BID,SLC37A1,PTPRS,BSCL2,GALNT2,ABCB10,TIMM17A,SCD,ZMPSTE24,ZDHHC20,BET1L,CCDC109B,COA1,TIMM17B,SUN1,ERN1,SLC35A2,COX18,TIMM23,FKBP8
GO Component	GO:0071013	Catalytic step 2 spliceosome	11	87	0.67	0.0011	9606.ENSP00000215829,9606.ENSP00000252011,9606.ENSP00000266735,9606.ENSP00000300413,9606.ENSP00000302160,9606.ENSP00000342374,9606.ENSP00000351137,9606.ENSP00000361918,9606.ENSP00000364813,9606.ENSP00000382972,9606.ENSP00000400591	SNRPD3,DHX35,SNRPF,SNRPD1,LSM3,SNRPD2,XAB2,PPIE,LSM2,SNRPN,SNRPE
GO Component	GO:0061695	Transferase complex, transferring phosphorus-containing groups	19	239	0.47	0.0012	9606.ENSP00000228347,9606.ENSP00000256443,9606.ENSP00000256897,9606.ENSP00000259895,9606.ENSP00000261245,9606.ENSP00000265963,9606.ENSP00000272645,9606.ENSP00000285398,9606.ENSP00000287878,9606.ENSP00000299601,9606.ENSP00000322570,9606.ENSP00000362361,9606.ENSP00000366828,9606.ENSP00000375809,9606.ENSP00000381984,9606.ENSP00000401445,9606.ENSP00000415536,9606.ENSP00000422907,9606.ENSP00000465759	POLR3B,CDK7,CCNH,GTF2H4,MNAT1,GTF2H1,POLR2D,ERCC3,PRKAG2,LEO1,POLE,CDK9,POLR3F,ERCC2,RPRD1A,ERN1,POLR2H,GTF2H2C,POLRMT
GO Component	GO:0005794	Golgi apparatus	69	1584	0.21	0.0018	9606.ENSP00000223369,9606.ENSP00000227266,9606.ENSP00000243662,9606.ENSP00000251089,9606.ENSP00000252593,9606.ENSP00000256196,9606.ENSP00000258098,9606.ENSP00000261234,9606.ENSP00000262187,9606.ENSP00000262947,9606.ENSP00000263816,9606.ENSP00000266718,9606.ENSP00000272091,9606.ENSP00000274000,9606.ENSP00000281474,9606.ENSP00000283351,9606.ENSP00000293379,9606.ENSP00000295400,9606.ENSP00000295797,…	YKT6,CTSC,RAB38,ANGEL1,BST2,RRAS2,RAB11FIP5,TMEM5,RHEB,C19orf10,LRP2,LUM,SDE2,AP1AR,BICD1,TRAPPC8,ITGA5,TGFA,PRKCI,COG5,TPP1,TRAPPC2L,C1GALT1C1,VAMP5,PRKCE,AP1G2,VAMP2,GCC1,RAB12,ATP11C,SLPI,GALNT2,RAB32,CHST3,GALNT12,ST3GAL5,CLN5,PRNP,MBTPS2,B4GALT1,ZDHHC20,BET1L,MSLN,PICALM,NEDD4L,CRELD2,MGAT5,PREPL,KDELR3,PLD3,RAB1A,AP1M1,C1GALT1,PPT1,PERP,CD44,CHID1,ZDHHC17,HRAS,RAB3GAP1,SLC35A2,NSFL1C,TMEM16…
GO Component	GO:0005634	Nucleus	243	7390	0.08	0.002	9606.ENSP00000003302,9606.ENSP00000016171,9606.ENSP00000160827,9606.ENSP00000215071,9606.ENSP00000215829,9606.ENSP00000216117,9606.ENSP00000216268,9606.ENSP00000217109,9606.ENSP00000217901,9606.ENSP00000223321,9606.ENSP00000227266,9606.ENSP00000228347,9606.ENSP00000231668,9606.ENSP00000231790,9606.ENSP00000242351,9606.ENSP00000243563,9606.ENSP00000244020,9606.ENSP00000244227,9606.ENSP00000244520,…	USP28,COX15,KIF22,PSMD8,SNRPD3,HMOX1,ZBED4,CSTF1,IDH3G,PSMA2,CTSC,POLR3B,BNIP1,MLH1,ZC3HAV1,SNRPA,SRSF6,SNRNP27,SNRPC,HIST1H1A,SGPP1,RAC2,ANGEL1,DHX35,JUND,LAMA5,PPAN,NIP7,CDK7,CCNH,PHC2,C2orf49,DDX56,PSMB7,GTF2H4,TMEM5,MNAT1,PSMA6,USP14,KPNA3,RHEB,PSMB1,PSMD3,MSH3,PCNP,VDAC1,CCAR1,GTF2H1,GID8,AMIGO2,SNRPF,PSMB6,PSMA5,SDE2,RHOB,UBXN4,POLR2D,FTH1,USP12,ERCC3,NIFK,PRKAG2,CTBP1,FAM207A,PCYT1A,PRKCI,…
GO Component	GO:0005744	TIM23 mitochondrial import inner membrane translocase complex	5	14	1.12	0.002	9606.ENSP00000257245,9606.ENSP00000315693,9606.ENSP00000356256,9606.ENSP00000379999,9606.ENSP00000464522	TIMM10,PAM16,TIMM17A,TIMM17B,TIMM23
GO Component	GO:1902554	Serine/threonine protein kinase complex	10	78	0.68	0.002	9606.ENSP00000256443,9606.ENSP00000256897,9606.ENSP00000259895,9606.ENSP00000261245,9606.ENSP00000265963,9606.ENSP00000285398,9606.ENSP00000362361,9606.ENSP00000375809,9606.ENSP00000401445,9606.ENSP00000422907	CDK7,CCNH,GTF2H4,MNAT1,GTF2H1,ERCC3,CDK9,ERCC2,ERN1,GTF2H2C
GO Component	GO:0030659	Cytoplasmic vesicle membrane	40	770	0.28	0.0021	9606.ENSP00000223369,9606.ENSP00000233242,9606.ENSP00000243662,9606.ENSP00000249071,9606.ENSP00000252593,9606.ENSP00000258098,9606.ENSP00000261386,9606.ENSP00000263270,9606.ENSP00000263816,9606.ENSP00000287097,9606.ENSP00000295400,9606.ENSP00000305647,9606.ENSP00000306844,9606.ENSP00000312442,9606.ENSP00000313875,9606.ENSP00000314214,9606.ENSP00000319096,9606.ENSP00000327694,9606.ENSP00000339467,…	YKT6,APOB,RAB38,RAC2,BST2,RAB11FIP5,GDE1,AP2S1,LRP2,CD109,TGFA,VAMP5,SEMA4C,AP1G2,CD46,VAMP2,RAP2B,AP2A2,RHOG,PTPRS,MYO1C,TFRC,RAB4A,RAB32,AGPAT2,CKAP4,B4GALT1,PRCP,PSAP,MGST1,KDELR3,RAB1A,AP1M1,CD44,ZDHHC17,EPN1,ADAM8,RAB31,RAB18,AP2B1
GO Component	GO:0098800	Inner mitochondrial membrane protein complex	13	131	0.56	0.0021	9606.ENSP00000257245,9606.ENSP00000306003,9606.ENSP00000315693,9606.ENSP00000354813,9606.ENSP00000356256,9606.ENSP00000369176,9606.ENSP00000378145,9606.ENSP00000379999,9606.ENSP00000389649,9606.ENSP00000418842,9606.ENSP00000441875,9606.ENSP00000464522,9606.ENSP00000479488	TIMM10,ATP5I,PAM16,MT-ND5,TIMM17A,NDUFB6,CCDC109B,TIMM17B,ATP5J,NDUFA6,PHB2,TIMM23,PHB
GO Component	GO:1902911	Protein kinase complex	11	95	0.63	0.0021	9606.ENSP00000256443,9606.ENSP00000256897,9606.ENSP00000259895,9606.ENSP00000261245,9606.ENSP00000265963,9606.ENSP00000285398,9606.ENSP00000287878,9606.ENSP00000362361,9606.ENSP00000375809,9606.ENSP00000401445,9606.ENSP00000422907	CDK7,CCNH,GTF2H4,MNAT1,GTF2H1,ERCC3,PRKAG2,CDK9,ERCC2,ERN1,GTF2H2C
GO Component	GO:0005689	U12-type spliceosomal complex	6	25	0.95	0.0025	9606.ENSP00000215829,9606.ENSP00000266735,9606.ENSP00000300413,9606.ENSP00000342374,9606.ENSP00000344241,9606.ENSP00000400591	SNRPD3,SNRPF,SNRPD1,SNRPD2,ZMAT5,SNRPE
GO Component	GO:1990234	Transferase complex	39	752	0.28	0.0025	9606.ENSP00000215829,9606.ENSP00000228347,9606.ENSP00000256443,9606.ENSP00000256897,9606.ENSP00000257118,9606.ENSP00000259895,9606.ENSP00000261245,9606.ENSP00000265963,9606.ENSP00000266069,9606.ENSP00000266735,9606.ENSP00000272645,9606.ENSP00000285398,9606.ENSP00000287878,9606.ENSP00000299601,9606.ENSP00000300413,9606.ENSP00000301738,9606.ENSP00000317473,9606.ENSP00000322570,9606.ENSP00000325677,…	SNRPD3,POLR3B,CDK7,CCNH,PHC2,GTF2H4,MNAT1,GTF2H1,GID8,SNRPF,POLR2D,ERCC3,PRKAG2,LEO1,SNRPD1,KCTD5,RABGGTB,POLE,RNF40,SNRPD2,CHM,WTAP,WDR5,CDK9,OGT,POLR3F,RNF20,ERCC2,RPRD1A,VPRBP,SNRPE,ERN1,ATP5SL,POLR2H,GTF2H2C,NEDD4,HDAC2,ERH,POLRMT
GO Component	GO:0005765	Lysosomal membrane	24	373	0.38	0.0027	9606.ENSP00000217182,9606.ENSP00000236671,9606.ENSP00000252593,9606.ENSP00000262187,9606.ENSP00000263270,9606.ENSP00000263816,9606.ENSP00000327694,9606.ENSP00000331748,9606.ENSP00000332756,9606.ENSP00000355180,9606.ENSP00000356301,9606.ENSP00000365569,9606.ENSP00000366673,9606.ENSP00000367123,9606.ENSP00000367265,9606.ENSP00000369055,9606.ENSP00000371532,9606.ENSP00000377055,9606.ENSP00000378394,…	EEF1A2,CTSD,BST2,RHEB,AP2S1,LRP2,AP2A2,RAB12,ATP11C,COL6A1,TMEM9,FLOT1,CLN5,SLC3A2,CKAP4,B4GALT1,VLDLR,PRCP,PSAP,MGST1,PLD3,AP1M1,TMEM8A,AP2B1
GO Component	GO:0016323	Basolateral plasma membrane	18	237	0.45	0.0027	9606.ENSP00000285379,9606.ENSP00000295400,9606.ENSP00000345259,9606.ENSP00000349687,9606.ENSP00000350310,9606.ENSP00000352834,9606.ENSP00000353224,9606.ENSP00000363480,9606.ENSP00000365569,9606.ENSP00000369055,9606.ENSP00000380666,9606.ENSP00000390637,9606.ENSP00000392043,9606.ENSP00000398632,9606.ENSP00000419412,9606.ENSP00000441065,9606.ENSP00000442600,9606.ENSP00000444408	CA2,TGFA,EPB41,GM2A,ATP2B4,MYO1C,TFRC,DLG3,FLOT1,B4GALT1,SLC7A7,SLC14A1,ATP2B1,CD44,SLC4A2,SLC16A1,DAG1,SLC1A5
GO Component	GO:0005682	U5 snRNP	5	16	1.06	0.003	9606.ENSP00000215829,9606.ENSP00000300413,9606.ENSP00000342374,9606.ENSP00000382972,9606.ENSP00000400591	SNRPD3,SNRPD1,SNRPD2,SNRPN,SNRPE
GO Component	GO:0008541	Proteasome regulatory particle, lid subcomplex	4	8	1.27	0.0034	9606.ENSP00000215071,9606.ENSP00000264639,9606.ENSP00000386541,9606.ENSP00000478877	PSMD8,PSMD3,PSMD14,ADRM1
GO Component	GO:0034719	SMN-Sm protein complex	5	17	1.04	0.0037	9606.ENSP00000215829,9606.ENSP00000266735,9606.ENSP00000300413,9606.ENSP00000342374,9606.ENSP00000400591	SNRPD3,SNRPF,SNRPD1,SNRPD2,SNRPE
GO Component	GO:0042470	Melanosome	11	104	0.59	0.0038	9606.ENSP00000236671,9606.ENSP00000243662,9606.ENSP00000286091,9606.ENSP00000299427,9606.ENSP00000300289,9606.ENSP00000353224,9606.ENSP00000356465,9606.ENSP00000365569,9606.ENSP00000367123,9606.ENSP00000387286,9606.ENSP00000444408	CTSD,RAB38,PDIA4,TPP1,PDIA3,TFRC,RAB32,FLOT1,SLC3A2,RAB1A,SLC1A5
GO Component	GO:0005686	U2 snRNP	5	18	1.01	0.0046	9606.ENSP00000215829,9606.ENSP00000300413,9606.ENSP00000342374,9606.ENSP00000382972,9606.ENSP00000400591	SNRPD3,SNRPD1,SNRPD2,SNRPN,SNRPE
GO Component	GO:0019907	Cyclin-dependent protein kinase activating kinase holoenzyme complex	3	3	1.57	0.0055	9606.ENSP00000256443,9606.ENSP00000256897,9606.ENSP00000261245	CDK7,CCNH,MNAT1
GO Component	GO:0043259	laminin-10 complex	3	3	1.57	0.0055	9606.ENSP00000222399,9606.ENSP00000252999,9606.ENSP00000258341	LAMB1,LAMA5,LAMC1
GO Component	GO:0070985	Transcription factor tfiik complex	3	3	1.57	0.0055	9606.ENSP00000256443,9606.ENSP00000256897,9606.ENSP00000261245	CDK7,CCNH,MNAT1
GO Component	GO:0019908	Nuclear cyclin-dependent protein kinase holoenzyme complex	4	10	1.17	0.006	9606.ENSP00000256443,9606.ENSP00000256897,9606.ENSP00000261245,9606.ENSP00000362361	CDK7,CCNH,MNAT1,CDK9
GO Component	GO:0005838	Proteasome regulatory particle	5	20	0.97	0.0066	9606.ENSP00000215071,9606.ENSP00000264639,9606.ENSP00000386541,9606.ENSP00000418695,9606.ENSP00000478877	PSMD8,PSMD3,PSMD14,PSMD6,ADRM1
GO Component	GO:0030665	Clathrin-coated vesicle membrane	11	113	0.56	0.0068	9606.ENSP00000233242,9606.ENSP00000263270,9606.ENSP00000263816,9606.ENSP00000295400,9606.ENSP00000312442,9606.ENSP00000314214,9606.ENSP00000327694,9606.ENSP00000353224,9606.ENSP00000388996,9606.ENSP00000406209,9606.ENSP00000482835	APOB,AP2S1,LRP2,TGFA,AP1G2,VAMP2,AP2A2,TFRC,AP1M1,EPN1,AP2B1
GO Component	GO:0030131	Clathrin adaptor complex	5	22	0.92	0.0093	9606.ENSP00000263270,9606.ENSP00000312442,9606.ENSP00000327694,9606.ENSP00000388996,9606.ENSP00000482835	AP2S1,AP1G2,AP2A2,AP1M1,AP2B1
GO Component	GO:0071005	U2-type precatalytic spliceosome	7	50	0.71	0.0106	9606.ENSP00000215829,9606.ENSP00000266735,9606.ENSP00000300413,9606.ENSP00000302160,9606.ENSP00000342374,9606.ENSP00000364813,9606.ENSP00000400591	SNRPD3,SNRPF,SNRPD1,LSM3,SNRPD2,LSM2,SNRPE
GO Component	GO:0090575	RNA polymerase II transcription regulator complex	13	163	0.47	0.0119	9606.ENSP00000252818,9606.ENSP00000256443,9606.ENSP00000256897,9606.ENSP00000259895,9606.ENSP00000261245,9606.ENSP00000265963,9606.ENSP00000285398,9606.ENSP00000303315,9606.ENSP00000305422,9606.ENSP00000375809,9606.ENSP00000396620,9606.ENSP00000419692,9606.ENSP00000422907	JUND,CDK7,CCNH,GTF2H4,MNAT1,GTF2H1,ERCC3,JUNB,CEBPB,ERCC2,NFYC,RXRA,GTF2H2C
GO Component	GO:0005789	Endoplasmic reticulum membrane	48	1085	0.21	0.0121	9606.ENSP00000216117,9606.ENSP00000222284,9606.ENSP00000231668,9606.ENSP00000233242,9606.ENSP00000247225,9606.ENSP00000261658,9606.ENSP00000262187,9606.ENSP00000272638,9606.ENSP00000273986,9606.ENSP00000278422,9606.ENSP00000278840,9606.ENSP00000287936,9606.ENSP00000292823,9606.ENSP00000295400,9606.ENSP00000298428,9606.ENSP00000300289,9606.ENSP00000309640,9606.ENSP00000323313,9606.ENSP00000326219,…	HMOX1,TMEM147,BNIP1,APOB,SGPP1,BFAR,RHEB,UBXN4,CISD2,TMX2,FADS2,HMGCR,PCYT1A,TGFA,SEC61A2,PDIA3,XXYLT1,PDIA5,DHRS4,SRPR,ATP11C,LRRC8D,RHOG,SLC37A1,ALDH3A2,RAB3GAP2,BSCL2,GALNT2,AHCYL1,EXTL2,SCD,TMEM189,AGPAT2,ZMPSTE24,TMEM38B,CKAP4,MBTPS2,POM121,MGST1,LSS,KDELR3,PLD3,ERN1,RAB3GAP1,FKBP8,NOMO2,RAB18,SEZ6L2
GO Component	GO:0005905	Clathrin-coated pit	8	69	0.63	0.0134	9606.ENSP00000263270,9606.ENSP00000263816,9606.ENSP00000327694,9606.ENSP00000353224,9606.ENSP00000371532,9606.ENSP00000377015,9606.ENSP00000406209,9606.ENSP00000482835	AP2S1,LRP2,AP2A2,TFRC,VLDLR,PICALM,EPN1,AP2B1
GO Component	GO:0030054	Cell junction	80	2075	0.15	0.0142	9606.ENSP00000216968,9606.ENSP00000217182,9606.ENSP00000249071,9606.ENSP00000252999,9606.ENSP00000256078,9606.ENSP00000256196,9606.ENSP00000261601,9606.ENSP00000262187,9606.ENSP00000262958,9606.ENSP00000263519,9606.ENSP00000265333,9606.ENSP00000266069,9606.ENSP00000272233,9606.ENSP00000275300,9606.ENSP00000286733,9606.ENSP00000290401,9606.ENSP00000290921,9606.ENSP00000292385,9606.ENSP00000293379,…	PROCR,EEF1A2,RAC2,LAMA5,KRAS,RRAS2,USP14,RHEB,GNA15,ATP2B3,VDAC1,GID8,RHOB,SLC22A3,NAAA,NPTN,CTBP1,DBN1,ITGA5,PRKCI,PDIA3,NUDT9,VAMP5,SEMA4C,SRP68,CD46,VAMP2,GLS,RAP2B,NQO1,GSK3B,RNF40,RAB12,EPB41L2,RHOG,SPRY4,EPB41,PTPRS,ATP2B4,QKI,RAB4A,PSMA7,ROR1,PARD6B,VDAC2,DLG3,EPB41L4B,EPHB2,FBP2,FLOT1,ABHD17B,SLC3A2,PODXL,PRNP,B4GALT1,CD99,PICALM,MPRIP,PLAA,MBP,ATP2B1,SEMA4B,PPT1,PERP,CD44,ZDHHC17,HRAS,SL…
GO Component	GO:0030125	Clathrin vesicle coat	5	26	0.85	0.0167	9606.ENSP00000263270,9606.ENSP00000312442,9606.ENSP00000327694,9606.ENSP00000406209,9606.ENSP00000482835	AP2S1,AP1G2,AP2A2,EPN1,AP2B1
GO Component	GO:0005741	Mitochondrial outer membrane	14	194	0.43	0.0177	9606.ENSP00000258098,9606.ENSP00000265333,9606.ENSP00000273986,9606.ENSP00000318822,9606.ENSP00000347872,9606.ENSP00000351214,9606.ENSP00000356465,9606.ENSP00000358059,9606.ENSP00000361635,9606.ENSP00000368752,9606.ENSP00000379512,9606.ENSP00000402103,9606.ENSP00000441875,9606.ENSP00000478931	RAB11FIP5,VDAC1,CISD2,BID,VAT1,TOMM7,RAB32,RTN4IP1,VDAC2,PRNP,MGST1,HK1,PHB2,AIFM2
GO Component	GO:0005786	Signal recognition particle, endoplasmic reticulum targeting	3	6	1.27	0.0183	9606.ENSP00000312066,9606.ENSP00000342181,9606.ENSP00000424870	SRP68,SRP72,SRP19
GO Component	GO:0035578	Azurophil granule lumen	9	92	0.56	0.0186	9606.ENSP00000002165,9606.ENSP00000227266,9606.ENSP00000258145,9606.ENSP00000268695,9606.ENSP00000347872,9606.ENSP00000349687,9606.ENSP00000366525,9606.ENSP00000439601,9606.ENSP00000473631	FUCA2,CTSC,GNS,GALNS,VAT1,GM2A,FTL,HMHA1,DNAJC3
GO Component	GO:0009986	Cell surface	38	824	0.23	0.019	9606.ENSP00000216968,9606.ENSP00000244573,9606.ENSP00000252593,9606.ENSP00000259324,9606.ENSP00000261601,9606.ENSP00000262768,9606.ENSP00000263816,9606.ENSP00000280612,9606.ENSP00000286091,9606.ENSP00000287097,9606.ENSP00000290401,9606.ENSP00000293379,9606.ENSP00000295400,9606.ENSP00000300289,9606.ENSP00000305647,9606.ENSP00000313875,9606.ENSP00000321573,9606.ENSP00000336994,9606.ENSP00000353224,…	PROCR,HIST1H1A,BST2,LRRC8A,USP14,TIMP2,LRP2,SLC7A11,PDIA4,CD109,NPTN,ITGA5,TGFA,PDIA3,VAMP5,CD46,DCBLD2,CLPTM1,TFRC,ULBP3,ROR1,IL13RA2,FLOT1,SLC3A2,PRNP,B4GALT1,MSLN,PICALM,MBP,ITFG3,ATP5J,CD44,CLDND1,PHB2,DAG1,SLC38A1,ADAM8,PHB
GO Component	GO:0005683	U7 snRNP	3	7	1.2	0.0249	9606.ENSP00000215829,9606.ENSP00000266735,9606.ENSP00000400591	SNRPD3,SNRPF,SNRPE
GO Component	GO:0016607	Nuclear speck	22	399	0.31	0.0252	9606.ENSP00000160827,9606.ENSP00000244020,9606.ENSP00000259895,9606.ENSP00000272091,9606.ENSP00000272645,9606.ENSP00000307863,9606.ENSP00000324827,9606.ENSP00000328848,9606.ENSP00000351141,9606.ENSP00000357113,9606.ENSP00000359988,9606.ENSP00000361010,9606.ENSP00000361918,9606.ENSP00000362900,9606.ENSP00000367265,9606.ENSP00000371233,9606.ENSP00000416534,9606.ENSP00000417190,9606.ENSP00000422907,…	KIF22,SRSF6,GTF2H4,SDE2,POLR2D,U2AF2,AKAP17A,RBM10,WTAP,IFI16,SRSF11,REXO4,PPIE,SRSF4,CKAP4,SDCBP2,DDX46,ATPAF2,GTF2H2C,LUC7L3,SNRNP70,RSRC1
GO Component	GO:0030118	Clathrin coat	6	44	0.7	0.0252	9606.ENSP00000263270,9606.ENSP00000312442,9606.ENSP00000327694,9606.ENSP00000388996,9606.ENSP00000406209,9606.ENSP00000482835	AP2S1,AP1G2,AP2A2,AP1M1,EPN1,AP2B1
GO Component	GO:0032592	Integral component of mitochondrial membrane	8	78	0.58	0.0252	9606.ENSP00000318822,9606.ENSP00000355637,9606.ENSP00000356256,9606.ENSP00000378145,9606.ENSP00000379218,9606.ENSP00000379999,9606.ENSP00000425261,9606.ENSP00000464522	BID,ABCB10,TIMM17A,CCDC109B,COA1,TIMM17B,COX18,TIMM23
GO Component	GO:0005768	Endosome	42	959	0.21	0.0263	9606.ENSP00000220166,9606.ENSP00000223369,9606.ENSP00000233242,9606.ENSP00000236671,9606.ENSP00000243662,9606.ENSP00000252593,9606.ENSP00000258098,9606.ENSP00000263270,9606.ENSP00000263816,9606.ENSP00000272233,9606.ENSP00000274000,9606.ENSP00000295797,9606.ENSP00000299427,9606.ENSP00000300289,9606.ENSP00000305647,9606.ENSP00000312442,9606.ENSP00000319096,9606.ENSP00000327694,9606.ENSP00000331748,…	CTSH,YKT6,APOB,CTSD,RAB38,BST2,RAB11FIP5,AP2S1,LRP2,RHOB,AP1AR,PRKCI,TPP1,PDIA3,VAMP5,AP1G2,RAP2B,AP2A2,RAB12,ATP11C,TFRC,RAB4A,TMEM9,RAB32,FLOT1,ABHD17B,BET1L,RUFY2,MYO1B,STEAP3,PICALM,PSAP,NEDD4L,PLD3,RAB1A,CHID1,EPN1,CHMP1B,RAB31,TRAPPC5,PHB,AP2B1
GO Component	GO:0030667	Secretory granule membrane	18	300	0.35	0.0263	9606.ENSP00000252593,9606.ENSP00000287097,9606.ENSP00000313875,9606.ENSP00000314214,9606.ENSP00000319096,9606.ENSP00000327694,9606.ENSP00000339467,9606.ENSP00000360761,9606.ENSP00000367265,9606.ENSP00000369055,9606.ENSP00000377055,9606.ENSP00000378394,9606.ENSP00000379512,9606.ENSP00000388996,9606.ENSP00000398632,9606.ENSP00000453302,9606.ENSP00000461945,9606.ENSP00000478479	BST2,CD109,CD46,VAMP2,RAP2B,AP2A2,RHOG,AGPAT2,CKAP4,B4GALT1,PRCP,PSAP,MGST1,AP1M1,CD44,ADAM8,RAB31,RAB18
GO Component	GO:0000139	Golgi membrane	35	761	0.23	0.0284	9606.ENSP00000223369,9606.ENSP00000227266,9606.ENSP00000256196,9606.ENSP00000258098,9606.ENSP00000261234,9606.ENSP00000262187,9606.ENSP00000295400,9606.ENSP00000295797,9606.ENSP00000297135,9606.ENSP00000301021,9606.ENSP00000304364,9606.ENSP00000312442,9606.ENSP00000318821,9606.ENSP00000331748,9606.ENSP00000355632,9606.ENSP00000362207,9606.ENSP00000364150,9606.ENSP00000366549,9606.ENSP00000368798,…	YKT6,CTSC,RRAS2,RAB11FIP5,TMEM5,RHEB,TGFA,PRKCI,COG5,TRAPPC2L,C1GALT1C1,AP1G2,GCC1,RAB12,GALNT2,CHST3,GALNT12,ST3GAL5,MBTPS2,B4GALT1,ZDHHC20,BET1L,MGAT5,KDELR3,PLD3,RAB1A,AP1M1,C1GALT1,ZDHHC17,HRAS,SLC35A2,TMEM167A,ST3GAL4,RAB31,TRAPPC5
GO Component	GO:0030122	AP-2 adaptor complex	3	8	1.14	0.0316	9606.ENSP00000263270,9606.ENSP00000327694,9606.ENSP00000482835	AP2S1,AP2A2,AP2B1
GO Component	GO:0034708	Methyltransferase complex	9	102	0.51	0.033	9606.ENSP00000215829,9606.ENSP00000266735,9606.ENSP00000300413,9606.ENSP00000342374,9606.ENSP00000351141,9606.ENSP00000351446,9606.ENSP00000400591,9606.ENSP00000430432,9606.ENSP00000451080	SNRPD3,SNRPF,SNRPD1,SNRPD2,WTAP,WDR5,SNRPE,HDAC2,ERH
GO Component	GO:0031305	Integral component of mitochondrial inner membrane	6	48	0.66	0.0351	9606.ENSP00000356256,9606.ENSP00000378145,9606.ENSP00000379218,9606.ENSP00000379999,9606.ENSP00000425261,9606.ENSP00000464522	TIMM17A,CCDC109B,COA1,TIMM17B,COX18,TIMM23
GO Component	GO:0030136	Clathrin-coated vesicle	13	191	0.4	0.0368	9606.ENSP00000233242,9606.ENSP00000263270,9606.ENSP00000263816,9606.ENSP00000295400,9606.ENSP00000312442,9606.ENSP00000314214,9606.ENSP00000327694,9606.ENSP00000331748,9606.ENSP00000353224,9606.ENSP00000377015,9606.ENSP00000388996,9606.ENSP00000406209,9606.ENSP00000482835	APOB,AP2S1,LRP2,TGFA,AP1G2,VAMP2,AP2A2,RAB12,TFRC,PICALM,AP1M1,EPN1,AP2B1
GO Component	GO:0098589	Membrane region	19	338	0.32	0.0373	9606.ENSP00000216117,9606.ENSP00000236671,9606.ENSP00000252593,9606.ENSP00000256078,9606.ENSP00000265333,9606.ENSP00000299427,9606.ENSP00000313875,9606.ENSP00000319096,9606.ENSP00000349541,9606.ENSP00000350310,9606.ENSP00000352834,9606.ENSP00000361635,9606.ENSP00000365569,9606.ENSP00000367817,9606.ENSP00000368752,9606.ENSP00000392043,9606.ENSP00000394863,9606.ENSP00000402103,9606.ENSP00000442600	HMOX1,CTSD,BST2,KRAS,VDAC1,TPP1,CD46,RAP2B,PTRF,ATP2B4,MYO1C,VDAC2,FLOT1,PODXL,PRNP,ATP2B1,PPT1,HK1,DAG1
GO Component	GO:0008043	Intracellular ferritin complex	2	2	1.57	0.0468	9606.ENSP00000273550,9606.ENSP00000366525	FTH1,FTL
GO Component	GO:0035632	Mitochondrial prohibitin complex	2	2	1.57	0.0468	9606.ENSP00000441875,9606.ENSP00000479488	PHB2,PHB
GO Component	GO:1990072	TRAPPIII protein complex	2	2	1.57	0.0468	9606.ENSP00000283351,9606.ENSP00000470262	TRAPPC8,TRAPPC5
GO Component	GO:1990221	L-cysteine desulfurase complex	2	2	1.57	0.0468	9606.ENSP00000366482,9606.ENSP00000420026	FXN,LYRM4
GO Component	GO:0030662	Coated vesicle membrane	12	176	0.4	0.0479	9606.ENSP00000233242,9606.ENSP00000263270,9606.ENSP00000263816,9606.ENSP00000295400,9606.ENSP00000312442,9606.ENSP00000314214,9606.ENSP00000327694,9606.ENSP00000353224,9606.ENSP00000386918,9606.ENSP00000388996,9606.ENSP00000406209,9606.ENSP00000482835	APOB,AP2S1,LRP2,TGFA,AP1G2,VAMP2,AP2A2,TFRC,KDELR3,AP1M1,EPN1,AP2B1
GO Component	GO:0045121	Membrane raft	18	324	0.31	0.0493	9606.ENSP00000216117,9606.ENSP00000236671,9606.ENSP00000252593,9606.ENSP00000256078,9606.ENSP00000265333,9606.ENSP00000299427,9606.ENSP00000319096,9606.ENSP00000349541,9606.ENSP00000350310,9606.ENSP00000352834,9606.ENSP00000361635,9606.ENSP00000365569,9606.ENSP00000367817,9606.ENSP00000368752,9606.ENSP00000392043,9606.ENSP00000394863,9606.ENSP00000402103,9606.ENSP00000442600	HMOX1,CTSD,BST2,KRAS,VDAC1,TPP1,RAP2B,PTRF,ATP2B4,MYO1C,VDAC2,FLOT1,PODXL,PRNP,ATP2B1,PPT1,HK1,DAG1
STRING clusters	CL:2704	Proteasome	16	40	1.17	3.13e-09	9606.ENSP00000215071,9606.ENSP00000223321,9606.ENSP00000259457,9606.ENSP00000261479,9606.ENSP00000261601,9606.ENSP00000262193,9606.ENSP00000264639,9606.ENSP00000270586,9606.ENSP00000271308,9606.ENSP00000359910,9606.ENSP00000362334,9606.ENSP00000386541,9606.ENSP00000414359,9606.ENSP00000418695,9606.ENSP00000478877,9606.ENSP00000483688	PSMD8,PSMA2,PSMB7,PSMA6,USP14,PSMB1,PSMD3,PSMB6,PSMA5,PSMA7,PSMB2,PSMD14,PSMA1,PSMD6,ADRM1,PSMB3
STRING clusters	CL:2707	Proteasome	15	35	1.2	3.73e-09	9606.ENSP00000215071,9606.ENSP00000223321,9606.ENSP00000259457,9606.ENSP00000261479,9606.ENSP00000261601,9606.ENSP00000262193,9606.ENSP00000264639,9606.ENSP00000270586,9606.ENSP00000271308,9606.ENSP00000359910,9606.ENSP00000362334,9606.ENSP00000386541,9606.ENSP00000418695,9606.ENSP00000478877,9606.ENSP00000483688	PSMD8,PSMA2,PSMB7,PSMA6,USP14,PSMB1,PSMD3,PSMB6,PSMA5,PSMA7,PSMB2,PSMD14,PSMD6,ADRM1,PSMB3
STRING clusters	CL:2708	Proteasome	13	26	1.27	1.27e-08	9606.ENSP00000215071,9606.ENSP00000259457,9606.ENSP00000261479,9606.ENSP00000261601,9606.ENSP00000262193,9606.ENSP00000264639,9606.ENSP00000270586,9606.ENSP00000271308,9606.ENSP00000362334,9606.ENSP00000386541,9606.ENSP00000418695,9606.ENSP00000478877,9606.ENSP00000483688	PSMD8,PSMB7,PSMA6,USP14,PSMB1,PSMD3,PSMB6,PSMA5,PSMB2,PSMD14,PSMD6,ADRM1,PSMB3
STRING clusters	CL:2693	Regulation of ornithine decarboxylase (ODC), and RAS signaling downstream of NF1 loss-of-function variants	17	74	0.93	1.38e-07	9606.ENSP00000215071,9606.ENSP00000223321,9606.ENSP00000259457,9606.ENSP00000261479,9606.ENSP00000261601,9606.ENSP00000262193,9606.ENSP00000264639,9606.ENSP00000270586,9606.ENSP00000271308,9606.ENSP00000359910,9606.ENSP00000362334,9606.ENSP00000386541,9606.ENSP00000414359,9606.ENSP00000418695,9606.ENSP00000467024,9606.ENSP00000478877,9606.ENSP00000483688	PSMD8,PSMA2,PSMB7,PSMA6,USP14,PSMB1,PSMD3,PSMB6,PSMA5,PSMA7,PSMB2,PSMD14,PSMA1,PSMD6,RAD23A,ADRM1,PSMB3
STRING clusters	CL:2709	Proteasome subunit, and proteasome regulatory particle	10	21	1.25	1.67e-06	9606.ENSP00000215071,9606.ENSP00000259457,9606.ENSP00000261479,9606.ENSP00000262193,9606.ENSP00000264639,9606.ENSP00000270586,9606.ENSP00000271308,9606.ENSP00000362334,9606.ENSP00000418695,9606.ENSP00000483688	PSMD8,PSMB7,PSMA6,PSMB1,PSMD3,PSMB6,PSMA5,PSMB2,PSMD6,PSMB3
STRING clusters	CL:2688	Mixed, incl. proteasome complex, and ubiquitin-conjugating enzyme	20	161	0.66	2.7e-05	9606.ENSP00000215071,9606.ENSP00000223321,9606.ENSP00000259457,9606.ENSP00000261479,9606.ENSP00000261601,9606.ENSP00000262193,9606.ENSP00000264639,9606.ENSP00000270586,9606.ENSP00000271308,9606.ENSP00000273308,9606.ENSP00000325677,9606.ENSP00000359910,9606.ENSP00000362334,9606.ENSP00000373772,9606.ENSP00000386541,9606.ENSP00000414359,9606.ENSP00000418695,9606.ENSP00000467024,9606.ENSP00000478877,…	PSMD8,PSMA2,PSMB7,PSMA6,USP14,PSMB1,PSMD3,PSMB6,PSMA5,CNPY2,RNF40,PSMA7,PSMB2,RNF20,PSMD14,PSMA1,PSMD6,RAD23A,ADRM1,PSMB3
STRING clusters	CL:1684	U2-type spliceosomal complex, and U12-type spliceosomal complex	17	120	0.72	4.44e-05	9606.ENSP00000243563,9606.ENSP00000244227,9606.ENSP00000244520,9606.ENSP00000252011,9606.ENSP00000266735,9606.ENSP00000272091,9606.ENSP00000300413,9606.ENSP00000302160,9606.ENSP00000342374,9606.ENSP00000344241,9606.ENSP00000348010,9606.ENSP00000351137,9606.ENSP00000363043,9606.ENSP00000364813,9606.ENSP00000382972,9606.ENSP00000416534,9606.ENSP00000472998	SNRPA,SNRNP27,SNRPC,DHX35,SNRPF,SDE2,SNRPD1,LSM3,SNRPD2,ZMAT5,PRPF39,XAB2,AAR2,LSM2,SNRPN,DDX46,SNRNP70
STRING clusters	CL:1686	U2-type spliceosomal complex, and Spliceosome	16	109	0.73	6.26e-05	9606.ENSP00000243563,9606.ENSP00000244227,9606.ENSP00000244520,9606.ENSP00000252011,9606.ENSP00000266735,9606.ENSP00000272091,9606.ENSP00000300413,9606.ENSP00000302160,9606.ENSP00000342374,9606.ENSP00000348010,9606.ENSP00000351137,9606.ENSP00000363043,9606.ENSP00000364813,9606.ENSP00000382972,9606.ENSP00000416534,9606.ENSP00000472998	SNRPA,SNRNP27,SNRPC,DHX35,SNRPF,SDE2,SNRPD1,LSM3,SNRPD2,PRPF39,XAB2,AAR2,LSM2,SNRPN,DDX46,SNRNP70
STRING clusters	CL:1688	U2-type spliceosomal complex, and mRNA cis splicing, via spliceosome	15	99	0.75	9.77e-05	9606.ENSP00000243563,9606.ENSP00000244227,9606.ENSP00000244520,9606.ENSP00000252011,9606.ENSP00000266735,9606.ENSP00000272091,9606.ENSP00000300413,9606.ENSP00000302160,9606.ENSP00000342374,9606.ENSP00000348010,9606.ENSP00000351137,9606.ENSP00000364813,9606.ENSP00000382972,9606.ENSP00000416534,9606.ENSP00000472998	SNRPA,SNRNP27,SNRPC,DHX35,SNRPF,SDE2,SNRPD1,LSM3,SNRPD2,PRPF39,XAB2,LSM2,SNRPN,DDX46,SNRNP70
STRING clusters	CL:4497	Transcription factor tfiih core complex	7	12	1.33	9.77e-05	9606.ENSP00000256443,9606.ENSP00000256897,9606.ENSP00000259895,9606.ENSP00000261245,9606.ENSP00000265963,9606.ENSP00000285398,9606.ENSP00000375809	CDK7,CCNH,GTF2H4,MNAT1,GTF2H1,ERCC3,ERCC2
STRING clusters	CL:4466	RNA Pol II CTD phosphorylation and interaction with CE, and transcription factor TFIIE complex	9	28	1.07	9.93e-05	9606.ENSP00000256443,9606.ENSP00000256897,9606.ENSP00000259895,9606.ENSP00000261245,9606.ENSP00000265963,9606.ENSP00000272645,9606.ENSP00000285398,9606.ENSP00000375809,9606.ENSP00000422907	CDK7,CCNH,GTF2H4,MNAT1,GTF2H1,POLR2D,ERCC3,ERCC2,GTF2H2C
STRING clusters	CL:13934	Mixed, incl. iron ion homeostasis, and iron-sulfur cluster assembly	13	83	0.76	0.00036	9606.ENSP00000216117,9606.ENSP00000253577,9606.ENSP00000273550,9606.ENSP00000331369,9606.ENSP00000353224,9606.ENSP00000355637,9606.ENSP00000359526,9606.ENSP00000363205,9606.ENSP00000365159,9606.ENSP00000366482,9606.ENSP00000366525,9606.ENSP00000372326,9606.ENSP00000420026	HMOX1,ABCB7,FTH1,BOLA3,TFRC,ABCB10,SLC25A28,NFS1,ISCA1,FXN,FTL,FECH,LYRM4
STRING clusters	CL:3170	Mixed, incl. protein folding in endoplasmic reticulum, and ubiquitin-dependent glycoprotein erad pathway	9	35	0.98	0.00043	9606.ENSP00000264065,9606.ENSP00000286091,9606.ENSP00000300289,9606.ENSP00000323313,9606.ENSP00000368646,9606.ENSP00000383938,9606.ENSP00000401445,9606.ENSP00000466134,9606.ENSP00000473631	DNAJC10,PDIA4,PDIA3,PDIA5,PRDX4,CRELD2,ERN1,PRKCSH,DNAJC3
STRING clusters	CL:1690	U2-type precatalytic spliceosome, and U1 snRNP	11	60	0.83	0.00054	9606.ENSP00000243563,9606.ENSP00000244227,9606.ENSP00000244520,9606.ENSP00000266735,9606.ENSP00000300413,9606.ENSP00000302160,9606.ENSP00000342374,9606.ENSP00000348010,9606.ENSP00000364813,9606.ENSP00000382972,9606.ENSP00000472998	SNRPA,SNRNP27,SNRPC,SNRPF,SNRPD1,LSM3,SNRPD2,PRPF39,LSM2,SNRPN,SNRNP70
STRING clusters	CL:3167	Mixed, incl. photodynamic therapy-induced unfolded protein response, and protein disulfide isomerase activity	10	53	0.84	0.0011	9606.ENSP00000264065,9606.ENSP00000286091,9606.ENSP00000300289,9606.ENSP00000305422,9606.ENSP00000323313,9606.ENSP00000368646,9606.ENSP00000383938,9606.ENSP00000401445,9606.ENSP00000466134,9606.ENSP00000473631	DNAJC10,PDIA4,PDIA3,CEBPB,PDIA5,PRDX4,CRELD2,ERN1,PRKCSH,DNAJC3
STRING clusters	CL:4459	Nuclear dna-directed rna polymerase complex, and transcription elongation factor complex	17	162	0.59	0.0011	9606.ENSP00000228347,9606.ENSP00000247665,9606.ENSP00000256443,9606.ENSP00000256897,9606.ENSP00000259895,9606.ENSP00000261245,9606.ENSP00000265963,9606.ENSP00000272645,9606.ENSP00000285398,9606.ENSP00000299601,9606.ENSP00000362361,9606.ENSP00000366828,9606.ENSP00000375809,9606.ENSP00000381984,9606.ENSP00000386759,9606.ENSP00000415536,9606.ENSP00000422907	POLR3B,PHPT1,CDK7,CCNH,GTF2H4,MNAT1,GTF2H1,POLR2D,ERCC3,LEO1,CDK9,POLR3F,ERCC2,RPRD1A,SETD2,POLR2H,GTF2H2C
STRING clusters	CL:4460	RNA Polymerase II Pre-transcription Events, and RNA Polymerase III Transcription	16	155	0.58	0.0023	9606.ENSP00000228347,9606.ENSP00000256443,9606.ENSP00000256897,9606.ENSP00000259895,9606.ENSP00000261245,9606.ENSP00000265963,9606.ENSP00000272645,9606.ENSP00000285398,9606.ENSP00000299601,9606.ENSP00000362361,9606.ENSP00000366828,9606.ENSP00000375809,9606.ENSP00000381984,9606.ENSP00000386759,9606.ENSP00000415536,9606.ENSP00000422907	POLR3B,CDK7,CCNH,GTF2H4,MNAT1,GTF2H1,POLR2D,ERCC3,LEO1,CDK9,POLR3F,ERCC2,RPRD1A,SETD2,POLR2H,GTF2H2C
STRING clusters	CL:4464	RNA Polymerase II Pre-transcription Events	11	74	0.74	0.0025	9606.ENSP00000256443,9606.ENSP00000256897,9606.ENSP00000259895,9606.ENSP00000261245,9606.ENSP00000265963,9606.ENSP00000272645,9606.ENSP00000285398,9606.ENSP00000299601,9606.ENSP00000375809,9606.ENSP00000386759,9606.ENSP00000422907	CDK7,CCNH,GTF2H4,MNAT1,GTF2H1,POLR2D,ERCC3,LEO1,ERCC2,SETD2,GTF2H2C
STRING clusters	CL:2710	Proteasome regulatory particle, and proteasome subunit	6	16	1.14	0.0029	9606.ENSP00000215071,9606.ENSP00000259457,9606.ENSP00000261479,9606.ENSP00000264639,9606.ENSP00000271308,9606.ENSP00000418695	PSMD8,PSMB7,PSMA6,PSMD3,PSMA5,PSMD6
STRING clusters	CL:4461	RNA Polymerase II Pre-transcription Events, and snRNA transcription by RNA polymerase II	13	111	0.64	0.0038	9606.ENSP00000256443,9606.ENSP00000256897,9606.ENSP00000259895,9606.ENSP00000261245,9606.ENSP00000265963,9606.ENSP00000272645,9606.ENSP00000285398,9606.ENSP00000299601,9606.ENSP00000362361,9606.ENSP00000375809,9606.ENSP00000381984,9606.ENSP00000386759,9606.ENSP00000422907	CDK7,CCNH,GTF2H4,MNAT1,GTF2H1,POLR2D,ERCC3,LEO1,CDK9,ERCC2,RPRD1A,SETD2,GTF2H2C
STRING clusters	CL:4462	RNA Polymerase II Pre-transcription Events, and transcription elongation factor complex	12	99	0.65	0.0056	9606.ENSP00000256443,9606.ENSP00000256897,9606.ENSP00000259895,9606.ENSP00000261245,9606.ENSP00000265963,9606.ENSP00000272645,9606.ENSP00000285398,9606.ENSP00000299601,9606.ENSP00000362361,9606.ENSP00000375809,9606.ENSP00000386759,9606.ENSP00000422907	CDK7,CCNH,GTF2H4,MNAT1,GTF2H1,POLR2D,ERCC3,LEO1,CDK9,ERCC2,SETD2,GTF2H2C
STRING clusters	CL:3166	Protein processing in endoplasmic reticulum, and signal peptide processing	11	84	0.68	0.006	9606.ENSP00000264065,9606.ENSP00000286091,9606.ENSP00000298428,9606.ENSP00000300289,9606.ENSP00000305422,9606.ENSP00000323313,9606.ENSP00000368646,9606.ENSP00000383938,9606.ENSP00000401445,9606.ENSP00000466134,9606.ENSP00000473631	DNAJC10,PDIA4,SEC61A2,PDIA3,CEBPB,PDIA5,PRDX4,CRELD2,ERN1,PRKCSH,DNAJC3
STRING clusters	CL:13670	TIM23 mitochondrial import inner membrane translocase complex	5	11	1.22	0.0061	9606.ENSP00000270538,9606.ENSP00000315693,9606.ENSP00000356256,9606.ENSP00000379999,9606.ENSP00000464522	TIMM44,PAM16,TIMM17A,TIMM17B,TIMM23
STRING clusters	CL:2711	Proteasome regulatory particle, and proteasome alpha-type subunit	5	11	1.22	0.0061	9606.ENSP00000215071,9606.ENSP00000261479,9606.ENSP00000264639,9606.ENSP00000271308,9606.ENSP00000418695	PSMD8,PSMA6,PSMD3,PSMA5,PSMD6
STRING clusters	CL:3165	Protein processing in endoplasmic reticulum, and Insertion of tail-anchored proteins into the endoplasmic reticulum membrane	14	137	0.58	0.0064	9606.ENSP00000264065,9606.ENSP00000272638,9606.ENSP00000286091,9606.ENSP00000298428,9606.ENSP00000300289,9606.ENSP00000305422,9606.ENSP00000323313,9606.ENSP00000368646,9606.ENSP00000380460,9606.ENSP00000383938,9606.ENSP00000401445,9606.ENSP00000418529,9606.ENSP00000466134,9606.ENSP00000473631	DNAJC10,UBXN4,PDIA4,SEC61A2,PDIA3,CEBPB,PDIA5,PRDX4,PLAA,CRELD2,ERN1,NSFL1C,PRKCSH,DNAJC3
STRING clusters	CL:13620	Mitochondrial protein import, and outer mitochondrial membrane protein complex	11	87	0.67	0.007	9606.ENSP00000257245,9606.ENSP00000265333,9606.ENSP00000270538,9606.ENSP00000294053,9606.ENSP00000315693,9606.ENSP00000351214,9606.ENSP00000356256,9606.ENSP00000361635,9606.ENSP00000379999,9606.ENSP00000441875,9606.ENSP00000464522	TIMM10,VDAC1,TIMM44,CLPB,PAM16,TOMM7,TIMM17A,VDAC2,TIMM17B,PHB2,TIMM23
STRING clusters	CL:2741	Proteasome B-type subunit	4	5	1.47	0.007	9606.ENSP00000262193,9606.ENSP00000270586,9606.ENSP00000362334,9606.ENSP00000483688	PSMB1,PSMB6,PSMB2,PSMB3
STRING clusters	CL:13666	TIM23 mitochondrial import inner membrane translocase complex, and TIM22 mitochondrial import inner membrane insertion complex	6	21	1.02	0.0073	9606.ENSP00000257245,9606.ENSP00000270538,9606.ENSP00000315693,9606.ENSP00000356256,9606.ENSP00000379999,9606.ENSP00000464522	TIMM10,TIMM44,PAM16,TIMM17A,TIMM17B,TIMM23
STRING clusters	CL:1696	U6 snRNP, and U4 snRNP	5	12	1.19	0.0073	9606.ENSP00000266735,9606.ENSP00000300413,9606.ENSP00000302160,9606.ENSP00000342374,9606.ENSP00000364813	SNRPF,SNRPD1,LSM3,SNRPD2,LSM2
STRING clusters	CL:1786	U1 snRNP, and RBM25, RNA recognition motif	5	12	1.19	0.0073	9606.ENSP00000243563,9606.ENSP00000244520,9606.ENSP00000348010,9606.ENSP00000382972,9606.ENSP00000472998	SNRPA,SNRPC,PRPF39,SNRPN,SNRNP70
STRING clusters	CL:10107	Mixed, incl. neuronal ceroid lipofuscinosis, and sulfatase	8	45	0.82	0.0079	9606.ENSP00000222219,9606.ENSP00000236671,9606.ENSP00000258145,9606.ENSP00000262288,9606.ENSP00000299427,9606.ENSP00000366673,9606.ENSP00000387164,9606.ENSP00000394863	DNASE2,CTSD,GNS,SCPEP1,TPP1,CLN5,CPVL,PPT1
STRING clusters	CL:14981	Amino acid transport across the plasma membrane	5	13	1.15	0.0089	9606.ENSP00000280612,9606.ENSP00000367123,9606.ENSP00000380666,9606.ENSP00000444408,9606.ENSP00000449756	SLC7A11,SLC3A2,SLC7A7,SLC1A5,SLC38A1
STRING clusters	CL:14028	Mitochondrial iron-sulfur cluster biogenesis, and Multiple mitochondrial dysfunctions syndrome	5	15	1.09	0.0144	9606.ENSP00000331369,9606.ENSP00000363205,9606.ENSP00000365159,9606.ENSP00000366482,9606.ENSP00000420026	BOLA3,NFS1,ISCA1,FXN,LYRM4
STRING clusters	CL:1789	U1 snRNP	4	7	1.32	0.0144	9606.ENSP00000243563,9606.ENSP00000244520,9606.ENSP00000382972,9606.ENSP00000472998	SNRPA,SNRPC,SNRPN,SNRNP70
STRING clusters	CL:14026	Iron-sulfur cluster assembly, and electron transport from nadph to ferredoxin	6	28	0.9	0.0237	9606.ENSP00000253577,9606.ENSP00000331369,9606.ENSP00000363205,9606.ENSP00000365159,9606.ENSP00000366482,9606.ENSP00000420026	ABCB7,BOLA3,NFS1,ISCA1,FXN,LYRM4
STRING clusters	CL:13936	Mixed, incl. heme metabolic process, and hemochromatosis	7	41	0.8	0.0243	9606.ENSP00000216117,9606.ENSP00000273550,9606.ENSP00000353224,9606.ENSP00000355637,9606.ENSP00000359526,9606.ENSP00000366525,9606.ENSP00000372326	HMOX1,FTH1,TFRC,ABCB10,SLC25A28,FTL,FECH
STRING clusters	CL:27350	Protein glycosylation, and other glycan degradation	13	143	0.53	0.0251	9606.ENSP00000002165,9606.ENSP00000266718,9606.ENSP00000268097,9606.ENSP00000268695,9606.ENSP00000304364,9606.ENSP00000349687,9606.ENSP00000355632,9606.ENSP00000364150,9606.ENSP00000366549,9606.ENSP00000372313,9606.ENSP00000386377,9606.ENSP00000389176,9606.ENSP00000436047	FUCA2,LUM,HEXA,GALNS,C1GALT1C1,GM2A,GALNT2,GALNT12,ST3GAL5,MSLN,MGAT5,C1GALT1,ST3GAL4
STRING clusters	CL:10106	Mixed, incl. neuronal ceroid lipofuscinosis, and sulfatase	9	72	0.66	0.0264	9606.ENSP00000222219,9606.ENSP00000236671,9606.ENSP00000258145,9606.ENSP00000262288,9606.ENSP00000299427,9606.ENSP00000366673,9606.ENSP00000378394,9606.ENSP00000387164,9606.ENSP00000394863	DNASE2,CTSD,GNS,SCPEP1,TPP1,CLN5,PSAP,CPVL,PPT1
STRING clusters	CL:10774	Mixed, incl. dynactin complex, and warburg micro syndrome	5	18	1.01	0.0264	9606.ENSP00000263168,9606.ENSP00000281474,9606.ENSP00000351832,9606.ENSP00000411418,9606.ENSP00000478479	CAPZA1,BICD1,RAB3GAP2,RAB3GAP1,RAB18
STRING clusters	CL:13624	Outer mitochondrial membrane protein complex, and tim23 mitochondrial import inner membrane translocase complex	7	42	0.79	0.0264	9606.ENSP00000257245,9606.ENSP00000270538,9606.ENSP00000315693,9606.ENSP00000351214,9606.ENSP00000356256,9606.ENSP00000379999,9606.ENSP00000464522	TIMM10,TIMM44,PAM16,TOMM7,TIMM17A,TIMM17B,TIMM23
STRING clusters	CL:13621	Mitochondrial protein import, and SAM complex	9	75	0.65	0.0315	9606.ENSP00000257245,9606.ENSP00000270538,9606.ENSP00000294053,9606.ENSP00000315693,9606.ENSP00000351214,9606.ENSP00000356256,9606.ENSP00000379999,9606.ENSP00000441875,9606.ENSP00000464522	TIMM10,TIMM44,CLPB,PAM16,TOMM7,TIMM17A,TIMM17B,PHB2,TIMM23
STRING clusters	CL:11549	Carbon metabolism, and Pyruvate metabolism	10	96	0.58	0.0409	9606.ENSP00000217901,9606.ENSP00000321070,9606.ENSP00000342056,9606.ENSP00000346643,9606.ENSP00000358719,9606.ENSP00000364486,9606.ENSP00000370223,9606.ENSP00000402103,9606.ENSP00000408025,9606.ENSP00000473348	IDH3G,ME2,CS,HKDC1,ME1,FBP2,IDH3B,HK1,FBP1,H6PD
KEGG	hsa03050	Proteasome	14	43	1.08	6.07e-08	9606.ENSP00000215071,9606.ENSP00000223321,9606.ENSP00000259457,9606.ENSP00000261479,9606.ENSP00000262193,9606.ENSP00000264639,9606.ENSP00000270586,9606.ENSP00000271308,9606.ENSP00000359910,9606.ENSP00000362334,9606.ENSP00000386541,9606.ENSP00000414359,9606.ENSP00000478877,9606.ENSP00000483688	PSMD8,PSMA2,PSMB7,PSMA6,PSMB1,PSMD3,PSMB6,PSMA5,PSMA7,PSMB2,PSMD14,PSMA1,ADRM1,PSMB3
KEGG	hsa05017	Spinocerebellar ataxia	20	135	0.74	8.41e-07	9606.ENSP00000215071,9606.ENSP00000223321,9606.ENSP00000259457,9606.ENSP00000261479,9606.ENSP00000262193,9606.ENSP00000264639,9606.ENSP00000265333,9606.ENSP00000270586,9606.ENSP00000271308,9606.ENSP00000307786,9606.ENSP00000359910,9606.ENSP00000361635,9606.ENSP00000362334,9606.ENSP00000371532,9606.ENSP00000386541,9606.ENSP00000401445,9606.ENSP00000414359,9606.ENSP00000432568,9606.ENSP00000478877,…	PSMD8,PSMA2,PSMB7,PSMA6,PSMB1,PSMD3,VDAC1,PSMB6,PSMA5,CYCS,PSMA7,VDAC2,PSMB2,VLDLR,PSMD14,ERN1,PSMA1,SPTBN2,ADRM1,PSMB3
KEGG	hsa05016	Huntington disease	29	298	0.56	1.53e-06	9606.ENSP00000215071,9606.ENSP00000223321,9606.ENSP00000259457,9606.ENSP00000261479,9606.ENSP00000262193,9606.ENSP00000263270,9606.ENSP00000264639,9606.ENSP00000265333,9606.ENSP00000270586,9606.ENSP00000271308,9606.ENSP00000272645,9606.ENSP00000307786,9606.ENSP00000327694,9606.ENSP00000354813,9606.ENSP00000359910,9606.ENSP00000361635,9606.ENSP00000362334,9606.ENSP00000369176,9606.ENSP00000386541,…	PSMD8,PSMA2,PSMB7,PSMA6,PSMB1,AP2S1,PSMD3,VDAC1,PSMB6,PSMA5,POLR2D,CYCS,AP2A2,MT-ND5,PSMA7,VDAC2,PSMB2,NDUFB6,PSMD14,ATP5J,ERN1,PSMA1,POLR2H,NDUFA6,GPX8,HDAC2,ADRM1,AP2B1,PSMB3
KEGG	hsa05020	Prion disease	25	265	0.54	1.98e-05	9606.ENSP00000215071,9606.ENSP00000223321,9606.ENSP00000249071,9606.ENSP00000258341,9606.ENSP00000259457,9606.ENSP00000261479,9606.ENSP00000262193,9606.ENSP00000264639,9606.ENSP00000265333,9606.ENSP00000270586,9606.ENSP00000271308,9606.ENSP00000307786,9606.ENSP00000324806,9606.ENSP00000354813,9606.ENSP00000359910,9606.ENSP00000361635,9606.ENSP00000362334,9606.ENSP00000368752,9606.ENSP00000369176,…	PSMD8,PSMA2,RAC2,LAMC1,PSMB7,PSMA6,PSMB1,PSMD3,VDAC1,PSMB6,PSMA5,CYCS,GSK3B,MT-ND5,PSMA7,VDAC2,PSMB2,PRNP,NDUFB6,PSMD14,ATP5J,PSMA1,NDUFA6,ADRM1,PSMB3
KEGG	hsa03040	Spliceosome	17	132	0.68	2.9e-05	9606.ENSP00000215829,9606.ENSP00000243563,9606.ENSP00000244020,9606.ENSP00000244227,9606.ENSP00000244520,9606.ENSP00000266735,9606.ENSP00000300413,9606.ENSP00000302160,9606.ENSP00000307863,9606.ENSP00000342374,9606.ENSP00000351137,9606.ENSP00000362900,9606.ENSP00000364813,9606.ENSP00000400591,9606.ENSP00000416534,9606.ENSP00000434359,9606.ENSP00000472998	SNRPD3,SNRPA,SRSF6,SNRNP27,SNRPC,SNRPF,SNRPD1,LSM3,U2AF2,SNRPD2,XAB2,SRSF4,LSM2,SNRPE,DDX46,PUF60,SNRNP70
KEGG	hsa04216	Ferroptosis	10	41	0.95	4.05e-05	9606.ENSP00000216117,9606.ENSP00000273550,9606.ENSP00000280612,9606.ENSP00000346103,9606.ENSP00000353224,9606.ENSP00000361635,9606.ENSP00000366525,9606.ENSP00000367123,9606.ENSP00000368752,9606.ENSP00000376822	HMOX1,FTH1,SLC7A11,GPX4,TFRC,VDAC2,FTL,SLC3A2,PRNP,STEAP3
KEGG	hsa04142	Lysosome	16	126	0.67	5.34e-05	9606.ENSP00000002165,9606.ENSP00000220166,9606.ENSP00000222219,9606.ENSP00000227266,9606.ENSP00000236671,9606.ENSP00000258145,9606.ENSP00000268097,9606.ENSP00000268695,9606.ENSP00000299427,9606.ENSP00000312442,9606.ENSP00000337354,9606.ENSP00000349687,9606.ENSP00000366673,9606.ENSP00000378394,9606.ENSP00000388996,9606.ENSP00000394863	FUCA2,CTSH,DNASE2,CTSC,CTSD,GNS,HEXA,GALNS,TPP1,AP1G2,LIPA,GM2A,CLN5,PSAP,AP1M1,PPT1
KEGG	hsa03420	Nucleotide excision repair	10	46	0.9	7.52e-05	9606.ENSP00000256443,9606.ENSP00000256897,9606.ENSP00000259895,9606.ENSP00000261245,9606.ENSP00000265963,9606.ENSP00000285398,9606.ENSP00000322570,9606.ENSP00000375809,9606.ENSP00000422907,9606.ENSP00000467024	CDK7,CCNH,GTF2H4,MNAT1,GTF2H1,ERCC3,POLE,ERCC2,GTF2H2C,RAD23A
KEGG	hsa05012	Parkinson disease	22	240	0.53	7.52e-05	9606.ENSP00000215071,9606.ENSP00000223321,9606.ENSP00000259457,9606.ENSP00000261479,9606.ENSP00000262193,9606.ENSP00000264639,9606.ENSP00000265333,9606.ENSP00000270586,9606.ENSP00000271308,9606.ENSP00000307786,9606.ENSP00000354813,9606.ENSP00000359910,9606.ENSP00000361635,9606.ENSP00000362334,9606.ENSP00000369176,9606.ENSP00000386541,9606.ENSP00000389649,9606.ENSP00000401445,9606.ENSP00000414359,…	PSMD8,PSMA2,PSMB7,PSMA6,PSMB1,PSMD3,VDAC1,PSMB6,PSMA5,CYCS,MT-ND5,PSMA7,VDAC2,PSMB2,NDUFB6,PSMD14,ATP5J,ERN1,PSMA1,NDUFA6,ADRM1,PSMB3
KEGG	hsa05010	Alzheimer disease	27	355	0.45	0.00013	9606.ENSP00000168216,9606.ENSP00000215071,9606.ENSP00000223321,9606.ENSP00000256078,9606.ENSP00000259457,9606.ENSP00000261479,9606.ENSP00000262193,9606.ENSP00000264639,9606.ENSP00000265333,9606.ENSP00000270586,9606.ENSP00000271308,9606.ENSP00000307786,9606.ENSP00000318822,9606.ENSP00000324806,9606.ENSP00000354813,9606.ENSP00000359910,9606.ENSP00000361635,9606.ENSP00000362334,9606.ENSP00000369176,…	HSD17B10,PSMD8,PSMA2,KRAS,PSMB7,PSMA6,PSMB1,PSMD3,VDAC1,PSMB6,PSMA5,CYCS,BID,GSK3B,MT-ND5,PSMA7,VDAC2,PSMB2,NDUFB6,PSMD14,ATP5J,ERN1,HRAS,PSMA1,NDUFA6,ADRM1,PSMB3
KEGG	hsa05014	Amyotrophic lateral sclerosis	26	352	0.44	0.00028	9606.ENSP00000215071,9606.ENSP00000223321,9606.ENSP00000259457,9606.ENSP00000261479,9606.ENSP00000262193,9606.ENSP00000264639,9606.ENSP00000265333,9606.ENSP00000270586,9606.ENSP00000271308,9606.ENSP00000307786,9606.ENSP00000318822,9606.ENSP00000354813,9606.ENSP00000359910,9606.ENSP00000362334,9606.ENSP00000369176,9606.ENSP00000378687,9606.ENSP00000386541,9606.ENSP00000387286,9606.ENSP00000389649,…	PSMD8,PSMA2,PSMB7,PSMA6,PSMB1,PSMD3,VDAC1,PSMB6,PSMA5,CYCS,BID,MT-ND5,PSMA7,PSMB2,NDUFB6,POM121,PSMD14,RAB1A,ATP5J,ERN1,PSMA1,NDUFA6,GPX8,CCS,ADRM1,PSMB3
KEGG	hsa04141	Protein processing in endoplasmic reticulum	16	165	0.55	0.00072	9606.ENSP00000259253,9606.ENSP00000264065,9606.ENSP00000272638,9606.ENSP00000286091,9606.ENSP00000298428,9606.ENSP00000300289,9606.ENSP00000359727,9606.ENSP00000367265,9606.ENSP00000368798,9606.ENSP00000378294,9606.ENSP00000380460,9606.ENSP00000401445,9606.ENSP00000418529,9606.ENSP00000466134,9606.ENSP00000467024,9606.ENSP00000473631	UGGT1,DNAJC10,UBXN4,PDIA4,SEC61A2,PDIA3,BAG2,CKAP4,MBTPS2,SIL1,PLAA,ERN1,NSFL1C,PRKCSH,RAD23A,DNAJC3
KEGG	hsa01100	Metabolic pathways	65	1447	0.22	0.0016	9606.ENSP00000016171,9606.ENSP00000168216,9606.ENSP00000178638,9606.ENSP00000216117,9606.ENSP00000217901,9606.ENSP00000247225,9606.ENSP00000258145,9606.ENSP00000261234,9606.ENSP00000265838,9606.ENSP00000268097,9606.ENSP00000268695,9606.ENSP00000278840,9606.ENSP00000285379,9606.ENSP00000287936,9606.ENSP00000292823,9606.ENSP00000296003,9606.ENSP00000303575,9606.ENSP00000304364,9606.ENSP00000306003,…	COX15,HSD17B10,CA12,HMOX1,IDH3G,SGPP1,GNS,TMEM5,ACAT1,HEXA,GALNS,FADS2,CA2,HMGCR,PCYT1A,MTMR14,NUDT9,C1GALT1C1,ATP5I,ALDH5A1,AHCYL2,GLS,NQO1,DHRS4,ADI1,CS,PYCR2,ALDH3A2,GPX4,HKDC1,AK2,MT-ND5,GALNT2,OAT,ME1,AHCYL1,EXTL2,SCD,TMEM189,AGPAT2,NFS1,GALNT12,FBP2,ST3GAL5,B4GALT1,IDH3B,FECH,PC,NIT2,MGST1,LSS,MTMR3,MGAT5,SETD2,PLD3,C1GALT1,ATP5J,PPT1,HK1,FBP1,NDUFA6,PCBD2,GPX8,ST3GAL4,H6PD
KEGG	hsa03022	Basal transcription factors	8	44	0.83	0.0016	9606.ENSP00000256443,9606.ENSP00000256897,9606.ENSP00000259895,9606.ENSP00000261245,9606.ENSP00000265963,9606.ENSP00000285398,9606.ENSP00000375809,9606.ENSP00000422907	CDK7,CCNH,GTF2H4,MNAT1,GTF2H1,ERCC3,ERCC2,GTF2H2C
KEGG	hsa01200	Carbon metabolism	12	117	0.58	0.0036	9606.ENSP00000217901,9606.ENSP00000265838,9606.ENSP00000321070,9606.ENSP00000342056,9606.ENSP00000346643,9606.ENSP00000358719,9606.ENSP00000364486,9606.ENSP00000370223,9606.ENSP00000377532,9606.ENSP00000402103,9606.ENSP00000408025,9606.ENSP00000473348	IDH3G,ACAT1,ME2,CS,HKDC1,ME1,FBP2,IDH3B,PC,HK1,FBP1,H6PD
KEGG	hsa00514	Other types of O-glycan biosynthesis	7	43	0.78	0.0067	9606.ENSP00000304364,9606.ENSP00000309640,9606.ENSP00000355632,9606.ENSP00000362824,9606.ENSP00000364150,9606.ENSP00000369055,9606.ENSP00000389176	C1GALT1C1,XXYLT1,GALNT2,OGT,GALNT12,B4GALT1,C1GALT1
KEGG	hsa03060	Protein export	5	23	0.9	0.0147	9606.ENSP00000298428,9606.ENSP00000312066,9606.ENSP00000328023,9606.ENSP00000342181,9606.ENSP00000424870	SEC61A2,SRP68,SRPR,SRP72,SRP19
KEGG	hsa04910	Insulin signaling pathway	11	133	0.48	0.0288	9606.ENSP00000256078,9606.ENSP00000262187,9606.ENSP00000287878,9606.ENSP00000295797,9606.ENSP00000324806,9606.ENSP00000346643,9606.ENSP00000364486,9606.ENSP00000365569,9606.ENSP00000402103,9606.ENSP00000407586,9606.ENSP00000408025	KRAS,RHEB,PRKAG2,PRKCI,GSK3B,HKDC1,FBP2,FLOT1,HK1,HRAS,FBP1
KEGG	hsa05210	Colorectal cancer	8	82	0.56	0.0459	9606.ENSP00000231790,9606.ENSP00000249071,9606.ENSP00000256078,9606.ENSP00000265081,9606.ENSP00000295400,9606.ENSP00000307786,9606.ENSP00000324806,9606.ENSP00000407586	MLH1,RAC2,KRAS,MSH3,TGFA,CYCS,GSK3B,HRAS
Reactome	HSA-392499	Metabolism of proteins	106	1977	0.3	2.27e-08	9606.ENSP00000002165,9606.ENSP00000003302,9606.ENSP00000054950,9606.ENSP00000215071,9606.ENSP00000217182,9606.ENSP00000218388,9606.ENSP00000220166,9606.ENSP00000222399,9606.ENSP00000223321,9606.ENSP00000223369,9606.ENSP00000227266,9606.ENSP00000233242,9606.ENSP00000236671,9606.ENSP00000243662,9606.ENSP00000257118,9606.ENSP00000258105,9606.ENSP00000258341,9606.ENSP00000259253,9606.ENSP00000259457,…	FUCA2,USP28,RCN1,PSMD8,EEF1A2,TIMP1,CTSH,LAMB1,PSMA2,YKT6,CTSC,APOB,CTSD,RAB38,PHC2,MRPL53,LAMC1,UGGT1,PSMB7,PSMA6,USP14,PSMB1,C19orf10,CAPZA1,PSMD3,VDAC1,PSMB6,PSMA5,USP12,CD109,CTBP1,TGFA,COG5,SEC61A2,TPP1,LEO1,PDIA3,TRAPPC2L,C1GALT1C1,CEBPB,HLTF,SRP68,VAMP2,MRPL1,RABGGTB,YARS2,PDIA5,RNF40,SRPR,RAB12,MRPL40,MTA1,MRPL12,SRP72,ETFB,CHM,WDR5,MRPL21,GALNT2,RAB4A,THBS2,MRPL18,RAB32,EXTL2,PSMA7,VDAC2…
Reactome	HSA-8953854	Metabolism of RNA	53	659	0.47	2.27e-08	9606.ENSP00000168216,9606.ENSP00000215071,9606.ENSP00000215829,9606.ENSP00000217109,9606.ENSP00000223321,9606.ENSP00000243563,9606.ENSP00000244020,9606.ENSP00000244227,9606.ENSP00000244520,9606.ENSP00000254940,9606.ENSP00000256443,9606.ENSP00000256897,9606.ENSP00000258457,9606.ENSP00000259457,9606.ENSP00000259895,9606.ENSP00000261245,9606.ENSP00000261479,9606.ENSP00000262193,9606.ENSP00000264639,…	HSD17B10,PSMD8,SNRPD3,CSTF1,PSMA2,SNRPA,SRSF6,SNRNP27,SNRPC,NIP7,CDK7,CCNH,C2orf49,PSMB7,GTF2H4,MNAT1,PSMA6,PSMB1,PSMD3,CCAR1,GTF2H1,SNRPF,PSMB6,PSMA5,POLR2D,ERCC3,SNRPD1,LSM3,U2AF2,CSTF3,SNRPD2,ZMAT5,XAB2,WTAP,PSMA7,SRSF11,PPIE,PSMB2,SRSF4,LSM2,NOP2,ERCC2,POM121,SNRPN,PSMD14,SNRPE,PSMA1,POLR2H,DDX46,PUF60,POP4,SNRNP70,PSMB3
Reactome	HSA-162906	HIV Infection	29	232	0.66	5.15e-08	9606.ENSP00000215071,9606.ENSP00000223321,9606.ENSP00000256443,9606.ENSP00000256897,9606.ENSP00000259457,9606.ENSP00000259895,9606.ENSP00000261245,9606.ENSP00000261479,9606.ENSP00000262193,9606.ENSP00000263270,9606.ENSP00000264639,9606.ENSP00000265963,9606.ENSP00000270586,9606.ENSP00000271308,9606.ENSP00000272645,9606.ENSP00000285398,9606.ENSP00000327694,9606.ENSP00000359910,9606.ENSP00000362334,…	PSMD8,PSMA2,CDK7,CCNH,PSMB7,GTF2H4,MNAT1,PSMA6,PSMB1,AP2S1,PSMD3,GTF2H1,PSMB6,PSMA5,POLR2D,ERCC3,AP2A2,PSMA7,PSMB2,CDK9,ERCC2,POM121,NEDD4L,PSMD14,AP1M1,PSMA1,POLR2H,AP2B1,PSMB3
Reactome	HSA-382551	Transport of small molecules	54	721	0.44	5.15e-08	9606.ENSP00000215071,9606.ENSP00000216117,9606.ENSP00000223321,9606.ENSP00000233242,9606.ENSP00000253577,9606.ENSP00000256339,9606.ENSP00000259324,9606.ENSP00000259457,9606.ENSP00000261479,9606.ENSP00000262193,9606.ENSP00000263270,9606.ENSP00000263519,9606.ENSP00000264639,9606.ENSP00000265333,9606.ENSP00000270586,9606.ENSP00000271308,9606.ENSP00000273550,9606.ENSP00000275300,9606.ENSP00000280612,…	PSMD8,HMOX1,PSMA2,APOB,ABCB7,UNC79,LRRC8A,PSMB7,PSMA6,PSMB1,AP2S1,ATP2B3,PSMD3,VDAC1,PSMB6,PSMA5,FTH1,SLC22A3,SLC7A11,ABCC3,CA2,AHCYL2,AP2A2,ATP11C,LIPA,LRRC8D,ATP2B4,TFRC,ABCB10,PSMA7,VDAC2,PSMB2,FTL,SLC3A2,MBTPS2,VLDLR,STEAP3,CCDC109B,SLC7A7,NEDD4L,PSMD14,SLC39A10,SLC14A1,ATP2B1,PSMA1,SLC35A2,SLC4A2,SLC16A1,PHB2,SLC1A5,SLC38A1,PHB,AP2B1,PSMB3
Reactome	HSA-72172	mRNA Splicing	26	186	0.71	5.15e-08	9606.ENSP00000215829,9606.ENSP00000217109,9606.ENSP00000243563,9606.ENSP00000244020,9606.ENSP00000244227,9606.ENSP00000244520,9606.ENSP00000265872,9606.ENSP00000266735,9606.ENSP00000272645,9606.ENSP00000300413,9606.ENSP00000302160,9606.ENSP00000307863,9606.ENSP00000315791,9606.ENSP00000342374,9606.ENSP00000344241,9606.ENSP00000351137,9606.ENSP00000359988,9606.ENSP00000361918,9606.ENSP00000362900,…	SNRPD3,CSTF1,SNRPA,SRSF6,SNRNP27,SNRPC,CCAR1,SNRPF,POLR2D,SNRPD1,LSM3,U2AF2,CSTF3,SNRPD2,ZMAT5,XAB2,SRSF11,PPIE,SRSF4,LSM2,SNRPN,SNRPE,POLR2H,DDX46,PUF60,SNRNP70
Reactome	HSA-72163	mRNA Splicing - Major Pathway	25	178	0.71	5.99e-08	9606.ENSP00000215829,9606.ENSP00000217109,9606.ENSP00000243563,9606.ENSP00000244020,9606.ENSP00000244227,9606.ENSP00000244520,9606.ENSP00000265872,9606.ENSP00000266735,9606.ENSP00000272645,9606.ENSP00000300413,9606.ENSP00000302160,9606.ENSP00000307863,9606.ENSP00000315791,9606.ENSP00000342374,9606.ENSP00000351137,9606.ENSP00000359988,9606.ENSP00000361918,9606.ENSP00000362900,9606.ENSP00000364813,…	SNRPD3,CSTF1,SNRPA,SRSF6,SNRNP27,SNRPC,CCAR1,SNRPF,POLR2D,SNRPD1,LSM3,U2AF2,CSTF3,SNRPD2,XAB2,SRSF11,PPIE,SRSF4,LSM2,SNRPN,SNRPE,POLR2H,DDX46,PUF60,SNRNP70
Reactome	HSA-4086400	PCP/CE pathway	18	90	0.87	1.38e-07	9606.ENSP00000215071,9606.ENSP00000223321,9606.ENSP00000249071,9606.ENSP00000259457,9606.ENSP00000261479,9606.ENSP00000262193,9606.ENSP00000263270,9606.ENSP00000264639,9606.ENSP00000270586,9606.ENSP00000271308,9606.ENSP00000327694,9606.ENSP00000359910,9606.ENSP00000360120,9606.ENSP00000362334,9606.ENSP00000386541,9606.ENSP00000414359,9606.ENSP00000482835,9606.ENSP00000483688	PSMD8,PSMA2,RAC2,PSMB7,PSMA6,PSMB1,AP2S1,PSMD3,PSMB6,PSMA5,AP2A2,PSMA7,ROR1,PSMB2,PSMD14,PSMA1,AP2B1,PSMB3
Reactome	HSA-72203	Processing of Capped Intron-Containing Pre-mRNA	28	238	0.64	1.45e-07	9606.ENSP00000215829,9606.ENSP00000217109,9606.ENSP00000243563,9606.ENSP00000244020,9606.ENSP00000244227,9606.ENSP00000244520,9606.ENSP00000265872,9606.ENSP00000266735,9606.ENSP00000272645,9606.ENSP00000300413,9606.ENSP00000302160,9606.ENSP00000307863,9606.ENSP00000315791,9606.ENSP00000342374,9606.ENSP00000344241,9606.ENSP00000351137,9606.ENSP00000351141,9606.ENSP00000359988,9606.ENSP00000361918,…	SNRPD3,CSTF1,SNRPA,SRSF6,SNRNP27,SNRPC,CCAR1,SNRPF,POLR2D,SNRPD1,LSM3,U2AF2,CSTF3,SNRPD2,ZMAT5,XAB2,WTAP,SRSF11,PPIE,SRSF4,LSM2,POM121,SNRPN,SNRPE,POLR2H,DDX46,PUF60,SNRNP70
Reactome	HSA-350562	Regulation of ornithine decarboxylase (ODC)	14	49	1.02	1.83e-07	9606.ENSP00000215071,9606.ENSP00000223321,9606.ENSP00000259457,9606.ENSP00000261479,9606.ENSP00000262193,9606.ENSP00000264639,9606.ENSP00000270586,9606.ENSP00000271308,9606.ENSP00000319788,9606.ENSP00000359910,9606.ENSP00000362334,9606.ENSP00000386541,9606.ENSP00000414359,9606.ENSP00000483688	PSMD8,PSMA2,PSMB7,PSMA6,PSMB1,PSMD3,PSMB6,PSMA5,NQO1,PSMA7,PSMB2,PSMD14,PSMA1,PSMB3
Reactome	HSA-597592	Post-translational protein modification	79	1390	0.32	2.04e-07	9606.ENSP00000002165,9606.ENSP00000003302,9606.ENSP00000054950,9606.ENSP00000215071,9606.ENSP00000218388,9606.ENSP00000222399,9606.ENSP00000223321,9606.ENSP00000223369,9606.ENSP00000227266,9606.ENSP00000233242,9606.ENSP00000243662,9606.ENSP00000257118,9606.ENSP00000258341,9606.ENSP00000259253,9606.ENSP00000259457,9606.ENSP00000261479,9606.ENSP00000261601,9606.ENSP00000262193,9606.ENSP00000263168,…	FUCA2,USP28,RCN1,PSMD8,TIMP1,LAMB1,PSMA2,YKT6,CTSC,APOB,RAB38,PHC2,LAMC1,UGGT1,PSMB7,PSMA6,USP14,PSMB1,CAPZA1,PSMD3,VDAC1,PSMB6,PSMA5,USP12,CD109,CTBP1,TGFA,COG5,LEO1,PDIA3,TRAPPC2L,C1GALT1C1,HLTF,RABGGTB,RNF40,RAB12,MTA1,ETFB,CHM,WDR5,GALNT2,RAB4A,THBS2,RAB32,PSMA7,VDAC2,PSMB2,COPS7B,OGT,GALNT12,ST3GAL5,CKAP4,B4GALT1,USP3,CHD3,BET1L,MSLN,RNF20,POM121,NCOR2,MGAT5,PSMD14,KDELR3,RAB1A,C1GALT1,PSMA1…
Reactome	HSA-75815	Ubiquitin-dependent degradation of Cyclin D	14	50	1.01	2.04e-07	9606.ENSP00000215071,9606.ENSP00000223321,9606.ENSP00000259457,9606.ENSP00000261479,9606.ENSP00000262193,9606.ENSP00000264639,9606.ENSP00000270586,9606.ENSP00000271308,9606.ENSP00000324806,9606.ENSP00000359910,9606.ENSP00000362334,9606.ENSP00000386541,9606.ENSP00000414359,9606.ENSP00000483688	PSMD8,PSMA2,PSMB7,PSMA6,PSMB1,PSMD3,PSMB6,PSMA5,GSK3B,PSMA7,PSMB2,PSMD14,PSMA1,PSMB3
Reactome	HSA-1430728	Metabolism	104	2089	0.26	3.01e-07	9606.ENSP00000016171,9606.ENSP00000168216,9606.ENSP00000178638,9606.ENSP00000215071,9606.ENSP00000216117,9606.ENSP00000217901,9606.ENSP00000223321,9606.ENSP00000233242,9606.ENSP00000247225,9606.ENSP00000253577,9606.ENSP00000258145,9606.ENSP00000258975,9606.ENSP00000259457,9606.ENSP00000261386,9606.ENSP00000261479,9606.ENSP00000262193,9606.ENSP00000262958,9606.ENSP00000263816,9606.ENSP00000264639,…	COX15,HSD17B10,CA12,PSMD8,HMOX1,IDH3G,PSMA2,APOB,SGPP1,ABCB7,GNS,TACO1,PSMB7,GDE1,PSMA6,PSMB1,GNA15,LRP2,PSMD3,VDAC1,ACAT1,LUM,HEXA,GALNS,PSMB6,PSMA5,ABHD10,SLC22A3,FADS2,ABCC3,CA2,PRKAG2,HMGCR,PCYT1A,MTMR14,NDUFAF2,NUDT9,ATP5I,CYCS,ACAD9,VAMP2,GLS,NQO1,ME2,ADI1,CS,PYCR2,SLC37A1,ALDH3A2,GPX4,ETFB,AK2,GM2A,TMEM126B,MT-ND5,RAB4A,APOA1BP,OAT,ME1,AHCYL1,SCD,SLC25A28,PSMA7,AGPAT2,CHST3,PSMB2,NFS1,FBP2…
Reactome	HSA-5658442	Regulation of RAS by GAPs	15	66	0.92	4.68e-07	9606.ENSP00000215071,9606.ENSP00000223321,9606.ENSP00000256078,9606.ENSP00000259457,9606.ENSP00000261479,9606.ENSP00000262193,9606.ENSP00000264639,9606.ENSP00000270586,9606.ENSP00000271308,9606.ENSP00000359910,9606.ENSP00000362334,9606.ENSP00000386541,9606.ENSP00000407586,9606.ENSP00000414359,9606.ENSP00000483688	PSMD8,PSMA2,KRAS,PSMB7,PSMA6,PSMB1,PSMD3,PSMB6,PSMA5,PSMA7,PSMB2,PSMD14,HRAS,PSMA1,PSMB3
Reactome	HSA-1236978	Cross-presentation of soluble exogenous antigens (endosomes)	13	48	1	7.01e-07	9606.ENSP00000215071,9606.ENSP00000223321,9606.ENSP00000259457,9606.ENSP00000261479,9606.ENSP00000262193,9606.ENSP00000264639,9606.ENSP00000270586,9606.ENSP00000271308,9606.ENSP00000359910,9606.ENSP00000362334,9606.ENSP00000386541,9606.ENSP00000414359,9606.ENSP00000483688	PSMD8,PSMA2,PSMB7,PSMA6,PSMB1,PSMD3,PSMB6,PSMA5,PSMA7,PSMB2,PSMD14,PSMA1,PSMB3
Reactome	HSA-211733	Regulation of activated PAK-2p34 by proteasome mediated degradation	13	48	1	7.01e-07	9606.ENSP00000215071,9606.ENSP00000223321,9606.ENSP00000259457,9606.ENSP00000261479,9606.ENSP00000262193,9606.ENSP00000264639,9606.ENSP00000270586,9606.ENSP00000271308,9606.ENSP00000359910,9606.ENSP00000362334,9606.ENSP00000386541,9606.ENSP00000414359,9606.ENSP00000483688	PSMD8,PSMA2,PSMB7,PSMA6,PSMB1,PSMD3,PSMB6,PSMA5,PSMA7,PSMB2,PSMD14,PSMA1,PSMB3
Reactome	HSA-5610783	Degradation of GLI2 by the proteasome	14	58	0.95	7.01e-07	9606.ENSP00000215071,9606.ENSP00000223321,9606.ENSP00000259457,9606.ENSP00000261479,9606.ENSP00000262193,9606.ENSP00000264639,9606.ENSP00000270586,9606.ENSP00000271308,9606.ENSP00000324806,9606.ENSP00000359910,9606.ENSP00000362334,9606.ENSP00000386541,9606.ENSP00000414359,9606.ENSP00000483688	PSMD8,PSMA2,PSMB7,PSMA6,PSMB1,PSMD3,PSMB6,PSMA5,GSK3B,PSMA7,PSMB2,PSMD14,PSMA1,PSMB3
Reactome	HSA-5610785	GLI3 is processed to GLI3R by the proteasome	14	58	0.95	7.01e-07	9606.ENSP00000215071,9606.ENSP00000223321,9606.ENSP00000259457,9606.ENSP00000261479,9606.ENSP00000262193,9606.ENSP00000264639,9606.ENSP00000270586,9606.ENSP00000271308,9606.ENSP00000324806,9606.ENSP00000359910,9606.ENSP00000362334,9606.ENSP00000386541,9606.ENSP00000414359,9606.ENSP00000483688	PSMD8,PSMA2,PSMB7,PSMA6,PSMB1,PSMD3,PSMB6,PSMA5,GSK3B,PSMA7,PSMB2,PSMD14,PSMA1,PSMB3
Reactome	HSA-69202	Cyclin E associated events during G1/S transition	16	81	0.86	7.01e-07	9606.ENSP00000215071,9606.ENSP00000223321,9606.ENSP00000256443,9606.ENSP00000256897,9606.ENSP00000259457,9606.ENSP00000261245,9606.ENSP00000261479,9606.ENSP00000262193,9606.ENSP00000264639,9606.ENSP00000270586,9606.ENSP00000271308,9606.ENSP00000359910,9606.ENSP00000362334,9606.ENSP00000386541,9606.ENSP00000414359,9606.ENSP00000483688	PSMD8,PSMA2,CDK7,CCNH,PSMB7,MNAT1,PSMA6,PSMB1,PSMD3,PSMB6,PSMA5,PSMA7,PSMB2,PSMD14,PSMA1,PSMB3
Reactome	HSA-69656	Cyclin A:Cdk2-associated events at S phase entry	16	83	0.85	7.14e-07	9606.ENSP00000215071,9606.ENSP00000223321,9606.ENSP00000256443,9606.ENSP00000256897,9606.ENSP00000259457,9606.ENSP00000261245,9606.ENSP00000261479,9606.ENSP00000262193,9606.ENSP00000264639,9606.ENSP00000270586,9606.ENSP00000271308,9606.ENSP00000359910,9606.ENSP00000362334,9606.ENSP00000386541,9606.ENSP00000414359,9606.ENSP00000483688	PSMD8,PSMA2,CDK7,CCNH,PSMB7,MNAT1,PSMA6,PSMB1,PSMD3,PSMB6,PSMA5,PSMA7,PSMB2,PSMD14,PSMA1,PSMB3
Reactome	HSA-168249	Innate Immune System	62	1025	0.35	8.37e-07	9606.ENSP00000002165,9606.ENSP00000215071,9606.ENSP00000220166,9606.ENSP00000223321,9606.ENSP00000227266,9606.ENSP00000228347,9606.ENSP00000233242,9606.ENSP00000236671,9606.ENSP00000249071,9606.ENSP00000252593,9606.ENSP00000256078,9606.ENSP00000258145,9606.ENSP00000259457,9606.ENSP00000261479,9606.ENSP00000262193,9606.ENSP00000262768,9606.ENSP00000263168,9606.ENSP00000264639,9606.ENSP00000268695,…	FUCA2,PSMD8,CTSH,PSMA2,CTSC,POLR3B,APOB,CTSD,RAC2,BST2,KRAS,GNS,PSMB7,PSMA6,PSMB1,TIMP2,CAPZA1,PSMD3,GALNS,PSMB6,PSMA5,C1orf35,FTH1,PRKCE,CD46,RAP2B,AP2A2,RHOG,SLPI,VAT1,GM2A,MYO1C,IFI16,AHCYL1,PSMA7,AGPAT2,PPIE,PSMB2,FTL,POLR3F,CKAP4,PRDX4,ISG15,B4GALT1,PRCP,NIT2,PSAP,MGST1,PSMD14,PLD3,AP1M1,CD44,HRAS,TRIM32,PSMA1,POLR2H,HMHA1,ADAM8,RAB31,PRKCSH,DNAJC3,PSMB3
Reactome	HSA-176814	Activation of APC/C and APC/C:Cdc20 mediated degradation of mitotic proteins	15	74	0.87	8.37e-07	9606.ENSP00000215071,9606.ENSP00000223321,9606.ENSP00000259457,9606.ENSP00000261479,9606.ENSP00000262193,9606.ENSP00000264639,9606.ENSP00000270586,9606.ENSP00000271308,9606.ENSP00000300093,9606.ENSP00000357858,9606.ENSP00000359910,9606.ENSP00000362334,9606.ENSP00000386541,9606.ENSP00000414359,9606.ENSP00000483688	PSMD8,PSMA2,PSMB7,PSMA6,PSMB1,PSMD3,PSMB6,PSMA5,PLK1,BUB3,PSMA7,PSMB2,PSMD14,PSMA1,PSMB3
Reactome	HSA-180534	Vpu mediated degradation of CD4	13	50	0.98	8.37e-07	9606.ENSP00000215071,9606.ENSP00000223321,9606.ENSP00000259457,9606.ENSP00000261479,9606.ENSP00000262193,9606.ENSP00000264639,9606.ENSP00000270586,9606.ENSP00000271308,9606.ENSP00000359910,9606.ENSP00000362334,9606.ENSP00000386541,9606.ENSP00000414359,9606.ENSP00000483688	PSMD8,PSMA2,PSMB7,PSMA6,PSMB1,PSMD3,PSMB6,PSMA5,PSMA7,PSMB2,PSMD14,PSMA1,PSMB3
Reactome	HSA-349425	Autodegradation of the E3 ubiquitin ligase COP1	13	50	0.98	8.37e-07	9606.ENSP00000215071,9606.ENSP00000223321,9606.ENSP00000259457,9606.ENSP00000261479,9606.ENSP00000262193,9606.ENSP00000264639,9606.ENSP00000270586,9606.ENSP00000271308,9606.ENSP00000359910,9606.ENSP00000362334,9606.ENSP00000386541,9606.ENSP00000414359,9606.ENSP00000483688	PSMD8,PSMA2,PSMB7,PSMA6,PSMB1,PSMD3,PSMB6,PSMA5,PSMA7,PSMB2,PSMD14,PSMA1,PSMB3
Reactome	HSA-6798695	Neutrophil degranulation	38	473	0.47	8.37e-07	9606.ENSP00000002165,9606.ENSP00000220166,9606.ENSP00000223321,9606.ENSP00000227266,9606.ENSP00000236671,9606.ENSP00000252593,9606.ENSP00000258145,9606.ENSP00000259457,9606.ENSP00000262193,9606.ENSP00000262768,9606.ENSP00000264639,9606.ENSP00000268695,9606.ENSP00000271308,9606.ENSP00000272139,9606.ENSP00000273550,9606.ENSP00000319096,9606.ENSP00000327694,9606.ENSP00000339467,9606.ENSP00000342082,…	FUCA2,CTSH,PSMA2,CTSC,CTSD,BST2,GNS,PSMB7,PSMB1,TIMP2,PSMD3,GALNS,PSMA5,C1orf35,FTH1,RAP2B,AP2A2,RHOG,SLPI,VAT1,GM2A,AGPAT2,PPIE,FTL,CKAP4,PRDX4,B4GALT1,PRCP,NIT2,PSAP,MGST1,PSMD14,AP1M1,CD44,HMHA1,ADAM8,RAB31,DNAJC3
Reactome	HSA-69601	Ubiquitin Mediated Degradation of Phosphorylated Cdc25A	13	50	0.98	8.37e-07	9606.ENSP00000215071,9606.ENSP00000223321,9606.ENSP00000259457,9606.ENSP00000261479,9606.ENSP00000262193,9606.ENSP00000264639,9606.ENSP00000270586,9606.ENSP00000271308,9606.ENSP00000359910,9606.ENSP00000362334,9606.ENSP00000386541,9606.ENSP00000414359,9606.ENSP00000483688	PSMD8,PSMA2,PSMB7,PSMA6,PSMB1,PSMD3,PSMB6,PSMA5,PSMA7,PSMB2,PSMD14,PSMA1,PSMB3
Reactome	HSA-162909	Host Interactions of HIV factors	19	129	0.74	8.76e-07	9606.ENSP00000215071,9606.ENSP00000223321,9606.ENSP00000259457,9606.ENSP00000261479,9606.ENSP00000262193,9606.ENSP00000263270,9606.ENSP00000264639,9606.ENSP00000270586,9606.ENSP00000271308,9606.ENSP00000327694,9606.ENSP00000359910,9606.ENSP00000362334,9606.ENSP00000362361,9606.ENSP00000378687,9606.ENSP00000386541,9606.ENSP00000388996,9606.ENSP00000414359,9606.ENSP00000482835,9606.ENSP00000483688	PSMD8,PSMA2,PSMB7,PSMA6,PSMB1,AP2S1,PSMD3,PSMB6,PSMA5,AP2A2,PSMA7,PSMB2,CDK9,POM121,PSMD14,AP1M1,PSMA1,AP2B1,PSMB3
Reactome	HSA-180585	Vif-mediated degradation of APOBEC3G	13	52	0.97	8.76e-07	9606.ENSP00000215071,9606.ENSP00000223321,9606.ENSP00000259457,9606.ENSP00000261479,9606.ENSP00000262193,9606.ENSP00000264639,9606.ENSP00000270586,9606.ENSP00000271308,9606.ENSP00000359910,9606.ENSP00000362334,9606.ENSP00000386541,9606.ENSP00000414359,9606.ENSP00000483688	PSMD8,PSMA2,PSMB7,PSMA6,PSMB1,PSMD3,PSMB6,PSMA5,PSMA7,PSMB2,PSMD14,PSMA1,PSMB3
Reactome	HSA-8941858	Regulation of RUNX3 expression and activity	13	52	0.97	8.76e-07	9606.ENSP00000215071,9606.ENSP00000223321,9606.ENSP00000259457,9606.ENSP00000261479,9606.ENSP00000262193,9606.ENSP00000264639,9606.ENSP00000270586,9606.ENSP00000271308,9606.ENSP00000359910,9606.ENSP00000362334,9606.ENSP00000386541,9606.ENSP00000414359,9606.ENSP00000483688	PSMD8,PSMA2,PSMB7,PSMA6,PSMB1,PSMD3,PSMB6,PSMA5,PSMA7,PSMB2,PSMD14,PSMA1,PSMB3
Reactome	HSA-9604323	Negative regulation of NOTCH4 signaling	13	52	0.97	8.76e-07	9606.ENSP00000215071,9606.ENSP00000223321,9606.ENSP00000259457,9606.ENSP00000261479,9606.ENSP00000262193,9606.ENSP00000264639,9606.ENSP00000270586,9606.ENSP00000271308,9606.ENSP00000359910,9606.ENSP00000362334,9606.ENSP00000386541,9606.ENSP00000414359,9606.ENSP00000483688	PSMD8,PSMA2,PSMB7,PSMA6,PSMB1,PSMD3,PSMB6,PSMA5,PSMA7,PSMB2,PSMD14,PSMA1,PSMB3
Reactome	HSA-1428517	The citric acid (TCA) cycle and respiratory electron transport	22	176	0.66	9.16e-07	9606.ENSP00000217901,9606.ENSP00000258975,9606.ENSP00000265333,9606.ENSP00000296597,9606.ENSP00000306003,9606.ENSP00000307786,9606.ENSP00000312618,9606.ENSP00000321070,9606.ENSP00000342056,9606.ENSP00000346173,9606.ENSP00000351737,9606.ENSP00000354813,9606.ENSP00000358719,9606.ENSP00000369176,9606.ENSP00000370223,9606.ENSP00000389649,9606.ENSP00000418803,9606.ENSP00000418842,9606.ENSP00000419692,…	IDH3G,TACO1,VDAC1,NDUFAF2,ATP5I,CYCS,ACAD9,ME2,CS,ETFB,TMEM126B,MT-ND5,ME1,NDUFB6,IDH3B,ATP5J,TIMMDC1,NDUFA6,RXRA,COX18,SLC16A1,ETFA
Reactome	HSA-174113	SCF-beta-TrCP mediated degradation of Emi1	13	53	0.96	9.16e-07	9606.ENSP00000215071,9606.ENSP00000223321,9606.ENSP00000259457,9606.ENSP00000261479,9606.ENSP00000262193,9606.ENSP00000264639,9606.ENSP00000270586,9606.ENSP00000271308,9606.ENSP00000359910,9606.ENSP00000362334,9606.ENSP00000386541,9606.ENSP00000414359,9606.ENSP00000483688	PSMD8,PSMA2,PSMB7,PSMA6,PSMB1,PSMD3,PSMB6,PSMA5,PSMA7,PSMB2,PSMD14,PSMA1,PSMB3
Reactome	HSA-450408	AUF1 (hnRNP D0) binds and destabilizes mRNA	13	53	0.96	9.16e-07	9606.ENSP00000215071,9606.ENSP00000223321,9606.ENSP00000259457,9606.ENSP00000261479,9606.ENSP00000262193,9606.ENSP00000264639,9606.ENSP00000270586,9606.ENSP00000271308,9606.ENSP00000359910,9606.ENSP00000362334,9606.ENSP00000386541,9606.ENSP00000414359,9606.ENSP00000483688	PSMD8,PSMA2,PSMB7,PSMA6,PSMB1,PSMD3,PSMB6,PSMA5,PSMA7,PSMB2,PSMD14,PSMA1,PSMB3
Reactome	HSA-4641257	Degradation of AXIN	13	53	0.96	9.16e-07	9606.ENSP00000215071,9606.ENSP00000223321,9606.ENSP00000259457,9606.ENSP00000261479,9606.ENSP00000262193,9606.ENSP00000264639,9606.ENSP00000270586,9606.ENSP00000271308,9606.ENSP00000359910,9606.ENSP00000362334,9606.ENSP00000386541,9606.ENSP00000414359,9606.ENSP00000483688	PSMD8,PSMA2,PSMB7,PSMA6,PSMB1,PSMD3,PSMB6,PSMA5,PSMA7,PSMB2,PSMD14,PSMA1,PSMB3
Reactome	HSA-8854050	FBXL7 down-regulates AURKA during mitotic entry and in early mitosis	13	53	0.96	9.16e-07	9606.ENSP00000215071,9606.ENSP00000223321,9606.ENSP00000259457,9606.ENSP00000261479,9606.ENSP00000262193,9606.ENSP00000264639,9606.ENSP00000270586,9606.ENSP00000271308,9606.ENSP00000359910,9606.ENSP00000362334,9606.ENSP00000386541,9606.ENSP00000414359,9606.ENSP00000483688	PSMD8,PSMA2,PSMB7,PSMA6,PSMB1,PSMD3,PSMB6,PSMA5,PSMA7,PSMB2,PSMD14,PSMA1,PSMB3
Reactome	HSA-5362768	Hh mutants are degraded by ERAD	13	54	0.95	9.92e-07	9606.ENSP00000215071,9606.ENSP00000223321,9606.ENSP00000259457,9606.ENSP00000261479,9606.ENSP00000262193,9606.ENSP00000264639,9606.ENSP00000270586,9606.ENSP00000271308,9606.ENSP00000359910,9606.ENSP00000362334,9606.ENSP00000386541,9606.ENSP00000414359,9606.ENSP00000483688	PSMD8,PSMA2,PSMB7,PSMA6,PSMB1,PSMD3,PSMB6,PSMA5,PSMA7,PSMB2,PSMD14,PSMA1,PSMB3
Reactome	HSA-176408	Regulation of APC/C activators between G1/S and early anaphase	15	78	0.85	1.06e-06	9606.ENSP00000215071,9606.ENSP00000223321,9606.ENSP00000259457,9606.ENSP00000261479,9606.ENSP00000262193,9606.ENSP00000264639,9606.ENSP00000270586,9606.ENSP00000271308,9606.ENSP00000300093,9606.ENSP00000357858,9606.ENSP00000359910,9606.ENSP00000362334,9606.ENSP00000386541,9606.ENSP00000414359,9606.ENSP00000483688	PSMD8,PSMA2,PSMB7,PSMA6,PSMB1,PSMD3,PSMB6,PSMA5,PLK1,BUB3,PSMA7,PSMB2,PSMD14,PSMA1,PSMB3
Reactome	HSA-4641258	Degradation of DVL	13	55	0.94	1.11e-06	9606.ENSP00000215071,9606.ENSP00000223321,9606.ENSP00000259457,9606.ENSP00000261479,9606.ENSP00000262193,9606.ENSP00000264639,9606.ENSP00000270586,9606.ENSP00000271308,9606.ENSP00000359910,9606.ENSP00000362334,9606.ENSP00000386541,9606.ENSP00000414359,9606.ENSP00000483688	PSMD8,PSMA2,PSMB7,PSMA6,PSMB1,PSMD3,PSMB6,PSMA5,PSMA7,PSMB2,PSMD14,PSMA1,PSMB3
Reactome	HSA-1168372	Downstream signaling events of B Cell Receptor (BCR)	15	79	0.85	1.18e-06	9606.ENSP00000215071,9606.ENSP00000223321,9606.ENSP00000256078,9606.ENSP00000259457,9606.ENSP00000261479,9606.ENSP00000262193,9606.ENSP00000264639,9606.ENSP00000270586,9606.ENSP00000271308,9606.ENSP00000359910,9606.ENSP00000362334,9606.ENSP00000386541,9606.ENSP00000407586,9606.ENSP00000414359,9606.ENSP00000483688	PSMD8,PSMA2,KRAS,PSMB7,PSMA6,PSMB1,PSMD3,PSMB6,PSMA5,PSMA7,PSMB2,PSMD14,HRAS,PSMA1,PSMB3
Reactome	HSA-8948751	Regulation of PTEN stability and activity	14	67	0.89	1.18e-06	9606.ENSP00000215071,9606.ENSP00000223321,9606.ENSP00000259457,9606.ENSP00000261479,9606.ENSP00000262193,9606.ENSP00000264639,9606.ENSP00000270586,9606.ENSP00000271308,9606.ENSP00000359910,9606.ENSP00000362334,9606.ENSP00000386541,9606.ENSP00000414359,9606.ENSP00000424827,9606.ENSP00000483688	PSMD8,PSMA2,PSMB7,PSMA6,PSMB1,PSMD3,PSMB6,PSMA5,PSMA7,PSMB2,PSMD14,PSMA1,NEDD4,PSMB3
Reactome	HSA-1236974	ER-Phagosome pathway	15	81	0.83	1.5e-06	9606.ENSP00000215071,9606.ENSP00000223321,9606.ENSP00000259457,9606.ENSP00000261479,9606.ENSP00000262193,9606.ENSP00000264639,9606.ENSP00000270586,9606.ENSP00000271308,9606.ENSP00000298428,9606.ENSP00000300289,9606.ENSP00000359910,9606.ENSP00000362334,9606.ENSP00000386541,9606.ENSP00000414359,9606.ENSP00000483688	PSMD8,PSMA2,PSMB7,PSMA6,PSMB1,PSMD3,PSMB6,PSMA5,SEC61A2,PDIA3,PSMA7,PSMB2,PSMD14,PSMA1,PSMB3
Reactome	HSA-195253	Degradation of beta-catenin by the destruction complex	15	81	0.83	1.5e-06	9606.ENSP00000215071,9606.ENSP00000223321,9606.ENSP00000259457,9606.ENSP00000261479,9606.ENSP00000262193,9606.ENSP00000264639,9606.ENSP00000270586,9606.ENSP00000271308,9606.ENSP00000290921,9606.ENSP00000324806,9606.ENSP00000359910,9606.ENSP00000362334,9606.ENSP00000386541,9606.ENSP00000414359,9606.ENSP00000483688	PSMD8,PSMA2,PSMB7,PSMA6,PSMB1,PSMD3,PSMB6,PSMA5,CTBP1,GSK3B,PSMA7,PSMB2,PSMD14,PSMA1,PSMB3
Reactome	HSA-5676590	NIK-->noncanonical NF-kB signaling	13	57	0.93	1.5e-06	9606.ENSP00000215071,9606.ENSP00000223321,9606.ENSP00000259457,9606.ENSP00000261479,9606.ENSP00000262193,9606.ENSP00000264639,9606.ENSP00000270586,9606.ENSP00000271308,9606.ENSP00000359910,9606.ENSP00000362334,9606.ENSP00000386541,9606.ENSP00000414359,9606.ENSP00000483688	PSMD8,PSMA2,PSMB7,PSMA6,PSMB1,PSMD3,PSMB6,PSMA5,PSMA7,PSMB2,PSMD14,PSMA1,PSMB3
Reactome	HSA-6807070	PTEN Regulation	19	137	0.71	1.5e-06	9606.ENSP00000215071,9606.ENSP00000223321,9606.ENSP00000257118,9606.ENSP00000259457,9606.ENSP00000261479,9606.ENSP00000262187,9606.ENSP00000262193,9606.ENSP00000264639,9606.ENSP00000270586,9606.ENSP00000271308,9606.ENSP00000333633,9606.ENSP00000359910,9606.ENSP00000362334,9606.ENSP00000369716,9606.ENSP00000386541,9606.ENSP00000414359,9606.ENSP00000424827,9606.ENSP00000430432,9606.ENSP00000483688	PSMD8,PSMA2,PHC2,PSMB7,PSMA6,RHEB,PSMB1,PSMD3,PSMB6,PSMA5,MTA1,PSMA7,PSMB2,CHD3,PSMD14,PSMA1,NEDD4,HDAC2,PSMB3
Reactome	HSA-68827	CDT1 association with the CDC6:ORC:origin complex	13	57	0.93	1.5e-06	9606.ENSP00000215071,9606.ENSP00000223321,9606.ENSP00000259457,9606.ENSP00000261479,9606.ENSP00000262193,9606.ENSP00000264639,9606.ENSP00000270586,9606.ENSP00000271308,9606.ENSP00000359910,9606.ENSP00000362334,9606.ENSP00000386541,9606.ENSP00000414359,9606.ENSP00000483688	PSMD8,PSMA2,PSMB7,PSMA6,PSMB1,PSMD3,PSMB6,PSMA5,PSMA7,PSMB2,PSMD14,PSMA1,PSMB3
Reactome	HSA-174184	Cdc20:Phospho-APC/C mediated degradation of Cyclin A	14	70	0.87	1.58e-06	9606.ENSP00000215071,9606.ENSP00000223321,9606.ENSP00000259457,9606.ENSP00000261479,9606.ENSP00000262193,9606.ENSP00000264639,9606.ENSP00000270586,9606.ENSP00000271308,9606.ENSP00000357858,9606.ENSP00000359910,9606.ENSP00000362334,9606.ENSP00000386541,9606.ENSP00000414359,9606.ENSP00000483688	PSMD8,PSMA2,PSMB7,PSMA6,PSMB1,PSMD3,PSMB6,PSMA5,BUB3,PSMA7,PSMB2,PSMD14,PSMA1,PSMB3
Reactome	HSA-187577	SCF(Skp2)-mediated degradation of p27/p21	13	58	0.92	1.58e-06	9606.ENSP00000215071,9606.ENSP00000223321,9606.ENSP00000259457,9606.ENSP00000261479,9606.ENSP00000262193,9606.ENSP00000264639,9606.ENSP00000270586,9606.ENSP00000271308,9606.ENSP00000359910,9606.ENSP00000362334,9606.ENSP00000386541,9606.ENSP00000414359,9606.ENSP00000483688	PSMD8,PSMA2,PSMB7,PSMA6,PSMB1,PSMD3,PSMB6,PSMA5,PSMA7,PSMB2,PSMD14,PSMA1,PSMB3
Reactome	HSA-5607761	Dectin-1 mediated noncanonical NF-kB signaling	13	58	0.92	1.58e-06	9606.ENSP00000215071,9606.ENSP00000223321,9606.ENSP00000259457,9606.ENSP00000261479,9606.ENSP00000262193,9606.ENSP00000264639,9606.ENSP00000270586,9606.ENSP00000271308,9606.ENSP00000359910,9606.ENSP00000362334,9606.ENSP00000386541,9606.ENSP00000414359,9606.ENSP00000483688	PSMD8,PSMA2,PSMB7,PSMA6,PSMB1,PSMD3,PSMB6,PSMA5,PSMA7,PSMB2,PSMD14,PSMA1,PSMB3
Reactome	HSA-5610780	Degradation of GLI1 by the proteasome	13	58	0.92	1.58e-06	9606.ENSP00000215071,9606.ENSP00000223321,9606.ENSP00000259457,9606.ENSP00000261479,9606.ENSP00000262193,9606.ENSP00000264639,9606.ENSP00000270586,9606.ENSP00000271308,9606.ENSP00000359910,9606.ENSP00000362334,9606.ENSP00000386541,9606.ENSP00000414359,9606.ENSP00000483688	PSMD8,PSMA2,PSMB7,PSMA6,PSMB1,PSMD3,PSMB6,PSMA5,PSMA7,PSMB2,PSMD14,PSMA1,PSMB3
Reactome	HSA-5678895	Defective CFTR causes cystic fibrosis	13	59	0.91	1.74e-06	9606.ENSP00000215071,9606.ENSP00000223321,9606.ENSP00000259457,9606.ENSP00000261479,9606.ENSP00000262193,9606.ENSP00000264639,9606.ENSP00000270586,9606.ENSP00000271308,9606.ENSP00000359910,9606.ENSP00000362334,9606.ENSP00000386541,9606.ENSP00000414359,9606.ENSP00000483688	PSMD8,PSMA2,PSMB7,PSMA6,PSMB1,PSMD3,PSMB6,PSMA5,PSMA7,PSMB2,PSMD14,PSMA1,PSMB3
Reactome	HSA-174178	APC/C:Cdh1 mediated degradation of Cdc20 and other APC/C:Cdh1 targeted proteins in late mitosis/early G1	14	71	0.86	1.76e-06	9606.ENSP00000215071,9606.ENSP00000223321,9606.ENSP00000259457,9606.ENSP00000261479,9606.ENSP00000262193,9606.ENSP00000264639,9606.ENSP00000270586,9606.ENSP00000271308,9606.ENSP00000300093,9606.ENSP00000359910,9606.ENSP00000362334,9606.ENSP00000386541,9606.ENSP00000414359,9606.ENSP00000483688	PSMD8,PSMA2,PSMB7,PSMA6,PSMB1,PSMD3,PSMB6,PSMA5,PLK1,PSMA7,PSMB2,PSMD14,PSMA1,PSMB3
Reactome	HSA-8939236	RUNX1 regulates transcription of genes involved in differentiation of HSCs	16	97	0.78	1.76e-06	9606.ENSP00000215071,9606.ENSP00000223321,9606.ENSP00000256443,9606.ENSP00000256897,9606.ENSP00000259457,9606.ENSP00000261245,9606.ENSP00000261479,9606.ENSP00000262193,9606.ENSP00000264639,9606.ENSP00000270586,9606.ENSP00000271308,9606.ENSP00000359910,9606.ENSP00000362334,9606.ENSP00000386541,9606.ENSP00000414359,9606.ENSP00000483688	PSMD8,PSMA2,CDK7,CCNH,PSMB7,MNAT1,PSMA6,PSMB1,PSMD3,PSMB6,PSMA5,PSMA7,PSMB2,PSMD14,PSMA1,PSMB3
Reactome	HSA-8939902	Regulation of RUNX2 expression and activity	14	71	0.86	1.76e-06	9606.ENSP00000215071,9606.ENSP00000223321,9606.ENSP00000259457,9606.ENSP00000261479,9606.ENSP00000262193,9606.ENSP00000264639,9606.ENSP00000270586,9606.ENSP00000271308,9606.ENSP00000324806,9606.ENSP00000359910,9606.ENSP00000362334,9606.ENSP00000386541,9606.ENSP00000414359,9606.ENSP00000483688	PSMD8,PSMA2,PSMB7,PSMA6,PSMB1,PSMD3,PSMB6,PSMA5,GSK3B,PSMA7,PSMB2,PSMD14,PSMA1,PSMB3
Reactome	HSA-3858494	Beta-catenin independent WNT signaling	19	142	0.69	1.91e-06	9606.ENSP00000215071,9606.ENSP00000223321,9606.ENSP00000249071,9606.ENSP00000256078,9606.ENSP00000259457,9606.ENSP00000261479,9606.ENSP00000262193,9606.ENSP00000263270,9606.ENSP00000264639,9606.ENSP00000270586,9606.ENSP00000271308,9606.ENSP00000327694,9606.ENSP00000359910,9606.ENSP00000360120,9606.ENSP00000362334,9606.ENSP00000386541,9606.ENSP00000414359,9606.ENSP00000482835,9606.ENSP00000483688	PSMD8,PSMA2,RAC2,KRAS,PSMB7,PSMA6,PSMB1,AP2S1,PSMD3,PSMB6,PSMA5,AP2A2,PSMA7,ROR1,PSMB2,PSMD14,PSMA1,AP2B1,PSMB3
Reactome	HSA-174084	Autodegradation of Cdh1 by Cdh1:APC/C	13	61	0.9	2.12e-06	9606.ENSP00000215071,9606.ENSP00000223321,9606.ENSP00000259457,9606.ENSP00000261479,9606.ENSP00000262193,9606.ENSP00000264639,9606.ENSP00000270586,9606.ENSP00000271308,9606.ENSP00000359910,9606.ENSP00000362334,9606.ENSP00000386541,9606.ENSP00000414359,9606.ENSP00000483688	PSMD8,PSMA2,PSMB7,PSMA6,PSMB1,PSMD3,PSMB6,PSMA5,PSMA7,PSMB2,PSMD14,PSMA1,PSMB3
Reactome	HSA-74160	Gene expression (Transcription)	76	1455	0.29	2.12e-06	9606.ENSP00000215071,9606.ENSP00000215829,9606.ENSP00000217109,9606.ENSP00000223321,9606.ENSP00000228347,9606.ENSP00000231790,9606.ENSP00000244020,9606.ENSP00000248643,9606.ENSP00000256078,9606.ENSP00000256443,9606.ENSP00000256897,9606.ENSP00000257118,9606.ENSP00000258975,9606.ENSP00000259457,9606.ENSP00000259895,9606.ENSP00000261245,9606.ENSP00000261479,9606.ENSP00000262187,9606.ENSP00000262193,…	PSMD8,SNRPD3,CSTF1,PSMA2,POLR3B,MLH1,SRSF6,MTERF1,KRAS,CDK7,CCNH,PHC2,TACO1,PSMB7,GTF2H4,MNAT1,PSMA6,RHEB,PSMB1,MOV10L1,PSMD3,GTF2H1,SNRPF,PSMB6,PSMA5,POLR2D,ERCC3,PRKAG2,ITGA5,TGFA,LEO1,JUNB,CEBPB,CYCS,U2AF2,CSTF3,GLS,RABGGTB,BID,ZKSCAN1,GSK3B,MTA1,CBX3,PTRF,CHM,WDR5,MYO1C,TFB2M,PSMA7,SRSF11,PSMB2,CDK9,SRSF4,POLR3F,CHD3,NOP2,ERCC2,STEAP3,POM121,RPRD1A,NEDD4L,NCOR2,PSMD14,NFYC,PERP,SNRPE,PSMA1,PO…
Reactome	HSA-4608870	Asymmetric localization of PCP proteins	13	62	0.89	2.41e-06	9606.ENSP00000215071,9606.ENSP00000223321,9606.ENSP00000259457,9606.ENSP00000261479,9606.ENSP00000262193,9606.ENSP00000264639,9606.ENSP00000270586,9606.ENSP00000271308,9606.ENSP00000359910,9606.ENSP00000362334,9606.ENSP00000386541,9606.ENSP00000414359,9606.ENSP00000483688	PSMD8,PSMA2,PSMB7,PSMA6,PSMB1,PSMD3,PSMB6,PSMA5,PSMA7,PSMB2,PSMD14,PSMA1,PSMB3
Reactome	HSA-382556	ABC-family proteins mediated transport	16	101	0.77	2.45e-06	9606.ENSP00000215071,9606.ENSP00000223321,9606.ENSP00000253577,9606.ENSP00000259457,9606.ENSP00000261479,9606.ENSP00000262193,9606.ENSP00000264639,9606.ENSP00000270586,9606.ENSP00000271308,9606.ENSP00000285238,9606.ENSP00000355637,9606.ENSP00000359910,9606.ENSP00000362334,9606.ENSP00000386541,9606.ENSP00000414359,9606.ENSP00000483688	PSMD8,PSMA2,ABCB7,PSMB7,PSMA6,PSMB1,PSMD3,PSMB6,PSMA5,ABCC3,ABCB10,PSMA7,PSMB2,PSMD14,PSMA1,PSMB3
Reactome	HSA-8852276	The role of GTSE1 in G2/M progression after G2 checkpoint	14	75	0.84	2.64e-06	9606.ENSP00000215071,9606.ENSP00000223321,9606.ENSP00000259457,9606.ENSP00000261479,9606.ENSP00000262193,9606.ENSP00000264639,9606.ENSP00000270586,9606.ENSP00000271308,9606.ENSP00000300093,9606.ENSP00000359910,9606.ENSP00000362334,9606.ENSP00000386541,9606.ENSP00000414359,9606.ENSP00000483688	PSMD8,PSMA2,PSMB7,PSMA6,PSMB1,PSMD3,PSMB6,PSMA5,PLK1,PSMA7,PSMB2,PSMD14,PSMA1,PSMB3
Reactome	HSA-1234176	Oxygen-dependent proline hydroxylation of Hypoxia-inducible Factor Alpha	13	63	0.88	2.72e-06	9606.ENSP00000215071,9606.ENSP00000223321,9606.ENSP00000259457,9606.ENSP00000261479,9606.ENSP00000262193,9606.ENSP00000264639,9606.ENSP00000270586,9606.ENSP00000271308,9606.ENSP00000359910,9606.ENSP00000362334,9606.ENSP00000386541,9606.ENSP00000414359,9606.ENSP00000483688	PSMD8,PSMA2,PSMB7,PSMA6,PSMB1,PSMD3,PSMB6,PSMA5,PSMA7,PSMB2,PSMD14,PSMA1,PSMB3
Reactome	HSA-5358346	Hedgehog ligand biogenesis	13	63	0.88	2.72e-06	9606.ENSP00000215071,9606.ENSP00000223321,9606.ENSP00000259457,9606.ENSP00000261479,9606.ENSP00000262193,9606.ENSP00000264639,9606.ENSP00000270586,9606.ENSP00000271308,9606.ENSP00000359910,9606.ENSP00000362334,9606.ENSP00000386541,9606.ENSP00000414359,9606.ENSP00000483688	PSMD8,PSMA2,PSMB7,PSMA6,PSMB1,PSMD3,PSMB6,PSMA5,PSMA7,PSMB2,PSMD14,PSMA1,PSMB3
Reactome	HSA-6781823	Formation of TC-NER Pre-Incision Complex	12	53	0.92	3.36e-06	9606.ENSP00000256443,9606.ENSP00000256897,9606.ENSP00000259895,9606.ENSP00000261245,9606.ENSP00000265963,9606.ENSP00000272645,9606.ENSP00000285398,9606.ENSP00000351137,9606.ENSP00000361918,9606.ENSP00000362710,9606.ENSP00000375809,9606.ENSP00000415536	CDK7,CCNH,GTF2H4,MNAT1,GTF2H1,POLR2D,ERCC3,XAB2,PPIE,COPS7B,ERCC2,POLR2H
Reactome	HSA-1169091	Activation of NF-kappaB in B cells	13	65	0.87	3.49e-06	9606.ENSP00000215071,9606.ENSP00000223321,9606.ENSP00000259457,9606.ENSP00000261479,9606.ENSP00000262193,9606.ENSP00000264639,9606.ENSP00000270586,9606.ENSP00000271308,9606.ENSP00000359910,9606.ENSP00000362334,9606.ENSP00000386541,9606.ENSP00000414359,9606.ENSP00000483688	PSMD8,PSMA2,PSMB7,PSMA6,PSMB1,PSMD3,PSMB6,PSMA5,PSMA7,PSMB2,PSMD14,PSMA1,PSMB3
Reactome	HSA-174154	APC/C:Cdc20 mediated degradation of Securin	13	65	0.87	3.49e-06	9606.ENSP00000215071,9606.ENSP00000223321,9606.ENSP00000259457,9606.ENSP00000261479,9606.ENSP00000262193,9606.ENSP00000264639,9606.ENSP00000270586,9606.ENSP00000271308,9606.ENSP00000359910,9606.ENSP00000362334,9606.ENSP00000386541,9606.ENSP00000414359,9606.ENSP00000483688	PSMD8,PSMA2,PSMB7,PSMA6,PSMB1,PSMD3,PSMB6,PSMA5,PSMA7,PSMB2,PSMD14,PSMA1,PSMB3
Reactome	HSA-199991	Membrane Trafficking	42	622	0.4	4.71e-06	9606.ENSP00000160827,9606.ENSP00000222219,9606.ENSP00000223369,9606.ENSP00000227266,9606.ENSP00000233242,9606.ENSP00000243662,9606.ENSP00000258145,9606.ENSP00000263168,9606.ENSP00000263270,9606.ENSP00000263816,9606.ENSP00000273550,9606.ENSP00000281474,9606.ENSP00000283351,9606.ENSP00000287878,9606.ENSP00000295400,9606.ENSP00000297135,9606.ENSP00000301021,9606.ENSP00000312442,9606.ENSP00000314214,…	KIF22,DNASE2,YKT6,CTSC,APOB,RAB38,GNS,CAPZA1,AP2S1,LRP2,FTH1,BICD1,TRAPPC8,PRKAG2,TGFA,COG5,TRAPPC2L,AP1G2,VAMP2,GCC1,AP2A2,RAB12,CHM,RAB3GAP2,MYO1C,TFRC,GALNT2,RAB4A,RAB32,COPS7B,FTL,BET1L,PICALM,KDELR3,RAB1A,AP1M1,EPN1,RAB3GAP1,SPTBN2,RAB31,TRAPPC5,AP2B1
Reactome	HSA-5689603	UCH proteinases	15	94	0.77	4.88e-06	9606.ENSP00000215071,9606.ENSP00000223321,9606.ENSP00000259457,9606.ENSP00000261479,9606.ENSP00000262193,9606.ENSP00000264639,9606.ENSP00000270586,9606.ENSP00000271308,9606.ENSP00000359910,9606.ENSP00000362334,9606.ENSP00000362824,9606.ENSP00000386541,9606.ENSP00000414359,9606.ENSP00000478877,9606.ENSP00000483688	PSMD8,PSMA2,PSMB7,PSMA6,PSMB1,PSMD3,PSMB6,PSMA5,PSMA7,PSMB2,OGT,PSMD14,PSMA1,ADRM1,PSMB3
Reactome	HSA-983705	Signaling by the B Cell Receptor (BCR)	16	109	0.73	5.24e-06	9606.ENSP00000215071,9606.ENSP00000223321,9606.ENSP00000256078,9606.ENSP00000259457,9606.ENSP00000261479,9606.ENSP00000262193,9606.ENSP00000264639,9606.ENSP00000270586,9606.ENSP00000271308,9606.ENSP00000358814,9606.ENSP00000359910,9606.ENSP00000362334,9606.ENSP00000386541,9606.ENSP00000407586,9606.ENSP00000414359,9606.ENSP00000483688	PSMD8,PSMA2,KRAS,PSMB7,PSMA6,PSMB1,PSMD3,PSMB6,PSMA5,AHCYL1,PSMA7,PSMB2,PSMD14,HRAS,PSMA1,PSMB3
Reactome	HSA-68949	Orc1 removal from chromatin	13	69	0.84	5.85e-06	9606.ENSP00000215071,9606.ENSP00000223321,9606.ENSP00000259457,9606.ENSP00000261479,9606.ENSP00000262193,9606.ENSP00000264639,9606.ENSP00000270586,9606.ENSP00000271308,9606.ENSP00000359910,9606.ENSP00000362334,9606.ENSP00000386541,9606.ENSP00000414359,9606.ENSP00000483688	PSMD8,PSMA2,PSMB7,PSMA6,PSMB1,PSMD3,PSMB6,PSMA5,PSMA7,PSMB2,PSMD14,PSMA1,PSMB3
Reactome	HSA-73762	RNA Polymerase I Transcription Initiation	11	46	0.95	6.31e-06	9606.ENSP00000256443,9606.ENSP00000256897,9606.ENSP00000259895,9606.ENSP00000261245,9606.ENSP00000265963,9606.ENSP00000285398,9606.ENSP00000333633,9606.ENSP00000369716,9606.ENSP00000375809,9606.ENSP00000415536,9606.ENSP00000430432	CDK7,CCNH,GTF2H4,MNAT1,GTF2H1,ERCC3,MTA1,CHD3,ERCC2,POLR2H,HDAC2
Reactome	HSA-69002	DNA Replication Pre-Initiation	14	83	0.79	6.53e-06	9606.ENSP00000215071,9606.ENSP00000223321,9606.ENSP00000259457,9606.ENSP00000261479,9606.ENSP00000262193,9606.ENSP00000264639,9606.ENSP00000270586,9606.ENSP00000271308,9606.ENSP00000322570,9606.ENSP00000359910,9606.ENSP00000362334,9606.ENSP00000386541,9606.ENSP00000414359,9606.ENSP00000483688	PSMD8,PSMA2,PSMB7,PSMA6,PSMB1,PSMD3,PSMB6,PSMA5,POLE,PSMA7,PSMB2,PSMD14,PSMA1,PSMB3
Reactome	HSA-69017	CDK-mediated phosphorylation and removal of Cdc6	13	70	0.84	6.53e-06	9606.ENSP00000215071,9606.ENSP00000223321,9606.ENSP00000259457,9606.ENSP00000261479,9606.ENSP00000262193,9606.ENSP00000264639,9606.ENSP00000270586,9606.ENSP00000271308,9606.ENSP00000359910,9606.ENSP00000362334,9606.ENSP00000386541,9606.ENSP00000414359,9606.ENSP00000483688	PSMD8,PSMA2,PSMB7,PSMA6,PSMB1,PSMD3,PSMB6,PSMA5,PSMA7,PSMB2,PSMD14,PSMA1,PSMB3
Reactome	HSA-167160	RNA Pol II CTD phosphorylation and interaction with CE during HIV infection	9	27	1.09	7.27e-06	9606.ENSP00000256443,9606.ENSP00000256897,9606.ENSP00000259895,9606.ENSP00000261245,9606.ENSP00000265963,9606.ENSP00000272645,9606.ENSP00000285398,9606.ENSP00000375809,9606.ENSP00000415536	CDK7,CCNH,GTF2H4,MNAT1,GTF2H1,POLR2D,ERCC3,ERCC2,POLR2H
Reactome	HSA-77075	RNA Pol II CTD phosphorylation and interaction with CE	9	27	1.09	7.27e-06	9606.ENSP00000256443,9606.ENSP00000256897,9606.ENSP00000259895,9606.ENSP00000261245,9606.ENSP00000265963,9606.ENSP00000272645,9606.ENSP00000285398,9606.ENSP00000375809,9606.ENSP00000415536	CDK7,CCNH,GTF2H4,MNAT1,GTF2H1,POLR2D,ERCC3,ERCC2,POLR2H
Reactome	HSA-69206	G1/S Transition	17	129	0.69	7.94e-06	9606.ENSP00000215071,9606.ENSP00000223321,9606.ENSP00000256443,9606.ENSP00000256897,9606.ENSP00000259457,9606.ENSP00000261245,9606.ENSP00000261479,9606.ENSP00000262193,9606.ENSP00000264639,9606.ENSP00000270586,9606.ENSP00000271308,9606.ENSP00000322570,9606.ENSP00000359910,9606.ENSP00000362334,9606.ENSP00000386541,9606.ENSP00000414359,9606.ENSP00000483688	PSMD8,PSMA2,CDK7,CCNH,PSMB7,MNAT1,PSMA6,PSMB1,PSMD3,PSMB6,PSMA5,POLE,PSMA7,PSMB2,PSMD14,PSMA1,PSMB3
Reactome	HSA-72086	mRNA Capping	9	29	1.06	1.15e-05	9606.ENSP00000256443,9606.ENSP00000256897,9606.ENSP00000259895,9606.ENSP00000261245,9606.ENSP00000265963,9606.ENSP00000272645,9606.ENSP00000285398,9606.ENSP00000375809,9606.ENSP00000415536	CDK7,CCNH,GTF2H4,MNAT1,GTF2H1,POLR2D,ERCC3,ERCC2,POLR2H
Reactome	HSA-5689880	Ub-specific processing proteases	21	203	0.58	1.31e-05	9606.ENSP00000003302,9606.ENSP00000215071,9606.ENSP00000223321,9606.ENSP00000259457,9606.ENSP00000261479,9606.ENSP00000261601,9606.ENSP00000262193,9606.ENSP00000264639,9606.ENSP00000265333,9606.ENSP00000270586,9606.ENSP00000271308,9606.ENSP00000282344,9606.ENSP00000359910,9606.ENSP00000361635,9606.ENSP00000362334,9606.ENSP00000369681,9606.ENSP00000386541,9606.ENSP00000414359,9606.ENSP00000476767,…	USP28,PSMD8,PSMA2,PSMB7,PSMA6,USP14,PSMB1,PSMD3,VDAC1,PSMB6,PSMA5,USP12,PSMA7,VDAC2,PSMB2,USP3,PSMD14,PSMA1,FKBP8,ADRM1,PSMB3
Reactome	HSA-73863	RNA Polymerase I Transcription Termination	9	30	1.04	1.41e-05	9606.ENSP00000256443,9606.ENSP00000256897,9606.ENSP00000259895,9606.ENSP00000261245,9606.ENSP00000265963,9606.ENSP00000285398,9606.ENSP00000349541,9606.ENSP00000375809,9606.ENSP00000415536	CDK7,CCNH,GTF2H4,MNAT1,GTF2H1,ERCC3,PTRF,ERCC2,POLR2H
Reactome	HSA-6782210	Gap-filling DNA repair synthesis and ligation in TC-NER	12	64	0.84	1.55e-05	9606.ENSP00000256443,9606.ENSP00000256897,9606.ENSP00000259895,9606.ENSP00000261245,9606.ENSP00000265963,9606.ENSP00000272645,9606.ENSP00000285398,9606.ENSP00000322570,9606.ENSP00000351137,9606.ENSP00000361918,9606.ENSP00000375809,9606.ENSP00000415536	CDK7,CCNH,GTF2H4,MNAT1,GTF2H1,POLR2D,ERCC3,POLE,XAB2,PPIE,ERCC2,POLR2H
Reactome	HSA-1257604	PIP3 activates AKT signaling	24	264	0.53	1.71e-05	9606.ENSP00000215071,9606.ENSP00000223321,9606.ENSP00000249071,9606.ENSP00000257118,9606.ENSP00000259457,9606.ENSP00000261479,9606.ENSP00000262187,9606.ENSP00000262193,9606.ENSP00000264639,9606.ENSP00000270586,9606.ENSP00000271308,9606.ENSP00000294312,9606.ENSP00000295400,9606.ENSP00000324806,9606.ENSP00000333633,9606.ENSP00000339467,9606.ENSP00000359910,9606.ENSP00000362334,9606.ENSP00000369716,…	PSMD8,PSMA2,RAC2,PHC2,PSMB7,PSMA6,RHEB,PSMB1,PSMD3,PSMB6,PSMA5,FGF19,TGFA,GSK3B,MTA1,RHOG,PSMA7,PSMB2,CHD3,PSMD14,PSMA1,NEDD4,HDAC2,PSMB3
Reactome	HSA-6781827	Transcription-Coupled Nucleotide Excision Repair (TC-NER)	13	78	0.79	1.71e-05	9606.ENSP00000256443,9606.ENSP00000256897,9606.ENSP00000259895,9606.ENSP00000261245,9606.ENSP00000265963,9606.ENSP00000272645,9606.ENSP00000285398,9606.ENSP00000322570,9606.ENSP00000351137,9606.ENSP00000361918,9606.ENSP00000362710,9606.ENSP00000375809,9606.ENSP00000415536	CDK7,CCNH,GTF2H4,MNAT1,GTF2H1,POLR2D,ERCC3,POLE,XAB2,PPIE,COPS7B,ERCC2,POLR2H
Reactome	HSA-6782135	Dual incision in TC-NER	12	65	0.83	1.71e-05	9606.ENSP00000256443,9606.ENSP00000256897,9606.ENSP00000259895,9606.ENSP00000261245,9606.ENSP00000265963,9606.ENSP00000272645,9606.ENSP00000285398,9606.ENSP00000322570,9606.ENSP00000351137,9606.ENSP00000361918,9606.ENSP00000375809,9606.ENSP00000415536	CDK7,CCNH,GTF2H4,MNAT1,GTF2H1,POLR2D,ERCC3,POLE,XAB2,PPIE,ERCC2,POLR2H
Reactome	HSA-9006925	Intracellular signaling by second messengers	26	304	0.5	1.71e-05	9606.ENSP00000215071,9606.ENSP00000223321,9606.ENSP00000249071,9606.ENSP00000257118,9606.ENSP00000259457,9606.ENSP00000261479,9606.ENSP00000262187,9606.ENSP00000262193,9606.ENSP00000264639,9606.ENSP00000270586,9606.ENSP00000271308,9606.ENSP00000294312,9606.ENSP00000295400,9606.ENSP00000306124,9606.ENSP00000324806,9606.ENSP00000333633,9606.ENSP00000339467,9606.ENSP00000358814,9606.ENSP00000359910,…	PSMD8,PSMA2,RAC2,PHC2,PSMB7,PSMA6,RHEB,PSMB1,PSMD3,PSMB6,PSMA5,FGF19,TGFA,PRKCE,GSK3B,MTA1,RHOG,AHCYL1,PSMA7,PSMB2,CHD3,PSMD14,PSMA1,NEDD4,HDAC2,PSMB3
Reactome	HSA-73864	RNA Polymerase I Transcription	13	79	0.78	1.85e-05	9606.ENSP00000256443,9606.ENSP00000256897,9606.ENSP00000259895,9606.ENSP00000261245,9606.ENSP00000265963,9606.ENSP00000285398,9606.ENSP00000333633,9606.ENSP00000336687,9606.ENSP00000349541,9606.ENSP00000369716,9606.ENSP00000375809,9606.ENSP00000415536,9606.ENSP00000430432	CDK7,CCNH,GTF2H4,MNAT1,GTF2H1,ERCC3,MTA1,CBX3,PTRF,CHD3,ERCC2,POLR2H,HDAC2
Reactome	HSA-8878159	Transcriptional regulation by RUNX3	14	93	0.74	1.85e-05	9606.ENSP00000215071,9606.ENSP00000223321,9606.ENSP00000256078,9606.ENSP00000259457,9606.ENSP00000261479,9606.ENSP00000262193,9606.ENSP00000264639,9606.ENSP00000270586,9606.ENSP00000271308,9606.ENSP00000359910,9606.ENSP00000362334,9606.ENSP00000386541,9606.ENSP00000414359,9606.ENSP00000483688	PSMD8,PSMA2,KRAS,PSMB7,PSMA6,PSMB1,PSMD3,PSMB6,PSMA5,PSMA7,PSMB2,PSMD14,PSMA1,PSMB3
Reactome	HSA-5619115	Disorders of transmembrane transporters	19	174	0.61	1.95e-05	9606.ENSP00000215071,9606.ENSP00000223321,9606.ENSP00000259457,9606.ENSP00000261479,9606.ENSP00000262193,9606.ENSP00000264639,9606.ENSP00000270586,9606.ENSP00000271308,9606.ENSP00000359910,9606.ENSP00000362334,9606.ENSP00000367123,9606.ENSP00000378687,9606.ENSP00000380666,9606.ENSP00000386541,9606.ENSP00000402103,9606.ENSP00000414359,9606.ENSP00000416002,9606.ENSP00000441065,9606.ENSP00000483688	PSMD8,PSMA2,PSMB7,PSMA6,PSMB1,PSMD3,PSMB6,PSMA5,PSMA7,PSMB2,SLC3A2,POM121,SLC7A7,PSMD14,HK1,PSMA1,SLC35A2,SLC16A1,PSMB3
Reactome	HSA-2871837	FCERI mediated NF-kB activation	13	80	0.78	2.06e-05	9606.ENSP00000215071,9606.ENSP00000223321,9606.ENSP00000259457,9606.ENSP00000261479,9606.ENSP00000262193,9606.ENSP00000264639,9606.ENSP00000270586,9606.ENSP00000271308,9606.ENSP00000359910,9606.ENSP00000362334,9606.ENSP00000386541,9606.ENSP00000414359,9606.ENSP00000483688	PSMD8,PSMA2,PSMB7,PSMA6,PSMB1,PSMD3,PSMB6,PSMA5,PSMA7,PSMB2,PSMD14,PSMA1,PSMB3
Reactome	HSA-69242	S Phase	18	158	0.62	2.1e-05	9606.ENSP00000215071,9606.ENSP00000223321,9606.ENSP00000256443,9606.ENSP00000256897,9606.ENSP00000259457,9606.ENSP00000261245,9606.ENSP00000261479,9606.ENSP00000262193,9606.ENSP00000264639,9606.ENSP00000270586,9606.ENSP00000271308,9606.ENSP00000322570,9606.ENSP00000324806,9606.ENSP00000359910,9606.ENSP00000362334,9606.ENSP00000386541,9606.ENSP00000414359,9606.ENSP00000483688	PSMD8,PSMA2,CDK7,CCNH,PSMB7,MNAT1,PSMA6,PSMB1,PSMD3,PSMB6,PSMA5,POLE,GSK3B,PSMA7,PSMB2,PSMD14,PSMA1,PSMB3
Reactome	HSA-113418	Formation of the Early Elongation Complex	9	33	1	2.43e-05	9606.ENSP00000256443,9606.ENSP00000256897,9606.ENSP00000259895,9606.ENSP00000261245,9606.ENSP00000265963,9606.ENSP00000272645,9606.ENSP00000285398,9606.ENSP00000375809,9606.ENSP00000415536	CDK7,CCNH,GTF2H4,MNAT1,GTF2H1,POLR2D,ERCC3,ERCC2,POLR2H
Reactome	HSA-167158	Formation of the HIV-1 Early Elongation Complex	9	33	1	2.43e-05	9606.ENSP00000256443,9606.ENSP00000256897,9606.ENSP00000259895,9606.ENSP00000261245,9606.ENSP00000265963,9606.ENSP00000272645,9606.ENSP00000285398,9606.ENSP00000375809,9606.ENSP00000415536	CDK7,CCNH,GTF2H4,MNAT1,GTF2H1,POLR2D,ERCC3,ERCC2,POLR2H
Reactome	HSA-5607764	CLEC7A (Dectin-1) signaling	14	96	0.73	2.43e-05	9606.ENSP00000215071,9606.ENSP00000223321,9606.ENSP00000259457,9606.ENSP00000261479,9606.ENSP00000262193,9606.ENSP00000264639,9606.ENSP00000270586,9606.ENSP00000271308,9606.ENSP00000358814,9606.ENSP00000359910,9606.ENSP00000362334,9606.ENSP00000386541,9606.ENSP00000414359,9606.ENSP00000483688	PSMD8,PSMA2,PSMB7,PSMA6,PSMB1,PSMD3,PSMB6,PSMA5,AHCYL1,PSMA7,PSMB2,PSMD14,PSMA1,PSMB3
Reactome	HSA-5632684	Hedgehog on state	13	83	0.76	2.81e-05	9606.ENSP00000215071,9606.ENSP00000223321,9606.ENSP00000259457,9606.ENSP00000261479,9606.ENSP00000262193,9606.ENSP00000264639,9606.ENSP00000270586,9606.ENSP00000271308,9606.ENSP00000359910,9606.ENSP00000362334,9606.ENSP00000386541,9606.ENSP00000414359,9606.ENSP00000483688	PSMD8,PSMA2,PSMB7,PSMA6,PSMB1,PSMD3,PSMB6,PSMA5,PSMA7,PSMB2,PSMD14,PSMA1,PSMB3
Reactome	HSA-2454202	Fc epsilon receptor (FCERI) signaling	16	129	0.66	2.91e-05	9606.ENSP00000215071,9606.ENSP00000223321,9606.ENSP00000256078,9606.ENSP00000259457,9606.ENSP00000261479,9606.ENSP00000262193,9606.ENSP00000264639,9606.ENSP00000270586,9606.ENSP00000271308,9606.ENSP00000358814,9606.ENSP00000359910,9606.ENSP00000362334,9606.ENSP00000386541,9606.ENSP00000407586,9606.ENSP00000414359,9606.ENSP00000483688	PSMD8,PSMA2,KRAS,PSMB7,PSMA6,PSMB1,PSMD3,PSMB6,PSMA5,AHCYL1,PSMA7,PSMB2,PSMD14,HRAS,PSMA1,PSMB3
Reactome	HSA-167200	Formation of HIV-1 elongation complex containing HIV-1 Tat	10	46	0.9	3.47e-05	9606.ENSP00000256443,9606.ENSP00000256897,9606.ENSP00000259895,9606.ENSP00000261245,9606.ENSP00000265963,9606.ENSP00000272645,9606.ENSP00000285398,9606.ENSP00000362361,9606.ENSP00000375809,9606.ENSP00000415536	CDK7,CCNH,GTF2H4,MNAT1,GTF2H1,POLR2D,ERCC3,CDK9,ERCC2,POLR2H
Reactome	HSA-212165	Epigenetic regulation of gene expression	15	116	0.68	3.67e-05	9606.ENSP00000256443,9606.ENSP00000256897,9606.ENSP00000259895,9606.ENSP00000261245,9606.ENSP00000265963,9606.ENSP00000285398,9606.ENSP00000324806,9606.ENSP00000333633,9606.ENSP00000336687,9606.ENSP00000352834,9606.ENSP00000369716,9606.ENSP00000375809,9606.ENSP00000415536,9606.ENSP00000430432,9606.ENSP00000462116	CDK7,CCNH,GTF2H4,MNAT1,GTF2H1,ERCC3,GSK3B,MTA1,CBX3,MYO1C,CHD3,ERCC2,POLR2H,HDAC2,SAP30BP
Reactome	HSA-5687128	MAPK6/MAPK4 signaling	13	87	0.74	4.19e-05	9606.ENSP00000215071,9606.ENSP00000223321,9606.ENSP00000259457,9606.ENSP00000261479,9606.ENSP00000262193,9606.ENSP00000264639,9606.ENSP00000270586,9606.ENSP00000271308,9606.ENSP00000359910,9606.ENSP00000362334,9606.ENSP00000386541,9606.ENSP00000414359,9606.ENSP00000483688	PSMD8,PSMA2,PSMB7,PSMA6,PSMB1,PSMD3,PSMB6,PSMA5,PSMA7,PSMB2,PSMD14,PSMA1,PSMB3
Reactome	HSA-8878166	Transcriptional regulation by RUNX2	15	118	0.67	4.37e-05	9606.ENSP00000215071,9606.ENSP00000223321,9606.ENSP00000259457,9606.ENSP00000261479,9606.ENSP00000262193,9606.ENSP00000264639,9606.ENSP00000270586,9606.ENSP00000271308,9606.ENSP00000293379,9606.ENSP00000324806,9606.ENSP00000359910,9606.ENSP00000362334,9606.ENSP00000386541,9606.ENSP00000414359,9606.ENSP00000483688	PSMD8,PSMA2,PSMB7,PSMA6,PSMB1,PSMD3,PSMB6,PSMA5,ITGA5,GSK3B,PSMA7,PSMB2,PSMD14,PSMA1,PSMB3
Reactome	HSA-167152	Formation of HIV elongation complex in the absence of HIV Tat	10	48	0.89	4.57e-05	9606.ENSP00000256443,9606.ENSP00000256897,9606.ENSP00000259895,9606.ENSP00000261245,9606.ENSP00000265963,9606.ENSP00000272645,9606.ENSP00000285398,9606.ENSP00000362361,9606.ENSP00000375809,9606.ENSP00000415536	CDK7,CCNH,GTF2H4,MNAT1,GTF2H1,POLR2D,ERCC3,CDK9,ERCC2,POLR2H
Reactome	HSA-112382	Formation of RNA Pol II elongation complex	11	61	0.82	4.9e-05	9606.ENSP00000256443,9606.ENSP00000256897,9606.ENSP00000259895,9606.ENSP00000261245,9606.ENSP00000265963,9606.ENSP00000272645,9606.ENSP00000285398,9606.ENSP00000299601,9606.ENSP00000362361,9606.ENSP00000375809,9606.ENSP00000415536	CDK7,CCNH,GTF2H4,MNAT1,GTF2H1,POLR2D,ERCC3,LEO1,CDK9,ERCC2,POLR2H
Reactome	HSA-5621481	C-type lectin receptors (CLRs)	16	136	0.64	4.9e-05	9606.ENSP00000215071,9606.ENSP00000223321,9606.ENSP00000256078,9606.ENSP00000259457,9606.ENSP00000261479,9606.ENSP00000262193,9606.ENSP00000264639,9606.ENSP00000270586,9606.ENSP00000271308,9606.ENSP00000358814,9606.ENSP00000359910,9606.ENSP00000362334,9606.ENSP00000386541,9606.ENSP00000407586,9606.ENSP00000414359,9606.ENSP00000483688	PSMD8,PSMA2,KRAS,PSMB7,PSMA6,PSMB1,PSMD3,PSMB6,PSMA5,AHCYL1,PSMA7,PSMB2,PSMD14,HRAS,PSMA1,PSMB3
Reactome	HSA-5663202	Diseases of signal transduction by growth factor receptors and second messengers	29	392	0.44	4.9e-05	9606.ENSP00000215071,9606.ENSP00000223321,9606.ENSP00000242351,9606.ENSP00000249071,9606.ENSP00000256078,9606.ENSP00000259457,9606.ENSP00000261479,9606.ENSP00000262193,9606.ENSP00000264639,9606.ENSP00000270586,9606.ENSP00000271308,9606.ENSP00000272645,9606.ENSP00000290921,9606.ENSP00000294312,9606.ENSP00000295400,9606.ENSP00000324806,9606.ENSP00000339467,9606.ENSP00000355094,9606.ENSP00000359910,…	PSMD8,PSMA2,ZC3HAV1,RAC2,KRAS,PSMB7,PSMA6,PSMB1,PSMD3,PSMB6,PSMA5,POLR2D,CTBP1,FGF19,TGFA,GSK3B,RHOG,QKI,PSMA7,PSMB2,MPRIP,NCOR2,PSMD14,HRAS,PSMA1,POLR2H,HDAC2,PHB,PSMB3
Reactome	HSA-202424	Downstream TCR signaling	13	91	0.72	6.13e-05	9606.ENSP00000215071,9606.ENSP00000223321,9606.ENSP00000259457,9606.ENSP00000261479,9606.ENSP00000262193,9606.ENSP00000264639,9606.ENSP00000270586,9606.ENSP00000271308,9606.ENSP00000359910,9606.ENSP00000362334,9606.ENSP00000386541,9606.ENSP00000414359,9606.ENSP00000483688	PSMD8,PSMA2,PSMB7,PSMA6,PSMB1,PSMD3,PSMB6,PSMA5,PSMA7,PSMB2,PSMD14,PSMA1,PSMB3
Reactome	HSA-73857	RNA Polymerase II Transcription	65	1318	0.26	6.94e-05	9606.ENSP00000215071,9606.ENSP00000215829,9606.ENSP00000217109,9606.ENSP00000223321,9606.ENSP00000231790,9606.ENSP00000244020,9606.ENSP00000256078,9606.ENSP00000256443,9606.ENSP00000256897,9606.ENSP00000257118,9606.ENSP00000258975,9606.ENSP00000259457,9606.ENSP00000259895,9606.ENSP00000261245,9606.ENSP00000261479,9606.ENSP00000262187,9606.ENSP00000262193,9606.ENSP00000264639,9606.ENSP00000265963,…	PSMD8,SNRPD3,CSTF1,PSMA2,MLH1,SRSF6,KRAS,CDK7,CCNH,PHC2,TACO1,PSMB7,GTF2H4,MNAT1,PSMA6,RHEB,PSMB1,PSMD3,GTF2H1,SNRPF,PSMB6,PSMA5,POLR2D,ERCC3,PRKAG2,ITGA5,TGFA,LEO1,JUNB,CEBPB,CYCS,U2AF2,CSTF3,GLS,RABGGTB,BID,ZKSCAN1,GSK3B,CBX3,CHM,WDR5,PSMA7,SRSF11,PSMB2,CDK9,SRSF4,CHD3,NOP2,ERCC2,STEAP3,RPRD1A,NEDD4L,NCOR2,PSMD14,NFYC,PERP,SNRPE,PSMA1,POLR2H,RXRA,COX18,HDAC2,AIFM2,NR2C2,PSMB3
Reactome	HSA-73854	RNA Polymerase I Promoter Clearance	12	78	0.75	7.23e-05	9606.ENSP00000256443,9606.ENSP00000256897,9606.ENSP00000259895,9606.ENSP00000261245,9606.ENSP00000265963,9606.ENSP00000285398,9606.ENSP00000333633,9606.ENSP00000336687,9606.ENSP00000369716,9606.ENSP00000375809,9606.ENSP00000415536,9606.ENSP00000430432	CDK7,CCNH,GTF2H4,MNAT1,GTF2H1,ERCC3,MTA1,CBX3,CHD3,ERCC2,POLR2H,HDAC2
Reactome	HSA-1643685	Disease	73	1548	0.24	7.58e-05	9606.ENSP00000215071,9606.ENSP00000223321,9606.ENSP00000231790,9606.ENSP00000242351,9606.ENSP00000249071,9606.ENSP00000256078,9606.ENSP00000256443,9606.ENSP00000256897,9606.ENSP00000258145,9606.ENSP00000259457,9606.ENSP00000259895,9606.ENSP00000261245,9606.ENSP00000261479,9606.ENSP00000261667,9606.ENSP00000262193,9606.ENSP00000263270,9606.ENSP00000264639,9606.ENSP00000265081,9606.ENSP00000265963,…	PSMD8,PSMA2,MLH1,ZC3HAV1,RAC2,KRAS,CDK7,CCNH,GNS,PSMB7,GTF2H4,MNAT1,PSMA6,KPNA3,PSMB1,AP2S1,PSMD3,MSH3,GTF2H1,LUM,HEXA,GALNS,PSMB6,PSMA5,POLR2D,ERCC3,CTBP1,FGF19,TGFA,C1GALT1C1,VAMP2,GSK3B,AP2A2,MTA1,RHOG,MYO1C,QKI,THBS2,AHCYL1,PSMA7,CHST3,PSMB2,CDK9,GALNT12,SLC3A2,ISG15,B4GALT1,CHD3,ERCC2,PC,POM121,MPRIP,SLC7A7,NEDD4L,NCOR2,MGAT5,PSMD14,AP1M1,C1GALT1,HK1,HRAS,PSMA1,POLR2H,SLC35A2,HDAC2,ST3GAL4,S…
Reactome	HSA-5696398	Nucleotide Excision Repair	14	109	0.68	7.75e-05	9606.ENSP00000256443,9606.ENSP00000256897,9606.ENSP00000259895,9606.ENSP00000261245,9606.ENSP00000265963,9606.ENSP00000272645,9606.ENSP00000285398,9606.ENSP00000322570,9606.ENSP00000351137,9606.ENSP00000361918,9606.ENSP00000362710,9606.ENSP00000375809,9606.ENSP00000415536,9606.ENSP00000467024	CDK7,CCNH,GTF2H4,MNAT1,GTF2H1,POLR2D,ERCC3,POLE,XAB2,PPIE,COPS7B,ERCC2,POLR2H,RAD23A
Reactome	HSA-6796648	TP53 Regulates Transcription of DNA Repair Genes	11	65	0.8	7.84e-05	9606.ENSP00000231790,9606.ENSP00000256443,9606.ENSP00000256897,9606.ENSP00000259895,9606.ENSP00000261245,9606.ENSP00000265963,9606.ENSP00000272645,9606.ENSP00000285398,9606.ENSP00000362361,9606.ENSP00000375809,9606.ENSP00000415536	MLH1,CDK7,CCNH,GTF2H4,MNAT1,GTF2H1,POLR2D,ERCC3,CDK9,ERCC2,POLR2H
Reactome	HSA-72165	mRNA Splicing - Minor Pathway	10	52	0.85	7.84e-05	9606.ENSP00000215829,9606.ENSP00000244020,9606.ENSP00000266735,9606.ENSP00000272645,9606.ENSP00000300413,9606.ENSP00000342374,9606.ENSP00000344241,9606.ENSP00000364813,9606.ENSP00000400591,9606.ENSP00000415536	SNRPD3,SRSF6,SNRPF,POLR2D,SNRPD1,SNRPD2,ZMAT5,LSM2,SNRPE,POLR2H
Reactome	HSA-5688426	Deubiquitination	23	280	0.48	0.0001	9606.ENSP00000003302,9606.ENSP00000215071,9606.ENSP00000223321,9606.ENSP00000259457,9606.ENSP00000261479,9606.ENSP00000261601,9606.ENSP00000262193,9606.ENSP00000264639,9606.ENSP00000265333,9606.ENSP00000270586,9606.ENSP00000271308,9606.ENSP00000282344,9606.ENSP00000359910,9606.ENSP00000361635,9606.ENSP00000362334,9606.ENSP00000362824,9606.ENSP00000369681,9606.ENSP00000386541,9606.ENSP00000414359,…	USP28,PSMD8,PSMA2,PSMB7,PSMA6,USP14,PSMB1,PSMD3,VDAC1,PSMB6,PSMA5,USP12,PSMA7,VDAC2,PSMB2,OGT,USP3,PSMD14,PSMA1,RAD23A,FKBP8,ADRM1,PSMB3
Reactome	HSA-5357801	Programmed Cell Death	18	185	0.56	0.00012	9606.ENSP00000215071,9606.ENSP00000223321,9606.ENSP00000244573,9606.ENSP00000259457,9606.ENSP00000261479,9606.ENSP00000262193,9606.ENSP00000264639,9606.ENSP00000270586,9606.ENSP00000271308,9606.ENSP00000307786,9606.ENSP00000318822,9606.ENSP00000359910,9606.ENSP00000362334,9606.ENSP00000362824,9606.ENSP00000365569,9606.ENSP00000386541,9606.ENSP00000414359,9606.ENSP00000483688	PSMD8,PSMA2,HIST1H1A,PSMB7,PSMA6,PSMB1,PSMD3,PSMB6,PSMA5,CYCS,BID,PSMA7,PSMB2,OGT,FLOT1,PSMD14,PSMA1,PSMB3
Reactome	HSA-9020702	Interleukin-1 signaling	13	99	0.69	0.00013	9606.ENSP00000215071,9606.ENSP00000223321,9606.ENSP00000259457,9606.ENSP00000261479,9606.ENSP00000262193,9606.ENSP00000264639,9606.ENSP00000270586,9606.ENSP00000271308,9606.ENSP00000359910,9606.ENSP00000362334,9606.ENSP00000386541,9606.ENSP00000414359,9606.ENSP00000483688	PSMD8,PSMA2,PSMB7,PSMA6,PSMB1,PSMD3,PSMB6,PSMA5,PSMA7,PSMB2,PSMD14,PSMA1,PSMB3
Reactome	HSA-69239	Synthesis of DNA	14	116	0.65	0.00014	9606.ENSP00000215071,9606.ENSP00000223321,9606.ENSP00000259457,9606.ENSP00000261479,9606.ENSP00000262193,9606.ENSP00000264639,9606.ENSP00000270586,9606.ENSP00000271308,9606.ENSP00000322570,9606.ENSP00000359910,9606.ENSP00000362334,9606.ENSP00000386541,9606.ENSP00000414359,9606.ENSP00000483688	PSMD8,PSMA2,PSMB7,PSMA6,PSMB1,PSMD3,PSMB6,PSMA5,POLE,PSMA7,PSMB2,PSMD14,PSMA1,PSMB3
Reactome	HSA-9675108	Nervous system development	35	572	0.35	0.00022	9606.ENSP00000215071,9606.ENSP00000222399,9606.ENSP00000223321,9606.ENSP00000256078,9606.ENSP00000258341,9606.ENSP00000259457,9606.ENSP00000261479,9606.ENSP00000262193,9606.ENSP00000263270,9606.ENSP00000264042,9606.ENSP00000264639,9606.ENSP00000270586,9606.ENSP00000271308,9606.ENSP00000272233,9606.ENSP00000287936,9606.ENSP00000293379,9606.ENSP00000324806,9606.ENSP00000327694,9606.ENSP00000355180,…	PSMD8,LAMB1,PSMA2,KRAS,LAMC1,PSMB7,PSMA6,PSMB1,AP2S1,FARP2,PSMD3,PSMB6,PSMA5,RHOB,HMGCR,ITGA5,GSK3B,AP2A2,COL6A1,PLXNA2,PSMA7,PSMB2,DLG3,EPHB2,PRNP,VLDLR,MBP,PSMD14,HRAS,PSMA1,HDAC2,SPTBN2,DAG1,AP2B1,PSMB3
Reactome	HSA-167161	HIV Transcription Initiation	9	47	0.85	0.00023	9606.ENSP00000256443,9606.ENSP00000256897,9606.ENSP00000259895,9606.ENSP00000261245,9606.ENSP00000265963,9606.ENSP00000272645,9606.ENSP00000285398,9606.ENSP00000375809,9606.ENSP00000415536	CDK7,CCNH,GTF2H4,MNAT1,GTF2H1,POLR2D,ERCC3,ERCC2,POLR2H
Reactome	HSA-167162	RNA Polymerase II HIV Promoter Escape	9	47	0.85	0.00023	9606.ENSP00000256443,9606.ENSP00000256897,9606.ENSP00000259895,9606.ENSP00000261245,9606.ENSP00000265963,9606.ENSP00000272645,9606.ENSP00000285398,9606.ENSP00000375809,9606.ENSP00000415536	CDK7,CCNH,GTF2H4,MNAT1,GTF2H1,POLR2D,ERCC3,ERCC2,POLR2H
Reactome	HSA-73776	RNA Polymerase II Promoter Escape	9	47	0.85	0.00023	9606.ENSP00000256443,9606.ENSP00000256897,9606.ENSP00000259895,9606.ENSP00000261245,9606.ENSP00000265963,9606.ENSP00000272645,9606.ENSP00000285398,9606.ENSP00000375809,9606.ENSP00000415536	CDK7,CCNH,GTF2H4,MNAT1,GTF2H1,POLR2D,ERCC3,ERCC2,POLR2H
Reactome	HSA-73779	RNA Polymerase II Transcription Pre-Initiation And Promoter Opening	9	47	0.85	0.00023	9606.ENSP00000256443,9606.ENSP00000256897,9606.ENSP00000259895,9606.ENSP00000261245,9606.ENSP00000265963,9606.ENSP00000272645,9606.ENSP00000285398,9606.ENSP00000375809,9606.ENSP00000415536	CDK7,CCNH,GTF2H4,MNAT1,GTF2H1,POLR2D,ERCC3,ERCC2,POLR2H
Reactome	HSA-75953	RNA Polymerase II Transcription Initiation	9	47	0.85	0.00023	9606.ENSP00000256443,9606.ENSP00000256897,9606.ENSP00000259895,9606.ENSP00000261245,9606.ENSP00000265963,9606.ENSP00000272645,9606.ENSP00000285398,9606.ENSP00000375809,9606.ENSP00000415536	CDK7,CCNH,GTF2H4,MNAT1,GTF2H1,POLR2D,ERCC3,ERCC2,POLR2H
Reactome	HSA-9609507	Protein localization	16	160	0.57	0.00027	9606.ENSP00000216117,9606.ENSP00000217901,9606.ENSP00000257245,9606.ENSP00000265333,9606.ENSP00000270538,9606.ENSP00000314214,9606.ENSP00000315693,9606.ENSP00000326219,9606.ENSP00000342056,9606.ENSP00000345774,9606.ENSP00000351214,9606.ENSP00000356256,9606.ENSP00000366482,9606.ENSP00000368752,9606.ENSP00000413575,9606.ENSP00000464522	HMOX1,IDH3G,TIMM10,VDAC1,TIMM44,VAMP2,PAM16,DHRS4,CS,ALDH3A2,TOMM7,TIMM17A,FXN,PRNP,CROT,TIMM23
Reactome	HSA-163200	Respiratory electron transport, ATP synthesis by chemiosmotic coupling, and heat production by uncoupling proteins.	14	125	0.62	0.00028	9606.ENSP00000258975,9606.ENSP00000296597,9606.ENSP00000306003,9606.ENSP00000307786,9606.ENSP00000312618,9606.ENSP00000346173,9606.ENSP00000351737,9606.ENSP00000354813,9606.ENSP00000369176,9606.ENSP00000389649,9606.ENSP00000418803,9606.ENSP00000418842,9606.ENSP00000425261,9606.ENSP00000452762	TACO1,NDUFAF2,ATP5I,CYCS,ACAD9,ETFB,TMEM126B,MT-ND5,NDUFB6,ATP5J,TIMMDC1,NDUFA6,COX18,ETFA
Reactome	HSA-1268020	Mitochondrial protein import	10	64	0.76	0.00034	9606.ENSP00000217901,9606.ENSP00000257245,9606.ENSP00000265333,9606.ENSP00000270538,9606.ENSP00000315693,9606.ENSP00000342056,9606.ENSP00000351214,9606.ENSP00000356256,9606.ENSP00000366482,9606.ENSP00000464522	IDH3G,TIMM10,VDAC1,TIMM44,PAM16,CS,TOMM7,TIMM17A,FXN,TIMM23
Reactome	HSA-157118	Signaling by NOTCH	18	202	0.52	0.00034	9606.ENSP00000215071,9606.ENSP00000223321,9606.ENSP00000259457,9606.ENSP00000261479,9606.ENSP00000262193,9606.ENSP00000264639,9606.ENSP00000270586,9606.ENSP00000271308,9606.ENSP00000295797,9606.ENSP00000359910,9606.ENSP00000362334,9606.ENSP00000369055,9606.ENSP00000384018,9606.ENSP00000386541,9606.ENSP00000414359,9606.ENSP00000430432,9606.ENSP00000436047,9606.ENSP00000483688	PSMD8,PSMA2,PSMB7,PSMA6,PSMB1,PSMD3,PSMB6,PSMA5,PRKCI,PSMA7,PSMB2,B4GALT1,NCOR2,PSMD14,PSMA1,HDAC2,ST3GAL4,PSMB3
Reactome	HSA-8878171	Transcriptional regulation by RUNX1	18	204	0.51	0.00038	9606.ENSP00000215071,9606.ENSP00000223321,9606.ENSP00000256443,9606.ENSP00000256897,9606.ENSP00000257118,9606.ENSP00000259457,9606.ENSP00000261245,9606.ENSP00000261479,9606.ENSP00000262193,9606.ENSP00000264639,9606.ENSP00000270586,9606.ENSP00000271308,9606.ENSP00000351446,9606.ENSP00000359910,9606.ENSP00000362334,9606.ENSP00000386541,9606.ENSP00000414359,9606.ENSP00000483688	PSMD8,PSMA2,CDK7,CCNH,PHC2,PSMB7,MNAT1,PSMA6,PSMB1,PSMD3,PSMB6,PSMA5,WDR5,PSMA7,PSMB2,PSMD14,PSMA1,PSMB3
Reactome	HSA-195721	Signaling by WNT	22	296	0.44	0.00058	9606.ENSP00000215071,9606.ENSP00000223321,9606.ENSP00000249071,9606.ENSP00000256078,9606.ENSP00000259457,9606.ENSP00000261479,9606.ENSP00000262193,9606.ENSP00000263270,9606.ENSP00000264639,9606.ENSP00000270586,9606.ENSP00000271308,9606.ENSP00000290921,9606.ENSP00000299601,9606.ENSP00000324806,9606.ENSP00000327694,9606.ENSP00000359910,9606.ENSP00000360120,9606.ENSP00000362334,9606.ENSP00000386541,…	PSMD8,PSMA2,RAC2,KRAS,PSMB7,PSMA6,PSMB1,AP2S1,PSMD3,PSMB6,PSMA5,CTBP1,LEO1,GSK3B,AP2A2,PSMA7,ROR1,PSMB2,PSMD14,PSMA1,AP2B1,PSMB3
Reactome	HSA-3700989	Transcriptional Regulation by TP53	25	363	0.41	0.00058	9606.ENSP00000231790,9606.ENSP00000256443,9606.ENSP00000256897,9606.ENSP00000258975,9606.ENSP00000259895,9606.ENSP00000261245,9606.ENSP00000262187,9606.ENSP00000265963,9606.ENSP00000272645,9606.ENSP00000285398,9606.ENSP00000287878,9606.ENSP00000307786,9606.ENSP00000317379,9606.ENSP00000317473,9606.ENSP00000318822,9606.ENSP00000350386,9606.ENSP00000362361,9606.ENSP00000369716,9606.ENSP00000375809,…	MLH1,CDK7,CCNH,TACO1,GTF2H4,MNAT1,RHEB,GTF2H1,POLR2D,ERCC3,PRKAG2,CYCS,GLS,RABGGTB,BID,CHM,CDK9,CHD3,ERCC2,STEAP3,PERP,POLR2H,COX18,HDAC2,AIFM2
Reactome	HSA-5673001	RAF/MAP kinase cascade	21	274	0.45	0.00058	9606.ENSP00000215071,9606.ENSP00000223321,9606.ENSP00000256078,9606.ENSP00000259457,9606.ENSP00000261479,9606.ENSP00000262193,9606.ENSP00000264639,9606.ENSP00000270586,9606.ENSP00000271308,9606.ENSP00000294312,9606.ENSP00000295400,9606.ENSP00000359910,9606.ENSP00000362334,9606.ENSP00000363480,9606.ENSP00000366240,9606.ENSP00000386541,9606.ENSP00000407586,9606.ENSP00000414359,9606.ENSP00000432568,…	PSMD8,PSMA2,KRAS,PSMB7,PSMA6,PSMB1,PSMD3,PSMB6,PSMA5,FGF19,TGFA,PSMA7,PSMB2,DLG3,ABHD17B,PSMD14,HRAS,PSMA1,SPTBN2,PHB,PSMB3
Reactome	HSA-674695	RNA Polymerase II Pre-transcription Events	11	84	0.68	0.00058	9606.ENSP00000256443,9606.ENSP00000256897,9606.ENSP00000259895,9606.ENSP00000261245,9606.ENSP00000265963,9606.ENSP00000272645,9606.ENSP00000285398,9606.ENSP00000299601,9606.ENSP00000362361,9606.ENSP00000375809,9606.ENSP00000415536	CDK7,CCNH,GTF2H4,MNAT1,GTF2H1,POLR2D,ERCC3,LEO1,CDK9,ERCC2,POLR2H
Reactome	HSA-109581	Apoptosis	16	173	0.53	0.0006	9606.ENSP00000215071,9606.ENSP00000223321,9606.ENSP00000244573,9606.ENSP00000259457,9606.ENSP00000261479,9606.ENSP00000262193,9606.ENSP00000264639,9606.ENSP00000270586,9606.ENSP00000271308,9606.ENSP00000307786,9606.ENSP00000318822,9606.ENSP00000359910,9606.ENSP00000362334,9606.ENSP00000386541,9606.ENSP00000414359,9606.ENSP00000483688	PSMD8,PSMA2,HIST1H1A,PSMB7,PSMA6,PSMB1,PSMD3,PSMB6,PSMA5,CYCS,BID,PSMA7,PSMB2,PSMD14,PSMA1,PSMB3
Reactome	HSA-5696395	Formation of Incision Complex in GG-NER	8	42	0.85	0.00061	9606.ENSP00000256443,9606.ENSP00000256897,9606.ENSP00000259895,9606.ENSP00000261245,9606.ENSP00000265963,9606.ENSP00000285398,9606.ENSP00000375809,9606.ENSP00000467024	CDK7,CCNH,GTF2H4,MNAT1,GTF2H1,ERCC3,ERCC2,RAD23A
Reactome	HSA-611105	Respiratory electron transport	12	101	0.64	0.00061	9606.ENSP00000258975,9606.ENSP00000296597,9606.ENSP00000307786,9606.ENSP00000312618,9606.ENSP00000346173,9606.ENSP00000351737,9606.ENSP00000354813,9606.ENSP00000369176,9606.ENSP00000418803,9606.ENSP00000418842,9606.ENSP00000425261,9606.ENSP00000452762	TACO1,NDUFAF2,CYCS,ACAD9,ETFB,TMEM126B,MT-ND5,NDUFB6,TIMMDC1,NDUFA6,COX18,ETFA
Reactome	HSA-69275	G2/M Transition	17	193	0.51	0.00061	9606.ENSP00000215071,9606.ENSP00000223321,9606.ENSP00000256443,9606.ENSP00000256897,9606.ENSP00000259457,9606.ENSP00000261245,9606.ENSP00000261479,9606.ENSP00000262193,9606.ENSP00000264639,9606.ENSP00000270586,9606.ENSP00000271308,9606.ENSP00000300093,9606.ENSP00000359910,9606.ENSP00000362334,9606.ENSP00000386541,9606.ENSP00000414359,9606.ENSP00000483688	PSMD8,PSMA2,CDK7,CCNH,PSMB7,MNAT1,PSMA6,PSMB1,PSMD3,PSMB6,PSMA5,PLK1,PSMA7,PSMB2,PSMD14,PSMA1,PSMB3
Reactome	HSA-5663205	Infectious disease	43	826	0.28	0.00081	9606.ENSP00000215071,9606.ENSP00000223321,9606.ENSP00000256443,9606.ENSP00000256897,9606.ENSP00000259457,9606.ENSP00000259895,9606.ENSP00000261245,9606.ENSP00000261479,9606.ENSP00000261667,9606.ENSP00000262193,9606.ENSP00000263270,9606.ENSP00000264639,9606.ENSP00000265963,9606.ENSP00000270586,9606.ENSP00000271308,9606.ENSP00000272645,9606.ENSP00000285398,9606.ENSP00000314214,9606.ENSP00000324806,…	PSMD8,PSMA2,CDK7,CCNH,PSMB7,GTF2H4,MNAT1,PSMA6,KPNA3,PSMB1,AP2S1,PSMD3,GTF2H1,PSMB6,PSMA5,POLR2D,ERCC3,VAMP2,GSK3B,AP2A2,MTA1,MYO1C,AHCYL1,PSMA7,PSMB2,CDK9,ISG15,CHD3,ERCC2,POM121,NEDD4L,NCOR2,MGAT5,PSMD14,AP1M1,PSMA1,POLR2H,HDAC2,ST3GAL4,PRKCSH,DNAJC3,AP2B1,PSMB3
Reactome	HSA-8876198	RAB GEFs exchange GTP for GDP on RABs	11	88	0.66	0.00081	9606.ENSP00000243662,9606.ENSP00000283351,9606.ENSP00000301021,9606.ENSP00000331748,9606.ENSP00000350386,9606.ENSP00000351832,9606.ENSP00000356465,9606.ENSP00000387286,9606.ENSP00000411418,9606.ENSP00000461945,9606.ENSP00000470262	RAB38,TRAPPC8,TRAPPC2L,RAB12,CHM,RAB3GAP2,RAB32,RAB1A,RAB3GAP1,RAB31,TRAPPC5
Reactome	HSA-427413	NoRC negatively regulates rRNA expression	10	74	0.7	0.00094	9606.ENSP00000256443,9606.ENSP00000256897,9606.ENSP00000259895,9606.ENSP00000261245,9606.ENSP00000265963,9606.ENSP00000285398,9606.ENSP00000375809,9606.ENSP00000415536,9606.ENSP00000430432,9606.ENSP00000462116	CDK7,CCNH,GTF2H4,MNAT1,GTF2H1,ERCC3,ERCC2,POLR2H,HDAC2,SAP30BP
Reactome	HSA-73772	RNA Polymerase I Promoter Escape	9	59	0.75	0.00094	9606.ENSP00000256443,9606.ENSP00000256897,9606.ENSP00000259895,9606.ENSP00000261245,9606.ENSP00000265963,9606.ENSP00000285398,9606.ENSP00000336687,9606.ENSP00000375809,9606.ENSP00000415536	CDK7,CCNH,GTF2H4,MNAT1,GTF2H1,ERCC3,CBX3,ERCC2,POLR2H
Reactome	HSA-422475	Axon guidance	32	547	0.33	0.00095	9606.ENSP00000215071,9606.ENSP00000222399,9606.ENSP00000223321,9606.ENSP00000256078,9606.ENSP00000258341,9606.ENSP00000259457,9606.ENSP00000261479,9606.ENSP00000262193,9606.ENSP00000263270,9606.ENSP00000264042,9606.ENSP00000264639,9606.ENSP00000270586,9606.ENSP00000271308,9606.ENSP00000272233,9606.ENSP00000293379,9606.ENSP00000324806,9606.ENSP00000327694,9606.ENSP00000355180,9606.ENSP00000356000,…	PSMD8,LAMB1,PSMA2,KRAS,LAMC1,PSMB7,PSMA6,PSMB1,AP2S1,FARP2,PSMD3,PSMB6,PSMA5,RHOB,ITGA5,GSK3B,AP2A2,COL6A1,PLXNA2,PSMA7,PSMB2,DLG3,EPHB2,PRNP,VLDLR,PSMD14,HRAS,PSMA1,SPTBN2,DAG1,AP2B1,PSMB3
Reactome	HSA-1362409	Mitochondrial iron-sulfur cluster biogenesis	5	13	1.15	0.001	9606.ENSP00000359526,9606.ENSP00000363205,9606.ENSP00000365159,9606.ENSP00000366482,9606.ENSP00000420026	SLC25A28,NFS1,ISCA1,FXN,LYRM4
Reactome	HSA-381119	Unfolded Protein Response (UPR)	11	92	0.64	0.0011	9606.ENSP00000262947,9606.ENSP00000299427,9606.ENSP00000305422,9606.ENSP00000323313,9606.ENSP00000328023,9606.ENSP00000359132,9606.ENSP00000368798,9606.ENSP00000386918,9606.ENSP00000396620,9606.ENSP00000401445,9606.ENSP00000473631	C19orf10,TPP1,CEBPB,PDIA5,SRPR,EXTL2,MBTPS2,KDELR3,NFYC,ERN1,DNAJC3
Reactome	HSA-168256	Immune System	81	1956	0.18	0.0014	9606.ENSP00000002165,9606.ENSP00000160827,9606.ENSP00000215071,9606.ENSP00000216117,9606.ENSP00000218388,9606.ENSP00000220166,9606.ENSP00000223321,9606.ENSP00000227266,9606.ENSP00000228347,9606.ENSP00000233242,9606.ENSP00000236671,9606.ENSP00000249071,9606.ENSP00000252593,9606.ENSP00000252999,9606.ENSP00000256078,9606.ENSP00000258145,9606.ENSP00000259457,9606.ENSP00000261479,9606.ENSP00000261667,…	FUCA2,KIF22,PSMD8,HMOX1,TIMP1,CTSH,PSMA2,CTSC,POLR3B,APOB,CTSD,RAC2,BST2,LAMA5,KRAS,GNS,PSMB7,PSMA6,KPNA3,PSMB1,TIMP2,CAPZA1,AP2S1,PSMD3,GALNS,PSMB6,PSMA5,C1orf35,FTH1,SEC61A2,PDIA3,JUNB,PRKCE,CD46,VAMP2,RAP2B,AP2A2,RHOG,SLPI,VAT1,GM2A,MYO1C,ULBP3,IFI16,AHCYL1,PSMA7,AGPAT2,IL13RA2,PPIE,PSMB2,FTL,POLR3F,CKAP4,PRDX4,ISG15,B4GALT1,CD99,PRCP,NIT2,PSAP,POM121,MGST1,NEDD4L,PSMD14,PLD3,AP1M1,VPRBP,CD44,…
Reactome	HSA-381070	IRE1alpha activates chaperones	8	50	0.77	0.0017	9606.ENSP00000262947,9606.ENSP00000299427,9606.ENSP00000323313,9606.ENSP00000328023,9606.ENSP00000359132,9606.ENSP00000386918,9606.ENSP00000401445,9606.ENSP00000473631	C19orf10,TPP1,PDIA5,SRPR,EXTL2,KDELR3,ERN1,DNAJC3
Reactome	HSA-73856	RNA Polymerase II Transcription Termination	9	65	0.71	0.0017	9606.ENSP00000215829,9606.ENSP00000217109,9606.ENSP00000244020,9606.ENSP00000266735,9606.ENSP00000307863,9606.ENSP00000315791,9606.ENSP00000359988,9606.ENSP00000362900,9606.ENSP00000400591	SNRPD3,CSTF1,SRSF6,SNRPF,U2AF2,CSTF3,SRSF11,SRSF4,SNRPE
Reactome	HSA-5696399	Global Genome Nucleotide Excision Repair (GG-NER)	10	83	0.65	0.0021	9606.ENSP00000256443,9606.ENSP00000256897,9606.ENSP00000259895,9606.ENSP00000261245,9606.ENSP00000265963,9606.ENSP00000285398,9606.ENSP00000322570,9606.ENSP00000362710,9606.ENSP00000375809,9606.ENSP00000467024	CDK7,CCNH,GTF2H4,MNAT1,GTF2H1,ERCC3,POLE,COPS7B,ERCC2,RAD23A
Reactome	HSA-201681	TCF dependent signaling in response to WNT	16	199	0.47	0.0024	9606.ENSP00000215071,9606.ENSP00000223321,9606.ENSP00000259457,9606.ENSP00000261479,9606.ENSP00000262193,9606.ENSP00000264639,9606.ENSP00000270586,9606.ENSP00000271308,9606.ENSP00000290921,9606.ENSP00000299601,9606.ENSP00000324806,9606.ENSP00000359910,9606.ENSP00000362334,9606.ENSP00000386541,9606.ENSP00000414359,9606.ENSP00000483688	PSMD8,PSMA2,PSMB7,PSMA6,PSMB1,PSMD3,PSMB6,PSMA5,CTBP1,LEO1,GSK3B,PSMA7,PSMB2,PSMD14,PSMA1,PSMB3
Reactome	HSA-9007101	Rab regulation of trafficking	12	120	0.57	0.0024	9606.ENSP00000243662,9606.ENSP00000283351,9606.ENSP00000301021,9606.ENSP00000331748,9606.ENSP00000350386,9606.ENSP00000351832,9606.ENSP00000355651,9606.ENSP00000356465,9606.ENSP00000387286,9606.ENSP00000411418,9606.ENSP00000461945,9606.ENSP00000470262	RAB38,TRAPPC8,TRAPPC2L,RAB12,CHM,RAB3GAP2,RAB4A,RAB32,RAB1A,RAB3GAP1,RAB31,TRAPPC5
Reactome	HSA-9619665	EGR2 and SOX10-mediated initiation of Schwann cell myelination	6	28	0.9	0.0028	9606.ENSP00000222399,9606.ENSP00000258341,9606.ENSP00000287936,9606.ENSP00000380958,9606.ENSP00000430432,9606.ENSP00000442600	LAMB1,LAMC1,HMGCR,MBP,HDAC2,DAG1
Reactome	HSA-71406	Pyruvate metabolism and Citric Acid (TCA) cycle	8	55	0.73	0.0029	9606.ENSP00000217901,9606.ENSP00000265333,9606.ENSP00000321070,9606.ENSP00000342056,9606.ENSP00000358719,9606.ENSP00000370223,9606.ENSP00000419692,9606.ENSP00000441065	IDH3G,VDAC1,ME2,CS,ME1,IDH3B,RXRA,SLC16A1
Reactome	HSA-212436	Generic Transcription Pathway	54	1197	0.22	0.003	9606.ENSP00000215071,9606.ENSP00000223321,9606.ENSP00000231790,9606.ENSP00000256078,9606.ENSP00000256443,9606.ENSP00000256897,9606.ENSP00000257118,9606.ENSP00000258975,9606.ENSP00000259457,9606.ENSP00000259895,9606.ENSP00000261245,9606.ENSP00000261479,9606.ENSP00000262187,9606.ENSP00000262193,9606.ENSP00000264639,9606.ENSP00000265963,9606.ENSP00000270586,9606.ENSP00000271308,9606.ENSP00000272645,…	PSMD8,PSMA2,MLH1,KRAS,CDK7,CCNH,PHC2,TACO1,PSMB7,GTF2H4,MNAT1,PSMA6,RHEB,PSMB1,PSMD3,GTF2H1,PSMB6,PSMA5,POLR2D,ERCC3,PRKAG2,ITGA5,TGFA,JUNB,CEBPB,CYCS,GLS,RABGGTB,BID,ZKSCAN1,GSK3B,CBX3,CHM,WDR5,PSMA7,PSMB2,CDK9,CHD3,NOP2,ERCC2,STEAP3,NEDD4L,NCOR2,PSMD14,NFYC,PERP,PSMA1,POLR2H,RXRA,COX18,HDAC2,AIFM2,NR2C2,PSMB3
Reactome	HSA-8856825	Cargo recognition for clathrin-mediated endocytosis	11	105	0.59	0.003	9606.ENSP00000233242,9606.ENSP00000263270,9606.ENSP00000263816,9606.ENSP00000295400,9606.ENSP00000314214,9606.ENSP00000327694,9606.ENSP00000353224,9606.ENSP00000362710,9606.ENSP00000377015,9606.ENSP00000406209,9606.ENSP00000482835	APOB,AP2S1,LRP2,TGFA,VAMP2,AP2A2,TFRC,COPS7B,PICALM,EPN1,AP2B1
Reactome	HSA-2467813	Separation of Sister Chromatids	15	184	0.48	0.0032	9606.ENSP00000215071,9606.ENSP00000223321,9606.ENSP00000259457,9606.ENSP00000261479,9606.ENSP00000262193,9606.ENSP00000264639,9606.ENSP00000270586,9606.ENSP00000271308,9606.ENSP00000300093,9606.ENSP00000357858,9606.ENSP00000359910,9606.ENSP00000362334,9606.ENSP00000386541,9606.ENSP00000414359,9606.ENSP00000483688	PSMD8,PSMA2,PSMB7,PSMA6,PSMB1,PSMD3,PSMB6,PSMA5,PLK1,BUB3,PSMA7,PSMB2,PSMD14,PSMA1,PSMB3
Reactome	HSA-199992	trans-Golgi Network Vesicle Budding	9	72	0.66	0.0033	9606.ENSP00000222219,9606.ENSP00000258145,9606.ENSP00000273550,9606.ENSP00000312442,9606.ENSP00000314214,9606.ENSP00000353224,9606.ENSP00000366525,9606.ENSP00000377015,9606.ENSP00000388996	DNASE2,GNS,FTH1,AP1G2,VAMP2,TFRC,FTL,PICALM,AP1M1
Reactome	HSA-9010553	Regulation of expression of SLITs and ROBOs	14	167	0.49	0.0038	9606.ENSP00000215071,9606.ENSP00000223321,9606.ENSP00000259457,9606.ENSP00000261479,9606.ENSP00000262193,9606.ENSP00000264639,9606.ENSP00000270586,9606.ENSP00000271308,9606.ENSP00000359910,9606.ENSP00000362334,9606.ENSP00000386541,9606.ENSP00000414359,9606.ENSP00000442600,9606.ENSP00000483688	PSMD8,PSMA2,PSMB7,PSMA6,PSMB1,PSMD3,PSMB6,PSMA5,PSMA7,PSMB2,PSMD14,PSMA1,DAG1,PSMB3
Reactome	HSA-8964038	LDL clearance	5	19	0.99	0.0041	9606.ENSP00000233242,9606.ENSP00000263270,9606.ENSP00000327694,9606.ENSP00000337354,9606.ENSP00000482835	APOB,AP2S1,AP2A2,LIPA,AP2B1
Reactome	HSA-69481	G2/M Checkpoints	13	149	0.51	0.0043	9606.ENSP00000215071,9606.ENSP00000223321,9606.ENSP00000259457,9606.ENSP00000261479,9606.ENSP00000262193,9606.ENSP00000264639,9606.ENSP00000270586,9606.ENSP00000271308,9606.ENSP00000359910,9606.ENSP00000362334,9606.ENSP00000386541,9606.ENSP00000414359,9606.ENSP00000483688	PSMD8,PSMA2,PSMB7,PSMA6,PSMB1,PSMD3,PSMB6,PSMA5,PSMA7,PSMB2,PSMD14,PSMA1,PSMB3
Reactome	HSA-1638074	Keratan sulfate/keratin metabolism	6	33	0.83	0.0059	9606.ENSP00000258145,9606.ENSP00000266718,9606.ENSP00000268097,9606.ENSP00000268695,9606.ENSP00000369055,9606.ENSP00000436047	GNS,LUM,HEXA,GALNS,B4GALT1,ST3GAL4
Reactome	HSA-8964043	Plasma lipoprotein clearance	6	33	0.83	0.0059	9606.ENSP00000233242,9606.ENSP00000263270,9606.ENSP00000327694,9606.ENSP00000337354,9606.ENSP00000371532,9606.ENSP00000482835	APOB,AP2S1,AP2A2,LIPA,VLDLR,AP2B1
Reactome	HSA-381038	XBP1(S) activates chaperone genes	7	48	0.73	0.0066	9606.ENSP00000262947,9606.ENSP00000299427,9606.ENSP00000323313,9606.ENSP00000328023,9606.ENSP00000359132,9606.ENSP00000386918,9606.ENSP00000473631	C19orf10,TPP1,PDIA5,SRPR,EXTL2,KDELR3,DNAJC3
Reactome	HSA-75944	Transcription from mitochondrial promoters	3	4	1.44	0.0067	9606.ENSP00000248643,9606.ENSP00000355471,9606.ENSP00000465759	MTERF1,TFB2M,POLRMT
Reactome	HSA-8873719	RAB geranylgeranylation	8	64	0.66	0.0068	9606.ENSP00000243662,9606.ENSP00000317473,9606.ENSP00000331748,9606.ENSP00000350386,9606.ENSP00000355651,9606.ENSP00000356465,9606.ENSP00000387286,9606.ENSP00000461945	RAB38,RABGGTB,RAB12,CHM,RAB4A,RAB32,RAB1A,RAB31
Reactome	HSA-162599	Late Phase of HIV Life Cycle	12	139	0.5	0.0076	9606.ENSP00000256443,9606.ENSP00000256897,9606.ENSP00000259895,9606.ENSP00000261245,9606.ENSP00000265963,9606.ENSP00000272645,9606.ENSP00000285398,9606.ENSP00000362361,9606.ENSP00000375809,9606.ENSP00000378687,9606.ENSP00000383199,9606.ENSP00000415536	CDK7,CCNH,GTF2H4,MNAT1,GTF2H1,POLR2D,ERCC3,CDK9,ERCC2,POM121,NEDD4L,POLR2H
Reactome	HSA-8866427	VLDLR internalisation and degradation	4	12	1.09	0.0076	9606.ENSP00000263270,9606.ENSP00000327694,9606.ENSP00000371532,9606.ENSP00000482835	AP2S1,AP2A2,VLDLR,AP2B1
Reactome	HSA-948021	Transport to the Golgi and subsequent modification	14	182	0.45	0.0081	9606.ENSP00000223369,9606.ENSP00000227266,9606.ENSP00000263168,9606.ENSP00000295400,9606.ENSP00000297135,9606.ENSP00000301021,9606.ENSP00000369055,9606.ENSP00000372210,9606.ENSP00000386377,9606.ENSP00000386918,9606.ENSP00000387286,9606.ENSP00000432568,9606.ENSP00000436047,9606.ENSP00000470262	YKT6,CTSC,CAPZA1,TGFA,COG5,TRAPPC2L,B4GALT1,BET1L,MGAT5,KDELR3,RAB1A,SPTBN2,ST3GAL4,TRAPPC5
Reactome	HSA-8949215	Mitochondrial calcium ion transport	5	23	0.9	0.0082	9606.ENSP00000265333,9606.ENSP00000361635,9606.ENSP00000378145,9606.ENSP00000441875,9606.ENSP00000479488	VDAC1,VDAC2,CCDC109B,PHB2,PHB
Reactome	HSA-68882	Mitotic Anaphase	16	227	0.42	0.0084	9606.ENSP00000215071,9606.ENSP00000223321,9606.ENSP00000259457,9606.ENSP00000261479,9606.ENSP00000262193,9606.ENSP00000264639,9606.ENSP00000270586,9606.ENSP00000271308,9606.ENSP00000300093,9606.ENSP00000357858,9606.ENSP00000359910,9606.ENSP00000362334,9606.ENSP00000378687,9606.ENSP00000386541,9606.ENSP00000414359,9606.ENSP00000483688	PSMD8,PSMA2,PSMB7,PSMA6,PSMB1,PSMD3,PSMB6,PSMA5,PLK1,BUB3,PSMA7,PSMB2,POM121,PSMD14,PSMA1,PSMB3
Reactome	HSA-2022857	Keratan sulfate degradation	4	13	1.06	0.0094	9606.ENSP00000258145,9606.ENSP00000266718,9606.ENSP00000268097,9606.ENSP00000268695	GNS,LUM,HEXA,GALNS
Reactome	HSA-5140745	WNT5A-dependent internalization of FZD2, FZD5 and ROR2	4	13	1.06	0.0094	9606.ENSP00000263270,9606.ENSP00000327694,9606.ENSP00000360120,9606.ENSP00000482835	AP2S1,AP2A2,ROR1,AP2B1
Reactome	HSA-8957275	Post-translational protein phosphorylation	10	107	0.54	0.0115	9606.ENSP00000002165,9606.ENSP00000054950,9606.ENSP00000218388,9606.ENSP00000222399,9606.ENSP00000233242,9606.ENSP00000258341,9606.ENSP00000367265,9606.ENSP00000372313,9606.ENSP00000466134,9606.ENSP00000473631	FUCA2,RCN1,TIMP1,LAMB1,APOB,LAMC1,CKAP4,MSLN,PRKCSH,DNAJC3
Reactome	HSA-6799198	Complex I biogenesis	7	55	0.67	0.0128	9606.ENSP00000296597,9606.ENSP00000312618,9606.ENSP00000351737,9606.ENSP00000354813,9606.ENSP00000369176,9606.ENSP00000418803,9606.ENSP00000418842	NDUFAF2,ACAD9,TMEM126B,MT-ND5,NDUFB6,TIMMDC1,NDUFA6
Reactome	HSA-71291	Metabolism of amino acids and derivatives	21	365	0.33	0.0159	9606.ENSP00000168216,9606.ENSP00000215071,9606.ENSP00000223321,9606.ENSP00000259457,9606.ENSP00000261479,9606.ENSP00000262193,9606.ENSP00000264639,9606.ENSP00000265838,9606.ENSP00000270586,9606.ENSP00000271308,9606.ENSP00000317379,9606.ENSP00000319788,9606.ENSP00000333666,9606.ENSP00000342502,9606.ENSP00000357838,9606.ENSP00000359910,9606.ENSP00000362334,9606.ENSP00000367123,9606.ENSP00000386541,…	HSD17B10,PSMD8,PSMA2,PSMB7,PSMA6,PSMB1,PSMD3,ACAT1,PSMB6,PSMA5,GLS,NQO1,ADI1,PYCR2,OAT,PSMA7,PSMB2,SLC3A2,PSMD14,PSMA1,PSMB3
Reactome	HSA-5633008	TP53 Regulates Transcription of Cell Death Genes	6	42	0.72	0.0165	9606.ENSP00000317473,9606.ENSP00000318822,9606.ENSP00000350386,9606.ENSP00000376822,9606.ENSP00000397157,9606.ENSP00000478931	RABGGTB,BID,CHM,STEAP3,PERP,AIFM2
Reactome	HSA-75067	Processing of Capped Intronless Pre-mRNA	5	28	0.82	0.0169	9606.ENSP00000215829,9606.ENSP00000217109,9606.ENSP00000266735,9606.ENSP00000315791,9606.ENSP00000400591	SNRPD3,CSTF1,SNRPF,CSTF3,SNRPE
Reactome	HSA-182218	Nef Mediated CD8 Down-regulation	3	7	1.2	0.0199	9606.ENSP00000263270,9606.ENSP00000327694,9606.ENSP00000482835	AP2S1,AP2A2,AP2B1
Reactome	HSA-202733	Cell surface interactions at the vascular wall	11	138	0.47	0.0211	9606.ENSP00000216968,9606.ENSP00000233242,9606.ENSP00000256078,9606.ENSP00000280612,9606.ENSP00000293379,9606.ENSP00000367123,9606.ENSP00000370588,9606.ENSP00000380666,9606.ENSP00000398632,9606.ENSP00000407586,9606.ENSP00000441065	PROCR,APOB,KRAS,SLC7A11,ITGA5,SLC3A2,CD99,SLC7A7,CD44,HRAS,SLC16A1
Reactome	HSA-446203	Asparagine N-linked glycosylation	18	300	0.35	0.0214	9606.ENSP00000223369,9606.ENSP00000227266,9606.ENSP00000259253,9606.ENSP00000263168,9606.ENSP00000295400,9606.ENSP00000297135,9606.ENSP00000300289,9606.ENSP00000301021,9606.ENSP00000366549,9606.ENSP00000369055,9606.ENSP00000372210,9606.ENSP00000386377,9606.ENSP00000386918,9606.ENSP00000387286,9606.ENSP00000432568,9606.ENSP00000436047,9606.ENSP00000466134,9606.ENSP00000470262	YKT6,CTSC,UGGT1,CAPZA1,TGFA,COG5,PDIA3,TRAPPC2L,ST3GAL5,B4GALT1,BET1L,MGAT5,KDELR3,RAB1A,SPTBN2,ST3GAL4,PRKCSH,TRAPPC5
Reactome	HSA-8951664	Neddylation	15	229	0.38	0.0224	9606.ENSP00000215071,9606.ENSP00000223321,9606.ENSP00000259457,9606.ENSP00000261479,9606.ENSP00000262193,9606.ENSP00000264639,9606.ENSP00000270586,9606.ENSP00000271308,9606.ENSP00000351446,9606.ENSP00000359910,9606.ENSP00000362334,9606.ENSP00000362710,9606.ENSP00000386541,9606.ENSP00000414359,9606.ENSP00000483688	PSMD8,PSMA2,PSMB7,PSMA6,PSMB1,PSMD3,PSMB6,PSMA5,WDR5,PSMA7,PSMB2,COPS7B,PSMD14,PSMA1,PSMB3
Reactome	HSA-2132295	MHC class II antigen presentation	10	120	0.49	0.0242	9606.ENSP00000160827,9606.ENSP00000220166,9606.ENSP00000227266,9606.ENSP00000236671,9606.ENSP00000263168,9606.ENSP00000263270,9606.ENSP00000327694,9606.ENSP00000388996,9606.ENSP00000432568,9606.ENSP00000482835	KIF22,CTSH,CTSC,CTSD,CAPZA1,AP2S1,AP2A2,AP1M1,SPTBN2,AP2B1
Reactome	HSA-73894	DNA Repair	18	309	0.33	0.0285	9606.ENSP00000231790,9606.ENSP00000256443,9606.ENSP00000256897,9606.ENSP00000259895,9606.ENSP00000261245,9606.ENSP00000265081,9606.ENSP00000265963,9606.ENSP00000272645,9606.ENSP00000285398,9606.ENSP00000322570,9606.ENSP00000349124,9606.ENSP00000351137,9606.ENSP00000361918,9606.ENSP00000362710,9606.ENSP00000368699,9606.ENSP00000375809,9606.ENSP00000415536,9606.ENSP00000467024	MLH1,CDK7,CCNH,GTF2H4,MNAT1,MSH3,GTF2H1,POLR2D,ERCC3,POLE,PPP4R2,XAB2,PPIE,COPS7B,ISG15,ERCC2,POLR2H,RAD23A
Reactome	HSA-1280218	Adaptive Immune System	34	743	0.23	0.0288	9606.ENSP00000160827,9606.ENSP00000215071,9606.ENSP00000220166,9606.ENSP00000223321,9606.ENSP00000227266,9606.ENSP00000236671,9606.ENSP00000256078,9606.ENSP00000259457,9606.ENSP00000261479,9606.ENSP00000262193,9606.ENSP00000263168,9606.ENSP00000263270,9606.ENSP00000264639,9606.ENSP00000270586,9606.ENSP00000271308,9606.ENSP00000298428,9606.ENSP00000300289,9606.ENSP00000327694,9606.ENSP00000356308,…	KIF22,PSMD8,CTSH,PSMA2,CTSC,CTSD,KRAS,PSMB7,PSMA6,PSMB1,CAPZA1,AP2S1,PSMD3,PSMB6,PSMA5,SEC61A2,PDIA3,AP2A2,ULBP3,AHCYL1,PSMA7,PSMB2,CD99,NEDD4L,PSMD14,AP1M1,VPRBP,HRAS,TRIM32,PSMA1,NEDD4,SPTBN2,AP2B1,PSMB3
Reactome	HSA-381426	Regulation of Insulin-like Growth Factor (IGF) transport and uptake by Insulin-like Growth Factor Binding Proteins (IGFBPs)	10	124	0.47	0.0295	9606.ENSP00000002165,9606.ENSP00000054950,9606.ENSP00000218388,9606.ENSP00000222399,9606.ENSP00000233242,9606.ENSP00000258341,9606.ENSP00000367265,9606.ENSP00000372313,9606.ENSP00000466134,9606.ENSP00000473631	FUCA2,RCN1,TIMP1,LAMB1,APOB,LAMC1,CKAP4,MSLN,PRKCSH,DNAJC3
Reactome	HSA-352230	Amino acid transport across the plasma membrane	5	33	0.75	0.0305	9606.ENSP00000280612,9606.ENSP00000367123,9606.ENSP00000380666,9606.ENSP00000444408,9606.ENSP00000449756	SLC7A11,SLC3A2,SLC7A7,SLC1A5,SLC38A1
Reactome	HSA-167590	Nef Mediated CD4 Down-regulation	3	9	1.09	0.0333	9606.ENSP00000263270,9606.ENSP00000327694,9606.ENSP00000482835	AP2S1,AP2A2,AP2B1
Reactome	HSA-432720	Lysosome Vesicle Biogenesis	5	35	0.72	0.038	9606.ENSP00000222219,9606.ENSP00000258145,9606.ENSP00000312442,9606.ENSP00000314214,9606.ENSP00000388996	DNASE2,GNS,AP1G2,VAMP2,AP1M1
Reactome	HSA-5389840	Mitochondrial translation elongation	8	88	0.53	0.038	9606.ENSP00000258105,9606.ENSP00000315017,9606.ENSP00000333401,9606.ENSP00000333837,9606.ENSP00000354580,9606.ENSP00000356001,9606.ENSP00000380466,9606.ENSP00000419038	MRPL53,MRPL1,MRPL40,MRPL12,MRPL21,MRPL18,RPL23L,GFM1
Reactome	HSA-164938	Nef-mediates down modulation of cell surface receptors by recruiting them to clathrin adapters	4	21	0.85	0.0381	9606.ENSP00000263270,9606.ENSP00000327694,9606.ENSP00000388996,9606.ENSP00000482835	AP2S1,AP2A2,AP1M1,AP2B1
Reactome	HSA-9609523	Insertion of tail-anchored proteins into the endoplasmic reticulum membrane	4	21	0.85	0.0381	9606.ENSP00000216117,9606.ENSP00000314214,9606.ENSP00000345774,9606.ENSP00000368752	HMOX1,VAMP2,ALDH3A2,PRNP
Reactome	HSA-5660862	Defective SLC7A7 causes lysinuric protein intolerance (LPI)	2	2	1.57	0.039	9606.ENSP00000367123,9606.ENSP00000380666	SLC3A2,SLC7A7
Reactome	HSA-199977	ER to Golgi Anterograde Transport	11	152	0.43	0.0392	9606.ENSP00000223369,9606.ENSP00000227266,9606.ENSP00000263168,9606.ENSP00000295400,9606.ENSP00000297135,9606.ENSP00000301021,9606.ENSP00000372210,9606.ENSP00000386918,9606.ENSP00000387286,9606.ENSP00000432568,9606.ENSP00000470262	YKT6,CTSC,CAPZA1,TGFA,COG5,TRAPPC2L,BET1L,KDELR3,RAB1A,SPTBN2,TRAPPC5
Reactome	HSA-111367	SLBP independent Processing of Histone Pre-mRNAs	3	10	1.04	0.0412	9606.ENSP00000215829,9606.ENSP00000266735,9606.ENSP00000400591	SNRPD3,SNRPF,SNRPE
Reactome	HSA-174824	Plasma lipoprotein assembly, remodeling, and clearance	7	71	0.56	0.0429	9606.ENSP00000233242,9606.ENSP00000263270,9606.ENSP00000327694,9606.ENSP00000337354,9606.ENSP00000368798,9606.ENSP00000371532,9606.ENSP00000482835	APOB,AP2S1,AP2A2,LIPA,MBTPS2,VLDLR,AP2B1
Reactome	HSA-191859	snRNP Assembly	6	53	0.62	0.043	9606.ENSP00000215829,9606.ENSP00000266735,9606.ENSP00000300413,9606.ENSP00000342374,9606.ENSP00000378687,9606.ENSP00000400591	SNRPD3,SNRPF,SNRPD1,SNRPD2,POM121,SNRPE
Reactome	HSA-71403	Citric acid cycle (TCA cycle)	4	22	0.83	0.043	9606.ENSP00000217901,9606.ENSP00000321070,9606.ENSP00000342056,9606.ENSP00000370223	IDH3G,ME2,CS,IDH3B
Reactome	HSA-1592230	Mitochondrial biogenesis	8	93	0.5	0.0495	9606.ENSP00000248643,9606.ENSP00000287878,9606.ENSP00000306003,9606.ENSP00000307786,9606.ENSP00000355471,9606.ENSP00000389649,9606.ENSP00000419692,9606.ENSP00000465759	MTERF1,PRKAG2,ATP5I,CYCS,TFB2M,ATP5J,RXRA,POLRMT
Reactome	HSA-1655829	Regulation of cholesterol biosynthesis by SREBP (SREBF)	6	55	0.61	0.0497	9606.ENSP00000287936,9606.ENSP00000359380,9606.ENSP00000368798,9606.ENSP00000380837,9606.ENSP00000396620,9606.ENSP00000419692	HMGCR,SCD,MBTPS2,LSS,NFYC,RXRA
Reactome	HSA-77588	SLBP Dependent Processing of Replication-Dependent Histone Pre-mRNAs	3	11	1	0.0497	9606.ENSP00000215829,9606.ENSP00000266735,9606.ENSP00000400591	SNRPD3,SNRPF,SNRPE
Reactome	HSA-983168	Antigen processing: Ubiquitination & Proteasome degradation	17	304	0.31	0.0497	9606.ENSP00000215071,9606.ENSP00000223321,9606.ENSP00000259457,9606.ENSP00000261479,9606.ENSP00000262193,9606.ENSP00000264639,9606.ENSP00000270586,9606.ENSP00000271308,9606.ENSP00000359910,9606.ENSP00000362334,9606.ENSP00000383199,9606.ENSP00000386541,9606.ENSP00000393183,9606.ENSP00000408292,9606.ENSP00000414359,9606.ENSP00000424827,9606.ENSP00000483688	PSMD8,PSMA2,PSMB7,PSMA6,PSMB1,PSMD3,PSMB6,PSMA5,PSMA7,PSMB2,NEDD4L,PSMD14,VPRBP,TRIM32,PSMA1,NEDD4,PSMB3
WikiPathways	WP183	Proteasome degradation	13	60	0.9	3.55e-05	9606.ENSP00000215071,9606.ENSP00000223321,9606.ENSP00000259457,9606.ENSP00000261479,9606.ENSP00000262193,9606.ENSP00000264639,9606.ENSP00000270586,9606.ENSP00000271308,9606.ENSP00000359910,9606.ENSP00000362334,9606.ENSP00000414359,9606.ENSP00000424827,9606.ENSP00000483688	PSMD8,PSMA2,PSMB7,PSMA6,PSMB1,PSMD3,PSMB6,PSMA5,PSMA7,PSMB2,PSMA1,NEDD4,PSMB3
WikiPathways	WP405	Eukaryotic transcription initiation	10	42	0.94	0.0002	9606.ENSP00000228347,9606.ENSP00000256443,9606.ENSP00000256897,9606.ENSP00000259895,9606.ENSP00000261245,9606.ENSP00000265963,9606.ENSP00000285398,9606.ENSP00000375809,9606.ENSP00000415536,9606.ENSP00000422907	POLR3B,CDK7,CCNH,GTF2H4,MNAT1,GTF2H1,ERCC3,ERCC2,POLR2H,GTF2H2C
WikiPathways	WP4313	Ferroptosis	10	40	0.97	0.0002	9606.ENSP00000216117,9606.ENSP00000273550,9606.ENSP00000280612,9606.ENSP00000346103,9606.ENSP00000353224,9606.ENSP00000361635,9606.ENSP00000366525,9606.ENSP00000367123,9606.ENSP00000368752,9606.ENSP00000376822	HMOX1,FTH1,SLC7A11,GPX4,TFRC,VDAC2,FTL,SLC3A2,PRNP,STEAP3
WikiPathways	WP2059	Alzheimers disease and miRNA effects	23	258	0.52	0.00021	9606.ENSP00000168216,9606.ENSP00000215071,9606.ENSP00000223321,9606.ENSP00000256078,9606.ENSP00000259457,9606.ENSP00000261479,9606.ENSP00000262193,9606.ENSP00000264639,9606.ENSP00000265333,9606.ENSP00000270586,9606.ENSP00000271308,9606.ENSP00000307786,9606.ENSP00000318822,9606.ENSP00000324806,9606.ENSP00000359910,9606.ENSP00000361635,9606.ENSP00000362334,9606.ENSP00000386541,9606.ENSP00000401445,…	HSD17B10,PSMD8,PSMA2,KRAS,PSMB7,PSMA6,PSMB1,PSMD3,VDAC1,PSMB6,PSMA5,CYCS,BID,GSK3B,PSMA7,VDAC2,PSMB2,PSMD14,ERN1,HRAS,PSMA1,ADRM1,PSMB3
WikiPathways	WP4753	Nucleotide excision repair	10	44	0.92	0.00021	9606.ENSP00000256443,9606.ENSP00000256897,9606.ENSP00000259895,9606.ENSP00000261245,9606.ENSP00000265963,9606.ENSP00000285398,9606.ENSP00000322570,9606.ENSP00000375809,9606.ENSP00000422907,9606.ENSP00000467024	CDK7,CCNH,GTF2H4,MNAT1,GTF2H1,ERCC3,POLE,ERCC2,GTF2H2C,RAD23A
WikiPathways	WP5124	Alzheimers disease	23	255	0.52	0.00021	9606.ENSP00000168216,9606.ENSP00000215071,9606.ENSP00000223321,9606.ENSP00000256078,9606.ENSP00000259457,9606.ENSP00000261479,9606.ENSP00000262193,9606.ENSP00000264639,9606.ENSP00000265333,9606.ENSP00000270586,9606.ENSP00000271308,9606.ENSP00000307786,9606.ENSP00000318822,9606.ENSP00000324806,9606.ENSP00000359910,9606.ENSP00000361635,9606.ENSP00000362334,9606.ENSP00000386541,9606.ENSP00000401445,…	HSD17B10,PSMD8,PSMA2,KRAS,PSMB7,PSMA6,PSMB1,PSMD3,VDAC1,PSMB6,PSMA5,CYCS,BID,GSK3B,PSMA7,VDAC2,PSMB2,PSMD14,ERN1,HRAS,PSMA1,ADRM1,PSMB3
WikiPathways	WP411	mRNA processing	14	125	0.62	0.0018	9606.ENSP00000215829,9606.ENSP00000217109,9606.ENSP00000243563,9606.ENSP00000244020,9606.ENSP00000266735,9606.ENSP00000300413,9606.ENSP00000307863,9606.ENSP00000315791,9606.ENSP00000342374,9606.ENSP00000362900,9606.ENSP00000364813,9606.ENSP00000382972,9606.ENSP00000400591,9606.ENSP00000472998	SNRPD3,CSTF1,SNRPA,SRSF6,SNRPF,SNRPD1,U2AF2,CSTF3,SNRPD2,SRSF4,LSM2,SNRPN,SNRPE,SNRNP70
WikiPathways	WP4324	Mitochondrial complex I assembly model OXPHOS system	9	56	0.77	0.0042	9606.ENSP00000296597,9606.ENSP00000312618,9606.ENSP00000351737,9606.ENSP00000354813,9606.ENSP00000369176,9606.ENSP00000379218,9606.ENSP00000403910,9606.ENSP00000418803,9606.ENSP00000418842	NDUFAF2,ACAD9,TMEM126B,MT-ND5,NDUFB6,COA1,ATP5SL,TIMMDC1,NDUFA6
WikiPathways	WP4357	NRF2-ARE regulation	6	23	0.98	0.007	9606.ENSP00000216117,9606.ENSP00000280612,9606.ENSP00000305422,9606.ENSP00000319788,9606.ENSP00000324806,9606.ENSP00000363763	HMOX1,SLC7A11,CEBPB,NQO1,GSK3B,EPHB2
WikiPathways	WP3	Transcriptional activation by NRF2 in response to phytochemicals	5	15	1.09	0.0095	9606.ENSP00000216117,9606.ENSP00000280612,9606.ENSP00000305422,9606.ENSP00000319788,9606.ENSP00000363763	HMOX1,SLC7A11,CEBPB,NQO1,EPHB2
WikiPathways	WP4946	DNA repair pathways, full network	12	118	0.57	0.0106	9606.ENSP00000231790,9606.ENSP00000256443,9606.ENSP00000256897,9606.ENSP00000259895,9606.ENSP00000261245,9606.ENSP00000265081,9606.ENSP00000265963,9606.ENSP00000285398,9606.ENSP00000322570,9606.ENSP00000375809,9606.ENSP00000422907,9606.ENSP00000467024	MLH1,CDK7,CCNH,GTF2H4,MNAT1,MSH3,GTF2H1,ERCC3,POLE,ERCC2,GTF2H2C,RAD23A
DISEASES	DOID:655	Inherited metabolic disorder	50	726	0.41	2.54e-05	9606.ENSP00000002165,9606.ENSP00000016171,9606.ENSP00000233242,9606.ENSP00000236671,9606.ENSP00000257245,9606.ENSP00000258145,9606.ENSP00000258975,9606.ENSP00000262958,9606.ENSP00000265838,9606.ENSP00000268097,9606.ENSP00000268695,9606.ENSP00000285238,9606.ENSP00000287878,9606.ENSP00000294053,9606.ENSP00000296597,9606.ENSP00000297135,9606.ENSP00000299427,9606.ENSP00000312618,9606.ENSP00000314649,…	FUCA2,COX15,APOB,CTSD,TIMM10,GNS,TACO1,GNA15,ACAT1,HEXA,GALNS,ABCC3,PRKAG2,CLPB,NDUFAF2,COG5,TPP1,ACAD9,ALDH5A1,PAM16,NQO1,BOLA3,CBX3,LIPA,ETFB,GM2A,TMEM126B,TFRC,MT-ND5,GALNT2,ISCA1,CLN5,SLC3A2,LYRM7,PRNP,B4GALT1,FECH,PC,PSAP,SLC7A7,PREPL,PPT1,FBP1,SLC35A2,TIMMDC1,GFM1,LYRM4,SLC16A1,ETFA,HIST2H3PS2
DISEASES	DOID:0014667	Disease of metabolism	60	997	0.35	4.03e-05	9606.ENSP00000002165,9606.ENSP00000016171,9606.ENSP00000233242,9606.ENSP00000236671,9606.ENSP00000257245,9606.ENSP00000258145,9606.ENSP00000258975,9606.ENSP00000262958,9606.ENSP00000263270,9606.ENSP00000265838,9606.ENSP00000268097,9606.ENSP00000268695,9606.ENSP00000273986,9606.ENSP00000285238,9606.ENSP00000287878,9606.ENSP00000292385,9606.ENSP00000294053,9606.ENSP00000296597,9606.ENSP00000297135,…	FUCA2,COX15,APOB,CTSD,TIMM10,GNS,TACO1,GNA15,AP2S1,ACAT1,HEXA,GALNS,CISD2,ABCC3,PRKAG2,DBN1,CLPB,NDUFAF2,COG5,TPP1,ACAD9,ALDH5A1,PAM16,NQO1,GSK3B,BOLA3,CBX3,LIPA,ETFB,PTRF,GM2A,TMEM126B,TFRC,BSCL2,MT-ND5,COL6A1,GALNT2,AGPAT2,ISCA1,CLN5,SLC3A2,LYRM7,PRNP,B4GALT1,FECH,PC,PSAP,SLC7A7,PREPL,PPT1,FBP1,TRIM32,SLC35A2,TIMMDC1,GFM1,LYRM4,SLC16A1,ETFA,DNAJC3,HIST2H3PS2
DISEASES	DOID:3211	Lysosomal storage disease	13	100	0.68	0.013	9606.ENSP00000002165,9606.ENSP00000236671,9606.ENSP00000258145,9606.ENSP00000268097,9606.ENSP00000268695,9606.ENSP00000287878,9606.ENSP00000299427,9606.ENSP00000337354,9606.ENSP00000349687,9606.ENSP00000366673,9606.ENSP00000378394,9606.ENSP00000394863,9606.ENSP00000452762	FUCA2,CTSD,GNS,HEXA,GALNS,PRKAG2,TPP1,LIPA,GM2A,CLN5,PSAP,PPT1,ETFA
DISEASES	DOID:2368	Gangliosidosis	5	10	1.27	0.033	9606.ENSP00000268097,9606.ENSP00000268695,9606.ENSP00000349687,9606.ENSP00000378394,9606.ENSP00000452762	HEXA,GALNS,GM2A,PSAP,ETFA
TISSUES	BTO:0000000	Tissues, cell types and enzyme sources	503	14943	0.09	2.34e-27	9606.ENSP00000002165,9606.ENSP00000003302,9606.ENSP00000016171,9606.ENSP00000054950,9606.ENSP00000160827,9606.ENSP00000168216,9606.ENSP00000178638,9606.ENSP00000215071,9606.ENSP00000215829,9606.ENSP00000216117,9606.ENSP00000216268,9606.ENSP00000216968,9606.ENSP00000217109,9606.ENSP00000217182,9606.ENSP00000217901,9606.ENSP00000218388,9606.ENSP00000220166,9606.ENSP00000221891,9606.ENSP00000222219,…	FUCA2,USP28,COX15,RCN1,KIF22,HSD17B10,CA12,PSMD8,SNRPD3,HMOX1,ZBED4,PROCR,CSTF1,EEF1A2,IDH3G,TIMP1,CTSH,APLP1,DNASE2,TMEM147,LAMB1,PSMA2,YKT6,CTSC,POLR3B,BNIP1,MLH1,APOB,CTSD,ZC3HAV1,SNRPA,RAB38,SRSF6,SNRNP27,SNRPC,HIST1H1A,SGPP1,PHPT1,MTERF1,RAC2,ANGEL1,DHX35,TMCO6,BST2,JUND,LAMA5,TMEM160,ABCB7,NIP7,KRAS,RRAS2,UNC79,CDK7,CCNH,PHC2,TIMM10,RAB11FIP5,MRPL53,GNS,LAMC1,C2orf49,DDX56,TACO1,UGGT1,LRRC8…
TISSUES	BTO:0000042	Animal	501	14895	0.09	9.24e-27	9606.ENSP00000002165,9606.ENSP00000003302,9606.ENSP00000016171,9606.ENSP00000054950,9606.ENSP00000160827,9606.ENSP00000168216,9606.ENSP00000178638,9606.ENSP00000215071,9606.ENSP00000215829,9606.ENSP00000216117,9606.ENSP00000216268,9606.ENSP00000216968,9606.ENSP00000217109,9606.ENSP00000217182,9606.ENSP00000217901,9606.ENSP00000218388,9606.ENSP00000220166,9606.ENSP00000221891,9606.ENSP00000222219,…	FUCA2,USP28,COX15,RCN1,KIF22,HSD17B10,CA12,PSMD8,SNRPD3,HMOX1,ZBED4,PROCR,CSTF1,EEF1A2,IDH3G,TIMP1,CTSH,APLP1,DNASE2,TMEM147,LAMB1,PSMA2,YKT6,CTSC,POLR3B,BNIP1,MLH1,APOB,CTSD,ZC3HAV1,SNRPA,RAB38,SRSF6,SNRNP27,SNRPC,HIST1H1A,SGPP1,PHPT1,MTERF1,RAC2,ANGEL1,DHX35,TMCO6,BST2,JUND,LAMA5,TMEM160,ABCB7,NIP7,KRAS,RRAS2,UNC79,CDK7,CCNH,PHC2,TIMM10,RAB11FIP5,MRPL53,GNS,LAMC1,C2orf49,DDX56,TACO1,UGGT1,LRRC8…
TISSUES	BTO:0000522	Gland	296	6602	0.22	4.71e-22	9606.ENSP00000002165,9606.ENSP00000054950,9606.ENSP00000160827,9606.ENSP00000168216,9606.ENSP00000178638,9606.ENSP00000215071,9606.ENSP00000217109,9606.ENSP00000217901,9606.ENSP00000218388,9606.ENSP00000220166,9606.ENSP00000222399,9606.ENSP00000223321,9606.ENSP00000223369,9606.ENSP00000227266,9606.ENSP00000231790,9606.ENSP00000233242,9606.ENSP00000236671,9606.ENSP00000242351,9606.ENSP00000243563,…	FUCA2,RCN1,KIF22,HSD17B10,CA12,PSMD8,CSTF1,IDH3G,TIMP1,CTSH,LAMB1,PSMA2,YKT6,CTSC,MLH1,APOB,CTSD,ZC3HAV1,SNRPA,SRSF6,SNRPC,PHPT1,ANGEL1,BST2,LAMA5,KRAS,CDK7,CCNH,PHC2,RAB11FIP5,GNS,LAMC1,DDX56,UGGT1,LRRC8A,PSMB7,TMEM5,GDE1,PSMA6,USP14,KPNA3,RHEB,SCPEP1,MOV10L1,C19orf10,CAPZA1,AP2S1,SIAE,LRP2,FARP2,DNAJC10,PSMD3,PCNP,VDAC1,SEMA3C,ACAT1,CCAR1,GTF2H1,LUM,HEXA,PSMA5,RHOB,UBXN4,FTH1,SLC22A3,TMX2,FADS2…
TISSUES	BTO:0001489	Whole body	449	12619	0.12	4.71e-22	9606.ENSP00000002165,9606.ENSP00000003302,9606.ENSP00000016171,9606.ENSP00000054950,9606.ENSP00000160827,9606.ENSP00000168216,9606.ENSP00000178638,9606.ENSP00000215071,9606.ENSP00000215829,9606.ENSP00000216117,9606.ENSP00000216968,9606.ENSP00000217109,9606.ENSP00000217182,9606.ENSP00000217901,9606.ENSP00000218388,9606.ENSP00000220166,9606.ENSP00000221891,9606.ENSP00000222284,9606.ENSP00000222399,…	FUCA2,USP28,COX15,RCN1,KIF22,HSD17B10,CA12,PSMD8,SNRPD3,HMOX1,PROCR,CSTF1,EEF1A2,IDH3G,TIMP1,CTSH,APLP1,TMEM147,LAMB1,PSMA2,YKT6,CTSC,POLR3B,MLH1,APOB,CTSD,ZC3HAV1,SNRPA,RAB38,SRSF6,SNRNP27,SNRPC,HIST1H1A,SGPP1,PHPT1,RAC2,ANGEL1,DHX35,BST2,JUND,LAMA5,ABCB7,NIP7,KRAS,RRAS2,UNC79,CDK7,CCNH,PHC2,RAB11FIP5,GNS,LAMC1,DDX56,UGGT1,LRRC8A,PSMB7,GTF2H4,TMEM5,GDE1,PSMA6,USP14,BFAR,KPNA3,MESDC2,PHF3,RHEB,PS…
TISSUES	BTO:0000345	Digestive gland	164	2645	0.36	8.21e-22	9606.ENSP00000002165,9606.ENSP00000054950,9606.ENSP00000168216,9606.ENSP00000217901,9606.ENSP00000218388,9606.ENSP00000220166,9606.ENSP00000222399,9606.ENSP00000223321,9606.ENSP00000223369,9606.ENSP00000227266,9606.ENSP00000231790,9606.ENSP00000233242,9606.ENSP00000236671,9606.ENSP00000243563,9606.ENSP00000244020,9606.ENSP00000244520,9606.ENSP00000252593,9606.ENSP00000252999,9606.ENSP00000256078,…	FUCA2,RCN1,HSD17B10,IDH3G,TIMP1,CTSH,LAMB1,PSMA2,YKT6,CTSC,MLH1,APOB,CTSD,SNRPA,SRSF6,SNRPC,BST2,LAMA5,KRAS,LAMC1,UGGT1,LRRC8A,PSMB7,PSMA6,USP14,KPNA3,SCPEP1,PSMD3,VDAC1,ACAT1,LUM,HEXA,PSMA5,UBXN4,FTH1,TMX2,ABCC3,CA2,PDIA4,HMGCR,CTBP1,ITGA5,TPP1,PDIA3,JUNB,ATP5I,CYCS,ACAD9,CD46,ALDH5A1,GLS,GCC1,NQO1,TACC1,ZKSCAN1,PDIA5,GSK3B,DHRS4,AP2A2,SRPR,ADI1,CBX3,LIPA,CS,SLPI,SRP72,EPB41,ALDH3A2,GPX4,ETFB,HK…
TISSUES	BTO:0001491	Viscus	246	5020	0.26	1e-21	9606.ENSP00000002165,9606.ENSP00000054950,9606.ENSP00000160827,9606.ENSP00000168216,9606.ENSP00000178638,9606.ENSP00000217182,9606.ENSP00000217901,9606.ENSP00000218388,9606.ENSP00000220166,9606.ENSP00000222399,9606.ENSP00000223321,9606.ENSP00000223369,9606.ENSP00000227266,9606.ENSP00000231790,9606.ENSP00000233242,9606.ENSP00000236671,9606.ENSP00000242351,9606.ENSP00000243563,9606.ENSP00000244020,…	FUCA2,RCN1,KIF22,HSD17B10,CA12,EEF1A2,IDH3G,TIMP1,CTSH,LAMB1,PSMA2,YKT6,CTSC,MLH1,APOB,CTSD,ZC3HAV1,SNRPA,SRSF6,SNRPC,SGPP1,PHPT1,DHX35,BST2,JUND,LAMA5,KRAS,CDK7,CCNH,GNS,LAMC1,DDX56,UGGT1,LRRC8A,PSMB7,TMEM5,GDE1,PSMA6,USP14,BFAR,MESDC2,SCPEP1,CAPZA1,AP2S1,LRP2,DNAJC10,PSMD3,PCNP,VDAC1,ACAT1,CCAR1,AMIGO2,LUM,SNRPF,HEXA,PSMB6,PSMA5,RHOB,UBXN4,FTH1,SLC22A3,TMX2,SLC7A11,ABCC3,CA2,ERCC3,PDIA4,CD109,H…
TISSUES	BTO:0001488	Endocrine gland	276	6036	0.23	3.44e-21	9606.ENSP00000002165,9606.ENSP00000054950,9606.ENSP00000160827,9606.ENSP00000168216,9606.ENSP00000215071,9606.ENSP00000217109,9606.ENSP00000217901,9606.ENSP00000218388,9606.ENSP00000220166,9606.ENSP00000222399,9606.ENSP00000223321,9606.ENSP00000223369,9606.ENSP00000227266,9606.ENSP00000231790,9606.ENSP00000233242,9606.ENSP00000236671,9606.ENSP00000243563,9606.ENSP00000244020,9606.ENSP00000244520,…	FUCA2,RCN1,KIF22,HSD17B10,PSMD8,CSTF1,IDH3G,TIMP1,CTSH,LAMB1,PSMA2,YKT6,CTSC,MLH1,APOB,CTSD,SNRPA,SRSF6,SNRPC,PHPT1,ANGEL1,BST2,LAMA5,KRAS,CDK7,CCNH,PHC2,RAB11FIP5,GNS,LAMC1,DDX56,UGGT1,LRRC8A,PSMB7,TMEM5,PSMA6,USP14,KPNA3,RHEB,SCPEP1,MOV10L1,CAPZA1,AP2S1,SIAE,FARP2,DNAJC10,PSMD3,PCNP,VDAC1,SEMA3C,ACAT1,CCAR1,GTF2H1,LUM,HEXA,PSMA5,UBXN4,FTH1,TMX2,FADS2,TRAPPC8,ABCC3,CA2,ERCC3,PDIA4,CD109,HMGCR,CT…
TISSUES	BTO:0003091	Urogenital system	290	6716	0.2	5.62e-19	9606.ENSP00000002165,9606.ENSP00000016171,9606.ENSP00000054950,9606.ENSP00000160827,9606.ENSP00000178638,9606.ENSP00000215071,9606.ENSP00000216117,9606.ENSP00000217109,9606.ENSP00000217901,9606.ENSP00000218388,9606.ENSP00000220166,9606.ENSP00000222284,9606.ENSP00000223321,9606.ENSP00000227266,9606.ENSP00000231790,9606.ENSP00000236671,9606.ENSP00000242351,9606.ENSP00000244020,9606.ENSP00000244227,…	FUCA2,COX15,RCN1,KIF22,CA12,PSMD8,HMOX1,CSTF1,IDH3G,TIMP1,CTSH,TMEM147,PSMA2,CTSC,MLH1,CTSD,ZC3HAV1,SRSF6,SNRNP27,HIST1H1A,SGPP1,ANGEL1,LAMA5,ABCB7,KRAS,RRAS2,CDK7,CCNH,PHC2,RAB11FIP5,GNS,LAMC1,DDX56,PSMB7,GTF2H4,GDE1,PSMA6,USP14,MESDC2,RHEB,PSMB1,SCPEP1,TIMP2,MOV10L1,C19orf10,GNA15,CAPZA1,AP2S1,LRP2,FARP2,DNAJC10,PSMD3,PCNP,VDAC1,SEMA3C,CCAR1,TMTC3,LUM,HEXA,GALNS,PSMB6,PSMA5,RHOB,UBXN4,FTH1,CISD…
TISSUES	BTO:0000083	Female reproductive system	260	5799	0.22	4.3e-18	9606.ENSP00000002165,9606.ENSP00000016171,9606.ENSP00000054950,9606.ENSP00000160827,9606.ENSP00000215071,9606.ENSP00000216117,9606.ENSP00000217109,9606.ENSP00000217901,9606.ENSP00000218388,9606.ENSP00000223321,9606.ENSP00000227266,9606.ENSP00000231790,9606.ENSP00000236671,9606.ENSP00000242351,9606.ENSP00000244020,9606.ENSP00000244227,9606.ENSP00000244573,9606.ENSP00000247225,9606.ENSP00000251089,…	FUCA2,COX15,RCN1,KIF22,PSMD8,HMOX1,CSTF1,IDH3G,TIMP1,PSMA2,CTSC,MLH1,CTSD,ZC3HAV1,SRSF6,SNRNP27,HIST1H1A,SGPP1,ANGEL1,LAMA5,ABCB7,KRAS,RRAS2,CDK7,PHC2,RAB11FIP5,GNS,LAMC1,DDX56,PSMB7,GTF2H4,GDE1,PSMA6,USP14,MESDC2,RHEB,PSMB1,SCPEP1,TIMP2,MOV10L1,CAPZA1,AP2S1,FARP2,DNAJC10,PSMD3,PCNP,VDAC1,SEMA3C,CCAR1,TMTC3,LUM,HEXA,GALNS,PSMB6,PSMA5,UBXN4,FTH1,CISD2,AP1AR,TMX2,FADS2,TRAPPC8,CA2,ERCC3,NIFK,PRKAG2…
TISSUES	BTO:0000081	Reproductive system	265	6107	0.2	1.16e-16	9606.ENSP00000002165,9606.ENSP00000016171,9606.ENSP00000054950,9606.ENSP00000160827,9606.ENSP00000215071,9606.ENSP00000216117,9606.ENSP00000217109,9606.ENSP00000217901,9606.ENSP00000218388,9606.ENSP00000222284,9606.ENSP00000223321,9606.ENSP00000227266,9606.ENSP00000231790,9606.ENSP00000236671,9606.ENSP00000242351,9606.ENSP00000244020,9606.ENSP00000244227,9606.ENSP00000244573,9606.ENSP00000247225,…	FUCA2,COX15,RCN1,KIF22,PSMD8,HMOX1,CSTF1,IDH3G,TIMP1,TMEM147,PSMA2,CTSC,MLH1,CTSD,ZC3HAV1,SRSF6,SNRNP27,HIST1H1A,SGPP1,ANGEL1,LAMA5,ABCB7,KRAS,RRAS2,CDK7,PHC2,RAB11FIP5,GNS,LAMC1,DDX56,PSMB7,GTF2H4,GDE1,PSMA6,USP14,MESDC2,RHEB,PSMB1,SCPEP1,TIMP2,MOV10L1,GNA15,CAPZA1,AP2S1,FARP2,DNAJC10,PSMD3,PCNP,VDAC1,SEMA3C,CCAR1,TMTC3,LUM,HEXA,GALNS,PSMB6,PSMA5,UBXN4,FTH1,CISD2,AP1AR,TMX2,FADS2,TRAPPC8,CA2,ERC…
TISSUES	BTO:0000759	Liver	116	1882	0.36	2.54e-14	9606.ENSP00000054950,9606.ENSP00000168216,9606.ENSP00000218388,9606.ENSP00000220166,9606.ENSP00000223321,9606.ENSP00000227266,9606.ENSP00000231790,9606.ENSP00000233242,9606.ENSP00000236671,9606.ENSP00000244020,9606.ENSP00000244520,9606.ENSP00000252593,9606.ENSP00000252999,9606.ENSP00000258341,9606.ENSP00000259253,9606.ENSP00000259457,9606.ENSP00000261479,9606.ENSP00000261601,9606.ENSP00000264639,…	RCN1,HSD17B10,TIMP1,CTSH,PSMA2,CTSC,MLH1,APOB,CTSD,SRSF6,SNRPC,BST2,LAMA5,LAMC1,UGGT1,PSMB7,PSMA6,USP14,PSMD3,VDAC1,ACAT1,LUM,PSMA5,FTH1,ABCC3,CA2,PDIA4,HMGCR,PDIA3,ATP5I,CYCS,ACAD9,CD46,ALDH5A1,NQO1,ZKSCAN1,PDIA5,GSK3B,DHRS4,SRPR,ADI1,CBX3,LIPA,CS,SLPI,SRP72,EPB41,ALDH3A2,GPX4,ETFB,HKDC1,AK2,VAT1,PTRF,MYO1C,TFRC,QKI,COL6A1,GALNT2,OAT,ME1,SCD,PSMA7,SRSF11,VDAC2,CHST3,CDK9,OGT,SRSF4,FTL,SLC3A2,CKA…
TISSUES	BTO:0000282	Head	258	6329	0.18	1.81e-12	9606.ENSP00000002165,9606.ENSP00000054950,9606.ENSP00000160827,9606.ENSP00000168216,9606.ENSP00000178638,9606.ENSP00000215829,9606.ENSP00000217182,9606.ENSP00000217901,9606.ENSP00000220166,9606.ENSP00000221891,9606.ENSP00000222284,9606.ENSP00000223321,9606.ENSP00000227266,9606.ENSP00000228347,9606.ENSP00000231790,9606.ENSP00000236671,9606.ENSP00000247665,9606.ENSP00000249071,9606.ENSP00000252011,…	FUCA2,RCN1,KIF22,HSD17B10,CA12,SNRPD3,EEF1A2,IDH3G,CTSH,APLP1,TMEM147,PSMA2,CTSC,POLR3B,MLH1,CTSD,PHPT1,RAC2,DHX35,LAMA5,NIP7,KRAS,UNC79,CCNH,PHC2,RAB11FIP5,DDX56,LRRC8A,GDE1,PSMA6,USP14,KPNA3,PHF3,RHEB,PSMB1,SCPEP1,TIMP2,AP2S1,ATP2B3,SIAE,FARP2,DNAJC10,PSMD3,PCNP,VDAC1,CCAR1,GTF2H1,TMTC3,LUM,HEXA,TIMM44,PSMB6,C1orf35,RHOB,UBXN4,FTH1,CISD2,SLC22A3,TMX2,FADS2,SLC7A11,BICD1,USP12,ERCC3,NIFK,PRKAG2,…
TISSUES	BTO:0000142	Brain	230	5462	0.19	6.42e-12	9606.ENSP00000002165,9606.ENSP00000054950,9606.ENSP00000160827,9606.ENSP00000168216,9606.ENSP00000215829,9606.ENSP00000217182,9606.ENSP00000217901,9606.ENSP00000221891,9606.ENSP00000223321,9606.ENSP00000227266,9606.ENSP00000231790,9606.ENSP00000236671,9606.ENSP00000247665,9606.ENSP00000252011,9606.ENSP00000252999,9606.ENSP00000256078,9606.ENSP00000256339,9606.ENSP00000256897,9606.ENSP00000257118,…	FUCA2,RCN1,KIF22,HSD17B10,SNRPD3,EEF1A2,IDH3G,APLP1,PSMA2,CTSC,MLH1,CTSD,PHPT1,DHX35,LAMA5,KRAS,UNC79,CCNH,PHC2,RAB11FIP5,DDX56,LRRC8A,GDE1,PSMA6,USP14,KPNA3,PHF3,RHEB,PSMB1,TIMP2,ATP2B3,SIAE,FARP2,DNAJC10,PSMD3,PCNP,VDAC1,CCAR1,GTF2H1,TMTC3,HEXA,TIMM44,PSMB6,C1orf35,RHOB,FTH1,TMX2,FADS2,BICD1,USP12,ERCC3,NIFK,PRKAG2,HMGCR,FMNL2,NPTN,CTBP1,DBN1,PCYT1A,TGFA,MTMR14,NDUFAF2,COG5,TPP1,PDIA3,TRAPPC2L,…
TISSUES	BTO:0000227	Central nervous system	232	5558	0.19	1.1e-11	9606.ENSP00000002165,9606.ENSP00000054950,9606.ENSP00000160827,9606.ENSP00000168216,9606.ENSP00000215829,9606.ENSP00000217182,9606.ENSP00000217901,9606.ENSP00000221891,9606.ENSP00000223321,9606.ENSP00000227266,9606.ENSP00000231790,9606.ENSP00000236671,9606.ENSP00000247665,9606.ENSP00000252011,9606.ENSP00000252999,9606.ENSP00000256078,9606.ENSP00000256339,9606.ENSP00000256897,9606.ENSP00000257118,…	FUCA2,RCN1,KIF22,HSD17B10,SNRPD3,EEF1A2,IDH3G,APLP1,PSMA2,CTSC,MLH1,CTSD,PHPT1,DHX35,LAMA5,KRAS,UNC79,CCNH,PHC2,RAB11FIP5,DDX56,LRRC8A,GDE1,PSMA6,USP14,KPNA3,PHF3,RHEB,PSMB1,TIMP2,ATP2B3,SIAE,FARP2,DNAJC10,PSMD3,PCNP,VDAC1,CCAR1,GTF2H1,TMTC3,HEXA,TIMM44,PSMB6,C1orf35,RHOB,FTH1,TMX2,FADS2,BICD1,USP12,ERCC3,NIFK,PRKAG2,HMGCR,FMNL2,NPTN,CTBP1,DBN1,PCYT1A,TGFA,MTMR14,NDUFAF2,COG5,TPP1,PDIA3,TRAPPC2L,…
TISSUES	BTO:0001484	Nervous system	236	5707	0.18	1.43e-11	9606.ENSP00000002165,9606.ENSP00000054950,9606.ENSP00000160827,9606.ENSP00000168216,9606.ENSP00000215829,9606.ENSP00000217182,9606.ENSP00000217901,9606.ENSP00000221891,9606.ENSP00000223321,9606.ENSP00000223369,9606.ENSP00000227266,9606.ENSP00000231790,9606.ENSP00000236671,9606.ENSP00000247665,9606.ENSP00000252011,9606.ENSP00000252999,9606.ENSP00000256078,9606.ENSP00000256339,9606.ENSP00000256897,…	FUCA2,RCN1,KIF22,HSD17B10,SNRPD3,EEF1A2,IDH3G,APLP1,PSMA2,YKT6,CTSC,MLH1,CTSD,PHPT1,DHX35,LAMA5,KRAS,UNC79,CCNH,PHC2,RAB11FIP5,DDX56,LRRC8A,GDE1,PSMA6,USP14,KPNA3,PHF3,RHEB,PSMB1,TIMP2,ATP2B3,SIAE,FARP2,DNAJC10,PSMD3,PCNP,VDAC1,CCAR1,GTF2H1,TMTC3,HEXA,TIMM44,PSMB6,C1orf35,RHOB,FTH1,TMX2,FADS2,BICD1,USP12,ERCC3,NIFK,PRKAG2,HMGCR,FMNL2,NPTN,CTBP1,DBN1,PCYT1A,TGFA,MTMR14,NDUFAF2,COG5,TPP1,PDIA3,TRAP…
TISSUES	BTO:0000284	Organism form	114	2239	0.27	6.87e-09	9606.ENSP00000002165,9606.ENSP00000003302,9606.ENSP00000160827,9606.ENSP00000215071,9606.ENSP00000216117,9606.ENSP00000223321,9606.ENSP00000227266,9606.ENSP00000231790,9606.ENSP00000236671,9606.ENSP00000244020,9606.ENSP00000244573,9606.ENSP00000247225,9606.ENSP00000252999,9606.ENSP00000256443,9606.ENSP00000256897,9606.ENSP00000257118,9606.ENSP00000258772,9606.ENSP00000259457,9606.ENSP00000261479,…	FUCA2,USP28,KIF22,PSMD8,HMOX1,PSMA2,CTSC,MLH1,CTSD,SRSF6,HIST1H1A,SGPP1,LAMA5,CDK7,CCNH,PHC2,DDX56,PSMB7,PSMA6,USP14,MESDC2,PSMB1,TIMP2,CAPZA1,PSMD3,CCAR1,LUM,PSMB6,PSMA5,UBXN4,FTH1,PRKAG2,CTBP1,ITGA5,TPP1,PLK1,PDIA3,JUNB,CEBPB,ATAD5,CD46,GLS,BID,PHLDA2,RCN2,TACC1,GSK3B,SRPR,RBM10,ADI1,CBX3,LIPA,SPRY4,AK2,PTRF,GM2A,ATP2B4,WTAP,MYPN,RAB3GAP2,TFRC,MT-ND5,QKI,COL6A1,OAT,BUB3,AHCYL1,SCD,PSMA7,PSMB2,F…
TISSUES	BTO:0000174	Embryonic structure	109	2132	0.28	1.53e-08	9606.ENSP00000002165,9606.ENSP00000003302,9606.ENSP00000160827,9606.ENSP00000215071,9606.ENSP00000216117,9606.ENSP00000223321,9606.ENSP00000227266,9606.ENSP00000231790,9606.ENSP00000236671,9606.ENSP00000244020,9606.ENSP00000244573,9606.ENSP00000247225,9606.ENSP00000252999,9606.ENSP00000256443,9606.ENSP00000256897,9606.ENSP00000257118,9606.ENSP00000258772,9606.ENSP00000259457,9606.ENSP00000261479,…	FUCA2,USP28,KIF22,PSMD8,HMOX1,PSMA2,CTSC,MLH1,CTSD,SRSF6,HIST1H1A,SGPP1,LAMA5,CDK7,CCNH,PHC2,DDX56,PSMB7,PSMA6,USP14,MESDC2,PSMB1,TIMP2,CAPZA1,PSMD3,CCAR1,LUM,PSMB6,PSMA5,UBXN4,FTH1,CTBP1,ITGA5,TPP1,PLK1,PDIA3,JUNB,CEBPB,ATAD5,CD46,GLS,BID,PHLDA2,RCN2,TACC1,GSK3B,SRPR,RBM10,ADI1,CBX3,LIPA,SPRY4,AK2,PTRF,GM2A,ATP2B4,WTAP,MYPN,RAB3GAP2,TFRC,MT-ND5,QKI,COL6A1,OAT,BUB3,AHCYL1,SCD,PSMA7,PSMB2,FTL,SLC3…
TISSUES	BTO:0003099	Internal female genital organ	123	2593	0.24	6.62e-08	9606.ENSP00000002165,9606.ENSP00000054950,9606.ENSP00000216117,9606.ENSP00000218388,9606.ENSP00000223321,9606.ENSP00000231790,9606.ENSP00000236671,9606.ENSP00000242351,9606.ENSP00000244020,9606.ENSP00000247225,9606.ENSP00000252999,9606.ENSP00000256443,9606.ENSP00000257118,9606.ENSP00000258772,9606.ENSP00000259457,9606.ENSP00000261601,9606.ENSP00000261758,9606.ENSP00000262768,9606.ENSP00000263168,…	FUCA2,RCN1,HMOX1,TIMP1,PSMA2,MLH1,CTSD,ZC3HAV1,SRSF6,SGPP1,LAMA5,CDK7,PHC2,DDX56,PSMB7,USP14,MESDC2,TIMP2,CAPZA1,AP2S1,DNAJC10,PSMD3,CCAR1,TMTC3,LUM,PSMB6,FTH1,CISD2,AP1AR,FADS2,CA2,ERCC3,ITGA5,TPP1,PLK1,PDIA3,JUNB,C1GALT1C1,CEBPB,ACAD9,CD46,CSTF3,PIBF1,GCC1,PHLDA2,RCN2,TACC1,GSK3B,RNF40,HCCS,SRPR,ADI1,CBX3,LIPA,SLPI,SPRY4,AK2,VAT1,PPP4R2,PTRF,GM2A,WTAP,WDR5,TFRC,MT-ND5,QKI,COL6A1,RAB4A,IFI16,OAT…
TISSUES	BTO:0001244	Urinary tract	64	1159	0.31	1.22e-05	9606.ENSP00000160827,9606.ENSP00000178638,9606.ENSP00000220166,9606.ENSP00000231790,9606.ENSP00000236671,9606.ENSP00000242351,9606.ENSP00000252999,9606.ENSP00000256443,9606.ENSP00000256897,9606.ENSP00000258145,9606.ENSP00000259457,9606.ENSP00000261386,9606.ENSP00000263270,9606.ENSP00000263816,9606.ENSP00000272233,9606.ENSP00000273550,9606.ENSP00000275300,9606.ENSP00000278422,9606.ENSP00000285379,…	KIF22,CA12,CTSH,MLH1,CTSD,ZC3HAV1,LAMA5,CDK7,CCNH,GNS,PSMB7,GDE1,AP2S1,LRP2,RHOB,FTH1,SLC22A3,TMX2,CA2,TGFA,MTMR14,LEO1,LSM3,ATP5I,CYCS,GCC1,PAWR,SEP15,CLPTM1,PTRF,GM2A,MYO1C,COL6A1,TIMM17A,TMEM9,OAT,AHCYL1,PSMA7,AGPAT2,GHITM,SH3BGRL,FTL,SLC3A2,PODXL,PRDX4,CD99,STEAP3,PRCP,PC,PSAP,SLC7A7,MBP,SNRPN,NEDD4L,PLD3,C1GALT1,ATP5J,CD44,SLC9A3R2,FBP1,RXRA,CCDC90B,SLC1A5,RSRC1
TISSUES	BTO:0003092	Urinary system	63	1155	0.3	2.22e-05	9606.ENSP00000160827,9606.ENSP00000178638,9606.ENSP00000220166,9606.ENSP00000231790,9606.ENSP00000236671,9606.ENSP00000242351,9606.ENSP00000252999,9606.ENSP00000256443,9606.ENSP00000256897,9606.ENSP00000258145,9606.ENSP00000259457,9606.ENSP00000261386,9606.ENSP00000263270,9606.ENSP00000263816,9606.ENSP00000272233,9606.ENSP00000273550,9606.ENSP00000275300,9606.ENSP00000278422,9606.ENSP00000285379,…	KIF22,CA12,CTSH,MLH1,CTSD,ZC3HAV1,LAMA5,CDK7,CCNH,GNS,PSMB7,GDE1,AP2S1,LRP2,RHOB,FTH1,SLC22A3,TMX2,CA2,TGFA,MTMR14,LEO1,LSM3,ATP5I,CYCS,GCC1,PAWR,SEP15,CLPTM1,PTRF,GM2A,MYO1C,COL6A1,TIMM17A,OAT,AHCYL1,PSMA7,AGPAT2,GHITM,SH3BGRL,FTL,SLC3A2,PODXL,PRDX4,CD99,STEAP3,PRCP,PC,PSAP,SLC7A7,MBP,SNRPN,NEDD4L,PLD3,C1GALT1,ATP5J,CD44,SLC9A3R2,FBP1,RXRA,CCDC90B,SLC1A5,RSRC1
TISSUES	BTO:0000379	Embryo	45	708	0.37	2.75e-05	9606.ENSP00000003302,9606.ENSP00000215071,9606.ENSP00000223321,9606.ENSP00000227266,9606.ENSP00000256897,9606.ENSP00000258772,9606.ENSP00000259457,9606.ENSP00000261479,9606.ENSP00000262193,9606.ENSP00000264639,9606.ENSP00000265872,9606.ENSP00000270586,9606.ENSP00000271308,9606.ENSP00000272638,9606.ENSP00000290921,9606.ENSP00000305422,9606.ENSP00000313171,9606.ENSP00000313875,9606.ENSP00000318822,…	USP28,PSMD8,PSMA2,CTSC,CCNH,DDX56,PSMB7,PSMA6,PSMB1,PSMD3,CCAR1,PSMB6,PSMA5,UBXN4,CTBP1,CEBPB,ATAD5,CD46,BID,TACC1,RBM10,ATP2B4,WTAP,MYPN,RAB3GAP2,QKI,PSMA7,PSMB2,CDX2,RNF20,MBP,ARGLU1,PSMD14,PERP,HK1,SLC9A3R2,TRIM32,PSMA1,PSMD6,LUC7L3,KDM2A,RAD23A,RAB18,ADRM1,PSMB3
TISSUES	BTO:0001271	Leukemia cell	54	949	0.32	4.67e-05	9606.ENSP00000215071,9606.ENSP00000231790,9606.ENSP00000243563,9606.ENSP00000244020,9606.ENSP00000252593,9606.ENSP00000252818,9606.ENSP00000256443,9606.ENSP00000256897,9606.ENSP00000261479,9606.ENSP00000261601,9606.ENSP00000262193,9606.ENSP00000264639,9606.ENSP00000265333,9606.ENSP00000270586,9606.ENSP00000271308,9606.ENSP00000272139,9606.ENSP00000287936,9606.ENSP00000290921,9606.ENSP00000293379,…	PSMD8,MLH1,SNRPA,SRSF6,BST2,JUND,CDK7,CCNH,PSMA6,USP14,PSMB1,PSMD3,VDAC1,PSMB6,PSMA5,C1orf35,HMGCR,CTBP1,ITGA5,PLK1,PDIA3,JUNB,CYCS,HLTF,GSK3B,MTA1,CBX3,C20orf24,SNRPD2,EPB41,WTAP,TFRC,IFI16,BUB3,SCD,VDAC2,OGT,SRSF4,FLOT1,SLC3A2,CD99,NOP2,MBP,NCOR2,PSMD14,SETD2,ATP5J,CD44,PSMA1,HDAC2,PHB2,SLC1A5,SNRNP70,NR2C2
TISSUES	BTO:0000634	Integument	91	1970	0.23	4.68e-05	9606.ENSP00000160827,9606.ENSP00000215071,9606.ENSP00000216968,9606.ENSP00000222284,9606.ENSP00000231790,9606.ENSP00000236671,9606.ENSP00000242351,9606.ENSP00000243662,9606.ENSP00000252011,9606.ENSP00000257118,9606.ENSP00000258098,9606.ENSP00000258145,9606.ENSP00000258341,9606.ENSP00000258772,9606.ENSP00000259895,9606.ENSP00000261479,9606.ENSP00000261601,9606.ENSP00000261758,9606.ENSP00000262187,…	KIF22,PSMD8,PROCR,TMEM147,MLH1,CTSD,ZC3HAV1,RAB38,DHX35,PHC2,RAB11FIP5,GNS,LAMC1,DDX56,GTF2H4,PSMA6,USP14,MESDC2,RHEB,TIMP2,C19orf10,CAPZA1,PSMD3,VDAC1,TMTC3,LUM,PSMA5,UBXN4,FTH1,AP1AR,FADS2,CD109,NPTN,MTMR14,PDIA3,CEBPB,U2AF2,SRP68,AHCYL2,NQO1,DCBLD2,RNF40,SEP15,C20orf24,CS,CORO2A,ALDH3A2,HKDC1,VANGL1,VAT1,PTRF,QKI,RAB4A,TMEM9,AHCYL1,SCD,AGPAT2,IL13RA2,GHITM,PSMB2,OGT,FTL,SLC3A2,PODXL,PRNP,CD99,…
TISSUES	BTO:0000203	Respiratory system	72	1436	0.27	5.07e-05	9606.ENSP00000160827,9606.ENSP00000168216,9606.ENSP00000178638,9606.ENSP00000217182,9606.ENSP00000218388,9606.ENSP00000220166,9606.ENSP00000223321,9606.ENSP00000227266,9606.ENSP00000236671,9606.ENSP00000243563,9606.ENSP00000256078,9606.ENSP00000257118,9606.ENSP00000259324,9606.ENSP00000259457,9606.ENSP00000262193,9606.ENSP00000264639,9606.ENSP00000265333,9606.ENSP00000265872,9606.ENSP00000266718,…	KIF22,HSD17B10,CA12,EEF1A2,TIMP1,CTSH,PSMA2,CTSC,CTSD,SNRPA,KRAS,PHC2,LRRC8A,PSMB7,PSMB1,PSMD3,VDAC1,CCAR1,LUM,PSMA5,FTH1,PDIA4,CTBP1,PLK1,PDIA3,CEBPB,ACAD9,NQO1,ME2,DHRS4,SRPR,RBM10,C20orf24,SNRPD2,ALDH3A2,GPX4,PTRF,WTAP,MYO1C,GALNT2,TIMM17A,PSMA7,GHITM,PPIE,COPS7B,FLOT1,FTL,SLC3A2,CKAP4,IDH3B,MSLN,PC,PSAP,MBP,RPRD1A,PLD3,CD44,ZDHHC17,CCPG1,ATP5SL,SLC9A3R2,FBP1,SLC35A2,TMEM167A,FAM83A,PUF60,ETFA…
TISSUES	BTO:0000431	Excretory gland	66	1277	0.28	5.58e-05	9606.ENSP00000160827,9606.ENSP00000178638,9606.ENSP00000220166,9606.ENSP00000231790,9606.ENSP00000236671,9606.ENSP00000242351,9606.ENSP00000252999,9606.ENSP00000256443,9606.ENSP00000261386,9606.ENSP00000262288,9606.ENSP00000263270,9606.ENSP00000263816,9606.ENSP00000272233,9606.ENSP00000273550,9606.ENSP00000275300,9606.ENSP00000278422,9606.ENSP00000295400,9606.ENSP00000296003,9606.ENSP00000299601,…	KIF22,CA12,CTSH,MLH1,CTSD,ZC3HAV1,LAMA5,CDK7,GDE1,SCPEP1,AP2S1,LRP2,RHOB,FTH1,SLC22A3,TMX2,TGFA,MTMR14,LEO1,LSM3,ATP5I,CYCS,RNF40,PAWR,SEP15,MTA1,CLPTM1,PTRF,GM2A,MYO1C,COL6A1,TMEM9,OAT,AHCYL1,SCD,AGPAT2,GHITM,SH3BGRL,FTL,SLC3A2,PODXL,PRDX4,CD99,RNF20,STEAP3,PRCP,PC,PSAP,SLC7A7,MBP,SNRPN,NEDD4L,SUN1,PLD3,C1GALT1,ATP5J,CD44,CCPG1,EPN1,SLC9A3R2,FBP1,RXRA,HDAC2,SLC1A5,ERH,PHB
TISSUES	BTO:0000580	Blood cancer cell	58	1098	0.29	0.00014	9606.ENSP00000215071,9606.ENSP00000231790,9606.ENSP00000243563,9606.ENSP00000244020,9606.ENSP00000252593,9606.ENSP00000252818,9606.ENSP00000256443,9606.ENSP00000256897,9606.ENSP00000261479,9606.ENSP00000261601,9606.ENSP00000262193,9606.ENSP00000264639,9606.ENSP00000265333,9606.ENSP00000270586,9606.ENSP00000271308,9606.ENSP00000272139,9606.ENSP00000273986,9606.ENSP00000287936,9606.ENSP00000290921,…	PSMD8,MLH1,SNRPA,SRSF6,BST2,JUND,CDK7,CCNH,PSMA6,USP14,PSMB1,PSMD3,VDAC1,PSMB6,PSMA5,C1orf35,CISD2,HMGCR,CTBP1,ITGA5,PLK1,PDIA3,JUNB,CYCS,HLTF,GSK3B,MTA1,CBX3,C20orf24,SNRPD2,EPB41,WTAP,TFRC,IFI16,BUB3,SCD,VDAC2,OGT,SRSF4,FLOT1,SLC3A2,CD99,NOP2,MBP,NCOR2,PSMD14,SETD2,ATP5J,CD44,PSMA1,POLR2H,HDAC2,PHB2,SLC1A5,SNRNP70,PHB,FAM213A,NR2C2
TISSUES	BTO:0000058	Alimentary canal	85	1865	0.23	0.00017	9606.ENSP00000217182,9606.ENSP00000222399,9606.ENSP00000223321,9606.ENSP00000227266,9606.ENSP00000231790,9606.ENSP00000233242,9606.ENSP00000236671,9606.ENSP00000244020,9606.ENSP00000252011,9606.ENSP00000252999,9606.ENSP00000256078,9606.ENSP00000261386,9606.ENSP00000261658,9606.ENSP00000263168,9606.ENSP00000264065,9606.ENSP00000265260,9606.ENSP00000265333,9606.ENSP00000266581,9606.ENSP00000266718,…	EEF1A2,LAMB1,PSMA2,CTSC,MLH1,APOB,CTSD,SRSF6,DHX35,LAMA5,KRAS,GDE1,BFAR,CAPZA1,DNAJC10,PCNP,VDAC1,AMIGO2,LUM,SNRPF,PSMB6,FTH1,CA2,CD109,NPTN,FGF19,TGFA,PLK1,PDIA3,CEBPB,CD46,AHCYL2,GCC1,NQO1,SEP15,CBX3,SLPI,HKDC1,TFRC,QKI,AHCYL1,SCD,PSMA7,GHITM,VDAC2,PPIE,PSMB2,OGT,GALNT12,FLOT1,FTL,SLC3A2,PRDX4,ISG15,CDX2,CD99,NOP2,RNF20,STEAP3,PSAP,ITFG3,PSMD14,SETD2,KDELR3,PLD3,RAB1A,SLC14A1,ATP2B1,SEMA4B,PPT1…
TISSUES	BTO:0000421	Connective tissue	49	871	0.32	0.00017	9606.ENSP00000223321,9606.ENSP00000256196,9606.ENSP00000256443,9606.ENSP00000259324,9606.ENSP00000261758,9606.ENSP00000265333,9606.ENSP00000265838,9606.ENSP00000266718,9606.ENSP00000268097,9606.ENSP00000270586,9606.ENSP00000273550,9606.ENSP00000273986,9606.ENSP00000287097,9606.ENSP00000292385,9606.ENSP00000299427,9606.ENSP00000300289,9606.ENSP00000333666,9606.ENSP00000336687,9606.ENSP00000342056,…	PSMA2,RRAS2,CDK7,LRRC8A,MESDC2,VDAC1,ACAT1,LUM,HEXA,PSMB6,FTH1,CISD2,CD109,DBN1,TPP1,PDIA3,ADI1,CBX3,CS,COL6A1,THBS2,ME1,AHCYL1,SCD,PSMA7,VDAC2,PSMB2,FTL,SLC3A2,PRDX4,MBTPS2,MEDAG,IDH3B,ERCC2,PSMD14,SETD2,KDELR3,ATP2B1,HTATIP2,NFYC,CD44,ZDHHC17,PSMA1,SLC35A2,NEDD4,CCDC90B,PHB,RBM26,PSMB3
TISSUES	BTO:0000763	Lung	60	1162	0.28	0.00017	9606.ENSP00000160827,9606.ENSP00000168216,9606.ENSP00000217182,9606.ENSP00000218388,9606.ENSP00000220166,9606.ENSP00000223321,9606.ENSP00000227266,9606.ENSP00000236671,9606.ENSP00000243563,9606.ENSP00000256078,9606.ENSP00000259324,9606.ENSP00000259457,9606.ENSP00000262193,9606.ENSP00000264639,9606.ENSP00000265333,9606.ENSP00000265872,9606.ENSP00000266718,9606.ENSP00000273550,9606.ENSP00000286091,…	KIF22,HSD17B10,EEF1A2,TIMP1,CTSH,PSMA2,CTSC,CTSD,SNRPA,KRAS,LRRC8A,PSMB7,PSMB1,PSMD3,VDAC1,CCAR1,LUM,FTH1,PDIA4,CTBP1,PLK1,PDIA3,CEBPB,ACAD9,NQO1,DHRS4,SRPR,RBM10,C20orf24,SNRPD2,GPX4,PTRF,WTAP,TIMM17A,PSMA7,GHITM,PPIE,COPS7B,FLOT1,FTL,SLC3A2,CKAP4,IDH3B,MSLN,PC,PSAP,MBP,PLD3,CD44,ZDHHC17,ATP5SL,SLC9A3R2,FBP1,FAM83A,PUF60,RAB31,POP4,PRKCSH,RAB18,PHB
TISSUES	BTO:0000511	Gastrointestinal tract	78	1680	0.23	0.00022	9606.ENSP00000217182,9606.ENSP00000222399,9606.ENSP00000223321,9606.ENSP00000227266,9606.ENSP00000231790,9606.ENSP00000233242,9606.ENSP00000236671,9606.ENSP00000244020,9606.ENSP00000252011,9606.ENSP00000252999,9606.ENSP00000256078,9606.ENSP00000261386,9606.ENSP00000261658,9606.ENSP00000263168,9606.ENSP00000264065,9606.ENSP00000265260,9606.ENSP00000265333,9606.ENSP00000266581,9606.ENSP00000266718,…	EEF1A2,LAMB1,PSMA2,CTSC,MLH1,APOB,CTSD,SRSF6,DHX35,LAMA5,KRAS,GDE1,BFAR,CAPZA1,DNAJC10,PCNP,VDAC1,AMIGO2,LUM,SNRPF,PSMB6,FTH1,CA2,CD109,NPTN,FGF19,TGFA,PLK1,PDIA3,CEBPB,AHCYL2,GCC1,NQO1,CBX3,SLPI,HKDC1,AHCYL1,SCD,PSMA7,GHITM,VDAC2,PPIE,PSMB2,OGT,GALNT12,FLOT1,FTL,SLC3A2,PRDX4,ISG15,CDX2,CD99,NOP2,RNF20,STEAP3,PSAP,ITFG3,PSMD14,SETD2,KDELR3,PLD3,RAB1A,SLC14A1,ATP2B1,SEMA4B,NFYC,CD44,PSMA1,SLC35A2,…
TISSUES	BTO:0000671	Kidney	51	941	0.3	0.00026	9606.ENSP00000160827,9606.ENSP00000178638,9606.ENSP00000220166,9606.ENSP00000231790,9606.ENSP00000236671,9606.ENSP00000242351,9606.ENSP00000261386,9606.ENSP00000263270,9606.ENSP00000263816,9606.ENSP00000272233,9606.ENSP00000273550,9606.ENSP00000275300,9606.ENSP00000278422,9606.ENSP00000295400,9606.ENSP00000296003,9606.ENSP00000299601,9606.ENSP00000302160,9606.ENSP00000306003,9606.ENSP00000307786,…	KIF22,CA12,CTSH,MLH1,CTSD,ZC3HAV1,GDE1,AP2S1,LRP2,RHOB,FTH1,SLC22A3,TMX2,TGFA,MTMR14,LEO1,LSM3,ATP5I,CYCS,PAWR,SEP15,CLPTM1,PTRF,GM2A,MYO1C,COL6A1,OAT,AHCYL1,AGPAT2,GHITM,SH3BGRL,FTL,SLC3A2,PODXL,PRDX4,CD99,STEAP3,PRCP,PC,PSAP,SLC7A7,MBP,SNRPN,NEDD4L,C1GALT1,ATP5J,CD44,SLC9A3R2,FBP1,RXRA,SLC1A5
TISSUES	BTO:0000082	Male reproductive system	110	2671	0.18	0.00037	9606.ENSP00000160827,9606.ENSP00000215071,9606.ENSP00000216117,9606.ENSP00000217109,9606.ENSP00000251089,9606.ENSP00000252999,9606.ENSP00000256078,9606.ENSP00000257118,9606.ENSP00000258098,9606.ENSP00000258145,9606.ENSP00000261479,9606.ENSP00000262187,9606.ENSP00000262794,9606.ENSP00000262958,9606.ENSP00000264042,9606.ENSP00000264065,9606.ENSP00000264639,9606.ENSP00000265260,9606.ENSP00000265361,…	KIF22,PSMD8,HMOX1,CSTF1,ANGEL1,LAMA5,KRAS,PHC2,RAB11FIP5,GNS,PSMA6,RHEB,MOV10L1,GNA15,FARP2,DNAJC10,PSMD3,PCNP,SEMA3C,LUM,PSMA5,FTH1,FADS2,DBN1,CLPB,PRKCI,COG5,SEC61A2,TPP1,PLK1,PDIA3,CEBPB,CYCS,HLTF,CD46,VAMP2,CSTF3,GCC1,TACC1,RNF40,AP2A2,CBX3,CS,CCNYL1,ALDH3A2,GPX4,VAT1,RAB3GAP2,BSCL2,TIMM17A,BUB3,ME1,AHCYL1,SCD,IL13RA2,GHITM,ZMPSTE24,COPS7B,NFS1,FTL,SLC3A2,ISG15,PRNP,B4GALT1,CD99,FECH,PSAP,POM…
TISSUES	BTO:0000080	Male reproductive gland	104	2505	0.19	0.0005	9606.ENSP00000160827,9606.ENSP00000215071,9606.ENSP00000217109,9606.ENSP00000251089,9606.ENSP00000252999,9606.ENSP00000256078,9606.ENSP00000257118,9606.ENSP00000258098,9606.ENSP00000258145,9606.ENSP00000261479,9606.ENSP00000262187,9606.ENSP00000262794,9606.ENSP00000264042,9606.ENSP00000264065,9606.ENSP00000264639,9606.ENSP00000265260,9606.ENSP00000265361,9606.ENSP00000266718,9606.ENSP00000271308,…	KIF22,PSMD8,CSTF1,ANGEL1,LAMA5,KRAS,PHC2,RAB11FIP5,GNS,PSMA6,RHEB,MOV10L1,FARP2,DNAJC10,PSMD3,PCNP,SEMA3C,LUM,PSMA5,FTH1,FADS2,DBN1,CLPB,PRKCI,COG5,SEC61A2,TPP1,PLK1,PDIA3,CEBPB,CYCS,HLTF,CD46,VAMP2,CSTF3,GCC1,TACC1,RNF40,AP2A2,CBX3,CS,CCNYL1,ALDH3A2,GPX4,VAT1,RAB3GAP2,BSCL2,TIMM17A,BUB3,ME1,AHCYL1,SCD,IL13RA2,GHITM,ZMPSTE24,COPS7B,NFS1,FTL,SLC3A2,PRNP,CD99,FECH,PSAP,POM121,MGST1,SNRPN,ARGLU1,NED…
TISSUES	BTO:0001486	Skeletal system	59	1203	0.26	0.00077	9606.ENSP00000217182,9606.ENSP00000218388,9606.ENSP00000221891,9606.ENSP00000222399,9606.ENSP00000233242,9606.ENSP00000236671,9606.ENSP00000256196,9606.ENSP00000256897,9606.ENSP00000258341,9606.ENSP00000261479,9606.ENSP00000262043,9606.ENSP00000262947,9606.ENSP00000265333,9606.ENSP00000266718,9606.ENSP00000270538,9606.ENSP00000272638,9606.ENSP00000273550,9606.ENSP00000287097,9606.ENSP00000292385,…	EEF1A2,TIMP1,APLP1,LAMB1,APOB,CTSD,RRAS2,CCNH,LAMC1,PSMA6,PHF3,C19orf10,VDAC1,LUM,TIMM44,UBXN4,FTH1,CD109,DBN1,RABGGTB,TACC1,DHRS4,SEP15,RBM10,CBX3,ETFB,PTPRS,WTAP,MYPN,TFRC,COL6A1,TIMM17A,IFI16,AHCYL1,SCD,SH3BGRL,FBP2,FTL,SLC3A2,VLDLR,PICALM,SLC14A1,ATP2B1,SEMA4B,CD44,ATP5SL,CMSS1,RAB3GAP1,PSMA1,PSMD6,NDUFA6,PCBD2,NEDD4,COX18,CCDC90B,HMHA1,DAG1,H6PD,SEZ6L2
TISSUES	BTO:0001078	Placenta	57	1176	0.25	0.0014	9606.ENSP00000002165,9606.ENSP00000216117,9606.ENSP00000231790,9606.ENSP00000236671,9606.ENSP00000244020,9606.ENSP00000247225,9606.ENSP00000252999,9606.ENSP00000257118,9606.ENSP00000261758,9606.ENSP00000262768,9606.ENSP00000263168,9606.ENSP00000266718,9606.ENSP00000273550,9606.ENSP00000293379,9606.ENSP00000299427,9606.ENSP00000300289,9606.ENSP00000303315,9606.ENSP00000305422,9606.ENSP00000313875,…	FUCA2,HMOX1,MLH1,CTSD,SRSF6,SGPP1,LAMA5,PHC2,MESDC2,TIMP2,CAPZA1,LUM,FTH1,ITGA5,TPP1,PDIA3,JUNB,CEBPB,CD46,PHLDA2,RCN2,GSK3B,ADI1,CBX3,LIPA,SPRY4,AK2,PTRF,GM2A,TFRC,MT-ND5,QKI,COL6A1,OAT,AHCYL1,SCD,FTL,SLC3A2,B4GALT1,IDH3B,PICALM,SIL1,PSAP,SLC7A7,CPVL,RAB1A,ATP2B1,PERP,CHID1,PSMA1,NSFL1C,RAI14,ST3GAL4,DAG1,SLC38A1,WBP2,SNRNP70
TISSUES	BTO:0001253	Skin	51	1069	0.25	0.0054	9606.ENSP00000215071,9606.ENSP00000236671,9606.ENSP00000243662,9606.ENSP00000258098,9606.ENSP00000258772,9606.ENSP00000259895,9606.ENSP00000261479,9606.ENSP00000261601,9606.ENSP00000261758,9606.ENSP00000262187,9606.ENSP00000262768,9606.ENSP00000262947,9606.ENSP00000264639,9606.ENSP00000265333,9606.ENSP00000271308,9606.ENSP00000272638,9606.ENSP00000273550,9606.ENSP00000278840,9606.ENSP00000290401,…	PSMD8,CTSD,RAB38,RAB11FIP5,DDX56,GTF2H4,PSMA6,USP14,MESDC2,RHEB,TIMP2,C19orf10,PSMD3,VDAC1,PSMA5,UBXN4,FTH1,FADS2,NPTN,PDIA3,CEBPB,U2AF2,SRP68,NQO1,C20orf24,CORO2A,ALDH3A2,VAT1,PTRF,RAB4A,TMEM9,SCD,AGPAT2,GHITM,PSMB2,FTL,SLC3A2,CD99,SIL1,PSAP,POM121,MBP,NEDD4L,CDK11A,PERP,CD44,LGALS8,PHB2,RAB31,RAB18,ADRM1
TISSUES	BTO:0003096	Internal male genital organ	90	2229	0.17	0.0054	9606.ENSP00000160827,9606.ENSP00000215071,9606.ENSP00000217109,9606.ENSP00000251089,9606.ENSP00000252999,9606.ENSP00000256078,9606.ENSP00000257118,9606.ENSP00000258098,9606.ENSP00000258145,9606.ENSP00000261479,9606.ENSP00000262187,9606.ENSP00000262794,9606.ENSP00000262958,9606.ENSP00000264042,9606.ENSP00000264065,9606.ENSP00000265260,9606.ENSP00000265361,9606.ENSP00000266718,9606.ENSP00000273550,…	KIF22,PSMD8,CSTF1,ANGEL1,LAMA5,KRAS,PHC2,RAB11FIP5,GNS,PSMA6,RHEB,MOV10L1,GNA15,FARP2,DNAJC10,PCNP,SEMA3C,LUM,FTH1,DBN1,CLPB,COG5,SEC61A2,TPP1,CEBPB,CYCS,HLTF,CD46,CSTF3,GCC1,TACC1,RNF40,AP2A2,CS,CCNYL1,ALDH3A2,GPX4,VAT1,RAB3GAP2,BSCL2,TIMM17A,BUB3,AHCYL1,SCD,IL13RA2,GHITM,ZMPSTE24,COPS7B,FTL,SLC3A2,PRNP,B4GALT1,FECH,PSAP,POM121,MGST1,SNRPN,ARGLU1,NEDD4L,TXNRD2,SUN1,PREPL,SETD2,SLC39A10,PLD3,VPRB…
TISSUES	BTO:0000123	Bladder	20	274	0.43	0.0056	9606.ENSP00000231790,9606.ENSP00000233242,9606.ENSP00000252999,9606.ENSP00000256443,9606.ENSP00000256897,9606.ENSP00000258145,9606.ENSP00000258341,9606.ENSP00000259457,9606.ENSP00000285379,9606.ENSP00000294053,9606.ENSP00000307786,9606.ENSP00000318821,9606.ENSP00000356256,9606.ENSP00000359910,9606.ENSP00000361207,9606.ENSP00000366525,9606.ENSP00000387050,9606.ENSP00000408025,9606.ENSP00000434724,…	MLH1,APOB,LAMA5,CDK7,CCNH,GNS,LAMC1,PSMB7,CA2,CLPB,CYCS,GCC1,TIMM17A,PSMA7,GHITM,FTL,PLD3,FBP1,CCDC90B,RSRC1
TISSUES	BTO:0000254	Female reproductive gland	107	2783	0.15	0.0065	9606.ENSP00000054950,9606.ENSP00000160827,9606.ENSP00000215071,9606.ENSP00000217109,9606.ENSP00000218388,9606.ENSP00000251089,9606.ENSP00000252999,9606.ENSP00000256078,9606.ENSP00000256443,9606.ENSP00000257118,9606.ENSP00000258098,9606.ENSP00000258145,9606.ENSP00000261479,9606.ENSP00000262187,9606.ENSP00000262794,9606.ENSP00000264042,9606.ENSP00000264065,9606.ENSP00000265260,9606.ENSP00000265361,…	RCN1,KIF22,PSMD8,CSTF1,TIMP1,ANGEL1,LAMA5,KRAS,CDK7,PHC2,RAB11FIP5,GNS,PSMA6,RHEB,MOV10L1,FARP2,DNAJC10,PCNP,SEMA3C,PSMA5,FTH1,TRAPPC8,CA2,DBN1,CLPB,COG5,SEC61A2,TPP1,PLK1,PDIA3,C1GALT1C1,CEBPB,CYCS,HLTF,SRP68,CD46,GCC1,TACC1,RNF40,HCCS,AP2A2,MTA1,CBX3,CS,CCNYL1,ALDH3A2,GPX4,VAT1,ZC3HC1,RAB3GAP2,BSCL2,COL6A1,TIMM17A,BUB3,AHCYL1,SCD,IL13RA2,GHITM,ZMPSTE24,COPS7B,NFS1,FTL,SLC3A2,PRNP,B4GALT1,NOP2,F…
TISSUES	BTO:0001363	Testis	74	1756	0.19	0.0065	9606.ENSP00000160827,9606.ENSP00000215071,9606.ENSP00000217109,9606.ENSP00000251089,9606.ENSP00000256078,9606.ENSP00000257118,9606.ENSP00000258098,9606.ENSP00000258145,9606.ENSP00000261479,9606.ENSP00000262187,9606.ENSP00000262794,9606.ENSP00000264042,9606.ENSP00000264065,9606.ENSP00000265260,9606.ENSP00000265361,9606.ENSP00000273550,9606.ENSP00000292385,9606.ENSP00000294053,9606.ENSP00000297135,…	KIF22,PSMD8,CSTF1,ANGEL1,KRAS,PHC2,RAB11FIP5,GNS,PSMA6,RHEB,MOV10L1,FARP2,DNAJC10,PCNP,SEMA3C,FTH1,DBN1,CLPB,COG5,SEC61A2,TPP1,CEBPB,CYCS,HLTF,CD46,GCC1,TACC1,RNF40,AP2A2,CCNYL1,ALDH3A2,GPX4,VAT1,RAB3GAP2,BSCL2,TIMM17A,BUB3,AHCYL1,SCD,IL13RA2,GHITM,ZMPSTE24,COPS7B,FTL,SLC3A2,PSAP,POM121,SNRPN,ARGLU1,SUN1,PREPL,SETD2,SLC39A10,PLD3,VPRBP,PPT1,RAB3GAP1,PSMD6,TMEM167A,RAI14,HDAC2,CCDC90B,SLC16A1,ATPA…
TISSUES	BTO:0000534	Gonad	75	1792	0.19	0.0069	9606.ENSP00000160827,9606.ENSP00000215071,9606.ENSP00000217109,9606.ENSP00000251089,9606.ENSP00000256078,9606.ENSP00000257118,9606.ENSP00000258098,9606.ENSP00000258145,9606.ENSP00000261479,9606.ENSP00000262187,9606.ENSP00000262794,9606.ENSP00000264042,9606.ENSP00000264065,9606.ENSP00000265260,9606.ENSP00000265361,9606.ENSP00000273550,9606.ENSP00000292385,9606.ENSP00000294053,9606.ENSP00000297135,…	KIF22,PSMD8,CSTF1,ANGEL1,KRAS,PHC2,RAB11FIP5,GNS,PSMA6,RHEB,MOV10L1,FARP2,DNAJC10,PCNP,SEMA3C,FTH1,DBN1,CLPB,COG5,SEC61A2,TPP1,CEBPB,CYCS,HLTF,CD46,GCC1,TACC1,RNF40,AP2A2,CS,CCNYL1,ALDH3A2,GPX4,VAT1,RAB3GAP2,BSCL2,TIMM17A,BUB3,AHCYL1,SCD,IL13RA2,GHITM,ZMPSTE24,COPS7B,FTL,SLC3A2,PSAP,POM121,SNRPN,ARGLU1,SUN1,PREPL,SETD2,SLC39A10,PLD3,VPRBP,PPT1,RAB3GAP1,PSMD6,TMEM167A,RAI14,HDAC2,CCDC90B,SLC16A1,A…
TISSUES	BTO:0001613	Colorectum	34	642	0.29	0.0117	9606.ENSP00000222399,9606.ENSP00000231790,9606.ENSP00000244020,9606.ENSP00000252999,9606.ENSP00000256078,9606.ENSP00000261386,9606.ENSP00000261658,9606.ENSP00000264065,9606.ENSP00000266735,9606.ENSP00000273550,9606.ENSP00000287097,9606.ENSP00000294312,9606.ENSP00000295400,9606.ENSP00000300093,9606.ENSP00000305422,9606.ENSP00000315931,9606.ENSP00000318821,9606.ENSP00000319788,9606.ENSP00000358814,…	LAMB1,MLH1,SRSF6,LAMA5,KRAS,GDE1,BFAR,DNAJC10,SNRPF,FTH1,CD109,FGF19,TGFA,PLK1,CEBPB,AHCYL2,GCC1,NQO1,AHCYL1,PPIE,OGT,GALNT12,FTL,ISG15,CDX2,STEAP3,PLD3,RAB1A,SLC14A1,SEMA4B,SLC35A2,SLC16A1,ETFA,FKBP8
TISSUES	BTO:0000269	Colon	31	577	0.3	0.0168	9606.ENSP00000222399,9606.ENSP00000231790,9606.ENSP00000244020,9606.ENSP00000252999,9606.ENSP00000256078,9606.ENSP00000261386,9606.ENSP00000264065,9606.ENSP00000273550,9606.ENSP00000287097,9606.ENSP00000294312,9606.ENSP00000295400,9606.ENSP00000300093,9606.ENSP00000305422,9606.ENSP00000315931,9606.ENSP00000318821,9606.ENSP00000319788,9606.ENSP00000358814,9606.ENSP00000361918,9606.ENSP00000362824,…	LAMB1,MLH1,SRSF6,LAMA5,KRAS,GDE1,DNAJC10,FTH1,CD109,FGF19,TGFA,PLK1,CEBPB,AHCYL2,GCC1,NQO1,AHCYL1,PPIE,OGT,GALNT12,FTL,ISG15,CDX2,STEAP3,PLD3,RAB1A,SEMA4B,SLC35A2,SLC16A1,ETFA,FKBP8
TISSUES	BTO:0000088	Cardiovascular system	46	1005	0.23	0.0231	9606.ENSP00000216968,9606.ENSP00000217901,9606.ENSP00000218388,9606.ENSP00000233242,9606.ENSP00000252999,9606.ENSP00000256196,9606.ENSP00000258145,9606.ENSP00000258341,9606.ENSP00000262288,9606.ENSP00000264639,9606.ENSP00000265838,9606.ENSP00000266718,9606.ENSP00000273550,9606.ENSP00000287097,9606.ENSP00000300289,9606.ENSP00000301021,9606.ENSP00000304364,9606.ENSP00000305422,9606.ENSP00000307786,…	PROCR,IDH3G,TIMP1,APOB,LAMA5,RRAS2,GNS,LAMC1,SCPEP1,PSMD3,ACAT1,LUM,FTH1,CD109,PDIA3,TRAPPC2L,C1GALT1C1,CEBPB,CYCS,MRPL1,DCBLD2,EPB41L2,CS,SPRY4,PTRF,ATP2B4,TMEM126B,MT-ND5,QKI,POGK,GHITM,FTL,PODXL,IDH3B,VLDLR,TXNRD2,SLC14A1,ATP2B1,CD44,TMEM8A,ERN1,NDUFA6,SPTBN2,SLC16A1,GLB1L2,FAM213A
TISSUES	BTO:0005288	CL-48 cell	15	199	0.44	0.0242	9606.ENSP00000242351,9606.ENSP00000252100,9606.ENSP00000258975,9606.ENSP00000274000,9606.ENSP00000302160,9606.ENSP00000346173,9606.ENSP00000346921,9606.ENSP00000363043,9606.ENSP00000369055,9606.ENSP00000380837,9606.ENSP00000384018,9606.ENSP00000460964,9606.ENSP00000467024,9606.ENSP00000482445,9606.ENSP00000483408	ZC3HAV1,TMCO6,TACO1,AP1AR,LSM3,ETFB,AK2,AAR2,B4GALT1,LSS,NCOR2,ATPAF1,RAD23A,FAM213A,RBM26
TISSUES	BTO:0000706	Large intestine	34	683	0.26	0.0305	9606.ENSP00000222399,9606.ENSP00000231790,9606.ENSP00000244020,9606.ENSP00000252999,9606.ENSP00000256078,9606.ENSP00000261386,9606.ENSP00000261658,9606.ENSP00000264065,9606.ENSP00000273550,9606.ENSP00000287097,9606.ENSP00000294312,9606.ENSP00000295400,9606.ENSP00000300093,9606.ENSP00000305422,9606.ENSP00000315931,9606.ENSP00000318821,9606.ENSP00000319788,9606.ENSP00000358814,9606.ENSP00000361918,…	LAMB1,MLH1,SRSF6,LAMA5,KRAS,GDE1,BFAR,DNAJC10,FTH1,CD109,FGF19,TGFA,PLK1,CEBPB,AHCYL2,GCC1,NQO1,AHCYL1,PPIE,OGT,GALNT12,FTL,ISG15,CDX2,NOP2,STEAP3,PLD3,RAB1A,SLC14A1,SEMA4B,SLC35A2,SLC16A1,ETFA,FKBP8
TISSUES	BTO:0000141	Bone marrow	26	478	0.3	0.0377	9606.ENSP00000218388,9606.ENSP00000222399,9606.ENSP00000233242,9606.ENSP00000236671,9606.ENSP00000256897,9606.ENSP00000262947,9606.ENSP00000266718,9606.ENSP00000272638,9606.ENSP00000287097,9606.ENSP00000328729,9606.ENSP00000328848,9606.ENSP00000336687,9606.ENSP00000349932,9606.ENSP00000351141,9606.ENSP00000353224,9606.ENSP00000357113,9606.ENSP00000362308,9606.ENSP00000367123,9606.ENSP00000377015,…	TIMP1,LAMB1,APOB,CTSD,CCNH,C19orf10,LUM,UBXN4,CD109,SEP15,RBM10,CBX3,PTPRS,WTAP,TFRC,IFI16,SH3BGRL,SLC3A2,PICALM,SLC14A1,SEMA4B,CD44,PSMA1,PSMD6,NEDD4,HMHA1
TISSUES	BTO:0000493	Gall bladder	6	39	0.75	0.0432	9606.ENSP00000231790,9606.ENSP00000233242,9606.ENSP00000252999,9606.ENSP00000258341,9606.ENSP00000294053,9606.ENSP00000318821	MLH1,APOB,LAMA5,LAMC1,CLPB,GCC1
TISSUES	BTO:0000648	Intestine	53	1249	0.19	0.0432	9606.ENSP00000217182,9606.ENSP00000222399,9606.ENSP00000227266,9606.ENSP00000231790,9606.ENSP00000233242,9606.ENSP00000244020,9606.ENSP00000252011,9606.ENSP00000252999,9606.ENSP00000256078,9606.ENSP00000261386,9606.ENSP00000261658,9606.ENSP00000264065,9606.ENSP00000265260,9606.ENSP00000266718,9606.ENSP00000266735,9606.ENSP00000273550,9606.ENSP00000287097,9606.ENSP00000294312,9606.ENSP00000295400,…	EEF1A2,LAMB1,CTSC,MLH1,APOB,SRSF6,DHX35,LAMA5,KRAS,GDE1,BFAR,DNAJC10,PCNP,LUM,SNRPF,FTH1,CD109,FGF19,TGFA,PLK1,PDIA3,CEBPB,AHCYL2,GCC1,NQO1,SLPI,HKDC1,AHCYL1,SCD,GHITM,PPIE,OGT,GALNT12,FTL,SLC3A2,ISG15,CDX2,NOP2,RNF20,STEAP3,PSAP,SETD2,PLD3,RAB1A,SLC14A1,ATP2B1,SEMA4B,SLC35A2,GFM1,SLC16A1,ETFA,TRAPPC5,FKBP8
TISSUES	BTO:0001418	Urinary bladder	15	217	0.41	0.0495	9606.ENSP00000252999,9606.ENSP00000256443,9606.ENSP00000256897,9606.ENSP00000258145,9606.ENSP00000259457,9606.ENSP00000285379,9606.ENSP00000318821,9606.ENSP00000356256,9606.ENSP00000359910,9606.ENSP00000361207,9606.ENSP00000366525,9606.ENSP00000387050,9606.ENSP00000408025,9606.ENSP00000434724,9606.ENSP00000481697	LAMA5,CDK7,CCNH,GNS,PSMB7,CA2,GCC1,TIMM17A,PSMA7,GHITM,FTL,PLD3,FBP1,CCDC90B,RSRC1
COMPARTMENTS	GOCC:0043227	Membrane-bounded organelle	401	8685	0.23	5.31e-44	9606.ENSP00000002165,9606.ENSP00000003302,9606.ENSP00000016171,9606.ENSP00000054950,9606.ENSP00000160827,9606.ENSP00000168216,9606.ENSP00000199448,9606.ENSP00000215071,9606.ENSP00000215829,9606.ENSP00000216117,9606.ENSP00000216268,9606.ENSP00000216968,9606.ENSP00000217109,9606.ENSP00000217182,9606.ENSP00000217901,9606.ENSP00000218388,9606.ENSP00000220166,9606.ENSP00000222219,9606.ENSP00000222284,…	FUCA2,USP28,COX15,RCN1,KIF22,HSD17B10,EPDR1,PSMD8,SNRPD3,HMOX1,ZBED4,PROCR,CSTF1,EEF1A2,IDH3G,TIMP1,CTSH,DNASE2,TMEM147,PSMA2,YKT6,CTSC,POLR3B,BNIP1,MLH1,APOB,CTSD,SNRPA,RAB38,SRSF6,SNRNP27,SNRPC,HIST1H1A,MTERF1,RAC2,ANGEL1,DHX35,BST2,JUND,LAMA5,PPAN,ABCB7,NIP7,KRAS,RRAS2,CDK7,CCNH,PHC2,TIMM10,RAB11FIP5,MRPL53,GNS,LAMC1,C2orf49,DDX56,TACO1,UGGT1,LRRC8A,PSMB7,GTF2H4,TMEM5,MNAT1,PSMA6,USP14,KPNA3,M…
COMPARTMENTS	GOCC:0043231	Intracellular membrane-bounded organelle	361	7476	0.25	7.18e-40	9606.ENSP00000002165,9606.ENSP00000003302,9606.ENSP00000016171,9606.ENSP00000054950,9606.ENSP00000160827,9606.ENSP00000168216,9606.ENSP00000199448,9606.ENSP00000215071,9606.ENSP00000215829,9606.ENSP00000216117,9606.ENSP00000216268,9606.ENSP00000217109,9606.ENSP00000217182,9606.ENSP00000217901,9606.ENSP00000218388,9606.ENSP00000220166,9606.ENSP00000222219,9606.ENSP00000223369,9606.ENSP00000227266,…	FUCA2,USP28,COX15,RCN1,KIF22,HSD17B10,EPDR1,PSMD8,SNRPD3,HMOX1,ZBED4,CSTF1,EEF1A2,IDH3G,TIMP1,CTSH,DNASE2,YKT6,CTSC,POLR3B,BNIP1,MLH1,APOB,CTSD,SNRPA,RAB38,SRSF6,SNRNP27,SNRPC,HIST1H1A,MTERF1,ANGEL1,DHX35,BST2,JUND,PPAN,ABCB7,NIP7,KRAS,RRAS2,CDK7,CCNH,PHC2,TIMM10,RAB11FIP5,MRPL53,GNS,LAMC1,C2orf49,DDX56,TACO1,UGGT1,LRRC8A,PSMB7,GTF2H4,TMEM5,MNAT1,PSMA6,KPNA3,MESDC2,RHEB,C19orf10,AP2S1,LRP2,DNAJC1…
COMPARTMENTS	GOCC:0043229	Intracellular organelle	402	9242	0.21	2.51e-37	9606.ENSP00000002165,9606.ENSP00000003302,9606.ENSP00000016171,9606.ENSP00000054950,9606.ENSP00000160827,9606.ENSP00000168216,9606.ENSP00000199448,9606.ENSP00000215071,9606.ENSP00000215829,9606.ENSP00000216117,9606.ENSP00000216268,9606.ENSP00000217109,9606.ENSP00000217182,9606.ENSP00000217901,9606.ENSP00000218388,9606.ENSP00000220166,9606.ENSP00000222219,9606.ENSP00000223321,9606.ENSP00000223369,…	FUCA2,USP28,COX15,RCN1,KIF22,HSD17B10,EPDR1,PSMD8,SNRPD3,HMOX1,ZBED4,CSTF1,EEF1A2,IDH3G,TIMP1,CTSH,DNASE2,PSMA2,YKT6,CTSC,POLR3B,BNIP1,MLH1,APOB,CTSD,SNRPA,RAB38,SRSF6,SNRNP27,SNRPC,HIST1H1A,MTERF1,RAC2,ANGEL1,DHX35,BST2,JUND,PPAN,ABCB7,NIP7,KRAS,RRAS2,CDK7,CCNH,PHC2,TIMM10,RAB11FIP5,MRPL53,GNS,LAMC1,C2orf49,DDX56,TACO1,UGGT1,LRRC8A,PSMB7,GTF2H4,TMEM5,MNAT1,PSMA6,USP14,KPNA3,MESDC2,RHEB,PSMB1,TIM…
COMPARTMENTS	GOCC:0043226	Organelle	415	9848	0.19	1.56e-36	9606.ENSP00000002165,9606.ENSP00000003302,9606.ENSP00000016171,9606.ENSP00000054950,9606.ENSP00000160827,9606.ENSP00000168216,9606.ENSP00000199448,9606.ENSP00000215071,9606.ENSP00000215829,9606.ENSP00000216117,9606.ENSP00000216268,9606.ENSP00000216968,9606.ENSP00000217109,9606.ENSP00000217182,9606.ENSP00000217901,9606.ENSP00000218388,9606.ENSP00000220166,9606.ENSP00000222219,9606.ENSP00000222284,…	FUCA2,USP28,COX15,RCN1,KIF22,HSD17B10,EPDR1,PSMD8,SNRPD3,HMOX1,ZBED4,PROCR,CSTF1,EEF1A2,IDH3G,TIMP1,CTSH,DNASE2,TMEM147,PSMA2,YKT6,CTSC,POLR3B,BNIP1,MLH1,APOB,CTSD,SNRPA,RAB38,SRSF6,SNRNP27,SNRPC,HIST1H1A,MTERF1,RAC2,ANGEL1,DHX35,BST2,JUND,LAMA5,PPAN,ABCB7,NIP7,KRAS,RRAS2,CDK7,CCNH,PHC2,TIMM10,RAB11FIP5,MRPL53,GNS,LAMC1,C2orf49,DDX56,TACO1,UGGT1,LRRC8A,PSMB7,GTF2H4,TMEM5,MNAT1,PSMA6,USP14,KPNA3,M…
COMPARTMENTS	GOCC:0005622	Intracellular	439	11202	0.16	8.31e-33	9606.ENSP00000002165,9606.ENSP00000003302,9606.ENSP00000016171,9606.ENSP00000054950,9606.ENSP00000160827,9606.ENSP00000168216,9606.ENSP00000199448,9606.ENSP00000215071,9606.ENSP00000215829,9606.ENSP00000216117,9606.ENSP00000216268,9606.ENSP00000217109,9606.ENSP00000217182,9606.ENSP00000217901,9606.ENSP00000218388,9606.ENSP00000220166,9606.ENSP00000221891,9606.ENSP00000222219,9606.ENSP00000223321,…	FUCA2,USP28,COX15,RCN1,KIF22,HSD17B10,EPDR1,PSMD8,SNRPD3,HMOX1,ZBED4,CSTF1,EEF1A2,IDH3G,TIMP1,CTSH,APLP1,DNASE2,PSMA2,YKT6,CTSC,POLR3B,BNIP1,MLH1,APOB,CTSD,ZC3HAV1,SNRPA,RAB38,SRSF6,SNRNP27,SNRPC,HIST1H1A,PHPT1,MTERF1,RAC2,ANGEL1,DHX35,BST2,JUND,PPAN,ABCB7,NIP7,KRAS,RRAS2,CDK7,CCNH,PHC2,TIMM10,RAB11FIP5,MRPL53,GNS,LAMC1,C2orf49,DDX56,TACO1,UGGT1,LRRC8A,PSMB7,GTF2H4,TMEM5,MNAT1,PSMA6,USP14,KPNA3,M…
COMPARTMENTS	GOCC:0005737	Cytoplasm	342	7871	0.21	3.25e-26	9606.ENSP00000002165,9606.ENSP00000016171,9606.ENSP00000054950,9606.ENSP00000160827,9606.ENSP00000168216,9606.ENSP00000199448,9606.ENSP00000215829,9606.ENSP00000216117,9606.ENSP00000216268,9606.ENSP00000217182,9606.ENSP00000217901,9606.ENSP00000218388,9606.ENSP00000220166,9606.ENSP00000221891,9606.ENSP00000222219,9606.ENSP00000223321,9606.ENSP00000223369,9606.ENSP00000227266,9606.ENSP00000231668,…	FUCA2,COX15,RCN1,KIF22,HSD17B10,EPDR1,SNRPD3,HMOX1,ZBED4,EEF1A2,IDH3G,TIMP1,CTSH,APLP1,DNASE2,PSMA2,YKT6,CTSC,BNIP1,APOB,CTSD,ZC3HAV1,RAB38,SNRNP27,PHPT1,MTERF1,RAC2,ANGEL1,BST2,ABCB7,NIP7,KRAS,RRAS2,CDK7,TIMM10,RAB11FIP5,MRPL53,GNS,LAMC1,TACO1,UGGT1,LRRC8A,PSMB7,TMEM5,PSMA6,USP14,KPNA3,MESDC2,RHEB,PSMB1,TIMP2,MOV10L1,C19orf10,CAPZA1,AP2S1,LRP2,FARP2,DNAJC10,PSMD3,VDAC1,ACAT1,GID8,TMTC3,LUM,SNRPF…
COMPARTMENTS	GOCC:0110165	Cellular anatomical entity	475	13853	0.1	1.05e-22	9606.ENSP00000002165,9606.ENSP00000003302,9606.ENSP00000016171,9606.ENSP00000054950,9606.ENSP00000160827,9606.ENSP00000168216,9606.ENSP00000178638,9606.ENSP00000199448,9606.ENSP00000215071,9606.ENSP00000215829,9606.ENSP00000216117,9606.ENSP00000216268,9606.ENSP00000216968,9606.ENSP00000217109,9606.ENSP00000217182,9606.ENSP00000217901,9606.ENSP00000218388,9606.ENSP00000220166,9606.ENSP00000221891,…	FUCA2,USP28,COX15,RCN1,KIF22,HSD17B10,CA12,EPDR1,PSMD8,SNRPD3,HMOX1,ZBED4,PROCR,CSTF1,EEF1A2,IDH3G,TIMP1,CTSH,APLP1,DNASE2,TMEM147,LAMB1,PSMA2,YKT6,CTSC,POLR3B,BNIP1,MLH1,APOB,CTSD,ZC3HAV1,SNRPA,RAB38,SRSF6,SNRNP27,SNRPC,HIST1H1A,PHPT1,MTERF1,RAC2,ANGEL1,DHX35,BST2,JUND,LAMA5,PPAN,ABCB7,NIP7,KRAS,RRAS2,CDK7,CCNH,PHC2,TIMM10,RAB11FIP5,MRPL53,GNS,LAMC1,C2orf49,DDX56,TACO1,UGGT1,LRRC8A,PSMB7,GTF2H4,…
COMPARTMENTS	GOCC:0005739	Mitochondrion	95	1149	0.48	8.01e-19	9606.ENSP00000016171,9606.ENSP00000168216,9606.ENSP00000217901,9606.ENSP00000223369,9606.ENSP00000231668,9606.ENSP00000248643,9606.ENSP00000253577,9606.ENSP00000256078,9606.ENSP00000257245,9606.ENSP00000258098,9606.ENSP00000258105,9606.ENSP00000258975,9606.ENSP00000265333,9606.ENSP00000265838,9606.ENSP00000270538,9606.ENSP00000273359,9606.ENSP00000273986,9606.ENSP00000294053,9606.ENSP00000296597,…	COX15,HSD17B10,IDH3G,YKT6,BNIP1,MTERF1,ABCB7,KRAS,TIMM10,RAB11FIP5,MRPL53,TACO1,VDAC1,ACAT1,TIMM44,ABHD10,CISD2,CLPB,NDUFAF2,NUDT9,ATP5I,TMEM126A,CYCS,ACAD9,ALDH5A1,MRPL1,PAM16,GLS,BID,YARS2,ME2,DHRS4,HCCS,BOLA3,MRPL40,MRPL12,C20orf24,CS,PYCR2,ETFB,HKDC1,AK2,VAT1,PTRF,TOMM7,TMEM126B,MRPL21,MT-ND5,TFB2M,ABCB10,NENF,MRPL18,TIMM17A,GLRX2,RAB32,APOA1BP,OAT,LACE1,RTN4IP1,MTG2,GHITM,VDAC2,NFS1,UQCC1,IS…
COMPARTMENTS	GOCC:0070013	Intracellular organelle lumen	162	2812	0.33	1.8e-18	9606.ENSP00000002165,9606.ENSP00000003302,9606.ENSP00000054950,9606.ENSP00000168216,9606.ENSP00000215829,9606.ENSP00000217109,9606.ENSP00000217901,9606.ENSP00000218388,9606.ENSP00000220166,9606.ENSP00000223321,9606.ENSP00000227266,9606.ENSP00000231790,9606.ENSP00000233242,9606.ENSP00000236671,9606.ENSP00000243563,9606.ENSP00000244020,9606.ENSP00000244520,9606.ENSP00000248643,9606.ENSP00000254940,…	FUCA2,USP28,RCN1,HSD17B10,SNRPD3,CSTF1,IDH3G,TIMP1,CTSH,PSMA2,CTSC,MLH1,APOB,CTSD,SNRPA,SRSF6,SNRPC,MTERF1,NIP7,CDK7,CCNH,TIMM10,MRPL53,GNS,DDX56,UGGT1,PSMB7,GTF2H4,MNAT1,PSMB1,TIMP2,DNAJC10,PSMD3,PCNP,VDAC1,ACAT1,CCAR1,GTF2H1,LUM,HEXA,GALNS,TIMM44,PSMA5,SDE2,C1orf35,POLR2D,FTH1,ERCC3,NIFK,PDIA4,NAAA,CTBP1,CLPB,TPP1,LEO1,PLK1,PDIA3,CEBPB,CYCS,U2AF2,SRP68,PAM16,CSTF3,GLS,RCN2,YARS2,ME2,POLE,PDIA5,…
COMPARTMENTS	GOCC:0031974	Membrane-enclosed lumen	162	2816	0.33	1.86e-18	9606.ENSP00000002165,9606.ENSP00000003302,9606.ENSP00000054950,9606.ENSP00000168216,9606.ENSP00000215829,9606.ENSP00000217109,9606.ENSP00000217901,9606.ENSP00000218388,9606.ENSP00000220166,9606.ENSP00000223321,9606.ENSP00000227266,9606.ENSP00000231790,9606.ENSP00000233242,9606.ENSP00000236671,9606.ENSP00000243563,9606.ENSP00000244020,9606.ENSP00000244520,9606.ENSP00000248643,9606.ENSP00000254940,…	FUCA2,USP28,RCN1,HSD17B10,SNRPD3,CSTF1,IDH3G,TIMP1,CTSH,PSMA2,CTSC,MLH1,APOB,CTSD,SNRPA,SRSF6,SNRPC,MTERF1,NIP7,CDK7,CCNH,TIMM10,MRPL53,GNS,DDX56,UGGT1,PSMB7,GTF2H4,MNAT1,PSMB1,TIMP2,DNAJC10,PSMD3,PCNP,VDAC1,ACAT1,CCAR1,GTF2H1,LUM,HEXA,GALNS,TIMM44,PSMA5,SDE2,C1orf35,POLR2D,FTH1,ERCC3,NIFK,PDIA4,NAAA,CTBP1,CLPB,TPP1,LEO1,PLK1,PDIA3,CEBPB,CYCS,U2AF2,SRP68,PAM16,CSTF3,GLS,RCN2,YARS2,ME2,POLE,PDIA5,…
COMPARTMENTS	GOCC:0043233	Organelle lumen	162	2816	0.33	1.86e-18	9606.ENSP00000002165,9606.ENSP00000003302,9606.ENSP00000054950,9606.ENSP00000168216,9606.ENSP00000215829,9606.ENSP00000217109,9606.ENSP00000217901,9606.ENSP00000218388,9606.ENSP00000220166,9606.ENSP00000223321,9606.ENSP00000227266,9606.ENSP00000231790,9606.ENSP00000233242,9606.ENSP00000236671,9606.ENSP00000243563,9606.ENSP00000244020,9606.ENSP00000244520,9606.ENSP00000248643,9606.ENSP00000254940,…	FUCA2,USP28,RCN1,HSD17B10,SNRPD3,CSTF1,IDH3G,TIMP1,CTSH,PSMA2,CTSC,MLH1,APOB,CTSD,SNRPA,SRSF6,SNRPC,MTERF1,NIP7,CDK7,CCNH,TIMM10,MRPL53,GNS,DDX56,UGGT1,PSMB7,GTF2H4,MNAT1,PSMB1,TIMP2,DNAJC10,PSMD3,PCNP,VDAC1,ACAT1,CCAR1,GTF2H1,LUM,HEXA,GALNS,TIMM44,PSMA5,SDE2,C1orf35,POLR2D,FTH1,ERCC3,NIFK,PDIA4,NAAA,CTBP1,CLPB,TPP1,LEO1,PLK1,PDIA3,CEBPB,CYCS,U2AF2,SRP68,PAM16,CSTF3,GLS,RCN2,YARS2,ME2,POLE,PDIA5,…
COMPARTMENTS	GOCC:0031090	Organelle membrane	135	2219	0.35	1.09e-16	9606.ENSP00000016171,9606.ENSP00000216117,9606.ENSP00000217182,9606.ENSP00000222284,9606.ENSP00000223369,9606.ENSP00000227266,9606.ENSP00000231668,9606.ENSP00000233242,9606.ENSP00000236671,9606.ENSP00000243662,9606.ENSP00000244227,9606.ENSP00000249071,9606.ENSP00000252593,9606.ENSP00000253577,9606.ENSP00000256078,9606.ENSP00000257245,9606.ENSP00000258098,9606.ENSP00000259324,9606.ENSP00000262187,…	COX15,HMOX1,EEF1A2,TMEM147,YKT6,CTSC,BNIP1,APOB,CTSD,RAB38,SNRNP27,RAC2,BST2,ABCB7,KRAS,TIMM10,RAB11FIP5,LRRC8A,RHEB,AP2S1,LRP2,VDAC1,TIMM44,RHOB,CISD2,TMX2,FADS2,CD109,HMGCR,TGFA,NDUFAF2,COG5,SEC61A2,PDIA3,ATP5I,SEMA4C,CYCS,XXYLT1,AP1G2,ACAD9,CD46,VAMP2,PAM16,BID,RAP2B,DHRS4,HCCS,AP2A2,SRPR,RAB12,MRPL40,MRPL12,CBX3,RHOG,C20orf24,SLC37A1,ALDH3A2,VAT1,PTPRS,ZC3HC1,WTAP,TOMM7,TMEM126B,TFRC,BSCL2,MT…
COMPARTMENTS	GOCC:0012505	Endomembrane system	164	3080	0.29	1.2e-15	9606.ENSP00000002165,9606.ENSP00000054950,9606.ENSP00000216117,9606.ENSP00000218388,9606.ENSP00000220166,9606.ENSP00000222284,9606.ENSP00000223321,9606.ENSP00000223369,9606.ENSP00000227266,9606.ENSP00000231668,9606.ENSP00000233242,9606.ENSP00000236671,9606.ENSP00000243662,9606.ENSP00000251089,9606.ENSP00000252593,9606.ENSP00000256078,9606.ENSP00000258098,9606.ENSP00000258145,9606.ENSP00000258341,…	FUCA2,RCN1,HMOX1,TIMP1,CTSH,TMEM147,PSMA2,YKT6,CTSC,BNIP1,APOB,CTSD,RAB38,ANGEL1,BST2,KRAS,RAB11FIP5,GNS,LAMC1,UGGT1,PSMB7,TMEM5,KPNA3,MESDC2,PSMB1,TIMP2,C19orf10,AP2S1,LRP2,DNAJC10,PSMD3,CCAR1,TMTC3,LUM,HEXA,GALNS,PSMA5,C1orf35,RHOB,UBXN4,FTH1,CISD2,AP1AR,TMX2,FADS2,BICD1,TRAPPC8,PDIA4,CD109,HMGCR,PCYT1A,TGFA,COG5,SEC61A2,TPP1,PDIA3,C1GALT1C1,PRKCE,SEMA4C,XXYLT1,AP1G2,CD46,VAMP2,GCC1,RAP2B,RCN2,…
COMPARTMENTS	GOCC:0005740	Mitochondrial envelope	50	495	0.57	2.75e-12	9606.ENSP00000016171,9606.ENSP00000231668,9606.ENSP00000253577,9606.ENSP00000256078,9606.ENSP00000257245,9606.ENSP00000258098,9606.ENSP00000265333,9606.ENSP00000270538,9606.ENSP00000273986,9606.ENSP00000294053,9606.ENSP00000296597,9606.ENSP00000306003,9606.ENSP00000307786,9606.ENSP00000312618,9606.ENSP00000315693,9606.ENSP00000318822,9606.ENSP00000326579,9606.ENSP00000333401,9606.ENSP00000333837,…	COX15,BNIP1,ABCB7,KRAS,TIMM10,RAB11FIP5,VDAC1,TIMM44,CISD2,CLPB,NDUFAF2,ATP5I,CYCS,ACAD9,PAM16,BID,HCCS,MRPL40,MRPL12,C20orf24,AK2,VAT1,TOMM7,TMEM126B,MT-ND5,ABCB10,TIMM17A,RAB32,LACE1,RTN4IP1,MTG2,GHITM,VDAC2,UQCC1,LYRM7,PRNP,NDUFB6,FECH,CCDC109B,COA1,TIMM17B,ATP5J,TIMMDC1,NDUFA6,COX18,SMIM20,PHB2,TIMM23,AIFM2,PHB
COMPARTMENTS	GOCC:0031966	Mitochondrial membrane	48	461	0.58	3.14e-12	9606.ENSP00000016171,9606.ENSP00000231668,9606.ENSP00000253577,9606.ENSP00000256078,9606.ENSP00000257245,9606.ENSP00000258098,9606.ENSP00000265333,9606.ENSP00000270538,9606.ENSP00000273986,9606.ENSP00000296597,9606.ENSP00000306003,9606.ENSP00000307786,9606.ENSP00000312618,9606.ENSP00000315693,9606.ENSP00000318822,9606.ENSP00000326579,9606.ENSP00000333401,9606.ENSP00000333837,9606.ENSP00000341213,…	COX15,BNIP1,ABCB7,KRAS,TIMM10,RAB11FIP5,VDAC1,TIMM44,CISD2,NDUFAF2,ATP5I,CYCS,ACAD9,PAM16,BID,HCCS,MRPL40,MRPL12,C20orf24,VAT1,TOMM7,TMEM126B,MT-ND5,ABCB10,TIMM17A,RAB32,LACE1,RTN4IP1,MTG2,GHITM,VDAC2,UQCC1,LYRM7,PRNP,NDUFB6,FECH,CCDC109B,COA1,TIMM17B,ATP5J,TIMMDC1,NDUFA6,COX18,SMIM20,PHB2,TIMM23,AIFM2,PHB
COMPARTMENTS	GOCC:0032991	Protein-containing complex	217	5142	0.19	5.25e-11	9606.ENSP00000003302,9606.ENSP00000016171,9606.ENSP00000160827,9606.ENSP00000168216,9606.ENSP00000215071,9606.ENSP00000215829,9606.ENSP00000216117,9606.ENSP00000217109,9606.ENSP00000217182,9606.ENSP00000222284,9606.ENSP00000222399,9606.ENSP00000223321,9606.ENSP00000223369,9606.ENSP00000228347,9606.ENSP00000231668,9606.ENSP00000231790,9606.ENSP00000233242,9606.ENSP00000243563,9606.ENSP00000243662,…	USP28,COX15,KIF22,HSD17B10,PSMD8,SNRPD3,HMOX1,CSTF1,EEF1A2,TMEM147,LAMB1,PSMA2,YKT6,POLR3B,BNIP1,MLH1,APOB,SNRPA,RAB38,SNRPC,DHX35,JUND,LAMA5,NIP7,CDK7,CCNH,PHC2,TIMM10,MRPL53,LAMC1,C2orf49,UGGT1,LRRC8A,PSMB7,GTF2H4,MNAT1,PSMA6,USP14,KPNA3,RHEB,PSMB1,GNA15,CAPZA1,AP2S1,LRP2,DNAJC10,PSMD3,MSH3,VDAC1,GTF2H1,GID8,LUM,SNRPF,HEXA,PSMB6,PSMA5,POLR2D,FTH1,TRAPPC8,ERCC3,NIFK,PRKAG2,HMGCR,CTBP1,CCDC58,ITG…
COMPARTMENTS	GOCC:0031967	Organelle envelope	61	788	0.46	1.57e-10	9606.ENSP00000016171,9606.ENSP00000231668,9606.ENSP00000253577,9606.ENSP00000256078,9606.ENSP00000257245,9606.ENSP00000258098,9606.ENSP00000261667,9606.ENSP00000265333,9606.ENSP00000265872,9606.ENSP00000270538,9606.ENSP00000273986,9606.ENSP00000294053,9606.ENSP00000296597,9606.ENSP00000306003,9606.ENSP00000307786,9606.ENSP00000312618,9606.ENSP00000315693,9606.ENSP00000318822,9606.ENSP00000326579,…	COX15,BNIP1,ABCB7,KRAS,TIMM10,RAB11FIP5,KPNA3,VDAC1,CCAR1,TIMM44,CISD2,CLPB,NDUFAF2,ATP5I,CYCS,ACAD9,PAM16,BID,HCCS,MRPL40,MTA1,MRPL12,CBX3,C20orf24,AK2,VAT1,ZC3HC1,WTAP,TOMM7,TMEM126B,MYO1C,MT-ND5,ABCB10,TIMM17A,RAB32,LACE1,RTN4IP1,MTG2,GHITM,VDAC2,ZMPSTE24,UQCC1,LYRM7,PRNP,NDUFB6,FECH,CCDC109B,POM121,COA1,TIMM17B,SUN1,ATP5J,HTATIP2,TIMMDC1,NDUFA6,COX18,SMIM20,PHB2,TIMM23,AIFM2,PHB
COMPARTMENTS	GOCC:1902494	Catalytic complex	95	1599	0.34	1.57e-10	9606.ENSP00000168216,9606.ENSP00000215071,9606.ENSP00000215829,9606.ENSP00000216117,9606.ENSP00000223321,9606.ENSP00000228347,9606.ENSP00000231790,9606.ENSP00000252011,9606.ENSP00000256443,9606.ENSP00000256897,9606.ENSP00000257118,9606.ENSP00000259457,9606.ENSP00000259895,9606.ENSP00000261245,9606.ENSP00000261479,9606.ENSP00000261601,9606.ENSP00000262193,9606.ENSP00000262958,9606.ENSP00000264639,…	HSD17B10,PSMD8,SNRPD3,HMOX1,PSMA2,POLR3B,MLH1,DHX35,CDK7,CCNH,PHC2,PSMB7,GTF2H4,MNAT1,PSMA6,USP14,PSMB1,GNA15,PSMD3,MSH3,GTF2H1,GID8,SNRPF,HEXA,PSMB6,PSMA5,POLR2D,FTH1,ERCC3,NIFK,PRKAG2,CCDC58,CLPB,LEO1,SNRPD1,KCTD5,LSM3,CYCS,ATAD5,ALDH5A1,GLS,RABGGTB,POLE,RNF40,MTA1,SNRPD2,PYCR2,ETFB,PPP4R2,GM2A,PTPRS,CHM,ZC3HC1,XAB2,WTAP,WDR5,MT-ND5,SCD,PSMA7,PPIE,PSMB2,CDK9,OGT,NFS1,LSM2,ISCA1,POLR3F,NAA40,NDU…
COMPARTMENTS	GOCC:0000502	Proteasome complex	18	61	1.04	2.16e-10	9606.ENSP00000215071,9606.ENSP00000223321,9606.ENSP00000259457,9606.ENSP00000261479,9606.ENSP00000261601,9606.ENSP00000262193,9606.ENSP00000264639,9606.ENSP00000270586,9606.ENSP00000271308,9606.ENSP00000294053,9606.ENSP00000359910,9606.ENSP00000362334,9606.ENSP00000386541,9606.ENSP00000414359,9606.ENSP00000418695,9606.ENSP00000467024,9606.ENSP00000478877,9606.ENSP00000483688	PSMD8,PSMA2,PSMB7,PSMA6,USP14,PSMB1,PSMD3,PSMB6,PSMA5,CLPB,PSMA7,PSMB2,PSMD14,PSMA1,PSMD6,RAD23A,ADRM1,PSMB3
COMPARTMENTS	GOCC:0031975	Envelope	61	800	0.45	2.42e-10	9606.ENSP00000016171,9606.ENSP00000231668,9606.ENSP00000253577,9606.ENSP00000256078,9606.ENSP00000257245,9606.ENSP00000258098,9606.ENSP00000261667,9606.ENSP00000265333,9606.ENSP00000265872,9606.ENSP00000270538,9606.ENSP00000273986,9606.ENSP00000294053,9606.ENSP00000296597,9606.ENSP00000306003,9606.ENSP00000307786,9606.ENSP00000312618,9606.ENSP00000315693,9606.ENSP00000318822,9606.ENSP00000326579,…	COX15,BNIP1,ABCB7,KRAS,TIMM10,RAB11FIP5,KPNA3,VDAC1,CCAR1,TIMM44,CISD2,CLPB,NDUFAF2,ATP5I,CYCS,ACAD9,PAM16,BID,HCCS,MRPL40,MTA1,MRPL12,CBX3,C20orf24,AK2,VAT1,ZC3HC1,WTAP,TOMM7,TMEM126B,MYO1C,MT-ND5,ABCB10,TIMM17A,RAB32,LACE1,RTN4IP1,MTG2,GHITM,VDAC2,ZMPSTE24,UQCC1,LYRM7,PRNP,NDUFB6,FECH,CCDC109B,POM121,COA1,TIMM17B,SUN1,ATP5J,HTATIP2,TIMMDC1,NDUFA6,COX18,SMIM20,PHB2,TIMM23,AIFM2,PHB
COMPARTMENTS	GOCC:1905369	Endopeptidase complex	19	77	0.96	6.87e-10	9606.ENSP00000215071,9606.ENSP00000223321,9606.ENSP00000259457,9606.ENSP00000261479,9606.ENSP00000261601,9606.ENSP00000262193,9606.ENSP00000264639,9606.ENSP00000270586,9606.ENSP00000271308,9606.ENSP00000294053,9606.ENSP00000307786,9606.ENSP00000359910,9606.ENSP00000362334,9606.ENSP00000386541,9606.ENSP00000414359,9606.ENSP00000418695,9606.ENSP00000467024,9606.ENSP00000478877,9606.ENSP00000483688	PSMD8,PSMA2,PSMB7,PSMA6,USP14,PSMB1,PSMD3,PSMB6,PSMA5,CLPB,CYCS,PSMA7,PSMB2,PSMD14,PSMA1,PSMD6,RAD23A,ADRM1,PSMB3
COMPARTMENTS	GOCC:0005685	U1 snRNP	11	19	1.33	1.41e-08	9606.ENSP00000215829,9606.ENSP00000243563,9606.ENSP00000244520,9606.ENSP00000266735,9606.ENSP00000300413,9606.ENSP00000342374,9606.ENSP00000348010,9606.ENSP00000382972,9606.ENSP00000400591,9606.ENSP00000425092,9606.ENSP00000472998	SNRPD3,SNRPA,SNRPC,SNRPF,SNRPD1,SNRPD2,PRPF39,SNRPN,SNRPE,LUC7L3,SNRNP70
COMPARTMENTS	GOCC:0000323	Lytic vacuole	45	546	0.48	2.02e-08	9606.ENSP00000002165,9606.ENSP00000199448,9606.ENSP00000217182,9606.ENSP00000220166,9606.ENSP00000222219,9606.ENSP00000227266,9606.ENSP00000233242,9606.ENSP00000236671,9606.ENSP00000243662,9606.ENSP00000252593,9606.ENSP00000258145,9606.ENSP00000259324,9606.ENSP00000262187,9606.ENSP00000263270,9606.ENSP00000263816,9606.ENSP00000266718,9606.ENSP00000268097,9606.ENSP00000268695,9606.ENSP00000273550,…	FUCA2,EPDR1,EEF1A2,CTSH,DNASE2,CTSC,APOB,CTSD,RAB38,BST2,GNS,LRRC8A,RHEB,AP2S1,LRP2,LUM,HEXA,GALNS,FTH1,NAAA,TPP1,AP2A2,RAB12,LIPA,VAT1,GM2A,TMEM9,FLOT1,FTL,CLN5,CKAP4,B4GALT1,VLDLR,PRCP,PSAP,MGST1,PLD3,AP1M1,PPT1,CHID1,HMHA1,ADAM8,DNAJC3,RAB18,AP2B1
COMPARTMENTS	GOCC:0019866	Organelle inner membrane	35	357	0.56	3.37e-08	9606.ENSP00000016171,9606.ENSP00000253577,9606.ENSP00000257245,9606.ENSP00000270538,9606.ENSP00000296597,9606.ENSP00000306003,9606.ENSP00000307786,9606.ENSP00000312618,9606.ENSP00000315693,9606.ENSP00000326579,9606.ENSP00000333401,9606.ENSP00000333837,9606.ENSP00000336687,9606.ENSP00000341213,9606.ENSP00000351737,9606.ENSP00000354813,9606.ENSP00000356256,9606.ENSP00000359859,9606.ENSP00000361207,…	COX15,ABCB7,TIMM10,TIMM44,NDUFAF2,ATP5I,CYCS,ACAD9,PAM16,HCCS,MRPL40,MRPL12,CBX3,C20orf24,TMEM126B,MT-ND5,TIMM17A,MTG2,GHITM,ZMPSTE24,UQCC1,NDUFB6,FECH,CCDC109B,COA1,TIMM17B,SUN1,ATP5J,TIMMDC1,NDUFA6,COX18,SMIM20,PHB2,TIMM23,PHB
COMPARTMENTS	GOCC:0098588	Bounding membrane of organelle	81	1416	0.32	3.84e-08	9606.ENSP00000217182,9606.ENSP00000223369,9606.ENSP00000227266,9606.ENSP00000233242,9606.ENSP00000236671,9606.ENSP00000243662,9606.ENSP00000244227,9606.ENSP00000249071,9606.ENSP00000252593,9606.ENSP00000256078,9606.ENSP00000258098,9606.ENSP00000259324,9606.ENSP00000262187,9606.ENSP00000263270,9606.ENSP00000263816,9606.ENSP00000265333,9606.ENSP00000272233,9606.ENSP00000273986,9606.ENSP00000287097,…	EEF1A2,YKT6,CTSC,APOB,CTSD,RAB38,SNRNP27,RAC2,BST2,KRAS,RAB11FIP5,LRRC8A,RHEB,AP2S1,LRP2,VDAC1,RHOB,CISD2,CD109,HMGCR,TGFA,COG5,SEC61A2,PDIA3,SEMA4C,AP1G2,CD46,VAMP2,BID,RAP2B,DHRS4,AP2A2,SRPR,RAB12,RHOG,ALDH3A2,VAT1,PTPRS,TOMM7,TFRC,GALNT2,RAB4A,TIMM17A,TMEM9,RAB32,RTN4IP1,AGPAT2,VDAC2,TMEM38B,FLOT1,ST3GAL5,CLN5,CKAP4,PRNP,MBTPS2,B4GALT1,ZDHHC20,MYO1B,STEAP3,PRCP,MON2,PSAP,MGST1,MGAT5,KDELR3,PLD…
COMPARTMENTS	GOCC:0005764	Lysosome	44	543	0.48	4.7e-08	9606.ENSP00000002165,9606.ENSP00000199448,9606.ENSP00000217182,9606.ENSP00000220166,9606.ENSP00000222219,9606.ENSP00000227266,9606.ENSP00000233242,9606.ENSP00000236671,9606.ENSP00000243662,9606.ENSP00000252593,9606.ENSP00000258145,9606.ENSP00000259324,9606.ENSP00000262187,9606.ENSP00000263270,9606.ENSP00000263816,9606.ENSP00000266718,9606.ENSP00000268097,9606.ENSP00000268695,9606.ENSP00000273550,…	FUCA2,EPDR1,EEF1A2,CTSH,DNASE2,CTSC,APOB,CTSD,RAB38,BST2,GNS,LRRC8A,RHEB,AP2S1,LRP2,LUM,HEXA,GALNS,FTH1,NAAA,TPP1,AP2A2,RAB12,LIPA,VAT1,GM2A,TMEM9,FLOT1,FTL,CLN5,CKAP4,B4GALT1,VLDLR,PRCP,PSAP,MGST1,PLD3,AP1M1,PPT1,CHID1,HMHA1,ADAM8,DNAJC3,AP2B1
COMPARTMENTS	GOCC:0005743	Mitochondrial inner membrane	32	314	0.58	7.24e-08	9606.ENSP00000016171,9606.ENSP00000253577,9606.ENSP00000257245,9606.ENSP00000270538,9606.ENSP00000296597,9606.ENSP00000306003,9606.ENSP00000307786,9606.ENSP00000312618,9606.ENSP00000315693,9606.ENSP00000326579,9606.ENSP00000333401,9606.ENSP00000333837,9606.ENSP00000341213,9606.ENSP00000351737,9606.ENSP00000354813,9606.ENSP00000356256,9606.ENSP00000359859,9606.ENSP00000361207,9606.ENSP00000363506,…	COX15,ABCB7,TIMM10,TIMM44,NDUFAF2,ATP5I,CYCS,ACAD9,PAM16,HCCS,MRPL40,MRPL12,C20orf24,TMEM126B,MT-ND5,TIMM17A,MTG2,GHITM,UQCC1,NDUFB6,FECH,CCDC109B,COA1,TIMM17B,ATP5J,TIMMDC1,NDUFA6,COX18,SMIM20,PHB2,TIMM23,PHB
[truncated: 160 more rows]

## Sheet: SCCvsRef_Downreg
PPI enrichment p-value:		< 1.0e-16
[truncated: 486 more rows]

## Sheet: SCCvsStandard_Upreg
PPI enrichment p-value:		< 1.0e-16
[truncated: 636 more rows]

## Sheet: SCCvsStandard_Downreg
PPI enrichment p-value:		< 1.0e-16
[truncated: 385 more rows]

## Sheet: StandardvsRef_Upreg
PPI enrichment p-value:		< 1.0e-16
[truncated: 356 more rows]

[truncated: 1 more sheets: StandardvsRef_Downreg]
