# Supplementary material for: Proteome alterations during clonal isolation of established human pancreatic cancer cell lines
Source: Cell Mol Life Sci. 2022 Oct 22;79(11):561. doi: 10.1007/s00018-022-04584-9 (PMC9587952; doi:10.1007/s00018-022-04584-9)
Supplement: Supplementary file 6 — Supplementary file6 (XLSX 347 KB) [file 18_2022_4584_MOESM6_ESM.xlsx]

## Sheet: SCCvsRef_Upreg
PPI enrichment p-value:		< 1.0e-16
#category	term ID	term description	observed gene count	background gene count	strength	false discovery rate	matching proteins in your network (IDs)	matching proteins in your network (labels)
GO Process	GO:0090304	Nucleic acid metabolic process	97	2178	0.55	9.65e-26	9606.ENSP00000013807,9606.ENSP00000023939,9606.ENSP00000216122,9606.ENSP00000216225,9606.ENSP00000218224,9606.ENSP00000219066,9606.ENSP00000219431,9606.ENSP00000219548,9606.ENSP00000226798,9606.ENSP00000242257,9606.ENSP00000252622,9606.ENSP00000254108,9606.ENSP00000258457,9606.ENSP00000260210,9606.ENSP00000261772,9606.ENSP00000261881,9606.ENSP00000262105,9606.ENSP00000262306,9606.ENSP00000263092,…	ERCC1,RTFDC1,MCM5,RBX1,PQBP1,NTHL1,MPG,STUB1,FRG1,FTSJ2,LSM7,FUS,C2orf49,BUD13,AARS,TIPIN,MCM4,TCEB2,METTL16,POLD3,DNAJC8,MCM6,MCM2,NOB1,TP53,RPS11,SF3B4,PELO,FANCD2,LUC7L,POLR3E,TSR1,PA2G4,RPS9,RNMTL1,MCM7,RAD9A,RMI1,RPS15A,EXOSC3,WRAP53,SRRM1,DRG1,PURA,PARPBP,POLR3C,ELAC2,RNASEH2B,SARNP,CIR1,RPS2,USP7,FCF1,LYAR,RPS17,COPS8,SREBF1,RPS26,PRIM1,ETF1,TOP1,TSNAX,RNGTT,SMNDC1,REXO4,ADPRHL2,YTHDF2,AAR…
GO Process	GO:0006139	Nucleobase-containing compound metabolic process	102	2659	0.48	1.03e-22	9606.ENSP00000013807,9606.ENSP00000023939,9606.ENSP00000216122,9606.ENSP00000216225,9606.ENSP00000218224,9606.ENSP00000219066,9606.ENSP00000219431,9606.ENSP00000219548,9606.ENSP00000226798,9606.ENSP00000242257,9606.ENSP00000252622,9606.ENSP00000254108,9606.ENSP00000258457,9606.ENSP00000260210,9606.ENSP00000261772,9606.ENSP00000261881,9606.ENSP00000262105,9606.ENSP00000262306,9606.ENSP00000263092,…	ERCC1,RTFDC1,MCM5,RBX1,PQBP1,NTHL1,MPG,STUB1,FRG1,FTSJ2,LSM7,FUS,C2orf49,BUD13,AARS,TIPIN,MCM4,TCEB2,METTL16,POLD3,DNAJC8,MCM6,MCM2,PMM2,NOB1,TP53,RPS11,SF3B4,PELO,FANCD2,LUC7L,POLR3E,TSR1,PA2G4,RPS9,RNMTL1,MCM7,RAD9A,RMI1,RPS15A,EXOSC3,WRAP53,SRRM1,DRG1,PURA,PARPBP,POLR3C,ELAC2,RNASEH2B,SARNP,CIR1,RPS2,USP7,FCF1,LYAR,RPS17,COPS8,SREBF1,RPS26,DCTD,PRIM1,ETF1,TOP1,TSNAX,UAP1,RNGTT,SMNDC1,REXO4,ADP…
GO Process	GO:0034641	Cellular nitrogen compound metabolic process	113	3282	0.44	2.19e-22	9606.ENSP00000013807,9606.ENSP00000023939,9606.ENSP00000216122,9606.ENSP00000216225,9606.ENSP00000218224,9606.ENSP00000219066,9606.ENSP00000219431,9606.ENSP00000219548,9606.ENSP00000225729,9606.ENSP00000226798,9606.ENSP00000242257,9606.ENSP00000251636,9606.ENSP00000252622,9606.ENSP00000254108,9606.ENSP00000258457,9606.ENSP00000260210,9606.ENSP00000261772,9606.ENSP00000261881,9606.ENSP00000262105,…	ERCC1,RTFDC1,MCM5,RBX1,PQBP1,NTHL1,MPG,STUB1,DRG2,FRG1,FTSJ2,DHX29,LSM7,FUS,C2orf49,BUD13,AARS,TIPIN,MCM4,TCEB2,METTL16,POLD3,DNAJC8,MCM6,MCM2,PMM2,NOB1,TP53,RPS11,SF3B4,PELO,FANCD2,LUC7L,POLR3E,TSR1,PA2G4,RPS9,RNMTL1,MCM7,RAD9A,RMI1,RPS15A,EXOSC3,WRAP53,SRRM1,DRG1,PURA,PARPBP,POLR3C,ELAC2,RNASEH2B,SARNP,ZC3H15,CIR1,RPS2,USP7,FCF1,LYAR,RPS17,COPS8,SREBF1,RPS26,DCTD,PRIM1,ETF1,EIF3B,TOP1,TSNAX,UAP…
GO Process	GO:0046483	Heterocycle metabolic process	104	2840	0.46	4.76e-22	9606.ENSP00000013807,9606.ENSP00000023939,9606.ENSP00000216122,9606.ENSP00000216225,9606.ENSP00000218224,9606.ENSP00000219066,9606.ENSP00000219431,9606.ENSP00000219548,9606.ENSP00000226798,9606.ENSP00000242257,9606.ENSP00000252622,9606.ENSP00000254108,9606.ENSP00000258457,9606.ENSP00000260210,9606.ENSP00000261772,9606.ENSP00000261881,9606.ENSP00000262105,9606.ENSP00000262306,9606.ENSP00000263092,…	ERCC1,RTFDC1,MCM5,RBX1,PQBP1,NTHL1,MPG,STUB1,FRG1,FTSJ2,LSM7,FUS,C2orf49,BUD13,AARS,TIPIN,MCM4,TCEB2,METTL16,POLD3,DNAJC8,MCM6,MCM2,PMM2,NOB1,TP53,RPS11,SF3B4,PELO,FANCD2,LUC7L,POLR3E,TSR1,PA2G4,RPS9,RNMTL1,MCM7,RAD9A,RMI1,RPS15A,EXOSC3,WRAP53,SRRM1,DRG1,PURA,PARPBP,POLR3C,ELAC2,RNASEH2B,SARNP,CIR1,RPS2,USP7,FCF1,LYAR,RPS17,COPS8,SREBF1,RPS26,DCTD,PRIM1,ETF1,TOP1,TSNAX,UAP1,RNGTT,SMNDC1,REXO4,ADP…
GO Process	GO:0006725	Cellular aromatic compound metabolic process	104	2882	0.46	1.2e-21	9606.ENSP00000013807,9606.ENSP00000023939,9606.ENSP00000216122,9606.ENSP00000216225,9606.ENSP00000218224,9606.ENSP00000219066,9606.ENSP00000219431,9606.ENSP00000219548,9606.ENSP00000226798,9606.ENSP00000242257,9606.ENSP00000252622,9606.ENSP00000254108,9606.ENSP00000258457,9606.ENSP00000260210,9606.ENSP00000261772,9606.ENSP00000261881,9606.ENSP00000262105,9606.ENSP00000262306,9606.ENSP00000263092,…	ERCC1,RTFDC1,MCM5,RBX1,PQBP1,NTHL1,MPG,STUB1,FRG1,FTSJ2,LSM7,FUS,C2orf49,BUD13,AARS,TIPIN,MCM4,TCEB2,METTL16,POLD3,DNAJC8,MCM6,MCM2,PMM2,NOB1,TP53,RPS11,SF3B4,PELO,FANCD2,LUC7L,POLR3E,TSR1,PA2G4,RPS9,RNMTL1,MCM7,RAD9A,RMI1,RPS15A,EXOSC3,WRAP53,SRRM1,DRG1,PURA,PARPBP,POLR3C,ELAC2,RNASEH2B,SARNP,CIR1,RPS2,USP7,FCF1,LYAR,RPS17,COPS8,SREBF1,RPS26,DCTD,PRIM1,ETF1,TOP1,TSNAX,UAP1,RNGTT,SMNDC1,REXO4,ADP…
GO Process	GO:1901360	Organic cyclic compound metabolic process	105	3118	0.43	1.12e-19	9606.ENSP00000013807,9606.ENSP00000023939,9606.ENSP00000216122,9606.ENSP00000216225,9606.ENSP00000218224,9606.ENSP00000219066,9606.ENSP00000219431,9606.ENSP00000219548,9606.ENSP00000226798,9606.ENSP00000242257,9606.ENSP00000252486,9606.ENSP00000252622,9606.ENSP00000254108,9606.ENSP00000258457,9606.ENSP00000260210,9606.ENSP00000261772,9606.ENSP00000261881,9606.ENSP00000262105,9606.ENSP00000262306,…	ERCC1,RTFDC1,MCM5,RBX1,PQBP1,NTHL1,MPG,STUB1,FRG1,FTSJ2,APOE,LSM7,FUS,C2orf49,BUD13,AARS,TIPIN,MCM4,TCEB2,METTL16,POLD3,DNAJC8,MCM6,MCM2,PMM2,NOB1,TP53,RPS11,SF3B4,PELO,FANCD2,LUC7L,POLR3E,TSR1,PA2G4,RPS9,RNMTL1,MCM7,RAD9A,RMI1,RPS15A,EXOSC3,WRAP53,SRRM1,DRG1,PURA,PARPBP,POLR3C,ELAC2,RNASEH2B,SARNP,CIR1,RPS2,USP7,FCF1,LYAR,RPS17,COPS8,SREBF1,RPS26,DCTD,PRIM1,ETF1,TOP1,TSNAX,UAP1,RNGTT,SMNDC1,REXO…
GO Process	GO:0043170	Macromolecule metabolic process	145	6137	0.27	1.55e-15	9606.ENSP00000013125,9606.ENSP00000013807,9606.ENSP00000023939,9606.ENSP00000216122,9606.ENSP00000216225,9606.ENSP00000218224,9606.ENSP00000219066,9606.ENSP00000219431,9606.ENSP00000219548,9606.ENSP00000222803,9606.ENSP00000225729,9606.ENSP00000226798,9606.ENSP00000231524,9606.ENSP00000240922,9606.ENSP00000242257,9606.ENSP00000251636,9606.ENSP00000252486,9606.ENSP00000252622,9606.ENSP00000254108,…	MAP4K5,ERCC1,RTFDC1,MCM5,RBX1,PQBP1,NTHL1,MPG,STUB1,FKBP14,DRG2,FRG1,TRIM23,NAA50,FTSJ2,DHX29,APOE,LSM7,FUS,C2orf49,NUPL2,BUD13,AARS,TIPIN,MCM4,TCEB2,DPH1,METTL16,POLD3,DNAJC8,MCM6,YWHAE,FGF2,MCM2,CDK6,PHLDA1,PMM2,NOB1,TP53,RPS11,SF3B4,SETDB1,PELO,NGLY1,PLOD2,FANCD2,FBXO17,LUC7L,UBXN1,POLR3E,TSR1,BUB1,PA2G4,RPS9,RNMTL1,MCM7,CHST14,HLTF,MAPK7,RAD9A,USP9X,RMI1,RPS15A,EXOSC3,WRAP53,METAP2,SRRM1,DRG1…
GO Process	GO:0006807	Nitrogen compound metabolic process	153	6852	0.25	1.06e-14	9606.ENSP00000013125,9606.ENSP00000013807,9606.ENSP00000023939,9606.ENSP00000216122,9606.ENSP00000216225,9606.ENSP00000218224,9606.ENSP00000219066,9606.ENSP00000219431,9606.ENSP00000219548,9606.ENSP00000222803,9606.ENSP00000225729,9606.ENSP00000226798,9606.ENSP00000231524,9606.ENSP00000240922,9606.ENSP00000242257,9606.ENSP00000251636,9606.ENSP00000252486,9606.ENSP00000252622,9606.ENSP00000254108,…	MAP4K5,ERCC1,RTFDC1,MCM5,RBX1,PQBP1,NTHL1,MPG,STUB1,FKBP14,DRG2,FRG1,TRIM23,NAA50,FTSJ2,DHX29,APOE,LSM7,FUS,C2orf49,NUPL2,BUD13,AARS,TIPIN,MCM4,TCEB2,DPH1,METTL16,POLD3,DNAJC8,MCM6,YWHAE,FGF2,MCM2,CDK6,PHLDA1,PMM2,NOB1,TP53,RPS11,SF3B4,SETDB1,PELO,NGLY1,PLOD2,FANCD2,MYO1E,PCYT1A,FBXO17,LUC7L,UBXN1,POLR3E,TSR1,BUB1,PA2G4,RPS9,RNMTL1,MCM7,CHST14,HLTF,MAPK7,RAD9A,USP9X,RMI1,RPS15A,EXOSC3,WRAP53,META…
GO Process	GO:0016070	RNA metabolic process	63	1584	0.5	4.14e-13	9606.ENSP00000218224,9606.ENSP00000226798,9606.ENSP00000242257,9606.ENSP00000252622,9606.ENSP00000254108,9606.ENSP00000258457,9606.ENSP00000260210,9606.ENSP00000261772,9606.ENSP00000262306,9606.ENSP00000263092,9606.ENSP00000263697,9606.ENSP00000268802,9606.ENSP00000269305,9606.ENSP00000270625,9606.ENSP00000271628,9606.ENSP00000274311,9606.ENSP00000293872,9606.ENSP00000299853,9606.ENSP00000301364,…	PQBP1,FRG1,FTSJ2,LSM7,FUS,C2orf49,BUD13,AARS,TCEB2,METTL16,DNAJC8,NOB1,TP53,RPS11,SF3B4,PELO,LUC7L,POLR3E,TSR1,PA2G4,RPS9,RNMTL1,RPS15A,EXOSC3,SRRM1,DRG1,POLR3C,ELAC2,RNASEH2B,SARNP,CIR1,RPS2,FCF1,LYAR,RPS17,SREBF1,RPS26,PRIM1,ETF1,TSNAX,RNGTT,SMNDC1,REXO4,YTHDF2,AAR2,DHX16,POLA1,PIR,BTF3,DDX17,WIBG,TARS,RPS18,TCEB3,SNRPE,ARRB1,TCEA1,RPS25,TRMT1,RPS19,RSRC1,CSDE1,PRIM2
GO Process	GO:0044237	Cellular metabolic process	158	7513	0.22	4.77e-13	9606.ENSP00000013125,9606.ENSP00000013807,9606.ENSP00000023939,9606.ENSP00000216122,9606.ENSP00000216225,9606.ENSP00000218224,9606.ENSP00000219066,9606.ENSP00000219431,9606.ENSP00000219548,9606.ENSP00000222803,9606.ENSP00000225729,9606.ENSP00000226798,9606.ENSP00000231524,9606.ENSP00000240922,9606.ENSP00000242257,9606.ENSP00000251636,9606.ENSP00000252486,9606.ENSP00000252622,9606.ENSP00000254108,…	MAP4K5,ERCC1,RTFDC1,MCM5,RBX1,PQBP1,NTHL1,MPG,STUB1,FKBP14,DRG2,FRG1,TRIM23,NAA50,FTSJ2,DHX29,APOE,LSM7,FUS,C2orf49,NUPL2,BUD13,AARS,TIPIN,MCM4,TCEB2,DPH1,METTL16,POLD3,DNAJC8,MCM6,YWHAE,FGF2,MCM2,CDK6,PHLDA1,PMM2,NOB1,TP53,RPS11,SF3B4,SETDB1,PELO,NGLY1,PLOD2,RPIA,FANCD2,PCYT1A,FBXO17,LUC7L,UBXN1,POLR3E,TSR1,BUB1,PA2G4,RPS9,RNMTL1,MCM7,CHST14,HLTF,MAPK7,RAD9A,USP9X,RMI1,RPS15A,PHF23,EXOSC3,WRAP53…
GO Process	GO:0044260	Cellular macromolecule metabolic process	122	4976	0.29	7.33e-13	9606.ENSP00000013125,9606.ENSP00000013807,9606.ENSP00000023939,9606.ENSP00000216122,9606.ENSP00000216225,9606.ENSP00000219066,9606.ENSP00000219431,9606.ENSP00000219548,9606.ENSP00000222803,9606.ENSP00000225729,9606.ENSP00000231524,9606.ENSP00000240922,9606.ENSP00000242257,9606.ENSP00000251636,9606.ENSP00000252486,9606.ENSP00000252622,9606.ENSP00000258742,9606.ENSP00000261772,9606.ENSP00000261881,…	MAP4K5,ERCC1,RTFDC1,MCM5,RBX1,NTHL1,MPG,STUB1,FKBP14,DRG2,TRIM23,NAA50,FTSJ2,DHX29,APOE,LSM7,NUPL2,AARS,TIPIN,MCM4,TCEB2,DPH1,METTL16,POLD3,MCM6,YWHAE,FGF2,MCM2,CDK6,PHLDA1,PMM2,TP53,RPS11,SETDB1,PELO,NGLY1,PLOD2,FANCD2,FBXO17,UBXN1,POLR3E,BUB1,RPS9,RNMTL1,MCM7,CHST14,HLTF,MAPK7,RAD9A,USP9X,RMI1,RPS15A,EXOSC3,WRAP53,METAP2,DRG1,PURA,PARPBP,POLR3C,RNASEH2B,ZC3H15,RPS2,USP7,RPS17,COPS8,SREBF1,RPS26…
GO Process	GO:0044238	Primary metabolic process	153	7332	0.22	5.95e-12	9606.ENSP00000013125,9606.ENSP00000013807,9606.ENSP00000023939,9606.ENSP00000216122,9606.ENSP00000216225,9606.ENSP00000218224,9606.ENSP00000219066,9606.ENSP00000219431,9606.ENSP00000219548,9606.ENSP00000222803,9606.ENSP00000225729,9606.ENSP00000226798,9606.ENSP00000231524,9606.ENSP00000240922,9606.ENSP00000242257,9606.ENSP00000251636,9606.ENSP00000252486,9606.ENSP00000252622,9606.ENSP00000254108,…	MAP4K5,ERCC1,RTFDC1,MCM5,RBX1,PQBP1,NTHL1,MPG,STUB1,FKBP14,DRG2,FRG1,TRIM23,NAA50,FTSJ2,DHX29,APOE,LSM7,FUS,C2orf49,NUPL2,BUD13,AARS,TIPIN,MCM4,TCEB2,DPH1,METTL16,POLD3,DNAJC8,MCM6,YWHAE,FGF2,MCM2,CDK6,PHLDA1,PMM2,NOB1,TP53,RPS11,SF3B4,SETDB1,PELO,NGLY1,PLOD2,RPIA,FANCD2,PCYT1A,FBXO17,LUC7L,UBXN1,POLR3E,CRK,TSR1,BUB1,PA2G4,RPS9,RNMTL1,MCM7,CHST14,HLTF,MAPK7,RAD9A,USP9X,RMI1,RPS15A,EXOSC3,WRAP53,M…
GO Process	GO:0006259	DNA metabolic process	41	750	0.64	6.42e-12	9606.ENSP00000013807,9606.ENSP00000023939,9606.ENSP00000216122,9606.ENSP00000216225,9606.ENSP00000219066,9606.ENSP00000219431,9606.ENSP00000219548,9606.ENSP00000261881,9606.ENSP00000262105,9606.ENSP00000263681,9606.ENSP00000264156,9606.ENSP00000265056,9606.ENSP00000269305,9606.ENSP00000287647,9606.ENSP00000307288,9606.ENSP00000311360,9606.ENSP00000317039,9606.ENSP00000323046,9606.ENSP00000324203,…	ERCC1,RTFDC1,MCM5,RBX1,NTHL1,MPG,STUB1,TIPIN,MCM4,POLD3,MCM6,MCM2,TP53,FANCD2,MCM7,RAD9A,RMI1,EXOSC3,WRAP53,PURA,PARPBP,USP7,COPS8,PRIM1,TOP1,REXO4,ADPRHL2,POLA1,RFC3,TAOK3,CSNK1E,NUDT1,ASCC2,CBSL,ALKBH2,TCEA1,C11orf30,TOP3A,TIMELESS,MCM3,PRIM2
GO Process	GO:0034645	Cellular macromolecule biosynthetic process	60	1592	0.48	1.71e-11	9606.ENSP00000023939,9606.ENSP00000216122,9606.ENSP00000225729,9606.ENSP00000251636,9606.ENSP00000252486,9606.ENSP00000261772,9606.ENSP00000261881,9606.ENSP00000262105,9606.ENSP00000262306,9606.ENSP00000263681,9606.ENSP00000264156,9606.ENSP00000265056,9606.ENSP00000266671,9606.ENSP00000268261,9606.ENSP00000269305,9606.ENSP00000270625,9606.ENSP00000299853,9606.ENSP00000302896,9606.ENSP00000307288,…	RTFDC1,MCM5,DRG2,DHX29,APOE,AARS,TIPIN,MCM4,TCEB2,POLD3,MCM6,MCM2,PHLDA1,PMM2,TP53,RPS11,POLR3E,RPS9,MCM7,CHST14,RAD9A,RMI1,RPS15A,WRAP53,DRG1,PURA,POLR3C,ZC3H15,RPS2,RPS17,SREBF1,RPS26,PRIM1,MCMBP,ETF1,EIF3B,TOP1,RNGTT,EIF2S2,POLA1,RFC3,PIR,BTF3,ALAS1,TARS,RPS18,TCEB3,SNRPE,ARRB1,ZNF598,EIF2B1,EIF2A,GNB2L1,TCEA1,RPS25,TOP3A,TIMELESS,RPS19,MCM3,PRIM2
GO Process	GO:0010467	Gene expression	69	2056	0.43	2.56e-11	9606.ENSP00000218224,9606.ENSP00000219548,9606.ENSP00000225729,9606.ENSP00000226798,9606.ENSP00000240922,9606.ENSP00000242257,9606.ENSP00000251636,9606.ENSP00000252486,9606.ENSP00000252622,9606.ENSP00000254108,9606.ENSP00000258457,9606.ENSP00000258742,9606.ENSP00000260210,9606.ENSP00000261772,9606.ENSP00000262306,9606.ENSP00000263092,9606.ENSP00000263697,9606.ENSP00000268802,9606.ENSP00000269305,…	PQBP1,STUB1,DRG2,FRG1,NAA50,FTSJ2,DHX29,APOE,LSM7,FUS,C2orf49,NUPL2,BUD13,AARS,TCEB2,METTL16,DNAJC8,NOB1,TP53,RPS11,SF3B4,LUC7L,POLR3E,TSR1,PA2G4,RPS9,RNMTL1,RPS15A,EXOSC3,METAP2,SRRM1,DRG1,POLR3C,ELAC2,SARNP,ZC3H15,CIR1,RPS2,FCF1,LYAR,RPS17,SREBF1,RPS26,ETF1,EIF3B,TSNAX,RNGTT,SMNDC1,REXO4,AAR2,EIF2S2,DHX16,PIR,BTF3,DDX17,TARS,RPS18,TCEB3,SNRPE,ARRB1,ZNF598,EIF2B1,EIF2A,GNB2L1,TCEA1,RPS25,TRMT1,R…
GO Process	GO:0008152	Metabolic process	163	8298	0.19	4.77e-11	9606.ENSP00000013125,9606.ENSP00000013807,9606.ENSP00000023939,9606.ENSP00000216122,9606.ENSP00000216225,9606.ENSP00000218224,9606.ENSP00000219066,9606.ENSP00000219431,9606.ENSP00000219548,9606.ENSP00000222803,9606.ENSP00000225729,9606.ENSP00000226798,9606.ENSP00000231524,9606.ENSP00000240922,9606.ENSP00000242257,9606.ENSP00000251636,9606.ENSP00000252486,9606.ENSP00000252622,9606.ENSP00000254108,…	MAP4K5,ERCC1,RTFDC1,MCM5,RBX1,PQBP1,NTHL1,MPG,STUB1,FKBP14,DRG2,FRG1,TRIM23,NAA50,FTSJ2,DHX29,APOE,LSM7,FUS,C2orf49,NUPL2,BUD13,AARS,TIPIN,MCM4,TCEB2,DPH1,METTL16,POLD3,DNAJC8,MCM6,YWHAE,FGF2,MCM2,CDK6,PHLDA1,PMM2,NOB1,TP53,RPS11,SF3B4,SETDB1,PELO,NGLY1,PLOD2,RPIA,FANCD2,MYO1E,PCYT1A,FBXO17,LUC7L,UBXN1,KIAA1191,POLR3E,CRK,TSR1,BUB1,PA2G4,RPS9,RNMTL1,MCM7,CHST14,HLTF,MAPK7,RAD9A,USP9X,RMI1,RPS15A,…
GO Process	GO:0071704	Organic substance metabolic process	156	7755	0.2	4.95e-11	9606.ENSP00000013125,9606.ENSP00000013807,9606.ENSP00000023939,9606.ENSP00000216122,9606.ENSP00000216225,9606.ENSP00000218224,9606.ENSP00000219066,9606.ENSP00000219431,9606.ENSP00000219548,9606.ENSP00000222803,9606.ENSP00000225729,9606.ENSP00000226798,9606.ENSP00000231524,9606.ENSP00000240922,9606.ENSP00000242257,9606.ENSP00000251636,9606.ENSP00000252486,9606.ENSP00000252622,9606.ENSP00000254108,…	MAP4K5,ERCC1,RTFDC1,MCM5,RBX1,PQBP1,NTHL1,MPG,STUB1,FKBP14,DRG2,FRG1,TRIM23,NAA50,FTSJ2,DHX29,APOE,LSM7,FUS,C2orf49,NUPL2,BUD13,AARS,TIPIN,MCM4,TCEB2,DPH1,METTL16,POLD3,DNAJC8,MCM6,YWHAE,FGF2,MCM2,CDK6,PHLDA1,PMM2,NOB1,TP53,RPS11,SF3B4,SETDB1,PELO,NGLY1,PLOD2,RPIA,FANCD2,PCYT1A,FBXO17,LUC7L,UBXN1,POLR3E,CRK,TSR1,BUB1,PA2G4,RPS9,RNMTL1,MCM7,CHST14,HLTF,MAPK7,RAD9A,USP9X,RMI1,RPS15A,EXOSC3,WRAP53,M…
GO Process	GO:0006281	DNA repair	32	522	0.69	3.12e-10	9606.ENSP00000013807,9606.ENSP00000216122,9606.ENSP00000216225,9606.ENSP00000219066,9606.ENSP00000219431,9606.ENSP00000219548,9606.ENSP00000262105,9606.ENSP00000263681,9606.ENSP00000264156,9606.ENSP00000265056,9606.ENSP00000269305,9606.ENSP00000287647,9606.ENSP00000307288,9606.ENSP00000311360,9606.ENSP00000317039,9606.ENSP00000324203,9606.ENSP00000332915,9606.ENSP00000343535,9606.ENSP00000346340,…	ERCC1,MCM5,RBX1,NTHL1,MPG,STUB1,MCM4,POLD3,MCM6,MCM2,TP53,FANCD2,MCM7,RAD9A,RMI1,WRAP53,PARPBP,USP7,COPS8,REXO4,ADPRHL2,POLA1,RFC3,TAOK3,CSNK1E,NUDT1,ASCC2,ALKBH2,TCEA1,C11orf30,TIMELESS,MCM3
GO Process	GO:0016071	mRNA metabolic process	36	678	0.63	5.11e-10	9606.ENSP00000218224,9606.ENSP00000226798,9606.ENSP00000252622,9606.ENSP00000254108,9606.ENSP00000260210,9606.ENSP00000263092,9606.ENSP00000263697,9606.ENSP00000269305,9606.ENSP00000270625,9606.ENSP00000271628,9606.ENSP00000274311,9606.ENSP00000293872,9606.ENSP00000302896,9606.ENSP00000318646,9606.ENSP00000323046,9606.ENSP00000326261,9606.ENSP00000337632,9606.ENSP00000339723,9606.ENSP00000341885,…	PQBP1,FRG1,LSM7,FUS,BUD13,METTL16,DNAJC8,TP53,RPS11,SF3B4,PELO,LUC7L,RPS9,RPS15A,EXOSC3,SRRM1,SARNP,CIR1,RPS2,RPS17,SREBF1,RPS26,ETF1,RNGTT,SMNDC1,YTHDF2,AAR2,DHX16,DDX17,WIBG,RPS18,SNRPE,RPS25,RPS19,RSRC1,CSDE1
GO Process	GO:0033260	Nuclear dna replication	12	43	1.35	1.72e-09	9606.ENSP00000023939,9606.ENSP00000216122,9606.ENSP00000262105,9606.ENSP00000263681,9606.ENSP00000264156,9606.ENSP00000265056,9606.ENSP00000307288,9606.ENSP00000350491,9606.ENSP00000368349,9606.ENSP00000369411,9606.ENSP00000480987,9606.ENSP00000484105	RTFDC1,MCM5,MCM4,POLD3,MCM6,MCM2,MCM7,PRIM1,POLA1,RFC3,MCM3,PRIM2
GO Process	GO:0044249	Cellular biosynthetic process	75	2611	0.36	2.07e-09	9606.ENSP00000023939,9606.ENSP00000216122,9606.ENSP00000219066,9606.ENSP00000225729,9606.ENSP00000251636,9606.ENSP00000252486,9606.ENSP00000261772,9606.ENSP00000261881,9606.ENSP00000262105,9606.ENSP00000262306,9606.ENSP00000263083,9606.ENSP00000263092,9606.ENSP00000263681,9606.ENSP00000264156,9606.ENSP00000264498,9606.ENSP00000265056,9606.ENSP00000266671,9606.ENSP00000268261,9606.ENSP00000269305,…	RTFDC1,MCM5,NTHL1,DRG2,DHX29,APOE,AARS,TIPIN,MCM4,TCEB2,DPH1,METTL16,POLD3,MCM6,FGF2,MCM2,PHLDA1,PMM2,TP53,RPS11,PLOD2,PCYT1A,POLR3E,RPS9,MCM7,CHST14,RAD9A,RMI1,RPS15A,WRAP53,DRG1,PURA,POLR3C,ZC3H15,RPS2,RPS17,SREBF1,RPS26,DCTD,PRIM1,MCMBP,ETF1,EIF3B,TOP1,UAP1,PIP5K1A,PHGDH,RNGTT,EIF2S2,POLA1,RFC3,PIR,BTF3,ALAS1,NUDT1,CBSL,TARS,RPS18,TCEB3,DHFR,SNRPE,CTPS2,ARRB1,ZNF598,EIF2B1,EIF2A,GMPS,GNB2L1,TC…
GO Process	GO:0006260	DNA replication	20	205	0.89	3.74e-09	9606.ENSP00000023939,9606.ENSP00000216122,9606.ENSP00000261881,9606.ENSP00000262105,9606.ENSP00000263681,9606.ENSP00000264156,9606.ENSP00000265056,9606.ENSP00000307288,9606.ENSP00000311360,9606.ENSP00000317039,9606.ENSP00000332706,9606.ENSP00000350491,9606.ENSP00000353098,9606.ENSP00000354522,9606.ENSP00000368349,9606.ENSP00000369411,9606.ENSP00000442336,9606.ENSP00000450607,9606.ENSP00000480987,…	RTFDC1,MCM5,TIPIN,MCM4,POLD3,MCM6,MCM2,MCM7,RAD9A,RMI1,PURA,PRIM1,MCMBP,TOP1,POLA1,RFC3,TOP3A,TIMELESS,MCM3,PRIM2
GO Process	GO:0006261	DNA-dependent DNA replication	16	119	1.03	6.25e-09	9606.ENSP00000023939,9606.ENSP00000216122,9606.ENSP00000261881,9606.ENSP00000262105,9606.ENSP00000263681,9606.ENSP00000264156,9606.ENSP00000265056,9606.ENSP00000307288,9606.ENSP00000332706,9606.ENSP00000350491,9606.ENSP00000353098,9606.ENSP00000368349,9606.ENSP00000369411,9606.ENSP00000450607,9606.ENSP00000480987,9606.ENSP00000484105	RTFDC1,MCM5,TIPIN,MCM4,POLD3,MCM6,MCM2,MCM7,PURA,PRIM1,MCMBP,POLA1,RFC3,TIMELESS,MCM3,PRIM2
GO Process	GO:0007049	Cell cycle	48	1313	0.46	1.86e-08	9606.ENSP00000013807,9606.ENSP00000023939,9606.ENSP00000216122,9606.ENSP00000240922,9606.ENSP00000261881,9606.ENSP00000262105,9606.ENSP00000263681,9606.ENSP00000264156,9606.ENSP00000264335,9606.ENSP00000265056,9606.ENSP00000265734,9606.ENSP00000266671,9606.ENSP00000269305,9606.ENSP00000274311,9606.ENSP00000287647,9606.ENSP00000290130,9606.ENSP00000300249,9606.ENSP00000302530,9606.ENSP00000307288,…	ERCC1,RTFDC1,MCM5,NAA50,TIPIN,MCM4,POLD3,MCM6,YWHAE,MCM2,CDK6,PHLDA1,TP53,PELO,FANCD2,MIS18A,MAPRE2,BUB1,MCM7,MAPK7,RAD9A,USP9X,RMI1,LLGL1,EPB41,PRIM1,MCMBP,ARHGEF2,PHGDH,ACTR1A,PARD6B,KIF2C,POLA1,RPS6KA3,RFC3,TXLNG,TAOK3,CSNK1E,PAFAH1B1,CDK11A,GIGYF2,DHFR,GNB2L1,CHMP1B,TOP3A,TIMELESS,MCM3,PRIM2
GO Process	GO:0006270	DNA replication initiation	10	32	1.4	3.52e-08	9606.ENSP00000216122,9606.ENSP00000262105,9606.ENSP00000264156,9606.ENSP00000265056,9606.ENSP00000307288,9606.ENSP00000332706,9606.ENSP00000350491,9606.ENSP00000368349,9606.ENSP00000480987,9606.ENSP00000484105	MCM5,MCM4,MCM6,MCM2,MCM7,PURA,PRIM1,POLA1,MCM3,PRIM2
GO Process	GO:0034248	Regulation of cellular amide metabolic process	27	456	0.67	3.52e-08	9606.ENSP00000228251,9606.ENSP00000250113,9606.ENSP00000251636,9606.ENSP00000252486,9606.ENSP00000261772,9606.ENSP00000263083,9606.ENSP00000263092,9606.ENSP00000269305,9606.ENSP00000302886,9606.ENSP00000302896,9606.ENSP00000332706,9606.ENSP00000337632,9606.ENSP00000353741,9606.ENSP00000354125,9606.ENSP00000359364,9606.ENSP00000362918,9606.ENSP00000364119,9606.ENSP00000368884,9606.ENSP00000377015,…	YBX3,FXR2,DHX29,APOE,AARS,DPH1,METTL16,TP53,PA2G4,RPS9,PURA,SARNP,ETF1,EIF3B,YTHDF1,YTHDF2,EIF2S2,RPS6KA3,PICALM,WIBG,GIGYF2,PDK3,DHFR,ZNF598,EIF2B1,EIF2A,GNB2L1
GO Process	GO:1901576	Organic substance biosynthetic process	74	2734	0.33	3.69e-08	9606.ENSP00000023939,9606.ENSP00000216122,9606.ENSP00000219066,9606.ENSP00000225729,9606.ENSP00000251636,9606.ENSP00000252486,9606.ENSP00000261772,9606.ENSP00000261881,9606.ENSP00000262105,9606.ENSP00000262306,9606.ENSP00000263092,9606.ENSP00000263681,9606.ENSP00000264156,9606.ENSP00000264498,9606.ENSP00000265056,9606.ENSP00000266671,9606.ENSP00000268261,9606.ENSP00000269305,9606.ENSP00000270625,…	RTFDC1,MCM5,NTHL1,DRG2,DHX29,APOE,AARS,TIPIN,MCM4,TCEB2,METTL16,POLD3,MCM6,FGF2,MCM2,PHLDA1,PMM2,TP53,RPS11,PLOD2,PCYT1A,POLR3E,RPS9,MCM7,CHST14,RAD9A,RMI1,RPS15A,WRAP53,DRG1,PURA,POLR3C,ZC3H15,RPS2,RPS17,SREBF1,RPS26,DCTD,PRIM1,MCMBP,ETF1,EIF3B,TOP1,UAP1,PIP5K1A,PHGDH,RNGTT,EIF2S2,POLA1,RFC3,PIR,BTF3,ALAS1,NUDT1,CBSL,TARS,RPS18,TCEB3,DHFR,SNRPE,CTPS2,ARRB1,ZNF598,EIF2B1,EIF2A,GMPS,GNB2L1,TCEA1,R…
GO Process	GO:0006396	RNA processing	37	854	0.54	4.41e-08	9606.ENSP00000218224,9606.ENSP00000226798,9606.ENSP00000242257,9606.ENSP00000252622,9606.ENSP00000254108,9606.ENSP00000258457,9606.ENSP00000260210,9606.ENSP00000261772,9606.ENSP00000263092,9606.ENSP00000263697,9606.ENSP00000268802,9606.ENSP00000271628,9606.ENSP00000293872,9606.ENSP00000301364,9606.ENSP00000302886,9606.ENSP00000302896,9606.ENSP00000306080,9606.ENSP00000323046,9606.ENSP00000326261,…	PQBP1,FRG1,FTSJ2,LSM7,FUS,C2orf49,BUD13,AARS,METTL16,DNAJC8,NOB1,SF3B4,LUC7L,TSR1,PA2G4,RPS9,RNMTL1,EXOSC3,SRRM1,ELAC2,SARNP,CIR1,RPS2,FCF1,LYAR,RPS17,TSNAX,RNGTT,SMNDC1,REXO4,AAR2,DHX16,DDX17,SNRPE,TRMT1,RPS19,RSRC1
GO Process	GO:0033554	Cellular response to stress	55	1725	0.4	6.68e-08	9606.ENSP00000013125,9606.ENSP00000013807,9606.ENSP00000216122,9606.ENSP00000216225,9606.ENSP00000219066,9606.ENSP00000219431,9606.ENSP00000219548,9606.ENSP00000222803,9606.ENSP00000228251,9606.ENSP00000261881,9606.ENSP00000262105,9606.ENSP00000262306,9606.ENSP00000263681,9606.ENSP00000264156,9606.ENSP00000264335,9606.ENSP00000265056,9606.ENSP00000269305,9606.ENSP00000287647,9606.ENSP00000292852,…	MAP4K5,ERCC1,MCM5,RBX1,NTHL1,MPG,STUB1,FKBP14,YBX3,TIPIN,MCM4,TCEB2,POLD3,MCM6,YWHAE,MCM2,TP53,FANCD2,FBXO17,TBC1D24,CRK,MCM7,MAPK7,RAD9A,RMI1,WRAP53,PARPBP,USP7,COPS8,SREBF1,ARHGEF2,STAU1,REXO4,ADPRHL2,POLA1,DNAJC15,RPS6KA3,RFC3,MYBBP1A,SQSTM1,TAOK3,CSNK1E,NUDT1,ASCC2,CBSL,GIGYF2,PDK3,DHFR,ALKBH2,EIF2A,TCEA1,C11orf30,TIMELESS,ZFYVE1,MCM3
GO Process	GO:0022402	Cell cycle process	39	976	0.5	1.18e-07	9606.ENSP00000013807,9606.ENSP00000023939,9606.ENSP00000216122,9606.ENSP00000240922,9606.ENSP00000261881,9606.ENSP00000262105,9606.ENSP00000263681,9606.ENSP00000264156,9606.ENSP00000264335,9606.ENSP00000265056,9606.ENSP00000265734,9606.ENSP00000266671,9606.ENSP00000269305,9606.ENSP00000287647,9606.ENSP00000300249,9606.ENSP00000302530,9606.ENSP00000307288,9606.ENSP00000311360,9606.ENSP00000317039,…	ERCC1,RTFDC1,MCM5,NAA50,TIPIN,MCM4,POLD3,MCM6,YWHAE,MCM2,CDK6,PHLDA1,TP53,FANCD2,MAPRE2,BUB1,MCM7,RAD9A,RMI1,LLGL1,PRIM1,MCMBP,ARHGEF2,PHGDH,ACTR1A,PARD6B,KIF2C,POLA1,RFC3,TAOK3,CSNK1E,PAFAH1B1,GIGYF2,DHFR,CHMP1B,TOP3A,TIMELESS,MCM3,PRIM2
GO Process	GO:0022613	Ribonucleoprotein complex biogenesis	25	423	0.67	1.53e-07	9606.ENSP00000226798,9606.ENSP00000242257,9606.ENSP00000251636,9606.ENSP00000263092,9606.ENSP00000268802,9606.ENSP00000293872,9606.ENSP00000299192,9606.ENSP00000301364,9606.ENSP00000302886,9606.ENSP00000302896,9606.ENSP00000306080,9606.ENSP00000323046,9606.ENSP00000341885,9606.ENSP00000344393,9606.ENSP00000345917,9606.ENSP00000346046,9606.ENSP00000354125,9606.ENSP00000361010,9606.ENSP00000363043,…	FRG1,FTSJ2,DHX29,METTL16,NOB1,LUC7L,HEATR3,TSR1,PA2G4,RPS9,RNMTL1,EXOSC3,RPS2,FCF1,LYAR,RPS17,EIF3B,REXO4,AAR2,EIF2S2,MYBBP1A,DDX17,SNRPE,EIF2A,RPS19
GO Process	GO:0016032	Viral process	34	776	0.54	1.85e-07	9606.ENSP00000216225,9606.ENSP00000216479,9606.ENSP00000231524,9606.ENSP00000252486,9606.ENSP00000258381,9606.ENSP00000258742,9606.ENSP00000262306,9606.ENSP00000264335,9606.ENSP00000269305,9606.ENSP00000270625,9606.ENSP00000294119,9606.ENSP00000302530,9606.ENSP00000302896,9606.ENSP00000318646,9606.ENSP00000324203,9606.ENSP00000341885,9606.ENSP00000343535,9606.ENSP00000346046,9606.ENSP00000348849,…	RBX1,AHSA1,TRIM23,APOE,SP110,NUPL2,TCEB2,YWHAE,TP53,RPS11,UBXN1,BUB1,RPS9,RPS15A,WRAP53,RPS2,USP7,RPS17,RPS26,AP1B1,ANKRD17,EIF3B,TOP1,RNGTT,STAU1,YTHDF2,POLA1,AP1M1,RPS18,CALCOCO2,GNB2L1,CHMP1B,RPS25,RPS19
GO Process	GO:0006974	Cellular response to dna damage stimulus	34	793	0.53	3.07e-07	9606.ENSP00000013807,9606.ENSP00000216122,9606.ENSP00000216225,9606.ENSP00000219066,9606.ENSP00000219431,9606.ENSP00000219548,9606.ENSP00000261881,9606.ENSP00000262105,9606.ENSP00000263681,9606.ENSP00000264156,9606.ENSP00000265056,9606.ENSP00000269305,9606.ENSP00000287647,9606.ENSP00000307288,9606.ENSP00000311360,9606.ENSP00000317039,9606.ENSP00000324203,9606.ENSP00000332915,9606.ENSP00000343535,…	ERCC1,MCM5,RBX1,NTHL1,MPG,STUB1,TIPIN,MCM4,POLD3,MCM6,MCM2,TP53,FANCD2,MCM7,RAD9A,RMI1,WRAP53,PARPBP,USP7,COPS8,REXO4,ADPRHL2,POLA1,RFC3,TAOK3,CSNK1E,NUDT1,ASCC2,GIGYF2,ALKBH2,TCEA1,C11orf30,TIMELESS,MCM3
GO Process	GO:0044271	Cellular nitrogen compound biosynthetic process	49	1522	0.41	5.32e-07	9606.ENSP00000219066,9606.ENSP00000225729,9606.ENSP00000251636,9606.ENSP00000261772,9606.ENSP00000262306,9606.ENSP00000263681,9606.ENSP00000268261,9606.ENSP00000269305,9606.ENSP00000270625,9606.ENSP00000299853,9606.ENSP00000302896,9606.ENSP00000318646,9606.ENSP00000324203,9606.ENSP00000329715,9606.ENSP00000334564,9606.ENSP00000338788,9606.ENSP00000341885,9606.ENSP00000346046,9606.ENSP00000348069,…	NTHL1,DRG2,DHX29,AARS,TCEB2,POLD3,PMM2,TP53,RPS11,POLR3E,RPS9,RPS15A,WRAP53,DRG1,POLR3C,ZC3H15,RPS2,RPS17,SREBF1,RPS26,DCTD,PRIM1,ETF1,EIF3B,UAP1,RNGTT,EIF2S2,POLA1,RFC3,PIR,BTF3,ALAS1,NUDT1,TARS,RPS18,TCEB3,DHFR,SNRPE,CTPS2,ARRB1,ZNF598,EIF2B1,EIF2A,GMPS,GNB2L1,TCEA1,RPS25,RPS19,PRIM2
GO Process	GO:0044403	Symbiotic process	35	865	0.51	6.87e-07	9606.ENSP00000216225,9606.ENSP00000216479,9606.ENSP00000231524,9606.ENSP00000252486,9606.ENSP00000258381,9606.ENSP00000258742,9606.ENSP00000262306,9606.ENSP00000264335,9606.ENSP00000269305,9606.ENSP00000270625,9606.ENSP00000294119,9606.ENSP00000302530,9606.ENSP00000302896,9606.ENSP00000318646,9606.ENSP00000324203,9606.ENSP00000341885,9606.ENSP00000343535,9606.ENSP00000346046,9606.ENSP00000348849,…	RBX1,AHSA1,TRIM23,APOE,SP110,NUPL2,TCEB2,YWHAE,TP53,RPS11,UBXN1,BUB1,RPS9,RPS15A,WRAP53,RPS2,USP7,RPS17,RPS26,AP1B1,ANKRD17,EIF3B,TOP1,RNGTT,STAU1,YTHDF2,POLA1,AP1M1,RPS18,CALCOCO2,DCD,GNB2L1,CHMP1B,RPS25,RPS19
GO Process	GO:0042254	Ribosome biogenesis	20	292	0.74	7.82e-07	9606.ENSP00000226798,9606.ENSP00000242257,9606.ENSP00000251636,9606.ENSP00000263092,9606.ENSP00000268802,9606.ENSP00000299192,9606.ENSP00000301364,9606.ENSP00000302886,9606.ENSP00000302896,9606.ENSP00000306080,9606.ENSP00000323046,9606.ENSP00000341885,9606.ENSP00000344393,9606.ENSP00000345917,9606.ENSP00000346046,9606.ENSP00000361010,9606.ENSP00000370968,9606.ENSP00000380033,9606.ENSP00000417229,…	FRG1,FTSJ2,DHX29,METTL16,NOB1,HEATR3,TSR1,PA2G4,RPS9,RNMTL1,EXOSC3,RPS2,FCF1,LYAR,RPS17,REXO4,MYBBP1A,DDX17,EIF2A,RPS19
GO Process	GO:0006417	Regulation of translation	23	398	0.66	1.02e-06	9606.ENSP00000228251,9606.ENSP00000250113,9606.ENSP00000251636,9606.ENSP00000261772,9606.ENSP00000263083,9606.ENSP00000263092,9606.ENSP00000302886,9606.ENSP00000302896,9606.ENSP00000332706,9606.ENSP00000337632,9606.ENSP00000353741,9606.ENSP00000354125,9606.ENSP00000359364,9606.ENSP00000362918,9606.ENSP00000364119,9606.ENSP00000368884,9606.ENSP00000386156,9606.ENSP00000387170,9606.ENSP00000396308,…	YBX3,FXR2,DHX29,AARS,DPH1,METTL16,PA2G4,RPS9,PURA,SARNP,ETF1,EIF3B,YTHDF1,YTHDF2,EIF2S2,RPS6KA3,WIBG,GIGYF2,DHFR,ZNF598,EIF2B1,EIF2A,GNB2L1
GO Process	GO:0006412	Translation	22	366	0.68	1.12e-06	9606.ENSP00000225729,9606.ENSP00000251636,9606.ENSP00000261772,9606.ENSP00000270625,9606.ENSP00000302896,9606.ENSP00000318646,9606.ENSP00000329715,9606.ENSP00000338788,9606.ENSP00000341885,9606.ENSP00000346046,9606.ENSP00000348849,9606.ENSP00000353741,9606.ENSP00000354125,9606.ENSP00000364119,9606.ENSP00000387710,9606.ENSP00000393241,9606.ENSP00000411409,9606.ENSP00000416250,9606.ENSP00000417229,…	DRG2,DHX29,AARS,RPS11,RPS9,RPS15A,DRG1,ZC3H15,RPS2,RPS17,RPS26,ETF1,EIF3B,EIF2S2,TARS,RPS18,ZNF598,EIF2B1,EIF2A,GNB2L1,RPS25,RPS19
GO Process	GO:0006402	mRNA catabolic process	17	214	0.8	1.54e-06	9606.ENSP00000252622,9606.ENSP00000263092,9606.ENSP00000270625,9606.ENSP00000274311,9606.ENSP00000302896,9606.ENSP00000318646,9606.ENSP00000323046,9606.ENSP00000341885,9606.ENSP00000346046,9606.ENSP00000348849,9606.ENSP00000353741,9606.ENSP00000362918,9606.ENSP00000386156,9606.ENSP00000393241,9606.ENSP00000435096,9606.ENSP00000470972,9606.ENSP00000481762	LSM7,METTL16,RPS11,PELO,RPS9,RPS15A,EXOSC3,RPS2,RPS17,RPS26,ETF1,YTHDF2,WIBG,RPS18,RPS25,RPS19,CSDE1
GO Process	GO:0006267	Pre-replicative complex assembly involved in nuclear cell cycle dna replication	6	7	1.83	1.64e-06	9606.ENSP00000216122,9606.ENSP00000262105,9606.ENSP00000264156,9606.ENSP00000265056,9606.ENSP00000307288,9606.ENSP00000480987	MCM5,MCM4,MCM6,MCM2,MCM7,MCM3
GO Process	GO:0006401	RNA catabolic process	18	247	0.76	1.74e-06	9606.ENSP00000252622,9606.ENSP00000263092,9606.ENSP00000270625,9606.ENSP00000274311,9606.ENSP00000302896,9606.ENSP00000318646,9606.ENSP00000323046,9606.ENSP00000337623,9606.ENSP00000341885,9606.ENSP00000346046,9606.ENSP00000348849,9606.ENSP00000353741,9606.ENSP00000362918,9606.ENSP00000386156,9606.ENSP00000393241,9606.ENSP00000435096,9606.ENSP00000470972,9606.ENSP00000481762	LSM7,METTL16,RPS11,PELO,RPS9,RPS15A,EXOSC3,RNASEH2B,RPS2,RPS17,RPS26,ETF1,YTHDF2,WIBG,RPS18,RPS25,RPS19,CSDE1
GO Process	GO:0006413	Translational initiation	14	141	0.9	2.37e-06	9606.ENSP00000251636,9606.ENSP00000270625,9606.ENSP00000302896,9606.ENSP00000318646,9606.ENSP00000341885,9606.ENSP00000346046,9606.ENSP00000348849,9606.ENSP00000354125,9606.ENSP00000364119,9606.ENSP00000393241,9606.ENSP00000416250,9606.ENSP00000417229,9606.ENSP00000435096,9606.ENSP00000470972	DHX29,RPS11,RPS9,RPS15A,RPS2,RPS17,RPS26,EIF3B,EIF2S2,RPS18,EIF2B1,EIF2A,RPS25,RPS19
GO Process	GO:0010608	Posttranscriptional regulation of gene expression	27	574	0.57	2.37e-06	9606.ENSP00000228251,9606.ENSP00000250113,9606.ENSP00000251636,9606.ENSP00000254108,9606.ENSP00000261772,9606.ENSP00000263083,9606.ENSP00000263092,9606.ENSP00000302886,9606.ENSP00000302896,9606.ENSP00000323046,9606.ENSP00000332706,9606.ENSP00000337632,9606.ENSP00000353741,9606.ENSP00000354125,9606.ENSP00000355599,9606.ENSP00000359364,9606.ENSP00000360034,9606.ENSP00000362918,9606.ENSP00000364119,…	YBX3,FXR2,DHX29,FUS,AARS,DPH1,METTL16,PA2G4,RPS9,EXOSC3,PURA,SARNP,ETF1,EIF3B,TSNAX,YTHDF1,SERBP1,YTHDF2,EIF2S2,RPS6KA3,WIBG,GIGYF2,DHFR,ZNF598,EIF2B1,EIF2A,GNB2L1
GO Process	GO:0016072	rRNA metabolic process	17	223	0.78	2.37e-06	9606.ENSP00000226798,9606.ENSP00000242257,9606.ENSP00000263092,9606.ENSP00000268802,9606.ENSP00000274311,9606.ENSP00000301364,9606.ENSP00000302886,9606.ENSP00000302896,9606.ENSP00000306080,9606.ENSP00000323046,9606.ENSP00000341885,9606.ENSP00000344393,9606.ENSP00000345917,9606.ENSP00000346046,9606.ENSP00000361010,9606.ENSP00000380033,9606.ENSP00000470972	FRG1,FTSJ2,METTL16,NOB1,PELO,TSR1,PA2G4,RPS9,RNMTL1,EXOSC3,RPS2,FCF1,LYAR,RPS17,REXO4,DDX17,RPS19
GO Process	GO:1903047	Mitotic cell cycle process	28	616	0.56	2.37e-06	9606.ENSP00000023939,9606.ENSP00000216122,9606.ENSP00000240922,9606.ENSP00000261881,9606.ENSP00000262105,9606.ENSP00000264156,9606.ENSP00000264335,9606.ENSP00000265056,9606.ENSP00000265734,9606.ENSP00000266671,9606.ENSP00000269305,9606.ENSP00000287647,9606.ENSP00000302530,9606.ENSP00000307288,9606.ENSP00000311360,9606.ENSP00000350491,9606.ENSP00000354837,9606.ENSP00000358921,9606.ENSP00000361298,…	RTFDC1,MCM5,NAA50,TIPIN,MCM4,MCM6,YWHAE,MCM2,CDK6,PHLDA1,TP53,FANCD2,BUB1,MCM7,RAD9A,PRIM1,ARHGEF2,ACTR1A,KIF2C,POLA1,TAOK3,CSNK1E,PAFAH1B1,GIGYF2,DHFR,CHMP1B,MCM3,PRIM2
GO Process	GO:0006950	Response to stress	81	3485	0.27	2.67e-06	9606.ENSP00000013125,9606.ENSP00000013807,9606.ENSP00000216122,9606.ENSP00000216225,9606.ENSP00000218224,9606.ENSP00000219066,9606.ENSP00000219431,9606.ENSP00000219548,9606.ENSP00000222803,9606.ENSP00000228251,9606.ENSP00000231524,9606.ENSP00000252486,9606.ENSP00000261881,9606.ENSP00000262105,9606.ENSP00000262306,9606.ENSP00000263681,9606.ENSP00000264156,9606.ENSP00000264335,9606.ENSP00000264498,…	MAP4K5,ERCC1,MCM5,RBX1,PQBP1,NTHL1,MPG,STUB1,FKBP14,YBX3,TRIM23,APOE,TIPIN,MCM4,TCEB2,POLD3,MCM6,YWHAE,FGF2,MCM2,TP53,PLOD2,FANCD2,FBXO17,TBC1D24,POLR3E,CRK,MCM7,MAPK7,RAD9A,DNAJA2,RMI1,WRAP53,HEXIM1,PARPBP,POLR3C,USP7,LYAR,COPS8,SREBF1,ANKRD17,MYO1C,ARHGEF2,IFIT3,STAU1,REXO4,ADPRHL2,YTHDF2,EPB41L4B,POLA1,DNAJC15,RPS6KA3,DNAJA1,RFC3,MYBBP1A,SQSTM1,TAOK3,ALAS1,DDX17,CSNK1E,NUDT1,PLAA,ASCC2,CBSL,PR…
GO Process	GO:0034655	Nucleobase-containing compound catabolic process	21	373	0.65	5.83e-06	9606.ENSP00000219066,9606.ENSP00000252622,9606.ENSP00000263092,9606.ENSP00000270625,9606.ENSP00000274311,9606.ENSP00000302896,9606.ENSP00000318646,9606.ENSP00000323046,9606.ENSP00000337623,9606.ENSP00000341885,9606.ENSP00000346046,9606.ENSP00000348849,9606.ENSP00000353741,9606.ENSP00000361010,9606.ENSP00000362918,9606.ENSP00000380241,9606.ENSP00000386156,9606.ENSP00000393241,9606.ENSP00000435096,…	NTHL1,LSM7,METTL16,RPS11,PELO,RPS9,RPS15A,EXOSC3,RNASEH2B,RPS2,RPS17,RPS26,ETF1,REXO4,YTHDF2,NUDT1,WIBG,RPS18,RPS25,RPS19,CSDE1
GO Process	GO:0071840	Cellular component organization or biogenesis	112	5633	0.2	5.83e-06	9606.ENSP00000013807,9606.ENSP00000216122,9606.ENSP00000216225,9606.ENSP00000218224,9606.ENSP00000226798,9606.ENSP00000240922,9606.ENSP00000242257,9606.ENSP00000251636,9606.ENSP00000252486,9606.ENSP00000254108,9606.ENSP00000262105,9606.ENSP00000262306,9606.ENSP00000262942,9606.ENSP00000263092,9606.ENSP00000263635,9606.ENSP00000263681,9606.ENSP00000264156,9606.ENSP00000264335,9606.ENSP00000264498,…	ERCC1,MCM5,RBX1,PQBP1,FRG1,NAA50,FTSJ2,DHX29,APOE,FUS,MCM4,TCEB2,ARPC1A,METTL16,TANC1,POLD3,MCM6,YWHAE,FGF2,GRPEL1,MCM2,NOB1,TP53,SETDB1,PELO,FANCD2,MYO1E,MIS18A,LUC7L,TBC1D24,HEATR3,MAPRE2,CRK,TSR1,BUB1,PA2G4,RPS9,RNMTL1,MCM7,HLTF,CLTB,MAPK7,USP9X,RMI1,EPN2,LLGL1,TSPYL5,EXOSC3,WRAP53,GRPEL2,PURA,RPS2,USP7,FCF1,NF2,EPB41,ARPC5L,LYAR,RPS17,COPS8,PRIM1,MYPN,MYO1C,MCMBP,ETF1,EIF3B,TOP1,ARHGEF2,PIP5K…
GO Process	GO:0006364	rRNA processing	16	212	0.78	6.58e-06	9606.ENSP00000226798,9606.ENSP00000242257,9606.ENSP00000263092,9606.ENSP00000268802,9606.ENSP00000301364,9606.ENSP00000302886,9606.ENSP00000302896,9606.ENSP00000306080,9606.ENSP00000323046,9606.ENSP00000341885,9606.ENSP00000344393,9606.ENSP00000345917,9606.ENSP00000346046,9606.ENSP00000361010,9606.ENSP00000380033,9606.ENSP00000470972	FRG1,FTSJ2,METTL16,NOB1,TSR1,PA2G4,RPS9,RNMTL1,EXOSC3,RPS2,FCF1,LYAR,RPS17,REXO4,DDX17,RPS19
GO Process	GO:0000278	Mitotic cell cycle	29	695	0.52	6.79e-06	9606.ENSP00000023939,9606.ENSP00000216122,9606.ENSP00000240922,9606.ENSP00000261881,9606.ENSP00000262105,9606.ENSP00000264156,9606.ENSP00000264335,9606.ENSP00000265056,9606.ENSP00000265734,9606.ENSP00000266671,9606.ENSP00000269305,9606.ENSP00000287647,9606.ENSP00000302530,9606.ENSP00000307288,9606.ENSP00000311360,9606.ENSP00000350491,9606.ENSP00000354837,9606.ENSP00000358921,9606.ENSP00000361298,…	RTFDC1,MCM5,NAA50,TIPIN,MCM4,MCM6,YWHAE,MCM2,CDK6,PHLDA1,TP53,FANCD2,BUB1,MCM7,RAD9A,PRIM1,ARHGEF2,ACTR1A,KIF2C,POLA1,TAOK3,CSNK1E,PAFAH1B1,CDK11A,GIGYF2,DHFR,CHMP1B,MCM3,PRIM2
GO Process	GO:0000727	Double-strand break repair via break-induced replication	6	11	1.64	8.58e-06	9606.ENSP00000216122,9606.ENSP00000262105,9606.ENSP00000264156,9606.ENSP00000265056,9606.ENSP00000307288,9606.ENSP00000480987	MCM5,MCM4,MCM6,MCM2,MCM7,MCM3
GO Process	GO:1902969	Mitotic dna replication	6	11	1.64	8.58e-06	9606.ENSP00000023939,9606.ENSP00000262105,9606.ENSP00000264156,9606.ENSP00000265056,9606.ENSP00000368349,9606.ENSP00000480987	RTFDC1,MCM4,MCM6,MCM2,POLA1,MCM3
GO Process	GO:0000956	Nuclear-transcribed mrna catabolic process	15	194	0.79	1.25e-05	9606.ENSP00000252622,9606.ENSP00000270625,9606.ENSP00000274311,9606.ENSP00000302896,9606.ENSP00000318646,9606.ENSP00000323046,9606.ENSP00000341885,9606.ENSP00000346046,9606.ENSP00000348849,9606.ENSP00000353741,9606.ENSP00000386156,9606.ENSP00000393241,9606.ENSP00000435096,9606.ENSP00000470972,9606.ENSP00000481762	LSM7,RPS11,PELO,RPS9,RPS15A,EXOSC3,RPS2,RPS17,RPS26,ETF1,WIBG,RPS18,RPS25,RPS19,CSDE1
GO Process	GO:0072599	Establishment of protein localization to endoplasmic reticulum	12	114	0.92	1.25e-05	9606.ENSP00000268261,9606.ENSP00000270625,9606.ENSP00000302896,9606.ENSP00000318646,9606.ENSP00000341885,9606.ENSP00000342181,9606.ENSP00000346046,9606.ENSP00000348849,9606.ENSP00000393241,9606.ENSP00000411418,9606.ENSP00000435096,9606.ENSP00000470972	PMM2,RPS11,RPS9,RPS15A,RPS2,SRP72,RPS17,RPS26,RPS18,RAB3GAP1,RPS25,RPS19
GO Process	GO:0044770	Cell cycle phase transition	18	289	0.69	1.27e-05	9606.ENSP00000216122,9606.ENSP00000261881,9606.ENSP00000262105,9606.ENSP00000264156,9606.ENSP00000264335,9606.ENSP00000265056,9606.ENSP00000265734,9606.ENSP00000266671,9606.ENSP00000307288,9606.ENSP00000350491,9606.ENSP00000358921,9606.ENSP00000368349,9606.ENSP00000380044,9606.ENSP00000380378,9606.ENSP00000396308,9606.ENSP00000450607,9606.ENSP00000480987,9606.ENSP00000484105	MCM5,TIPIN,MCM4,MCM6,YWHAE,MCM2,CDK6,PHLDA1,MCM7,PRIM1,ACTR1A,POLA1,CSNK1E,PAFAH1B1,DHFR,TIMELESS,MCM3,PRIM2
GO Process	GO:0034470	ncRNA processing	20	381	0.62	3.22e-05	9606.ENSP00000226798,9606.ENSP00000242257,9606.ENSP00000258457,9606.ENSP00000261772,9606.ENSP00000263092,9606.ENSP00000268802,9606.ENSP00000301364,9606.ENSP00000302886,9606.ENSP00000302896,9606.ENSP00000306080,9606.ENSP00000323046,9606.ENSP00000337445,9606.ENSP00000341885,9606.ENSP00000344393,9606.ENSP00000345917,9606.ENSP00000346046,9606.ENSP00000361010,9606.ENSP00000380033,9606.ENSP00000466967,…	FRG1,FTSJ2,C2orf49,AARS,METTL16,NOB1,TSR1,PA2G4,RPS9,RNMTL1,EXOSC3,ELAC2,RPS2,FCF1,LYAR,RPS17,REXO4,DDX17,TRMT1,RPS19
GO Process	GO:0034660	ncRNA metabolic process	22	467	0.57	4.31e-05	9606.ENSP00000226798,9606.ENSP00000242257,9606.ENSP00000258457,9606.ENSP00000261772,9606.ENSP00000263092,9606.ENSP00000268802,9606.ENSP00000274311,9606.ENSP00000301364,9606.ENSP00000302886,9606.ENSP00000302896,9606.ENSP00000306080,9606.ENSP00000323046,9606.ENSP00000337445,9606.ENSP00000341885,9606.ENSP00000344393,9606.ENSP00000345917,9606.ENSP00000346046,9606.ENSP00000361010,9606.ENSP00000380033,…	FRG1,FTSJ2,C2orf49,AARS,METTL16,NOB1,PELO,TSR1,PA2G4,RPS9,RNMTL1,EXOSC3,ELAC2,RPS2,FCF1,LYAR,RPS17,REXO4,DDX17,TARS,TRMT1,RPS19
GO Process	GO:0043604	Amide biosynthetic process	23	512	0.55	4.98e-05	9606.ENSP00000225729,9606.ENSP00000251636,9606.ENSP00000261772,9606.ENSP00000270625,9606.ENSP00000302896,9606.ENSP00000318646,9606.ENSP00000329715,9606.ENSP00000338788,9606.ENSP00000341885,9606.ENSP00000346046,9606.ENSP00000348849,9606.ENSP00000353741,9606.ENSP00000354125,9606.ENSP00000364119,9606.ENSP00000387710,9606.ENSP00000393241,9606.ENSP00000396308,9606.ENSP00000411409,9606.ENSP00000416250,…	DRG2,DHX29,AARS,RPS11,RPS9,RPS15A,DRG1,ZC3H15,RPS2,RPS17,RPS26,ETF1,EIF3B,EIF2S2,TARS,RPS18,DHFR,ZNF598,EIF2B1,EIF2A,GNB2L1,RPS25,RPS19
GO Process	GO:1901361	Organic cyclic compound catabolic process	22	472	0.57	4.98e-05	9606.ENSP00000219066,9606.ENSP00000252486,9606.ENSP00000252622,9606.ENSP00000263092,9606.ENSP00000270625,9606.ENSP00000274311,9606.ENSP00000302896,9606.ENSP00000318646,9606.ENSP00000323046,9606.ENSP00000337623,9606.ENSP00000341885,9606.ENSP00000346046,9606.ENSP00000348849,9606.ENSP00000353741,9606.ENSP00000361010,9606.ENSP00000362918,9606.ENSP00000380241,9606.ENSP00000386156,9606.ENSP00000393241,…	NTHL1,APOE,LSM7,METTL16,RPS11,PELO,RPS9,RPS15A,EXOSC3,RNASEH2B,RPS2,RPS17,RPS26,ETF1,REXO4,YTHDF2,NUDT1,WIBG,RPS18,RPS25,RPS19,CSDE1
GO Process	GO:0051276	Chromosome organization	35	1066	0.42	5.72e-05	9606.ENSP00000013807,9606.ENSP00000216122,9606.ENSP00000216225,9606.ENSP00000240922,9606.ENSP00000262105,9606.ENSP00000263681,9606.ENSP00000264156,9606.ENSP00000265056,9606.ENSP00000269305,9606.ENSP00000271640,9606.ENSP00000274311,9606.ENSP00000287647,9606.ENSP00000290130,9606.ENSP00000302530,9606.ENSP00000307288,9606.ENSP00000308944,9606.ENSP00000322802,9606.ENSP00000324203,9606.ENSP00000332706,…	ERCC1,MCM5,RBX1,NAA50,MCM4,POLD3,MCM6,MCM2,TP53,SETDB1,PELO,FANCD2,MIS18A,BUB1,MCM7,HLTF,TSPYL5,WRAP53,PURA,USP7,COPS8,PRIM1,MCMBP,TOP1,KIF2C,POLA1,RFC3,BRPF1,FOXA2,ARRB1,CHMP1B,C11orf30,TOP3A,MCM3,PRIM2
GO Process	GO:0045047	Protein targeting to er	11	110	0.9	6.1e-05	9606.ENSP00000268261,9606.ENSP00000270625,9606.ENSP00000302896,9606.ENSP00000318646,9606.ENSP00000341885,9606.ENSP00000342181,9606.ENSP00000346046,9606.ENSP00000348849,9606.ENSP00000393241,9606.ENSP00000435096,9606.ENSP00000470972	PMM2,RPS11,RPS9,RPS15A,RPS2,SRP72,RPS17,RPS26,RPS18,RPS25,RPS19
GO Process	GO:0006271	DNA strand elongation involved in DNA replication	6	18	1.42	6.96e-05	9606.ENSP00000262105,9606.ENSP00000263681,9606.ENSP00000307288,9606.ENSP00000368349,9606.ENSP00000369411,9606.ENSP00000480987	MCM4,POLD3,MCM7,POLA1,RFC3,MCM3
GO Process	GO:0044419	Interspecies interaction between organisms	50	1899	0.32	9.17e-05	9606.ENSP00000216225,9606.ENSP00000216479,9606.ENSP00000218224,9606.ENSP00000231524,9606.ENSP00000252486,9606.ENSP00000258381,9606.ENSP00000258742,9606.ENSP00000262306,9606.ENSP00000264335,9606.ENSP00000265734,9606.ENSP00000269305,9606.ENSP00000270625,9606.ENSP00000294119,9606.ENSP00000299853,9606.ENSP00000300574,9606.ENSP00000302530,9606.ENSP00000302896,9606.ENSP00000318646,9606.ENSP00000324203,…	RBX1,AHSA1,PQBP1,TRIM23,APOE,SP110,NUPL2,TCEB2,YWHAE,CDK6,TP53,RPS11,UBXN1,POLR3E,CRK,BUB1,RPS9,RPS15A,WRAP53,HEXIM1,POLR3C,RPS2,USP7,LYAR,RPS17,RPS26,AP1B1,ANKRD17,MYO1C,EIF3B,TOP1,ARHGEF2,RNGTT,IFIT3,STAU1,YTHDF2,POLA1,RPS6KA3,DDX17,PLAA,AP1M1,RPS18,CALCOCO2,DCD,ABCF3,GNB2L1,CHMP1B,RPS25,FKBP5,RPS19
GO Process	GO:0000184	Nuclear-transcribed mrna catabolic process, nonsense-mediated decay	11	119	0.87	0.00012	9606.ENSP00000270625,9606.ENSP00000302896,9606.ENSP00000318646,9606.ENSP00000341885,9606.ENSP00000346046,9606.ENSP00000348849,9606.ENSP00000353741,9606.ENSP00000386156,9606.ENSP00000393241,9606.ENSP00000435096,9606.ENSP00000470972	RPS11,RPS9,RPS15A,RPS2,RPS17,RPS26,ETF1,WIBG,RPS18,RPS25,RPS19
GO Process	GO:0006614	SRP-dependent cotranslational protein targeting to membrane	10	96	0.92	0.00014	9606.ENSP00000270625,9606.ENSP00000302896,9606.ENSP00000318646,9606.ENSP00000341885,9606.ENSP00000342181,9606.ENSP00000346046,9606.ENSP00000348849,9606.ENSP00000393241,9606.ENSP00000435096,9606.ENSP00000470972	RPS11,RPS9,RPS15A,RPS2,SRP72,RPS17,RPS26,RPS18,RPS25,RPS19
GO Process	GO:0044772	Mitotic cell cycle phase transition	16	280	0.66	0.00016	9606.ENSP00000216122,9606.ENSP00000262105,9606.ENSP00000264156,9606.ENSP00000264335,9606.ENSP00000265056,9606.ENSP00000265734,9606.ENSP00000266671,9606.ENSP00000307288,9606.ENSP00000350491,9606.ENSP00000358921,9606.ENSP00000368349,9606.ENSP00000380044,9606.ENSP00000380378,9606.ENSP00000396308,9606.ENSP00000480987,9606.ENSP00000484105	MCM5,MCM4,MCM6,YWHAE,MCM2,CDK6,PHLDA1,MCM7,PRIM1,ACTR1A,POLA1,CSNK1E,PAFAH1B1,DHFR,MCM3,PRIM2
GO Process	GO:0000082	G1/S transition of mitotic cell cycle	11	128	0.83	0.00021	9606.ENSP00000216122,9606.ENSP00000262105,9606.ENSP00000264156,9606.ENSP00000265056,9606.ENSP00000265734,9606.ENSP00000307288,9606.ENSP00000350491,9606.ENSP00000368349,9606.ENSP00000396308,9606.ENSP00000480987,9606.ENSP00000484105	MCM5,MCM4,MCM6,MCM2,CDK6,MCM7,PRIM1,POLA1,DHFR,MCM3,PRIM2
GO Process	GO:0009892	Negative regulation of metabolic process	69	3124	0.24	0.00023	9606.ENSP00000013807,9606.ENSP00000228251,9606.ENSP00000250113,9606.ENSP00000252486,9606.ENSP00000252622,9606.ENSP00000254108,9606.ENSP00000254770,9606.ENSP00000261881,9606.ENSP00000263092,9606.ENSP00000263346,9606.ENSP00000264335,9606.ENSP00000264498,9606.ENSP00000265734,9606.ENSP00000269305,9606.ENSP00000270625,9606.ENSP00000271640,9606.ENSP00000274311,9606.ENSP00000294119,9606.ENSP00000302886,…	ERCC1,YBX3,FXR2,APOE,LSM7,FUS,LANCL2,TIPIN,METTL16,TCF25,YWHAE,FGF2,CDK6,TP53,RPS11,SETDB1,PELO,UBXN1,PA2G4,RPS9,USP9X,RPS15A,PHF23,EXOSC3,HEXIM1,ZGPAT,PURA,PARPBP,RNASEH2B,SARNP,CIR1,RPS2,USP7,NF2,LYAR,RPS17,SREBF1,RPS26,ETF1,TSNAX,YTHDF1,YTHDF2,DNAJC15,RPS6KA3,DNAJA1,MYBBP1A,SQSTM1,TAOK3,PICALM,PURB,DDX17,PAFAH1B1,PLAA,NRIP1,PRKAR1B,WIBG,GIGYF2,PDK3,RPS18,DHFR,FOXA2,PGGT1B,ARRB1,GNB2L1,RPS25,TI…
GO Process	GO:0006996	Organelle organization	74	3450	0.23	0.00024	9606.ENSP00000013807,9606.ENSP00000216122,9606.ENSP00000216225,9606.ENSP00000240922,9606.ENSP00000251636,9606.ENSP00000252486,9606.ENSP00000262105,9606.ENSP00000262942,9606.ENSP00000263681,9606.ENSP00000264156,9606.ENSP00000264335,9606.ENSP00000264954,9606.ENSP00000265056,9606.ENSP00000269305,9606.ENSP00000271640,9606.ENSP00000274311,9606.ENSP00000287647,9606.ENSP00000288235,9606.ENSP00000290130,…	ERCC1,MCM5,RBX1,NAA50,DHX29,APOE,MCM4,ARPC1A,POLD3,MCM6,YWHAE,GRPEL1,MCM2,TP53,SETDB1,PELO,FANCD2,MYO1E,MIS18A,MAPRE2,CRK,BUB1,MCM7,HLTF,USP9X,RMI1,LLGL1,TSPYL5,WRAP53,GRPEL2,PURA,USP7,NF2,EPB41,ARPC5L,COPS8,PRIM1,MYPN,MYO1C,MCMBP,TOP1,ARHGEF2,PIP5K1A,ACTR1A,SERBP1,PARD6B,KIF2C,EPB41L4B,POLA1,DNAJC15,RFC3,BRPF1,SQSTM1,PICALM,ALAS1,CSNK1E,PAFAH1B1,AP1M1,UBAP2L,PLEKHF1,FOXA2,ARRB1,RAB3GAP1,EIF2A,PA…
GO Process	GO:1902975	Mitotic dna replication initiation	4	4	1.9	0.00024	9606.ENSP00000262105,9606.ENSP00000265056,9606.ENSP00000368349,9606.ENSP00000480987	MCM4,MCM2,POLA1,MCM3
GO Process	GO:0019080	Viral gene expression	11	132	0.82	0.00026	9606.ENSP00000258742,9606.ENSP00000270625,9606.ENSP00000302896,9606.ENSP00000318646,9606.ENSP00000341885,9606.ENSP00000346046,9606.ENSP00000348849,9606.ENSP00000354125,9606.ENSP00000393241,9606.ENSP00000435096,9606.ENSP00000470972	NUPL2,RPS11,RPS9,RPS15A,RPS2,RPS17,RPS26,EIF3B,RPS18,RPS25,RPS19
GO Process	GO:0010605	Negative regulation of macromolecule metabolic process	64	2875	0.25	0.00045	9606.ENSP00000013807,9606.ENSP00000228251,9606.ENSP00000250113,9606.ENSP00000252486,9606.ENSP00000252622,9606.ENSP00000254108,9606.ENSP00000254770,9606.ENSP00000261881,9606.ENSP00000263092,9606.ENSP00000263346,9606.ENSP00000264335,9606.ENSP00000264498,9606.ENSP00000265734,9606.ENSP00000269305,9606.ENSP00000270625,9606.ENSP00000271640,9606.ENSP00000274311,9606.ENSP00000294119,9606.ENSP00000302886,…	ERCC1,YBX3,FXR2,APOE,LSM7,FUS,LANCL2,TIPIN,METTL16,TCF25,YWHAE,FGF2,CDK6,TP53,RPS11,SETDB1,PELO,UBXN1,PA2G4,RPS9,USP9X,RPS15A,EXOSC3,HEXIM1,ZGPAT,PURA,PARPBP,RNASEH2B,SARNP,CIR1,RPS2,USP7,NF2,LYAR,RPS17,SREBF1,RPS26,ETF1,TSNAX,YTHDF1,YTHDF2,RPS6KA3,DNAJA1,MYBBP1A,SQSTM1,TAOK3,PICALM,PURB,DDX17,PAFAH1B1,PLAA,NRIP1,PRKAR1B,WIBG,GIGYF2,RPS18,DHFR,PGGT1B,ARRB1,GNB2L1,RPS25,TIMELESS,RPS19,CSDE1
GO Process	GO:0032392	DNA geometric change	10	114	0.84	0.0005	9606.ENSP00000216122,9606.ENSP00000216225,9606.ENSP00000262105,9606.ENSP00000264156,9606.ENSP00000265056,9606.ENSP00000269305,9606.ENSP00000307288,9606.ENSP00000332706,9606.ENSP00000369411,9606.ENSP00000480987	MCM5,RBX1,MCM4,MCM6,MCM2,TP53,MCM7,PURA,RFC3,MCM3
GO Process	GO:0006268	DNA unwinding involved in DNA replication	5	15	1.42	0.00053	9606.ENSP00000262105,9606.ENSP00000264156,9606.ENSP00000265056,9606.ENSP00000307288,9606.ENSP00000332706	MCM4,MCM6,MCM2,MCM7,PURA
GO Process	GO:0019083	Viral transcription	10	115	0.84	0.00053	9606.ENSP00000258742,9606.ENSP00000270625,9606.ENSP00000302896,9606.ENSP00000318646,9606.ENSP00000341885,9606.ENSP00000346046,9606.ENSP00000348849,9606.ENSP00000393241,9606.ENSP00000435096,9606.ENSP00000470972	NUPL2,RPS11,RPS9,RPS15A,RPS2,RPS17,RPS26,RPS18,RPS25,RPS19
GO Process	GO:0009987	Cellular process	217	15024	0.06	0.00062	9606.ENSP00000013125,9606.ENSP00000013807,9606.ENSP00000023939,9606.ENSP00000216122,9606.ENSP00000216225,9606.ENSP00000216479,9606.ENSP00000218224,9606.ENSP00000219066,9606.ENSP00000219431,9606.ENSP00000219548,9606.ENSP00000221114,9606.ENSP00000222803,9606.ENSP00000225729,9606.ENSP00000226798,9606.ENSP00000228251,9606.ENSP00000231524,9606.ENSP00000240922,9606.ENSP00000242257,9606.ENSP00000248450,…	MAP4K5,ERCC1,RTFDC1,MCM5,RBX1,AHSA1,PQBP1,NTHL1,MPG,STUB1,DCTN6,FKBP14,DRG2,FRG1,YBX3,TRIM23,NAA50,FTSJ2,AAMP,DHX29,APOE,LSM7,FUS,C2orf49,NUPL2,BUD13,DNAH3,AARS,TIPIN,MCM4,TCEB2,ARPC1A,DPH1,METTL16,TANC1,POLD3,DNAJC8,SLC7A6OS,MCM6,YWHAE,FGF2,GRPEL1,MCM2,CDK6,PHLDA1,PMM2,NOB1,TP53,RPS11,SF3B4,SETDB1,PELO,NGLY1,PLOD2,RPIA,FANCD2,MYO1E,MIS18A,PCYT1A,FBXO17,LUC7L,TBC1D24,UBXN1,HEATR3,POLR3E,MAPRE2,CR…
GO Process	GO:0006605	Protein targeting	17	356	0.58	0.00063	9606.ENSP00000264335,9606.ENSP00000264954,9606.ENSP00000268261,9606.ENSP00000270625,9606.ENSP00000302896,9606.ENSP00000316357,9606.ENSP00000318646,9606.ENSP00000329558,9606.ENSP00000341885,9606.ENSP00000342181,9606.ENSP00000346046,9606.ENSP00000348849,9606.ENSP00000352834,9606.ENSP00000368523,9606.ENSP00000393241,9606.ENSP00000435096,9606.ENSP00000470972	YWHAE,GRPEL1,PMM2,RPS11,RPS9,USP9X,RPS15A,GRPEL2,RPS2,SRP72,RPS17,RPS26,MYO1C,DNAJC15,RPS18,RPS25,RPS19
GO Process	GO:0010629	Negative regulation of gene expression	49	2014	0.29	0.00085	9606.ENSP00000228251,9606.ENSP00000250113,9606.ENSP00000252486,9606.ENSP00000252622,9606.ENSP00000254770,9606.ENSP00000263092,9606.ENSP00000263346,9606.ENSP00000264498,9606.ENSP00000265734,9606.ENSP00000269305,9606.ENSP00000270625,9606.ENSP00000271640,9606.ENSP00000274311,9606.ENSP00000302886,9606.ENSP00000302896,9606.ENSP00000316357,9606.ENSP00000318646,9606.ENSP00000323046,9606.ENSP00000328773,…	YBX3,FXR2,APOE,LSM7,LANCL2,METTL16,TCF25,FGF2,CDK6,TP53,RPS11,SETDB1,PELO,PA2G4,RPS9,USP9X,RPS15A,EXOSC3,HEXIM1,ZGPAT,PURA,RNASEH2B,SARNP,CIR1,RPS2,LYAR,RPS17,SREBF1,RPS26,ETF1,TSNAX,YTHDF1,YTHDF2,MYBBP1A,SQSTM1,PICALM,PURB,DDX17,NRIP1,WIBG,GIGYF2,RPS18,DHFR,ARRB1,GNB2L1,RPS25,TIMELESS,RPS19,CSDE1
GO Process	GO:0002181	Cytoplasmic translation	8	72	0.95	0.00091	9606.ENSP00000225729,9606.ENSP00000251636,9606.ENSP00000329715,9606.ENSP00000338788,9606.ENSP00000348849,9606.ENSP00000353741,9606.ENSP00000354125,9606.ENSP00000364119	DRG2,DHX29,DRG1,ZC3H15,RPS26,ETF1,EIF3B,EIF2S2
GO Process	GO:0044265	Cellular macromolecule catabolic process	29	917	0.4	0.00093	9606.ENSP00000216225,9606.ENSP00000219548,9606.ENSP00000252622,9606.ENSP00000263092,9606.ENSP00000270625,9606.ENSP00000274311,9606.ENSP00000280700,9606.ENSP00000292852,9606.ENSP00000294119,9606.ENSP00000302896,9606.ENSP00000316357,9606.ENSP00000318646,9606.ENSP00000323046,9606.ENSP00000337623,9606.ENSP00000341885,9606.ENSP00000343535,9606.ENSP00000346046,9606.ENSP00000348849,9606.ENSP00000353741,…	RBX1,STUB1,LSM7,METTL16,RPS11,PELO,NGLY1,FBXO17,UBXN1,RPS9,USP9X,RPS15A,EXOSC3,RNASEH2B,RPS2,USP7,RPS17,RPS26,ETF1,REXO4,YTHDF2,SQSTM1,PLAA,WIBG,RPS18,ARRB1,RPS25,RPS19,CSDE1
GO Process	GO:0060255	Regulation of macromolecule metabolic process	114	6407	0.15	0.00097	9606.ENSP00000013125,9606.ENSP00000013807,9606.ENSP00000023939,9606.ENSP00000216225,9606.ENSP00000218224,9606.ENSP00000219548,9606.ENSP00000228251,9606.ENSP00000250113,9606.ENSP00000251636,9606.ENSP00000252486,9606.ENSP00000252622,9606.ENSP00000254108,9606.ENSP00000254770,9606.ENSP00000258381,9606.ENSP00000258742,9606.ENSP00000261772,9606.ENSP00000261881,9606.ENSP00000262306,9606.ENSP00000263083,…	MAP4K5,ERCC1,RTFDC1,RBX1,PQBP1,STUB1,YBX3,FXR2,DHX29,APOE,LSM7,FUS,LANCL2,SP110,NUPL2,AARS,TIPIN,TCEB2,DPH1,METTL16,TCF25,YWHAE,FGF2,CDK6,TP53,RPS11,SF3B4,SETDB1,PELO,FANCD2,MIS18A,UBXN1,POLR3E,CRK,PA2G4,RPS9,HLTF,MAPK7,USP9X,RPS15A,PHF23,TSPYL5,EXOSC3,WRAP53,HEXIM1,ZGPAT,PURA,PARPBP,POLR3C,RNASEH2B,SARNP,CIR1,RPS2,USP7,NF2,LYAR,RPS17,COPS8,SREBF1,RPS26,ANKRD17,MYO1C,DDA1,ETF1,EIF3B,TOP1,ARHGEF2,…
GO Process	GO:0000398	mRNA splicing, via spliceosome	15	294	0.61	0.001	9606.ENSP00000218224,9606.ENSP00000226798,9606.ENSP00000252622,9606.ENSP00000254108,9606.ENSP00000260210,9606.ENSP00000263697,9606.ENSP00000271628,9606.ENSP00000293872,9606.ENSP00000326261,9606.ENSP00000358616,9606.ENSP00000363043,9606.ENSP00000365625,9606.ENSP00000380033,9606.ENSP00000400591,9606.ENSP00000481697	PQBP1,FRG1,LSM7,FUS,BUD13,DNAJC8,SF3B4,LUC7L,SRRM1,SMNDC1,AAR2,DHX16,DDX17,SNRPE,RSRC1
GO Process	GO:0044085	Cellular component biogenesis	58	2583	0.25	0.001	9606.ENSP00000013807,9606.ENSP00000216122,9606.ENSP00000216225,9606.ENSP00000226798,9606.ENSP00000242257,9606.ENSP00000251636,9606.ENSP00000252486,9606.ENSP00000254108,9606.ENSP00000262105,9606.ENSP00000262306,9606.ENSP00000263092,9606.ENSP00000264156,9606.ENSP00000264335,9606.ENSP00000265056,9606.ENSP00000268802,9606.ENSP00000269305,9606.ENSP00000290130,9606.ENSP00000293872,9606.ENSP00000299192,…	ERCC1,MCM5,RBX1,FRG1,FTSJ2,DHX29,APOE,FUS,MCM4,TCEB2,METTL16,MCM6,YWHAE,MCM2,NOB1,TP53,MIS18A,LUC7L,HEATR3,MAPRE2,TSR1,PA2G4,RPS9,RNMTL1,MCM7,CLTB,LLGL1,TSPYL5,EXOSC3,WRAP53,RPS2,FCF1,EPB41,LYAR,RPS17,COPS8,MYPN,EIF3B,PIP5K1A,ACTR1A,PARD6B,REXO4,AAR2,EIF2S2,MYBBP1A,PICALM,DDX17,CSNK1E,PAFAH1B1,UBAP2L,SNRPE,ARRB1,EIF2A,CHMP1B,ZFYVE1,RPS19,MCM3,CSDE1
GO Process	GO:0019222	Regulation of metabolic process	121	6948	0.14	0.0011	9606.ENSP00000013125,9606.ENSP00000013807,9606.ENSP00000023939,9606.ENSP00000216225,9606.ENSP00000218224,9606.ENSP00000219548,9606.ENSP00000228251,9606.ENSP00000250113,9606.ENSP00000251636,9606.ENSP00000252486,9606.ENSP00000252622,9606.ENSP00000254108,9606.ENSP00000254770,9606.ENSP00000258381,9606.ENSP00000258742,9606.ENSP00000261772,9606.ENSP00000261881,9606.ENSP00000262306,9606.ENSP00000263083,…	MAP4K5,ERCC1,RTFDC1,RBX1,PQBP1,STUB1,YBX3,FXR2,DHX29,APOE,LSM7,FUS,LANCL2,SP110,NUPL2,AARS,TIPIN,TCEB2,DPH1,METTL16,TCF25,YWHAE,FGF2,CDK6,TP53,RPS11,SF3B4,SETDB1,PELO,FANCD2,MIS18A,UBXN1,POLR3E,CRK,PA2G4,RPS9,MCM7,HLTF,MAPK7,USP9X,RPS15A,PHF23,TSPYL5,EXOSC3,WRAP53,HEXIM1,ZGPAT,PURA,PARPBP,POLR3C,RNASEH2B,SARNP,CIR1,RPS2,USP7,NF2,LYAR,RPS17,COPS8,SREBF1,RPS26,ANKRD17,MYO1C,DDA1,ETF1,EIF3B,TOP1,ARH…
GO Process	GO:0046907	Intracellular transport	40	1520	0.32	0.0011	9606.ENSP00000221114,9606.ENSP00000231524,9606.ENSP00000252486,9606.ENSP00000258742,9606.ENSP00000264335,9606.ENSP00000264954,9606.ENSP00000268261,9606.ENSP00000269305,9606.ENSP00000270625,9606.ENSP00000288235,9606.ENSP00000299192,9606.ENSP00000300584,9606.ENSP00000302896,9606.ENSP00000309415,9606.ENSP00000316357,9606.ENSP00000318646,9606.ENSP00000326261,9606.ENSP00000329558,9606.ENSP00000332706,…	DCTN6,TRIM23,APOE,NUPL2,YWHAE,GRPEL1,PMM2,TP53,RPS11,MYO1E,HEATR3,TBC1D2B,RPS9,CLTB,USP9X,RPS15A,SRRM1,GRPEL2,PURA,SARNP,RPS2,SRP72,RPS17,RPS26,AP1B1,MYO1C,ARHGEF2,ACTR1A,DNAJC15,SQSTM1,TMEM87A,PICALM,PAFAH1B1,AP1M1,RPS18,SNRPE,CHMP1B,RPS25,RPS19,RSRC1
GO Process	GO:0090305	Nucleic acid phosphodiester bond hydrolysis	15	302	0.6	0.0013	9606.ENSP00000013807,9606.ENSP00000216225,9606.ENSP00000219066,9606.ENSP00000263681,9606.ENSP00000268802,9606.ENSP00000274311,9606.ENSP00000301364,9606.ENSP00000311360,9606.ENSP00000323046,9606.ENSP00000337445,9606.ENSP00000337623,9606.ENSP00000344393,9606.ENSP00000355599,9606.ENSP00000361010,9606.ENSP00000369411	ERCC1,RBX1,NTHL1,POLD3,NOB1,PELO,TSR1,RAD9A,EXOSC3,ELAC2,RNASEH2B,FCF1,TSNAX,REXO4,RFC3
GO Process	GO:0010468	Regulation of gene expression	91	4813	0.18	0.0015	9606.ENSP00000013807,9606.ENSP00000216225,9606.ENSP00000218224,9606.ENSP00000228251,9606.ENSP00000250113,9606.ENSP00000251636,9606.ENSP00000252486,9606.ENSP00000252622,9606.ENSP00000254108,9606.ENSP00000254770,9606.ENSP00000258381,9606.ENSP00000258742,9606.ENSP00000261772,9606.ENSP00000262306,9606.ENSP00000263083,9606.ENSP00000263092,9606.ENSP00000263346,9606.ENSP00000264498,9606.ENSP00000265734,…	ERCC1,RBX1,PQBP1,YBX3,FXR2,DHX29,APOE,LSM7,FUS,LANCL2,SP110,NUPL2,AARS,TCEB2,DPH1,METTL16,TCF25,FGF2,CDK6,TP53,RPS11,SF3B4,SETDB1,PELO,FANCD2,POLR3E,CRK,PA2G4,RPS9,HLTF,MAPK7,USP9X,RPS15A,EXOSC3,HEXIM1,ZGPAT,PURA,POLR3C,RNASEH2B,SARNP,CIR1,RPS2,USP7,LYAR,RPS17,SREBF1,RPS26,ANKRD17,MYO1C,ETF1,EIF3B,TOP1,ARHGEF2,TSNAX,PHGDH,YTHDF1,SERBP1,REXO4,YTHDF2,EPB41L4B,EIF2S2,POLA1,RPS6KA3,MYBBP1A,BRPF1,SQST…
GO Process	GO:0006612	Protein targeting to membrane	11	165	0.72	0.0016	9606.ENSP00000270625,9606.ENSP00000302896,9606.ENSP00000318646,9606.ENSP00000341885,9606.ENSP00000342181,9606.ENSP00000346046,9606.ENSP00000348849,9606.ENSP00000352834,9606.ENSP00000393241,9606.ENSP00000435096,9606.ENSP00000470972	RPS11,RPS9,RPS15A,RPS2,SRP72,RPS17,RPS26,MYO1C,RPS18,RPS25,RPS19
GO Process	GO:0032508	DNA duplex unwinding	9	106	0.83	0.0016	9606.ENSP00000216122,9606.ENSP00000216225,9606.ENSP00000262105,9606.ENSP00000264156,9606.ENSP00000265056,9606.ENSP00000307288,9606.ENSP00000332706,9606.ENSP00000369411,9606.ENSP00000480987	MCM5,RBX1,MCM4,MCM6,MCM2,MCM7,PURA,RFC3,MCM3
GO Process	GO:0009057	Macromolecule catabolic process	31	1058	0.37	0.0017	9606.ENSP00000216225,9606.ENSP00000219548,9606.ENSP00000252486,9606.ENSP00000252622,9606.ENSP00000263092,9606.ENSP00000264498,9606.ENSP00000270625,9606.ENSP00000274311,9606.ENSP00000280700,9606.ENSP00000292852,9606.ENSP00000294119,9606.ENSP00000302896,9606.ENSP00000316357,9606.ENSP00000318646,9606.ENSP00000323046,9606.ENSP00000337623,9606.ENSP00000341885,9606.ENSP00000343535,9606.ENSP00000346046,…	RBX1,STUB1,APOE,LSM7,METTL16,FGF2,RPS11,PELO,NGLY1,FBXO17,UBXN1,RPS9,USP9X,RPS15A,EXOSC3,RNASEH2B,RPS2,USP7,RPS17,RPS26,ETF1,REXO4,YTHDF2,SQSTM1,PLAA,WIBG,RPS18,ARRB1,RPS25,RPS19,CSDE1
GO Process	GO:0072594	Establishment of protein localization to organelle	18	433	0.52	0.0017	9606.ENSP00000264954,9606.ENSP00000268261,9606.ENSP00000269305,9606.ENSP00000270625,9606.ENSP00000299192,9606.ENSP00000302896,9606.ENSP00000316357,9606.ENSP00000318646,9606.ENSP00000329558,9606.ENSP00000341885,9606.ENSP00000342181,9606.ENSP00000346046,9606.ENSP00000348849,9606.ENSP00000368523,9606.ENSP00000393241,9606.ENSP00000411418,9606.ENSP00000435096,9606.ENSP00000470972	GRPEL1,PMM2,TP53,RPS11,HEATR3,RPS9,USP9X,RPS15A,GRPEL2,RPS2,SRP72,RPS17,RPS26,DNAJC15,RPS18,RAB3GAP1,RPS25,RPS19
GO Process	GO:0008380	RNA splicing	17	396	0.53	0.002	9606.ENSP00000218224,9606.ENSP00000226798,9606.ENSP00000252622,9606.ENSP00000254108,9606.ENSP00000258457,9606.ENSP00000260210,9606.ENSP00000263697,9606.ENSP00000271628,9606.ENSP00000293872,9606.ENSP00000326261,9606.ENSP00000339723,9606.ENSP00000358616,9606.ENSP00000363043,9606.ENSP00000365625,9606.ENSP00000380033,9606.ENSP00000400591,9606.ENSP00000481697	PQBP1,FRG1,LSM7,FUS,C2orf49,BUD13,DNAJC8,SF3B4,LUC7L,SRRM1,CIR1,SMNDC1,AAR2,DHX16,DDX17,SNRPE,RSRC1
GO Process	GO:0006289	Nucleotide-excision repair	9	111	0.81	0.0022	9606.ENSP00000013807,9606.ENSP00000216225,9606.ENSP00000219066,9606.ENSP00000263681,9606.ENSP00000269305,9606.ENSP00000343535,9606.ENSP00000346340,9606.ENSP00000369411,9606.ENSP00000428426	ERCC1,RBX1,NTHL1,POLD3,TP53,USP7,COPS8,RFC3,TCEA1
GO Process	GO:0032201	Telomere maintenance via semi-conservative replication	5	25	1.2	0.0036	9606.ENSP00000263681,9606.ENSP00000350491,9606.ENSP00000368349,9606.ENSP00000369411,9606.ENSP00000484105	POLD3,PRIM1,POLA1,RFC3,PRIM2
GO Process	GO:0006886	Intracellular protein transport	29	999	0.36	0.0037	9606.ENSP00000231524,9606.ENSP00000258742,9606.ENSP00000264335,9606.ENSP00000264954,9606.ENSP00000268261,9606.ENSP00000269305,9606.ENSP00000270625,9606.ENSP00000299192,9606.ENSP00000300584,9606.ENSP00000302896,9606.ENSP00000309415,9606.ENSP00000316357,9606.ENSP00000318646,9606.ENSP00000326261,9606.ENSP00000329558,9606.ENSP00000332706,9606.ENSP00000337632,9606.ENSP00000341885,9606.ENSP00000342181,…	TRIM23,NUPL2,YWHAE,GRPEL1,PMM2,TP53,RPS11,HEATR3,TBC1D2B,RPS9,CLTB,USP9X,RPS15A,SRRM1,GRPEL2,PURA,SARNP,RPS2,SRP72,RPS17,RPS26,AP1B1,MYO1C,ARHGEF2,DNAJC15,AP1M1,RPS18,RPS25,RPS19
GO Process	GO:0006397	mRNA processing	18	468	0.49	0.0045	9606.ENSP00000218224,9606.ENSP00000226798,9606.ENSP00000252622,9606.ENSP00000254108,9606.ENSP00000260210,9606.ENSP00000263697,9606.ENSP00000271628,9606.ENSP00000293872,9606.ENSP00000326261,9606.ENSP00000337632,9606.ENSP00000339723,9606.ENSP00000358497,9606.ENSP00000358616,9606.ENSP00000363043,9606.ENSP00000365625,9606.ENSP00000380033,9606.ENSP00000400591,9606.ENSP00000481697	PQBP1,FRG1,LSM7,FUS,BUD13,DNAJC8,SF3B4,LUC7L,SRRM1,SARNP,CIR1,RNGTT,SMNDC1,AAR2,DHX16,DDX17,SNRPE,RSRC1
GO Process	GO:1901566	Organonitrogen compound biosynthetic process	35	1346	0.32	0.005	9606.ENSP00000225729,9606.ENSP00000251636,9606.ENSP00000252486,9606.ENSP00000261772,9606.ENSP00000266671,9606.ENSP00000268261,9606.ENSP00000270625,9606.ENSP00000282903,9606.ENSP00000292823,9606.ENSP00000302896,9606.ENSP00000307297,9606.ENSP00000318646,9606.ENSP00000329715,9606.ENSP00000338788,9606.ENSP00000341885,9606.ENSP00000346046,9606.ENSP00000348849,9606.ENSP00000349576,9606.ENSP00000353741,…	DRG2,DHX29,APOE,AARS,PHLDA1,PMM2,RPS11,PLOD2,PCYT1A,RPS9,CHST14,RPS15A,DRG1,ZC3H15,RPS2,RPS17,RPS26,DCTD,ETF1,EIF3B,PHGDH,EIF2S2,ALAS1,CBSL,TARS,RPS18,DHFR,CTPS2,ZNF598,EIF2B1,EIF2A,GMPS,GNB2L1,RPS25,RPS19
GO Process	GO:0034250	Positive regulation of cellular amide metabolic process	10	162	0.69	0.0066	9606.ENSP00000228251,9606.ENSP00000250113,9606.ENSP00000251636,9606.ENSP00000252486,9606.ENSP00000302896,9606.ENSP00000359364,9606.ENSP00000362918,9606.ENSP00000377015,9606.ENSP00000386156,9606.ENSP00000426909	YBX3,FXR2,DHX29,APOE,RPS9,YTHDF1,YTHDF2,PICALM,WIBG,GNB2L1
GO Process	GO:0006283	Transcription-coupled nucleotide-excision repair	7	75	0.87	0.0079	9606.ENSP00000013807,9606.ENSP00000216225,9606.ENSP00000263681,9606.ENSP00000343535,9606.ENSP00000346340,9606.ENSP00000369411,9606.ENSP00000428426	ERCC1,RBX1,POLD3,USP7,COPS8,RFC3,TCEA1
GO Process	GO:0006302	Double-strand break repair	11	204	0.63	0.0089	9606.ENSP00000013807,9606.ENSP00000216122,9606.ENSP00000262105,9606.ENSP00000264156,9606.ENSP00000265056,9606.ENSP00000269305,9606.ENSP00000287647,9606.ENSP00000307288,9606.ENSP00000317039,9606.ENSP00000368349,9606.ENSP00000480987	ERCC1,MCM5,MCM4,MCM6,MCM2,TP53,FANCD2,MCM7,RMI1,POLA1,MCM3
GO Process	GO:0006269	DNA replication, synthesis of RNA primer	3	5	1.68	0.0109	9606.ENSP00000350491,9606.ENSP00000368349,9606.ENSP00000484105	PRIM1,POLA1,PRIM2
GO Process	GO:0071103	DNA conformation change	14	328	0.53	0.0109	9606.ENSP00000216122,9606.ENSP00000216225,9606.ENSP00000262105,9606.ENSP00000264156,9606.ENSP00000265056,9606.ENSP00000269305,9606.ENSP00000290130,9606.ENSP00000307288,9606.ENSP00000322802,9606.ENSP00000332706,9606.ENSP00000354522,9606.ENSP00000369411,9606.ENSP00000442336,9606.ENSP00000480987	MCM5,RBX1,MCM4,MCM6,MCM2,TP53,MIS18A,MCM7,TSPYL5,PURA,TOP1,RFC3,TOP3A,MCM3
GO Process	GO:0015031	Protein transport	36	1486	0.28	0.0148	9606.ENSP00000231524,9606.ENSP00000252486,9606.ENSP00000258742,9606.ENSP00000263997,9606.ENSP00000264335,9606.ENSP00000264954,9606.ENSP00000268261,9606.ENSP00000269305,9606.ENSP00000270625,9606.ENSP00000299192,9606.ENSP00000300584,9606.ENSP00000302896,9606.ENSP00000309415,9606.ENSP00000316357,9606.ENSP00000318646,9606.ENSP00000326261,9606.ENSP00000329558,9606.ENSP00000332706,9606.ENSP00000337632,…	TRIM23,APOE,NUPL2,SLC7A6OS,YWHAE,GRPEL1,PMM2,TP53,RPS11,HEATR3,TBC1D2B,RPS9,CLTB,USP9X,RPS15A,SRRM1,GRPEL2,PURA,SARNP,RPS2,SRP72,RPS17,RPS26,AP1B1,VPS13B,MYO1C,ARHGEF2,DNAJC15,BTF3,PAFAH1B1,AP1M1,RPS18,ARRB1,CHMP1B,RPS25,RPS19
GO Process	GO:0006296	Nucleotide-excision repair, dna incision, 5-to lesion	5	37	1.03	0.0173	9606.ENSP00000013807,9606.ENSP00000216225,9606.ENSP00000219066,9606.ENSP00000263681,9606.ENSP00000369411	ERCC1,RBX1,NTHL1,POLD3,RFC3
GO Process	GO:0045184	Establishment of protein localization	37	1564	0.27	0.0184	9606.ENSP00000231524,9606.ENSP00000252486,9606.ENSP00000258742,9606.ENSP00000263997,9606.ENSP00000264335,9606.ENSP00000264954,9606.ENSP00000268261,9606.ENSP00000269305,9606.ENSP00000270625,9606.ENSP00000299192,9606.ENSP00000300584,9606.ENSP00000302896,9606.ENSP00000309415,9606.ENSP00000316357,9606.ENSP00000318646,9606.ENSP00000326261,9606.ENSP00000329558,9606.ENSP00000332706,9606.ENSP00000337632,…	TRIM23,APOE,NUPL2,SLC7A6OS,YWHAE,GRPEL1,PMM2,TP53,RPS11,HEATR3,TBC1D2B,RPS9,CLTB,USP9X,RPS15A,SRRM1,GRPEL2,PURA,SARNP,RPS2,SRP72,RPS17,RPS26,AP1B1,VPS13B,MYO1C,ARHGEF2,DNAJC15,BTF3,PAFAH1B1,AP1M1,RPS18,ARRB1,RAB3GAP1,CHMP1B,RPS25,RPS19
GO Process	GO:0016043	Cellular component organization	95	5447	0.14	0.0185	9606.ENSP00000013807,9606.ENSP00000216122,9606.ENSP00000216225,9606.ENSP00000218224,9606.ENSP00000240922,9606.ENSP00000251636,9606.ENSP00000252486,9606.ENSP00000254108,9606.ENSP00000262105,9606.ENSP00000262306,9606.ENSP00000262942,9606.ENSP00000263635,9606.ENSP00000263681,9606.ENSP00000264156,9606.ENSP00000264335,9606.ENSP00000264498,9606.ENSP00000264954,9606.ENSP00000265056,9606.ENSP00000269305,…	ERCC1,MCM5,RBX1,PQBP1,NAA50,DHX29,APOE,FUS,MCM4,TCEB2,ARPC1A,TANC1,POLD3,MCM6,YWHAE,FGF2,GRPEL1,MCM2,TP53,SETDB1,PELO,FANCD2,MYO1E,MIS18A,LUC7L,TBC1D24,MAPRE2,CRK,BUB1,MCM7,HLTF,CLTB,MAPK7,USP9X,RMI1,EPN2,LLGL1,TSPYL5,WRAP53,GRPEL2,PURA,USP7,NF2,EPB41,ARPC5L,COPS8,PRIM1,MYPN,MYO1C,MCMBP,ETF1,EIF3B,TOP1,ARHGEF2,PIP5K1A,PHGDH,ACTR1A,SERBP1,PARD6B,STAU1,KIF2C,AAR2,EPB41L4B,COL5A2,EIF2S2,POLA1,DNAJC1…
GO Process	GO:0090150	Establishment of protein localization to membrane	12	267	0.55	0.0207	9606.ENSP00000270625,9606.ENSP00000302896,9606.ENSP00000318646,9606.ENSP00000341885,9606.ENSP00000342181,9606.ENSP00000346046,9606.ENSP00000348849,9606.ENSP00000352834,9606.ENSP00000393241,9606.ENSP00000411418,9606.ENSP00000435096,9606.ENSP00000470972	RPS11,RPS9,RPS15A,RPS2,SRP72,RPS17,RPS26,MYO1C,RPS18,RAB3GAP1,RPS25,RPS19
GO Process	GO:0034249	Negative regulation of cellular amide metabolic process	9	154	0.67	0.0209	9606.ENSP00000250113,9606.ENSP00000252486,9606.ENSP00000263092,9606.ENSP00000332706,9606.ENSP00000359364,9606.ENSP00000362918,9606.ENSP00000387170,9606.ENSP00000396308,9606.ENSP00000426909	FXR2,APOE,METTL16,PURA,YTHDF1,YTHDF2,GIGYF2,DHFR,GNB2L1
GO Process	GO:0018130	Heterocycle biosynthetic process	28	1061	0.32	0.0216	9606.ENSP00000219066,9606.ENSP00000262306,9606.ENSP00000263681,9606.ENSP00000268261,9606.ENSP00000269305,9606.ENSP00000299853,9606.ENSP00000324203,9606.ENSP00000329715,9606.ENSP00000334564,9606.ENSP00000348069,9606.ENSP00000349576,9606.ENSP00000350491,9606.ENSP00000356903,9606.ENSP00000358497,9606.ENSP00000368349,9606.ENSP00000369411,9606.ENSP00000369786,9606.ENSP00000369965,9606.ENSP00000378416,…	NTHL1,TCEB2,POLD3,PMM2,TP53,POLR3E,WRAP53,DRG1,POLR3C,SREBF1,DCTD,PRIM1,UAP1,RNGTT,POLA1,RFC3,PIR,BTF3,ALAS1,NUDT1,TCEB3,DHFR,SNRPE,CTPS2,ARRB1,GMPS,TCEA1,PRIM2
GO Process	GO:0080135	Regulation of cellular response to stress	22	739	0.37	0.0216	9606.ENSP00000013125,9606.ENSP00000013807,9606.ENSP00000228251,9606.ENSP00000250113,9606.ENSP00000254108,9606.ENSP00000258742,9606.ENSP00000264335,9606.ENSP00000265734,9606.ENSP00000269305,9606.ENSP00000294119,9606.ENSP00000311005,9606.ENSP00000311360,9606.ENSP00000324203,9606.ENSP00000332915,9606.ENSP00000337623,9606.ENSP00000354837,9606.ENSP00000369127,9606.ENSP00000376317,9606.ENSP00000380378,…	MAP4K5,ERCC1,YBX3,FXR2,FUS,NUPL2,YWHAE,CDK6,TP53,UBXN1,MAPK7,RAD9A,WRAP53,PARPBP,RNASEH2B,ARHGEF2,DNAJA1,TAOK3,PAFAH1B1,DHFR,GNB2L1,TIMELESS
GO Process	GO:0033365	Protein localization to organelle	22	743	0.37	0.0228	9606.ENSP00000264335,9606.ENSP00000264954,9606.ENSP00000268261,9606.ENSP00000269305,9606.ENSP00000270625,9606.ENSP00000299192,9606.ENSP00000300249,9606.ENSP00000302896,9606.ENSP00000316357,9606.ENSP00000318646,9606.ENSP00000324203,9606.ENSP00000329558,9606.ENSP00000341885,9606.ENSP00000342181,9606.ENSP00000346046,9606.ENSP00000348849,9606.ENSP00000368523,9606.ENSP00000369127,9606.ENSP00000393241,…	YWHAE,GRPEL1,PMM2,TP53,RPS11,HEATR3,MAPRE2,RPS9,USP9X,RPS15A,WRAP53,GRPEL2,RPS2,SRP72,RPS17,RPS26,DNAJC15,DNAJA1,RPS18,RAB3GAP1,RPS25,RPS19
GO Process	GO:0019438	Aromatic compound biosynthetic process	28	1070	0.32	0.0239	9606.ENSP00000219066,9606.ENSP00000262306,9606.ENSP00000263681,9606.ENSP00000268261,9606.ENSP00000269305,9606.ENSP00000299853,9606.ENSP00000324203,9606.ENSP00000329715,9606.ENSP00000334564,9606.ENSP00000348069,9606.ENSP00000349576,9606.ENSP00000350491,9606.ENSP00000356903,9606.ENSP00000358497,9606.ENSP00000368349,9606.ENSP00000369411,9606.ENSP00000369786,9606.ENSP00000369965,9606.ENSP00000378416,…	NTHL1,TCEB2,POLD3,PMM2,TP53,POLR3E,WRAP53,DRG1,POLR3C,SREBF1,DCTD,PRIM1,UAP1,RNGTT,POLA1,RFC3,PIR,BTF3,ALAS1,NUDT1,TCEB3,DHFR,SNRPE,CTPS2,ARRB1,GMPS,TCEA1,PRIM2
GO Process	GO:0070727	Cellular macromolecule localization	37	1616	0.26	0.0315	9606.ENSP00000231524,9606.ENSP00000252486,9606.ENSP00000258742,9606.ENSP00000264335,9606.ENSP00000264954,9606.ENSP00000268261,9606.ENSP00000269305,9606.ENSP00000270625,9606.ENSP00000299192,9606.ENSP00000300249,9606.ENSP00000300584,9606.ENSP00000302896,9606.ENSP00000309415,9606.ENSP00000316357,9606.ENSP00000318646,9606.ENSP00000323046,9606.ENSP00000324203,9606.ENSP00000326261,9606.ENSP00000329558,…	TRIM23,APOE,NUPL2,YWHAE,GRPEL1,PMM2,TP53,RPS11,HEATR3,MAPRE2,TBC1D2B,RPS9,CLTB,USP9X,RPS15A,EXOSC3,WRAP53,SRRM1,GRPEL2,PURA,SARNP,RPS2,SRP72,RPS17,RPS26,AP1B1,MYO1C,ARHGEF2,PIP5K1A,DNAJC15,DNAJA1,AP1M1,PLEKHF1,RPS18,RAB3GAP1,RPS25,RPS19
GO Process	GO:0010556	Regulation of macromolecule biosynthetic process	73	3976	0.16	0.0328	9606.ENSP00000013807,9606.ENSP00000216225,9606.ENSP00000218224,9606.ENSP00000228251,9606.ENSP00000250113,9606.ENSP00000251636,9606.ENSP00000252486,9606.ENSP00000254108,9606.ENSP00000254770,9606.ENSP00000258381,9606.ENSP00000261772,9606.ENSP00000261881,9606.ENSP00000262306,9606.ENSP00000263083,9606.ENSP00000263092,9606.ENSP00000263346,9606.ENSP00000264498,9606.ENSP00000265734,9606.ENSP00000269305,…	ERCC1,RBX1,PQBP1,YBX3,FXR2,DHX29,APOE,FUS,LANCL2,SP110,AARS,TIPIN,TCEB2,DPH1,METTL16,TCF25,FGF2,CDK6,TP53,SETDB1,FANCD2,CRK,PA2G4,RPS9,HLTF,MAPK7,USP9X,WRAP53,HEXIM1,ZGPAT,PURA,POLR3C,SARNP,CIR1,USP7,LYAR,SREBF1,ANKRD17,ETF1,EIF3B,ARHGEF2,YTHDF1,REXO4,YTHDF2,EIF2S2,POLA1,RPS6KA3,RFC3,PIR,MYBBP1A,BRPF1,SQSTM1,PICALM,PURB,DDX17,ASCC2,NRIP1,CDK11A,WIBG,GIGYF2,TCEB3,DHFR,FOXA2,PGGT1B,ARRB1,ZNF598,RAB…
GO Process	GO:0032268	Regulation of cellular protein metabolic process	54	2693	0.2	0.0328	9606.ENSP00000013125,9606.ENSP00000216225,9606.ENSP00000219548,9606.ENSP00000228251,9606.ENSP00000250113,9606.ENSP00000251636,9606.ENSP00000252486,9606.ENSP00000261772,9606.ENSP00000263083,9606.ENSP00000263092,9606.ENSP00000264335,9606.ENSP00000264498,9606.ENSP00000269305,9606.ENSP00000294119,9606.ENSP00000300574,9606.ENSP00000302886,9606.ENSP00000302896,9606.ENSP00000322579,9606.ENSP00000322802,…	MAP4K5,RBX1,STUB1,YBX3,FXR2,DHX29,APOE,AARS,DPH1,METTL16,YWHAE,FGF2,TP53,UBXN1,CRK,PA2G4,RPS9,PHF23,TSPYL5,HEXIM1,ZGPAT,PURA,SARNP,RPS2,USP7,NF2,COPS8,SREBF1,DDA1,ETF1,EIF3B,ARHGEF2,YTHDF1,YTHDF2,EIF2S2,RPS6KA3,DNAJA1,SQSTM1,TAOK3,PICALM,CSNK1E,PAFAH1B1,PLAA,PRKAR1B,WIBG,GIGYF2,DHFR,ARRB1,ZNF598,RAB3GAP1,EIF2B1,EIF2A,GNB2L1,PDCD2
GO Process	GO:0000724	Double-strand break repair via homologous recombination	7	102	0.74	0.0395	9606.ENSP00000216122,9606.ENSP00000262105,9606.ENSP00000264156,9606.ENSP00000265056,9606.ENSP00000307288,9606.ENSP00000317039,9606.ENSP00000480987	MCM5,MCM4,MCM6,MCM2,MCM7,RMI1,MCM3
GO Process	GO:0034654	Nucleobase-containing compound biosynthetic process	26	995	0.32	0.0395	9606.ENSP00000219066,9606.ENSP00000262306,9606.ENSP00000263681,9606.ENSP00000268261,9606.ENSP00000269305,9606.ENSP00000299853,9606.ENSP00000324203,9606.ENSP00000329715,9606.ENSP00000334564,9606.ENSP00000348069,9606.ENSP00000349576,9606.ENSP00000350491,9606.ENSP00000356903,9606.ENSP00000358497,9606.ENSP00000368349,9606.ENSP00000369411,9606.ENSP00000369786,9606.ENSP00000369965,9606.ENSP00000380241,…	NTHL1,TCEB2,POLD3,PMM2,TP53,POLR3E,WRAP53,DRG1,POLR3C,SREBF1,DCTD,PRIM1,UAP1,RNGTT,POLA1,RFC3,PIR,BTF3,NUDT1,TCEB3,SNRPE,CTPS2,ARRB1,GMPS,TCEA1,PRIM2
GO Process	GO:0017148	Negative regulation of translation	8	136	0.67	0.0408	9606.ENSP00000250113,9606.ENSP00000263092,9606.ENSP00000332706,9606.ENSP00000359364,9606.ENSP00000362918,9606.ENSP00000387170,9606.ENSP00000396308,9606.ENSP00000426909	FXR2,METTL16,PURA,YTHDF1,YTHDF2,GIGYF2,DHFR,GNB2L1
GO Process	GO:0031396	Regulation of protein ubiquitination	10	212	0.57	0.043	9606.ENSP00000216225,9606.ENSP00000219548,9606.ENSP00000294119,9606.ENSP00000322579,9606.ENSP00000322802,9606.ENSP00000341885,9606.ENSP00000369127,9606.ENSP00000374455,9606.ENSP00000380460,9606.ENSP00000409581	RBX1,STUB1,UBXN1,PHF23,TSPYL5,RPS2,DNAJA1,SQSTM1,PLAA,ARRB1
GO Process	GO:2000112	Regulation of cellular macromolecule biosynthetic process	71	3878	0.16	0.043	9606.ENSP00000013807,9606.ENSP00000216225,9606.ENSP00000218224,9606.ENSP00000228251,9606.ENSP00000250113,9606.ENSP00000251636,9606.ENSP00000252486,9606.ENSP00000254108,9606.ENSP00000254770,9606.ENSP00000258381,9606.ENSP00000261772,9606.ENSP00000261881,9606.ENSP00000262306,9606.ENSP00000263083,9606.ENSP00000263092,9606.ENSP00000263346,9606.ENSP00000264498,9606.ENSP00000265734,9606.ENSP00000269305,…	ERCC1,RBX1,PQBP1,YBX3,FXR2,DHX29,APOE,FUS,LANCL2,SP110,AARS,TIPIN,TCEB2,DPH1,METTL16,TCF25,FGF2,CDK6,TP53,SETDB1,FANCD2,CRK,PA2G4,RPS9,HLTF,MAPK7,USP9X,WRAP53,HEXIM1,ZGPAT,PURA,POLR3C,SARNP,CIR1,USP7,LYAR,SREBF1,ANKRD17,ETF1,EIF3B,ARHGEF2,YTHDF1,REXO4,YTHDF2,EIF2S2,POLA1,RPS6KA3,RFC3,MYBBP1A,BRPF1,SQSTM1,PICALM,PURB,DDX17,ASCC2,NRIP1,CDK11A,WIBG,GIGYF2,TCEB3,DHFR,FOXA2,ARRB1,ZNF598,RAB3GAP1,EIF2B…
GO Process	GO:0000469	Cleavage involved in rrna processing	4	26	1.09	0.044	9606.ENSP00000268802,9606.ENSP00000301364,9606.ENSP00000323046,9606.ENSP00000344393	NOB1,TSR1,EXOSC3,FCF1
GO Process	GO:0006307	DNA dealkylation involved in DNA repair	3	10	1.38	0.044	9606.ENSP00000219431,9606.ENSP00000380877,9606.ENSP00000398181	MPG,ASCC2,ALKBH2
GO Function	GO:0003723	RNA binding	81	1649	0.59	1.67e-23	9606.ENSP00000219837,9606.ENSP00000225729,9606.ENSP00000226798,9606.ENSP00000228251,9606.ENSP00000250113,9606.ENSP00000251636,9606.ENSP00000252622,9606.ENSP00000254108,9606.ENSP00000258742,9606.ENSP00000260210,9606.ENSP00000261772,9606.ENSP00000263092,9606.ENSP00000264335,9606.ENSP00000269305,9606.ENSP00000270625,9606.ENSP00000271628,9606.ENSP00000293872,9606.ENSP00000301364,9606.ENSP00000302886,…	KNOP1,DRG2,FRG1,YBX3,FXR2,DHX29,LSM7,FUS,NUPL2,BUD13,AARS,METTL16,YWHAE,TP53,RPS11,SF3B4,LUC7L,TSR1,PA2G4,RPS9,RNMTL1,HLTF,RPS15A,EXOSC3,WRAP53,METAP2,SRRM1,HEXIM1,RSRC2,PURA,ELAC2,SARNP,ZC3H15,RPS2,SRP72,FCF1,LYAR,RPS17,RPS26,ANKRD17,ETF1,EIF3B,TOP1,TSNAX,PNISR,SMNDC1,YTHDF1,SERBP1,IFIT3,STAU1,REXO4,YTHDF2,EIF2S2,DHX16,LRRC47,BTF3,MYBBP1A,PURB,UBFD1,DDX17,CSNK1E,NUDT1,WIBG,GIGYF2,TARS,UBAP2L,RPS…
GO Function	GO:1901363	Heterocyclic compound binding	143	5831	0.29	9.07e-17	9606.ENSP00000013125,9606.ENSP00000013807,9606.ENSP00000023939,9606.ENSP00000216122,9606.ENSP00000218224,9606.ENSP00000219066,9606.ENSP00000219431,9606.ENSP00000219837,9606.ENSP00000222388,9606.ENSP00000225729,9606.ENSP00000226798,9606.ENSP00000228251,9606.ENSP00000231524,9606.ENSP00000250113,9606.ENSP00000251636,9606.ENSP00000252622,9606.ENSP00000254108,9606.ENSP00000254770,9606.ENSP00000258381,…	MAP4K5,ERCC1,RTFDC1,MCM5,PQBP1,NTHL1,MPG,KNOP1,ABCF2,DRG2,FRG1,YBX3,TRIM23,FXR2,DHX29,LSM7,FUS,LANCL2,SP110,NUPL2,BUD13,DNAH3,AARS,TIPIN,MCM4,METTL16,TCF25,MCM6,YWHAE,GRPEL1,MCM2,CDK6,TP53,RPS11,SF3B4,SETDB1,MYO1E,LUC7L,TSR1,BUB1,PA2G4,RPS9,RNMTL1,MCM7,HLTF,MAPK7,DNAJA2,RMI1,RPS15A,EXOSC3,WRAP53,METAP2,SRRM1,HEXIM1,GRPEL2,DRG1,RSRC2,ZGPAT,PURA,PARPBP,POLR3C,ELAC2,SARNP,ZC3H15,RPS2,SRP72,FCF1,LYAR…
GO Function	GO:0097159	Organic cyclic compound binding	143	5916	0.28	2.49e-16	9606.ENSP00000013125,9606.ENSP00000013807,9606.ENSP00000023939,9606.ENSP00000216122,9606.ENSP00000218224,9606.ENSP00000219066,9606.ENSP00000219431,9606.ENSP00000219837,9606.ENSP00000222388,9606.ENSP00000225729,9606.ENSP00000226798,9606.ENSP00000228251,9606.ENSP00000231524,9606.ENSP00000250113,9606.ENSP00000251636,9606.ENSP00000252622,9606.ENSP00000254108,9606.ENSP00000254770,9606.ENSP00000258381,…	MAP4K5,ERCC1,RTFDC1,MCM5,PQBP1,NTHL1,MPG,KNOP1,ABCF2,DRG2,FRG1,YBX3,TRIM23,FXR2,DHX29,LSM7,FUS,LANCL2,SP110,NUPL2,BUD13,DNAH3,AARS,TIPIN,MCM4,METTL16,TCF25,MCM6,YWHAE,GRPEL1,MCM2,CDK6,TP53,RPS11,SF3B4,SETDB1,MYO1E,LUC7L,TSR1,BUB1,PA2G4,RPS9,RNMTL1,MCM7,HLTF,MAPK7,DNAJA2,RMI1,RPS15A,EXOSC3,WRAP53,METAP2,SRRM1,HEXIM1,GRPEL2,DRG1,RSRC2,ZGPAT,PURA,PARPBP,POLR3C,ELAC2,SARNP,ZC3H15,RPS2,SRP72,FCF1,LYAR…
GO Function	GO:0003676	Nucleic acid binding	112	3947	0.35	4.85e-16	9606.ENSP00000013807,9606.ENSP00000023939,9606.ENSP00000216122,9606.ENSP00000218224,9606.ENSP00000219066,9606.ENSP00000219431,9606.ENSP00000219837,9606.ENSP00000225729,9606.ENSP00000226798,9606.ENSP00000228251,9606.ENSP00000250113,9606.ENSP00000251636,9606.ENSP00000252622,9606.ENSP00000254108,9606.ENSP00000258381,9606.ENSP00000258742,9606.ENSP00000260210,9606.ENSP00000261772,9606.ENSP00000261881,…	ERCC1,RTFDC1,MCM5,PQBP1,NTHL1,MPG,KNOP1,DRG2,FRG1,YBX3,FXR2,DHX29,LSM7,FUS,SP110,NUPL2,BUD13,AARS,TIPIN,MCM4,METTL16,TCF25,MCM6,YWHAE,MCM2,TP53,RPS11,SF3B4,SETDB1,LUC7L,TSR1,PA2G4,RPS9,RNMTL1,MCM7,HLTF,RPS15A,EXOSC3,WRAP53,METAP2,SRRM1,HEXIM1,RSRC2,ZGPAT,PURA,PARPBP,POLR3C,ELAC2,SARNP,ZC3H15,RPS2,SRP72,FCF1,LYAR,RPS17,SREBF1,RPS26,PRIM1,ANKRD17,ETF1,EIF3B,TOP1,TSNAX,PNISR,SMNDC1,YTHDF1,SERBP1,IFI…
GO Function	GO:0005488	Binding	211	12516	0.13	1.61e-11	9606.ENSP00000013125,9606.ENSP00000013807,9606.ENSP00000023939,9606.ENSP00000216122,9606.ENSP00000216225,9606.ENSP00000216479,9606.ENSP00000218224,9606.ENSP00000219066,9606.ENSP00000219431,9606.ENSP00000219548,9606.ENSP00000219837,9606.ENSP00000222388,9606.ENSP00000222803,9606.ENSP00000225729,9606.ENSP00000226798,9606.ENSP00000228251,9606.ENSP00000231524,9606.ENSP00000248450,9606.ENSP00000250113,…	MAP4K5,ERCC1,RTFDC1,MCM5,RBX1,AHSA1,PQBP1,NTHL1,MPG,STUB1,KNOP1,ABCF2,FKBP14,DRG2,FRG1,YBX3,TRIM23,AAMP,FXR2,DHX29,APOE,LSM7,FUS,LANCL2,SP110,NUPL2,BUD13,DNAH3,AARS,TIPIN,MCM4,TCEB2,ARPC1A,METTL16,TCF25,DNAJC8,MCM6,YWHAE,FGF2,GRPEL1,MCM2,CDK6,PHLDA1,NOB1,TP53,RPS11,SF3B4,SETDB1,PELO,NGLY1,PLOD2,RPIA,FANCD2,MYO1E,MIS18A,PCYT1A,LUC7L,UBXN1,HEATR3,MAPRE2,CRK,TBC1D2B,TSR1,BUB1,PA2G4,RPS9,RNMTL1,MCM7,…
GO Function	GO:0003697	Single-stranded dna binding	16	113	1.05	3.24e-09	9606.ENSP00000013807,9606.ENSP00000216122,9606.ENSP00000262105,9606.ENSP00000264156,9606.ENSP00000265056,9606.ENSP00000307288,9606.ENSP00000332706,9606.ENSP00000334564,9606.ENSP00000350491,9606.ENSP00000354522,9606.ENSP00000355599,9606.ENSP00000361010,9606.ENSP00000368349,9606.ENSP00000379051,9606.ENSP00000442336,9606.ENSP00000480987	ERCC1,MCM5,MCM4,MCM6,MCM2,MCM7,PURA,POLR3C,PRIM1,TOP1,TSNAX,REXO4,POLA1,PURB,TOP3A,MCM3
GO Function	GO:0003688	DNA replication origin binding	7	23	1.38	3.08e-05	9606.ENSP00000216122,9606.ENSP00000262105,9606.ENSP00000264156,9606.ENSP00000265056,9606.ENSP00000307288,9606.ENSP00000368349,9606.ENSP00000480987	MCM5,MCM4,MCM6,MCM2,MCM7,POLA1,MCM3
GO Function	GO:0140098	Catalytic activity, acting on rna	19	375	0.61	0.00022	9606.ENSP00000242257,9606.ENSP00000251636,9606.ENSP00000261772,9606.ENSP00000263092,9606.ENSP00000268802,9606.ENSP00000299853,9606.ENSP00000306080,9606.ENSP00000323046,9606.ENSP00000334564,9606.ENSP00000337445,9606.ENSP00000337623,9606.ENSP00000350491,9606.ENSP00000355599,9606.ENSP00000365625,9606.ENSP00000367498,9606.ENSP00000380033,9606.ENSP00000387710,9606.ENSP00000466967,9606.ENSP00000484105	FTSJ2,DHX29,AARS,METTL16,NOB1,POLR3E,RNMTL1,EXOSC3,POLR3C,ELAC2,RNASEH2B,PRIM1,TSNAX,DHX16,LRRC47,DDX17,TARS,TRMT1,PRIM2
GO Function	GO:0140097	Catalytic activity, acting on dna	13	184	0.75	0.00042	9606.ENSP00000216122,9606.ENSP00000219066,9606.ENSP00000219431,9606.ENSP00000262105,9606.ENSP00000264156,9606.ENSP00000265056,9606.ENSP00000307288,9606.ENSP00000311360,9606.ENSP00000354522,9606.ENSP00000368349,9606.ENSP00000398181,9606.ENSP00000442336,9606.ENSP00000480987	MCM5,NTHL1,MPG,MCM4,MCM6,MCM2,MCM7,RAD9A,TOP1,POLA1,ALKBH2,TOP3A,MCM3
GO Function	GO:0003729	mRNA binding	16	289	0.64	0.00047	9606.ENSP00000228251,9606.ENSP00000250113,9606.ENSP00000254108,9606.ENSP00000269305,9606.ENSP00000293872,9606.ENSP00000341885,9606.ENSP00000348849,9606.ENSP00000353741,9606.ENSP00000359364,9606.ENSP00000360034,9606.ENSP00000362918,9606.ENSP00000364119,9606.ENSP00000379051,9606.ENSP00000396308,9606.ENSP00000458986,9606.ENSP00000479964	YBX3,FXR2,FUS,TP53,LUC7L,RPS2,RPS26,ETF1,YTHDF1,SERBP1,YTHDF2,EIF2S2,PURB,DHFR,CLUH,SLC4A1AP
GO Function	GO:0045182	Translation regulator activity	11	131	0.82	0.00049	9606.ENSP00000250113,9606.ENSP00000251636,9606.ENSP00000261772,9606.ENSP00000302896,9606.ENSP00000332706,9606.ENSP00000353741,9606.ENSP00000354125,9606.ENSP00000364119,9606.ENSP00000396308,9606.ENSP00000416250,9606.ENSP00000417229	FXR2,DHX29,AARS,RPS9,PURA,ETF1,EIF3B,EIF2S2,DHFR,EIF2B1,EIF2A
GO Function	GO:0043021	Ribonucleoprotein complex binding	11	133	0.82	0.00051	9606.ENSP00000218224,9606.ENSP00000228251,9606.ENSP00000251636,9606.ENSP00000274311,9606.ENSP00000342181,9606.ENSP00000353741,9606.ENSP00000359364,9606.ENSP00000386156,9606.ENSP00000411409,9606.ENSP00000417229,9606.ENSP00000426909	PQBP1,YBX3,DHX29,PELO,SRP72,ETF1,YTHDF1,WIBG,ZNF598,EIF2A,GNB2L1
GO Function	GO:0031625	Ubiquitin protein ligase binding	15	296	0.61	0.0021	9606.ENSP00000216225,9606.ENSP00000219548,9606.ENSP00000262306,9606.ENSP00000264335,9606.ENSP00000269305,9606.ENSP00000294119,9606.ENSP00000302886,9606.ENSP00000308944,9606.ENSP00000324203,9606.ENSP00000343535,9606.ENSP00000369127,9606.ENSP00000374455,9606.ENSP00000376250,9606.ENSP00000381231,9606.ENSP00000409581	RBX1,STUB1,TCEB2,YWHAE,TP53,UBXN1,PA2G4,HLTF,WRAP53,USP7,DNAJA1,SQSTM1,CCDC50,CBSL,ARRB1
GO Function	GO:0043022	Ribosome binding	7	57	0.99	0.0033	9606.ENSP00000274311,9606.ENSP00000353741,9606.ENSP00000359364,9606.ENSP00000386156,9606.ENSP00000411409,9606.ENSP00000417229,9606.ENSP00000426909	PELO,ETF1,YTHDF1,WIBG,ZNF598,EIF2A,GNB2L1
GO Function	GO:0016887	ATPase activity	17	393	0.54	0.0034	9606.ENSP00000216122,9606.ENSP00000222388,9606.ENSP00000251636,9606.ENSP00000261383,9606.ENSP00000262105,9606.ENSP00000264156,9606.ENSP00000265056,9606.ENSP00000288235,9606.ENSP00000307288,9606.ENSP00000308944,9606.ENSP00000352834,9606.ENSP00000361298,9606.ENSP00000365625,9606.ENSP00000369411,9606.ENSP00000380033,9606.ENSP00000411471,9606.ENSP00000480987	MCM5,ABCF2,DHX29,DNAH3,MCM4,MCM6,MCM2,MYO1E,MCM7,HLTF,MYO1C,KIF2C,DHX16,RFC3,DDX17,ABCF3,MCM3
GO Function	GO:0060590	ATPase regulator activity	6	40	1.08	0.0041	9606.ENSP00000216479,9606.ENSP00000264954,9606.ENSP00000314030,9606.ENSP00000329558,9606.ENSP00000368523,9606.ENSP00000369127	AHSA1,GRPEL1,DNAJA2,GRPEL2,DNAJC15,DNAJA1
GO Function	GO:0017076	Purine nucleotide binding	45	1878	0.28	0.0042	9606.ENSP00000013125,9606.ENSP00000216122,9606.ENSP00000222388,9606.ENSP00000225729,9606.ENSP00000231524,9606.ENSP00000251636,9606.ENSP00000254770,9606.ENSP00000261383,9606.ENSP00000261772,9606.ENSP00000262105,9606.ENSP00000264156,9606.ENSP00000264954,9606.ENSP00000265056,9606.ENSP00000265734,9606.ENSP00000269305,9606.ENSP00000288235,9606.ENSP00000301364,9606.ENSP00000302530,9606.ENSP00000307288,…	MAP4K5,MCM5,ABCF2,DRG2,TRIM23,DHX29,LANCL2,DNAH3,AARS,MCM4,MCM6,GRPEL1,MCM2,CDK6,TP53,MYO1E,TSR1,BUB1,MCM7,HLTF,MAPK7,DNAJA2,GRPEL2,DRG1,MYO1C,TOP1,PIP5K1A,RNGTT,ACTR1A,KIF2C,DHX16,POLA1,RPS6KA3,DNAJA1,TAOK3,DDX17,CSNK1E,CDK11A,PRKAR1B,PDK3,TARS,CTPS2,ABCF3,GMPS,MCM3
GO Function	GO:0030554	Adenyl nucleotide binding	39	1534	0.31	0.0043	9606.ENSP00000013125,9606.ENSP00000216122,9606.ENSP00000222388,9606.ENSP00000251636,9606.ENSP00000254770,9606.ENSP00000261383,9606.ENSP00000261772,9606.ENSP00000262105,9606.ENSP00000264156,9606.ENSP00000264954,9606.ENSP00000265056,9606.ENSP00000265734,9606.ENSP00000269305,9606.ENSP00000288235,9606.ENSP00000302530,9606.ENSP00000307288,9606.ENSP00000308944,9606.ENSP00000311005,9606.ENSP00000314030,…	MAP4K5,MCM5,ABCF2,DHX29,LANCL2,DNAH3,AARS,MCM4,MCM6,GRPEL1,MCM2,CDK6,TP53,MYO1E,BUB1,MCM7,HLTF,MAPK7,DNAJA2,GRPEL2,MYO1C,TOP1,PIP5K1A,ACTR1A,KIF2C,DHX16,RPS6KA3,DNAJA1,TAOK3,DDX17,CSNK1E,CDK11A,PRKAR1B,PDK3,TARS,CTPS2,ABCF3,GMPS,MCM3
GO Function	GO:0004386	Helicase activity	10	147	0.73	0.0045	9606.ENSP00000216122,9606.ENSP00000251636,9606.ENSP00000262105,9606.ENSP00000264156,9606.ENSP00000265056,9606.ENSP00000307288,9606.ENSP00000308944,9606.ENSP00000365625,9606.ENSP00000380033,9606.ENSP00000480987	MCM5,DHX29,MCM4,MCM6,MCM2,MCM7,HLTF,DHX16,DDX17,MCM3
GO Function	GO:0008094	DNA-dependent ATPase activity	8	93	0.84	0.0058	9606.ENSP00000216122,9606.ENSP00000262105,9606.ENSP00000264156,9606.ENSP00000265056,9606.ENSP00000307288,9606.ENSP00000308944,9606.ENSP00000369411,9606.ENSP00000480987	MCM5,MCM4,MCM6,MCM2,MCM7,HLTF,RFC3,MCM3
GO Function	GO:0000166	Nucleotide binding	48	2119	0.26	0.0071	9606.ENSP00000013125,9606.ENSP00000216122,9606.ENSP00000222388,9606.ENSP00000225729,9606.ENSP00000231524,9606.ENSP00000251636,9606.ENSP00000254770,9606.ENSP00000261383,9606.ENSP00000261772,9606.ENSP00000262105,9606.ENSP00000264156,9606.ENSP00000264954,9606.ENSP00000265056,9606.ENSP00000265734,9606.ENSP00000269305,9606.ENSP00000288235,9606.ENSP00000301364,9606.ENSP00000302530,9606.ENSP00000307288,…	MAP4K5,MCM5,ABCF2,DRG2,TRIM23,DHX29,LANCL2,DNAH3,AARS,MCM4,MCM6,GRPEL1,MCM2,CDK6,TP53,MYO1E,TSR1,BUB1,MCM7,HLTF,MAPK7,DNAJA2,RMI1,GRPEL2,DRG1,MYO1C,TOP1,PIP5K1A,PHGDH,RNGTT,ACTR1A,KIF2C,DHX16,POLA1,RPS6KA3,DNAJA1,TAOK3,DDX17,CSNK1E,CDK11A,PRKAR1B,PDK3,TARS,DHFR,CTPS2,ABCF3,GMPS,MCM3
GO Function	GO:0090079	Translation regulator activity, nucleic acid binding	8	101	0.8	0.0088	9606.ENSP00000251636,9606.ENSP00000332706,9606.ENSP00000353741,9606.ENSP00000354125,9606.ENSP00000364119,9606.ENSP00000396308,9606.ENSP00000416250,9606.ENSP00000417229	DHX29,PURA,ETF1,EIF3B,EIF2S2,DHFR,EIF2B1,EIF2A
GO Function	GO:0043168	Anion binding	58	2805	0.22	0.0109	9606.ENSP00000013125,9606.ENSP00000216122,9606.ENSP00000222388,9606.ENSP00000225729,9606.ENSP00000231524,9606.ENSP00000248450,9606.ENSP00000251636,9606.ENSP00000252486,9606.ENSP00000254770,9606.ENSP00000261383,9606.ENSP00000261772,9606.ENSP00000262105,9606.ENSP00000264156,9606.ENSP00000264498,9606.ENSP00000265056,9606.ENSP00000265734,9606.ENSP00000266671,9606.ENSP00000269305,9606.ENSP00000282903,…	MAP4K5,MCM5,ABCF2,DRG2,TRIM23,AAMP,DHX29,APOE,LANCL2,DNAH3,AARS,MCM4,MCM6,FGF2,MCM2,CDK6,PHLDA1,TP53,PLOD2,MYO1E,PCYT1A,TSR1,BUB1,MCM7,CHST14,HLTF,MAPK7,DNAJA2,EPN2,DRG1,EPB41,MYO1C,TOP1,PIP5K1A,RNGTT,ACTR1A,KIF2C,DHX16,RPS6KA3,DNAJA1,TAOK3,PICALM,ALAS1,DDX17,CSNK1E,PAFAH1B1,CBSL,CDK11A,PRKAR1B,PDK3,TARS,PLEKHF1,DHFR,CTPS2,ABCF3,GMPS,ZFYVE1,MCM3
GO Function	GO:0051087	Chaperone binding	8	105	0.78	0.0109	9606.ENSP00000216479,9606.ENSP00000219548,9606.ENSP00000264954,9606.ENSP00000269305,9606.ENSP00000314030,9606.ENSP00000324203,9606.ENSP00000329558,9606.ENSP00000369127	AHSA1,STUB1,GRPEL1,TP53,DNAJA2,WRAP53,GRPEL2,DNAJA1
GO Function	GO:0005524	ATP binding	36	1464	0.29	0.0124	9606.ENSP00000013125,9606.ENSP00000216122,9606.ENSP00000222388,9606.ENSP00000251636,9606.ENSP00000254770,9606.ENSP00000261383,9606.ENSP00000261772,9606.ENSP00000262105,9606.ENSP00000264156,9606.ENSP00000265056,9606.ENSP00000265734,9606.ENSP00000269305,9606.ENSP00000288235,9606.ENSP00000302530,9606.ENSP00000307288,9606.ENSP00000308944,9606.ENSP00000311005,9606.ENSP00000314030,9606.ENSP00000352834,…	MAP4K5,MCM5,ABCF2,DHX29,LANCL2,DNAH3,AARS,MCM4,MCM6,MCM2,CDK6,TP53,MYO1E,BUB1,MCM7,HLTF,MAPK7,DNAJA2,MYO1C,TOP1,PIP5K1A,ACTR1A,KIF2C,DHX16,RPS6KA3,DNAJA1,TAOK3,DDX17,CSNK1E,CDK11A,PDK3,TARS,CTPS2,ABCF3,GMPS,MCM3
GO Function	GO:0032559	Adenyl ribonucleotide binding	37	1522	0.29	0.0124	9606.ENSP00000013125,9606.ENSP00000216122,9606.ENSP00000222388,9606.ENSP00000251636,9606.ENSP00000254770,9606.ENSP00000261383,9606.ENSP00000261772,9606.ENSP00000262105,9606.ENSP00000264156,9606.ENSP00000265056,9606.ENSP00000265734,9606.ENSP00000269305,9606.ENSP00000288235,9606.ENSP00000302530,9606.ENSP00000307288,9606.ENSP00000308944,9606.ENSP00000311005,9606.ENSP00000314030,9606.ENSP00000352834,…	MAP4K5,MCM5,ABCF2,DHX29,LANCL2,DNAH3,AARS,MCM4,MCM6,MCM2,CDK6,TP53,MYO1E,BUB1,MCM7,HLTF,MAPK7,DNAJA2,MYO1C,TOP1,PIP5K1A,ACTR1A,KIF2C,DHX16,RPS6KA3,DNAJA1,TAOK3,DDX17,CSNK1E,CDK11A,PRKAR1B,PDK3,TARS,CTPS2,ABCF3,GMPS,MCM3
GO Function	GO:0016462	Pyrophosphatase activity	24	810	0.37	0.0134	9606.ENSP00000216122,9606.ENSP00000222388,9606.ENSP00000225729,9606.ENSP00000231524,9606.ENSP00000251636,9606.ENSP00000261383,9606.ENSP00000262105,9606.ENSP00000264156,9606.ENSP00000265056,9606.ENSP00000288235,9606.ENSP00000301364,9606.ENSP00000307288,9606.ENSP00000308944,9606.ENSP00000329715,9606.ENSP00000352834,9606.ENSP00000358497,9606.ENSP00000361298,9606.ENSP00000365625,9606.ENSP00000369411,…	MCM5,ABCF2,DRG2,TRIM23,DHX29,DNAH3,MCM4,MCM6,MCM2,MYO1E,TSR1,MCM7,HLTF,DRG1,MYO1C,RNGTT,KIF2C,DHX16,RFC3,DDX17,NUDT1,ABCF3,GMPS,MCM3
GO Function	GO:0045296	Cadherin binding	14	334	0.52	0.0134	9606.ENSP00000216479,9606.ENSP00000251636,9606.ENSP00000264335,9606.ENSP00000320543,9606.ENSP00000338788,9606.ENSP00000341885,9606.ENSP00000348849,9606.ENSP00000360034,9606.ENSP00000377015,9606.ENSP00000379217,9606.ENSP00000387170,9606.ENSP00000411471,9606.ENSP00000417229,9606.ENSP00000426909	AHSA1,DHX29,YWHAE,EPN2,ZC3H15,RPS2,RPS26,SERBP1,PICALM,UBFD1,GIGYF2,ABCF3,EIF2A,GNB2L1
GO Function	GO:0035639	Purine ribonucleoside triphosphate binding	41	1799	0.26	0.0163	9606.ENSP00000013125,9606.ENSP00000216122,9606.ENSP00000222388,9606.ENSP00000225729,9606.ENSP00000231524,9606.ENSP00000251636,9606.ENSP00000254770,9606.ENSP00000261383,9606.ENSP00000261772,9606.ENSP00000262105,9606.ENSP00000264156,9606.ENSP00000265056,9606.ENSP00000265734,9606.ENSP00000269305,9606.ENSP00000288235,9606.ENSP00000301364,9606.ENSP00000302530,9606.ENSP00000307288,9606.ENSP00000308944,…	MAP4K5,MCM5,ABCF2,DRG2,TRIM23,DHX29,LANCL2,DNAH3,AARS,MCM4,MCM6,MCM2,CDK6,TP53,MYO1E,TSR1,BUB1,MCM7,HLTF,MAPK7,DNAJA2,DRG1,MYO1C,TOP1,PIP5K1A,RNGTT,ACTR1A,KIF2C,DHX16,RPS6KA3,DNAJA1,TAOK3,DDX17,CSNK1E,CDK11A,PDK3,TARS,CTPS2,ABCF3,GMPS,MCM3
GO Function	GO:0032555	Purine ribonucleotide binding	42	1864	0.25	0.0166	9606.ENSP00000013125,9606.ENSP00000216122,9606.ENSP00000222388,9606.ENSP00000225729,9606.ENSP00000231524,9606.ENSP00000251636,9606.ENSP00000254770,9606.ENSP00000261383,9606.ENSP00000261772,9606.ENSP00000262105,9606.ENSP00000264156,9606.ENSP00000265056,9606.ENSP00000265734,9606.ENSP00000269305,9606.ENSP00000288235,9606.ENSP00000301364,9606.ENSP00000302530,9606.ENSP00000307288,9606.ENSP00000308944,…	MAP4K5,MCM5,ABCF2,DRG2,TRIM23,DHX29,LANCL2,DNAH3,AARS,MCM4,MCM6,MCM2,CDK6,TP53,MYO1E,TSR1,BUB1,MCM7,HLTF,MAPK7,DNAJA2,DRG1,MYO1C,TOP1,PIP5K1A,RNGTT,ACTR1A,KIF2C,DHX16,RPS6KA3,DNAJA1,TAOK3,DDX17,CSNK1E,CDK11A,PRKAR1B,PDK3,TARS,CTPS2,ABCF3,GMPS,MCM3
GO Function	GO:0044877	Protein-containing complex binding	31	1216	0.31	0.0166	9606.ENSP00000013807,9606.ENSP00000216225,9606.ENSP00000218224,9606.ENSP00000226798,9606.ENSP00000228251,9606.ENSP00000251636,9606.ENSP00000252486,9606.ENSP00000262942,9606.ENSP00000264335,9606.ENSP00000264498,9606.ENSP00000269305,9606.ENSP00000274311,9606.ENSP00000288235,9606.ENSP00000294119,9606.ENSP00000324203,9606.ENSP00000339723,9606.ENSP00000342181,9606.ENSP00000345259,9606.ENSP00000345361,…	ERCC1,RBX1,PQBP1,FRG1,YBX3,DHX29,APOE,ARPC1A,YWHAE,FGF2,TP53,PELO,MYO1E,UBXN1,WRAP53,CIR1,SRP72,EPB41,ARPC5L,SREBF1,MYO1C,ETF1,TSNAX,YTHDF1,SQSTM1,PAFAH1B1,WIBG,ARRB1,ZNF598,EIF2A,GNB2L1
GO Function	GO:0004519	Endonuclease activity	8	120	0.72	0.018	9606.ENSP00000013807,9606.ENSP00000219066,9606.ENSP00000268802,9606.ENSP00000274311,9606.ENSP00000337445,9606.ENSP00000337623,9606.ENSP00000355599,9606.ENSP00000361010	ERCC1,NTHL1,NOB1,PELO,ELAC2,RNASEH2B,TSNAX,REXO4
GO Function	GO:0003678	DNA helicase activity	6	63	0.88	0.0183	9606.ENSP00000216122,9606.ENSP00000262105,9606.ENSP00000264156,9606.ENSP00000265056,9606.ENSP00000307288,9606.ENSP00000480987	MCM5,MCM4,MCM6,MCM2,MCM7,MCM3
GO Function	GO:0036094	Small molecule binding	52	2516	0.22	0.0186	9606.ENSP00000013125,9606.ENSP00000216122,9606.ENSP00000222388,9606.ENSP00000225729,9606.ENSP00000231524,9606.ENSP00000251636,9606.ENSP00000254770,9606.ENSP00000261383,9606.ENSP00000261772,9606.ENSP00000262105,9606.ENSP00000264156,9606.ENSP00000264954,9606.ENSP00000265056,9606.ENSP00000265734,9606.ENSP00000269305,9606.ENSP00000282903,9606.ENSP00000283646,9606.ENSP00000288235,9606.ENSP00000301364,…	MAP4K5,MCM5,ABCF2,DRG2,TRIM23,DHX29,LANCL2,DNAH3,AARS,MCM4,MCM6,GRPEL1,MCM2,CDK6,TP53,PLOD2,RPIA,MYO1E,TSR1,BUB1,MCM7,HLTF,MAPK7,DNAJA2,RMI1,GRPEL2,DRG1,MYO1C,TOP1,PIP5K1A,PHGDH,RNGTT,ACTR1A,KIF2C,DHX16,POLA1,RPS6KA3,DNAJA1,TAOK3,ALAS1,DDX17,CSNK1E,CBSL,CDK11A,PRKAR1B,PDK3,TARS,DHFR,CTPS2,ABCF3,GMPS,MCM3
GO Function	GO:0016779	Nucleotidyltransferase activity	8	124	0.71	0.02	9606.ENSP00000292823,9606.ENSP00000299853,9606.ENSP00000334564,9606.ENSP00000350491,9606.ENSP00000356903,9606.ENSP00000358497,9606.ENSP00000368349,9606.ENSP00000484105	PCYT1A,POLR3E,POLR3C,PRIM1,UAP1,RNGTT,POLA1,PRIM2
GO Function	GO:0003735	Structural constituent of ribosome	9	159	0.65	0.0204	9606.ENSP00000270625,9606.ENSP00000302896,9606.ENSP00000318646,9606.ENSP00000341885,9606.ENSP00000346046,9606.ENSP00000348849,9606.ENSP00000393241,9606.ENSP00000435096,9606.ENSP00000470972	RPS11,RPS9,RPS15A,RPS2,RPS17,RPS26,RPS18,RPS25,RPS19
GO Function	GO:0004518	Nuclease activity	10	200	0.6	0.0237	9606.ENSP00000013807,9606.ENSP00000219066,9606.ENSP00000268802,9606.ENSP00000274311,9606.ENSP00000311360,9606.ENSP00000323046,9606.ENSP00000337445,9606.ENSP00000337623,9606.ENSP00000355599,9606.ENSP00000361010	ERCC1,NTHL1,NOB1,PELO,RAD9A,EXOSC3,ELAC2,RNASEH2B,TSNAX,REXO4
GO Function	GO:0017111	Nucleoside-triphosphatase activity	22	760	0.36	0.0238	9606.ENSP00000216122,9606.ENSP00000222388,9606.ENSP00000225729,9606.ENSP00000231524,9606.ENSP00000251636,9606.ENSP00000261383,9606.ENSP00000262105,9606.ENSP00000264156,9606.ENSP00000265056,9606.ENSP00000288235,9606.ENSP00000301364,9606.ENSP00000307288,9606.ENSP00000308944,9606.ENSP00000329715,9606.ENSP00000352834,9606.ENSP00000361298,9606.ENSP00000365625,9606.ENSP00000369411,9606.ENSP00000380033,…	MCM5,ABCF2,DRG2,TRIM23,DHX29,DNAH3,MCM4,MCM6,MCM2,MYO1E,TSR1,MCM7,HLTF,DRG1,MYO1C,KIF2C,DHX16,RFC3,DDX17,NUDT1,ABCF3,MCM3
GO Function	GO:0030276	Clathrin binding	6	68	0.85	0.0238	9606.ENSP00000309415,9606.ENSP00000320543,9606.ENSP00000350199,9606.ENSP00000377015,9606.ENSP00000388996,9606.ENSP00000409581	CLTB,EPN2,AP1B1,PICALM,AP1M1,ARRB1
GO Function	GO:0001671	ATPase activator activity	4	25	1.1	0.031	9606.ENSP00000216479,9606.ENSP00000314030,9606.ENSP00000368523,9606.ENSP00000369127	AHSA1,DNAJA2,DNAJC15,DNAJA1
GO Function	GO:0097367	Carbohydrate derivative binding	46	2226	0.22	0.0392	9606.ENSP00000013125,9606.ENSP00000216122,9606.ENSP00000222388,9606.ENSP00000225729,9606.ENSP00000231524,9606.ENSP00000248450,9606.ENSP00000251636,9606.ENSP00000252486,9606.ENSP00000254770,9606.ENSP00000261383,9606.ENSP00000261772,9606.ENSP00000262105,9606.ENSP00000264156,9606.ENSP00000264498,9606.ENSP00000265056,9606.ENSP00000265734,9606.ENSP00000269305,9606.ENSP00000288235,9606.ENSP00000301364,…	MAP4K5,MCM5,ABCF2,DRG2,TRIM23,AAMP,DHX29,APOE,LANCL2,DNAH3,AARS,MCM4,MCM6,FGF2,MCM2,CDK6,TP53,MYO1E,TSR1,BUB1,MCM7,HLTF,MAPK7,DNAJA2,DRG1,MYO1C,TOP1,PIP5K1A,RNGTT,ACTR1A,KIF2C,DHX16,RPS6KA3,DNAJA1,TAOK3,DDX17,CSNK1E,PAFAH1B1,CDK11A,PRKAR1B,PDK3,TARS,CTPS2,ABCF3,GMPS,MCM3
GO Function	GO:0003743	Translation initiation factor activity	5	50	0.9	0.0409	9606.ENSP00000251636,9606.ENSP00000354125,9606.ENSP00000364119,9606.ENSP00000416250,9606.ENSP00000417229	DHX29,EIF3B,EIF2S2,EIF2B1,EIF2A
GO Function	GO:0050839	Cell adhesion molecule binding	17	538	0.4	0.0409	9606.ENSP00000216479,9606.ENSP00000251636,9606.ENSP00000264335,9606.ENSP00000264498,9606.ENSP00000320543,9606.ENSP00000338788,9606.ENSP00000341885,9606.ENSP00000348849,9606.ENSP00000351790,9606.ENSP00000360034,9606.ENSP00000377015,9606.ENSP00000379217,9606.ENSP00000387170,9606.ENSP00000411471,9606.ENSP00000417229,9606.ENSP00000425556,9606.ENSP00000426909	AHSA1,DHX29,YWHAE,FGF2,EPN2,ZC3H15,RPS2,RPS26,MYPN,SERBP1,PICALM,UBFD1,GIGYF2,ABCF3,EIF2A,PALLD,GNB2L1
GO Function	GO:0003824	Catalytic activity	93	5486	0.13	0.041	9606.ENSP00000013125,9606.ENSP00000013807,9606.ENSP00000216122,9606.ENSP00000216225,9606.ENSP00000219066,9606.ENSP00000219431,9606.ENSP00000219548,9606.ENSP00000222388,9606.ENSP00000222803,9606.ENSP00000225729,9606.ENSP00000231524,9606.ENSP00000240922,9606.ENSP00000242257,9606.ENSP00000251636,9606.ENSP00000254770,9606.ENSP00000261383,9606.ENSP00000261772,9606.ENSP00000262105,9606.ENSP00000263083,…	MAP4K5,ERCC1,MCM5,RBX1,NTHL1,MPG,STUB1,ABCF2,FKBP14,DRG2,TRIM23,NAA50,FTSJ2,DHX29,LANCL2,DNAH3,AARS,MCM4,DPH1,METTL16,MCM6,MCM2,CDK6,PMM2,NOB1,SETDB1,PELO,NGLY1,PLOD2,RPIA,MYO1E,PCYT1A,KIAA1191,POLR3E,TSR1,BUB1,RNMTL1,MCM7,CHST14,HLTF,MAPK7,RAD9A,USP9X,EXOSC3,METAP2,DRG1,POLR3C,ELAC2,RNASEH2B,USP7,DCTD,PRIM1,MYO1C,TOP1,TSNAX,UAP1,NIT1,PIP5K1A,PHGDH,RNGTT,STAMBPL1,REXO4,KIF2C,ADPRHL2,DHX16,LRRC47,…
GO Component	GO:0005634	Nucleus	168	7390	0.26	1e-18	9606.ENSP00000013807,9606.ENSP00000023939,9606.ENSP00000216122,9606.ENSP00000216225,9606.ENSP00000218224,9606.ENSP00000219066,9606.ENSP00000219431,9606.ENSP00000219548,9606.ENSP00000219837,9606.ENSP00000225729,9606.ENSP00000226798,9606.ENSP00000228251,9606.ENSP00000231524,9606.ENSP00000240922,9606.ENSP00000242257,9606.ENSP00000250113,9606.ENSP00000252486,9606.ENSP00000252622,9606.ENSP00000254108,…	ERCC1,RTFDC1,MCM5,RBX1,PQBP1,NTHL1,MPG,STUB1,KNOP1,DRG2,FRG1,YBX3,TRIM23,NAA50,FTSJ2,FXR2,APOE,LSM7,FUS,LANCL2,SP110,C2orf49,NUPL2,BUD13,TIPIN,MCM4,TCEB2,ARPC1A,DPH1,METTL16,TCF25,POLD3,DNAJC8,SLC7A6OS,MCM6,YWHAE,FGF2,GRPEL1,MCM2,CDK6,PHLDA1,PMM2,NOB1,TP53,RPS11,SF3B4,SETDB1,PELO,NGLY1,FANCD2,MIS18A,PCYT1A,LUC7L,UBXN1,POLR3E,CRK,TSR1,BUB1,PA2G4,RPS9,MCM7,HLTF,MAPK7,RAD9A,USP9X,RMI1,RPS15A,PHF23,T…
GO Component	GO:0005654	Nucleoplasm	118	3973	0.37	1e-18	9606.ENSP00000013807,9606.ENSP00000216122,9606.ENSP00000216225,9606.ENSP00000218224,9606.ENSP00000219066,9606.ENSP00000219431,9606.ENSP00000219548,9606.ENSP00000225729,9606.ENSP00000226798,9606.ENSP00000252622,9606.ENSP00000254108,9606.ENSP00000254770,9606.ENSP00000258381,9606.ENSP00000258457,9606.ENSP00000258742,9606.ENSP00000260210,9606.ENSP00000261881,9606.ENSP00000262105,9606.ENSP00000262306,…	ERCC1,MCM5,RBX1,PQBP1,NTHL1,MPG,STUB1,DRG2,FRG1,LSM7,FUS,LANCL2,SP110,C2orf49,NUPL2,BUD13,TIPIN,MCM4,TCEB2,DPH1,POLD3,DNAJC8,MCM6,GRPEL1,MCM2,CDK6,PHLDA1,PMM2,NOB1,TP53,RPS11,SF3B4,SETDB1,FANCD2,MIS18A,POLR3E,TSR1,BUB1,RPS9,MCM7,HLTF,MAPK7,RAD9A,RMI1,RPS15A,PHF23,EXOSC3,WRAP53,SRRM1,HEXIM1,DRG1,ZGPAT,PARPBP,POLR3C,ELAC2,RNASEH2B,SARNP,CIR1,RPS2,USP7,FCF1,EPB41,LYAR,RPS17,COPS8,SREBF1,RPS26,PRIM1,…
GO Component	GO:0031981	Nuclear lumen	126	4733	0.33	6.44e-17	9606.ENSP00000013807,9606.ENSP00000216122,9606.ENSP00000216225,9606.ENSP00000218224,9606.ENSP00000219066,9606.ENSP00000219431,9606.ENSP00000219548,9606.ENSP00000219837,9606.ENSP00000225729,9606.ENSP00000226798,9606.ENSP00000242257,9606.ENSP00000252622,9606.ENSP00000254108,9606.ENSP00000254770,9606.ENSP00000258381,9606.ENSP00000258457,9606.ENSP00000258742,9606.ENSP00000260210,9606.ENSP00000261881,…	ERCC1,MCM5,RBX1,PQBP1,NTHL1,MPG,STUB1,KNOP1,DRG2,FRG1,FTSJ2,LSM7,FUS,LANCL2,SP110,C2orf49,NUPL2,BUD13,TIPIN,MCM4,TCEB2,DPH1,POLD3,DNAJC8,MCM6,GRPEL1,MCM2,CDK6,PHLDA1,PMM2,NOB1,TP53,RPS11,SF3B4,SETDB1,FANCD2,MIS18A,POLR3E,TSR1,BUB1,PA2G4,RPS9,MCM7,HLTF,MAPK7,RAD9A,RMI1,RPS15A,PHF23,EXOSC3,WRAP53,SRRM1,HEXIM1,DRG1,ZGPAT,PURA,PARPBP,POLR3C,ELAC2,RNASEH2B,SARNP,ZC3H15,CIR1,RPS2,USP7,FCF1,NF2,EPB41,LY…
GO Component	GO:0005829	Cytosol	132	5193	0.31	1.59e-16	9606.ENSP00000216122,9606.ENSP00000216225,9606.ENSP00000216479,9606.ENSP00000218224,9606.ENSP00000219431,9606.ENSP00000219548,9606.ENSP00000221114,9606.ENSP00000225729,9606.ENSP00000228251,9606.ENSP00000240922,9606.ENSP00000248450,9606.ENSP00000250113,9606.ENSP00000251636,9606.ENSP00000252622,9606.ENSP00000254770,9606.ENSP00000258742,9606.ENSP00000261772,9606.ENSP00000262306,9606.ENSP00000262942,…	MCM5,RBX1,AHSA1,PQBP1,MPG,STUB1,DCTN6,DRG2,YBX3,NAA50,AAMP,FXR2,DHX29,LSM7,LANCL2,NUPL2,AARS,TCEB2,ARPC1A,DPH1,DNAJC8,YWHAE,CDK6,PHLDA1,PMM2,NOB1,TP53,RPS11,ZC3HAV1L,NGLY1,RPIA,FANCD2,MIS18A,PCYT1A,FBXO17,UBXN1,POLR3E,CRK,TBC1D2B,PLIN4,TSR1,BUB1,RPS9,MCM7,HLTF,CLTB,MAPK7,DNAJA2,USP9X,RPS15A,EPN2,EXOSC3,WRAP53,METAP2,SRRM1,C2CD4C,DRG1,POLR3C,ZC3H15,RPS2,SRP72,USP7,NF2,EPB41,RPS17,COPS8,SREBF1,RPS2…
GO Component	GO:0005622	Intracellular	232	14276	0.11	2.62e-15	9606.ENSP00000013125,9606.ENSP00000013807,9606.ENSP00000023939,9606.ENSP00000216122,9606.ENSP00000216225,9606.ENSP00000216479,9606.ENSP00000218224,9606.ENSP00000219066,9606.ENSP00000219431,9606.ENSP00000219548,9606.ENSP00000219837,9606.ENSP00000221114,9606.ENSP00000222803,9606.ENSP00000225729,9606.ENSP00000226798,9606.ENSP00000228251,9606.ENSP00000231524,9606.ENSP00000240922,9606.ENSP00000242257,…	MAP4K5,ERCC1,RTFDC1,MCM5,RBX1,AHSA1,PQBP1,NTHL1,MPG,STUB1,KNOP1,DCTN6,FKBP14,DRG2,FRG1,YBX3,TRIM23,NAA50,FTSJ2,AAMP,FXR2,DHX29,APOE,LSM7,FUS,LANCL2,SP110,C2orf49,NUPL2,BUD13,DNAH3,AARS,TIPIN,MCM4,TCEB2,ARPC1A,DPH1,METTL16,TCF25,POLD3,DNAJC8,SLC7A6OS,MCM6,YWHAE,FGF2,GRPEL1,MCM2,CDK6,PHLDA1,PMM2,NOB1,TP53,RPS11,SF3B4,SETDB1,PELO,ZC3HAV1L,NGLY1,PLOD2,RPIA,FANCD2,MYO1E,MIS18A,PCYT1A,FBXO17,LUC7L,TBC1…
GO Component	GO:0043231	Intracellular membrane-bounded organelle	195	10761	0.16	6.07e-13	9606.ENSP00000013807,9606.ENSP00000023939,9606.ENSP00000216122,9606.ENSP00000216225,9606.ENSP00000216479,9606.ENSP00000218224,9606.ENSP00000219066,9606.ENSP00000219431,9606.ENSP00000219548,9606.ENSP00000219837,9606.ENSP00000222803,9606.ENSP00000225729,9606.ENSP00000226798,9606.ENSP00000228251,9606.ENSP00000231524,9606.ENSP00000240922,9606.ENSP00000242257,9606.ENSP00000250113,9606.ENSP00000252486,…	ERCC1,RTFDC1,MCM5,RBX1,AHSA1,PQBP1,NTHL1,MPG,STUB1,KNOP1,FKBP14,DRG2,FRG1,YBX3,TRIM23,NAA50,FTSJ2,FXR2,APOE,LSM7,FUS,LANCL2,SP110,C2orf49,NUPL2,BUD13,AARS,TIPIN,MCM4,TCEB2,ARPC1A,DPH1,METTL16,TCF25,POLD3,DNAJC8,SLC7A6OS,MCM6,YWHAE,FGF2,GRPEL1,MCM2,CDK6,PHLDA1,PMM2,NOB1,TP53,RPS11,SF3B4,SETDB1,PELO,NGLY1,PLOD2,RPIA,FANCD2,MIS18A,PCYT1A,LUC7L,UBXN1,POLR3E,CASC4,CRK,PLIN4,TSR1,BUB1,PA2G4,RPS9,RNMTL1…
GO Component	GO:0070013	Intracellular organelle lumen	133	5857	0.26	1.11e-12	9606.ENSP00000013807,9606.ENSP00000216122,9606.ENSP00000216225,9606.ENSP00000218224,9606.ENSP00000219066,9606.ENSP00000219431,9606.ENSP00000219548,9606.ENSP00000219837,9606.ENSP00000222803,9606.ENSP00000225729,9606.ENSP00000226798,9606.ENSP00000242257,9606.ENSP00000252486,9606.ENSP00000252622,9606.ENSP00000254108,9606.ENSP00000254770,9606.ENSP00000258381,9606.ENSP00000258457,9606.ENSP00000258742,…	ERCC1,MCM5,RBX1,PQBP1,NTHL1,MPG,STUB1,KNOP1,FKBP14,DRG2,FRG1,FTSJ2,APOE,LSM7,FUS,LANCL2,SP110,C2orf49,NUPL2,BUD13,TIPIN,MCM4,TCEB2,DPH1,POLD3,DNAJC8,MCM6,GRPEL1,MCM2,CDK6,PHLDA1,PMM2,NOB1,TP53,RPS11,SF3B4,SETDB1,FANCD2,MIS18A,POLR3E,TSR1,BUB1,PA2G4,RPS9,RNMTL1,MCM7,HLTF,MAPK7,RAD9A,RMI1,RPS15A,PHF23,EXOSC3,WRAP53,SRRM1,HEXIM1,GRPEL2,DRG1,ZGPAT,PURA,PARPBP,POLR3C,ELAC2,RNASEH2B,SARNP,ZC3H15,CIR1,R…
GO Component	GO:0043229	Intracellular organelle	209	12528	0.12	5.13e-11	9606.ENSP00000013807,9606.ENSP00000023939,9606.ENSP00000216122,9606.ENSP00000216225,9606.ENSP00000216479,9606.ENSP00000218224,9606.ENSP00000219066,9606.ENSP00000219431,9606.ENSP00000219548,9606.ENSP00000219837,9606.ENSP00000221114,9606.ENSP00000222803,9606.ENSP00000225729,9606.ENSP00000226798,9606.ENSP00000228251,9606.ENSP00000231524,9606.ENSP00000240922,9606.ENSP00000242257,9606.ENSP00000248450,…	ERCC1,RTFDC1,MCM5,RBX1,AHSA1,PQBP1,NTHL1,MPG,STUB1,KNOP1,DCTN6,FKBP14,DRG2,FRG1,YBX3,TRIM23,NAA50,FTSJ2,AAMP,FXR2,DHX29,APOE,LSM7,FUS,LANCL2,SP110,C2orf49,NUPL2,BUD13,DNAH3,AARS,TIPIN,MCM4,TCEB2,ARPC1A,DPH1,METTL16,TCF25,POLD3,DNAJC8,SLC7A6OS,MCM6,YWHAE,FGF2,GRPEL1,MCM2,CDK6,PHLDA1,PMM2,NOB1,TP53,RPS11,SF3B4,SETDB1,PELO,NGLY1,PLOD2,RPIA,FANCD2,MYO1E,MIS18A,PCYT1A,LUC7L,TBC1D24,UBXN1,POLR3E,CASC4,…
GO Component	GO:0043227	Membrane-bounded organelle	207	12427	0.12	1.42e-10	9606.ENSP00000013807,9606.ENSP00000023939,9606.ENSP00000216122,9606.ENSP00000216225,9606.ENSP00000216479,9606.ENSP00000218224,9606.ENSP00000219066,9606.ENSP00000219431,9606.ENSP00000219548,9606.ENSP00000219837,9606.ENSP00000222803,9606.ENSP00000225729,9606.ENSP00000226798,9606.ENSP00000228251,9606.ENSP00000231524,9606.ENSP00000240922,9606.ENSP00000242257,9606.ENSP00000250113,9606.ENSP00000252486,…	ERCC1,RTFDC1,MCM5,RBX1,AHSA1,PQBP1,NTHL1,MPG,STUB1,KNOP1,FKBP14,DRG2,FRG1,YBX3,TRIM23,NAA50,FTSJ2,FXR2,APOE,LSM7,FUS,LANCL2,SP110,C2orf49,NUPL2,BUD13,AARS,TIPIN,MCM4,TCEB2,ARPC1A,DPH1,METTL16,TCF25,POLD3,DNAJC8,SLC7A6OS,MCM6,YWHAE,FGF2,GRPEL1,MCM2,CDK6,PHLDA1,PMM2,NOB1,TP53,RPS11,SF3B4,SETDB1,PELO,NGLY1,PLOD2,RPIA,FANCD2,MYO1E,MIS18A,PCYT1A,LUC7L,TBC1D24,UBXN1,POLR3E,CASC4,CRK,PLIN4,TSR1,BUB1,PA2…
GO Component	GO:0022627	Cytosolic small ribosomal subunit	12	39	1.39	1.5e-10	9606.ENSP00000251636,9606.ENSP00000270625,9606.ENSP00000302896,9606.ENSP00000318646,9606.ENSP00000341885,9606.ENSP00000346046,9606.ENSP00000348849,9606.ENSP00000393241,9606.ENSP00000417229,9606.ENSP00000426909,9606.ENSP00000435096,9606.ENSP00000470972	DHX29,RPS11,RPS9,RPS15A,RPS2,RPS17,RPS26,RPS18,EIF2A,GNB2L1,RPS25,RPS19
GO Component	GO:0043232	Intracellular non-membrane-bounded organelle	113	4880	0.27	1.5e-10	9606.ENSP00000013807,9606.ENSP00000023939,9606.ENSP00000216122,9606.ENSP00000218224,9606.ENSP00000219066,9606.ENSP00000219431,9606.ENSP00000219548,9606.ENSP00000219837,9606.ENSP00000221114,9606.ENSP00000226798,9606.ENSP00000242257,9606.ENSP00000248450,9606.ENSP00000250113,9606.ENSP00000251636,9606.ENSP00000254770,9606.ENSP00000261383,9606.ENSP00000261881,9606.ENSP00000262105,9606.ENSP00000262942,…	ERCC1,RTFDC1,MCM5,PQBP1,NTHL1,MPG,STUB1,KNOP1,DCTN6,FRG1,FTSJ2,AAMP,FXR2,DHX29,LANCL2,DNAH3,TIPIN,MCM4,ARPC1A,POLD3,MCM6,YWHAE,MCM2,CDK6,PHLDA1,TP53,RPS11,SF3B4,SETDB1,FANCD2,MYO1E,MIS18A,MAPRE2,CRK,PLIN4,TSR1,BUB1,PA2G4,RPS9,MCM7,HLTF,RAD9A,RMI1,RPS15A,LLGL1,EXOSC3,WRAP53,ZGPAT,PURA,PARPBP,ELAC2,SARNP,ZC3H15,CIR1,RPS2,USP7,FCF1,NF2,EPB41,ARPC5L,LYAR,RPS17,SREBF1,RPS26,PRIM1,ANKRD17,MYPN,MYO1C,MC…
GO Component	GO:0005737	Cytoplasm	196	11428	0.13	1.93e-10	9606.ENSP00000013125,9606.ENSP00000013807,9606.ENSP00000216122,9606.ENSP00000216225,9606.ENSP00000216479,9606.ENSP00000218224,9606.ENSP00000219066,9606.ENSP00000219431,9606.ENSP00000219548,9606.ENSP00000221114,9606.ENSP00000222803,9606.ENSP00000225729,9606.ENSP00000226798,9606.ENSP00000228251,9606.ENSP00000231524,9606.ENSP00000240922,9606.ENSP00000242257,9606.ENSP00000248450,9606.ENSP00000250113,…	MAP4K5,ERCC1,MCM5,RBX1,AHSA1,PQBP1,NTHL1,MPG,STUB1,DCTN6,FKBP14,DRG2,FRG1,YBX3,TRIM23,NAA50,FTSJ2,AAMP,FXR2,DHX29,APOE,LSM7,FUS,LANCL2,NUPL2,DNAH3,AARS,TIPIN,TCEB2,ARPC1A,DPH1,POLD3,DNAJC8,SLC7A6OS,YWHAE,GRPEL1,MCM2,CDK6,PHLDA1,PMM2,NOB1,TP53,RPS11,SETDB1,PELO,ZC3HAV1L,NGLY1,PLOD2,RPIA,FANCD2,MYO1E,MIS18A,PCYT1A,FBXO17,TBC1D24,UBXN1,KIAA1191,POLR3E,CASC4,MAPRE2,CRK,TBC1D2B,PLIN4,TSR1,BUB1,PA2G4,R…
GO Component	GO:0032991	Protein-containing complex	114	5073	0.25	6.79e-10	9606.ENSP00000013807,9606.ENSP00000216122,9606.ENSP00000216225,9606.ENSP00000219548,9606.ENSP00000221114,9606.ENSP00000226798,9606.ENSP00000240922,9606.ENSP00000250113,9606.ENSP00000251636,9606.ENSP00000252486,9606.ENSP00000252622,9606.ENSP00000254108,9606.ENSP00000258457,9606.ENSP00000258742,9606.ENSP00000260210,9606.ENSP00000261383,9606.ENSP00000261881,9606.ENSP00000262105,9606.ENSP00000262306,…	ERCC1,MCM5,RBX1,STUB1,DCTN6,FRG1,NAA50,FXR2,DHX29,APOE,LSM7,FUS,C2orf49,NUPL2,BUD13,DNAH3,TIPIN,MCM4,TCEB2,ARPC1A,POLD3,MCM6,YWHAE,GRPEL1,MCM2,CDK6,NOB1,TP53,RPS11,SF3B4,MYO1E,FBXO17,LUC7L,UBXN1,POLR3E,CRK,TSR1,BUB1,RPS9,MCM7,CLTB,RAD9A,RMI1,RPS15A,EPN2,EXOSC3,WRAP53,SRRM1,GRPEL2,DRG1,PURA,POLR3C,RNASEH2B,SARNP,CIR1,RPS2,SRP72,USP7,FCF1,EPB41,ARPC5L,RPS17,COPS8,SREBF1,RPS26,AP1B1,PRIM1,MYO1C,DDA1…
GO Component	GO:0005657	Replication fork	13	64	1.21	1.1e-09	9606.ENSP00000023939,9606.ENSP00000261881,9606.ENSP00000263681,9606.ENSP00000269305,9606.ENSP00000332706,9606.ENSP00000350491,9606.ENSP00000354522,9606.ENSP00000368349,9606.ENSP00000369411,9606.ENSP00000379051,9606.ENSP00000450607,9606.ENSP00000480987,9606.ENSP00000484105	RTFDC1,TIPIN,POLD3,TP53,PURA,PRIM1,TOP1,POLA1,RFC3,PURB,TIMELESS,MCM3,PRIM2
GO Component	GO:0043226	Organelle	215	13515	0.1	1.76e-09	9606.ENSP00000013807,9606.ENSP00000023939,9606.ENSP00000216122,9606.ENSP00000216225,9606.ENSP00000216479,9606.ENSP00000218224,9606.ENSP00000219066,9606.ENSP00000219431,9606.ENSP00000219548,9606.ENSP00000219837,9606.ENSP00000221114,9606.ENSP00000222803,9606.ENSP00000225729,9606.ENSP00000226798,9606.ENSP00000228251,9606.ENSP00000231524,9606.ENSP00000240922,9606.ENSP00000242257,9606.ENSP00000248450,…	ERCC1,RTFDC1,MCM5,RBX1,AHSA1,PQBP1,NTHL1,MPG,STUB1,KNOP1,DCTN6,FKBP14,DRG2,FRG1,YBX3,TRIM23,NAA50,FTSJ2,AAMP,FXR2,DHX29,APOE,LSM7,FUS,LANCL2,SP110,C2orf49,NUPL2,BUD13,DNAH3,AARS,TIPIN,MCM4,TCEB2,ARPC1A,DPH1,METTL16,TCF25,TANC1,POLD3,DNAJC8,SLC7A6OS,MCM6,YWHAE,FGF2,GRPEL1,MCM2,CDK6,PHLDA1,PMM2,NOB1,TP53,RPS11,SF3B4,SETDB1,PELO,NGLY1,PLOD2,RPIA,FANCD2,MYO1E,MIS18A,PCYT1A,LUC7L,TBC1D24,UBXN1,POLR3E,…
GO Component	GO:1990904	Ribonucleoprotein complex	33	677	0.59	6.08e-09	9606.ENSP00000226798,9606.ENSP00000250113,9606.ENSP00000251636,9606.ENSP00000252622,9606.ENSP00000254108,9606.ENSP00000260210,9606.ENSP00000268802,9606.ENSP00000270625,9606.ENSP00000271628,9606.ENSP00000293872,9606.ENSP00000301364,9606.ENSP00000302896,9606.ENSP00000318646,9606.ENSP00000324203,9606.ENSP00000326261,9606.ENSP00000329715,9606.ENSP00000341885,9606.ENSP00000342181,9606.ENSP00000344393,…	FRG1,FXR2,DHX29,LSM7,FUS,BUD13,NOB1,RPS11,SF3B4,LUC7L,TSR1,RPS9,RPS15A,WRAP53,SRRM1,DRG1,RPS2,SRP72,FCF1,RPS17,RPS26,EIF3B,SMNDC1,AAR2,DHX16,BTF3,DDX17,RPS18,SNRPE,EIF2A,GNB2L1,RPS25,RPS19
GO Component	GO:0043596	Nuclear replication fork	10	34	1.37	1.06e-08	9606.ENSP00000261881,9606.ENSP00000263681,9606.ENSP00000332706,9606.ENSP00000350491,9606.ENSP00000354522,9606.ENSP00000368349,9606.ENSP00000379051,9606.ENSP00000450607,9606.ENSP00000480987,9606.ENSP00000484105	TIPIN,POLD3,PURA,PRIM1,TOP1,POLA1,PURB,TIMELESS,MCM3,PRIM2
GO Component	GO:0022626	Cytosolic ribosome	13	97	1.03	8.56e-08	9606.ENSP00000250113,9606.ENSP00000251636,9606.ENSP00000270625,9606.ENSP00000302896,9606.ENSP00000318646,9606.ENSP00000341885,9606.ENSP00000346046,9606.ENSP00000348849,9606.ENSP00000393241,9606.ENSP00000417229,9606.ENSP00000426909,9606.ENSP00000435096,9606.ENSP00000470972	FXR2,DHX29,RPS11,RPS9,RPS15A,RPS2,RPS17,RPS26,RPS18,EIF2A,GNB2L1,RPS25,RPS19
GO Component	GO:0043601	Nuclear replisome	7	16	1.54	6.39e-07	9606.ENSP00000263681,9606.ENSP00000332706,9606.ENSP00000350491,9606.ENSP00000368349,9606.ENSP00000379051,9606.ENSP00000480987,9606.ENSP00000484105	POLD3,PURA,PRIM1,POLA1,PURB,MCM3,PRIM2
GO Component	GO:0042555	MCM complex	6	9	1.72	1.11e-06	9606.ENSP00000216122,9606.ENSP00000262105,9606.ENSP00000264156,9606.ENSP00000265056,9606.ENSP00000307288,9606.ENSP00000480987	MCM5,MCM4,MCM6,MCM2,MCM7,MCM3
GO Component	GO:0044391	Ribosomal subunit	13	178	0.76	5.35e-05	9606.ENSP00000250113,9606.ENSP00000251636,9606.ENSP00000270625,9606.ENSP00000302896,9606.ENSP00000318646,9606.ENSP00000341885,9606.ENSP00000346046,9606.ENSP00000348849,9606.ENSP00000393241,9606.ENSP00000417229,9606.ENSP00000426909,9606.ENSP00000435096,9606.ENSP00000470972	FXR2,DHX29,RPS11,RPS9,RPS15A,RPS2,RPS17,RPS26,RPS18,EIF2A,GNB2L1,RPS25,RPS19
GO Component	GO:0005840	Ribosome	14	213	0.72	6.35e-05	9606.ENSP00000250113,9606.ENSP00000251636,9606.ENSP00000270625,9606.ENSP00000302896,9606.ENSP00000318646,9606.ENSP00000341885,9606.ENSP00000346046,9606.ENSP00000348849,9606.ENSP00000369965,9606.ENSP00000393241,9606.ENSP00000417229,9606.ENSP00000426909,9606.ENSP00000435096,9606.ENSP00000470972	FXR2,DHX29,RPS11,RPS9,RPS15A,RPS2,RPS17,RPS26,BTF3,RPS18,EIF2A,GNB2L1,RPS25,RPS19
GO Component	GO:0005694	Chromosome	45	1712	0.32	0.00014	9606.ENSP00000013807,9606.ENSP00000023939,9606.ENSP00000216122,9606.ENSP00000219066,9606.ENSP00000221114,9606.ENSP00000261881,9606.ENSP00000262105,9606.ENSP00000262942,9606.ENSP00000263681,9606.ENSP00000264156,9606.ENSP00000265056,9606.ENSP00000269305,9606.ENSP00000271640,9606.ENSP00000287647,9606.ENSP00000290130,9606.ENSP00000302530,9606.ENSP00000307288,9606.ENSP00000311360,9606.ENSP00000317039,…	ERCC1,RTFDC1,MCM5,NTHL1,DCTN6,TIPIN,MCM4,ARPC1A,POLD3,MCM6,MCM2,TP53,SETDB1,FANCD2,MIS18A,BUB1,MCM7,RAD9A,RMI1,EXOSC3,WRAP53,ZGPAT,PURA,PARPBP,USP7,SREBF1,PRIM1,ANKRD17,MCMBP,TOP1,KIF2C,ADPRHL2,POLA1,RFC3,BRPF1,PURB,PAFAH1B1,NRIP1,TCEB3,FOXA2,ARRB1,TOP3A,TIMELESS,MCM3,PRIM2
GO Component	GO:0005658	Alpha dna polymerase:primase complex	4	5	1.8	0.00016	9606.ENSP00000350491,9606.ENSP00000368349,9606.ENSP00000480987,9606.ENSP00000484105	PRIM1,POLA1,MCM3,PRIM2
GO Component	GO:0005730	Nucleolus	30	924	0.41	0.00016	9606.ENSP00000219837,9606.ENSP00000226798,9606.ENSP00000242257,9606.ENSP00000266671,9606.ENSP00000269305,9606.ENSP00000270625,9606.ENSP00000271628,9606.ENSP00000287647,9606.ENSP00000301364,9606.ENSP00000302886,9606.ENSP00000302896,9606.ENSP00000308944,9606.ENSP00000323046,9606.ENSP00000338788,9606.ENSP00000344393,9606.ENSP00000344666,9606.ENSP00000345917,9606.ENSP00000352834,9606.ENSP00000354522,…	KNOP1,FRG1,FTSJ2,PHLDA1,TP53,RPS11,SF3B4,FANCD2,TSR1,PA2G4,RPS9,HLTF,EXOSC3,ZC3H15,FCF1,NF2,LYAR,MYO1C,TOP1,REXO4,POLA1,MYBBP1A,DDX17,NRIP1,WIBG,PDK3,TCEA1,RPS25,RPS19,ZCCHC17
GO Component	GO:0016604	Nuclear body	27	789	0.43	0.0002	9606.ENSP00000218224,9606.ENSP00000226798,9606.ENSP00000269305,9606.ENSP00000287647,9606.ENSP00000311005,9606.ENSP00000317039,9606.ENSP00000324203,9606.ENSP00000326261,9606.ENSP00000329715,9606.ENSP00000337632,9606.ENSP00000339723,9606.ENSP00000343535,9606.ENSP00000345259,9606.ENSP00000352834,9606.ENSP00000357883,9606.ENSP00000358242,9606.ENSP00000358616,9606.ENSP00000361010,9606.ENSP00000362273,…	PQBP1,FRG1,TP53,FANCD2,MAPK7,RMI1,WRAP53,SRRM1,DRG1,SARNP,CIR1,USP7,EPB41,MYO1C,PIP5K1A,PNISR,SMNDC1,REXO4,ADPRHL2,SQSTM1,DDX17,ASCC2,NRIP1,CALCOCO2,ARRB1,TOP3A,RSRC1
GO Component	GO:0042575	DNA polymerase complex	5	20	1.3	0.00065	9606.ENSP00000263681,9606.ENSP00000350491,9606.ENSP00000368349,9606.ENSP00000480987,9606.ENSP00000484105	POLD3,PRIM1,POLA1,MCM3,PRIM2
GO Component	GO:0000784	Nuclear chromosome, telomeric region	8	102	0.8	0.0036	9606.ENSP00000013807,9606.ENSP00000216122,9606.ENSP00000262105,9606.ENSP00000264156,9606.ENSP00000265056,9606.ENSP00000307288,9606.ENSP00000332706,9606.ENSP00000480987	ERCC1,MCM5,MCM4,MCM6,MCM2,MCM7,PURA,MCM3
GO Component	GO:0000781	Chromosome, telomeric region	9	134	0.73	0.0037	9606.ENSP00000013807,9606.ENSP00000216122,9606.ENSP00000262105,9606.ENSP00000264156,9606.ENSP00000265056,9606.ENSP00000307288,9606.ENSP00000324203,9606.ENSP00000332706,9606.ENSP00000480987	ERCC1,MCM5,MCM4,MCM6,MCM2,MCM7,WRAP53,PURA,MCM3
GO Component	GO:0098687	Chromosomal region	14	318	0.54	0.0037	9606.ENSP00000013807,9606.ENSP00000216122,9606.ENSP00000221114,9606.ENSP00000262105,9606.ENSP00000264156,9606.ENSP00000265056,9606.ENSP00000290130,9606.ENSP00000302530,9606.ENSP00000307288,9606.ENSP00000324203,9606.ENSP00000332706,9606.ENSP00000361298,9606.ENSP00000380378,9606.ENSP00000480987	ERCC1,MCM5,DCTN6,MCM4,MCM6,MCM2,MIS18A,BUB1,MCM7,WRAP53,PURA,KIF2C,PAFAH1B1,MCM3
GO Component	GO:0001405	PAM complex, Tim23 associated import motor	3	5	1.68	0.0048	9606.ENSP00000264954,9606.ENSP00000329558,9606.ENSP00000368523	GRPEL1,GRPEL2,DNAJC15
GO Component	GO:0005681	Spliceosomal complex	10	192	0.62	0.0103	9606.ENSP00000226798,9606.ENSP00000252622,9606.ENSP00000260210,9606.ENSP00000271628,9606.ENSP00000293872,9606.ENSP00000326261,9606.ENSP00000358616,9606.ENSP00000363043,9606.ENSP00000365625,9606.ENSP00000400591	FRG1,LSM7,BUD13,SF3B4,LUC7L,SRRM1,SMNDC1,AAR2,DHX16,SNRPE
GO Component	GO:0031298	Replication fork protection complex	3	8	1.47	0.013	9606.ENSP00000261881,9606.ENSP00000354522,9606.ENSP00000450607	TIPIN,TOP1,TIMELESS
GO Component	GO:0110165	Cellular anatomical entity	238	17788	0.03	0.0133	9606.ENSP00000013125,9606.ENSP00000013807,9606.ENSP00000023939,9606.ENSP00000216122,9606.ENSP00000216225,9606.ENSP00000216479,9606.ENSP00000218224,9606.ENSP00000219066,9606.ENSP00000219431,9606.ENSP00000219548,9606.ENSP00000219837,9606.ENSP00000221114,9606.ENSP00000222388,9606.ENSP00000222803,9606.ENSP00000225729,9606.ENSP00000226798,9606.ENSP00000228251,9606.ENSP00000231512,9606.ENSP00000231524,…	MAP4K5,ERCC1,RTFDC1,MCM5,RBX1,AHSA1,PQBP1,NTHL1,MPG,STUB1,KNOP1,DCTN6,ABCF2,FKBP14,DRG2,FRG1,YBX3,C5orf15,TRIM23,NAA50,FTSJ2,AAMP,FXR2,DHX29,APOE,LSM7,FUS,LANCL2,SP110,C2orf49,NUPL2,BUD13,DNAH3,AARS,TIPIN,MCM4,TCEB2,ARPC1A,DPH1,METTL16,TCF25,TANC1,POLD3,DNAJC8,SLC7A6OS,MCM6,YWHAE,FGF2,GRPEL1,MCM2,CDK6,PHLDA1,PMM2,NOB1,TP53,RPS11,SF3B4,SETDB1,PELO,ZC3HAV1L,NGLY1,PLOD2,RPIA,FANCD2,MYO1E,MIS18A,PCYT…
GO Component	GO:0055029	Nuclear dna-directed rna polymerase complex	7	102	0.74	0.018	9606.ENSP00000299853,9606.ENSP00000334564,9606.ENSP00000350491,9606.ENSP00000368349,9606.ENSP00000428426,9606.ENSP00000480987,9606.ENSP00000484105	POLR3E,POLR3C,PRIM1,POLA1,TCEA1,MCM3,PRIM2
GO Component	GO:0071005	U2-type precatalytic spliceosome	5	50	0.9	0.0235	9606.ENSP00000252622,9606.ENSP00000260210,9606.ENSP00000271628,9606.ENSP00000365625,9606.ENSP00000400591	LSM7,BUD13,SF3B4,DHX16,SNRPE
GO Component	GO:0090734	Site of dna damage	6	82	0.76	0.0302	9606.ENSP00000262942,9606.ENSP00000269305,9606.ENSP00000324203,9606.ENSP00000362273,9606.ENSP00000395574,9606.ENSP00000450607	ARPC1A,TP53,WRAP53,ADPRHL2,TCEB3,TIMELESS
GO Component	GO:0036464	Cytoplasmic ribonucleoprotein granule	10	231	0.54	0.0332	9606.ENSP00000218224,9606.ENSP00000250113,9606.ENSP00000337632,9606.ENSP00000354522,9606.ENSP00000360922,9606.ENSP00000362918,9606.ENSP00000374455,9606.ENSP00000387170,9606.ENSP00000389445,9606.ENSP00000481762	PQBP1,FXR2,SARNP,TOP1,STAU1,YTHDF2,SQSTM1,GIGYF2,UBAP2L,CSDE1
STRING clusters	CL:5301	DNA replication, and interstrand cross-link repair	18	160	0.95	4.24e-08	9606.ENSP00000216122,9606.ENSP00000261881,9606.ENSP00000262105,9606.ENSP00000263681,9606.ENSP00000264156,9606.ENSP00000265056,9606.ENSP00000287647,9606.ENSP00000307288,9606.ENSP00000308944,9606.ENSP00000311360,9606.ENSP00000317039,9606.ENSP00000350491,9606.ENSP00000353098,9606.ENSP00000368349,9606.ENSP00000369411,9606.ENSP00000442336,9606.ENSP00000480987,9606.ENSP00000484105	MCM5,TIPIN,MCM4,POLD3,MCM6,MCM2,FANCD2,MCM7,HLTF,RAD9A,RMI1,PRIM1,MCMBP,POLA1,RFC3,TOP3A,MCM3,PRIM2
STRING clusters	CL:5498	Activation of the pre-replicative complex	10	31	1.41	1.32e-07	9606.ENSP00000216122,9606.ENSP00000262105,9606.ENSP00000264156,9606.ENSP00000265056,9606.ENSP00000307288,9606.ENSP00000350491,9606.ENSP00000353098,9606.ENSP00000368349,9606.ENSP00000480987,9606.ENSP00000484105	MCM5,MCM4,MCM6,MCM2,MCM7,PRIM1,MCMBP,POLA1,MCM3,PRIM2
STRING clusters	CL:5494	DNA replication, and DNA strand elongation involved in DNA replication	12	62	1.19	1.73e-07	9606.ENSP00000216122,9606.ENSP00000262105,9606.ENSP00000263681,9606.ENSP00000264156,9606.ENSP00000265056,9606.ENSP00000307288,9606.ENSP00000350491,9606.ENSP00000353098,9606.ENSP00000368349,9606.ENSP00000369411,9606.ENSP00000480987,9606.ENSP00000484105	MCM5,MCM4,POLD3,MCM6,MCM2,MCM7,PRIM1,MCMBP,POLA1,RFC3,MCM3,PRIM2
STRING clusters	CL:5532	Unwinding of DNA, and Mini-chromosome maintenance replisome factor	7	14	1.6	3.81e-06	9606.ENSP00000216122,9606.ENSP00000262105,9606.ENSP00000264156,9606.ENSP00000265056,9606.ENSP00000307288,9606.ENSP00000353098,9606.ENSP00000480987	MCM5,MCM4,MCM6,MCM2,MCM7,MCMBP,MCM3
STRING clusters	CL:145	Formation of a pool of free 40S subunits, and Signal recognition particle	14	139	0.9	5.61e-06	9606.ENSP00000270625,9606.ENSP00000302896,9606.ENSP00000318646,9606.ENSP00000342181,9606.ENSP00000346046,9606.ENSP00000348849,9606.ENSP00000354125,9606.ENSP00000364119,9606.ENSP00000369965,9606.ENSP00000393241,9606.ENSP00000417229,9606.ENSP00000426909,9606.ENSP00000435096,9606.ENSP00000470972	RPS11,RPS9,RPS15A,SRP72,RPS17,RPS26,EIF3B,EIF2S2,BTF3,RPS18,EIF2A,GNB2L1,RPS25,RPS19
STRING clusters	CL:146	Formation of a pool of free 40S subunits, and Elongation factor	13	131	0.9	1.97e-05	9606.ENSP00000270625,9606.ENSP00000302896,9606.ENSP00000318646,9606.ENSP00000346046,9606.ENSP00000348849,9606.ENSP00000354125,9606.ENSP00000364119,9606.ENSP00000369965,9606.ENSP00000393241,9606.ENSP00000417229,9606.ENSP00000426909,9606.ENSP00000435096,9606.ENSP00000470972	RPS11,RPS9,RPS15A,RPS17,RPS26,EIF3B,EIF2S2,BTF3,RPS18,EIF2A,GNB2L1,RPS25,RPS19
STRING clusters	CL:5534	MCM N-terminal domain	5	5	1.9	3.86e-05	9606.ENSP00000216122,9606.ENSP00000262105,9606.ENSP00000307288,9606.ENSP00000353098,9606.ENSP00000480987	MCM5,MCM4,MCM7,MCMBP,MCM3
STRING clusters	CL:170	Cytoplasmic ribosomal proteins	9	70	1.01	0.0003	9606.ENSP00000270625,9606.ENSP00000302896,9606.ENSP00000318646,9606.ENSP00000346046,9606.ENSP00000348849,9606.ENSP00000393241,9606.ENSP00000426909,9606.ENSP00000435096,9606.ENSP00000470972	RPS11,RPS9,RPS15A,RPS17,RPS26,RPS18,GNB2L1,RPS25,RPS19
STRING clusters	CL:148	Eukaryotic Translation Elongation	10	105	0.88	0.00067	9606.ENSP00000270625,9606.ENSP00000302896,9606.ENSP00000318646,9606.ENSP00000346046,9606.ENSP00000348849,9606.ENSP00000369965,9606.ENSP00000393241,9606.ENSP00000426909,9606.ENSP00000435096,9606.ENSP00000470972	RPS11,RPS9,RPS15A,RPS17,RPS26,BTF3,RPS18,GNB2L1,RPS25,RPS19
STRING clusters	CL:1686	U2-type spliceosomal complex, and Spliceosome	9	109	0.82	0.0047	9606.ENSP00000218224,9606.ENSP00000226798,9606.ENSP00000252622,9606.ENSP00000260210,9606.ENSP00000271628,9606.ENSP00000293872,9606.ENSP00000339723,9606.ENSP00000363043,9606.ENSP00000365625	PQBP1,FRG1,LSM7,BUD13,SF3B4,LUC7L,CIR1,AAR2,DHX16
STRING clusters	CL:1412	GTP1/OBG, conserved site, and ZC3H15/TMA46 family, C-terminal	3	5	1.68	0.0255	9606.ENSP00000225729,9606.ENSP00000329715,9606.ENSP00000338788	DRG2,DRG1,ZC3H15
STRING clusters	CL:17667	Negative regulation of intrinsic apoptotic signaling pathway in response to osmotic stress, and retinitis pigmentosa 68	3	5	1.68	0.0255	9606.ENSP00000228251,9606.ENSP00000354837,9606.ENSP00000363694	YBX3,ARHGEF2,EPB41L4B
STRING clusters	CL:10772	Mixed, incl. axonemal dynein complex, and dynactin complex	5	35	1.06	0.0295	9606.ENSP00000221114,9606.ENSP00000261383,9606.ENSP00000358921,9606.ENSP00000380378,9606.ENSP00000411418	DCTN6,DNAH3,ACTR1A,PAFAH1B1,RAB3GAP1
STRING clusters	CL:171	Cytoplasmic ribosomal proteins	6	57	0.92	0.0295	9606.ENSP00000302896,9606.ENSP00000318646,9606.ENSP00000348849,9606.ENSP00000393241,9606.ENSP00000426909,9606.ENSP00000470972	RPS9,RPS15A,RPS26,RPS18,GNB2L1,RPS19
STRING clusters	CL:2544	Mixed, incl. mrna methylation, and yth domain	5	35	1.06	0.0295	9606.ENSP00000263092,9606.ENSP00000358497,9606.ENSP00000359364,9606.ENSP00000362918,9606.ENSP00000398181	METTL16,RNGTT,YTHDF1,YTHDF2,ALKBH2
KEGG	hsa03030	DNA replication	12	36	1.42	1.62e-10	9606.ENSP00000216122,9606.ENSP00000262105,9606.ENSP00000263681,9606.ENSP00000264156,9606.ENSP00000265056,9606.ENSP00000307288,9606.ENSP00000337623,9606.ENSP00000350491,9606.ENSP00000368349,9606.ENSP00000369411,9606.ENSP00000480987,9606.ENSP00000484105	MCM5,MCM4,POLD3,MCM6,MCM2,MCM7,RNASEH2B,PRIM1,POLA1,RFC3,MCM3,PRIM2
KEGG	hsa04110	Cell cycle	11	120	0.86	0.00012	9606.ENSP00000216122,9606.ENSP00000216225,9606.ENSP00000262105,9606.ENSP00000264156,9606.ENSP00000264335,9606.ENSP00000265056,9606.ENSP00000265734,9606.ENSP00000269305,9606.ENSP00000302530,9606.ENSP00000307288,9606.ENSP00000480987	MCM5,RBX1,MCM4,MCM6,YWHAE,MCM2,CDK6,TP53,BUB1,MCM7,MCM3
KEGG	hsa03010	Ribosome	9	130	0.74	0.0069	9606.ENSP00000270625,9606.ENSP00000302896,9606.ENSP00000318646,9606.ENSP00000341885,9606.ENSP00000346046,9606.ENSP00000348849,9606.ENSP00000393241,9606.ENSP00000435096,9606.ENSP00000470972	RPS11,RPS9,RPS15A,RPS2,RPS17,RPS26,RPS18,RPS25,RPS19
KEGG	hsa03013	RNA transport	9	160	0.65	0.0227	9606.ENSP00000250113,9606.ENSP00000254108,9606.ENSP00000258742,9606.ENSP00000326261,9606.ENSP00000337445,9606.ENSP00000354125,9606.ENSP00000364119,9606.ENSP00000386156,9606.ENSP00000416250	FXR2,FUS,NUPL2,SRRM1,ELAC2,EIF3B,EIF2S2,WIBG,EIF2B1
Reactome	HSA-69190	DNA strand elongation	11	31	1.45	5.73e-09	9606.ENSP00000216122,9606.ENSP00000262105,9606.ENSP00000263681,9606.ENSP00000264156,9606.ENSP00000265056,9606.ENSP00000307288,9606.ENSP00000350491,9606.ENSP00000368349,9606.ENSP00000369411,9606.ENSP00000480987,9606.ENSP00000484105	MCM5,MCM4,POLD3,MCM6,MCM2,MCM7,PRIM1,POLA1,RFC3,MCM3,PRIM2
Reactome	HSA-72695	Formation of the ternary complex, and subsequently, the 43S complex	11	49	1.25	1.62e-07	9606.ENSP00000270625,9606.ENSP00000302896,9606.ENSP00000318646,9606.ENSP00000341885,9606.ENSP00000346046,9606.ENSP00000348849,9606.ENSP00000354125,9606.ENSP00000364119,9606.ENSP00000393241,9606.ENSP00000435096,9606.ENSP00000470972	RPS11,RPS9,RPS15A,RPS2,RPS17,RPS26,EIF3B,EIF2S2,RPS18,RPS25,RPS19
Reactome	HSA-8953854	Metabolism of RNA	32	659	0.59	1.62e-07	9606.ENSP00000218224,9606.ENSP00000242257,9606.ENSP00000252622,9606.ENSP00000254108,9606.ENSP00000258457,9606.ENSP00000258742,9606.ENSP00000263697,9606.ENSP00000268802,9606.ENSP00000270625,9606.ENSP00000271628,9606.ENSP00000301364,9606.ENSP00000302896,9606.ENSP00000306080,9606.ENSP00000318646,9606.ENSP00000323046,9606.ENSP00000326261,9606.ENSP00000337445,9606.ENSP00000337632,9606.ENSP00000341885,…	PQBP1,FTSJ2,LSM7,FUS,C2orf49,NUPL2,DNAJC8,NOB1,RPS11,SF3B4,TSR1,RPS9,RNMTL1,RPS15A,EXOSC3,SRRM1,ELAC2,SARNP,RPS2,FCF1,RPS17,RPS26,ETF1,RNGTT,SMNDC1,DHX16,CSNK1E,RPS18,SNRPE,RPS25,TRMT1,RPS19
Reactome	HSA-72649	Translation initiation complex formation	11	55	1.2	2.76e-07	9606.ENSP00000270625,9606.ENSP00000302896,9606.ENSP00000318646,9606.ENSP00000341885,9606.ENSP00000346046,9606.ENSP00000348849,9606.ENSP00000354125,9606.ENSP00000364119,9606.ENSP00000393241,9606.ENSP00000435096,9606.ENSP00000470972	RPS11,RPS9,RPS15A,RPS2,RPS17,RPS26,EIF3B,EIF2S2,RPS18,RPS25,RPS19
Reactome	HSA-72702	Ribosomal scanning and start codon recognition	11	55	1.2	2.76e-07	9606.ENSP00000270625,9606.ENSP00000302896,9606.ENSP00000318646,9606.ENSP00000341885,9606.ENSP00000346046,9606.ENSP00000348849,9606.ENSP00000354125,9606.ENSP00000364119,9606.ENSP00000393241,9606.ENSP00000435096,9606.ENSP00000470972	RPS11,RPS9,RPS15A,RPS2,RPS17,RPS26,EIF3B,EIF2S2,RPS18,RPS25,RPS19
Reactome	HSA-68962	Activation of the pre-replicative complex	9	33	1.34	5.87e-07	9606.ENSP00000216122,9606.ENSP00000262105,9606.ENSP00000264156,9606.ENSP00000265056,9606.ENSP00000307288,9606.ENSP00000350491,9606.ENSP00000368349,9606.ENSP00000480987,9606.ENSP00000484105	MCM5,MCM4,MCM6,MCM2,MCM7,PRIM1,POLA1,MCM3,PRIM2
Reactome	HSA-72312	rRNA processing	17	200	0.83	5.87e-07	9606.ENSP00000242257,9606.ENSP00000268802,9606.ENSP00000270625,9606.ENSP00000301364,9606.ENSP00000302896,9606.ENSP00000306080,9606.ENSP00000318646,9606.ENSP00000323046,9606.ENSP00000337445,9606.ENSP00000341885,9606.ENSP00000344393,9606.ENSP00000346046,9606.ENSP00000348849,9606.ENSP00000380044,9606.ENSP00000393241,9606.ENSP00000435096,9606.ENSP00000470972	FTSJ2,NOB1,RPS11,TSR1,RPS9,RNMTL1,RPS15A,EXOSC3,ELAC2,RPS2,FCF1,RPS17,RPS26,CSNK1E,RPS18,RPS25,RPS19
Reactome	HSA-73894	DNA Repair	20	309	0.71	1.42e-06	9606.ENSP00000013807,9606.ENSP00000216225,9606.ENSP00000219066,9606.ENSP00000219431,9606.ENSP00000261881,9606.ENSP00000263681,9606.ENSP00000269305,9606.ENSP00000287647,9606.ENSP00000294119,9606.ENSP00000311360,9606.ENSP00000317039,9606.ENSP00000343535,9606.ENSP00000346340,9606.ENSP00000362273,9606.ENSP00000369411,9606.ENSP00000380877,9606.ENSP00000398181,9606.ENSP00000428426,9606.ENSP00000442336,…	ERCC1,RBX1,NTHL1,MPG,TIPIN,POLD3,TP53,FANCD2,UBXN1,RAD9A,RMI1,USP7,COPS8,ADPRHL2,RFC3,ASCC2,ALKBH2,TCEA1,TOP3A,TIMELESS
Reactome	HSA-1640170	Cell Cycle	28	647	0.54	5.43e-06	9606.ENSP00000216122,9606.ENSP00000216225,9606.ENSP00000258742,9606.ENSP00000262105,9606.ENSP00000263681,9606.ENSP00000264156,9606.ENSP00000264335,9606.ENSP00000265056,9606.ENSP00000265734,9606.ENSP00000266671,9606.ENSP00000269305,9606.ENSP00000290130,9606.ENSP00000302530,9606.ENSP00000307288,9606.ENSP00000311360,9606.ENSP00000317039,9606.ENSP00000324203,9606.ENSP00000350491,9606.ENSP00000358921,…	MCM5,RBX1,NUPL2,MCM4,POLD3,MCM6,YWHAE,MCM2,CDK6,PHLDA1,TP53,MIS18A,BUB1,MCM7,RAD9A,RMI1,WRAP53,PRIM1,ACTR1A,KIF2C,POLA1,RFC3,CSNK1E,PAFAH1B1,DHFR,TOP3A,MCM3,PRIM2
Reactome	HSA-176974	Unwinding of DNA	6	11	1.64	7.51e-06	9606.ENSP00000216122,9606.ENSP00000262105,9606.ENSP00000264156,9606.ENSP00000265056,9606.ENSP00000307288,9606.ENSP00000480987	MCM5,MCM4,MCM6,MCM2,MCM7,MCM3
Reactome	HSA-176187	Activation of ATR in response to replication stress	8	37	1.24	1.24e-05	9606.ENSP00000216122,9606.ENSP00000262105,9606.ENSP00000264156,9606.ENSP00000265056,9606.ENSP00000307288,9606.ENSP00000311360,9606.ENSP00000369411,9606.ENSP00000480987	MCM5,MCM4,MCM6,MCM2,MCM7,RAD9A,RFC3,MCM3
Reactome	HSA-69239	Synthesis of DNA	12	116	0.92	1.24e-05	9606.ENSP00000216122,9606.ENSP00000216225,9606.ENSP00000262105,9606.ENSP00000263681,9606.ENSP00000264156,9606.ENSP00000265056,9606.ENSP00000307288,9606.ENSP00000350491,9606.ENSP00000368349,9606.ENSP00000369411,9606.ENSP00000480987,9606.ENSP00000484105	MCM5,RBX1,MCM4,POLD3,MCM6,MCM2,MCM7,PRIM1,POLA1,RFC3,MCM3,PRIM2
Reactome	HSA-72737	Cap-dependent Translation Initiation	12	116	0.92	1.24e-05	9606.ENSP00000270625,9606.ENSP00000302896,9606.ENSP00000318646,9606.ENSP00000341885,9606.ENSP00000346046,9606.ENSP00000348849,9606.ENSP00000354125,9606.ENSP00000364119,9606.ENSP00000393241,9606.ENSP00000416250,9606.ENSP00000435096,9606.ENSP00000470972	RPS11,RPS9,RPS15A,RPS2,RPS17,RPS26,EIF3B,EIF2S2,RPS18,EIF2B1,RPS25,RPS19
Reactome	HSA-6791226	Major pathway of rRNA processing in the nucleolus and cytosol	14	180	0.79	1.91e-05	9606.ENSP00000268802,9606.ENSP00000270625,9606.ENSP00000301364,9606.ENSP00000302896,9606.ENSP00000318646,9606.ENSP00000323046,9606.ENSP00000341885,9606.ENSP00000344393,9606.ENSP00000346046,9606.ENSP00000348849,9606.ENSP00000380044,9606.ENSP00000393241,9606.ENSP00000435096,9606.ENSP00000470972	NOB1,RPS11,TSR1,RPS9,RPS15A,EXOSC3,RPS2,FCF1,RPS17,RPS26,CSNK1E,RPS18,RPS25,RPS19
Reactome	HSA-156827	L13a-mediated translational silencing of Ceruloplasmin expression	11	108	0.91	3.35e-05	9606.ENSP00000270625,9606.ENSP00000302896,9606.ENSP00000318646,9606.ENSP00000341885,9606.ENSP00000346046,9606.ENSP00000348849,9606.ENSP00000354125,9606.ENSP00000364119,9606.ENSP00000393241,9606.ENSP00000435096,9606.ENSP00000470972	RPS11,RPS9,RPS15A,RPS2,RPS17,RPS26,EIF3B,EIF2S2,RPS18,RPS25,RPS19
Reactome	HSA-69278	Cell Cycle, Mitotic	23	518	0.55	3.35e-05	9606.ENSP00000216122,9606.ENSP00000216225,9606.ENSP00000258742,9606.ENSP00000262105,9606.ENSP00000263681,9606.ENSP00000264156,9606.ENSP00000264335,9606.ENSP00000265056,9606.ENSP00000265734,9606.ENSP00000266671,9606.ENSP00000269305,9606.ENSP00000302530,9606.ENSP00000307288,9606.ENSP00000350491,9606.ENSP00000358921,9606.ENSP00000361298,9606.ENSP00000368349,9606.ENSP00000369411,9606.ENSP00000380044,…	MCM5,RBX1,NUPL2,MCM4,POLD3,MCM6,YWHAE,MCM2,CDK6,PHLDA1,TP53,BUB1,MCM7,PRIM1,ACTR1A,KIF2C,POLA1,RFC3,CSNK1E,PAFAH1B1,DHFR,MCM3,PRIM2
Reactome	HSA-72706	GTP hydrolysis and joining of the 60S ribosomal subunit	11	109	0.9	3.35e-05	9606.ENSP00000270625,9606.ENSP00000302896,9606.ENSP00000318646,9606.ENSP00000341885,9606.ENSP00000346046,9606.ENSP00000348849,9606.ENSP00000354125,9606.ENSP00000364119,9606.ENSP00000393241,9606.ENSP00000435096,9606.ENSP00000470972	RPS11,RPS9,RPS15A,RPS2,RPS17,RPS26,EIF3B,EIF2S2,RPS18,RPS25,RPS19
Reactome	HSA-72764	Eukaryotic Translation Termination	10	91	0.94	5.12e-05	9606.ENSP00000270625,9606.ENSP00000302896,9606.ENSP00000318646,9606.ENSP00000341885,9606.ENSP00000346046,9606.ENSP00000348849,9606.ENSP00000353741,9606.ENSP00000393241,9606.ENSP00000435096,9606.ENSP00000470972	RPS11,RPS9,RPS15A,RPS2,RPS17,RPS26,ETF1,RPS18,RPS25,RPS19
Reactome	HSA-975956	Nonsense Mediated Decay (NMD) independent of the Exon Junction Complex (EJC)	10	93	0.93	5.88e-05	9606.ENSP00000270625,9606.ENSP00000302896,9606.ENSP00000318646,9606.ENSP00000341885,9606.ENSP00000346046,9606.ENSP00000348849,9606.ENSP00000353741,9606.ENSP00000393241,9606.ENSP00000435096,9606.ENSP00000470972	RPS11,RPS9,RPS15A,RPS2,RPS17,RPS26,ETF1,RPS18,RPS25,RPS19
Reactome	HSA-2262752	Cellular responses to stress	23	544	0.53	6.36e-05	9606.ENSP00000216225,9606.ENSP00000221114,9606.ENSP00000258742,9606.ENSP00000262306,9606.ENSP00000264335,9606.ENSP00000265734,9606.ENSP00000269305,9606.ENSP00000270625,9606.ENSP00000302896,9606.ENSP00000311005,9606.ENSP00000314030,9606.ENSP00000318646,9606.ENSP00000341885,9606.ENSP00000346046,9606.ENSP00000348849,9606.ENSP00000358921,9606.ENSP00000364119,9606.ENSP00000368884,9606.ENSP00000369127,…	RBX1,DCTN6,NUPL2,TCEB2,YWHAE,CDK6,TP53,RPS11,RPS9,MAPK7,DNAJA2,RPS15A,RPS2,RPS17,RPS26,ACTR1A,EIF2S2,RPS6KA3,DNAJA1,RPS18,RPS25,FKBP5,RPS19
Reactome	HSA-69481	G2/M Checkpoints	12	149	0.81	7.26e-05	9606.ENSP00000216122,9606.ENSP00000262105,9606.ENSP00000264156,9606.ENSP00000264335,9606.ENSP00000265056,9606.ENSP00000269305,9606.ENSP00000307288,9606.ENSP00000311360,9606.ENSP00000317039,9606.ENSP00000369411,9606.ENSP00000442336,9606.ENSP00000480987	MCM5,MCM4,MCM6,YWHAE,MCM2,TP53,MCM7,RAD9A,RMI1,RFC3,TOP3A,MCM3
Reactome	HSA-72689	Formation of a pool of free 40S subunits	10	99	0.9	8.81e-05	9606.ENSP00000270625,9606.ENSP00000302896,9606.ENSP00000318646,9606.ENSP00000341885,9606.ENSP00000346046,9606.ENSP00000348849,9606.ENSP00000354125,9606.ENSP00000393241,9606.ENSP00000435096,9606.ENSP00000470972	RPS11,RPS9,RPS15A,RPS2,RPS17,RPS26,EIF3B,RPS18,RPS25,RPS19
Reactome	HSA-9633012	Response of EIF2AK4 (GCN2) to amino acid deficiency	10	99	0.9	8.81e-05	9606.ENSP00000270625,9606.ENSP00000302896,9606.ENSP00000318646,9606.ENSP00000341885,9606.ENSP00000346046,9606.ENSP00000348849,9606.ENSP00000364119,9606.ENSP00000393241,9606.ENSP00000435096,9606.ENSP00000470972	RPS11,RPS9,RPS15A,RPS2,RPS17,RPS26,EIF2S2,RPS18,RPS25,RPS19
Reactome	HSA-72766	Translation	16	289	0.64	0.00011	9606.ENSP00000261772,9606.ENSP00000270625,9606.ENSP00000302896,9606.ENSP00000318646,9606.ENSP00000341885,9606.ENSP00000342181,9606.ENSP00000346046,9606.ENSP00000348849,9606.ENSP00000353741,9606.ENSP00000354125,9606.ENSP00000364119,9606.ENSP00000387710,9606.ENSP00000393241,9606.ENSP00000416250,9606.ENSP00000435096,9606.ENSP00000470972	AARS,RPS11,RPS9,RPS15A,RPS2,SRP72,RPS17,RPS26,ETF1,EIF3B,EIF2S2,TARS,RPS18,EIF2B1,RPS25,RPS19
Reactome	HSA-1799339	SRP-dependent cotranslational protein targeting to membrane	10	110	0.86	0.00017	9606.ENSP00000270625,9606.ENSP00000302896,9606.ENSP00000318646,9606.ENSP00000341885,9606.ENSP00000342181,9606.ENSP00000346046,9606.ENSP00000348849,9606.ENSP00000393241,9606.ENSP00000435096,9606.ENSP00000470972	RPS11,RPS9,RPS15A,RPS2,SRP72,RPS17,RPS26,RPS18,RPS25,RPS19
Reactome	HSA-9010553	Regulation of expression of SLITs and ROBOs	12	167	0.76	0.00017	9606.ENSP00000216225,9606.ENSP00000262306,9606.ENSP00000270625,9606.ENSP00000302896,9606.ENSP00000318646,9606.ENSP00000341885,9606.ENSP00000346046,9606.ENSP00000348849,9606.ENSP00000353741,9606.ENSP00000393241,9606.ENSP00000435096,9606.ENSP00000470972	RBX1,TCEB2,RPS11,RPS9,RPS15A,RPS2,RPS17,RPS26,ETF1,RPS18,RPS25,RPS19
Reactome	HSA-156902	Peptide chain elongation	9	87	0.92	0.00018	9606.ENSP00000270625,9606.ENSP00000302896,9606.ENSP00000318646,9606.ENSP00000341885,9606.ENSP00000346046,9606.ENSP00000348849,9606.ENSP00000393241,9606.ENSP00000435096,9606.ENSP00000470972	RPS11,RPS9,RPS15A,RPS2,RPS17,RPS26,RPS18,RPS25,RPS19
Reactome	HSA-192823	Viral mRNA Translation	9	87	0.92	0.00018	9606.ENSP00000270625,9606.ENSP00000302896,9606.ENSP00000318646,9606.ENSP00000341885,9606.ENSP00000346046,9606.ENSP00000348849,9606.ENSP00000393241,9606.ENSP00000435096,9606.ENSP00000470972	RPS11,RPS9,RPS15A,RPS2,RPS17,RPS26,RPS18,RPS25,RPS19
Reactome	HSA-69091	Polymerase switching	5	14	1.45	0.00018	9606.ENSP00000263681,9606.ENSP00000350491,9606.ENSP00000368349,9606.ENSP00000369411,9606.ENSP00000484105	POLD3,PRIM1,POLA1,RFC3,PRIM2
Reactome	HSA-69620	Cell Cycle Checkpoints	15	269	0.65	0.00018	9606.ENSP00000216122,9606.ENSP00000262105,9606.ENSP00000264156,9606.ENSP00000264335,9606.ENSP00000265056,9606.ENSP00000269305,9606.ENSP00000302530,9606.ENSP00000307288,9606.ENSP00000311360,9606.ENSP00000317039,9606.ENSP00000361298,9606.ENSP00000369411,9606.ENSP00000380378,9606.ENSP00000442336,9606.ENSP00000480987	MCM5,MCM4,MCM6,YWHAE,MCM2,TP53,BUB1,MCM7,RAD9A,RMI1,KIF2C,RFC3,PAFAH1B1,TOP3A,MCM3
Reactome	HSA-975957	Nonsense Mediated Decay (NMD) enhanced by the Exon Junction Complex (EJC)	10	113	0.85	0.00018	9606.ENSP00000270625,9606.ENSP00000302896,9606.ENSP00000318646,9606.ENSP00000341885,9606.ENSP00000346046,9606.ENSP00000348849,9606.ENSP00000353741,9606.ENSP00000393241,9606.ENSP00000435096,9606.ENSP00000470972	RPS11,RPS9,RPS15A,RPS2,RPS17,RPS26,ETF1,RPS18,RPS25,RPS19
Reactome	HSA-2408557	Selenocysteine synthesis	9	91	0.9	0.00023	9606.ENSP00000270625,9606.ENSP00000302896,9606.ENSP00000318646,9606.ENSP00000341885,9606.ENSP00000346046,9606.ENSP00000348849,9606.ENSP00000393241,9606.ENSP00000435096,9606.ENSP00000470972	RPS11,RPS9,RPS15A,RPS2,RPS17,RPS26,RPS18,RPS25,RPS19
Reactome	HSA-453279	Mitotic G1 phase and G1/S transition	11	147	0.77	0.00024	9606.ENSP00000216122,9606.ENSP00000262105,9606.ENSP00000264156,9606.ENSP00000265056,9606.ENSP00000265734,9606.ENSP00000307288,9606.ENSP00000350491,9606.ENSP00000368349,9606.ENSP00000396308,9606.ENSP00000480987,9606.ENSP00000484105	MCM5,MCM4,MCM6,MCM2,CDK6,MCM7,PRIM1,POLA1,DHFR,MCM3,PRIM2
Reactome	HSA-69206	G1/S Transition	10	129	0.79	0.00047	9606.ENSP00000216122,9606.ENSP00000262105,9606.ENSP00000264156,9606.ENSP00000265056,9606.ENSP00000307288,9606.ENSP00000350491,9606.ENSP00000368349,9606.ENSP00000396308,9606.ENSP00000480987,9606.ENSP00000484105	MCM5,MCM4,MCM6,MCM2,MCM7,PRIM1,POLA1,DHFR,MCM3,PRIM2
Reactome	HSA-168273	Influenza Viral RNA Transcription and Replication	10	134	0.77	0.00061	9606.ENSP00000258742,9606.ENSP00000270625,9606.ENSP00000302896,9606.ENSP00000318646,9606.ENSP00000341885,9606.ENSP00000346046,9606.ENSP00000348849,9606.ENSP00000393241,9606.ENSP00000435096,9606.ENSP00000470972	NUPL2,RPS11,RPS9,RPS15A,RPS2,RPS17,RPS26,RPS18,RPS25,RPS19
Reactome	HSA-5693532	DNA Double-Strand Break Repair	10	148	0.73	0.0013	9606.ENSP00000013807,9606.ENSP00000261881,9606.ENSP00000263681,9606.ENSP00000269305,9606.ENSP00000294119,9606.ENSP00000311360,9606.ENSP00000317039,9606.ENSP00000369411,9606.ENSP00000442336,9606.ENSP00000450607	ERCC1,TIPIN,POLD3,TP53,UBXN1,RAD9A,RMI1,RFC3,TOP3A,TIMELESS
Reactome	HSA-174411	Polymerase switching on the C-strand of the telomere	5	26	1.18	0.0016	9606.ENSP00000263681,9606.ENSP00000350491,9606.ENSP00000368349,9606.ENSP00000369411,9606.ENSP00000484105	POLD3,PRIM1,POLA1,RFC3,PRIM2
Reactome	HSA-68949	Orc1 removal from chromatin	7	69	0.91	0.0018	9606.ENSP00000216122,9606.ENSP00000216225,9606.ENSP00000262105,9606.ENSP00000264156,9606.ENSP00000265056,9606.ENSP00000307288,9606.ENSP00000480987	MCM5,RBX1,MCM4,MCM6,MCM2,MCM7,MCM3
Reactome	HSA-69166	Removal of the Flap Intermediate	4	14	1.36	0.0025	9606.ENSP00000263681,9606.ENSP00000350491,9606.ENSP00000368349,9606.ENSP00000484105	POLD3,PRIM1,POLA1,PRIM2
Reactome	HSA-180786	Extension of Telomeres	6	50	0.98	0.0027	9606.ENSP00000263681,9606.ENSP00000324203,9606.ENSP00000350491,9606.ENSP00000368349,9606.ENSP00000369411,9606.ENSP00000484105	POLD3,WRAP53,PRIM1,POLA1,RFC3,PRIM2
Reactome	HSA-6781827	Transcription-Coupled Nucleotide Excision Repair (TC-NER)	7	78	0.85	0.0035	9606.ENSP00000013807,9606.ENSP00000216225,9606.ENSP00000263681,9606.ENSP00000343535,9606.ENSP00000346340,9606.ENSP00000369411,9606.ENSP00000428426	ERCC1,RBX1,POLD3,USP7,COPS8,RFC3,TCEA1
Reactome	HSA-5693567	HDR through Homologous Recombination (HRR) or Single Strand Annealing (SSA)	8	113	0.75	0.0051	9606.ENSP00000013807,9606.ENSP00000261881,9606.ENSP00000263681,9606.ENSP00000311360,9606.ENSP00000317039,9606.ENSP00000369411,9606.ENSP00000442336,9606.ENSP00000450607	ERCC1,TIPIN,POLD3,RAD9A,RMI1,RFC3,TOP3A,TIMELESS
Reactome	HSA-5685938	HDR through Single Strand Annealing (SSA)	5	36	1.04	0.0054	9606.ENSP00000013807,9606.ENSP00000311360,9606.ENSP00000317039,9606.ENSP00000369411,9606.ENSP00000442336	ERCC1,RAD9A,RMI1,RFC3,TOP3A
Reactome	HSA-73933	Resolution of Abasic Sites (AP sites)	5	38	1.02	0.0066	9606.ENSP00000219066,9606.ENSP00000219431,9606.ENSP00000263681,9606.ENSP00000362273,9606.ENSP00000369411	NTHL1,MPG,POLD3,ADPRHL2,RFC3
Reactome	HSA-6782135	Dual incision in TC-NER	6	65	0.87	0.0087	9606.ENSP00000013807,9606.ENSP00000216225,9606.ENSP00000263681,9606.ENSP00000343535,9606.ENSP00000369411,9606.ENSP00000428426	ERCC1,RBX1,POLD3,USP7,RFC3,TCEA1
Reactome	HSA-68867	Assembly of the pre-replicative complex	6	66	0.86	0.0092	9606.ENSP00000216122,9606.ENSP00000262105,9606.ENSP00000264156,9606.ENSP00000265056,9606.ENSP00000307288,9606.ENSP00000480987	MCM5,MCM4,MCM6,MCM2,MCM7,MCM3
Reactome	HSA-68952	DNA replication initiation	3	8	1.47	0.0097	9606.ENSP00000350491,9606.ENSP00000368349,9606.ENSP00000484105	PRIM1,POLA1,PRIM2
Reactome	HSA-72203	Processing of Capped Intron-Containing Pre-mRNA	11	238	0.57	0.0097	9606.ENSP00000218224,9606.ENSP00000252622,9606.ENSP00000254108,9606.ENSP00000258742,9606.ENSP00000263697,9606.ENSP00000271628,9606.ENSP00000326261,9606.ENSP00000337632,9606.ENSP00000358616,9606.ENSP00000365625,9606.ENSP00000400591	PQBP1,LSM7,FUS,NUPL2,DNAJC8,SF3B4,SRRM1,SARNP,SMNDC1,DHX16,SNRPE
Reactome	HSA-8868766	rRNA processing in the mitochondrion	3	10	1.38	0.016	9606.ENSP00000242257,9606.ENSP00000306080,9606.ENSP00000337445	FTSJ2,RNMTL1,ELAC2
Reactome	HSA-72163	mRNA Splicing - Major Pathway	9	178	0.6	0.0181	9606.ENSP00000218224,9606.ENSP00000252622,9606.ENSP00000254108,9606.ENSP00000263697,9606.ENSP00000271628,9606.ENSP00000326261,9606.ENSP00000358616,9606.ENSP00000365625,9606.ENSP00000400591	PQBP1,LSM7,FUS,DNAJC8,SF3B4,SRRM1,SMNDC1,DHX16,SNRPE
Reactome	HSA-392499	Metabolism of proteins	42	1977	0.23	0.0184	9606.ENSP00000216225,9606.ENSP00000221114,9606.ENSP00000222803,9606.ENSP00000252486,9606.ENSP00000258742,9606.ENSP00000261772,9606.ENSP00000262306,9606.ENSP00000263083,9606.ENSP00000268261,9606.ENSP00000269305,9606.ENSP00000270625,9606.ENSP00000280700,9606.ENSP00000292852,9606.ENSP00000294119,9606.ENSP00000302896,9606.ENSP00000308944,9606.ENSP00000316357,9606.ENSP00000318646,9606.ENSP00000323046,…	RBX1,DCTN6,FKBP14,APOE,NUPL2,AARS,TCEB2,DPH1,PMM2,TP53,RPS11,NGLY1,FBXO17,UBXN1,RPS9,HLTF,USP9X,RPS15A,EXOSC3,WRAP53,RPS2,SRP72,USP7,RPS17,COPS8,RPS26,DDA1,ETF1,EIF3B,TOP1,UAP1,ACTR1A,STAMBPL1,EIF2S2,DDX17,NRIP1,TARS,RPS18,ARRB1,EIF2B1,RPS25,RPS19
Reactome	HSA-69473	G2/M DNA damage checkpoint	6	78	0.79	0.0192	9606.ENSP00000264335,9606.ENSP00000269305,9606.ENSP00000311360,9606.ENSP00000317039,9606.ENSP00000369411,9606.ENSP00000442336	YWHAE,TP53,RAD9A,RMI1,RFC3,TOP3A
Reactome	HSA-422475	Axon guidance	17	547	0.39	0.0217	9606.ENSP00000216225,9606.ENSP00000262306,9606.ENSP00000262942,9606.ENSP00000270625,9606.ENSP00000302896,9606.ENSP00000309415,9606.ENSP00000311005,9606.ENSP00000318646,9606.ENSP00000341885,9606.ENSP00000346046,9606.ENSP00000348849,9606.ENSP00000353741,9606.ENSP00000364000,9606.ENSP00000368884,9606.ENSP00000393241,9606.ENSP00000435096,9606.ENSP00000470972	RBX1,TCEB2,ARPC1A,RPS11,RPS9,CLTB,MAPK7,RPS15A,RPS2,RPS17,RPS26,ETF1,COL5A2,RPS6KA3,RPS18,RPS25,RPS19
Reactome	HSA-5693607	Processing of DNA double-strand break ends	6	81	0.77	0.0224	9606.ENSP00000261881,9606.ENSP00000311360,9606.ENSP00000317039,9606.ENSP00000369411,9606.ENSP00000442336,9606.ENSP00000450607	TIPIN,RAD9A,RMI1,RFC3,TOP3A,TIMELESS
Reactome	HSA-3371497	HSP90 chaperone cycle for steroid hormone receptors (SHR)	5	54	0.87	0.0238	9606.ENSP00000221114,9606.ENSP00000314030,9606.ENSP00000358921,9606.ENSP00000369127,9606.ENSP00000444810	DCTN6,DNAJA2,ACTR1A,DNAJA1,FKBP5
Reactome	HSA-73886	Chromosome Maintenance	7	117	0.68	0.0262	9606.ENSP00000263681,9606.ENSP00000290130,9606.ENSP00000324203,9606.ENSP00000350491,9606.ENSP00000368349,9606.ENSP00000369411,9606.ENSP00000484105	POLD3,MIS18A,WRAP53,PRIM1,POLA1,RFC3,PRIM2
Reactome	HSA-113501	Inhibition of replication initiation of damaged DNA by RB1/E2F1	3	13	1.26	0.0265	9606.ENSP00000350491,9606.ENSP00000368349,9606.ENSP00000484105	PRIM1,POLA1,PRIM2
Reactome	HSA-174430	Telomere C-strand synthesis initiation	3	13	1.26	0.0265	9606.ENSP00000350491,9606.ENSP00000368349,9606.ENSP00000484105	PRIM1,POLA1,PRIM2
Reactome	HSA-432720	Lysosome Vesicle Biogenesis	4	35	0.96	0.0368	9606.ENSP00000309415,9606.ENSP00000350199,9606.ENSP00000388996,9606.ENSP00000409581	CLTB,AP1B1,AP1M1,ARRB1
Reactome	HSA-6782210	Gap-filling DNA repair synthesis and ligation in TC-NER	5	64	0.79	0.0442	9606.ENSP00000216225,9606.ENSP00000263681,9606.ENSP00000343535,9606.ENSP00000369411,9606.ENSP00000428426	RBX1,POLD3,USP7,RFC3,TCEA1
Reactome	HSA-5685942	HDR through Homologous Recombination (HRR)	5	65	0.79	0.0465	9606.ENSP00000263681,9606.ENSP00000311360,9606.ENSP00000317039,9606.ENSP00000369411,9606.ENSP00000442336	POLD3,RAD9A,RMI1,RFC3,TOP3A
Reactome	HSA-5693616	Presynaptic phase of homologous DNA pairing and strand exchange	4	38	0.92	0.0465	9606.ENSP00000311360,9606.ENSP00000317039,9606.ENSP00000369411,9606.ENSP00000442336	RAD9A,RMI1,RFC3,TOP3A
Reactome	HSA-6796648	TP53 Regulates Transcription of DNA Repair Genes	5	65	0.79	0.0465	9606.ENSP00000262306,9606.ENSP00000269305,9606.ENSP00000287647,9606.ENSP00000395574,9606.ENSP00000428426	TCEB2,TP53,FANCD2,TCEB3,TCEA1
WikiPathways	WP466	DNA replication	11	42	1.32	2.82e-08	9606.ENSP00000216122,9606.ENSP00000262105,9606.ENSP00000263681,9606.ENSP00000264156,9606.ENSP00000265056,9606.ENSP00000307288,9606.ENSP00000350491,9606.ENSP00000368349,9606.ENSP00000369411,9606.ENSP00000480987,9606.ENSP00000484105	MCM5,MCM4,POLD3,MCM6,MCM2,MCM7,PRIM1,POLA1,RFC3,MCM3,PRIM2
WikiPathways	WP2446	Retinoblastoma gene in cancer	12	87	1.04	1.24e-06	9606.ENSP00000262105,9606.ENSP00000263681,9606.ENSP00000264156,9606.ENSP00000265734,9606.ENSP00000269305,9606.ENSP00000307288,9606.ENSP00000308944,9606.ENSP00000350491,9606.ENSP00000368349,9606.ENSP00000369411,9606.ENSP00000396308,9606.ENSP00000480987	MCM4,POLD3,MCM6,CDK6,TP53,MCM7,HLTF,PRIM1,POLA1,RFC3,DHFR,MCM3
WikiPathways	WP45	G1 to S cell cycle control	10	64	1.09	5.87e-06	9606.ENSP00000216122,9606.ENSP00000262105,9606.ENSP00000264156,9606.ENSP00000265056,9606.ENSP00000265734,9606.ENSP00000269305,9606.ENSP00000307288,9606.ENSP00000350491,9606.ENSP00000480987,9606.ENSP00000484105	MCM5,MCM4,MCM6,MCM2,CDK6,TP53,MCM7,PRIM1,MCM3,PRIM2
WikiPathways	WP477	Cytoplasmic ribosomal proteins	10	86	0.97	5.45e-05	9606.ENSP00000270625,9606.ENSP00000302896,9606.ENSP00000318646,9606.ENSP00000341885,9606.ENSP00000346046,9606.ENSP00000348849,9606.ENSP00000368884,9606.ENSP00000393241,9606.ENSP00000435096,9606.ENSP00000470972	RPS11,RPS9,RPS15A,RPS2,RPS17,RPS26,RPS6KA3,RPS18,RPS25,RPS19
WikiPathways	WP179	Cell cycle	11	119	0.87	9.29e-05	9606.ENSP00000216122,9606.ENSP00000216225,9606.ENSP00000262105,9606.ENSP00000264156,9606.ENSP00000264335,9606.ENSP00000265056,9606.ENSP00000265734,9606.ENSP00000269305,9606.ENSP00000302530,9606.ENSP00000307288,9606.ENSP00000480987	MCM5,RBX1,MCM4,MCM6,YWHAE,MCM2,CDK6,TP53,BUB1,MCM7,MCM3
WikiPathways	WP4022	Pyrimidine metabolism	8	84	0.88	0.0022	9606.ENSP00000263681,9606.ENSP00000299853,9606.ENSP00000334564,9606.ENSP00000349576,9606.ENSP00000350491,9606.ENSP00000368349,9606.ENSP00000401264,9606.ENSP00000484105	POLD3,POLR3E,POLR3C,DCTD,PRIM1,POLA1,CTPS2,PRIM2
WikiPathways	WP4352	Ciliary landscape	12	209	0.66	0.0022	9606.ENSP00000216122,9606.ENSP00000262105,9606.ENSP00000264156,9606.ENSP00000265056,9606.ENSP00000300249,9606.ENSP00000307288,9606.ENSP00000346340,9606.ENSP00000358497,9606.ENSP00000363043,9606.ENSP00000380378,9606.ENSP00000381231,9606.ENSP00000480987	MCM5,MCM4,MCM6,MCM2,MAPRE2,MCM7,COPS8,RNGTT,AAR2,PAFAH1B1,CBSL,MCM3
WikiPathways	WP3888	VEGFA-VEGFR2 signaling pathway	17	428	0.5	0.0038	9606.ENSP00000222388,9606.ENSP00000250113,9606.ENSP00000251636,9606.ENSP00000264335,9606.ENSP00000270625,9606.ENSP00000293872,9606.ENSP00000300574,9606.ENSP00000338788,9606.ENSP00000345259,9606.ENSP00000345361,9606.ENSP00000352834,9606.ENSP00000369127,9606.ENSP00000387170,9606.ENSP00000389445,9606.ENSP00000395574,9606.ENSP00000417229,9606.ENSP00000426909	ABCF2,FXR2,DHX29,YWHAE,RPS11,LUC7L,CRK,ZC3H15,EPB41,ARPC5L,MYO1C,DNAJA1,GIGYF2,UBAP2L,TCEB3,EIF2A,GNB2L1
WikiPathways	WP411	mRNA processing	8	125	0.71	0.0196	9606.ENSP00000252622,9606.ENSP00000254108,9606.ENSP00000263697,9606.ENSP00000271628,9606.ENSP00000326261,9606.ENSP00000358497,9606.ENSP00000365625,9606.ENSP00000400591	LSM7,FUS,DNAJC8,SF3B4,SRRM1,RNGTT,DHX16,SNRPE
WikiPathways	WP107	Translation factors	5	49	0.91	0.037	9606.ENSP00000353741,9606.ENSP00000354125,9606.ENSP00000364119,9606.ENSP00000416250,9606.ENSP00000458986	ETF1,EIF3B,EIF2S2,EIF2B1,CLUH
WikiPathways	WP4016	DNA IR-damage and cellular response via ATR	6	77	0.79	0.037	9606.ENSP00000265056,9606.ENSP00000269305,9606.ENSP00000287647,9606.ENSP00000311360,9606.ENSP00000317039,9606.ENSP00000442336	MCM2,TP53,FANCD2,RAD9A,RMI1,TOP3A
TISSUES	BTO:0000083	Female reproductive system	137	5799	0.27	5.56e-14	9606.ENSP00000013125,9606.ENSP00000013807,9606.ENSP00000023939,9606.ENSP00000216122,9606.ENSP00000216479,9606.ENSP00000222388,9606.ENSP00000226798,9606.ENSP00000228251,9606.ENSP00000240922,9606.ENSP00000248450,9606.ENSP00000251636,9606.ENSP00000252486,9606.ENSP00000254108,9606.ENSP00000254770,9606.ENSP00000258742,9606.ENSP00000261772,9606.ENSP00000261881,9606.ENSP00000262105,9606.ENSP00000262306,…	MAP4K5,ERCC1,RTFDC1,MCM5,AHSA1,ABCF2,FRG1,YBX3,NAA50,AAMP,DHX29,APOE,FUS,LANCL2,NUPL2,AARS,TIPIN,MCM4,TCEB2,ARPC1A,METTL16,TCF25,POLD3,DNAJC8,MCM6,YWHAE,FGF2,GRPEL1,MCM2,PHLDA1,PMM2,NOB1,TP53,RPS11,SF3B4,SETDB1,PELO,NGLY1,PLOD2,UBXN1,KIAA1191,CRK,BUB1,PA2G4,RPS9,MCM7,HLTF,MAPK7,DNAJA2,USP9X,RMI1,RPS15A,EPN2,TSPYL5,EXOSC3,METAP2,SRRM1,DRG1,ZGPAT,PARPBP,ELAC2,ZC3H15,RPS2,USP7,ARPC5L,LYAR,RPS17,SREB…
TISSUES	BTO:0000081	Reproductive system	139	6107	0.26	3.5e-13	9606.ENSP00000013125,9606.ENSP00000013807,9606.ENSP00000023939,9606.ENSP00000216122,9606.ENSP00000216479,9606.ENSP00000222388,9606.ENSP00000226798,9606.ENSP00000228251,9606.ENSP00000240922,9606.ENSP00000248450,9606.ENSP00000251636,9606.ENSP00000252486,9606.ENSP00000254108,9606.ENSP00000254770,9606.ENSP00000258742,9606.ENSP00000261772,9606.ENSP00000261881,9606.ENSP00000262105,9606.ENSP00000262306,…	MAP4K5,ERCC1,RTFDC1,MCM5,AHSA1,ABCF2,FRG1,YBX3,NAA50,AAMP,DHX29,APOE,FUS,LANCL2,NUPL2,AARS,TIPIN,MCM4,TCEB2,ARPC1A,METTL16,TCF25,POLD3,DNAJC8,MCM6,YWHAE,FGF2,GRPEL1,MCM2,PHLDA1,PMM2,NOB1,TP53,RPS11,SF3B4,SETDB1,PELO,NGLY1,PLOD2,UBXN1,KIAA1191,CRK,BUB1,PA2G4,RPS9,MCM7,HLTF,MAPK7,DNAJA2,USP9X,RMI1,RPS15A,EPN2,TSPYL5,EXOSC3,METAP2,SRRM1,DRG1,ZGPAT,PARPBP,ELAC2,SARNP,ZC3H15,RPS2,USP7,ARPC5L,LYAR,RPS1…
TISSUES	BTO:0000000	Tissues, cell types and enzyme sources	234	14943	0.1	9.79e-13	9606.ENSP00000013125,9606.ENSP00000013807,9606.ENSP00000023939,9606.ENSP00000216122,9606.ENSP00000216479,9606.ENSP00000218224,9606.ENSP00000219066,9606.ENSP00000219431,9606.ENSP00000219548,9606.ENSP00000219837,9606.ENSP00000221114,9606.ENSP00000222388,9606.ENSP00000222803,9606.ENSP00000225729,9606.ENSP00000226798,9606.ENSP00000228251,9606.ENSP00000231512,9606.ENSP00000231524,9606.ENSP00000240922,…	MAP4K5,ERCC1,RTFDC1,MCM5,AHSA1,PQBP1,NTHL1,MPG,STUB1,KNOP1,DCTN6,ABCF2,FKBP14,DRG2,FRG1,YBX3,C5orf15,TRIM23,NAA50,FTSJ2,AAMP,FXR2,DHX29,APOE,FUS,LANCL2,SP110,C2orf49,NUPL2,BUD13,AARS,TIPIN,MCM4,TCEB2,ARPC1A,DPH1,METTL16,TCF25,TANC1,POLD3,DNAJC8,SLC7A6OS,MCM6,YWHAE,FGF2,GRPEL1,MCM2,CDK6,PHLDA1,PMM2,NOB1,TP53,RPS11,SF3B4,SETDB1,PELO,ZC3HAV1L,NGLY1,PLOD2,RPIA,FANCD2,MYO1E,MIS18A,PCYT1A,LUC7L,TBC1D24…
TISSUES	BTO:0000042	Animal	233	14895	0.09	2.23e-12	9606.ENSP00000013125,9606.ENSP00000013807,9606.ENSP00000023939,9606.ENSP00000216122,9606.ENSP00000216479,9606.ENSP00000218224,9606.ENSP00000219066,9606.ENSP00000219431,9606.ENSP00000219548,9606.ENSP00000219837,9606.ENSP00000221114,9606.ENSP00000222388,9606.ENSP00000222803,9606.ENSP00000225729,9606.ENSP00000226798,9606.ENSP00000228251,9606.ENSP00000231512,9606.ENSP00000231524,9606.ENSP00000240922,…	MAP4K5,ERCC1,RTFDC1,MCM5,AHSA1,PQBP1,NTHL1,MPG,STUB1,KNOP1,DCTN6,ABCF2,FKBP14,DRG2,FRG1,YBX3,C5orf15,TRIM23,NAA50,FTSJ2,AAMP,FXR2,DHX29,APOE,FUS,LANCL2,SP110,C2orf49,NUPL2,BUD13,AARS,TIPIN,MCM4,TCEB2,ARPC1A,DPH1,METTL16,TCF25,TANC1,POLD3,DNAJC8,SLC7A6OS,MCM6,YWHAE,FGF2,GRPEL1,MCM2,CDK6,PHLDA1,PMM2,NOB1,TP53,RPS11,SF3B4,SETDB1,PELO,ZC3HAV1L,NGLY1,PLOD2,RPIA,FANCD2,MIS18A,PCYT1A,LUC7L,TBC1D24,UBXN1…
TISSUES	BTO:0003091	Urogenital system	144	6716	0.23	4.54e-12	9606.ENSP00000013125,9606.ENSP00000013807,9606.ENSP00000023939,9606.ENSP00000216122,9606.ENSP00000216479,9606.ENSP00000218224,9606.ENSP00000222388,9606.ENSP00000226798,9606.ENSP00000228251,9606.ENSP00000240922,9606.ENSP00000248450,9606.ENSP00000250113,9606.ENSP00000251636,9606.ENSP00000252486,9606.ENSP00000254108,9606.ENSP00000254770,9606.ENSP00000258742,9606.ENSP00000261772,9606.ENSP00000261881,…	MAP4K5,ERCC1,RTFDC1,MCM5,AHSA1,PQBP1,ABCF2,FRG1,YBX3,NAA50,AAMP,FXR2,DHX29,APOE,FUS,LANCL2,NUPL2,AARS,TIPIN,MCM4,TCEB2,ARPC1A,METTL16,TCF25,POLD3,DNAJC8,MCM6,YWHAE,FGF2,GRPEL1,MCM2,PHLDA1,PMM2,NOB1,TP53,RPS11,SF3B4,SETDB1,PELO,NGLY1,PLOD2,UBXN1,KIAA1191,CRK,BUB1,PA2G4,RPS9,MCM7,HLTF,MAPK7,DNAJA2,USP9X,RMI1,RPS15A,EPN2,TSPYL5,EXOSC3,WRAP53,METAP2,SRRM1,DRG1,ZGPAT,PARPBP,ELAC2,SARNP,ZC3H15,RPS2,USP…
TISSUES	BTO:0000580	Blood cancer cell	49	1098	0.55	6.14e-12	9606.ENSP00000216122,9606.ENSP00000219548,9606.ENSP00000254108,9606.ENSP00000261772,9606.ENSP00000262105,9606.ENSP00000264156,9606.ENSP00000264335,9606.ENSP00000265056,9606.ENSP00000265734,9606.ENSP00000268802,9606.ENSP00000269305,9606.ENSP00000270625,9606.ENSP00000271640,9606.ENSP00000300249,9606.ENSP00000302530,9606.ENSP00000302886,9606.ENSP00000302896,9606.ENSP00000307288,9606.ENSP00000308944,…	MCM5,STUB1,FUS,AARS,MCM4,MCM6,YWHAE,MCM2,CDK6,NOB1,TP53,RPS11,SETDB1,MAPRE2,BUB1,PA2G4,RPS9,MCM7,HLTF,RAD9A,USP9X,HEXIM1,SARNP,USP7,EPB41,LYAR,RPS17,RPS26,ETF1,TOP1,PHGDH,YTHDF1,SERBP1,KIF2C,YTHDF2,EIF2S2,RPS6KA3,DNAJA1,CD99,SQSTM1,TAOK3,DDX17,CSNK1E,CALCOCO2,GMPS,GNB2L1,TCEA1,FKBP5,MCM3
TISSUES	BTO:0001488	Endocrine gland	131	6036	0.24	1.02e-10	9606.ENSP00000023939,9606.ENSP00000216479,9606.ENSP00000218224,9606.ENSP00000219431,9606.ENSP00000219548,9606.ENSP00000228251,9606.ENSP00000248450,9606.ENSP00000251636,9606.ENSP00000252486,9606.ENSP00000254108,9606.ENSP00000254770,9606.ENSP00000258742,9606.ENSP00000260210,9606.ENSP00000261772,9606.ENSP00000262105,9606.ENSP00000262306,9606.ENSP00000262942,9606.ENSP00000263346,9606.ENSP00000263697,…	RTFDC1,AHSA1,PQBP1,MPG,STUB1,YBX3,AAMP,DHX29,APOE,FUS,LANCL2,NUPL2,BUD13,AARS,MCM4,TCEB2,ARPC1A,TCF25,DNAJC8,SLC7A6OS,YWHAE,GRPEL1,MCM2,PMM2,TP53,RPS11,SF3B4,SETDB1,PELO,PLOD2,PCYT1A,KIAA1191,POLR3E,CRK,BUB1,PA2G4,RPS9,MCM7,HLTF,MAPK7,DNAJA2,USP9X,RMI1,RPS15A,PHF23,TSPYL5,WRAP53,METAP2,SRRM1,DRG1,ZGPAT,PARPBP,ELAC2,SARNP,ZC3H15,RPS2,SRP72,USP7,EPB41,LYAR,RPS17,COPS8,SREBF1,RPS26,DCTD,AP1B1,ANKRD1…
TISSUES	BTO:0000284	Organism form	68	2239	0.38	1.13e-09	9606.ENSP00000023939,9606.ENSP00000216122,9606.ENSP00000219548,9606.ENSP00000219837,9606.ENSP00000228251,9606.ENSP00000251636,9606.ENSP00000261772,9606.ENSP00000262306,9606.ENSP00000263681,9606.ENSP00000264156,9606.ENSP00000264335,9606.ENSP00000264498,9606.ENSP00000265056,9606.ENSP00000268261,9606.ENSP00000268802,9606.ENSP00000269305,9606.ENSP00000270625,9606.ENSP00000282903,9606.ENSP00000287647,…	RTFDC1,MCM5,STUB1,KNOP1,YBX3,DHX29,AARS,TCEB2,POLD3,MCM6,YWHAE,FGF2,MCM2,PMM2,NOB1,TP53,RPS11,PLOD2,FANCD2,CRK,BUB1,RPS9,MAPK7,DNAJA2,USP9X,RPS15A,WRAP53,METAP2,RPS2,RPS17,SREBF1,RPS26,MYPN,EIF3B,SLC39A1,PNISR,SERBP1,STAU1,KIF2C,YTHDF2,COL5A2,EIF2S2,RPS6KA3,DNAJA1,RFC3,BTF3,SQSTM1,TMEM87A,PICALM,DDX17,CSNK1E,NRIP1,GULP1,GIGYF2,UBAP2L,RPS18,TCEB3,DHFR,FOXA2,EIF2A,GMPS,PALLD,GNB2L1,TCEA1,RPS25,FKBP…
TISSUES	BTO:0001271	Leukemia cell	41	949	0.54	2.07e-09	9606.ENSP00000216122,9606.ENSP00000219548,9606.ENSP00000254108,9606.ENSP00000261772,9606.ENSP00000262105,9606.ENSP00000264156,9606.ENSP00000264335,9606.ENSP00000265056,9606.ENSP00000265734,9606.ENSP00000269305,9606.ENSP00000270625,9606.ENSP00000271640,9606.ENSP00000302530,9606.ENSP00000302896,9606.ENSP00000307288,9606.ENSP00000308944,9606.ENSP00000311360,9606.ENSP00000316357,9606.ENSP00000328773,…	MCM5,STUB1,FUS,AARS,MCM4,MCM6,YWHAE,MCM2,CDK6,TP53,RPS11,SETDB1,BUB1,RPS9,MCM7,HLTF,RAD9A,USP9X,HEXIM1,USP7,EPB41,LYAR,RPS17,RPS26,ETF1,TOP1,YTHDF1,YTHDF2,EIF2S2,RPS6KA3,DNAJA1,CD99,SQSTM1,DDX17,CSNK1E,CALCOCO2,GMPS,GNB2L1,TCEA1,FKBP5,MCM3
TISSUES	BTO:0000522	Gland	135	6602	0.21	2.28e-09	9606.ENSP00000023939,9606.ENSP00000216479,9606.ENSP00000218224,9606.ENSP00000219431,9606.ENSP00000219548,9606.ENSP00000228251,9606.ENSP00000248450,9606.ENSP00000250113,9606.ENSP00000251636,9606.ENSP00000252486,9606.ENSP00000254108,9606.ENSP00000254770,9606.ENSP00000258742,9606.ENSP00000260210,9606.ENSP00000261772,9606.ENSP00000262105,9606.ENSP00000262306,9606.ENSP00000262942,9606.ENSP00000263346,…	RTFDC1,AHSA1,PQBP1,MPG,STUB1,YBX3,AAMP,FXR2,DHX29,APOE,FUS,LANCL2,NUPL2,BUD13,AARS,MCM4,TCEB2,ARPC1A,TCF25,DNAJC8,SLC7A6OS,YWHAE,GRPEL1,MCM2,PMM2,TP53,RPS11,SF3B4,SETDB1,PELO,PLOD2,PCYT1A,KIAA1191,POLR3E,CASC4,CRK,BUB1,PA2G4,RPS9,MCM7,HLTF,MAPK7,DNAJA2,USP9X,RMI1,RPS15A,PHF23,TSPYL5,WRAP53,METAP2,SRRM1,DRG1,ZGPAT,PARPBP,ELAC2,SARNP,ZC3H15,RPS2,SRP72,USP7,EPB41,LYAR,RPS17,COPS8,SREBF1,RPS26,DCTD,A…
TISSUES	BTO:0000174	Embryonic structure	65	2132	0.38	2.45e-09	9606.ENSP00000023939,9606.ENSP00000216122,9606.ENSP00000219548,9606.ENSP00000219837,9606.ENSP00000228251,9606.ENSP00000251636,9606.ENSP00000261772,9606.ENSP00000262306,9606.ENSP00000263681,9606.ENSP00000264156,9606.ENSP00000264335,9606.ENSP00000264498,9606.ENSP00000265056,9606.ENSP00000268261,9606.ENSP00000268802,9606.ENSP00000269305,9606.ENSP00000270625,9606.ENSP00000282903,9606.ENSP00000287647,…	RTFDC1,MCM5,STUB1,KNOP1,YBX3,DHX29,AARS,TCEB2,POLD3,MCM6,YWHAE,FGF2,MCM2,PMM2,NOB1,TP53,RPS11,PLOD2,FANCD2,CRK,BUB1,RPS9,MAPK7,USP9X,RPS15A,WRAP53,RPS2,RPS17,SREBF1,RPS26,MYPN,EIF3B,SLC39A1,PNISR,SERBP1,STAU1,KIF2C,YTHDF2,COL5A2,EIF2S2,RPS6KA3,DNAJA1,RFC3,BTF3,SQSTM1,TMEM87A,PICALM,DDX17,CSNK1E,NRIP1,GULP1,GIGYF2,UBAP2L,RPS18,TCEB3,FOXA2,EIF2A,GMPS,PALLD,GNB2L1,TCEA1,RPS25,FKBP5,TRMT1,RPS19
TISSUES	BTO:0000345	Digestive gland	73	2645	0.34	8.02e-09	9606.ENSP00000216479,9606.ENSP00000219431,9606.ENSP00000219548,9606.ENSP00000248450,9606.ENSP00000251636,9606.ENSP00000252486,9606.ENSP00000254108,9606.ENSP00000260210,9606.ENSP00000261772,9606.ENSP00000262306,9606.ENSP00000262942,9606.ENSP00000263697,9606.ENSP00000264335,9606.ENSP00000265056,9606.ENSP00000268261,9606.ENSP00000270625,9606.ENSP00000274311,9606.ENSP00000282903,9606.ENSP00000300574,…	AHSA1,MPG,STUB1,AAMP,DHX29,APOE,FUS,BUD13,AARS,TCEB2,ARPC1A,DNAJC8,YWHAE,MCM2,PMM2,RPS11,PELO,PLOD2,CRK,PA2G4,RPS9,MAPK7,USP9X,RPS15A,METAP2,SRRM1,ZC3H15,RPS2,SRP72,USP7,EPB41,RPS17,SREBF1,RPS26,DCTD,ANKRD17,MYO1C,ETF1,EIF3B,TOP1,UAP1,NIT1,PNISR,PHGDH,ACTR1A,SERBP1,EIF2S2,RPS6KA3,BTF3,CD99,SQSTM1,PICALM,ALAS1,DDX17,CSNK1E,ASCC2,CBSL,NRIP1,GIGYF2,SERF2,PDK3,RPS18,CALCOCO2,FOXA2,SNRPE,EIF2B1,EIF2A,…
TISSUES	BTO:0003099	Internal female genital organ	71	2593	0.34	2.17e-08	9606.ENSP00000013807,9606.ENSP00000023939,9606.ENSP00000216122,9606.ENSP00000216479,9606.ENSP00000226798,9606.ENSP00000228251,9606.ENSP00000248450,9606.ENSP00000254108,9606.ENSP00000261772,9606.ENSP00000261881,9606.ENSP00000262105,9606.ENSP00000262306,9606.ENSP00000263092,9606.ENSP00000263697,9606.ENSP00000264156,9606.ENSP00000264335,9606.ENSP00000264498,9606.ENSP00000265056,9606.ENSP00000266671,…	ERCC1,RTFDC1,MCM5,AHSA1,FRG1,YBX3,AAMP,FUS,AARS,TIPIN,MCM4,TCEB2,METTL16,DNAJC8,MCM6,YWHAE,FGF2,MCM2,PHLDA1,PMM2,NOB1,TP53,RPS11,SETDB1,PELO,KIAA1191,RPS9,MCM7,DNAJA2,RPS15A,EXOSC3,RPS2,RPS17,SREBF1,RPS26,DCTD,ANKRD17,MCMBP,EIF3B,SLC39A1,PNISR,SERBP1,STAU1,KIF2C,YTHDF2,EIF2S2,RPS6KA3,DNAJA1,CD99,MYBBP1A,SQSTM1,TMEM87A,PICALM,DDX17,CSNK1E,PAFAH1B1,PLAA,NRIP1,GULP1,TARS,AP1M1,TCEB3,ARRB1,PALLD,GNB2…
TISSUES	BTO:0000082	Male reproductive system	68	2671	0.31	1.14e-06	9606.ENSP00000228251,9606.ENSP00000240922,9606.ENSP00000251636,9606.ENSP00000254770,9606.ENSP00000258742,9606.ENSP00000262105,9606.ENSP00000264335,9606.ENSP00000264954,9606.ENSP00000269305,9606.ENSP00000270625,9606.ENSP00000271628,9606.ENSP00000274311,9606.ENSP00000302530,9606.ENSP00000302886,9606.ENSP00000302896,9606.ENSP00000307288,9606.ENSP00000308944,9606.ENSP00000316357,9606.ENSP00000317039,…	YBX3,NAA50,DHX29,LANCL2,NUPL2,MCM4,YWHAE,GRPEL1,TP53,RPS11,SF3B4,PELO,BUB1,PA2G4,RPS9,MCM7,HLTF,USP9X,RMI1,RPS15A,TSPYL5,SRRM1,DRG1,PARPBP,ELAC2,SARNP,RPS2,USP7,LYAR,RPS17,SREBF1,RPS26,DCTD,ETF1,TSNAX,UAP1,SLC39A1,PHGDH,ACTR1A,YTHDF1,SERBP1,IFIT3,KIF2C,YTHDF2,DNAJC15,DNAJA1,BTF3,CD99,SQSTM1,DDX17,NRIP1,PRKAR1B,GIGYF2,SERF2,TARS,UBAP2L,RAB3GAP1,GMPS,GNB2L1,RPS25,TOP3A,FKBP5,CLUH,TRMT1,RPS19,ZCCHC1…
TISSUES	BTO:0001491	Viscus	103	5020	0.21	3.58e-06	9606.ENSP00000023939,9606.ENSP00000216479,9606.ENSP00000218224,9606.ENSP00000219066,9606.ENSP00000219431,9606.ENSP00000219548,9606.ENSP00000222388,9606.ENSP00000228251,9606.ENSP00000240922,9606.ENSP00000248450,9606.ENSP00000250113,9606.ENSP00000251636,9606.ENSP00000252486,9606.ENSP00000254108,9606.ENSP00000258381,9606.ENSP00000258742,9606.ENSP00000260210,9606.ENSP00000261772,9606.ENSP00000262306,…	RTFDC1,AHSA1,PQBP1,NTHL1,MPG,STUB1,ABCF2,YBX3,NAA50,AAMP,FXR2,DHX29,APOE,FUS,SP110,NUPL2,BUD13,AARS,TCEB2,ARPC1A,DNAJC8,SLC7A6OS,YWHAE,MCM2,PMM2,NOB1,TP53,RPS11,PLOD2,UBXN1,KIAA1191,CRK,TBC1D2B,PA2G4,RPS9,MCM7,MAPK7,DNAJA2,USP9X,PHF23,METAP2,SRRM1,RSRC2,PURA,ZC3H15,RPS2,SRP72,USP7,EPB41,RPS17,SREBF1,RPS26,DCTD,MYO1C,ETF1,EIF3B,TOP1,UAP1,NIT1,SLC39A1,PNISR,PHGDH,ACTR1A,YTHDF1,SERBP1,IFIT3,STAU1,KI…
TISSUES	BTO:0001489	Whole body	198	12619	0.1	4.29e-06	9606.ENSP00000013125,9606.ENSP00000013807,9606.ENSP00000023939,9606.ENSP00000216122,9606.ENSP00000216479,9606.ENSP00000218224,9606.ENSP00000219066,9606.ENSP00000219431,9606.ENSP00000219548,9606.ENSP00000219837,9606.ENSP00000221114,9606.ENSP00000222388,9606.ENSP00000226798,9606.ENSP00000228251,9606.ENSP00000231524,9606.ENSP00000240922,9606.ENSP00000248450,9606.ENSP00000250113,9606.ENSP00000251636,…	MAP4K5,ERCC1,RTFDC1,MCM5,AHSA1,PQBP1,NTHL1,MPG,STUB1,KNOP1,DCTN6,ABCF2,FRG1,YBX3,TRIM23,NAA50,AAMP,FXR2,DHX29,APOE,FUS,LANCL2,SP110,NUPL2,BUD13,AARS,TIPIN,MCM4,TCEB2,ARPC1A,DPH1,METTL16,TCF25,POLD3,DNAJC8,SLC7A6OS,MCM6,YWHAE,FGF2,GRPEL1,MCM2,CDK6,PHLDA1,PMM2,NOB1,TP53,RPS11,SF3B4,SETDB1,PELO,NGLY1,PLOD2,FANCD2,PCYT1A,LUC7L,UBXN1,KIAA1191,POLR3E,CASC4,MAPRE2,CRK,TBC1D2B,PLIN4,TSR1,BUB1,PA2G4,RPS9,…
TISSUES	BTO:0000775	Lymphocyte	27	648	0.52	1.06e-05	9606.ENSP00000258381,9606.ENSP00000264156,9606.ENSP00000264335,9606.ENSP00000265056,9606.ENSP00000270625,9606.ENSP00000287647,9606.ENSP00000302896,9606.ENSP00000318646,9606.ENSP00000326261,9606.ENSP00000341885,9606.ENSP00000358417,9606.ENSP00000358921,9606.ENSP00000360034,9606.ENSP00000360994,9606.ENSP00000361298,9606.ENSP00000368884,9606.ENSP00000369127,9606.ENSP00000370588,9606.ENSP00000380044,…	SP110,MCM6,YWHAE,MCM2,RPS11,FANCD2,RPS9,RPS15A,SRRM1,RPS2,PHGDH,ACTR1A,SERBP1,STAMBPL1,KIF2C,RPS6KA3,DNAJA1,CD99,CSNK1E,PAFAH1B1,NRIP1,AP1M1,RPS18,GNB2L1,TCEA1,RPS25,RPS19
TISSUES	BTO:0000080	Male reproductive gland	62	2505	0.29	1.33e-05	9606.ENSP00000228251,9606.ENSP00000251636,9606.ENSP00000254770,9606.ENSP00000258742,9606.ENSP00000262105,9606.ENSP00000264335,9606.ENSP00000264954,9606.ENSP00000270625,9606.ENSP00000271628,9606.ENSP00000274311,9606.ENSP00000302530,9606.ENSP00000302886,9606.ENSP00000302896,9606.ENSP00000307288,9606.ENSP00000308944,9606.ENSP00000316357,9606.ENSP00000322802,9606.ENSP00000326261,9606.ENSP00000329715,…	YBX3,DHX29,LANCL2,NUPL2,MCM4,YWHAE,GRPEL1,RPS11,SF3B4,PELO,BUB1,PA2G4,RPS9,MCM7,HLTF,USP9X,TSPYL5,SRRM1,DRG1,PARPBP,ELAC2,SARNP,RPS2,USP7,LYAR,RPS17,SREBF1,RPS26,DCTD,ETF1,TSNAX,UAP1,SLC39A1,PHGDH,ACTR1A,YTHDF1,SERBP1,KIF2C,YTHDF2,DNAJC15,DNAJA1,BTF3,CD99,SQSTM1,DDX17,NRIP1,GIGYF2,SERF2,TARS,UBAP2L,RAB3GAP1,GMPS,GNB2L1,RPS25,TOP3A,FKBP5,CLUH,TRMT1,RPS19,ZCCHC17,MCM3,CSDE1
TISSUES	BTO:0000203	Respiratory system	42	1436	0.37	3.46e-05	9606.ENSP00000013807,9606.ENSP00000216479,9606.ENSP00000218224,9606.ENSP00000228251,9606.ENSP00000252486,9606.ENSP00000254108,9606.ENSP00000264335,9606.ENSP00000265056,9606.ENSP00000270625,9606.ENSP00000300574,9606.ENSP00000302886,9606.ENSP00000302896,9606.ENSP00000307288,9606.ENSP00000318646,9606.ENSP00000328773,9606.ENSP00000337445,9606.ENSP00000341885,9606.ENSP00000344666,9606.ENSP00000346046,…	ERCC1,AHSA1,PQBP1,YBX3,APOE,FUS,YWHAE,MCM2,RPS11,CRK,PA2G4,RPS9,MCM7,RPS15A,HEXIM1,ELAC2,RPS2,NF2,RPS17,MYO1C,TOP1,SLC39A1,PHGDH,SERBP1,STAU1,EIF2S2,SQSTM1,DDX17,CSNK1E,CBSL,NRIP1,SERF2,TARS,TCEB3,FOXA2,ARRB1,GNB2L1,RPS25,PDCD2,TOP3A,RPS19,CSDE1
TISSUES	BTO:0000759	Liver	49	1882	0.32	8.53e-05	9606.ENSP00000219548,9606.ENSP00000252486,9606.ENSP00000254108,9606.ENSP00000260210,9606.ENSP00000261772,9606.ENSP00000262306,9606.ENSP00000264335,9606.ENSP00000265056,9606.ENSP00000268261,9606.ENSP00000270625,9606.ENSP00000300574,9606.ENSP00000302886,9606.ENSP00000302896,9606.ENSP00000316357,9606.ENSP00000325312,9606.ENSP00000326261,9606.ENSP00000341885,9606.ENSP00000342181,9606.ENSP00000343535,…	STUB1,APOE,FUS,BUD13,AARS,TCEB2,YWHAE,MCM2,PMM2,RPS11,CRK,PA2G4,RPS9,USP9X,METAP2,SRRM1,RPS2,SRP72,USP7,EPB41,RPS17,SREBF1,RPS26,MYO1C,ETF1,EIF3B,TOP1,UAP1,NIT1,PHGDH,SERBP1,EIF2S2,RPS6KA3,BTF3,CD99,SQSTM1,PICALM,ALAS1,DDX17,CBSL,NRIP1,RPS18,CALCOCO2,FOXA2,EIF2A,GNB2L1,FKBP5,RPS19,CSDE1
TISSUES	BTO:0001424	Uterus	33	1020	0.41	8.53e-05	9606.ENSP00000013807,9606.ENSP00000216122,9606.ENSP00000226798,9606.ENSP00000261881,9606.ENSP00000262105,9606.ENSP00000263092,9606.ENSP00000263697,9606.ENSP00000264156,9606.ENSP00000265056,9606.ENSP00000266671,9606.ENSP00000271640,9606.ENSP00000274311,9606.ENSP00000307288,9606.ENSP00000323046,9606.ENSP00000341885,9606.ENSP00000348069,9606.ENSP00000349576,9606.ENSP00000351416,9606.ENSP00000353098,…	ERCC1,MCM5,FRG1,TIPIN,MCM4,METTL16,DNAJC8,MCM6,MCM2,PHLDA1,SETDB1,PELO,MCM7,EXOSC3,RPS2,SREBF1,DCTD,ANKRD17,MCMBP,EIF3B,KIF2C,CD99,SQSTM1,DDX17,PAFAH1B1,TARS,AP1M1,ARRB1,GNB2L1,TCEA1,TRMT1,MCM3,CSDE1
TISSUES	BTO:0000763	Lung	35	1162	0.38	0.00017	9606.ENSP00000013807,9606.ENSP00000216479,9606.ENSP00000218224,9606.ENSP00000228251,9606.ENSP00000252486,9606.ENSP00000254108,9606.ENSP00000264335,9606.ENSP00000265056,9606.ENSP00000270625,9606.ENSP00000300574,9606.ENSP00000302886,9606.ENSP00000302896,9606.ENSP00000307288,9606.ENSP00000318646,9606.ENSP00000328773,9606.ENSP00000337445,9606.ENSP00000341885,9606.ENSP00000344666,9606.ENSP00000346046,…	ERCC1,AHSA1,PQBP1,YBX3,APOE,FUS,YWHAE,MCM2,RPS11,CRK,PA2G4,RPS9,MCM7,RPS15A,HEXIM1,ELAC2,RPS2,NF2,RPS17,SLC39A1,PHGDH,SERBP1,EIF2S2,SQSTM1,DDX17,CSNK1E,CBSL,NRIP1,SERF2,TARS,FOXA2,ARRB1,GNB2L1,PDCD2,RPS19
TISSUES	BTO:0000570	Hematopoietic system	59	2543	0.27	0.00019	9606.ENSP00000023939,9606.ENSP00000216122,9606.ENSP00000216479,9606.ENSP00000218224,9606.ENSP00000219066,9606.ENSP00000228251,9606.ENSP00000250113,9606.ENSP00000252486,9606.ENSP00000254108,9606.ENSP00000258381,9606.ENSP00000264156,9606.ENSP00000264335,9606.ENSP00000264498,9606.ENSP00000265056,9606.ENSP00000269305,9606.ENSP00000270625,9606.ENSP00000287647,9606.ENSP00000293872,9606.ENSP00000300249,…	RTFDC1,MCM5,AHSA1,PQBP1,NTHL1,YBX3,FXR2,APOE,FUS,SP110,MCM6,YWHAE,FGF2,MCM2,TP53,RPS11,FANCD2,LUC7L,MAPRE2,RPS9,MCM7,MAPK7,RPS15A,METAP2,SRRM1,SARNP,RPS2,EPB41,RPS17,SREBF1,RPS26,ETF1,TOP1,ARHGEF2,PHGDH,ACTR1A,SERBP1,STAMBPL1,KIF2C,RPS6KA3,DNAJA1,BTF3,CD99,TAOK3,CSNK1E,PAFAH1B1,NRIP1,AP1M1,UBAP2L,RPS18,CALCOCO2,ARRB1,GNB2L1,TCEA1,RPS25,FKBP5,RPS19,MCM3,CSDE1
TISSUES	BTO:0000772	Lymphoblast	14	235	0.68	0.00023	9606.ENSP00000264156,9606.ENSP00000264335,9606.ENSP00000287647,9606.ENSP00000302896,9606.ENSP00000318646,9606.ENSP00000358417,9606.ENSP00000358921,9606.ENSP00000360034,9606.ENSP00000369127,9606.ENSP00000380378,9606.ENSP00000393241,9606.ENSP00000426909,9606.ENSP00000435096,9606.ENSP00000470972	MCM6,YWHAE,FANCD2,RPS9,RPS15A,PHGDH,ACTR1A,SERBP1,DNAJA1,PAFAH1B1,RPS18,GNB2L1,RPS25,RPS19
TISSUES	BTO:0000254	Female reproductive gland	62	2783	0.25	0.00033	9606.ENSP00000216479,9606.ENSP00000228251,9606.ENSP00000248450,9606.ENSP00000251636,9606.ENSP00000252486,9606.ENSP00000254108,9606.ENSP00000262105,9606.ENSP00000264335,9606.ENSP00000264954,9606.ENSP00000265056,9606.ENSP00000269305,9606.ENSP00000270625,9606.ENSP00000274311,9606.ENSP00000298569,9606.ENSP00000302530,9606.ENSP00000302896,9606.ENSP00000307288,9606.ENSP00000308944,9606.ENSP00000316357,…	AHSA1,YBX3,AAMP,DHX29,APOE,FUS,MCM4,YWHAE,GRPEL1,MCM2,TP53,RPS11,PELO,KIAA1191,BUB1,RPS9,MCM7,HLTF,USP9X,RMI1,TSPYL5,SRRM1,DRG1,PARPBP,ELAC2,RPS2,USP7,LYAR,SREBF1,DCTD,ANKRD17,ETF1,TSNAX,UAP1,PHGDH,ACTR1A,YTHDF1,SERBP1,KIF2C,YTHDF2,DNAJA1,MYBBP1A,SQSTM1,NUDT1,NRIP1,PRKAR1B,GIGYF2,TARS,UBAP2L,CALCOCO2,RAB3GAP1,GMPS,GNB2L1,TOP3A,FKBP5,ZFYVE1,CLUH,TRMT1,RPS19,ZCCHC17,MCM3,CSDE1
TISSUES	BTO:0000227	Central nervous system	103	5558	0.17	0.00035	9606.ENSP00000013807,9606.ENSP00000023939,9606.ENSP00000216479,9606.ENSP00000218224,9606.ENSP00000221114,9606.ENSP00000231524,9606.ENSP00000240922,9606.ENSP00000248450,9606.ENSP00000250113,9606.ENSP00000251636,9606.ENSP00000252486,9606.ENSP00000254108,9606.ENSP00000263083,9606.ENSP00000263092,9606.ENSP00000263346,9606.ENSP00000264156,9606.ENSP00000264335,9606.ENSP00000264954,9606.ENSP00000265056,…	ERCC1,RTFDC1,AHSA1,PQBP1,DCTN6,TRIM23,NAA50,AAMP,FXR2,DHX29,APOE,FUS,DPH1,METTL16,TCF25,MCM6,YWHAE,GRPEL1,MCM2,CDK6,PHLDA1,TP53,RPS11,PELO,NGLY1,PCYT1A,KIAA1191,POLR3E,MAPRE2,TSR1,PA2G4,RPS9,MCM7,MAPK7,DNAJA2,USP9X,EPN2,PHF23,TSPYL5,EXOSC3,WRAP53,METAP2,GRPEL2,RSRC2,ZGPAT,ELAC2,ZC3H15,RPS2,NF2,EPB41,RPS17,COPS8,SREBF1,RPS26,VPS13B,ANKRD17,ETF1,EIF3B,TSNAX,NIT1,PIP5K1A,PNISR,PHGDH,ACTR1A,SERBP1,ST…
TISSUES	BTO:0000449	Fetus	35	1229	0.36	0.00047	9606.ENSP00000023939,9606.ENSP00000216122,9606.ENSP00000228251,9606.ENSP00000261772,9606.ENSP00000262306,9606.ENSP00000264335,9606.ENSP00000264498,9606.ENSP00000265056,9606.ENSP00000268261,9606.ENSP00000268802,9606.ENSP00000270625,9606.ENSP00000300574,9606.ENSP00000302896,9606.ENSP00000341885,9606.ENSP00000346046,9606.ENSP00000348069,9606.ENSP00000354125,9606.ENSP00000357612,9606.ENSP00000358242,…	RTFDC1,MCM5,YBX3,AARS,TCEB2,YWHAE,FGF2,MCM2,PMM2,NOB1,RPS11,CRK,RPS9,RPS2,RPS17,SREBF1,EIF3B,SLC39A1,PNISR,SERBP1,STAU1,YTHDF2,COL5A2,EIF2S2,DNAJA1,SQSTM1,TMEM87A,PICALM,CSNK1E,GULP1,TCEB3,PALLD,GNB2L1,RPS25,RPS19
TISSUES	BTO:0000142	Brain	101	5462	0.17	0.00048	9606.ENSP00000013807,9606.ENSP00000216479,9606.ENSP00000218224,9606.ENSP00000221114,9606.ENSP00000231524,9606.ENSP00000240922,9606.ENSP00000248450,9606.ENSP00000250113,9606.ENSP00000251636,9606.ENSP00000252486,9606.ENSP00000254108,9606.ENSP00000263083,9606.ENSP00000263346,9606.ENSP00000264156,9606.ENSP00000264335,9606.ENSP00000264954,9606.ENSP00000265056,9606.ENSP00000265734,9606.ENSP00000266671,…	ERCC1,AHSA1,PQBP1,DCTN6,TRIM23,NAA50,AAMP,FXR2,DHX29,APOE,FUS,DPH1,TCF25,MCM6,YWHAE,GRPEL1,MCM2,CDK6,PHLDA1,TP53,RPS11,PELO,NGLY1,PCYT1A,KIAA1191,POLR3E,MAPRE2,TSR1,PA2G4,RPS9,MCM7,MAPK7,DNAJA2,USP9X,EPN2,PHF23,TSPYL5,EXOSC3,WRAP53,METAP2,GRPEL2,RSRC2,ZGPAT,ELAC2,ZC3H15,RPS2,NF2,EPB41,RPS17,COPS8,SREBF1,RPS26,VPS13B,ANKRD17,ETF1,EIF3B,TSNAX,NIT1,PIP5K1A,PNISR,PHGDH,ACTR1A,SERBP1,STAU1,YTHDF2,COL5…
TISSUES	BTO:0000574	Hematopoietic cell	29	933	0.39	0.00059	9606.ENSP00000252486,9606.ENSP00000258381,9606.ENSP00000264156,9606.ENSP00000264335,9606.ENSP00000265056,9606.ENSP00000270625,9606.ENSP00000287647,9606.ENSP00000302896,9606.ENSP00000318646,9606.ENSP00000326261,9606.ENSP00000341885,9606.ENSP00000345259,9606.ENSP00000358417,9606.ENSP00000358921,9606.ENSP00000360034,9606.ENSP00000360994,9606.ENSP00000361298,9606.ENSP00000368884,9606.ENSP00000369127,…	APOE,SP110,MCM6,YWHAE,MCM2,RPS11,FANCD2,RPS9,RPS15A,SRRM1,RPS2,EPB41,PHGDH,ACTR1A,SERBP1,STAMBPL1,KIF2C,RPS6KA3,DNAJA1,CD99,CSNK1E,PAFAH1B1,NRIP1,AP1M1,RPS18,GNB2L1,TCEA1,RPS25,RPS19
TISSUES	BTO:0001484	Nervous system	104	5707	0.16	0.00059	9606.ENSP00000013807,9606.ENSP00000023939,9606.ENSP00000216479,9606.ENSP00000218224,9606.ENSP00000221114,9606.ENSP00000231524,9606.ENSP00000240922,9606.ENSP00000248450,9606.ENSP00000250113,9606.ENSP00000251636,9606.ENSP00000252486,9606.ENSP00000254108,9606.ENSP00000263083,9606.ENSP00000263092,9606.ENSP00000263346,9606.ENSP00000264156,9606.ENSP00000264335,9606.ENSP00000264954,9606.ENSP00000265056,…	ERCC1,RTFDC1,AHSA1,PQBP1,DCTN6,TRIM23,NAA50,AAMP,FXR2,DHX29,APOE,FUS,DPH1,METTL16,TCF25,MCM6,YWHAE,GRPEL1,MCM2,CDK6,PHLDA1,TP53,RPS11,PELO,NGLY1,PCYT1A,KIAA1191,POLR3E,MAPRE2,TSR1,PA2G4,RPS9,MCM7,MAPK7,DNAJA2,USP9X,EPN2,PHF23,TSPYL5,EXOSC3,WRAP53,METAP2,GRPEL2,RSRC2,ZGPAT,ELAC2,ZC3H15,RPS2,NF2,EPB41,RPS17,COPS8,SREBF1,RPS26,VPS13B,ANKRD17,ETF1,EIF3B,TSNAX,NIT1,PIP5K1A,PNISR,PHGDH,ACTR1A,SERBP1,ST…
TISSUES	BTO:0001078	Placenta	33	1176	0.35	0.001	9606.ENSP00000023939,9606.ENSP00000216122,9606.ENSP00000228251,9606.ENSP00000261772,9606.ENSP00000262306,9606.ENSP00000264335,9606.ENSP00000264498,9606.ENSP00000265056,9606.ENSP00000268261,9606.ENSP00000268802,9606.ENSP00000270625,9606.ENSP00000302896,9606.ENSP00000341885,9606.ENSP00000346046,9606.ENSP00000348069,9606.ENSP00000354125,9606.ENSP00000357612,9606.ENSP00000358242,9606.ENSP00000360034,…	RTFDC1,MCM5,YBX3,AARS,TCEB2,YWHAE,FGF2,MCM2,PMM2,NOB1,RPS11,RPS9,RPS2,RPS17,SREBF1,EIF3B,SLC39A1,PNISR,SERBP1,STAU1,YTHDF2,EIF2S2,DNAJA1,SQSTM1,TMEM87A,PICALM,CSNK1E,GULP1,TCEB3,PALLD,GNB2L1,RPS25,RPS19
TISSUES	BTO:0000753	Lymphoid tissue	38	1496	0.31	0.0019	9606.ENSP00000218224,9606.ENSP00000219066,9606.ENSP00000258381,9606.ENSP00000264156,9606.ENSP00000264335,9606.ENSP00000265056,9606.ENSP00000270625,9606.ENSP00000287647,9606.ENSP00000302896,9606.ENSP00000307288,9606.ENSP00000311005,9606.ENSP00000318646,9606.ENSP00000326261,9606.ENSP00000341885,9606.ENSP00000346046,9606.ENSP00000348069,9606.ENSP00000358417,9606.ENSP00000358921,9606.ENSP00000360034,…	PQBP1,NTHL1,SP110,MCM6,YWHAE,MCM2,RPS11,FANCD2,RPS9,MCM7,MAPK7,RPS15A,SRRM1,RPS2,RPS17,SREBF1,PHGDH,ACTR1A,SERBP1,STAMBPL1,KIF2C,RPS6KA3,DNAJA1,CD99,TAOK3,CSNK1E,PAFAH1B1,NRIP1,AP1M1,UBAP2L,RPS18,CALCOCO2,GNB2L1,TCEA1,RPS25,FKBP5,RPS19,CSDE1
TISSUES	BTO:0000089	Blood	40	1675	0.28	0.0041	9606.ENSP00000023939,9606.ENSP00000228251,9606.ENSP00000252486,9606.ENSP00000258381,9606.ENSP00000264156,9606.ENSP00000264335,9606.ENSP00000264498,9606.ENSP00000265056,9606.ENSP00000269305,9606.ENSP00000270625,9606.ENSP00000287647,9606.ENSP00000300249,9606.ENSP00000302896,9606.ENSP00000318646,9606.ENSP00000326261,9606.ENSP00000341885,9606.ENSP00000345259,9606.ENSP00000353741,9606.ENSP00000354522,…	RTFDC1,YBX3,APOE,SP110,MCM6,YWHAE,FGF2,MCM2,TP53,RPS11,FANCD2,MAPRE2,RPS9,RPS15A,SRRM1,RPS2,EPB41,ETF1,TOP1,ARHGEF2,PHGDH,ACTR1A,SERBP1,STAMBPL1,KIF2C,RPS6KA3,DNAJA1,BTF3,CD99,TAOK3,CSNK1E,PAFAH1B1,NRIP1,AP1M1,RPS18,ARRB1,GNB2L1,TCEA1,RPS25,RPS19
TISSUES	BTO:0003096	Internal male genital organ	49	2229	0.24	0.0043	9606.ENSP00000228251,9606.ENSP00000251636,9606.ENSP00000262105,9606.ENSP00000264335,9606.ENSP00000264954,9606.ENSP00000269305,9606.ENSP00000270625,9606.ENSP00000274311,9606.ENSP00000302530,9606.ENSP00000302896,9606.ENSP00000307288,9606.ENSP00000308944,9606.ENSP00000316357,9606.ENSP00000317039,9606.ENSP00000322802,9606.ENSP00000326261,9606.ENSP00000329715,9606.ENSP00000332915,9606.ENSP00000337632,…	YBX3,DHX29,MCM4,YWHAE,GRPEL1,TP53,RPS11,PELO,BUB1,RPS9,MCM7,HLTF,USP9X,RMI1,TSPYL5,SRRM1,DRG1,PARPBP,SARNP,RPS2,USP7,LYAR,RPS17,RPS26,DCTD,ETF1,TSNAX,UAP1,PHGDH,ACTR1A,YTHDF1,SERBP1,KIF2C,YTHDF2,DNAJA1,NRIP1,GIGYF2,SERF2,RAB3GAP1,GMPS,GNB2L1,RPS25,TOP3A,FKBP5,TRMT1,RPS19,ZCCHC17,MCM3,CSDE1
TISSUES	BTO:0001253	Skin	29	1069	0.33	0.0053	9606.ENSP00000219548,9606.ENSP00000248450,9606.ENSP00000252486,9606.ENSP00000262942,9606.ENSP00000271628,9606.ENSP00000282903,9606.ENSP00000294119,9606.ENSP00000302886,9606.ENSP00000302896,9606.ENSP00000307288,9606.ENSP00000318646,9606.ENSP00000341885,9606.ENSP00000344666,9606.ENSP00000346046,9606.ENSP00000358242,9606.ENSP00000360034,9606.ENSP00000360922,9606.ENSP00000364000,9606.ENSP00000369965,…	STUB1,AAMP,APOE,ARPC1A,SF3B4,PLOD2,UBXN1,PA2G4,RPS9,MCM7,RPS15A,RPS2,NF2,RPS17,PNISR,SERBP1,STAU1,COL5A2,BTF3,CD99,SQSTM1,DDX17,CDK11A,UBAP2L,CALCOCO2,DCD,GNB2L1,RPS25,CSDE1
TISSUES	BTO:0000282	Head	108	6329	0.13	0.0054	9606.ENSP00000013807,9606.ENSP00000216122,9606.ENSP00000216479,9606.ENSP00000218224,9606.ENSP00000221114,9606.ENSP00000231524,9606.ENSP00000240922,9606.ENSP00000248450,9606.ENSP00000250113,9606.ENSP00000251636,9606.ENSP00000252486,9606.ENSP00000254108,9606.ENSP00000263083,9606.ENSP00000263346,9606.ENSP00000264156,9606.ENSP00000264335,9606.ENSP00000264954,9606.ENSP00000265056,9606.ENSP00000265734,…	ERCC1,MCM5,AHSA1,PQBP1,DCTN6,TRIM23,NAA50,AAMP,FXR2,DHX29,APOE,FUS,DPH1,TCF25,MCM6,YWHAE,GRPEL1,MCM2,CDK6,PHLDA1,TP53,RPS11,PELO,NGLY1,PCYT1A,KIAA1191,POLR3E,MAPRE2,CRK,TSR1,PA2G4,RPS9,MCM7,CLTB,MAPK7,DNAJA2,USP9X,RPS15A,EPN2,PHF23,TSPYL5,EXOSC3,WRAP53,METAP2,GRPEL2,RSRC2,ZGPAT,ELAC2,ZC3H15,RPS2,NF2,EPB41,RPS17,COPS8,SREBF1,RPS26,VPS13B,ANKRD17,MYO1C,ETF1,EIF3B,TSNAX,NIT1,PIP5K1A,PNISR,PHGDH,ACTR…
TISSUES	BTO:0000379	Embryo	22	708	0.39	0.0058	9606.ENSP00000219548,9606.ENSP00000219837,9606.ENSP00000262306,9606.ENSP00000263681,9606.ENSP00000264156,9606.ENSP00000265056,9606.ENSP00000268802,9606.ENSP00000269305,9606.ENSP00000287647,9606.ENSP00000302530,9606.ENSP00000316357,9606.ENSP00000324203,9606.ENSP00000351790,9606.ENSP00000358242,9606.ENSP00000361298,9606.ENSP00000369411,9606.ENSP00000380033,9606.ENSP00000383063,9606.ENSP00000387170,…	STUB1,KNOP1,TCEB2,POLD3,MCM6,MCM2,NOB1,TP53,FANCD2,BUB1,USP9X,WRAP53,MYPN,PNISR,KIF2C,RFC3,DDX17,NRIP1,GIGYF2,FOXA2,EIF2A,FKBP5
TISSUES	BTO:0001421	Uterine cervix	12	277	0.54	0.013	9606.ENSP00000216122,9606.ENSP00000261881,9606.ENSP00000262105,9606.ENSP00000264156,9606.ENSP00000307288,9606.ENSP00000341885,9606.ENSP00000349576,9606.ENSP00000387710,9606.ENSP00000426909,9606.ENSP00000466967,9606.ENSP00000480987,9606.ENSP00000481762	MCM5,TIPIN,MCM4,MCM6,MCM7,RPS2,DCTD,TARS,GNB2L1,TRMT1,MCM3,CSDE1
TISSUES	BTO:0001363	Testis	38	1756	0.24	0.0358	9606.ENSP00000228251,9606.ENSP00000251636,9606.ENSP00000262105,9606.ENSP00000264335,9606.ENSP00000264954,9606.ENSP00000274311,9606.ENSP00000302530,9606.ENSP00000307288,9606.ENSP00000308944,9606.ENSP00000316357,9606.ENSP00000322802,9606.ENSP00000326261,9606.ENSP00000329715,9606.ENSP00000332915,9606.ENSP00000341885,9606.ENSP00000343535,9606.ENSP00000345917,9606.ENSP00000353741,9606.ENSP00000355599,…	YBX3,DHX29,MCM4,YWHAE,GRPEL1,PELO,BUB1,MCM7,HLTF,USP9X,TSPYL5,SRRM1,DRG1,PARPBP,RPS2,USP7,LYAR,ETF1,TSNAX,UAP1,PHGDH,ACTR1A,YTHDF1,SERBP1,KIF2C,YTHDF2,DNAJA1,NRIP1,GIGYF2,RAB3GAP1,GMPS,GNB2L1,TOP3A,FKBP5,TRMT1,ZCCHC17,MCM3,CSDE1
TISSUES	BTO:0000744	Lymphocytic leukemia cell	13	361	0.46	0.0376	9606.ENSP00000219548,9606.ENSP00000254108,9606.ENSP00000265056,9606.ENSP00000265734,9606.ENSP00000269305,9606.ENSP00000302530,9606.ENSP00000307288,9606.ENSP00000311360,9606.ENSP00000316357,9606.ENSP00000368884,9606.ENSP00000374455,9606.ENSP00000380044,9606.ENSP00000444810	STUB1,FUS,MCM2,CDK6,TP53,BUB1,MCM7,RAD9A,USP9X,RPS6KA3,SQSTM1,CSNK1E,FKBP5
TISSUES	BTO:0000634	Integument	41	1970	0.22	0.044	9606.ENSP00000219548,9606.ENSP00000248450,9606.ENSP00000250113,9606.ENSP00000252486,9606.ENSP00000258381,9606.ENSP00000262942,9606.ENSP00000269305,9606.ENSP00000270625,9606.ENSP00000271628,9606.ENSP00000282903,9606.ENSP00000294119,9606.ENSP00000302886,9606.ENSP00000302896,9606.ENSP00000307288,9606.ENSP00000309415,9606.ENSP00000318646,9606.ENSP00000329715,9606.ENSP00000337632,9606.ENSP00000341885,…	STUB1,AAMP,FXR2,APOE,SP110,ARPC1A,TP53,RPS11,SF3B4,PLOD2,UBXN1,PA2G4,RPS9,MCM7,CLTB,RPS15A,DRG1,SARNP,RPS2,NF2,RPS17,COPS8,RPS26,PNISR,YTHDF1,SERBP1,STAU1,COL5A2,BTF3,CD99,SQSTM1,DDX17,CDK11A,UBAP2L,CALCOCO2,DCD,GNB2L1,RPS25,FKBP5,TRMT1,CSDE1
COMPARTMENTS	GOCC:0005622	Intracellular	220	11202	0.19	6.35e-25	9606.ENSP00000013125,9606.ENSP00000013807,9606.ENSP00000023939,9606.ENSP00000216122,9606.ENSP00000216225,9606.ENSP00000216479,9606.ENSP00000218224,9606.ENSP00000219066,9606.ENSP00000219431,9606.ENSP00000219548,9606.ENSP00000221114,9606.ENSP00000222803,9606.ENSP00000225729,9606.ENSP00000226798,9606.ENSP00000228251,9606.ENSP00000231524,9606.ENSP00000240922,9606.ENSP00000242257,9606.ENSP00000248450,…	MAP4K5,ERCC1,RTFDC1,MCM5,RBX1,AHSA1,PQBP1,NTHL1,MPG,STUB1,DCTN6,FKBP14,DRG2,FRG1,YBX3,TRIM23,NAA50,FTSJ2,AAMP,FXR2,DHX29,APOE,LSM7,FUS,LANCL2,SP110,C2orf49,NUPL2,BUD13,DNAH3,AARS,TIPIN,MCM4,TCEB2,ARPC1A,DPH1,METTL16,TCF25,POLD3,DNAJC8,MCM6,YWHAE,FGF2,GRPEL1,MCM2,CDK6,PHLDA1,PMM2,NOB1,TP53,RPS11,SF3B4,SETDB1,ZC3HAV1L,NGLY1,PLOD2,RPIA,FANCD2,MYO1E,MIS18A,PCYT1A,FBXO17,LUC7L,TBC1D24,UBXN1,KIAA1191,P…
COMPARTMENTS	GOCC:0005634	Nucleus	132	4636	0.35	1.17e-20	9606.ENSP00000013807,9606.ENSP00000216122,9606.ENSP00000216225,9606.ENSP00000218224,9606.ENSP00000219066,9606.ENSP00000219431,9606.ENSP00000219548,9606.ENSP00000225729,9606.ENSP00000226798,9606.ENSP00000228251,9606.ENSP00000240922,9606.ENSP00000242257,9606.ENSP00000252622,9606.ENSP00000254108,9606.ENSP00000254770,9606.ENSP00000258381,9606.ENSP00000258457,9606.ENSP00000258742,9606.ENSP00000260210,…	ERCC1,MCM5,RBX1,PQBP1,NTHL1,MPG,STUB1,DRG2,FRG1,YBX3,NAA50,FTSJ2,LSM7,FUS,LANCL2,SP110,C2orf49,NUPL2,BUD13,TIPIN,MCM4,TCEB2,METTL16,POLD3,DNAJC8,MCM6,YWHAE,FGF2,MCM2,CDK6,PHLDA1,NOB1,TP53,RPS11,SF3B4,SETDB1,FANCD2,PCYT1A,LUC7L,UBXN1,POLR3E,TSR1,BUB1,PA2G4,RPS9,MCM7,HLTF,MAPK7,RAD9A,RMI1,PHF23,EXOSC3,WRAP53,SRRM1,HEXIM1,DRG1,ZGPAT,PURA,PARPBP,POLR3C,ELAC2,RNASEH2B,SARNP,CIR1,RPS2,USP7,FCF1,NF2,LYA…
COMPARTMENTS	GOCC:0043231	Intracellular membrane-bounded organelle	162	7476	0.24	2.17e-15	9606.ENSP00000013807,9606.ENSP00000216122,9606.ENSP00000216225,9606.ENSP00000218224,9606.ENSP00000219066,9606.ENSP00000219431,9606.ENSP00000219548,9606.ENSP00000222803,9606.ENSP00000225729,9606.ENSP00000226798,9606.ENSP00000228251,9606.ENSP00000231524,9606.ENSP00000240922,9606.ENSP00000242257,9606.ENSP00000252486,9606.ENSP00000252622,9606.ENSP00000254108,9606.ENSP00000254770,9606.ENSP00000258381,…	ERCC1,MCM5,RBX1,PQBP1,NTHL1,MPG,STUB1,FKBP14,DRG2,FRG1,YBX3,TRIM23,NAA50,FTSJ2,APOE,LSM7,FUS,LANCL2,SP110,C2orf49,NUPL2,BUD13,TIPIN,MCM4,TCEB2,METTL16,POLD3,DNAJC8,MCM6,YWHAE,FGF2,GRPEL1,MCM2,CDK6,PHLDA1,NOB1,TP53,RPS11,SF3B4,SETDB1,PLOD2,FANCD2,PCYT1A,LUC7L,UBXN1,POLR3E,CASC4,TSR1,BUB1,PA2G4,RPS9,RNMTL1,MCM7,CHST14,HLTF,MAPK7,RAD9A,RMI1,EPN2,LLGL1,PHF23,EXOSC3,WRAP53,SRRM1,HEXIM1,GRPEL2,DRG1,ZGP…
COMPARTMENTS	GOCC:0043229	Intracellular organelle	183	9242	0.2	3.66e-15	9606.ENSP00000013807,9606.ENSP00000023939,9606.ENSP00000216122,9606.ENSP00000216225,9606.ENSP00000218224,9606.ENSP00000219066,9606.ENSP00000219431,9606.ENSP00000219548,9606.ENSP00000221114,9606.ENSP00000222803,9606.ENSP00000225729,9606.ENSP00000226798,9606.ENSP00000228251,9606.ENSP00000231524,9606.ENSP00000240922,9606.ENSP00000242257,9606.ENSP00000250113,9606.ENSP00000251636,9606.ENSP00000252486,…	ERCC1,RTFDC1,MCM5,RBX1,PQBP1,NTHL1,MPG,STUB1,DCTN6,FKBP14,DRG2,FRG1,YBX3,TRIM23,NAA50,FTSJ2,FXR2,DHX29,APOE,LSM7,FUS,LANCL2,SP110,C2orf49,NUPL2,BUD13,DNAH3,TIPIN,MCM4,TCEB2,ARPC1A,METTL16,POLD3,DNAJC8,MCM6,YWHAE,FGF2,GRPEL1,MCM2,CDK6,PHLDA1,NOB1,TP53,RPS11,SF3B4,SETDB1,PLOD2,FANCD2,MYO1E,PCYT1A,LUC7L,UBXN1,POLR3E,CASC4,MAPRE2,PLIN4,TSR1,BUB1,PA2G4,RPS9,RNMTL1,MCM7,CHST14,HLTF,CLTB,MAPK7,RAD9A,RMI…
COMPARTMENTS	GOCC:0043226	Organelle	187	9848	0.18	8.91e-14	9606.ENSP00000013807,9606.ENSP00000023939,9606.ENSP00000216122,9606.ENSP00000216225,9606.ENSP00000218224,9606.ENSP00000219066,9606.ENSP00000219431,9606.ENSP00000219548,9606.ENSP00000221114,9606.ENSP00000222803,9606.ENSP00000225729,9606.ENSP00000226798,9606.ENSP00000228251,9606.ENSP00000231524,9606.ENSP00000240922,9606.ENSP00000242257,9606.ENSP00000250113,9606.ENSP00000251636,9606.ENSP00000252486,…	ERCC1,RTFDC1,MCM5,RBX1,PQBP1,NTHL1,MPG,STUB1,DCTN6,FKBP14,DRG2,FRG1,YBX3,TRIM23,NAA50,FTSJ2,FXR2,DHX29,APOE,LSM7,FUS,LANCL2,SP110,C2orf49,NUPL2,BUD13,DNAH3,TIPIN,MCM4,TCEB2,ARPC1A,METTL16,POLD3,DNAJC8,MCM6,YWHAE,FGF2,GRPEL1,MCM2,CDK6,PHLDA1,NOB1,TP53,RPS11,SF3B4,SETDB1,PLOD2,FANCD2,MYO1E,PCYT1A,LUC7L,UBXN1,POLR3E,CASC4,MAPRE2,PLIN4,TSR1,BUB1,PA2G4,RPS9,RNMTL1,MCM7,CHST14,HLTF,CLTB,MAPK7,RAD9A,RMI…
COMPARTMENTS	GOCC:0031981	Nuclear lumen	65	1791	0.46	2.38e-12	9606.ENSP00000013807,9606.ENSP00000216122,9606.ENSP00000216225,9606.ENSP00000218224,9606.ENSP00000219548,9606.ENSP00000242257,9606.ENSP00000254108,9606.ENSP00000261881,9606.ENSP00000262105,9606.ENSP00000262306,9606.ENSP00000263681,9606.ENSP00000264156,9606.ENSP00000265056,9606.ENSP00000265734,9606.ENSP00000268802,9606.ENSP00000269305,9606.ENSP00000270625,9606.ENSP00000271640,9606.ENSP00000287647,…	ERCC1,MCM5,RBX1,PQBP1,STUB1,FTSJ2,FUS,TIPIN,MCM4,TCEB2,POLD3,MCM6,MCM2,CDK6,NOB1,TP53,RPS11,SETDB1,FANCD2,TSR1,BUB1,PA2G4,RPS9,MCM7,MAPK7,RAD9A,RMI1,EXOSC3,WRAP53,SRRM1,HEXIM1,SARNP,CIR1,RPS2,USP7,LYAR,RPS26,PRIM1,MYO1C,TOP1,SLC39A1,PIP5K1A,PNISR,SMNDC1,REXO4,DHX16,POLA1,RPS6KA3,MYBBP1A,BRPF1,SQSTM1,ALAS1,DDX17,NRIP1,TCEB3,CALCOCO2,TCEA1,RPS25,TOP3A,FKBP5,TIMELESS,RPS19,MCM3,RSRC1,PRIM2
COMPARTMENTS	GOCC:0005829	Cytosol	86	2919	0.37	3.06e-12	9606.ENSP00000216479,9606.ENSP00000219548,9606.ENSP00000221114,9606.ENSP00000225729,9606.ENSP00000228251,9606.ENSP00000240922,9606.ENSP00000250113,9606.ENSP00000251636,9606.ENSP00000254770,9606.ENSP00000258742,9606.ENSP00000261772,9606.ENSP00000264335,9606.ENSP00000264954,9606.ENSP00000265734,9606.ENSP00000268261,9606.ENSP00000269305,9606.ENSP00000270625,9606.ENSP00000275766,9606.ENSP00000300574,…	AHSA1,STUB1,DCTN6,DRG2,YBX3,NAA50,FXR2,DHX29,LANCL2,NUPL2,AARS,YWHAE,GRPEL1,CDK6,PMM2,TP53,RPS11,ZC3HAV1L,CRK,TBC1D2B,BUB1,RPS9,CLTB,MAPK7,DNAJA2,USP9X,RPS15A,EPN2,WRAP53,METAP2,ZC3H15,RPS2,SRP72,USP7,NF2,EPB41,RPS17,SREBF1,RPS26,DCTD,AP1B1,MYO1C,EIF3B,ARHGEF2,TSNAX,UAP1,PIP5K1A,PHGDH,ACTR1A,SERBP1,PARD6B,IFIT3,KIF2C,YTHDF2,EPB41L4B,EIF2S2,POLA1,RPS6KA3,DNAJA1,TXLNG,PIR,BTF3,SQSTM1,CCDC50,PICALM,…
COMPARTMENTS	GOCC:0043227	Membrane-bounded organelle	169	8685	0.19	5.21e-12	9606.ENSP00000013807,9606.ENSP00000216122,9606.ENSP00000216225,9606.ENSP00000218224,9606.ENSP00000219066,9606.ENSP00000219431,9606.ENSP00000219548,9606.ENSP00000222803,9606.ENSP00000225729,9606.ENSP00000226798,9606.ENSP00000228251,9606.ENSP00000231524,9606.ENSP00000240922,9606.ENSP00000242257,9606.ENSP00000252486,9606.ENSP00000252622,9606.ENSP00000254108,9606.ENSP00000254770,9606.ENSP00000258381,…	ERCC1,MCM5,RBX1,PQBP1,NTHL1,MPG,STUB1,FKBP14,DRG2,FRG1,YBX3,TRIM23,NAA50,FTSJ2,APOE,LSM7,FUS,LANCL2,SP110,C2orf49,NUPL2,BUD13,TIPIN,MCM4,TCEB2,METTL16,POLD3,DNAJC8,MCM6,YWHAE,FGF2,GRPEL1,MCM2,CDK6,PHLDA1,NOB1,TP53,RPS11,SF3B4,SETDB1,PLOD2,FANCD2,PCYT1A,LUC7L,UBXN1,POLR3E,CASC4,TSR1,BUB1,PA2G4,RPS9,RNMTL1,MCM7,CHST14,HLTF,CLTB,MAPK7,RAD9A,RMI1,EPN2,LLGL1,PHF23,EXOSC3,WRAP53,SRRM1,HEXIM1,GRPEL2,DRG…
COMPARTMENTS	GOCC:0032991	Protein-containing complex	117	5142	0.26	2.68e-10	9606.ENSP00000013807,9606.ENSP00000216122,9606.ENSP00000216225,9606.ENSP00000219548,9606.ENSP00000221114,9606.ENSP00000226798,9606.ENSP00000240922,9606.ENSP00000250113,9606.ENSP00000251636,9606.ENSP00000252486,9606.ENSP00000252622,9606.ENSP00000258457,9606.ENSP00000260210,9606.ENSP00000261383,9606.ENSP00000261772,9606.ENSP00000261881,9606.ENSP00000262105,9606.ENSP00000262306,9606.ENSP00000262942,…	ERCC1,MCM5,RBX1,STUB1,DCTN6,FRG1,NAA50,FXR2,DHX29,APOE,LSM7,C2orf49,BUD13,DNAH3,AARS,TIPIN,MCM4,TCEB2,ARPC1A,TCF25,POLD3,MCM6,FGF2,GRPEL1,MCM2,CDK6,PMM2,NOB1,TP53,RPS11,SF3B4,NGLY1,PLOD2,FANCD2,MYO1E,MIS18A,FBXO17,LUC7L,UBXN1,POLR3E,TSR1,BUB1,RPS9,MCM7,CLTB,MAPK7,RAD9A,RMI1,RPS15A,EPN2,EXOSC3,WRAP53,SRRM1,HEXIM1,GRPEL2,DRG1,POLR3C,ELAC2,RNASEH2B,SARNP,CIR1,RPS2,SRP72,USP7,FCF1,EPB41,ARPC5L,RPS17,…
COMPARTMENTS	GOCC:0043232	Intracellular non-membrane-bounded organelle	85	3196	0.33	9.26e-10	9606.ENSP00000013807,9606.ENSP00000023939,9606.ENSP00000216122,9606.ENSP00000218224,9606.ENSP00000221114,9606.ENSP00000226798,9606.ENSP00000242257,9606.ENSP00000250113,9606.ENSP00000251636,9606.ENSP00000254770,9606.ENSP00000261383,9606.ENSP00000261881,9606.ENSP00000262105,9606.ENSP00000262942,9606.ENSP00000263681,9606.ENSP00000264156,9606.ENSP00000265056,9606.ENSP00000265734,9606.ENSP00000268802,…	ERCC1,RTFDC1,MCM5,PQBP1,DCTN6,FRG1,FTSJ2,FXR2,DHX29,LANCL2,DNAH3,TIPIN,MCM4,ARPC1A,POLD3,MCM6,MCM2,CDK6,NOB1,TP53,RPS11,SETDB1,FANCD2,MYO1E,MAPRE2,PLIN4,TSR1,BUB1,PA2G4,RPS9,MCM7,RAD9A,RMI1,RPS15A,LLGL1,EXOSC3,WRAP53,PURA,PARPBP,ELAC2,SARNP,CIR1,RPS2,NF2,EPB41,ARPC5L,LYAR,RPS17,RPS26,PRIM1,ANKRD17,MYPN,MYO1C,TOP1,ARHGEF2,SLC39A1,ACTR1A,YTHDF1,STAU1,REXO4,KIF2C,ADPRHL2,YTHDF2,POLA1,RPS6KA3,DNAJA1,…
COMPARTMENTS	GOCC:0043228	Non-membrane-bounded organelle	85	3206	0.32	9.94e-10	9606.ENSP00000013807,9606.ENSP00000023939,9606.ENSP00000216122,9606.ENSP00000218224,9606.ENSP00000221114,9606.ENSP00000226798,9606.ENSP00000242257,9606.ENSP00000250113,9606.ENSP00000251636,9606.ENSP00000254770,9606.ENSP00000261383,9606.ENSP00000261881,9606.ENSP00000262105,9606.ENSP00000262942,9606.ENSP00000263681,9606.ENSP00000264156,9606.ENSP00000265056,9606.ENSP00000265734,9606.ENSP00000268802,…	ERCC1,RTFDC1,MCM5,PQBP1,DCTN6,FRG1,FTSJ2,FXR2,DHX29,LANCL2,DNAH3,TIPIN,MCM4,ARPC1A,POLD3,MCM6,MCM2,CDK6,NOB1,TP53,RPS11,SETDB1,FANCD2,MYO1E,MAPRE2,PLIN4,TSR1,BUB1,PA2G4,RPS9,MCM7,RAD9A,RMI1,RPS15A,LLGL1,EXOSC3,WRAP53,PURA,PARPBP,ELAC2,SARNP,CIR1,RPS2,NF2,EPB41,ARPC5L,LYAR,RPS17,RPS26,PRIM1,ANKRD17,MYPN,MYO1C,TOP1,ARHGEF2,SLC39A1,ACTR1A,YTHDF1,STAU1,REXO4,KIF2C,ADPRHL2,YTHDF2,POLA1,RPS6KA3,DNAJA1,…
COMPARTMENTS	GOCC:0031974	Membrane-enclosed lumen	75	2816	0.33	2.31e-08	9606.ENSP00000013807,9606.ENSP00000216122,9606.ENSP00000216225,9606.ENSP00000218224,9606.ENSP00000219548,9606.ENSP00000222803,9606.ENSP00000242257,9606.ENSP00000252486,9606.ENSP00000254108,9606.ENSP00000261881,9606.ENSP00000262105,9606.ENSP00000262306,9606.ENSP00000263681,9606.ENSP00000264156,9606.ENSP00000264954,9606.ENSP00000265056,9606.ENSP00000265734,9606.ENSP00000268802,9606.ENSP00000269305,…	ERCC1,MCM5,RBX1,PQBP1,STUB1,FKBP14,FTSJ2,APOE,FUS,TIPIN,MCM4,TCEB2,POLD3,MCM6,GRPEL1,MCM2,CDK6,NOB1,TP53,RPS11,SETDB1,FANCD2,TSR1,BUB1,PA2G4,RPS9,RNMTL1,MCM7,MAPK7,RAD9A,RMI1,EXOSC3,WRAP53,SRRM1,HEXIM1,GRPEL2,ELAC2,SARNP,CIR1,RPS2,USP7,LYAR,RPS26,PRIM1,MYO1C,TOP1,SLC39A1,PIP5K1A,PNISR,SMNDC1,REXO4,ADPRHL2,DHX16,POLA1,DNAJC15,RPS6KA3,MYBBP1A,BRPF1,SQSTM1,ALAS1,DDX17,NUDT1,NRIP1,PDK3,TCEB3,CALCOCO2…
COMPARTMENTS	GOCC:0043233	Organelle lumen	75	2816	0.33	2.31e-08	9606.ENSP00000013807,9606.ENSP00000216122,9606.ENSP00000216225,9606.ENSP00000218224,9606.ENSP00000219548,9606.ENSP00000222803,9606.ENSP00000242257,9606.ENSP00000252486,9606.ENSP00000254108,9606.ENSP00000261881,9606.ENSP00000262105,9606.ENSP00000262306,9606.ENSP00000263681,9606.ENSP00000264156,9606.ENSP00000264954,9606.ENSP00000265056,9606.ENSP00000265734,9606.ENSP00000268802,9606.ENSP00000269305,…	ERCC1,MCM5,RBX1,PQBP1,STUB1,FKBP14,FTSJ2,APOE,FUS,TIPIN,MCM4,TCEB2,POLD3,MCM6,GRPEL1,MCM2,CDK6,NOB1,TP53,RPS11,SETDB1,FANCD2,TSR1,BUB1,PA2G4,RPS9,RNMTL1,MCM7,MAPK7,RAD9A,RMI1,EXOSC3,WRAP53,SRRM1,HEXIM1,GRPEL2,ELAC2,SARNP,CIR1,RPS2,USP7,LYAR,RPS26,PRIM1,MYO1C,TOP1,SLC39A1,PIP5K1A,PNISR,SMNDC1,REXO4,ADPRHL2,DHX16,POLA1,DNAJC15,RPS6KA3,MYBBP1A,BRPF1,SQSTM1,ALAS1,DDX17,NUDT1,NRIP1,PDK3,TCEB3,CALCOCO2…
COMPARTMENTS	GOCC:0070013	Intracellular organelle lumen	75	2812	0.33	2.31e-08	9606.ENSP00000013807,9606.ENSP00000216122,9606.ENSP00000216225,9606.ENSP00000218224,9606.ENSP00000219548,9606.ENSP00000222803,9606.ENSP00000242257,9606.ENSP00000252486,9606.ENSP00000254108,9606.ENSP00000261881,9606.ENSP00000262105,9606.ENSP00000262306,9606.ENSP00000263681,9606.ENSP00000264156,9606.ENSP00000264954,9606.ENSP00000265056,9606.ENSP00000265734,9606.ENSP00000268802,9606.ENSP00000269305,…	ERCC1,MCM5,RBX1,PQBP1,STUB1,FKBP14,FTSJ2,APOE,FUS,TIPIN,MCM4,TCEB2,POLD3,MCM6,GRPEL1,MCM2,CDK6,NOB1,TP53,RPS11,SETDB1,FANCD2,TSR1,BUB1,PA2G4,RPS9,RNMTL1,MCM7,MAPK7,RAD9A,RMI1,EXOSC3,WRAP53,SRRM1,HEXIM1,GRPEL2,ELAC2,SARNP,CIR1,RPS2,USP7,LYAR,RPS26,PRIM1,MYO1C,TOP1,SLC39A1,PIP5K1A,PNISR,SMNDC1,REXO4,ADPRHL2,DHX16,POLA1,DNAJC15,RPS6KA3,MYBBP1A,BRPF1,SQSTM1,ALAS1,DDX17,NUDT1,NRIP1,PDK3,TCEB3,CALCOCO2…
COMPARTMENTS	GOCC:0022627	Cytosolic small ribosomal subunit	10	35	1.36	2.43e-08	9606.ENSP00000251636,9606.ENSP00000270625,9606.ENSP00000302896,9606.ENSP00000318646,9606.ENSP00000341885,9606.ENSP00000346046,9606.ENSP00000348849,9606.ENSP00000393241,9606.ENSP00000435096,9606.ENSP00000470972	DHX29,RPS11,RPS9,RPS15A,RPS2,RPS17,RPS26,RPS18,RPS25,RPS19
COMPARTMENTS	GOCC:0110165	Cellular anatomical entity	216	13853	0.09	3.17e-08	9606.ENSP00000013125,9606.ENSP00000013807,9606.ENSP00000023939,9606.ENSP00000216122,9606.ENSP00000216225,9606.ENSP00000216479,9606.ENSP00000218224,9606.ENSP00000219066,9606.ENSP00000219431,9606.ENSP00000219548,9606.ENSP00000221114,9606.ENSP00000222803,9606.ENSP00000225729,9606.ENSP00000226798,9606.ENSP00000228251,9606.ENSP00000231524,9606.ENSP00000240922,9606.ENSP00000242257,9606.ENSP00000248450,…	MAP4K5,ERCC1,RTFDC1,MCM5,RBX1,AHSA1,PQBP1,NTHL1,MPG,STUB1,DCTN6,FKBP14,DRG2,FRG1,YBX3,TRIM23,NAA50,FTSJ2,AAMP,FXR2,DHX29,APOE,LSM7,FUS,LANCL2,SP110,C2orf49,NUPL2,BUD13,DNAH3,AARS,TIPIN,MCM4,TCEB2,ARPC1A,DPH1,METTL16,POLD3,DNAJC8,MCM6,YWHAE,FGF2,GRPEL1,MCM2,CDK6,PHLDA1,PMM2,NOB1,TP53,RPS11,SF3B4,SETDB1,ZC3HAV1L,NGLY1,PLOD2,RPIA,FANCD2,MYO1E,PCYT1A,LUC7L,TBC1D24,UBXN1,POLR3E,CASC4,MAPRE2,CRK,TBC1D2…
COMPARTMENTS	GOCC:0005654	Nucleoplasm	42	1110	0.48	3.88e-08	9606.ENSP00000013807,9606.ENSP00000216122,9606.ENSP00000216225,9606.ENSP00000218224,9606.ENSP00000219548,9606.ENSP00000254108,9606.ENSP00000262105,9606.ENSP00000262306,9606.ENSP00000264156,9606.ENSP00000265056,9606.ENSP00000265734,9606.ENSP00000269305,9606.ENSP00000271640,9606.ENSP00000287647,9606.ENSP00000302530,9606.ENSP00000307288,9606.ENSP00000311005,9606.ENSP00000317039,9606.ENSP00000324203,…	ERCC1,MCM5,RBX1,PQBP1,STUB1,FUS,MCM4,TCEB2,MCM6,MCM2,CDK6,TP53,SETDB1,FANCD2,BUB1,MCM7,MAPK7,RMI1,WRAP53,SRRM1,HEXIM1,SARNP,CIR1,RPS2,USP7,MYO1C,TOP1,PIP5K1A,PNISR,SMNDC1,DHX16,POLA1,BRPF1,SQSTM1,DDX17,NRIP1,TCEB3,CALCOCO2,TCEA1,TOP3A,MCM3,RSRC1
COMPARTMENTS	GOCC:1990904	Ribonucleoprotein complex	29	562	0.61	3.94e-08	9606.ENSP00000226798,9606.ENSP00000250113,9606.ENSP00000251636,9606.ENSP00000252622,9606.ENSP00000260210,9606.ENSP00000268802,9606.ENSP00000270625,9606.ENSP00000271628,9606.ENSP00000293872,9606.ENSP00000301364,9606.ENSP00000302896,9606.ENSP00000318646,9606.ENSP00000324203,9606.ENSP00000326261,9606.ENSP00000329715,9606.ENSP00000337445,9606.ENSP00000341885,9606.ENSP00000342181,9606.ENSP00000344393,…	FRG1,FXR2,DHX29,LSM7,BUD13,NOB1,RPS11,SF3B4,LUC7L,TSR1,RPS9,RPS15A,WRAP53,SRRM1,DRG1,ELAC2,RPS2,SRP72,FCF1,RPS17,RPS26,EIF3B,AAR2,DHX16,RPS18,SNRPE,GNB2L1,RPS25,RPS19
COMPARTMENTS	GOCC:0005737	Cytoplasm	147	7871	0.17	8.09e-08	9606.ENSP00000013125,9606.ENSP00000216225,9606.ENSP00000216479,9606.ENSP00000218224,9606.ENSP00000219548,9606.ENSP00000221114,9606.ENSP00000222803,9606.ENSP00000225729,9606.ENSP00000226798,9606.ENSP00000228251,9606.ENSP00000240922,9606.ENSP00000242257,9606.ENSP00000248450,9606.ENSP00000250113,9606.ENSP00000251636,9606.ENSP00000252486,9606.ENSP00000254770,9606.ENSP00000258742,9606.ENSP00000261383,…	MAP4K5,RBX1,AHSA1,PQBP1,STUB1,DCTN6,FKBP14,DRG2,FRG1,YBX3,NAA50,FTSJ2,AAMP,FXR2,DHX29,APOE,LANCL2,NUPL2,DNAH3,AARS,TCEB2,DPH1,METTL16,YWHAE,GRPEL1,MCM2,CDK6,PMM2,TP53,RPS11,SETDB1,ZC3HAV1L,NGLY1,PLOD2,RPIA,FANCD2,MYO1E,PCYT1A,TBC1D24,UBXN1,CASC4,MAPRE2,CRK,TBC1D2B,PLIN4,BUB1,PA2G4,RPS9,RNMTL1,CHST14,CLTB,MAPK7,DNAJA2,USP9X,RPS15A,EPN2,LLGL1,EXOSC3,WRAP53,METAP2,GRPEL2,DRG1,ELAC2,SARNP,ZC3H15,RPS2…
COMPARTMENTS	GOCC:0015935	Small ribosomal subunit	11	63	1.14	2.1e-07	9606.ENSP00000251636,9606.ENSP00000270625,9606.ENSP00000302896,9606.ENSP00000318646,9606.ENSP00000341885,9606.ENSP00000346046,9606.ENSP00000348849,9606.ENSP00000393241,9606.ENSP00000426909,9606.ENSP00000435096,9606.ENSP00000470972	DHX29,RPS11,RPS9,RPS15A,RPS2,RPS17,RPS26,RPS18,GNB2L1,RPS25,RPS19
COMPARTMENTS	GOCC:0005694	Chromosome	34	894	0.48	1.72e-06	9606.ENSP00000013807,9606.ENSP00000023939,9606.ENSP00000216122,9606.ENSP00000261881,9606.ENSP00000262105,9606.ENSP00000262942,9606.ENSP00000263681,9606.ENSP00000264156,9606.ENSP00000265056,9606.ENSP00000269305,9606.ENSP00000271640,9606.ENSP00000302530,9606.ENSP00000307288,9606.ENSP00000311360,9606.ENSP00000317039,9606.ENSP00000323046,9606.ENSP00000324203,9606.ENSP00000332706,9606.ENSP00000332915,…	ERCC1,RTFDC1,MCM5,TIPIN,MCM4,ARPC1A,POLD3,MCM6,MCM2,TP53,SETDB1,BUB1,MCM7,RAD9A,RMI1,EXOSC3,WRAP53,PURA,PARPBP,PRIM1,ANKRD17,SLC39A1,KIF2C,ADPRHL2,POLA1,RFC3,MYBBP1A,PAFAH1B1,NRIP1,TCEB3,TOP3A,TIMELESS,MCM3,PRIM2
COMPARTMENTS	GOCC:0005657	Replication fork	10	62	1.11	2.08e-06	9606.ENSP00000023939,9606.ENSP00000261881,9606.ENSP00000263681,9606.ENSP00000307288,9606.ENSP00000350491,9606.ENSP00000368349,9606.ENSP00000369411,9606.ENSP00000450607,9606.ENSP00000480987,9606.ENSP00000484105	RTFDC1,TIPIN,POLD3,MCM7,PRIM1,POLA1,RFC3,TIMELESS,MCM3,PRIM2
COMPARTMENTS	GOCC:0071162	CMG complex	6	11	1.64	3.82e-06	9606.ENSP00000216122,9606.ENSP00000262105,9606.ENSP00000264156,9606.ENSP00000265056,9606.ENSP00000307288,9606.ENSP00000480987	MCM5,MCM4,MCM6,MCM2,MCM7,MCM3
COMPARTMENTS	GOCC:0022626	Cytosolic ribosome	11	88	1	4.01e-06	9606.ENSP00000250113,9606.ENSP00000251636,9606.ENSP00000270625,9606.ENSP00000302896,9606.ENSP00000318646,9606.ENSP00000341885,9606.ENSP00000346046,9606.ENSP00000348849,9606.ENSP00000393241,9606.ENSP00000435096,9606.ENSP00000470972	FXR2,DHX29,RPS11,RPS9,RPS15A,RPS2,RPS17,RPS26,RPS18,RPS25,RPS19
COMPARTMENTS	GOCC:0042555	MCM complex	6	12	1.6	5.22e-06	9606.ENSP00000216122,9606.ENSP00000262105,9606.ENSP00000264156,9606.ENSP00000265056,9606.ENSP00000307288,9606.ENSP00000480987	MCM5,MCM4,MCM6,MCM2,MCM7,MCM3
COMPARTMENTS	GOCC:0031261	DNA replication preinitiation complex	6	15	1.5	1.42e-05	9606.ENSP00000216122,9606.ENSP00000262105,9606.ENSP00000264156,9606.ENSP00000265056,9606.ENSP00000307288,9606.ENSP00000480987	MCM5,MCM4,MCM6,MCM2,MCM7,MCM3
COMPARTMENTS	GOCC:0043596	Nuclear replication fork	7	30	1.27	2.68e-05	9606.ENSP00000261881,9606.ENSP00000263681,9606.ENSP00000350491,9606.ENSP00000368349,9606.ENSP00000450607,9606.ENSP00000480987,9606.ENSP00000484105	TIPIN,POLD3,PRIM1,POLA1,TIMELESS,MCM3,PRIM2
COMPARTMENTS	GOCC:0000228	Nuclear chromosome	17	312	0.64	6.92e-05	9606.ENSP00000216122,9606.ENSP00000261881,9606.ENSP00000262105,9606.ENSP00000263681,9606.ENSP00000264156,9606.ENSP00000265056,9606.ENSP00000302530,9606.ENSP00000307288,9606.ENSP00000311360,9606.ENSP00000317039,9606.ENSP00000350491,9606.ENSP00000357612,9606.ENSP00000368349,9606.ENSP00000370968,9606.ENSP00000450607,9606.ENSP00000480987,9606.ENSP00000484105	MCM5,TIPIN,MCM4,POLD3,MCM6,MCM2,BUB1,MCM7,RAD9A,RMI1,PRIM1,SLC39A1,POLA1,MYBBP1A,TIMELESS,MCM3,PRIM2
COMPARTMENTS	GOCC:0016604	Nuclear body	18	378	0.58	0.00019	9606.ENSP00000218224,9606.ENSP00000269305,9606.ENSP00000287647,9606.ENSP00000311005,9606.ENSP00000317039,9606.ENSP00000324203,9606.ENSP00000326261,9606.ENSP00000337632,9606.ENSP00000339723,9606.ENSP00000343535,9606.ENSP00000357883,9606.ENSP00000358242,9606.ENSP00000358616,9606.ENSP00000374455,9606.ENSP00000380033,9606.ENSP00000398523,9606.ENSP00000442336,9606.ENSP00000481697	PQBP1,TP53,FANCD2,MAPK7,RMI1,WRAP53,SRRM1,SARNP,CIR1,USP7,PIP5K1A,PNISR,SMNDC1,SQSTM1,DDX17,CALCOCO2,TOP3A,RSRC1
COMPARTMENTS	GOCC:0044391	Ribosomal subunit	12	166	0.76	0.00019	9606.ENSP00000250113,9606.ENSP00000251636,9606.ENSP00000270625,9606.ENSP00000302896,9606.ENSP00000318646,9606.ENSP00000341885,9606.ENSP00000346046,9606.ENSP00000348849,9606.ENSP00000393241,9606.ENSP00000426909,9606.ENSP00000435096,9606.ENSP00000470972	FXR2,DHX29,RPS11,RPS9,RPS15A,RPS2,RPS17,RPS26,RPS18,GNB2L1,RPS25,RPS19
COMPARTMENTS	GOCC:0005658	Alpha dna polymerase:primase complex	4	5	1.8	0.00021	9606.ENSP00000350491,9606.ENSP00000368349,9606.ENSP00000480987,9606.ENSP00000484105	PRIM1,POLA1,MCM3,PRIM2
COMPARTMENTS	GOCC:0030894	Replisome	6	27	1.25	0.00021	9606.ENSP00000263681,9606.ENSP00000307288,9606.ENSP00000350491,9606.ENSP00000368349,9606.ENSP00000480987,9606.ENSP00000484105	POLD3,MCM7,PRIM1,POLA1,MCM3,PRIM2
COMPARTMENTS	GOCC:0005840	Ribosome	12	186	0.71	0.00051	9606.ENSP00000250113,9606.ENSP00000251636,9606.ENSP00000270625,9606.ENSP00000302896,9606.ENSP00000318646,9606.ENSP00000341885,9606.ENSP00000346046,9606.ENSP00000348849,9606.ENSP00000393241,9606.ENSP00000426909,9606.ENSP00000435096,9606.ENSP00000470972	FXR2,DHX29,RPS11,RPS9,RPS15A,RPS2,RPS17,RPS26,RPS18,GNB2L1,RPS25,RPS19
COMPARTMENTS	GOCC:0043601	Nuclear replisome	5	18	1.34	0.00054	9606.ENSP00000263681,9606.ENSP00000350491,9606.ENSP00000368349,9606.ENSP00000480987,9606.ENSP00000484105	POLD3,PRIM1,POLA1,MCM3,PRIM2
COMPARTMENTS	GOCC:0032993	protein-DNA complex	11	170	0.71	0.0011	9606.ENSP00000216122,9606.ENSP00000262105,9606.ENSP00000263681,9606.ENSP00000264156,9606.ENSP00000265056,9606.ENSP00000307288,9606.ENSP00000350491,9606.ENSP00000354522,9606.ENSP00000368349,9606.ENSP00000480987,9606.ENSP00000484105	MCM5,MCM4,POLD3,MCM6,MCM2,MCM7,PRIM1,TOP1,POLA1,MCM3,PRIM2
COMPARTMENTS	GOCC:0042575	DNA polymerase complex	5	23	1.24	0.0014	9606.ENSP00000263681,9606.ENSP00000350491,9606.ENSP00000368349,9606.ENSP00000480987,9606.ENSP00000484105	POLD3,PRIM1,POLA1,MCM3,PRIM2
COMPARTMENTS	GOCC:0097373	MCM core complex	3	3	1.9	0.0023	9606.ENSP00000262105,9606.ENSP00000264156,9606.ENSP00000307288	MCM4,MCM6,MCM7
COMPARTMENTS	GOCC:0001405	PAM complex, Tim23 associated import motor	3	5	1.68	0.0061	9606.ENSP00000264954,9606.ENSP00000329558,9606.ENSP00000368523	GRPEL1,GRPEL2,DNAJC15
COMPARTMENTS	GOCC:0005730	Nucleolus	19	594	0.41	0.0148	9606.ENSP00000242257,9606.ENSP00000268802,9606.ENSP00000269305,9606.ENSP00000270625,9606.ENSP00000301364,9606.ENSP00000302886,9606.ENSP00000302896,9606.ENSP00000323046,9606.ENSP00000345917,9606.ENSP00000352834,9606.ENSP00000354522,9606.ENSP00000361010,9606.ENSP00000368349,9606.ENSP00000368884,9606.ENSP00000370968,9606.ENSP00000383063,9606.ENSP00000428426,9606.ENSP00000435096,9606.ENSP00000470972	FTSJ2,NOB1,TP53,RPS11,TSR1,PA2G4,RPS9,EXOSC3,LYAR,MYO1C,TOP1,REXO4,POLA1,RPS6KA3,MYBBP1A,NRIP1,TCEA1,RPS25,RPS19
COMPARTMENTS	GOCC:0055029	Nuclear dna-directed rna polymerase complex	7	93	0.78	0.0148	9606.ENSP00000299853,9606.ENSP00000334564,9606.ENSP00000350491,9606.ENSP00000368349,9606.ENSP00000428426,9606.ENSP00000480987,9606.ENSP00000484105	POLR3E,POLR3C,PRIM1,POLA1,TCEA1,MCM3,PRIM2
COMPARTMENTS	GOCC:0000428	DNA-directed RNA polymerase complex	7	98	0.75	0.0191	9606.ENSP00000299853,9606.ENSP00000334564,9606.ENSP00000350491,9606.ENSP00000368349,9606.ENSP00000428426,9606.ENSP00000480987,9606.ENSP00000484105	POLR3E,POLR3C,PRIM1,POLA1,TCEA1,MCM3,PRIM2
COMPARTMENTS	GOCC:0030880	RNA polymerase complex	7	104	0.73	0.0261	9606.ENSP00000299853,9606.ENSP00000334564,9606.ENSP00000350491,9606.ENSP00000368349,9606.ENSP00000428426,9606.ENSP00000480987,9606.ENSP00000484105	POLR3E,POLR3C,PRIM1,POLA1,TCEA1,MCM3,PRIM2
COMPARTMENTS	GOCC:0071005	U2-type precatalytic spliceosome	5	50	0.9	0.0319	9606.ENSP00000252622,9606.ENSP00000260210,9606.ENSP00000271628,9606.ENSP00000365625,9606.ENSP00000400591	LSM7,BUD13,SF3B4,DHX16,SNRPE
COMPARTMENTS	GOCC:0071011	Precatalytic spliceosome	5	50	0.9	0.0319	9606.ENSP00000252622,9606.ENSP00000260210,9606.ENSP00000271628,9606.ENSP00000365625,9606.ENSP00000400591	LSM7,BUD13,SF3B4,DHX16,SNRPE
COMPARTMENTS	GOCC:0016605	PML body	6	78	0.79	0.0321	9606.ENSP00000269305,9606.ENSP00000311005,9606.ENSP00000343535,9606.ENSP00000374455,9606.ENSP00000398523,9606.ENSP00000442336	TP53,MAPK7,USP7,SQSTM1,CALCOCO2,TOP3A
COMPARTMENTS	GOCC:0005681	Spliceosomal complex	8	148	0.63	0.0379	9606.ENSP00000226798,9606.ENSP00000252622,9606.ENSP00000260210,9606.ENSP00000271628,9606.ENSP00000293872,9606.ENSP00000326261,9606.ENSP00000365625,9606.ENSP00000400591	FRG1,LSM7,BUD13,SF3B4,LUC7L,SRRM1,DHX16,SNRPE
COMPARTMENTS	GOCC:0016607	Nuclear speck	9	191	0.57	0.0449	9606.ENSP00000218224,9606.ENSP00000326261,9606.ENSP00000337632,9606.ENSP00000339723,9606.ENSP00000357883,9606.ENSP00000358242,9606.ENSP00000358616,9606.ENSP00000380033,9606.ENSP00000481697	PQBP1,SRRM1,SARNP,CIR1,PIP5K1A,PNISR,SMNDC1,DDX17,RSRC1
UniProt Keywords	KW-0597	Phosphoprotein	187	8057	0.27	1.77e-25	9606.ENSP00000013125,9606.ENSP00000023939,9606.ENSP00000216122,9606.ENSP00000216225,9606.ENSP00000216479,9606.ENSP00000218224,9606.ENSP00000219066,9606.ENSP00000219431,9606.ENSP00000219548,9606.ENSP00000219837,9606.ENSP00000221114,9606.ENSP00000222388,9606.ENSP00000228251,9606.ENSP00000231512,9606.ENSP00000240922,9606.ENSP00000248450,9606.ENSP00000250113,9606.ENSP00000251636,9606.ENSP00000252486,…	MAP4K5,RTFDC1,MCM5,RBX1,AHSA1,PQBP1,NTHL1,MPG,STUB1,KNOP1,DCTN6,ABCF2,YBX3,C5orf15,NAA50,AAMP,FXR2,DHX29,APOE,FUS,LANCL2,SP110,C2orf49,NUPL2,BUD13,AARS,TIPIN,MCM4,TCEB2,METTL16,TCF25,TANC1,POLD3,DNAJC8,SLC7A6OS,MCM6,YWHAE,FGF2,MCM2,CDK6,NOB1,TP53,RPS11,SF3B4,SETDB1,PELO,NGLY1,PLOD2,RPIA,FANCD2,MYO1E,MIS18A,PCYT1A,LUC7L,TBC1D24,UBXN1,KIAA1191,HEATR3,POLR3E,CASC4,MAPRE2,CRK,TBC1D2B,PLIN4,BUB1,PA2G4…
UniProt Keywords	KW-0007	Acetylation	107	3341	0.41	2.57e-19	9606.ENSP00000013807,9606.ENSP00000216122,9606.ENSP00000216225,9606.ENSP00000216479,9606.ENSP00000222388,9606.ENSP00000228251,9606.ENSP00000240922,9606.ENSP00000252622,9606.ENSP00000261772,9606.ENSP00000262105,9606.ENSP00000262306,9606.ENSP00000263635,9606.ENSP00000263681,9606.ENSP00000263697,9606.ENSP00000264156,9606.ENSP00000264335,9606.ENSP00000264954,9606.ENSP00000265056,9606.ENSP00000265734,…	ERCC1,MCM5,RBX1,AHSA1,ABCF2,YBX3,NAA50,LSM7,AARS,MCM4,TCEB2,TANC1,POLD3,DNAJC8,MCM6,YWHAE,GRPEL1,MCM2,CDK6,PMM2,TP53,RPS11,SF3B4,ZC3HAV1L,NGLY1,PCYT1A,UBXN1,CASC4,MAPRE2,CRK,PA2G4,RPS9,MCM7,CLTB,MAPK7,DNAJA2,RMI1,PHF23,EXOSC3,METAP2,SRRM1,GRPEL2,DRG1,RSRC2,C8orf33,ZGPAT,PURA,RNASEH2B,SARNP,RPS2,SRP72,USP7,AP1B1,PRIM1,ANKRD17,MYO1C,DDA1,ETF1,EIF3B,TOP1,ARHGEF2,PHGDH,SMNDC1,ACTR1A,YTHDF1,SERBP1,STA…
UniProt Keywords	KW-0539	Nucleus	127	5208	0.29	2.82e-14	9606.ENSP00000013807,9606.ENSP00000216122,9606.ENSP00000216225,9606.ENSP00000218224,9606.ENSP00000219066,9606.ENSP00000219431,9606.ENSP00000219548,9606.ENSP00000219837,9606.ENSP00000225729,9606.ENSP00000226798,9606.ENSP00000228251,9606.ENSP00000240922,9606.ENSP00000252622,9606.ENSP00000254108,9606.ENSP00000254770,9606.ENSP00000258381,9606.ENSP00000258742,9606.ENSP00000260210,9606.ENSP00000261881,…	ERCC1,MCM5,RBX1,PQBP1,NTHL1,MPG,STUB1,KNOP1,DRG2,FRG1,YBX3,NAA50,LSM7,FUS,LANCL2,SP110,NUPL2,BUD13,TIPIN,MCM4,TCEB2,ARPC1A,DPH1,METTL16,TCF25,POLD3,DNAJC8,SLC7A6OS,MCM6,YWHAE,FGF2,MCM2,CDK6,PHLDA1,NOB1,TP53,SF3B4,SETDB1,PELO,FANCD2,MIS18A,POLR3E,TSR1,BUB1,PA2G4,MCM7,HLTF,MAPK7,RAD9A,RMI1,PHF23,EXOSC3,WRAP53,SRRM1,HEXIM1,DRG1,ZGPAT,PURA,PARPBP,POLR3C,ELAC2,RNASEH2B,SARNP,ZC3H15,CIR1,USP7,FCF1,NF2,…
UniProt Keywords	KW-0963	Cytoplasm	118	5028	0.27	1.35e-11	9606.ENSP00000013125,9606.ENSP00000013807,9606.ENSP00000216122,9606.ENSP00000216225,9606.ENSP00000216479,9606.ENSP00000219431,9606.ENSP00000219548,9606.ENSP00000221114,9606.ENSP00000225729,9606.ENSP00000226798,9606.ENSP00000228251,9606.ENSP00000231524,9606.ENSP00000240922,9606.ENSP00000248450,9606.ENSP00000250113,9606.ENSP00000251636,9606.ENSP00000254770,9606.ENSP00000261383,9606.ENSP00000261772,…	MAP4K5,ERCC1,MCM5,RBX1,AHSA1,MPG,STUB1,DCTN6,DRG2,FRG1,YBX3,TRIM23,NAA50,AAMP,FXR2,DHX29,LANCL2,DNAH3,AARS,TIPIN,ARPC1A,DPH1,POLD3,SLC7A6OS,YWHAE,CDK6,PHLDA1,PMM2,TP53,SETDB1,PELO,NGLY1,MYO1E,PCYT1A,TBC1D24,UBXN1,KIAA1191,MAPRE2,CRK,PLIN4,PA2G4,RPS9,HLTF,MAPK7,USP9X,EPN2,LLGL1,PHF23,EXOSC3,METAP2,HEXIM1,DRG1,PARPBP,ZC3H15,CIR1,SRP72,USP7,NF2,EPB41,ARPC5L,LYAR,COPS8,RPS26,ANKRD17,MYPN,MYO1C,ETF1,E…
UniProt Keywords	KW-0235	DNA replication	13	97	1.03	1.3e-07	9606.ENSP00000216122,9606.ENSP00000262105,9606.ENSP00000263681,9606.ENSP00000264156,9606.ENSP00000265056,9606.ENSP00000307288,9606.ENSP00000317039,9606.ENSP00000350491,9606.ENSP00000353098,9606.ENSP00000368349,9606.ENSP00000369411,9606.ENSP00000480987,9606.ENSP00000484105	MCM5,MCM4,POLD3,MCM6,MCM2,MCM7,RMI1,PRIM1,MCMBP,POLA1,RFC3,MCM3,PRIM2
UniProt Keywords	KW-1017	Isopeptide bond	53	1706	0.39	1.3e-07	9606.ENSP00000013807,9606.ENSP00000216479,9606.ENSP00000219548,9606.ENSP00000219837,9606.ENSP00000254108,9606.ENSP00000260210,9606.ENSP00000262105,9606.ENSP00000263681,9606.ENSP00000264335,9606.ENSP00000264498,9606.ENSP00000265056,9606.ENSP00000269305,9606.ENSP00000271640,9606.ENSP00000274311,9606.ENSP00000287647,9606.ENSP00000290130,9606.ENSP00000299853,9606.ENSP00000302886,9606.ENSP00000302896,…	ERCC1,AHSA1,STUB1,KNOP1,FUS,BUD13,MCM4,POLD3,YWHAE,FGF2,MCM2,TP53,SETDB1,PELO,FANCD2,MIS18A,POLR3E,PA2G4,RPS9,MCM7,HLTF,DNAJA2,RMI1,EXOSC3,SRRM1,RSRC2,CIR1,RPS2,SRP72,USP7,LYAR,RPS17,ANKRD17,ETF1,TOP1,TSNAX,PIP5K1A,PNISR,PHGDH,SERBP1,REXO4,EIF2S2,MYBBP1A,SQSTM1,PICALM,DDX17,CBSL,NRIP1,GIGYF2,RPS18,TCEA1,SLC4A1AP,CSDE1
UniProt Keywords	KW-0694	RNA-binding	30	670	0.55	3.47e-07	9606.ENSP00000226798,9606.ENSP00000250113,9606.ENSP00000252622,9606.ENSP00000254108,9606.ENSP00000261772,9606.ENSP00000263092,9606.ENSP00000270625,9606.ENSP00000271628,9606.ENSP00000302886,9606.ENSP00000302896,9606.ENSP00000323046,9606.ENSP00000324203,9606.ENSP00000326261,9606.ENSP00000337632,9606.ENSP00000351416,9606.ENSP00000354125,9606.ENSP00000359364,9606.ENSP00000360034,9606.ENSP00000360922,…	FRG1,FXR2,LSM7,FUS,AARS,METTL16,RPS11,SF3B4,PA2G4,RPS9,EXOSC3,WRAP53,SRRM1,SARNP,ANKRD17,EIF3B,YTHDF1,SERBP1,STAU1,YTHDF2,DDX17,NUDT1,WIBG,TARS,RPS18,DHFR,SNRPE,CLUH,TRMT1,CSDE1
UniProt Keywords	KW-0832	Ubl conjugation	63	2383	0.32	7.58e-07	9606.ENSP00000013807,9606.ENSP00000216479,9606.ENSP00000219548,9606.ENSP00000219837,9606.ENSP00000225729,9606.ENSP00000254108,9606.ENSP00000260210,9606.ENSP00000261772,9606.ENSP00000262105,9606.ENSP00000263681,9606.ENSP00000264335,9606.ENSP00000264498,9606.ENSP00000265056,9606.ENSP00000269305,9606.ENSP00000271640,9606.ENSP00000274311,9606.ENSP00000290130,9606.ENSP00000292823,9606.ENSP00000299853,…	ERCC1,AHSA1,STUB1,KNOP1,DRG2,FUS,BUD13,AARS,MCM4,POLD3,YWHAE,FGF2,MCM2,TP53,SETDB1,PELO,MIS18A,PCYT1A,POLR3E,BUB1,PA2G4,RPS9,MCM7,HLTF,DNAJA2,RMI1,EPN2,EXOSC3,SRRM1,DRG1,RSRC2,ZGPAT,CIR1,RPS2,SRP72,USP7,NF2,LYAR,RPS17,ANKRD17,ETF1,TOP1,TSNAX,PIP5K1A,PNISR,PHGDH,SERBP1,REXO4,KIF2C,EIF2S2,MYBBP1A,SQSTM1,PICALM,CBSL,NRIP1,GIGYF2,TARS,RPS18,ARRB1,TCEA1,PDCD2,SLC4A1AP,CSDE1
UniProt Keywords	KW-0131	Cell cycle	27	644	0.52	6.31e-06	9606.ENSP00000216122,9606.ENSP00000261881,9606.ENSP00000262105,9606.ENSP00000264156,9606.ENSP00000265056,9606.ENSP00000265734,9606.ENSP00000269305,9606.ENSP00000274311,9606.ENSP00000287647,9606.ENSP00000290130,9606.ENSP00000300249,9606.ENSP00000302530,9606.ENSP00000307288,9606.ENSP00000311005,9606.ENSP00000316357,9606.ENSP00000345259,9606.ENSP00000353098,9606.ENSP00000354837,9606.ENSP00000360672,…	MCM5,TIPIN,MCM4,MCM6,MCM2,CDK6,TP53,PELO,FANCD2,MIS18A,MAPRE2,BUB1,MCM7,MAPK7,USP9X,EPB41,MCMBP,ARHGEF2,PARD6B,KIF2C,RPS6KA3,TXLNG,PAFAH1B1,GNB2L1,CHMP1B,TIMELESS,MCM3
UniProt Keywords	KW-0227	DNA damage	18	383	0.57	0.0002	9606.ENSP00000013807,9606.ENSP00000216225,9606.ENSP00000219066,9606.ENSP00000219431,9606.ENSP00000219548,9606.ENSP00000261881,9606.ENSP00000263681,9606.ENSP00000287647,9606.ENSP00000311360,9606.ENSP00000324203,9606.ENSP00000332915,9606.ENSP00000343535,9606.ENSP00000362273,9606.ENSP00000376317,9606.ENSP00000380877,9606.ENSP00000398181,9606.ENSP00000433205,9606.ENSP00000450607	ERCC1,RBX1,NTHL1,MPG,STUB1,TIPIN,POLD3,FANCD2,RAD9A,WRAP53,PARPBP,USP7,ADPRHL2,TAOK3,ASCC2,ALKBH2,C11orf30,TIMELESS
UniProt Keywords	KW-0687	Ribonucleoprotein	15	278	0.63	0.00026	9606.ENSP00000252622,9606.ENSP00000270625,9606.ENSP00000302886,9606.ENSP00000302896,9606.ENSP00000318646,9606.ENSP00000341885,9606.ENSP00000342181,9606.ENSP00000346046,9606.ENSP00000348849,9606.ENSP00000393241,9606.ENSP00000400591,9606.ENSP00000426909,9606.ENSP00000435096,9606.ENSP00000470972,9606.ENSP00000480986	LSM7,RPS11,PA2G4,RPS9,RPS15A,RPS2,SRP72,RPS17,RPS26,RPS18,SNRPE,GNB2L1,RPS25,RPS19,ZCCHC17
UniProt Keywords	KW-0234	DNA repair	16	322	0.6	0.00031	9606.ENSP00000013807,9606.ENSP00000216225,9606.ENSP00000219066,9606.ENSP00000219431,9606.ENSP00000219548,9606.ENSP00000263681,9606.ENSP00000287647,9606.ENSP00000324203,9606.ENSP00000332915,9606.ENSP00000343535,9606.ENSP00000362273,9606.ENSP00000376317,9606.ENSP00000380877,9606.ENSP00000398181,9606.ENSP00000433205,9606.ENSP00000450607	ERCC1,RBX1,NTHL1,MPG,STUB1,POLD3,FANCD2,WRAP53,PARPBP,USP7,ADPRHL2,TAOK3,ASCC2,ALKBH2,C11orf30,TIMELESS
UniProt Keywords	KW-0347	Helicase	10	140	0.75	0.00097	9606.ENSP00000216122,9606.ENSP00000251636,9606.ENSP00000262105,9606.ENSP00000264156,9606.ENSP00000265056,9606.ENSP00000307288,9606.ENSP00000308944,9606.ENSP00000365625,9606.ENSP00000380033,9606.ENSP00000480987	MCM5,DHX29,MCM4,MCM6,MCM2,MCM7,HLTF,DHX16,DDX17,MCM3
UniProt Keywords	KW-0698	rRNA processing	8	94	0.83	0.002	9606.ENSP00000226798,9606.ENSP00000242257,9606.ENSP00000302886,9606.ENSP00000306080,9606.ENSP00000323046,9606.ENSP00000344393,9606.ENSP00000345917,9606.ENSP00000380033	FRG1,FTSJ2,PA2G4,RNMTL1,EXOSC3,FCF1,LYAR,DDX17
UniProt Keywords	KW-0508	mRNA splicing	13	268	0.59	0.0024	9606.ENSP00000218224,9606.ENSP00000226798,9606.ENSP00000252622,9606.ENSP00000260210,9606.ENSP00000271628,9606.ENSP00000326261,9606.ENSP00000339723,9606.ENSP00000358616,9606.ENSP00000363043,9606.ENSP00000365625,9606.ENSP00000380033,9606.ENSP00000400591,9606.ENSP00000481697	PQBP1,FRG1,LSM7,BUD13,SF3B4,SRRM1,CIR1,SMNDC1,AAR2,DHX16,DDX17,SNRPE,RSRC1
UniProt Keywords	KW-0945	Host-virus interaction	19	534	0.45	0.0028	9606.ENSP00000216225,9606.ENSP00000216479,9606.ENSP00000231524,9606.ENSP00000258381,9606.ENSP00000262306,9606.ENSP00000264335,9606.ENSP00000269305,9606.ENSP00000294119,9606.ENSP00000302530,9606.ENSP00000324203,9606.ENSP00000343535,9606.ENSP00000351416,9606.ENSP00000354522,9606.ENSP00000358497,9606.ENSP00000360922,9606.ENSP00000362918,9606.ENSP00000368349,9606.ENSP00000388996,9606.ENSP00000426909	RBX1,AHSA1,TRIM23,SP110,TCEB2,YWHAE,TP53,UBXN1,BUB1,WRAP53,USP7,ANKRD17,TOP1,RNGTT,STAU1,YTHDF2,POLA1,AP1M1,GNB2L1
UniProt Keywords	KW-0747	Spliceosome	9	137	0.72	0.0036	9606.ENSP00000226798,9606.ENSP00000252622,9606.ENSP00000260210,9606.ENSP00000271628,9606.ENSP00000326261,9606.ENSP00000358616,9606.ENSP00000363043,9606.ENSP00000365625,9606.ENSP00000400591	FRG1,LSM7,BUD13,SF3B4,SRRM1,SMNDC1,AAR2,DHX16,SNRPE
UniProt Keywords	KW-0488	Methylation	27	962	0.35	0.0038	9606.ENSP00000219837,9606.ENSP00000228251,9606.ENSP00000254108,9606.ENSP00000264498,9606.ENSP00000269305,9606.ENSP00000270625,9606.ENSP00000271640,9606.ENSP00000283646,9606.ENSP00000308944,9606.ENSP00000314030,9606.ENSP00000320543,9606.ENSP00000330361,9606.ENSP00000351416,9606.ENSP00000352834,9606.ENSP00000353741,9606.ENSP00000360034,9606.ENSP00000360922,9606.ENSP00000369127,9606.ENSP00000369465,…	KNOP1,YBX3,FUS,FGF2,TP53,RPS11,SETDB1,RPIA,HLTF,DNAJA2,EPN2,C8orf33,ANKRD17,MYO1C,ETF1,SERBP1,STAU1,DNAJA1,TXLNG,BTF3,PURB,DDX17,CSNK1E,PRKAR1B,GIGYF2,UBAP2L,RPS19
UniProt Keywords	KW-0689	Ribosomal protein	10	173	0.66	0.0038	9606.ENSP00000270625,9606.ENSP00000302896,9606.ENSP00000318646,9606.ENSP00000341885,9606.ENSP00000346046,9606.ENSP00000348849,9606.ENSP00000393241,9606.ENSP00000426909,9606.ENSP00000435096,9606.ENSP00000470972	RPS11,RPS9,RPS15A,RPS2,RPS17,RPS26,RPS18,GNB2L1,RPS25,RPS19
UniProt Keywords	KW-0090	Biological rhythms	9	145	0.69	0.0044	9606.ENSP00000269305,9606.ENSP00000316357,9606.ENSP00000343535,9606.ENSP00000354522,9606.ENSP00000370968,9606.ENSP00000380044,9606.ENSP00000383063,9606.ENSP00000426909,9606.ENSP00000450607	TP53,USP9X,USP7,TOP1,MYBBP1A,CSNK1E,NRIP1,GNB2L1,TIMELESS
UniProt Keywords	KW-0132	Cell division	15	379	0.5	0.0044	9606.ENSP00000261881,9606.ENSP00000265734,9606.ENSP00000274311,9606.ENSP00000290130,9606.ENSP00000300249,9606.ENSP00000302530,9606.ENSP00000316357,9606.ENSP00000345259,9606.ENSP00000353098,9606.ENSP00000354837,9606.ENSP00000360672,9606.ENSP00000361298,9606.ENSP00000380378,9606.ENSP00000432279,9606.ENSP00000450607	TIPIN,CDK6,PELO,MIS18A,MAPRE2,BUB1,USP9X,EPB41,MCMBP,ARHGEF2,PARD6B,KIF2C,PAFAH1B1,CHMP1B,TIMELESS
UniProt Keywords	KW-0507	mRNA processing	14	339	0.52	0.0044	9606.ENSP00000218224,9606.ENSP00000226798,9606.ENSP00000252622,9606.ENSP00000260210,9606.ENSP00000271628,9606.ENSP00000326261,9606.ENSP00000339723,9606.ENSP00000358497,9606.ENSP00000358616,9606.ENSP00000363043,9606.ENSP00000365625,9606.ENSP00000380033,9606.ENSP00000400591,9606.ENSP00000481697	PQBP1,FRG1,LSM7,BUD13,SF3B4,SRRM1,CIR1,RNGTT,SMNDC1,AAR2,DHX16,DDX17,SNRPE,RSRC1
UniProt Keywords	KW-1024	Diamond-Blackfan anemia	4	19	1.22	0.005	9606.ENSP00000318646,9606.ENSP00000346046,9606.ENSP00000348849,9606.ENSP00000470972	RPS15A,RPS17,RPS26,RPS19
UniProt Keywords	KW-0143	Chaperone	10	196	0.61	0.0074	9606.ENSP00000216479,9606.ENSP00000263697,9606.ENSP00000264954,9606.ENSP00000314030,9606.ENSP00000324203,9606.ENSP00000329558,9606.ENSP00000368523,9606.ENSP00000369127,9606.ENSP00000369965,9606.ENSP00000444810	AHSA1,DNAJC8,GRPEL1,DNAJA2,WRAP53,GRPEL2,DNAJC15,DNAJA1,BTF3,FKBP5
UniProt Keywords	KW-0648	Protein biosynthesis	8	128	0.7	0.0082	9606.ENSP00000251636,9606.ENSP00000261772,9606.ENSP00000353741,9606.ENSP00000354125,9606.ENSP00000364119,9606.ENSP00000387710,9606.ENSP00000416250,9606.ENSP00000417229	DHX29,AARS,ETF1,EIF3B,EIF2S2,TARS,EIF2B1,EIF2A
UniProt Keywords	KW-0396	Initiation factor	5	47	0.93	0.0119	9606.ENSP00000251636,9606.ENSP00000354125,9606.ENSP00000364119,9606.ENSP00000416250,9606.ENSP00000417229	DHX29,EIF3B,EIF2S2,EIF2B1,EIF2A
UniProt Keywords	KW-0498	Mitosis	11	270	0.51	0.0204	9606.ENSP00000261881,9606.ENSP00000290130,9606.ENSP00000300249,9606.ENSP00000302530,9606.ENSP00000316357,9606.ENSP00000345259,9606.ENSP00000353098,9606.ENSP00000354837,9606.ENSP00000361298,9606.ENSP00000380378,9606.ENSP00000450607	TIPIN,MIS18A,MAPRE2,BUB1,USP9X,EPB41,MCMBP,ARHGEF2,KIF2C,PAFAH1B1,TIMELESS
UniProt Keywords	KW-0639	Primosome	2	2	1.9	0.0219	9606.ENSP00000350491,9606.ENSP00000484105	PRIM1,PRIM2
UniProt Keywords	KW-0248	Ehlers-Danlos syndrome	3	17	1.15	0.043	9606.ENSP00000222803,9606.ENSP00000307297,9606.ENSP00000364000	FKBP14,CHST14,COL5A2
Pfam	PF14551	MCM N-terminal domain	6	6	1.9	1.03e-05	9606.ENSP00000216122,9606.ENSP00000262105,9606.ENSP00000264156,9606.ENSP00000265056,9606.ENSP00000307288,9606.ENSP00000480987	MCM5,MCM4,MCM6,MCM2,MCM7,MCM3
Pfam	PF17207	MCM OB domain	6	8	1.78	1.64e-05	9606.ENSP00000216122,9606.ENSP00000262105,9606.ENSP00000264156,9606.ENSP00000265056,9606.ENSP00000307288,9606.ENSP00000480987	MCM5,MCM4,MCM6,MCM2,MCM7,MCM3
Pfam	PF00493	MCM2/3/5 family	6	9	1.72	1.81e-05	9606.ENSP00000216122,9606.ENSP00000262105,9606.ENSP00000264156,9606.ENSP00000265056,9606.ENSP00000307288,9606.ENSP00000480987	MCM5,MCM4,MCM6,MCM2,MCM7,MCM3
Pfam	PF01078	Magnesium chelatase, subunit ChlI	5	7	1.75	0.00018	9606.ENSP00000262105,9606.ENSP00000264156,9606.ENSP00000265056,9606.ENSP00000307288,9606.ENSP00000480987	MCM4,MCM6,MCM2,MCM7,MCM3
Pfam	PF07726	ATPase family associated with various cellular activities (AAA)	3	4	1.78	0.044	9606.ENSP00000262105,9606.ENSP00000264156,9606.ENSP00000265056	MCM4,MCM6,MCM2
InterPro	IPR012340	Nucleic acid-binding, OB-fold	12	74	1.11	4.72e-06	9606.ENSP00000216122,9606.ENSP00000228251,9606.ENSP00000262105,9606.ENSP00000264156,9606.ENSP00000265056,9606.ENSP00000270625,9606.ENSP00000307288,9606.ENSP00000323046,9606.ENSP00000358497,9606.ENSP00000480986,9606.ENSP00000480987,9606.ENSP00000481762	MCM5,YBX3,MCM4,MCM6,MCM2,RPS11,MCM7,EXOSC3,RNGTT,ZCCHC17,MCM3,CSDE1
InterPro	IPR018525	Mini-chromosome maintenance, conserved site	6	6	1.9	1.01e-05	9606.ENSP00000216122,9606.ENSP00000262105,9606.ENSP00000264156,9606.ENSP00000265056,9606.ENSP00000307288,9606.ENSP00000480987	MCM5,MCM4,MCM6,MCM2,MCM7,MCM3
InterPro	IPR027925	MCM N-terminal domain	6	6	1.9	1.01e-05	9606.ENSP00000216122,9606.ENSP00000262105,9606.ENSP00000264156,9606.ENSP00000265056,9606.ENSP00000307288,9606.ENSP00000480987	MCM5,MCM4,MCM6,MCM2,MCM7,MCM3
InterPro	IPR033762	MCM OB domain	6	8	1.78	1.61e-05	9606.ENSP00000216122,9606.ENSP00000262105,9606.ENSP00000264156,9606.ENSP00000265056,9606.ENSP00000307288,9606.ENSP00000480987	MCM5,MCM4,MCM6,MCM2,MCM7,MCM3
InterPro	IPR001208	MCM domain	6	9	1.72	2.13e-05	9606.ENSP00000216122,9606.ENSP00000262105,9606.ENSP00000264156,9606.ENSP00000265056,9606.ENSP00000307288,9606.ENSP00000480987	MCM5,MCM4,MCM6,MCM2,MCM7,MCM3
InterPro	IPR031327	Mini-chromosome maintenance protein	6	9	1.72	2.13e-05	9606.ENSP00000216122,9606.ENSP00000262105,9606.ENSP00000264156,9606.ENSP00000265056,9606.ENSP00000307288,9606.ENSP00000480987	MCM5,MCM4,MCM6,MCM2,MCM7,MCM3
InterPro	IPR041562	MCM, AAA-lid domain	6	9	1.72	2.13e-05	9606.ENSP00000216122,9606.ENSP00000262105,9606.ENSP00000264156,9606.ENSP00000265056,9606.ENSP00000307288,9606.ENSP00000480987	MCM5,MCM4,MCM6,MCM2,MCM7,MCM3
SMART	SM00350	Minichromosome maintenance proteins	5	7	1.75	0.00015	9606.ENSP00000216122,9606.ENSP00000262105,9606.ENSP00000264156,9606.ENSP00000307288,9606.ENSP00000480987	MCM5,MCM4,MCM6,MCM7,MCM3

## Sheet: SCCvsRef_Downreg
PPI enrichment p-value:		< 1.0e-16
#category	term ID	term description	observed gene count	background gene count	strength	false discovery rate	matching proteins in your network (IDs)	matching proteins in your network (labels)
GO Process	GO:0055114	Oxidation-reduction process	58	939	0.61	4.75e-15	9606.ENSP00000226253,9606.ENSP00000237642,9606.ENSP00000241052,9606.ENSP00000246554,9606.ENSP00000254521,9606.ENSP00000256194,9606.ENSP00000258424,9606.ENSP00000261507,9606.ENSP00000261623,9606.ENSP00000264193,9606.ENSP00000264663,9606.ENSP00000265462,9606.ENSP00000265896,9606.ENSP00000279263,9606.ENSP00000285093,9606.ENSP00000287936,9606.ENSP00000292147,9606.ENSP00000295802,9606.ENSP00000301457,…	ALDOC,STBD1,CAT,COX6B1,HSD17B7,MICAL2,COX5B,MSMO1,CYBA,CPOX,NNT,PRDX5,SQLE,TM7SF2,ACAA2,HMGCR,ETHE1,RETSAT,NDUFA7,CYP2S1,SCD5,LEPREL1,CHDH,COX8A,ZADH2,HACL1,P4HB,FOXK1,ACAA1,SNCA,CYB5A,NDUFV3,DHCR7,ACOX3,MICAL1,MT-CO2,SCCPDH,QSOX1,ACADSB,COX7A2,NSDHL,DHCR24,ALDH4A1,ABCC4,ALDH1B1,COX7A2L,GLDC,STEAP3,IDH1,CROT,FDXR,COX7C,COX6C,ENO2,SCO2,SOD2,ETFA,FAM213A
GO Process	GO:0006810	Transport	133	4353	0.3	1.14e-13	9606.ENSP00000220166,9606.ENSP00000224807,9606.ENSP00000225777,9606.ENSP00000226253,9606.ENSP00000227266,9606.ENSP00000230461,9606.ENSP00000236671,9606.ENSP00000237612,9606.ENSP00000237642,9606.ENSP00000241052,9606.ENSP00000246554,9606.ENSP00000252595,9606.ENSP00000256637,9606.ENSP00000258098,9606.ENSP00000258424,9606.ENSP00000259711,9606.ENSP00000261623,9606.ENSP00000261693,9606.ENSP00000261839,…	CTSH,SFXN3,SYNGR2,ALDOC,CTSC,TMEM30A,CTSD,ABCG2,STBD1,CAT,COX6B1,SLC27A1,SORT1,RAB11FIP5,COX5B,KIF13A,CYBA,SCARB1,MYO5C,ATP5B,LGALS3BP,APLP2,NNT,SCARB2,NPC1,S100A11,RHOB,ARL6IP5,ENDOD1,SEC24D,SLC2A13,SLC25A4,LPCAT1,ACAA2,ATP1B3,STOM,CD109,NPC1L1,SLC45A1,ATP5O,IGF2BP1,ANO10,ATP5J2,FYCO1,CLMN,SLC27A4,ATP5L,GHDC,ANTXR1,LRP8,ITPR1,MRC2,COX8A,F2R,HACL1,PTTG1IP,COL7A1,ACAA1,SYNE3,CHP1,SNCA,STX3,CAV1,OS…
GO Process	GO:0051179	Localization	156	5591	0.26	1.14e-13	9606.ENSP00000007722,9606.ENSP00000200181,9606.ENSP00000220166,9606.ENSP00000224807,9606.ENSP00000225777,9606.ENSP00000225831,9606.ENSP00000226253,9606.ENSP00000227266,9606.ENSP00000230461,9606.ENSP00000236671,9606.ENSP00000237612,9606.ENSP00000237642,9606.ENSP00000241052,9606.ENSP00000245787,9606.ENSP00000246554,9606.ENSP00000252595,9606.ENSP00000256637,9606.ENSP00000258098,9606.ENSP00000258424,…	ITGA3,ITGB4,CTSH,SFXN3,SYNGR2,CCL2,ALDOC,CTSC,TMEM30A,CTSD,ABCG2,STBD1,CAT,INSIG2,COX6B1,SLC27A1,SORT1,RAB11FIP5,COX5B,KIF13A,CYBA,SCARB1,MYO5C,ATP5B,LGALS3BP,APLP2,EPCAM,NNT,SCARB2,SQLE,CDH2,NPC1,S100A11,RHOB,ARL6IP5,ENDOD1,SEC24D,SLC2A13,SLC25A4,LPCAT1,ACAA2,ATP1B3,STOM,CD109,NPC1L1,SLC45A1,ATP5O,IGF2BP1,ANO10,ATP5J2,FYCO1,F2RL1,CLMN,SLC27A4,ATP5L,GHDC,ANTXR1,LRP8,ITPR1,MRC2,COX8A,F2R,HACL1,PTT…
GO Process	GO:0051234	Establishment of localization	134	4479	0.29	3.27e-13	9606.ENSP00000220166,9606.ENSP00000224807,9606.ENSP00000225777,9606.ENSP00000226253,9606.ENSP00000227266,9606.ENSP00000230461,9606.ENSP00000236671,9606.ENSP00000237612,9606.ENSP00000237642,9606.ENSP00000241052,9606.ENSP00000246554,9606.ENSP00000252595,9606.ENSP00000256637,9606.ENSP00000258098,9606.ENSP00000258424,9606.ENSP00000259711,9606.ENSP00000261623,9606.ENSP00000261693,9606.ENSP00000261839,…	CTSH,SFXN3,SYNGR2,ALDOC,CTSC,TMEM30A,CTSD,ABCG2,STBD1,CAT,COX6B1,SLC27A1,SORT1,RAB11FIP5,COX5B,KIF13A,CYBA,SCARB1,MYO5C,ATP5B,LGALS3BP,APLP2,NNT,SCARB2,NPC1,S100A11,RHOB,ARL6IP5,ENDOD1,SEC24D,SLC2A13,SLC25A4,LPCAT1,ACAA2,ATP1B3,STOM,CD109,NPC1L1,SLC45A1,ATP5O,IGF2BP1,ANO10,ATP5J2,FYCO1,CLMN,SLC27A4,ATP5L,GHDC,ANTXR1,LRP8,ITPR1,MRC2,COX8A,F2R,HACL1,PTTG1IP,COL7A1,ACAA1,SYNE3,CHP1,SNCA,STX3,CAV1,OS…
GO Process	GO:0045055	Regulated exocytosis	46	697	0.64	7.22e-13	9606.ENSP00000220166,9606.ENSP00000225777,9606.ENSP00000226253,9606.ENSP00000227266,9606.ENSP00000230461,9606.ENSP00000236671,9606.ENSP00000237642,9606.ENSP00000241052,9606.ENSP00000258098,9606.ENSP00000261623,9606.ENSP00000262776,9606.ENSP00000263574,9606.ENSP00000271638,9606.ENSP00000278505,9606.ENSP00000283415,9606.ENSP00000286713,9606.ENSP00000287097,9606.ENSP00000301671,9606.ENSP00000333664,…	CTSH,SYNGR2,ALDOC,CTSC,TMEM30A,CTSD,STBD1,CAT,RAB11FIP5,CYBA,LGALS3BP,APLP2,S100A11,ENDOD1,LPCAT1,STOM,CD109,GHDC,ACAA1,CHP1,SNCA,STX3,OSTF1,SVIP,SDF4,SCCPDH,QSOX1,CD58,STXBP1,FUCA1,PADI2,ABCC4,DSP,SERPINB1,JUP,ORMDL3,MVP,IDH1,CD44,TMBIM1,STXBP2,CAPN1,CD63,NPC2,ITGB3,SCAMP1
GO Process	GO:1902652	Secondary alcohol metabolic process	22	132	1.04	3.29e-12	9606.ENSP00000241052,9606.ENSP00000245787,9606.ENSP00000254521,9606.ENSP00000261507,9606.ENSP00000261693,9606.ENSP00000265896,9606.ENSP00000269228,9606.ENSP00000279263,9606.ENSP00000285093,9606.ENSP00000287936,9606.ENSP00000289547,9606.ENSP00000347717,9606.ENSP00000353720,9606.ENSP00000359297,9606.ENSP00000360316,9606.ENSP00000371532,9606.ENSP00000380837,9606.ENSP00000390265,9606.ENSP00000416515,…	CAT,INSIG2,HSD17B7,MSMO1,SCARB1,SQLE,NPC1,TM7SF2,ACAA2,HMGCR,NPC1L1,DHCR7,CES1,NSDHL,DHCR24,VLDLR,LSS,IDH1,FDXR,NPC2,LDLR,FDFT1
GO Process	GO:0044281	Small molecule metabolic process	72	1684	0.45	3.66e-12	9606.ENSP00000196371,9606.ENSP00000216484,9606.ENSP00000224807,9606.ENSP00000226253,9606.ENSP00000237612,9606.ENSP00000238018,9606.ENSP00000241052,9606.ENSP00000245787,9606.ENSP00000252595,9606.ENSP00000254521,9606.ENSP00000257347,9606.ENSP00000257770,9606.ENSP00000258424,9606.ENSP00000261483,9606.ENSP00000261507,9606.ENSP00000261693,9606.ENSP00000262030,9606.ENSP00000262134,9606.ENSP00000265896,…	OXCT1,SPTLC2,SFXN3,ALDOC,ABCG2,GDA,CAT,INSIG2,SLC27A1,HSD17B7,CARS2,NT5E,COX5B,MAN2A1,MSMO1,SCARB1,ATP5B,LPCAT2,SQLE,NPC1,TM7SF2,ACAA2,HMGCR,NPC1L1,ATP5O,ATP5J2,RETSAT,SLC27A4,ATP5L,CYP2S1,SCD5,ZADH2,HACL1,FOXK1,ACAA1,BSG,CHP1,CYB5A,DHCR7,ACOX3,ATP5C1,CES1,NUS1,ACADSB,NSDHL,DHCR24,SGPL1,FUCA1,ALDH4A1,PCCA,TMEM2,ALDH1B1,PLCH2,GLDC,VLDLR,CNP,LSS,ATP5A1,MYO5A,SLC25A19,IDH1,CD44,CROT,SLC2A1,FDXR,ACSL…
GO Process	GO:0006629	Lipid metabolic process	59	1190	0.51	4.29e-12	9606.ENSP00000216484,9606.ENSP00000241052,9606.ENSP00000245787,9606.ENSP00000252595,9606.ENSP00000254521,9606.ENSP00000256319,9606.ENSP00000261507,9606.ENSP00000261693,9606.ENSP00000261893,9606.ENSP00000262030,9606.ENSP00000262134,9606.ENSP00000265896,9606.ENSP00000268720,9606.ENSP00000269228,9606.ENSP00000279263,9606.ENSP00000283415,9606.ENSP00000284061,9606.ENSP00000285093,9606.ENSP00000287936,…	SPTLC2,CAT,INSIG2,SLC27A1,HSD17B7,C14orf1,MSMO1,SCARB1,LACTB,ATP5B,LPCAT2,SQLE,CPNE7,NPC1,TM7SF2,LPCAT1,DGKE,ACAA2,HMGCR,NPC1L1,RETSAT,SLC27A4,ANGPTL4,ABHD15,LRP8,CYP2S1,SCD5,ZADH2,HACL1,ACAA1,CAV1,DHCR7,ACOX3,CES1,SCCPDH,NUS1,ACADSB,NSDHL,DHCR24,SGPL1,FUCA1,PCCA,ABHD12,PLCH2,PIGO,VLDLR,ORMDL3,LSS,ATP5A1,MYO5A,CROT,FDXR,ABHD6,ACSL1,NPC2,ETFA,LDLR,ACP6,FDFT1
GO Process	GO:0008203	Cholesterol metabolic process	21	120	1.06	4.29e-12	9606.ENSP00000241052,9606.ENSP00000245787,9606.ENSP00000254521,9606.ENSP00000261507,9606.ENSP00000261693,9606.ENSP00000265896,9606.ENSP00000269228,9606.ENSP00000279263,9606.ENSP00000285093,9606.ENSP00000287936,9606.ENSP00000289547,9606.ENSP00000347717,9606.ENSP00000353720,9606.ENSP00000359297,9606.ENSP00000360316,9606.ENSP00000371532,9606.ENSP00000380837,9606.ENSP00000416515,9606.ENSP00000451112,…	CAT,INSIG2,HSD17B7,MSMO1,SCARB1,SQLE,NPC1,TM7SF2,ACAA2,HMGCR,NPC1L1,DHCR7,CES1,NSDHL,DHCR24,VLDLR,LSS,FDXR,NPC2,LDLR,FDFT1
GO Process	GO:0016125	Sterol metabolic process	22	136	1.02	4.29e-12	9606.ENSP00000241052,9606.ENSP00000245787,9606.ENSP00000254521,9606.ENSP00000256319,9606.ENSP00000261507,9606.ENSP00000261693,9606.ENSP00000265896,9606.ENSP00000269228,9606.ENSP00000279263,9606.ENSP00000285093,9606.ENSP00000287936,9606.ENSP00000289547,9606.ENSP00000347717,9606.ENSP00000353720,9606.ENSP00000359297,9606.ENSP00000360316,9606.ENSP00000371532,9606.ENSP00000380837,9606.ENSP00000416515,…	CAT,INSIG2,HSD17B7,C14orf1,MSMO1,SCARB1,SQLE,NPC1,TM7SF2,ACAA2,HMGCR,NPC1L1,DHCR7,CES1,NSDHL,DHCR24,VLDLR,LSS,FDXR,NPC2,LDLR,FDFT1
GO Process	GO:0006091	Generation of precursor metabolites and energy	34	405	0.74	5.74e-12	9606.ENSP00000196371,9606.ENSP00000226253,9606.ENSP00000237642,9606.ENSP00000241052,9606.ENSP00000246554,9606.ENSP00000258424,9606.ENSP00000261623,9606.ENSP00000262030,9606.ENSP00000264663,9606.ENSP00000281456,9606.ENSP00000290299,9606.ENSP00000292475,9606.ENSP00000300688,9606.ENSP00000301457,9606.ENSP00000321260,9606.ENSP00000328720,9606.ENSP00000341625,9606.ENSP00000346196,9606.ENSP00000349142,…	OXCT1,ALDOC,STBD1,CAT,COX6B1,COX5B,CYBA,ATP5B,NNT,SLC25A4,ATP5O,ATP5J2,ATP5L,NDUFA7,COX8A,FOXK1,CYB5A,NDUFV3,ATP5C1,MT-CO2,COX7A2,ALDH4A1,ALDH1B1,COX7A2L,GLDC,ATP5A1,IDH1,CROT,FDXR,COX7C,COX6C,ENO2,SCO2,ETFA
GO Process	GO:0006887	Exocytosis	47	789	0.59	5.74e-12	9606.ENSP00000220166,9606.ENSP00000225777,9606.ENSP00000226253,9606.ENSP00000227266,9606.ENSP00000230461,9606.ENSP00000236671,9606.ENSP00000237642,9606.ENSP00000241052,9606.ENSP00000258098,9606.ENSP00000261623,9606.ENSP00000262776,9606.ENSP00000263574,9606.ENSP00000271638,9606.ENSP00000278505,9606.ENSP00000283415,9606.ENSP00000286713,9606.ENSP00000287097,9606.ENSP00000301671,9606.ENSP00000333664,…	CTSH,SYNGR2,ALDOC,CTSC,TMEM30A,CTSD,STBD1,CAT,RAB11FIP5,CYBA,LGALS3BP,APLP2,S100A11,ENDOD1,LPCAT1,STOM,CD109,GHDC,ACAA1,CHP1,SNCA,STX3,OSTF1,SVIP,SDF4,SCCPDH,QSOX1,CD58,STXBP1,FUCA1,PADI2,ABCC4,DSP,SERPINB1,JUP,ORMDL3,MVP,MYO5A,IDH1,CD44,TMBIM1,STXBP2,CAPN1,CD63,NPC2,ITGB3,SCAMP1
GO Process	GO:0016192	Vesicle-mediated transport	73	1805	0.42	1.89e-11	9606.ENSP00000220166,9606.ENSP00000225777,9606.ENSP00000226253,9606.ENSP00000227266,9606.ENSP00000230461,9606.ENSP00000236671,9606.ENSP00000237642,9606.ENSP00000241052,9606.ENSP00000256637,9606.ENSP00000258098,9606.ENSP00000259711,9606.ENSP00000261623,9606.ENSP00000261693,9606.ENSP00000262776,9606.ENSP00000263574,9606.ENSP00000264896,9606.ENSP00000269228,9606.ENSP00000271638,9606.ENSP00000272233,…	CTSH,SYNGR2,ALDOC,CTSC,TMEM30A,CTSD,STBD1,CAT,SORT1,RAB11FIP5,KIF13A,CYBA,SCARB1,LGALS3BP,APLP2,SCARB2,NPC1,S100A11,RHOB,ENDOD1,SEC24D,LPCAT1,STOM,CD109,GHDC,LRP8,MRC2,COL7A1,ACAA1,CHP1,SNCA,STX3,CAV1,OSTF1,CTNNB1,SVIP,OPHN1,TBC1D8B,SDF4,CES1,TGM2,SCCPDH,QSOX1,CD58,MYO6,STXBP1,FUCA1,PADI2,ABCC4,TBC1D4,OPTN,BCAP29,DSP,SERPINB1,VLDLR,JUP,ORMDL3,MVP,DOPEY2,MYO5A,IDH1,CD44,TMBIM1,RAB34,STXBP2,CAPN1,M…
GO Process	GO:0051649	Establishment of localization in cell	86	2375	0.37	1.94e-11	9606.ENSP00000220166,9606.ENSP00000226253,9606.ENSP00000227266,9606.ENSP00000230461,9606.ENSP00000236671,9606.ENSP00000237642,9606.ENSP00000241052,9606.ENSP00000256637,9606.ENSP00000258098,9606.ENSP00000258424,9606.ENSP00000259711,9606.ENSP00000261623,9606.ENSP00000261839,9606.ENSP00000262030,9606.ENSP00000262776,9606.ENSP00000263574,9606.ENSP00000264896,9606.ENSP00000269228,9606.ENSP00000271638,…	CTSH,ALDOC,CTSC,TMEM30A,CTSD,STBD1,CAT,SORT1,RAB11FIP5,COX5B,KIF13A,CYBA,MYO5C,ATP5B,LGALS3BP,APLP2,SCARB2,NPC1,S100A11,RHOB,ENDOD1,SEC24D,LPCAT1,STOM,CD109,ATP5O,ATP5J2,FYCO1,CLMN,ATP5L,GHDC,ITPR1,F2R,HACL1,PTTG1IP,COL7A1,ACAA1,SYNE3,CHP1,SNCA,STX3,OSTF1,CTNNB1,SVIP,OPHN1,ACOX3,ATP5C1,CACNA2D1,TBC1D8B,SYNE2,CES1,CHAMP1,SCCPDH,QSOX1,CD58,MYO6,STXBP1,FUCA1,PADI2,ABCC4,TBC1D4,PLCH2,BCAP29,DSP,SERPI…
GO Process	GO:0016126	Sterol biosynthetic process	15	50	1.29	2.93e-11	9606.ENSP00000245787,9606.ENSP00000254521,9606.ENSP00000256319,9606.ENSP00000261507,9606.ENSP00000265896,9606.ENSP00000279263,9606.ENSP00000285093,9606.ENSP00000287936,9606.ENSP00000289547,9606.ENSP00000347717,9606.ENSP00000353720,9606.ENSP00000359297,9606.ENSP00000360316,9606.ENSP00000380837,9606.ENSP00000480828	INSIG2,HSD17B7,C14orf1,MSMO1,SQLE,TM7SF2,ACAA2,HMGCR,NPC1L1,DHCR7,CES1,NSDHL,DHCR24,LSS,FDFT1
GO Process	GO:0006695	Cholesterol biosynthetic process	14	41	1.35	4.54e-11	9606.ENSP00000245787,9606.ENSP00000254521,9606.ENSP00000261507,9606.ENSP00000265896,9606.ENSP00000279263,9606.ENSP00000285093,9606.ENSP00000287936,9606.ENSP00000289547,9606.ENSP00000347717,9606.ENSP00000353720,9606.ENSP00000359297,9606.ENSP00000360316,9606.ENSP00000380837,9606.ENSP00000480828	INSIG2,HSD17B7,MSMO1,SQLE,TM7SF2,ACAA2,HMGCR,NPC1L1,DHCR7,CES1,NSDHL,DHCR24,LSS,FDFT1
GO Process	GO:0140352	Export from cell	52	1028	0.52	5.76e-11	9606.ENSP00000220166,9606.ENSP00000225777,9606.ENSP00000226253,9606.ENSP00000227266,9606.ENSP00000230461,9606.ENSP00000236671,9606.ENSP00000237612,9606.ENSP00000237642,9606.ENSP00000241052,9606.ENSP00000252595,9606.ENSP00000258098,9606.ENSP00000261623,9606.ENSP00000262776,9606.ENSP00000263574,9606.ENSP00000271638,9606.ENSP00000278505,9606.ENSP00000283415,9606.ENSP00000286371,9606.ENSP00000286713,…	CTSH,SYNGR2,ALDOC,CTSC,TMEM30A,CTSD,ABCG2,STBD1,CAT,SLC27A1,RAB11FIP5,CYBA,LGALS3BP,APLP2,S100A11,ENDOD1,LPCAT1,ATP1B3,STOM,CD109,GHDC,ACAA1,CHP1,SNCA,STX3,OSTF1,SVIP,PTRF,SDF4,SCCPDH,QSOX1,CD58,STXBP1,FUCA1,PADI2,ABCC4,DSP,SERPINB1,STEAP3,JUP,ORMDL3,MVP,MYO5A,IDH1,CD44,TMBIM1,STXBP2,CAPN1,CD63,NPC2,ITGB3,SCAMP1
GO Process	GO:0032940	Secretion by cell	49	979	0.52	4.38e-10	9606.ENSP00000220166,9606.ENSP00000225777,9606.ENSP00000226253,9606.ENSP00000227266,9606.ENSP00000230461,9606.ENSP00000236671,9606.ENSP00000237642,9606.ENSP00000241052,9606.ENSP00000258098,9606.ENSP00000261623,9606.ENSP00000262776,9606.ENSP00000263574,9606.ENSP00000271638,9606.ENSP00000278505,9606.ENSP00000283415,9606.ENSP00000286713,9606.ENSP00000287097,9606.ENSP00000301671,9606.ENSP00000333664,…	CTSH,SYNGR2,ALDOC,CTSC,TMEM30A,CTSD,STBD1,CAT,RAB11FIP5,CYBA,LGALS3BP,APLP2,S100A11,ENDOD1,LPCAT1,STOM,CD109,GHDC,ACAA1,CHP1,SNCA,STX3,OSTF1,SVIP,PTRF,SDF4,SCCPDH,QSOX1,CD58,STXBP1,FUCA1,PADI2,ABCC4,DSP,SERPINB1,STEAP3,JUP,ORMDL3,MVP,MYO5A,IDH1,CD44,TMBIM1,STXBP2,CAPN1,CD63,NPC2,ITGB3,SCAMP1
GO Process	GO:0046903	Secretion	52	1097	0.49	5.43e-10	9606.ENSP00000220166,9606.ENSP00000225777,9606.ENSP00000226253,9606.ENSP00000227266,9606.ENSP00000230461,9606.ENSP00000236671,9606.ENSP00000237642,9606.ENSP00000241052,9606.ENSP00000258098,9606.ENSP00000261623,9606.ENSP00000262776,9606.ENSP00000263574,9606.ENSP00000271638,9606.ENSP00000278505,9606.ENSP00000283415,9606.ENSP00000286713,9606.ENSP00000287097,9606.ENSP00000301671,9606.ENSP00000333664,…	CTSH,SYNGR2,ALDOC,CTSC,TMEM30A,CTSD,STBD1,CAT,RAB11FIP5,CYBA,LGALS3BP,APLP2,S100A11,ENDOD1,LPCAT1,STOM,CD109,GHDC,ACAA1,CHP1,SNCA,STX3,CAV1,OSTF1,SVIP,PTRF,SDF4,MT-CO2,SCCPDH,QSOX1,CD58,STXBP1,FUCA1,PADI2,ABCC4,DSP,SERPINB1,STEAP3,JUP,ORMDL3,MVP,SLC26A6,MYO5A,IDH1,CD44,TMBIM1,STXBP2,CAPN1,CD63,NPC2,ITGB3,SCAMP1
GO Process	GO:0051641	Cellular localization	94	2967	0.32	1.25e-09	9606.ENSP00000220166,9606.ENSP00000226253,9606.ENSP00000227266,9606.ENSP00000230461,9606.ENSP00000236671,9606.ENSP00000237642,9606.ENSP00000241052,9606.ENSP00000245787,9606.ENSP00000256637,9606.ENSP00000258098,9606.ENSP00000258424,9606.ENSP00000259711,9606.ENSP00000261623,9606.ENSP00000261839,9606.ENSP00000262030,9606.ENSP00000262776,9606.ENSP00000263574,9606.ENSP00000264896,9606.ENSP00000269141,…	CTSH,ALDOC,CTSC,TMEM30A,CTSD,STBD1,CAT,INSIG2,SORT1,RAB11FIP5,COX5B,KIF13A,CYBA,MYO5C,ATP5B,LGALS3BP,APLP2,SCARB2,CDH2,NPC1,S100A11,RHOB,ENDOD1,SEC24D,LPCAT1,ATP1B3,STOM,CD109,ATP5O,ATP5J2,FYCO1,CLMN,ATP5L,GHDC,ITPR1,F2R,HACL1,PTTG1IP,COL7A1,ACAA1,BSG,SYNE3,CHP1,SNCA,STX3,CAV1,OSTF1,SP100,CTNNB1,SVIP,OPHN1,ACOX3,ATP5C1,CACNA2D1,TBC1D8B,SYNE2,CES1,CHAMP1,SCCPDH,QSOX1,CD58,MYO6,STXBP1,FUCA1,PADI2,F…
GO Process	GO:0006066	Alcohol metabolic process	27	324	0.74	2.52e-09	9606.ENSP00000216484,9606.ENSP00000241052,9606.ENSP00000245787,9606.ENSP00000254521,9606.ENSP00000261507,9606.ENSP00000261693,9606.ENSP00000265896,9606.ENSP00000269228,9606.ENSP00000279263,9606.ENSP00000285093,9606.ENSP00000287936,9606.ENSP00000289547,9606.ENSP00000295802,9606.ENSP00000347717,9606.ENSP00000353720,9606.ENSP00000357480,9606.ENSP00000359297,9606.ENSP00000360316,9606.ENSP00000366927,…	SPTLC2,CAT,INSIG2,HSD17B7,MSMO1,SCARB1,SQLE,NPC1,TM7SF2,ACAA2,HMGCR,NPC1L1,RETSAT,DHCR7,CES1,NUS1,NSDHL,DHCR24,ALDH1B1,PLCH2,VLDLR,LSS,IDH1,FDXR,NPC2,LDLR,FDFT1
GO Process	GO:0002446	Neutrophil mediated immunity	33	495	0.64	2.79e-09	9606.ENSP00000220166,9606.ENSP00000226253,9606.ENSP00000227266,9606.ENSP00000230461,9606.ENSP00000236671,9606.ENSP00000237642,9606.ENSP00000241052,9606.ENSP00000261623,9606.ENSP00000271638,9606.ENSP00000283415,9606.ENSP00000286713,9606.ENSP00000301671,9606.ENSP00000333664,9606.ENSP00000340836,9606.ENSP00000346130,9606.ENSP00000356574,9606.ENSP00000358501,9606.ENSP00000363603,9606.ENSP00000364635,…	CTSH,ALDOC,CTSC,TMEM30A,CTSD,STBD1,CAT,CYBA,S100A11,LPCAT1,STOM,GHDC,ACAA1,OSTF1,SVIP,QSOX1,CD58,FUCA1,PADI2,DSP,SERPINB1,JUP,ORMDL3,MVP,IDH1,IRAK4,CD44,TMBIM1,STXBP2,CAPN1,CD63,NPC2,SCAMP1
GO Process	GO:0042119	Neutrophil activation	33	497	0.64	2.96e-09	9606.ENSP00000220166,9606.ENSP00000226253,9606.ENSP00000227266,9606.ENSP00000230461,9606.ENSP00000236671,9606.ENSP00000237642,9606.ENSP00000241052,9606.ENSP00000261623,9606.ENSP00000271638,9606.ENSP00000283415,9606.ENSP00000286713,9606.ENSP00000296677,9606.ENSP00000301671,9606.ENSP00000333664,9606.ENSP00000340836,9606.ENSP00000346130,9606.ENSP00000356574,9606.ENSP00000358501,9606.ENSP00000363603,…	CTSH,ALDOC,CTSC,TMEM30A,CTSD,STBD1,CAT,CYBA,S100A11,LPCAT1,STOM,F2RL1,GHDC,ACAA1,OSTF1,SVIP,QSOX1,CD58,FUCA1,PADI2,DSP,SERPINB1,JUP,ORMDL3,MVP,IDH1,CD44,TMBIM1,STXBP2,CAPN1,CD63,NPC2,SCAMP1
GO Process	GO:0008202	Steroid metabolic process	24	256	0.79	3.66e-09	9606.ENSP00000241052,9606.ENSP00000245787,9606.ENSP00000254521,9606.ENSP00000256319,9606.ENSP00000261507,9606.ENSP00000261693,9606.ENSP00000265896,9606.ENSP00000269228,9606.ENSP00000279263,9606.ENSP00000285093,9606.ENSP00000287936,9606.ENSP00000289547,9606.ENSP00000333664,9606.ENSP00000347717,9606.ENSP00000353720,9606.ENSP00000359297,9606.ENSP00000360316,9606.ENSP00000362298,9606.ENSP00000371532,…	CAT,INSIG2,HSD17B7,C14orf1,MSMO1,SCARB1,SQLE,NPC1,TM7SF2,ACAA2,HMGCR,NPC1L1,ACAA1,DHCR7,CES1,NSDHL,DHCR24,SGPL1,VLDLR,LSS,FDXR,NPC2,LDLR,FDFT1
GO Process	GO:1902600	Proton transmembrane transport	19	150	0.92	5.13e-09	9606.ENSP00000246554,9606.ENSP00000258424,9606.ENSP00000262030,9606.ENSP00000264663,9606.ENSP00000280871,9606.ENSP00000289877,9606.ENSP00000290299,9606.ENSP00000292475,9606.ENSP00000300688,9606.ENSP00000321260,9606.ENSP00000341625,9606.ENSP00000349142,9606.ENSP00000354876,9606.ENSP00000359098,9606.ENSP00000367938,9606.ENSP00000378364,9606.ENSP00000381736,9606.ENSP00000425759,9606.ENSP00000428895	COX6B1,COX5B,ATP5B,NNT,SLC2A13,SLC45A1,ATP5O,ATP5J2,ATP5L,COX8A,CYB5A,ATP5C1,MT-CO2,COX7A2,COX7A2L,SLC11A2,ATP5A1,COX7C,COX6C
GO Process	GO:0043312	Neutrophil degranulation	32	484	0.64	6.04e-09	9606.ENSP00000220166,9606.ENSP00000226253,9606.ENSP00000227266,9606.ENSP00000230461,9606.ENSP00000236671,9606.ENSP00000237642,9606.ENSP00000241052,9606.ENSP00000261623,9606.ENSP00000271638,9606.ENSP00000283415,9606.ENSP00000286713,9606.ENSP00000301671,9606.ENSP00000333664,9606.ENSP00000340836,9606.ENSP00000346130,9606.ENSP00000356574,9606.ENSP00000358501,9606.ENSP00000363603,9606.ENSP00000364635,…	CTSH,ALDOC,CTSC,TMEM30A,CTSD,STBD1,CAT,CYBA,S100A11,LPCAT1,STOM,GHDC,ACAA1,OSTF1,SVIP,QSOX1,CD58,FUCA1,PADI2,DSP,SERPINB1,JUP,ORMDL3,MVP,IDH1,CD44,TMBIM1,STXBP2,CAPN1,CD63,NPC2,SCAMP1
GO Process	GO:0046165	Alcohol biosynthetic process	17	114	0.99	6.04e-09	9606.ENSP00000216484,9606.ENSP00000245787,9606.ENSP00000254521,9606.ENSP00000261507,9606.ENSP00000265896,9606.ENSP00000279263,9606.ENSP00000285093,9606.ENSP00000287936,9606.ENSP00000289547,9606.ENSP00000347717,9606.ENSP00000353720,9606.ENSP00000357480,9606.ENSP00000359297,9606.ENSP00000360316,9606.ENSP00000367747,9606.ENSP00000380837,9606.ENSP00000480828	SPTLC2,INSIG2,HSD17B7,MSMO1,SQLE,TM7SF2,ACAA2,HMGCR,NPC1L1,DHCR7,CES1,NUS1,NSDHL,DHCR24,PLCH2,LSS,FDFT1
GO Process	GO:0002274	Myeloid leukocyte activation	35	585	0.59	7.6e-09	9606.ENSP00000220166,9606.ENSP00000226253,9606.ENSP00000227266,9606.ENSP00000230461,9606.ENSP00000236671,9606.ENSP00000237642,9606.ENSP00000241052,9606.ENSP00000261623,9606.ENSP00000271638,9606.ENSP00000283415,9606.ENSP00000286713,9606.ENSP00000296677,9606.ENSP00000301671,9606.ENSP00000333664,9606.ENSP00000338345,9606.ENSP00000340836,9606.ENSP00000346130,9606.ENSP00000356574,9606.ENSP00000358501,…	CTSH,ALDOC,CTSC,TMEM30A,CTSD,STBD1,CAT,CYBA,S100A11,LPCAT1,STOM,F2RL1,GHDC,ACAA1,SNCA,OSTF1,SVIP,QSOX1,CD58,FUCA1,PADI2,DSP,SERPINB1,JUP,ORMDL3,MVP,IDH1,CD44,NDRG1,TMBIM1,STXBP2,CAPN1,CD63,NPC2,SCAMP1
GO Process	GO:1901615	Organic hydroxy compound metabolic process	31	467	0.64	9.94e-09	9606.ENSP00000216484,9606.ENSP00000241052,9606.ENSP00000245787,9606.ENSP00000254521,9606.ENSP00000256319,9606.ENSP00000261507,9606.ENSP00000261693,9606.ENSP00000265896,9606.ENSP00000269228,9606.ENSP00000279263,9606.ENSP00000285093,9606.ENSP00000287936,9606.ENSP00000289547,9606.ENSP00000295802,9606.ENSP00000333664,9606.ENSP00000338345,9606.ENSP00000347717,9606.ENSP00000353720,9606.ENSP00000357480,…	SPTLC2,CAT,INSIG2,HSD17B7,C14orf1,MSMO1,SCARB1,SQLE,NPC1,TM7SF2,ACAA2,HMGCR,NPC1L1,RETSAT,ACAA1,SNCA,DHCR7,CES1,NUS1,NSDHL,DHCR24,ALDH1B1,PLCH2,VLDLR,LSS,MYO5A,IDH1,FDXR,NPC2,LDLR,FDFT1
GO Process	GO:1901617	Organic hydroxy compound biosynthetic process	20	187	0.85	1.84e-08	9606.ENSP00000216484,9606.ENSP00000245787,9606.ENSP00000254521,9606.ENSP00000256319,9606.ENSP00000261507,9606.ENSP00000265896,9606.ENSP00000279263,9606.ENSP00000285093,9606.ENSP00000287936,9606.ENSP00000289547,9606.ENSP00000338345,9606.ENSP00000347717,9606.ENSP00000353720,9606.ENSP00000357480,9606.ENSP00000359297,9606.ENSP00000360316,9606.ENSP00000367747,9606.ENSP00000380837,9606.ENSP00000382177,…	SPTLC2,INSIG2,HSD17B7,C14orf1,MSMO1,SQLE,TM7SF2,ACAA2,HMGCR,NPC1L1,SNCA,DHCR7,CES1,NUS1,NSDHL,DHCR24,PLCH2,LSS,MYO5A,FDFT1
GO Process	GO:0006694	Steroid biosynthetic process	17	130	0.93	2.98e-08	9606.ENSP00000245787,9606.ENSP00000254521,9606.ENSP00000256319,9606.ENSP00000261507,9606.ENSP00000261693,9606.ENSP00000265896,9606.ENSP00000279263,9606.ENSP00000285093,9606.ENSP00000287936,9606.ENSP00000289547,9606.ENSP00000347717,9606.ENSP00000353720,9606.ENSP00000359297,9606.ENSP00000360316,9606.ENSP00000380837,9606.ENSP00000416515,9606.ENSP00000480828	INSIG2,HSD17B7,C14orf1,MSMO1,SCARB1,SQLE,TM7SF2,ACAA2,HMGCR,NPC1L1,DHCR7,CES1,NSDHL,DHCR24,LSS,FDXR,FDFT1
GO Process	GO:0006811	Ion transport	54	1344	0.42	4.23e-08	9606.ENSP00000224807,9606.ENSP00000230461,9606.ENSP00000237612,9606.ENSP00000246554,9606.ENSP00000252595,9606.ENSP00000258424,9606.ENSP00000261693,9606.ENSP00000262030,9606.ENSP00000264663,9606.ENSP00000264896,9606.ENSP00000273258,9606.ENSP00000280871,9606.ENSP00000281456,9606.ENSP00000286371,9606.ENSP00000289877,9606.ENSP00000290299,9606.ENSP00000292246,9606.ENSP00000292475,9606.ENSP00000300456,…	SFXN3,TMEM30A,ABCG2,COX6B1,SLC27A1,COX5B,SCARB1,ATP5B,NNT,SCARB2,ARL6IP5,SLC2A13,SLC25A4,ATP1B3,SLC45A1,ATP5O,ANO10,ATP5J2,SLC27A4,ATP5L,ITPR1,COX8A,F2R,CHP1,SNCA,CAV1,CYB5A,ATP5C1,CACNA2D1,MT-CO2,SLC30A1,COX7A2,STXBP1,PLP2,ABCC4,PLCH2,COX7A2L,STEAP3,SLC11A2,SLC26A6,ATP5A1,SLC25A19,CROT,SLC2A1,ACSL1,COX7C,COX6C,PGRMC2,SCO2,SLC39A11,NPC2,LDLR,SLC16A3,STIM1
GO Process	GO:0006119	Oxidative phosphorylation	16	118	0.95	6.31e-08	9606.ENSP00000246554,9606.ENSP00000258424,9606.ENSP00000262030,9606.ENSP00000290299,9606.ENSP00000292475,9606.ENSP00000300688,9606.ENSP00000301457,9606.ENSP00000321260,9606.ENSP00000346196,9606.ENSP00000349142,9606.ENSP00000354876,9606.ENSP00000359098,9606.ENSP00000367938,9606.ENSP00000381736,9606.ENSP00000425759,9606.ENSP00000428895	COX6B1,COX5B,ATP5B,ATP5O,ATP5J2,ATP5L,NDUFA7,COX8A,NDUFV3,ATP5C1,MT-CO2,COX7A2,COX7A2L,ATP5A1,COX7C,COX6C
GO Process	GO:0046034	ATP metabolic process	19	204	0.78	4.21e-07	9606.ENSP00000226253,9606.ENSP00000246554,9606.ENSP00000258424,9606.ENSP00000262030,9606.ENSP00000290299,9606.ENSP00000292475,9606.ENSP00000300688,9606.ENSP00000301457,9606.ENSP00000321260,9606.ENSP00000328720,9606.ENSP00000346196,9606.ENSP00000349142,9606.ENSP00000354876,9606.ENSP00000359098,9606.ENSP00000367938,9606.ENSP00000381736,9606.ENSP00000425759,9606.ENSP00000428895,9606.ENSP00000437402	ALDOC,COX6B1,COX5B,ATP5B,ATP5O,ATP5J2,ATP5L,NDUFA7,COX8A,FOXK1,NDUFV3,ATP5C1,MT-CO2,COX7A2,COX7A2L,ATP5A1,COX7C,COX6C,ENO2
GO Process	GO:0002366	Leukocyte activation involved in immune response	33	626	0.54	5.01e-07	9606.ENSP00000220166,9606.ENSP00000226253,9606.ENSP00000227266,9606.ENSP00000230461,9606.ENSP00000236671,9606.ENSP00000237642,9606.ENSP00000241052,9606.ENSP00000261623,9606.ENSP00000271638,9606.ENSP00000283415,9606.ENSP00000286713,9606.ENSP00000296677,9606.ENSP00000301671,9606.ENSP00000333664,9606.ENSP00000340836,9606.ENSP00000346130,9606.ENSP00000356574,9606.ENSP00000358501,9606.ENSP00000363603,…	CTSH,ALDOC,CTSC,TMEM30A,CTSD,STBD1,CAT,CYBA,S100A11,LPCAT1,STOM,F2RL1,GHDC,ACAA1,OSTF1,SVIP,QSOX1,CD58,FUCA1,PADI2,DSP,SERPINB1,JUP,ORMDL3,MVP,IDH1,CD44,TMBIM1,STXBP2,CAPN1,CD63,NPC2,SCAMP1
GO Process	GO:0044255	Cellular lipid metabolic process	41	939	0.46	8.87e-07	9606.ENSP00000216484,9606.ENSP00000241052,9606.ENSP00000245787,9606.ENSP00000252595,9606.ENSP00000261507,9606.ENSP00000262134,9606.ENSP00000268720,9606.ENSP00000283415,9606.ENSP00000284061,9606.ENSP00000285093,9606.ENSP00000287936,9606.ENSP00000295802,9606.ENSP00000300456,9606.ENSP00000302657,9606.ENSP00000303634,9606.ENSP00000308032,9606.ENSP00000316329,9606.ENSP00000323678,9606.ENSP00000323811,…	SPTLC2,CAT,INSIG2,SLC27A1,MSMO1,LPCAT2,CPNE7,LPCAT1,DGKE,ACAA2,HMGCR,RETSAT,SLC27A4,ABHD15,LRP8,CYP2S1,SCD5,ZADH2,HACL1,ACAA1,CAV1,ACOX3,CES1,SCCPDH,NUS1,ACADSB,SGPL1,FUCA1,PCCA,ABHD12,PLCH2,PIGO,ORMDL3,LSS,MYO5A,CROT,ABHD6,ACSL1,ETFA,ACP6,FDFT1
GO Process	GO:0008610	Lipid biosynthetic process	31	585	0.54	1.32e-06	9606.ENSP00000216484,9606.ENSP00000245787,9606.ENSP00000252595,9606.ENSP00000254521,9606.ENSP00000256319,9606.ENSP00000261507,9606.ENSP00000261693,9606.ENSP00000262134,9606.ENSP00000265896,9606.ENSP00000268720,9606.ENSP00000279263,9606.ENSP00000283415,9606.ENSP00000284061,9606.ENSP00000285093,9606.ENSP00000287936,9606.ENSP00000289547,9606.ENSP00000316329,9606.ENSP00000347717,9606.ENSP00000353720,…	SPTLC2,INSIG2,SLC27A1,HSD17B7,C14orf1,MSMO1,SCARB1,LPCAT2,SQLE,CPNE7,TM7SF2,LPCAT1,DGKE,ACAA2,HMGCR,NPC1L1,SCD5,DHCR7,CES1,SCCPDH,NUS1,NSDHL,DHCR24,SGPL1,PIGO,LSS,MYO5A,FDXR,ACSL1,ACP6,FDFT1
GO Process	GO:0009987	Cellular process	268	15024	0.07	2.93e-06	9606.ENSP00000007722,9606.ENSP00000196371,9606.ENSP00000200181,9606.ENSP00000216484,9606.ENSP00000220166,9606.ENSP00000224807,9606.ENSP00000225777,9606.ENSP00000225831,9606.ENSP00000226253,9606.ENSP00000227266,9606.ENSP00000230461,9606.ENSP00000234831,9606.ENSP00000236671,9606.ENSP00000237612,9606.ENSP00000237642,9606.ENSP00000238018,9606.ENSP00000241052,9606.ENSP00000242108,9606.ENSP00000245787,…	ITGA3,OXCT1,ITGB4,SPTLC2,CTSH,SFXN3,SYNGR2,CCL2,ALDOC,CTSC,TMEM30A,TMEM59,CTSD,ABCG2,STBD1,GDA,CAT,EEPD1,INSIG2,COX6B1,RRAS,SLC27A1,RHPN2,HSD17B7,MICAL2,SORT1,CARS2,NT5E,RAB11FIP5,MRPL53,COX5B,KIF13A,MAN2A1,MSMO1,DSG2,CYBA,SCARB1,MYO5C,ATP5B,LPCAT2,CHD5,LGALS3BP,APLP2,EPCAM,CAPG,MCAM,CPOX,NNT,FASTKD3,SCARB2,PRDX5,SQLE,CPNE7,CDH2,NPC1,ERBB2,S100A11,RHOB,ARL6IP5,ABLIM1,ENDOD1,PRSS23,SEC24D,SLC2A13,…
GO Process	GO:0022900	Electron transport chain	16	174	0.78	8.71e-06	9606.ENSP00000246554,9606.ENSP00000258424,9606.ENSP00000261623,9606.ENSP00000301457,9606.ENSP00000321260,9606.ENSP00000341625,9606.ENSP00000346196,9606.ENSP00000354876,9606.ENSP00000359098,9606.ENSP00000364490,9606.ENSP00000367938,9606.ENSP00000370737,9606.ENSP00000425759,9606.ENSP00000428895,9606.ENSP00000444433,9606.ENSP00000452762	COX6B1,COX5B,CYBA,NDUFA7,COX8A,CYB5A,NDUFV3,MT-CO2,COX7A2,ALDH4A1,COX7A2L,GLDC,COX7C,COX6C,SCO2,ETFA
GO Process	GO:0006812	Cation transport	37	881	0.44	1.35e-05	9606.ENSP00000224807,9606.ENSP00000237612,9606.ENSP00000246554,9606.ENSP00000258424,9606.ENSP00000262030,9606.ENSP00000264663,9606.ENSP00000280871,9606.ENSP00000286371,9606.ENSP00000289877,9606.ENSP00000290299,9606.ENSP00000292246,9606.ENSP00000292475,9606.ENSP00000300688,9606.ENSP00000306253,9606.ENSP00000321260,9606.ENSP00000321326,9606.ENSP00000335632,9606.ENSP00000338345,9606.ENSP00000339191,…	SFXN3,ABCG2,COX6B1,COX5B,ATP5B,NNT,SLC2A13,ATP1B3,SLC45A1,ATP5O,ANO10,ATP5J2,ATP5L,ITPR1,COX8A,F2R,CHP1,SNCA,CAV1,CYB5A,ATP5C1,CACNA2D1,MT-CO2,SLC30A1,COX7A2,PLCH2,COX7A2L,STEAP3,SLC11A2,ATP5A1,SLC25A19,COX7C,COX6C,PGRMC2,SCO2,SLC39A11,STIM1
GO Process	GO:0019216	Regulation of lipid metabolic process	24	424	0.57	2.3e-05	9606.ENSP00000245787,9606.ENSP00000252595,9606.ENSP00000261693,9606.ENSP00000261893,9606.ENSP00000265896,9606.ENSP00000279263,9606.ENSP00000282096,9606.ENSP00000283415,9606.ENSP00000287936,9606.ENSP00000300456,9606.ENSP00000301455,9606.ENSP00000339191,9606.ENSP00000347717,9606.ENSP00000353720,9606.ENSP00000377724,9606.ENSP00000380837,9606.ENSP00000390265,9606.ENSP00000420315,9606.ENSP00000422607,…	INSIG2,SLC27A1,SCARB1,LACTB,SQLE,TM7SF2,PDE3B,LPCAT1,HMGCR,SLC27A4,ANGPTL4,CAV1,DHCR7,CES1,ORMDL3,LSS,IDH1,ABHD6,ACSL1,APPL2,NPC2,LDLR,LSR,FDFT1
GO Process	GO:0016043	Cellular component organization	126	5447	0.18	2.57e-05	9606.ENSP00000007722,9606.ENSP00000200181,9606.ENSP00000225777,9606.ENSP00000225831,9606.ENSP00000227266,9606.ENSP00000230461,9606.ENSP00000241052,9606.ENSP00000256194,9606.ENSP00000256637,9606.ENSP00000258105,9606.ENSP00000259711,9606.ENSP00000261483,9606.ENSP00000261590,9606.ENSP00000261623,9606.ENSP00000261693,9606.ENSP00000261839,9606.ENSP00000262030,9606.ENSP00000262134,9606.ENSP00000262450,…	ITGA3,ITGB4,SYNGR2,CCL2,CTSC,TMEM30A,CAT,MICAL2,SORT1,MRPL53,KIF13A,MAN2A1,DSG2,CYBA,SCARB1,MYO5C,ATP5B,LPCAT2,CHD5,CAPG,FASTKD3,SCARB2,SQLE,CDH2,NPC1,ERBB2,ABLIM1,SEC24D,SLC25A4,ACAA2,ATP5O,CHCHD6,TLCD1,ATP5J2,F2RL1,CLMN,ATP5L,NDUFA7,ANTXR1,ALCAM,PRKCDBP,F2R,HACL1,PLEC,CLGN,FLNC,P4HB,HIST1H2AJ,FMNL1,CADM1,CTHRC1,COA5,COL7A1,ACAA1,BSG,SYNE3,CHP1,SYNM,SNCA,STX3,CAV1,SP100,CTNNB1,NDUFV3,LEPREL4,COL…
GO Process	GO:0001775	Cell activation	41	1075	0.4	2.82e-05	9606.ENSP00000220166,9606.ENSP00000226253,9606.ENSP00000227266,9606.ENSP00000230461,9606.ENSP00000236671,9606.ENSP00000237642,9606.ENSP00000241052,9606.ENSP00000261623,9606.ENSP00000271638,9606.ENSP00000283415,9606.ENSP00000284061,9606.ENSP00000286713,9606.ENSP00000296677,9606.ENSP00000301671,9606.ENSP00000306253,9606.ENSP00000321326,9606.ENSP00000333664,9606.ENSP00000338345,9606.ENSP00000340836,…	CTSH,ALDOC,CTSC,TMEM30A,CTSD,STBD1,CAT,CYBA,S100A11,LPCAT1,DGKE,STOM,F2RL1,GHDC,ITPR1,F2R,ACAA1,SNCA,OSTF1,CTNNB1,SVIP,QSOX1,CD58,STXBP1,FUCA1,PADI2,DSP,SERPINB1,JUP,ORMDL3,MVP,IDH1,CD44,NDRG1,TMBIM1,STXBP2,CAPN1,CD63,NPC2,ITGB3,SCAMP1
GO Process	GO:0006123	Mitochondrial electron transport, cytochrome c to oxygen	7	20	1.36	2.82e-05	9606.ENSP00000246554,9606.ENSP00000258424,9606.ENSP00000321260,9606.ENSP00000354876,9606.ENSP00000367938,9606.ENSP00000425759,9606.ENSP00000428895	COX6B1,COX5B,COX8A,MT-CO2,COX7A2L,COX7C,COX6C
GO Process	GO:0042776	Mitochondrial atp synthesis coupled proton transport	7	21	1.34	3.51e-05	9606.ENSP00000258424,9606.ENSP00000262030,9606.ENSP00000290299,9606.ENSP00000292475,9606.ENSP00000300688,9606.ENSP00000349142,9606.ENSP00000381736	COX5B,ATP5B,ATP5O,ATP5J2,ATP5L,ATP5C1,ATP5A1
GO Process	GO:0032787	Monocarboxylic acid metabolic process	26	515	0.52	4.96e-05	9606.ENSP00000226253,9606.ENSP00000252595,9606.ENSP00000261507,9606.ENSP00000269228,9606.ENSP00000285093,9606.ENSP00000300456,9606.ENSP00000308032,9606.ENSP00000316329,9606.ENSP00000323678,9606.ENSP00000323811,9606.ENSP00000328720,9606.ENSP00000333664,9606.ENSP00000333769,9606.ENSP00000348775,9606.ENSP00000353720,9606.ENSP00000357873,9606.ENSP00000362298,9606.ENSP00000364490,9606.ENSP00000365462,…	ALDOC,SLC27A1,MSMO1,NPC1,ACAA2,SLC27A4,CYP2S1,SCD5,ZADH2,HACL1,FOXK1,ACAA1,BSG,ACOX3,CES1,ACADSB,SGPL1,ALDH4A1,PCCA,MYO5A,IDH1,CROT,ACSL1,ENO2,ETFA,SLC16A3
GO Process	GO:0032879	Regulation of localization	75	2740	0.25	7.97e-05	9606.ENSP00000007722,9606.ENSP00000196371,9606.ENSP00000220166,9606.ENSP00000225831,9606.ENSP00000230461,9606.ENSP00000234831,9606.ENSP00000236671,9606.ENSP00000242108,9606.ENSP00000246792,9606.ENSP00000258098,9606.ENSP00000261590,9606.ENSP00000261623,9606.ENSP00000261693,9606.ENSP00000262030,9606.ENSP00000263735,9606.ENSP00000264036,9606.ENSP00000269141,9606.ENSP00000269571,9606.ENSP00000271638,…	ITGA3,OXCT1,CTSH,CCL2,TMEM30A,TMEM59,CTSD,EEPD1,RRAS,RAB11FIP5,DSG2,CYBA,SCARB1,ATP5B,EPCAM,MCAM,CDH2,ERBB2,S100A11,RHOB,ARL6IP5,SLC25A4,ACAA2,ATP1B3,STOM,HMGCR,F2RL1,ITPR1,F2R,CADM1,CHP1,SNCA,STX3,CAV1,SP100,CTNNB1,SVIP,COL18A1,OPHN1,CACNA2D1,PTRF,SYNE2,TPM1,MICAL1,MAP2,CES1,SLC30A1,NUS1,MYO6,ARHGAP4,STXBP1,EPHB2,PADI2,FLOT1,TBC1D4,PLCH2,PODXL,DSP,JUP,SLC26A6,ATP5A1,MYO5A,ITGA6,FRMD5,TMBIM1,STXB…
GO Process	GO:0045333	Cellular respiration	14	158	0.76	8.01e-05	9606.ENSP00000241052,9606.ENSP00000246554,9606.ENSP00000258424,9606.ENSP00000264663,9606.ENSP00000301457,9606.ENSP00000321260,9606.ENSP00000346196,9606.ENSP00000354876,9606.ENSP00000367938,9606.ENSP00000390265,9606.ENSP00000425759,9606.ENSP00000428895,9606.ENSP00000444433,9606.ENSP00000452762	CAT,COX6B1,COX5B,NNT,NDUFA7,COX8A,NDUFV3,MT-CO2,COX7A2L,IDH1,COX7C,COX6C,SCO2,ETFA
GO Process	GO:0061024	Membrane organization	33	796	0.43	8.34e-05	9606.ENSP00000225777,9606.ENSP00000227266,9606.ENSP00000230461,9606.ENSP00000262030,9606.ENSP00000262134,9606.ENSP00000264896,9606.ENSP00000269141,9606.ENSP00000269228,9606.ENSP00000280551,9606.ENSP00000285093,9606.ENSP00000290299,9606.ENSP00000290913,9606.ENSP00000292090,9606.ENSP00000292475,9606.ENSP00000300688,9606.ENSP00000332371,9606.ENSP00000335632,9606.ENSP00000338345,9606.ENSP00000338562,…	SYNGR2,CTSC,TMEM30A,ATP5B,LPCAT2,SCARB2,CDH2,NPC1,SEC24D,ACAA2,ATP5O,CHCHD6,TLCD1,ATP5J2,ATP5L,COL7A1,CHP1,SNCA,STX3,CAV1,ATP5C1,DHCR24,STXBP1,REEP3,EPHB2,FLOT1,CNP,ATP5A1,NDRG1,RAB34,MYO18A,NPC2,LDLR
GO Process	GO:0071840	Cellular component organization or biogenesis	127	5633	0.17	8.41e-05	9606.ENSP00000007722,9606.ENSP00000200181,9606.ENSP00000225777,9606.ENSP00000225831,9606.ENSP00000227266,9606.ENSP00000230461,9606.ENSP00000241052,9606.ENSP00000256194,9606.ENSP00000256637,9606.ENSP00000258105,9606.ENSP00000259711,9606.ENSP00000261483,9606.ENSP00000261590,9606.ENSP00000261623,9606.ENSP00000261693,9606.ENSP00000261839,9606.ENSP00000262030,9606.ENSP00000262134,9606.ENSP00000262450,…	ITGA3,ITGB4,SYNGR2,CCL2,CTSC,TMEM30A,CAT,MICAL2,SORT1,MRPL53,KIF13A,MAN2A1,DSG2,CYBA,SCARB1,MYO5C,ATP5B,LPCAT2,CHD5,CAPG,FASTKD3,SCARB2,SQLE,CDH2,NPC1,ERBB2,ABLIM1,SEC24D,SLC25A4,ACAA2,ATP5O,CHCHD6,TLCD1,ATP5J2,F2RL1,CLMN,ATP5L,NDUFA7,ANTXR1,ALCAM,PRKCDBP,F2R,HACL1,PLEC,CLGN,FLNC,P4HB,HIST1H2AJ,FMNL1,CADM1,CTHRC1,COA5,COL7A1,ACAA1,BSG,SYNE3,CHP1,SYNM,SNCA,STX3,CAV1,SP100,CTNNB1,NDUFV3,LEPREL4,COL…
GO Process	GO:0034220	Ion transmembrane transport	38	1010	0.39	9.99e-05	9606.ENSP00000224807,9606.ENSP00000237612,9606.ENSP00000246554,9606.ENSP00000252595,9606.ENSP00000258424,9606.ENSP00000262030,9606.ENSP00000264663,9606.ENSP00000273258,9606.ENSP00000280871,9606.ENSP00000281456,9606.ENSP00000286371,9606.ENSP00000289877,9606.ENSP00000290299,9606.ENSP00000292246,9606.ENSP00000292475,9606.ENSP00000300688,9606.ENSP00000306253,9606.ENSP00000321260,9606.ENSP00000321326,…	SFXN3,ABCG2,COX6B1,SLC27A1,COX5B,ATP5B,NNT,ARL6IP5,SLC2A13,SLC25A4,ATP1B3,SLC45A1,ATP5O,ANO10,ATP5J2,ATP5L,ITPR1,COX8A,F2R,CYB5A,ATP5C1,CACNA2D1,MT-CO2,SLC30A1,COX7A2,PLP2,ABCC4,PLCH2,COX7A2L,SLC11A2,SLC26A6,ATP5A1,SLC25A19,SLC2A1,COX7C,COX6C,SLC39A11,SLC16A3
GO Process	GO:0045321	Leukocyte activation	36	929	0.4	0.0001	9606.ENSP00000220166,9606.ENSP00000226253,9606.ENSP00000227266,9606.ENSP00000230461,9606.ENSP00000236671,9606.ENSP00000237642,9606.ENSP00000241052,9606.ENSP00000261623,9606.ENSP00000271638,9606.ENSP00000283415,9606.ENSP00000286713,9606.ENSP00000296677,9606.ENSP00000301671,9606.ENSP00000333664,9606.ENSP00000338345,9606.ENSP00000340836,9606.ENSP00000344456,9606.ENSP00000346130,9606.ENSP00000356574,…	CTSH,ALDOC,CTSC,TMEM30A,CTSD,STBD1,CAT,CYBA,S100A11,LPCAT1,STOM,F2RL1,GHDC,ACAA1,SNCA,OSTF1,CTNNB1,SVIP,QSOX1,CD58,FUCA1,PADI2,DSP,SERPINB1,JUP,ORMDL3,MVP,IDH1,CD44,NDRG1,TMBIM1,STXBP2,CAPN1,CD63,NPC2,SCAMP1
GO Process	GO:0046890	Regulation of lipid biosynthetic process	15	197	0.7	0.00017	9606.ENSP00000245787,9606.ENSP00000252595,9606.ENSP00000261693,9606.ENSP00000265896,9606.ENSP00000279263,9606.ENSP00000283415,9606.ENSP00000287936,9606.ENSP00000347717,9606.ENSP00000353720,9606.ENSP00000377724,9606.ENSP00000380837,9606.ENSP00000390265,9606.ENSP00000420315,9606.ENSP00000454071,9606.ENSP00000480828	INSIG2,SLC27A1,SCARB1,SQLE,TM7SF2,LPCAT1,HMGCR,DHCR7,CES1,ORMDL3,LSS,IDH1,ABHD6,LDLR,FDFT1
GO Process	GO:0009060	Aerobic respiration	10	79	0.92	0.00018	9606.ENSP00000241052,9606.ENSP00000246554,9606.ENSP00000258424,9606.ENSP00000264663,9606.ENSP00000321260,9606.ENSP00000354876,9606.ENSP00000367938,9606.ENSP00000390265,9606.ENSP00000425759,9606.ENSP00000428895	CAT,COX6B1,COX5B,NNT,COX8A,MT-CO2,COX7A2L,IDH1,COX7C,COX6C
GO Process	GO:0042407	Cristae formation	7	31	1.17	0.00027	9606.ENSP00000262030,9606.ENSP00000290299,9606.ENSP00000290913,9606.ENSP00000292475,9606.ENSP00000300688,9606.ENSP00000349142,9606.ENSP00000381736	ATP5B,ATP5O,CHCHD6,ATP5J2,ATP5L,ATP5C1,ATP5A1
GO Process	GO:0098655	Cation transmembrane transport	30	725	0.43	0.00027	9606.ENSP00000224807,9606.ENSP00000237612,9606.ENSP00000246554,9606.ENSP00000258424,9606.ENSP00000262030,9606.ENSP00000264663,9606.ENSP00000280871,9606.ENSP00000286371,9606.ENSP00000289877,9606.ENSP00000290299,9606.ENSP00000292246,9606.ENSP00000292475,9606.ENSP00000300688,9606.ENSP00000306253,9606.ENSP00000321260,9606.ENSP00000321326,9606.ENSP00000341625,9606.ENSP00000349142,9606.ENSP00000349320,…	SFXN3,ABCG2,COX6B1,COX5B,ATP5B,NNT,SLC2A13,ATP1B3,SLC45A1,ATP5O,ANO10,ATP5J2,ATP5L,ITPR1,COX8A,F2R,CYB5A,ATP5C1,CACNA2D1,MT-CO2,SLC30A1,COX7A2,PLCH2,COX7A2L,SLC11A2,ATP5A1,SLC25A19,COX7C,COX6C,SLC39A11
GO Process	GO:0019752	Carboxylic acid metabolic process	33	853	0.4	0.00031	9606.ENSP00000226253,9606.ENSP00000252595,9606.ENSP00000257347,9606.ENSP00000261507,9606.ENSP00000269228,9606.ENSP00000285093,9606.ENSP00000300456,9606.ENSP00000308032,9606.ENSP00000316329,9606.ENSP00000323678,9606.ENSP00000323811,9606.ENSP00000328720,9606.ENSP00000333664,9606.ENSP00000333769,9606.ENSP00000335632,9606.ENSP00000341625,9606.ENSP00000348775,9606.ENSP00000353720,9606.ENSP00000357873,…	ALDOC,SLC27A1,CARS2,MSMO1,NPC1,ACAA2,SLC27A4,CYP2S1,SCD5,ZADH2,HACL1,FOXK1,ACAA1,BSG,CHP1,CYB5A,ACOX3,CES1,ACADSB,SGPL1,ALDH4A1,PCCA,TMEM2,GLDC,MYO5A,IDH1,CD44,CROT,SLC2A1,ACSL1,ENO2,ETFA,SLC16A3
GO Process	GO:0022904	Respiratory electron transport chain	11	107	0.83	0.00032	9606.ENSP00000246554,9606.ENSP00000258424,9606.ENSP00000301457,9606.ENSP00000321260,9606.ENSP00000346196,9606.ENSP00000354876,9606.ENSP00000367938,9606.ENSP00000425759,9606.ENSP00000428895,9606.ENSP00000444433,9606.ENSP00000452762	COX6B1,COX5B,NDUFA7,COX8A,NDUFV3,MT-CO2,COX7A2L,COX7C,COX6C,SCO2,ETFA
GO Process	GO:0048878	Chemical homeostasis	39	1124	0.36	0.00042	9606.ENSP00000220166,9606.ENSP00000226230,9606.ENSP00000237612,9606.ENSP00000258098,9606.ENSP00000261623,9606.ENSP00000261693,9606.ENSP00000262030,9606.ENSP00000264663,9606.ENSP00000269228,9606.ENSP00000283415,9606.ENSP00000286371,9606.ENSP00000292090,9606.ENSP00000296677,9606.ENSP00000301455,9606.ENSP00000306253,9606.ENSP00000321326,9606.ENSP00000328720,9606.ENSP00000335632,9606.ENSP00000338345,…	CTSH,TMEM97,ABCG2,RAB11FIP5,CYBA,SCARB1,ATP5B,NNT,NPC1,LPCAT1,ATP1B3,TLCD1,F2RL1,ANGPTL4,ITPR1,F2R,FOXK1,CHP1,SNCA,CAV1,ACOX3,CACNA2D1,CES1,TGM2,SLC30A1,NUS1,PLCH2,STEAP3,ORMDL3,SLC11A2,SLC26A6,MYO5A,SCO2,SOD2,APPL2,NPC2,LDLR,STIM1,LSR
GO Process	GO:0006631	Fatty acid metabolic process	18	311	0.58	0.00051	9606.ENSP00000252595,9606.ENSP00000261507,9606.ENSP00000285093,9606.ENSP00000300456,9606.ENSP00000308032,9606.ENSP00000316329,9606.ENSP00000323678,9606.ENSP00000323811,9606.ENSP00000333664,9606.ENSP00000348775,9606.ENSP00000353720,9606.ENSP00000357873,9606.ENSP00000362298,9606.ENSP00000365462,9606.ENSP00000382177,9606.ENSP00000413575,9606.ENSP00000422607,9606.ENSP00000452762	SLC27A1,MSMO1,ACAA2,SLC27A4,CYP2S1,SCD5,ZADH2,HACL1,ACAA1,ACOX3,CES1,ACADSB,SGPL1,PCCA,MYO5A,CROT,ACSL1,ETFA
GO Process	GO:0002252	Immune effector process	35	969	0.37	0.0006	9606.ENSP00000220166,9606.ENSP00000226253,9606.ENSP00000227266,9606.ENSP00000230461,9606.ENSP00000236671,9606.ENSP00000237642,9606.ENSP00000241052,9606.ENSP00000261623,9606.ENSP00000271638,9606.ENSP00000283415,9606.ENSP00000286713,9606.ENSP00000296677,9606.ENSP00000301671,9606.ENSP00000333664,9606.ENSP00000340836,9606.ENSP00000346130,9606.ENSP00000356574,9606.ENSP00000358501,9606.ENSP00000363603,…	CTSH,ALDOC,CTSC,TMEM30A,CTSD,STBD1,CAT,CYBA,S100A11,LPCAT1,STOM,F2RL1,GHDC,ACAA1,OSTF1,SVIP,QSOX1,CD58,FUCA1,PADI2,DSP,SERPINB1,JUP,ORMDL3,SLFN11,MVP,IDH1,IRAK4,CD44,TMBIM1,STXBP2,CAPN1,CD63,NPC2,SCAMP1
GO Process	GO:0015980	Energy derivation by oxidation of organic compounds	15	223	0.64	0.0006	9606.ENSP00000237642,9606.ENSP00000241052,9606.ENSP00000246554,9606.ENSP00000258424,9606.ENSP00000264663,9606.ENSP00000301457,9606.ENSP00000321260,9606.ENSP00000346196,9606.ENSP00000354876,9606.ENSP00000367938,9606.ENSP00000390265,9606.ENSP00000425759,9606.ENSP00000428895,9606.ENSP00000444433,9606.ENSP00000452762	STBD1,CAT,COX6B1,COX5B,NNT,NDUFA7,COX8A,NDUFV3,MT-CO2,COX7A2L,IDH1,COX7C,COX6C,SCO2,ETFA
GO Process	GO:0055088	Lipid homeostasis	12	142	0.74	0.00066	9606.ENSP00000226230,9606.ENSP00000261693,9606.ENSP00000269228,9606.ENSP00000292090,9606.ENSP00000301455,9606.ENSP00000339191,9606.ENSP00000348775,9606.ENSP00000353720,9606.ENSP00000357480,9606.ENSP00000377724,9606.ENSP00000451112,9606.ENSP00000454071	TMEM97,SCARB1,NPC1,TLCD1,ANGPTL4,CAV1,ACOX3,CES1,NUS1,ORMDL3,NPC2,LDLR
GO Process	GO:0008152	Metabolic process	166	8298	0.12	0.00069	9606.ENSP00000196371,9606.ENSP00000200181,9606.ENSP00000216484,9606.ENSP00000220166,9606.ENSP00000224807,9606.ENSP00000225831,9606.ENSP00000226253,9606.ENSP00000227266,9606.ENSP00000234831,9606.ENSP00000236671,9606.ENSP00000237612,9606.ENSP00000237642,9606.ENSP00000238018,9606.ENSP00000241052,9606.ENSP00000242108,9606.ENSP00000245787,9606.ENSP00000246554,9606.ENSP00000252595,9606.ENSP00000254521,…	OXCT1,ITGB4,SPTLC2,CTSH,SFXN3,CCL2,ALDOC,CTSC,TMEM59,CTSD,ABCG2,STBD1,GDA,CAT,EEPD1,INSIG2,COX6B1,SLC27A1,HSD17B7,MICAL2,C14orf1,CARS2,NT5E,MRPL53,COX5B,MAN2A1,MSMO1,CYBA,SCARB1,LACTB,ATP5B,LPCAT2,CHD5,APLP2,CPOX,NNT,PRDX5,SQLE,CPNE7,CDH2,NPC1,ERBB2,ENDOD1,TM7SF2,PRSS23,SLC25A4,LPCAT1,DGKE,ACAA2,HMGCR,NPC1L1,ATP5O,GSTT2B,ETHE1,ATP5J2,ALPPL2,RETSAT,F2RL1,SLC27A4,ATP5L,ANGPTL4,NDUFA7,ABHD15,LRP8,MR…
GO Process	GO:0044282	Small molecule catabolic process	21	424	0.51	0.00072	9606.ENSP00000196371,9606.ENSP00000226253,9606.ENSP00000257770,9606.ENSP00000261693,9606.ENSP00000285093,9606.ENSP00000300456,9606.ENSP00000323811,9606.ENSP00000328720,9606.ENSP00000333664,9606.ENSP00000335632,9606.ENSP00000348775,9606.ENSP00000357873,9606.ENSP00000364490,9606.ENSP00000365462,9606.ENSP00000366243,9606.ENSP00000366927,9606.ENSP00000370737,9606.ENSP00000398632,9606.ENSP00000413575,…	OXCT1,ALDOC,NT5E,SCARB1,ACAA2,SLC27A4,HACL1,FOXK1,ACAA1,CHP1,ACOX3,ACADSB,ALDH4A1,PCCA,TMEM2,ALDH1B1,GLDC,CD44,CROT,ENO2,ETFA
GO Process	GO:0044283	Small molecule biosynthetic process	25	572	0.46	0.00072	9606.ENSP00000216484,9606.ENSP00000226253,9606.ENSP00000238018,9606.ENSP00000245787,9606.ENSP00000254521,9606.ENSP00000257770,9606.ENSP00000261507,9606.ENSP00000265896,9606.ENSP00000279263,9606.ENSP00000285093,9606.ENSP00000287936,9606.ENSP00000289547,9606.ENSP00000316329,9606.ENSP00000347717,9606.ENSP00000353720,9606.ENSP00000357480,9606.ENSP00000359297,9606.ENSP00000360316,9606.ENSP00000367747,…	SPTLC2,ALDOC,GDA,INSIG2,HSD17B7,NT5E,MSMO1,SQLE,TM7SF2,ACAA2,HMGCR,NPC1L1,SCD5,DHCR7,CES1,NUS1,NSDHL,DHCR24,PLCH2,CNP,LSS,MYO5A,FDXR,ENO2,FDFT1
GO Process	GO:0055085	Transmembrane transport	42	1314	0.32	0.0011	9606.ENSP00000224807,9606.ENSP00000230461,9606.ENSP00000237612,9606.ENSP00000246554,9606.ENSP00000252595,9606.ENSP00000256637,9606.ENSP00000258424,9606.ENSP00000261693,9606.ENSP00000262030,9606.ENSP00000264663,9606.ENSP00000273258,9606.ENSP00000280871,9606.ENSP00000281456,9606.ENSP00000286371,9606.ENSP00000289877,9606.ENSP00000290299,9606.ENSP00000292246,9606.ENSP00000292475,9606.ENSP00000300688,…	SFXN3,TMEM30A,ABCG2,COX6B1,SLC27A1,SORT1,COX5B,SCARB1,ATP5B,NNT,ARL6IP5,SLC2A13,SLC25A4,ATP1B3,SLC45A1,ATP5O,ANO10,ATP5J2,ATP5L,ITPR1,COX8A,F2R,CYB5A,ATP5C1,CACNA2D1,MT-CO2,SLC30A1,COX7A2,PLP2,ABCC4,PLCH2,COX7A2L,SLC11A2,SLC26A6,ATP5A1,SLC25A19,SLC2A1,COX7C,COX6C,PGRMC2,SLC39A11,SLC16A3
GO Process	GO:0090181	Regulation of cholesterol metabolic process	8	58	0.96	0.0011	9606.ENSP00000265896,9606.ENSP00000279263,9606.ENSP00000287936,9606.ENSP00000347717,9606.ENSP00000353720,9606.ENSP00000380837,9606.ENSP00000454071,9606.ENSP00000480828	SQLE,TM7SF2,HMGCR,DHCR7,CES1,LSS,LDLR,FDFT1
GO Process	GO:0098662	Inorganic cation transmembrane transport	26	628	0.43	0.0011	9606.ENSP00000246554,9606.ENSP00000258424,9606.ENSP00000262030,9606.ENSP00000264663,9606.ENSP00000280871,9606.ENSP00000286371,9606.ENSP00000289877,9606.ENSP00000290299,9606.ENSP00000292475,9606.ENSP00000300688,9606.ENSP00000306253,9606.ENSP00000321260,9606.ENSP00000321326,9606.ENSP00000341625,9606.ENSP00000349142,9606.ENSP00000349320,9606.ENSP00000354876,9606.ENSP00000355968,9606.ENSP00000359098,…	COX6B1,COX5B,ATP5B,NNT,SLC2A13,ATP1B3,SLC45A1,ATP5O,ATP5J2,ATP5L,ITPR1,COX8A,F2R,CYB5A,ATP5C1,CACNA2D1,MT-CO2,SLC30A1,COX7A2,PLCH2,COX7A2L,SLC11A2,ATP5A1,COX7C,COX6C,SLC39A11
GO Process	GO:0006082	Organic acid metabolic process	34	964	0.36	0.0012	9606.ENSP00000226253,9606.ENSP00000237612,9606.ENSP00000252595,9606.ENSP00000257347,9606.ENSP00000261507,9606.ENSP00000269228,9606.ENSP00000285093,9606.ENSP00000300456,9606.ENSP00000308032,9606.ENSP00000316329,9606.ENSP00000323678,9606.ENSP00000323811,9606.ENSP00000328720,9606.ENSP00000333664,9606.ENSP00000333769,9606.ENSP00000335632,9606.ENSP00000341625,9606.ENSP00000348775,9606.ENSP00000353720,…	ALDOC,ABCG2,SLC27A1,CARS2,MSMO1,NPC1,ACAA2,SLC27A4,CYP2S1,SCD5,ZADH2,HACL1,FOXK1,ACAA1,BSG,CHP1,CYB5A,ACOX3,CES1,ACADSB,SGPL1,ALDH4A1,PCCA,TMEM2,GLDC,MYO5A,IDH1,CD44,CROT,SLC2A1,ACSL1,ENO2,ETFA,SLC16A3
GO Process	GO:0015672	Monovalent inorganic cation transport	21	441	0.49	0.0012	9606.ENSP00000246554,9606.ENSP00000258424,9606.ENSP00000262030,9606.ENSP00000264663,9606.ENSP00000280871,9606.ENSP00000286371,9606.ENSP00000289877,9606.ENSP00000290299,9606.ENSP00000292475,9606.ENSP00000300688,9606.ENSP00000321260,9606.ENSP00000335632,9606.ENSP00000341625,9606.ENSP00000349142,9606.ENSP00000354876,9606.ENSP00000359098,9606.ENSP00000367938,9606.ENSP00000378364,9606.ENSP00000381736,…	COX6B1,COX5B,ATP5B,NNT,SLC2A13,ATP1B3,SLC45A1,ATP5O,ATP5J2,ATP5L,COX8A,CHP1,CYB5A,ATP5C1,MT-CO2,COX7A2,COX7A2L,SLC11A2,ATP5A1,COX7C,COX6C
GO Process	GO:0098660	Inorganic ion transmembrane transport	28	714	0.41	0.0013	9606.ENSP00000246554,9606.ENSP00000258424,9606.ENSP00000262030,9606.ENSP00000264663,9606.ENSP00000280871,9606.ENSP00000286371,9606.ENSP00000289877,9606.ENSP00000290299,9606.ENSP00000292246,9606.ENSP00000292475,9606.ENSP00000300688,9606.ENSP00000306253,9606.ENSP00000321260,9606.ENSP00000321326,9606.ENSP00000341625,9606.ENSP00000349142,9606.ENSP00000349320,9606.ENSP00000354876,9606.ENSP00000355968,…	COX6B1,COX5B,ATP5B,NNT,SLC2A13,ATP1B3,SLC45A1,ATP5O,ANO10,ATP5J2,ATP5L,ITPR1,COX8A,F2R,CYB5A,ATP5C1,CACNA2D1,MT-CO2,SLC30A1,COX7A2,PLCH2,COX7A2L,SLC11A2,SLC26A6,ATP5A1,COX7C,COX6C,SLC39A11
GO Process	GO:0002576	Platelet degranulation	11	129	0.75	0.0014	9606.ENSP00000262776,9606.ENSP00000263574,9606.ENSP00000278505,9606.ENSP00000287097,9606.ENSP00000355467,9606.ENSP00000356574,9606.ENSP00000362399,9606.ENSP00000366084,9606.ENSP00000413606,9606.ENSP00000447730,9606.ENSP00000452786	LGALS3BP,APLP2,ENDOD1,CD109,SCCPDH,QSOX1,STXBP1,ABCC4,STXBP2,CD63,ITGB3
GO Process	GO:0022610	Biological adhesion	33	931	0.37	0.0014	9606.ENSP00000007722,9606.ENSP00000200181,9606.ENSP00000225831,9606.ENSP00000257770,9606.ENSP00000261590,9606.ENSP00000261693,9606.ENSP00000262776,9606.ENSP00000263735,9606.ENSP00000264036,9606.ENSP00000269141,9606.ENSP00000271638,9606.ENSP00000272233,9606.ENSP00000301455,9606.ENSP00000301945,9606.ENSP00000305988,9606.ENSP00000329797,9606.ENSP00000332371,9606.ENSP00000333769,9606.ENSP00000344456,…	ITGA3,ITGB4,CCL2,NT5E,DSG2,SCARB1,LGALS3BP,EPCAM,MCAM,CDH2,S100A11,RHOB,ANGPTL4,ANTXR1,ALCAM,CADM1,COL7A1,BSG,CTNNB1,COL18A1,CD58,L1CAM,STXBP1,ITGBL1,PODXL,DSP,JUP,ITGA6,CD44,MXRA8,TGFBI,CD63,ITGB3
GO Process	GO:0065008	Regulation of biological quality	94	4042	0.18	0.0014	9606.ENSP00000196371,9606.ENSP00000216968,9606.ENSP00000220166,9606.ENSP00000225831,9606.ENSP00000226230,9606.ENSP00000230461,9606.ENSP00000237612,9606.ENSP00000245787,9606.ENSP00000252595,9606.ENSP00000254521,9606.ENSP00000258098,9606.ENSP00000261590,9606.ENSP00000261623,9606.ENSP00000261693,9606.ENSP00000262030,9606.ENSP00000263867,9606.ENSP00000264663,9606.ENSP00000264669,9606.ENSP00000265462,…	OXCT1,PROCR,CTSH,CCL2,TMEM97,TMEM30A,ABCG2,INSIG2,SLC27A1,HSD17B7,RAB11FIP5,DSG2,CYBA,SCARB1,ATP5B,CAPG,NNT,FASTKD3,PRDX5,SQLE,CDH2,NPC1,ARL6IP5,SLC25A4,LPCAT1,DGKE,ACAA2,ATP1B3,HMGCR,IGF2BP1,TLCD1,RETSAT,F2RL1,SLC27A4,ANGPTL4,LRP8,ITPR1,CYP2S1,F2R,P4HB,FOXK1,FMNL1,SYNE3,CHP1,SNCA,STX3,CAV1,SP100,CTNNB1,OPHN1,DHCR7,ACOX3,CACNA2D1,TPM1,MICAL1,MAP2,CES1,MT-CO2,TGM2,SLC30A1,NUS1,ARHGAP4,L1CAM,SGPL1,…
GO Process	GO:0016477	Cell migration	32	896	0.37	0.0017	9606.ENSP00000007722,9606.ENSP00000200181,9606.ENSP00000225831,9606.ENSP00000261693,9606.ENSP00000262030,9606.ENSP00000263735,9606.ENSP00000269141,9606.ENSP00000272233,9606.ENSP00000286371,9606.ENSP00000296677,9606.ENSP00000328336,9606.ENSP00000329219,9606.ENSP00000330523,9606.ENSP00000333769,9606.ENSP00000339191,9606.ENSP00000344456,9606.ENSP00000347710,9606.ENSP00000350719,9606.ENSP00000358501,…	ITGA3,ITGB4,CCL2,SCARB1,ATP5B,EPCAM,CDH2,RHOB,ATP1B3,F2RL1,CEND1,FMNL1,CTHRC1,BSG,CAV1,CTNNB1,OPHN1,SYNE2,CD58,L1CAM,SGPL1,ITGBL1,PODXL,JUP,ITGA6,IRAK4,TOP2B,CD44,MYO18A,CD63,ITGB3,SLC16A3
GO Process	GO:0042775	Mitochondrial atp synthesis coupled electron transport	9	87	0.83	0.002	9606.ENSP00000246554,9606.ENSP00000258424,9606.ENSP00000301457,9606.ENSP00000321260,9606.ENSP00000346196,9606.ENSP00000354876,9606.ENSP00000367938,9606.ENSP00000425759,9606.ENSP00000428895	COX6B1,COX5B,NDUFA7,COX8A,NDUFV3,MT-CO2,COX7A2L,COX7C,COX6C
GO Process	GO:0006928	Movement of cell or subcellular component	45	1501	0.29	0.0021	9606.ENSP00000007722,9606.ENSP00000200181,9606.ENSP00000225831,9606.ENSP00000259711,9606.ENSP00000261693,9606.ENSP00000261839,9606.ENSP00000262030,9606.ENSP00000263735,9606.ENSP00000269141,9606.ENSP00000269571,9606.ENSP00000272233,9606.ENSP00000286371,9606.ENSP00000296137,9606.ENSP00000296677,9606.ENSP00000305988,9606.ENSP00000328336,9606.ENSP00000329219,9606.ENSP00000330523,9606.ENSP00000333769,…	ITGA3,ITGB4,CCL2,KIF13A,SCARB1,MYO5C,ATP5B,EPCAM,CDH2,ERBB2,RHOB,ATP1B3,FYCO1,F2RL1,ALCAM,CEND1,FMNL1,CTHRC1,BSG,CAV1,CTNNB1,OPHN1,CACNA2D1,SYNE2,TPM1,CD58,MYO6,L1CAM,SGPL1,DES,EPHB2,ITGBL1,PODXL,VLDLR,JUP,MYO5A,ITGA6,IRAK4,TOP2B,CD44,MYO18A,CD63,SPTB,ITGB3,SLC16A3
GO Process	GO:0072359	Circulatory system development	31	872	0.37	0.0024	9606.ENSP00000007722,9606.ENSP00000196371,9606.ENSP00000225831,9606.ENSP00000256194,9606.ENSP00000261590,9606.ENSP00000262030,9606.ENSP00000264036,9606.ENSP00000269141,9606.ENSP00000269571,9606.ENSP00000272233,9606.ENSP00000282096,9606.ENSP00000297632,9606.ENSP00000301455,9606.ENSP00000301945,9606.ENSP00000339191,9606.ENSP00000344456,9606.ENSP00000347665,9606.ENSP00000347717,9606.ENSP00000351022,…	ITGA3,OXCT1,CCL2,MICAL2,DSG2,ATP5B,MCAM,CDH2,ERBB2,RHOB,PDE3B,TMEM65,ANGPTL4,ANTXR1,CAV1,CTNNB1,COL18A1,DHCR7,TPM1,NUS1,NSDHL,SGPL1,EPHB2,TMEM2,RBM24,DSP,PPP1R13L,TGFBI,ITGB3,LDLR,RNF213
GO Process	GO:0010876	Lipid localization	17	326	0.53	0.0025	9606.ENSP00000230461,9606.ENSP00000252595,9606.ENSP00000261693,9606.ENSP00000264896,9606.ENSP00000265896,9606.ENSP00000269228,9606.ENSP00000289547,9606.ENSP00000300456,9606.ENSP00000339191,9606.ENSP00000353720,9606.ENSP00000366084,9606.ENSP00000371532,9606.ENSP00000413575,9606.ENSP00000416293,9606.ENSP00000422607,9606.ENSP00000451112,9606.ENSP00000454071	TMEM30A,SLC27A1,SCARB1,SCARB2,SQLE,NPC1,NPC1L1,SLC27A4,CAV1,CES1,ABCC4,VLDLR,CROT,SLC2A1,ACSL1,NPC2,LDLR
GO Process	GO:0046907	Intracellular transport	45	1520	0.29	0.0026	9606.ENSP00000227266,9606.ENSP00000237642,9606.ENSP00000241052,9606.ENSP00000256637,9606.ENSP00000258424,9606.ENSP00000259711,9606.ENSP00000261839,9606.ENSP00000262030,9606.ENSP00000264896,9606.ENSP00000269228,9606.ENSP00000272233,9606.ENSP00000280551,9606.ENSP00000290299,9606.ENSP00000292475,9606.ENSP00000296137,9606.ENSP00000298912,9606.ENSP00000300688,9606.ENSP00000323811,9606.ENSP00000328325,…	CTSC,STBD1,CAT,SORT1,COX5B,KIF13A,MYO5C,ATP5B,SCARB2,NPC1,RHOB,SEC24D,ATP5O,ATP5J2,FYCO1,CLMN,ATP5L,HACL1,PTTG1IP,COL7A1,ACAA1,SYNE3,CHP1,STX3,ACOX3,ATP5C1,TBC1D8B,SYNE2,CES1,MYO6,STXBP1,TBC1D4,BCAP29,ATP5A1,DOPEY2,MYO5A,IDH1,RAB34,CROT,STXBP2,APPL2,CD63,NPC2,SPTB,LDLR
GO Process	GO:0051270	Regulation of cellular component movement	34	1009	0.34	0.0026	9606.ENSP00000007722,9606.ENSP00000220166,9606.ENSP00000225831,9606.ENSP00000246792,9606.ENSP00000261590,9606.ENSP00000261693,9606.ENSP00000262030,9606.ENSP00000263735,9606.ENSP00000264036,9606.ENSP00000269571,9606.ENSP00000271638,9606.ENSP00000272233,9606.ENSP00000296677,9606.ENSP00000321326,9606.ENSP00000339191,9606.ENSP00000343023,9606.ENSP00000347665,9606.ENSP00000349541,9606.ENSP00000350719,…	ITGA3,CTSH,CCL2,RRAS,DSG2,SCARB1,ATP5B,EPCAM,MCAM,ERBB2,S100A11,RHOB,F2RL1,F2R,CAV1,SP100,COL18A1,PTRF,SYNE2,TPM1,MAP2,NUS1,ARHGAP4,PADI2,PODXL,DSP,JUP,ATP5A1,ITGA6,FRMD5,ABHD6,SOD2,APPL2,ITGB3
GO Process	GO:0007155	Cell adhesion	32	925	0.35	0.0027	9606.ENSP00000007722,9606.ENSP00000200181,9606.ENSP00000225831,9606.ENSP00000257770,9606.ENSP00000261590,9606.ENSP00000262776,9606.ENSP00000263735,9606.ENSP00000264036,9606.ENSP00000269141,9606.ENSP00000271638,9606.ENSP00000272233,9606.ENSP00000301455,9606.ENSP00000301945,9606.ENSP00000305988,9606.ENSP00000329797,9606.ENSP00000332371,9606.ENSP00000333769,9606.ENSP00000344456,9606.ENSP00000347665,…	ITGA3,ITGB4,CCL2,NT5E,DSG2,LGALS3BP,EPCAM,MCAM,CDH2,S100A11,RHOB,ANGPTL4,ANTXR1,ALCAM,CADM1,COL7A1,BSG,CTNNB1,COL18A1,CD58,L1CAM,STXBP1,ITGBL1,PODXL,DSP,JUP,ITGA6,CD44,MXRA8,TGFBI,CD63,ITGB3
GO Process	GO:0006869	Lipid transport	16	296	0.55	0.0028	9606.ENSP00000230461,9606.ENSP00000252595,9606.ENSP00000261693,9606.ENSP00000264896,9606.ENSP00000269228,9606.ENSP00000289547,9606.ENSP00000300456,9606.ENSP00000339191,9606.ENSP00000353720,9606.ENSP00000366084,9606.ENSP00000371532,9606.ENSP00000413575,9606.ENSP00000416293,9606.ENSP00000422607,9606.ENSP00000451112,9606.ENSP00000454071	TMEM30A,SLC27A1,SCARB1,SCARB2,NPC1,NPC1L1,SLC27A4,CAV1,CES1,ABCC4,VLDLR,CROT,SLC2A1,ACSL1,NPC2,LDLR
GO Process	GO:0071702	Organic substance transport	58	2173	0.24	0.0028	9606.ENSP00000224807,9606.ENSP00000230461,9606.ENSP00000237612,9606.ENSP00000241052,9606.ENSP00000252595,9606.ENSP00000256637,9606.ENSP00000258098,9606.ENSP00000259711,9606.ENSP00000261693,9606.ENSP00000264896,9606.ENSP00000269228,9606.ENSP00000272233,9606.ENSP00000273258,9606.ENSP00000280551,9606.ENSP00000280871,9606.ENSP00000281456,9606.ENSP00000289547,9606.ENSP00000289877,9606.ENSP00000290341,…	SFXN3,TMEM30A,ABCG2,CAT,SLC27A1,SORT1,RAB11FIP5,KIF13A,SCARB1,SCARB2,NPC1,RHOB,ARL6IP5,SEC24D,SLC2A13,SLC25A4,NPC1L1,SLC45A1,IGF2BP1,SLC27A4,HACL1,PTTG1IP,ACAA1,CHP1,SNCA,STX3,CAV1,ACOX3,PTRF,TBC1D8B,CES1,MYO6,STXBP1,FLOT1,ABCC4,TBC1D4,OPTN,BCAP29,VLDLR,STEAP3,MVP,SLC26A6,DOPEY2,MYO5A,SLC25A19,IDH1,RAB34,CROT,STXBP2,SLC2A1,ACSL1,PGRMC2,APPL2,CD63,NPC2,LDLR,SLC16A3,SCAMP1
GO Process	GO:0015850	Organic hydroxy compound transport	11	145	0.7	0.0031	9606.ENSP00000261693,9606.ENSP00000269228,9606.ENSP00000280871,9606.ENSP00000289547,9606.ENSP00000338345,9606.ENSP00000339191,9606.ENSP00000353720,9606.ENSP00000378920,9606.ENSP00000451112,9606.ENSP00000454071,9606.ENSP00000463978	SCARB1,NPC1,SLC2A13,NPC1L1,SNCA,CAV1,CES1,SLC26A6,NPC2,LDLR,SLC16A3
GO Process	GO:0040011	Locomotion	39	1251	0.31	0.0031	9606.ENSP00000007722,9606.ENSP00000200181,9606.ENSP00000225831,9606.ENSP00000261693,9606.ENSP00000262030,9606.ENSP00000263735,9606.ENSP00000269141,9606.ENSP00000269571,9606.ENSP00000272233,9606.ENSP00000286371,9606.ENSP00000296677,9606.ENSP00000305988,9606.ENSP00000328336,9606.ENSP00000329219,9606.ENSP00000330523,9606.ENSP00000333769,9606.ENSP00000339191,9606.ENSP00000344456,9606.ENSP00000347710,…	ITGA3,ITGB4,CCL2,SCARB1,ATP5B,EPCAM,CDH2,ERBB2,RHOB,ATP1B3,F2RL1,ALCAM,CEND1,FMNL1,CTHRC1,BSG,CAV1,CTNNB1,OPHN1,SYNE2,CD58,L1CAM,SGPL1,EPHB2,ITGBL1,PLP2,PODXL,VLDLR,JUP,MYO5A,ITGA6,IRAK4,TOP2B,CD44,MYO18A,CD63,SPTB,ITGB3,SLC16A3
GO Process	GO:0007005	Mitochondrion organization	20	452	0.46	0.0042	9606.ENSP00000261483,9606.ENSP00000262030,9606.ENSP00000264669,9606.ENSP00000281456,9606.ENSP00000285093,9606.ENSP00000290299,9606.ENSP00000290913,9606.ENSP00000292475,9606.ENSP00000300688,9606.ENSP00000301457,9606.ENSP00000330730,9606.ENSP00000346196,9606.ENSP00000349142,9606.ENSP00000354762,9606.ENSP00000359098,9606.ENSP00000367938,9606.ENSP00000377470,9606.ENSP00000381736,9606.ENSP00000444433,…	MAN2A1,ATP5B,FASTKD3,SLC25A4,ACAA2,ATP5O,CHCHD6,ATP5J2,ATP5L,NDUFA7,COA5,NDUFV3,ATP5C1,COA3,COX7A2,COX7A2L,CNP,ATP5A1,SCO2,SOD2
GO Process	GO:0030301	Cholesterol transport	7	54	0.93	0.0043	9606.ENSP00000261693,9606.ENSP00000269228,9606.ENSP00000289547,9606.ENSP00000339191,9606.ENSP00000353720,9606.ENSP00000451112,9606.ENSP00000454071	SCARB1,NPC1,NPC1L1,CAV1,CES1,NPC2,LDLR
GO Process	GO:0006996	Organelle organization	81	3450	0.19	0.0045	9606.ENSP00000225831,9606.ENSP00000227266,9606.ENSP00000241052,9606.ENSP00000256194,9606.ENSP00000256637,9606.ENSP00000259711,9606.ENSP00000261483,9606.ENSP00000261839,9606.ENSP00000262030,9606.ENSP00000262450,9606.ENSP00000263867,9606.ENSP00000264669,9606.ENSP00000265896,9606.ENSP00000277895,9606.ENSP00000280551,9606.ENSP00000281456,9606.ENSP00000285093,9606.ENSP00000290299,9606.ENSP00000290913,…	CCL2,CTSC,CAT,MICAL2,SORT1,KIF13A,MAN2A1,MYO5C,ATP5B,CHD5,CAPG,FASTKD3,SQLE,ABLIM1,SEC24D,SLC25A4,ACAA2,ATP5O,CHCHD6,ATP5J2,ATP5L,NDUFA7,ANTXR1,PRKCDBP,F2R,HACL1,PLEC,HIST1H2AJ,FMNL1,COA5,COL7A1,ACAA1,SYNE3,CHP1,SYNM,SNCA,STX3,CAV1,SP100,CTNNB1,NDUFV3,LEPREL4,OPHN1,SVIL,ACOX3,ATP5C1,SYNE2,TPM1,MICAL1,MAP2,CHAMP1,COA3,TDRKH,MYO6,ARHGAP4,COX7A2,HMGB3,STXBP1,REEP3,DES,PADI2,ABCC4,COX7A2L,OPTN,DSP,CN…
GO Process	GO:0009653	Anatomical structure morphogenesis	57	2165	0.24	0.0045	9606.ENSP00000007722,9606.ENSP00000200181,9606.ENSP00000220166,9606.ENSP00000225831,9606.ENSP00000245787,9606.ENSP00000246792,9606.ENSP00000256194,9606.ENSP00000261483,9606.ENSP00000262030,9606.ENSP00000264036,9606.ENSP00000269141,9606.ENSP00000269571,9606.ENSP00000272233,9606.ENSP00000277895,9606.ENSP00000282096,9606.ENSP00000287097,9606.ENSP00000301455,9606.ENSP00000301945,9606.ENSP00000305988,…	ITGA3,ITGB4,CTSH,CCL2,INSIG2,RRAS,MICAL2,MAN2A1,ATP5B,MCAM,CDH2,ERBB2,RHOB,ABLIM1,PDE3B,CD109,ANGPTL4,ANTXR1,ALCAM,F2R,CEND1,CTHRC1,COL7A1,BSG,CAV1,CTNNB1,COL18A1,OPHN1,TPM1,MAP2,TGM2,NUS1,MYO6,L1CAM,SGPL1,STXBP1,EPHB2,FLOT1,TMEM2,PODXL,DSP,VLDLR,CNP,SLC11A2,MYO5A,ITGA6,TOP2B,CD44,PPP1R13L,TGFBI,CAPN1,HMGA2,SPTB,ITGB3,LDLR,RNF213,STIM1
GO Process	GO:0019637	Organophosphate metabolic process	30	870	0.35	0.0048	9606.ENSP00000216484,9606.ENSP00000226253,9606.ENSP00000238018,9606.ENSP00000252595,9606.ENSP00000257770,9606.ENSP00000258424,9606.ENSP00000262030,9606.ENSP00000262134,9606.ENSP00000268720,9606.ENSP00000283415,9606.ENSP00000284061,9606.ENSP00000287936,9606.ENSP00000290299,9606.ENSP00000292475,9606.ENSP00000300688,9606.ENSP00000316329,9606.ENSP00000328720,9606.ENSP00000349142,9606.ENSP00000357480,…	SPTLC2,ALDOC,GDA,SLC27A1,NT5E,COX5B,ATP5B,LPCAT2,CPNE7,LPCAT1,DGKE,HMGCR,ATP5O,ATP5J2,ATP5L,SCD5,FOXK1,ATP5C1,NUS1,ABHD12,PLCH2,PIGO,CNP,ATP5A1,CROT,ABHD6,ACSL1,ENO2,ACP6,FDFT1
GO Process	GO:0032502	Developmental process	122	5841	0.14	0.0048	9606.ENSP00000007722,9606.ENSP00000196371,9606.ENSP00000200181,9606.ENSP00000216484,9606.ENSP00000220166,9606.ENSP00000225831,9606.ENSP00000226253,9606.ENSP00000227266,9606.ENSP00000230461,9606.ENSP00000238018,9606.ENSP00000241052,9606.ENSP00000245787,9606.ENSP00000246554,9606.ENSP00000246792,9606.ENSP00000254521,9606.ENSP00000256194,9606.ENSP00000256637,9606.ENSP00000261483,9606.ENSP00000261590,…	ITGA3,OXCT1,ITGB4,SPTLC2,CTSH,CCL2,ALDOC,CTSC,TMEM30A,GDA,CAT,INSIG2,COX6B1,RRAS,HSD17B7,MICAL2,SORT1,MAN2A1,DSG2,ATP5B,CHD5,EPCAM,CAPG,MCAM,SCARB2,CDH2,ERBB2,RHOB,ABLIM1,SEC24D,PDE3B,LPCAT1,CD109,HMGCR,IGF2BP1,F2RL1,TMEM65,CLMN,SLC27A4,ANGPTL4,ANTXR1,LRP8,ALCAM,ITPR1,MRC2,F2R,FLNC,CEND1,FOXK1,CADM1,CTHRC1,COL7A1,BSG,STX3,CAV1,CTNNB1,COL18A1,OPHN1,DHCR7,SVIL,SYNE2,TPM1,SDF4,MAP2,CES1,MT-CO2,TGM2,…
GO Process	GO:0048731	System development	98	4426	0.16	0.0049	9606.ENSP00000007722,9606.ENSP00000196371,9606.ENSP00000200181,9606.ENSP00000216484,9606.ENSP00000220166,9606.ENSP00000225831,9606.ENSP00000230461,9606.ENSP00000238018,9606.ENSP00000241052,9606.ENSP00000245787,9606.ENSP00000246554,9606.ENSP00000246792,9606.ENSP00000254521,9606.ENSP00000256194,9606.ENSP00000261483,9606.ENSP00000261590,9606.ENSP00000262030,9606.ENSP00000262450,9606.ENSP00000263735,…	ITGA3,OXCT1,ITGB4,SPTLC2,CTSH,CCL2,TMEM30A,GDA,CAT,INSIG2,COX6B1,RRAS,HSD17B7,MICAL2,MAN2A1,DSG2,ATP5B,CHD5,EPCAM,CAPG,MCAM,SCARB2,CDH2,ERBB2,RHOB,ABLIM1,PDE3B,LPCAT1,CD109,IGF2BP1,F2RL1,TMEM65,CLMN,SLC27A4,ANGPTL4,ANTXR1,LRP8,ALCAM,CEND1,FOXK1,CTHRC1,COL7A1,BSG,STX3,CAV1,CTNNB1,COL18A1,OPHN1,DHCR7,SVIL,SYNE2,TPM1,SDF4,MAP2,MT-CO2,TGM2,NUS1,MYO6,ARHGAP4,L1CAM,NSDHL,DHCR24,SGPL1,STXBP1,EPHB2,PADI2…
GO Process	GO:0001568	Blood vessel development	21	500	0.44	0.0051	9606.ENSP00000225831,9606.ENSP00000262030,9606.ENSP00000264036,9606.ENSP00000269141,9606.ENSP00000272233,9606.ENSP00000282096,9606.ENSP00000301455,9606.ENSP00000301945,9606.ENSP00000339191,9606.ENSP00000344456,9606.ENSP00000347665,9606.ENSP00000347717,9606.ENSP00000357480,9606.ENSP00000359297,9606.ENSP00000362298,9606.ENSP00000363763,9606.ENSP00000366243,9606.ENSP00000416330,9606.ENSP00000452786,…	CCL2,ATP5B,MCAM,CDH2,RHOB,PDE3B,ANGPTL4,ANTXR1,CAV1,CTNNB1,COL18A1,DHCR7,NUS1,NSDHL,SGPL1,EPHB2,TMEM2,TGFBI,ITGB3,LDLR,RNF213
GO Process	GO:0044539	Long-chain fatty acid import into cell	4	10	1.42	0.0051	9606.ENSP00000252595,9606.ENSP00000300456,9606.ENSP00000416293,9606.ENSP00000422607	SLC27A1,SLC27A4,SLC2A1,ACSL1
GO Process	GO:0040012	Regulation of locomotion	32	969	0.33	0.0056	9606.ENSP00000007722,9606.ENSP00000220166,9606.ENSP00000225831,9606.ENSP00000246792,9606.ENSP00000261693,9606.ENSP00000262030,9606.ENSP00000263735,9606.ENSP00000264036,9606.ENSP00000269571,9606.ENSP00000271638,9606.ENSP00000272233,9606.ENSP00000296677,9606.ENSP00000321326,9606.ENSP00000338562,9606.ENSP00000339191,9606.ENSP00000343023,9606.ENSP00000347665,9606.ENSP00000349541,9606.ENSP00000350719,…	ITGA3,CTSH,CCL2,RRAS,SCARB1,ATP5B,EPCAM,MCAM,ERBB2,S100A11,RHOB,F2RL1,F2R,STX3,CAV1,SP100,COL18A1,PTRF,SYNE2,TPM1,NUS1,ARHGAP4,PADI2,PODXL,JUP,ATP5A1,ITGA6,FRMD5,ABHD6,SOD2,APPL2,ITGB3
GO Process	GO:2000145	Regulation of cell motility	31	929	0.34	0.0061	9606.ENSP00000007722,9606.ENSP00000220166,9606.ENSP00000225831,9606.ENSP00000246792,9606.ENSP00000261693,9606.ENSP00000262030,9606.ENSP00000263735,9606.ENSP00000264036,9606.ENSP00000269571,9606.ENSP00000271638,9606.ENSP00000272233,9606.ENSP00000296677,9606.ENSP00000321326,9606.ENSP00000339191,9606.ENSP00000343023,9606.ENSP00000347665,9606.ENSP00000349541,9606.ENSP00000350719,9606.ENSP00000351022,…	ITGA3,CTSH,CCL2,RRAS,SCARB1,ATP5B,EPCAM,MCAM,ERBB2,S100A11,RHOB,F2RL1,F2R,CAV1,SP100,COL18A1,PTRF,SYNE2,TPM1,NUS1,ARHGAP4,PADI2,PODXL,JUP,ATP5A1,ITGA6,FRMD5,ABHD6,SOD2,APPL2,ITGB3
GO Process	GO:0072521	Purine-containing compound metabolic process	17	360	0.49	0.0068	9606.ENSP00000226253,9606.ENSP00000237612,9606.ENSP00000238018,9606.ENSP00000257770,9606.ENSP00000258424,9606.ENSP00000262030,9606.ENSP00000287936,9606.ENSP00000290299,9606.ENSP00000292475,9606.ENSP00000300688,9606.ENSP00000316329,9606.ENSP00000328720,9606.ENSP00000349142,9606.ENSP00000381736,9606.ENSP00000413575,9606.ENSP00000422607,9606.ENSP00000437402	ALDOC,ABCG2,GDA,NT5E,COX5B,ATP5B,HMGCR,ATP5O,ATP5J2,ATP5L,SCD5,FOXK1,ATP5C1,ATP5A1,CROT,ACSL1,ENO2
GO Process	GO:0060341	Regulation of cellular localization	33	1027	0.32	0.0069	9606.ENSP00000007722,9606.ENSP00000196371,9606.ENSP00000230461,9606.ENSP00000234831,9606.ENSP00000258098,9606.ENSP00000261623,9606.ENSP00000269141,9606.ENSP00000269571,9606.ENSP00000286713,9606.ENSP00000287936,9606.ENSP00000296677,9606.ENSP00000306253,9606.ENSP00000321326,9606.ENSP00000335632,9606.ENSP00000338345,9606.ENSP00000338562,9606.ENSP00000339191,9606.ENSP00000343023,9606.ENSP00000344456,…	ITGA3,OXCT1,TMEM30A,TMEM59,RAB11FIP5,CYBA,CDH2,ERBB2,STOM,HMGCR,F2RL1,ITPR1,F2R,CHP1,SNCA,STX3,CAV1,SP100,CTNNB1,SVIP,OPHN1,CACNA2D1,MAP2,SLC30A1,NUS1,STXBP1,EPHB2,PLCH2,JUP,MYO5A,TMBIM1,STXBP2,ITGB3
GO Process	GO:0044237	Cellular metabolic process	148	7513	0.11	0.0075	9606.ENSP00000196371,9606.ENSP00000200181,9606.ENSP00000216484,9606.ENSP00000220166,9606.ENSP00000224807,9606.ENSP00000225831,9606.ENSP00000226253,9606.ENSP00000227266,9606.ENSP00000234831,9606.ENSP00000237612,9606.ENSP00000237642,9606.ENSP00000238018,9606.ENSP00000241052,9606.ENSP00000242108,9606.ENSP00000245787,9606.ENSP00000246554,9606.ENSP00000252595,9606.ENSP00000254521,9606.ENSP00000256194,…	OXCT1,ITGB4,SPTLC2,CTSH,SFXN3,CCL2,ALDOC,CTSC,TMEM59,ABCG2,STBD1,GDA,CAT,EEPD1,INSIG2,COX6B1,SLC27A1,HSD17B7,MICAL2,CARS2,NT5E,MRPL53,COX5B,MAN2A1,MSMO1,CYBA,SCARB1,ATP5B,LPCAT2,CHD5,APLP2,CPOX,NNT,PRDX5,SQLE,CPNE7,CDH2,NPC1,ERBB2,ENDOD1,PRSS23,SLC25A4,LPCAT1,DGKE,ACAA2,HMGCR,ATP5O,GSTT2B,ETHE1,ATP5J2,ALPPL2,RETSAT,SLC27A4,ATP5L,NDUFA7,ABHD15,LRP8,CYP2S1,DPY19L1,SCD5,LEPREL1,CHDH,COX8A,ZADH2,HACL…
GO Process	GO:0002376	Immune system process	62	2481	0.21	0.0078	9606.ENSP00000007722,9606.ENSP00000220166,9606.ENSP00000225831,9606.ENSP00000226253,9606.ENSP00000227266,9606.ENSP00000230461,9606.ENSP00000236671,9606.ENSP00000237642,9606.ENSP00000241052,9606.ENSP00000246792,9606.ENSP00000261623,9606.ENSP00000263735,9606.ENSP00000271638,9606.ENSP00000280551,9606.ENSP00000283415,9606.ENSP00000286371,9606.ENSP00000286713,9606.ENSP00000287097,9606.ENSP00000296677,…	ITGA3,CTSH,CCL2,ALDOC,CTSC,TMEM30A,CTSD,STBD1,CAT,RRAS,CYBA,EPCAM,S100A11,SEC24D,LPCAT1,ATP1B3,STOM,CD109,F2RL1,GHDC,ALCAM,CADM1,ACAA1,BSG,SNCA,CAV1,OSTF1,SP100,CTNNB1,SVIP,QSOX1,CD58,L1CAM,HMGB3,SGPL1,STXBP1,FUCA1,PADI2,OPTN,DSP,SERPINB1,JUP,ORMDL3,SLFN11,SLC11A2,MVP,SLC26A6,ITGA6,IDH1,IRAK4,CD44,NDRG1,TMBIM1,RAB34,STXBP2,CAPN1,CD63,NPC2,ITGB3,ACP6,SLC16A3,SCAMP1
GO Process	GO:0006163	Purine nucleotide metabolic process	16	329	0.5	0.0078	9606.ENSP00000226253,9606.ENSP00000238018,9606.ENSP00000257770,9606.ENSP00000258424,9606.ENSP00000262030,9606.ENSP00000287936,9606.ENSP00000290299,9606.ENSP00000292475,9606.ENSP00000300688,9606.ENSP00000316329,9606.ENSP00000328720,9606.ENSP00000349142,9606.ENSP00000381736,9606.ENSP00000413575,9606.ENSP00000422607,9606.ENSP00000437402	ALDOC,GDA,NT5E,COX5B,ATP5B,HMGCR,ATP5O,ATP5J2,ATP5L,SCD5,FOXK1,ATP5C1,ATP5A1,CROT,ACSL1,ENO2
GO Process	GO:0016042	Lipid catabolic process	15	294	0.52	0.0078	9606.ENSP00000261693,9606.ENSP00000285093,9606.ENSP00000300456,9606.ENSP00000323811,9606.ENSP00000333664,9606.ENSP00000348775,9606.ENSP00000353720,9606.ENSP00000362298,9606.ENSP00000363603,9606.ENSP00000365462,9606.ENSP00000365725,9606.ENSP00000367747,9606.ENSP00000413575,9606.ENSP00000420315,9606.ENSP00000452762	SCARB1,ACAA2,SLC27A4,HACL1,ACAA1,ACOX3,CES1,SGPL1,FUCA1,PCCA,ABHD12,PLCH2,CROT,ABHD6,ETFA
GO Process	GO:0046395	Carboxylic acid catabolic process	14	260	0.55	0.0078	9606.ENSP00000285093,9606.ENSP00000300456,9606.ENSP00000323811,9606.ENSP00000333664,9606.ENSP00000335632,9606.ENSP00000348775,9606.ENSP00000357873,9606.ENSP00000364490,9606.ENSP00000365462,9606.ENSP00000366243,9606.ENSP00000370737,9606.ENSP00000398632,9606.ENSP00000413575,9606.ENSP00000452762	ACAA2,SLC27A4,HACL1,ACAA1,CHP1,ACOX3,ACADSB,ALDH4A1,PCCA,TMEM2,GLDC,CD44,CROT,ETFA
GO Process	GO:0044242	Cellular lipid catabolic process	12	196	0.6	0.0079	9606.ENSP00000285093,9606.ENSP00000300456,9606.ENSP00000323811,9606.ENSP00000333664,9606.ENSP00000348775,9606.ENSP00000362298,9606.ENSP00000363603,9606.ENSP00000365462,9606.ENSP00000365725,9606.ENSP00000413575,9606.ENSP00000420315,9606.ENSP00000452762	ACAA2,SLC27A4,HACL1,ACAA1,ACOX3,SGPL1,FUCA1,PCCA,ABHD12,CROT,ABHD6,ETFA
GO Process	GO:0051272	Positive regulation of cellular component movement	22	561	0.41	0.0079	9606.ENSP00000007722,9606.ENSP00000220166,9606.ENSP00000246792,9606.ENSP00000261693,9606.ENSP00000262030,9606.ENSP00000263735,9606.ENSP00000264036,9606.ENSP00000271638,9606.ENSP00000272233,9606.ENSP00000296677,9606.ENSP00000321326,9606.ENSP00000339191,9606.ENSP00000347665,9606.ENSP00000349541,9606.ENSP00000350719,9606.ENSP00000353508,9606.ENSP00000357480,9606.ENSP00000367817,9606.ENSP00000381736,…	ITGA3,CTSH,RRAS,SCARB1,ATP5B,EPCAM,MCAM,S100A11,RHOB,F2RL1,F2R,CAV1,COL18A1,PTRF,SYNE2,MAP2,NUS1,PODXL,ATP5A1,ITGA6,SOD2,ITGB3
GO Process	GO:0040017	Positive regulation of locomotion	22	562	0.41	0.008	9606.ENSP00000007722,9606.ENSP00000220166,9606.ENSP00000246792,9606.ENSP00000261693,9606.ENSP00000262030,9606.ENSP00000263735,9606.ENSP00000264036,9606.ENSP00000271638,9606.ENSP00000272233,9606.ENSP00000296677,9606.ENSP00000321326,9606.ENSP00000338562,9606.ENSP00000339191,9606.ENSP00000347665,9606.ENSP00000349541,9606.ENSP00000350719,9606.ENSP00000357480,9606.ENSP00000367817,9606.ENSP00000381736,…	ITGA3,CTSH,RRAS,SCARB1,ATP5B,EPCAM,MCAM,S100A11,RHOB,F2RL1,F2R,STX3,CAV1,COL18A1,PTRF,SYNE2,NUS1,PODXL,ATP5A1,ITGA6,SOD2,ITGB3
GO Process	GO:0042632	Cholesterol homeostasis	8	85	0.79	0.008	9606.ENSP00000226230,9606.ENSP00000261693,9606.ENSP00000269228,9606.ENSP00000339191,9606.ENSP00000353720,9606.ENSP00000357480,9606.ENSP00000451112,9606.ENSP00000454071	TMEM97,SCARB1,NPC1,CAV1,CES1,NUS1,NPC2,LDLR
GO Process	GO:0045540	Regulation of cholesterol biosynthetic process	6	43	0.96	0.0087	9606.ENSP00000265896,9606.ENSP00000279263,9606.ENSP00000287936,9606.ENSP00000347717,9606.ENSP00000380837,9606.ENSP00000480828	SQLE,TM7SF2,HMGCR,DHCR7,LSS,FDFT1
GO Process	GO:0048514	Blood vessel morphogenesis	18	410	0.46	0.0089	9606.ENSP00000225831,9606.ENSP00000262030,9606.ENSP00000264036,9606.ENSP00000269141,9606.ENSP00000272233,9606.ENSP00000282096,9606.ENSP00000301455,9606.ENSP00000339191,9606.ENSP00000344456,9606.ENSP00000347665,9606.ENSP00000357480,9606.ENSP00000362298,9606.ENSP00000363763,9606.ENSP00000366243,9606.ENSP00000416330,9606.ENSP00000452786,9606.ENSP00000454071,9606.ENSP00000464087	CCL2,ATP5B,MCAM,CDH2,RHOB,PDE3B,ANGPTL4,CAV1,CTNNB1,COL18A1,NUS1,SGPL1,EPHB2,TMEM2,TGFBI,ITGB3,LDLR,RNF213
GO Process	GO:0042592	Homeostatic process	46	1676	0.25	0.009	9606.ENSP00000220166,9606.ENSP00000225831,9606.ENSP00000226230,9606.ENSP00000237612,9606.ENSP00000258098,9606.ENSP00000261623,9606.ENSP00000261693,9606.ENSP00000262030,9606.ENSP00000264663,9606.ENSP00000265462,9606.ENSP00000269141,9606.ENSP00000269228,9606.ENSP00000283415,9606.ENSP00000286371,9606.ENSP00000292090,9606.ENSP00000296677,9606.ENSP00000301455,9606.ENSP00000306253,9606.ENSP00000321326,…	CTSH,CCL2,TMEM97,ABCG2,RAB11FIP5,CYBA,SCARB1,ATP5B,NNT,PRDX5,CDH2,NPC1,LPCAT1,ATP1B3,TLCD1,F2RL1,ANGPTL4,ITPR1,F2R,P4HB,FOXK1,CHP1,SNCA,CAV1,SP100,CTNNB1,ACOX3,CACNA2D1,CES1,TGM2,SLC30A1,NUS1,PLCH2,STEAP3,ORMDL3,SLC11A2,SLC26A6,MYO5A,PPP1R13L,SCO2,SOD2,APPL2,NPC2,LDLR,STIM1,LSR
GO Process	GO:0048856	Anatomical structure development	113	5402	0.14	0.009	9606.ENSP00000007722,9606.ENSP00000196371,9606.ENSP00000200181,9606.ENSP00000216484,9606.ENSP00000220166,9606.ENSP00000225831,9606.ENSP00000226253,9606.ENSP00000230461,9606.ENSP00000238018,9606.ENSP00000241052,9606.ENSP00000245787,9606.ENSP00000246554,9606.ENSP00000246792,9606.ENSP00000254521,9606.ENSP00000256194,9606.ENSP00000256637,9606.ENSP00000261483,9606.ENSP00000261590,9606.ENSP00000262030,…	ITGA3,OXCT1,ITGB4,SPTLC2,CTSH,CCL2,ALDOC,TMEM30A,GDA,CAT,INSIG2,COX6B1,RRAS,HSD17B7,MICAL2,SORT1,MAN2A1,DSG2,ATP5B,CHD5,EPCAM,CAPG,MCAM,SCARB2,CDH2,ERBB2,RHOB,ABLIM1,SEC24D,PDE3B,LPCAT1,CD109,HMGCR,IGF2BP1,F2RL1,TMEM65,CLMN,SLC27A4,ANGPTL4,ANTXR1,LRP8,ALCAM,ITPR1,F2R,FLNC,CEND1,FOXK1,CADM1,CTHRC1,COL7A1,BSG,STX3,CAV1,CTNNB1,COL18A1,OPHN1,DHCR7,SVIL,SYNE2,TPM1,SDF4,MAP2,CES1,MT-CO2,TGM2,SLC30A1,PB…
GO Process	GO:0051049	Regulation of transport	48	1776	0.25	0.009	9606.ENSP00000196371,9606.ENSP00000225831,9606.ENSP00000230461,9606.ENSP00000242108,9606.ENSP00000258098,9606.ENSP00000261623,9606.ENSP00000261693,9606.ENSP00000269141,9606.ENSP00000269571,9606.ENSP00000273258,9606.ENSP00000281456,9606.ENSP00000285093,9606.ENSP00000286371,9606.ENSP00000286713,9606.ENSP00000287936,9606.ENSP00000296677,9606.ENSP00000306253,9606.ENSP00000321326,9606.ENSP00000329797,…	OXCT1,CCL2,TMEM30A,EEPD1,RAB11FIP5,CYBA,SCARB1,CDH2,ERBB2,ARL6IP5,SLC25A4,ACAA2,ATP1B3,STOM,HMGCR,F2RL1,ITPR1,F2R,CADM1,CHP1,SNCA,CAV1,SP100,CTNNB1,SVIP,OPHN1,CACNA2D1,MICAL1,MAP2,CES1,SLC30A1,NUS1,MYO6,STXBP1,EPHB2,FLOT1,TBC1D4,JUP,SLC26A6,MYO5A,STXBP2,SLC2A1,CAPN1,MYO18A,APPL2,CD63,ITGB3,STIM1
GO Process	GO:0009150	Purine ribonucleotide metabolic process	15	303	0.51	0.0094	9606.ENSP00000226253,9606.ENSP00000257770,9606.ENSP00000258424,9606.ENSP00000262030,9606.ENSP00000287936,9606.ENSP00000290299,9606.ENSP00000292475,9606.ENSP00000300688,9606.ENSP00000316329,9606.ENSP00000328720,9606.ENSP00000349142,9606.ENSP00000381736,9606.ENSP00000413575,9606.ENSP00000422607,9606.ENSP00000437402	ALDOC,NT5E,COX5B,ATP5B,HMGCR,ATP5O,ATP5J2,ATP5L,SCD5,FOXK1,ATP5C1,ATP5A1,CROT,ACSL1,ENO2
GO Process	GO:0086069	Bundle of his cell to purkinje myocyte communication	4	13	1.3	0.0094	9606.ENSP00000261590,9606.ENSP00000349320,9606.ENSP00000369129,9606.ENSP00000377508	DSG2,CACNA2D1,DSP,JUP
GO Process	GO:0034330	Cell junction organization	20	493	0.42	0.0098	9606.ENSP00000007722,9606.ENSP00000200181,9606.ENSP00000261590,9606.ENSP00000269141,9606.ENSP00000269571,9606.ENSP00000296677,9606.ENSP00000321326,9606.ENSP00000323856,9606.ENSP00000327145,9606.ENSP00000329797,9606.ENSP00000344456,9606.ENSP00000347710,9606.ENSP00000359077,9606.ENSP00000363763,9606.ENSP00000369129,9606.ENSP00000377508,9606.ENSP00000382177,9606.ENSP00000386896,9606.ENSP00000404854,…	ITGA3,ITGB4,DSG2,CDH2,ERBB2,F2RL1,F2R,PLEC,FLNC,CADM1,CTNNB1,OPHN1,L1CAM,EPHB2,DSP,JUP,MYO5A,ITGA6,NDRG1,LSR
GO Process	GO:0050810	Regulation of steroid biosynthetic process	8	89	0.77	0.0098	9606.ENSP00000245787,9606.ENSP00000265896,9606.ENSP00000279263,9606.ENSP00000287936,9606.ENSP00000347717,9606.ENSP00000353720,9606.ENSP00000380837,9606.ENSP00000480828	INSIG2,SQLE,TM7SF2,HMGCR,DHCR7,CES1,LSS,FDFT1
GO Process	GO:0007275	Multicellular organism development	106	5023	0.14	0.0113	9606.ENSP00000007722,9606.ENSP00000196371,9606.ENSP00000200181,9606.ENSP00000216484,9606.ENSP00000220166,9606.ENSP00000225831,9606.ENSP00000230461,9606.ENSP00000238018,9606.ENSP00000241052,9606.ENSP00000245787,9606.ENSP00000246554,9606.ENSP00000246792,9606.ENSP00000254521,9606.ENSP00000256194,9606.ENSP00000256637,9606.ENSP00000261483,9606.ENSP00000261590,9606.ENSP00000262030,9606.ENSP00000262450,…	ITGA3,OXCT1,ITGB4,SPTLC2,CTSH,CCL2,TMEM30A,GDA,CAT,INSIG2,COX6B1,RRAS,HSD17B7,MICAL2,SORT1,MAN2A1,DSG2,ATP5B,CHD5,EPCAM,CAPG,MCAM,SCARB2,CDH2,ERBB2,RHOB,ABLIM1,SEC24D,PDE3B,LPCAT1,CD109,IGF2BP1,F2RL1,TMEM65,CLMN,SLC27A4,ANGPTL4,ANTXR1,LRP8,ALCAM,ITPR1,CEND1,FOXK1,CADM1,CTHRC1,COL7A1,BSG,STX3,CAV1,CTNNB1,COL18A1,OPHN1,DHCR7,SVIL,SYNE2,TPM1,SDF4,MAP2,MT-CO2,TGM2,SLC30A1,PBXIP1,NUS1,MYO6,ARHGAP4,L1C…
GO Process	GO:0009062	Fatty acid catabolic process	8	93	0.75	0.0125	9606.ENSP00000285093,9606.ENSP00000300456,9606.ENSP00000323811,9606.ENSP00000333664,9606.ENSP00000348775,9606.ENSP00000365462,9606.ENSP00000413575,9606.ENSP00000452762	ACAA2,SLC27A4,HACL1,ACAA1,ACOX3,PCCA,CROT,ETFA
GO Process	GO:0030154	Cell differentiation	83	3702	0.17	0.0125	9606.ENSP00000007722,9606.ENSP00000200181,9606.ENSP00000225831,9606.ENSP00000226253,9606.ENSP00000230461,9606.ENSP00000241052,9606.ENSP00000246792,9606.ENSP00000254521,9606.ENSP00000256637,9606.ENSP00000261483,9606.ENSP00000261590,9606.ENSP00000262030,9606.ENSP00000262450,9606.ENSP00000263735,9606.ENSP00000264896,9606.ENSP00000269141,9606.ENSP00000269571,9606.ENSP00000272233,9606.ENSP00000287097,…	ITGA3,ITGB4,CCL2,ALDOC,TMEM30A,CAT,RRAS,HSD17B7,SORT1,MAN2A1,DSG2,ATP5B,CHD5,EPCAM,SCARB2,CDH2,ERBB2,RHOB,CD109,HMGCR,F2RL1,CLMN,ANTXR1,LRP8,ALCAM,MRC2,FLNC,CEND1,FOXK1,CADM1,CTHRC1,COL7A1,BSG,STX3,CAV1,CTNNB1,COL18A1,OPHN1,DHCR7,SYNE2,TPM1,SDF4,MAP2,CES1,PBXIP1,NUS1,TDRKH,MYO6,ARHGAP4,L1CAM,MOSPD1,SGPL1,STXBP1,EPHB2,FLOT1,PODXL,RBM24,BCAP29,DSP,VLDLR,CNP,JUP,ANXA4,SLC11A2,SLC26A6,MYO5A,ITGA6,NHS…
GO Process	GO:0015711	Organic anion transport	19	465	0.43	0.0126	9606.ENSP00000224807,9606.ENSP00000230461,9606.ENSP00000237612,9606.ENSP00000252595,9606.ENSP00000261693,9606.ENSP00000264896,9606.ENSP00000273258,9606.ENSP00000281456,9606.ENSP00000300456,9606.ENSP00000362399,9606.ENSP00000366084,9606.ENSP00000378920,9606.ENSP00000385312,9606.ENSP00000413575,9606.ENSP00000416293,9606.ENSP00000422607,9606.ENSP00000451112,9606.ENSP00000454071,9606.ENSP00000463978	SFXN3,TMEM30A,ABCG2,SLC27A1,SCARB1,SCARB2,ARL6IP5,SLC25A4,SLC27A4,STXBP1,ABCC4,SLC26A6,SLC25A19,CROT,SLC2A1,ACSL1,NPC2,LDLR,SLC16A3
GO Process	GO:2000147	Positive regulation of cell motility	21	547	0.4	0.0128	9606.ENSP00000007722,9606.ENSP00000220166,9606.ENSP00000246792,9606.ENSP00000261693,9606.ENSP00000262030,9606.ENSP00000263735,9606.ENSP00000264036,9606.ENSP00000271638,9606.ENSP00000272233,9606.ENSP00000296677,9606.ENSP00000321326,9606.ENSP00000339191,9606.ENSP00000347665,9606.ENSP00000349541,9606.ENSP00000350719,9606.ENSP00000357480,9606.ENSP00000367817,9606.ENSP00000381736,9606.ENSP00000386896,…	ITGA3,CTSH,RRAS,SCARB1,ATP5B,EPCAM,MCAM,S100A11,RHOB,F2RL1,F2R,CAV1,COL18A1,PTRF,SYNE2,NUS1,PODXL,ATP5A1,ITGA6,SOD2,ITGB3
GO Process	GO:0001525	Angiogenesis	15	315	0.49	0.0129	9606.ENSP00000225831,9606.ENSP00000262030,9606.ENSP00000264036,9606.ENSP00000272233,9606.ENSP00000282096,9606.ENSP00000301455,9606.ENSP00000339191,9606.ENSP00000344456,9606.ENSP00000347665,9606.ENSP00000357480,9606.ENSP00000363763,9606.ENSP00000366243,9606.ENSP00000416330,9606.ENSP00000452786,9606.ENSP00000464087	CCL2,ATP5B,MCAM,RHOB,PDE3B,ANGPTL4,CAV1,CTNNB1,COL18A1,NUS1,EPHB2,TMEM2,TGFBI,ITGB3,RNF213
GO Process	GO:0032501	Multicellular organismal process	137	6933	0.11	0.0129	9606.ENSP00000007722,9606.ENSP00000196371,9606.ENSP00000200181,9606.ENSP00000216484,9606.ENSP00000216968,9606.ENSP00000220166,9606.ENSP00000225831,9606.ENSP00000230461,9606.ENSP00000237612,9606.ENSP00000238018,9606.ENSP00000239367,9606.ENSP00000241052,9606.ENSP00000245787,9606.ENSP00000246554,9606.ENSP00000246792,9606.ENSP00000252595,9606.ENSP00000254521,9606.ENSP00000256194,9606.ENSP00000256637,…	ITGA3,OXCT1,ITGB4,SPTLC2,PROCR,CTSH,CCL2,TMEM30A,ABCG2,GDA,LRP11,CAT,INSIG2,COX6B1,RRAS,SLC27A1,HSD17B7,MICAL2,SORT1,COX5B,MAN2A1,DSG2,CYBA,SCARB1,ATP5B,CHD5,EPCAM,CAPG,MCAM,SCARB2,PRDX5,CDH2,NPC1,ERBB2,RHOB,ABLIM1,SEC24D,PDE3B,LPCAT1,DGKE,CD109,HMGCR,NPC1L1,IGF2BP1,F2RL1,TMEM65,CLMN,SLC27A4,ANGPTL4,ANTXR1,LRP8,ALCAM,ITPR1,PRKCDBP,MRC2,F2R,P4HB,CEND1,FOXK1,CADM1,CTHRC1,COL7A1,BSG,SYNM,STX3,CAV1,O…
GO Process	GO:0019218	Regulation of steroid metabolic process	9	121	0.69	0.013	9606.ENSP00000245787,9606.ENSP00000265896,9606.ENSP00000279263,9606.ENSP00000287936,9606.ENSP00000347717,9606.ENSP00000353720,9606.ENSP00000380837,9606.ENSP00000454071,9606.ENSP00000480828	INSIG2,SQLE,TM7SF2,HMGCR,DHCR7,CES1,LSS,LDLR,FDFT1
GO Process	GO:0035295	Tube development	28	851	0.33	0.0132	9606.ENSP00000007722,9606.ENSP00000220166,9606.ENSP00000225831,9606.ENSP00000241052,9606.ENSP00000256194,9606.ENSP00000261483,9606.ENSP00000262030,9606.ENSP00000263735,9606.ENSP00000264036,9606.ENSP00000269141,9606.ENSP00000272233,9606.ENSP00000282096,9606.ENSP00000301455,9606.ENSP00000330523,9606.ENSP00000339191,9606.ENSP00000344456,9606.ENSP00000347665,9606.ENSP00000347717,9606.ENSP00000355330,…	ITGA3,CTSH,CCL2,CAT,MICAL2,MAN2A1,ATP5B,EPCAM,MCAM,CDH2,RHOB,PDE3B,ANGPTL4,CTHRC1,CAV1,CTNNB1,COL18A1,DHCR7,TGM2,NUS1,SGPL1,EPHB2,TMEM2,PODXL,TGFBI,ITGB3,LDLR,RNF213
GO Process	GO:0098911	Regulation of ventricular cardiac muscle cell action potential	4	15	1.24	0.0133	9606.ENSP00000261590,9606.ENSP00000339191,9606.ENSP00000369129,9606.ENSP00000377508	DSG2,CAV1,DSP,JUP
GO Process	GO:1990542	Mitochondrial transmembrane transport	8	95	0.74	0.0134	9606.ENSP00000224807,9606.ENSP00000258424,9606.ENSP00000262030,9606.ENSP00000290299,9606.ENSP00000292475,9606.ENSP00000300688,9606.ENSP00000349142,9606.ENSP00000381736	SFXN3,COX5B,ATP5B,ATP5O,ATP5J2,ATP5L,ATP5C1,ATP5A1
GO Process	GO:0031589	Cell-substrate adhesion	11	182	0.6	0.0137	9606.ENSP00000007722,9606.ENSP00000200181,9606.ENSP00000301455,9606.ENSP00000301945,9606.ENSP00000344456,9606.ENSP00000359077,9606.ENSP00000365351,9606.ENSP00000386896,9606.ENSP00000398632,9606.ENSP00000447730,9606.ENSP00000452786	ITGA3,ITGB4,ANGPTL4,ANTXR1,CTNNB1,L1CAM,ITGBL1,ITGA6,CD44,CD63,ITGB3
GO Process	GO:0032367	Intracellular cholesterol transport	4	16	1.21	0.016	9606.ENSP00000269228,9606.ENSP00000353720,9606.ENSP00000451112,9606.ENSP00000454071	NPC1,CES1,NPC2,LDLR
GO Process	GO:0030334	Regulation of cell migration	28	865	0.33	0.0165	9606.ENSP00000007722,9606.ENSP00000220166,9606.ENSP00000225831,9606.ENSP00000246792,9606.ENSP00000261693,9606.ENSP00000262030,9606.ENSP00000264036,9606.ENSP00000271638,9606.ENSP00000272233,9606.ENSP00000296677,9606.ENSP00000321326,9606.ENSP00000339191,9606.ENSP00000343023,9606.ENSP00000347665,9606.ENSP00000350719,9606.ENSP00000351022,9606.ENSP00000357480,9606.ENSP00000359045,9606.ENSP00000364635,…	ITGA3,CTSH,CCL2,RRAS,SCARB1,ATP5B,MCAM,S100A11,RHOB,F2RL1,F2R,CAV1,SP100,COL18A1,SYNE2,TPM1,NUS1,ARHGAP4,PADI2,PODXL,JUP,ATP5A1,ITGA6,FRMD5,ABHD6,SOD2,APPL2,ITGB3
GO Process	GO:0007160	Cell-matrix adhesion	9	127	0.67	0.0174	9606.ENSP00000007722,9606.ENSP00000200181,9606.ENSP00000344456,9606.ENSP00000359077,9606.ENSP00000365351,9606.ENSP00000386896,9606.ENSP00000398632,9606.ENSP00000447730,9606.ENSP00000452786	ITGA3,ITGB4,CTNNB1,L1CAM,ITGBL1,ITGA6,CD44,CD63,ITGB3
GO Process	GO:1902930	Regulation of alcohol biosynthetic process	7	75	0.79	0.0184	9606.ENSP00000265896,9606.ENSP00000279263,9606.ENSP00000287936,9606.ENSP00000338345,9606.ENSP00000347717,9606.ENSP00000380837,9606.ENSP00000480828	SQLE,TM7SF2,HMGCR,SNCA,DHCR7,LSS,FDFT1
GO Process	GO:0051580	Regulation of neurotransmitter uptake	4	17	1.19	0.0188	9606.ENSP00000273258,9606.ENSP00000338345,9606.ENSP00000365569,9606.ENSP00000452786	ARL6IP5,SNCA,FLOT1,ITGB3
GO Process	GO:0010726	Positive regulation of hydrogen peroxide metabolic process	3	6	1.51	0.02	9606.ENSP00000264663,9606.ENSP00000338345,9606.ENSP00000354876	NNT,SNCA,MT-CO2
GO Process	GO:0035239	Tube morphogenesis	23	656	0.36	0.02	9606.ENSP00000220166,9606.ENSP00000225831,9606.ENSP00000256194,9606.ENSP00000262030,9606.ENSP00000264036,9606.ENSP00000269141,9606.ENSP00000272233,9606.ENSP00000282096,9606.ENSP00000301455,9606.ENSP00000330523,9606.ENSP00000339191,9606.ENSP00000344456,9606.ENSP00000347665,9606.ENSP00000355330,9606.ENSP00000357480,9606.ENSP00000362298,9606.ENSP00000363763,9606.ENSP00000366243,9606.ENSP00000367817,…	CTSH,CCL2,MICAL2,ATP5B,MCAM,CDH2,RHOB,PDE3B,ANGPTL4,CTHRC1,CAV1,CTNNB1,COL18A1,TGM2,NUS1,SGPL1,EPHB2,TMEM2,PODXL,TGFBI,ITGB3,LDLR,RNF213
GO Process	GO:1901362	Organic cyclic compound biosynthetic process	35	1211	0.28	0.021	9606.ENSP00000238018,9606.ENSP00000245787,9606.ENSP00000254521,9606.ENSP00000256319,9606.ENSP00000257770,9606.ENSP00000258424,9606.ENSP00000261507,9606.ENSP00000261693,9606.ENSP00000262030,9606.ENSP00000264193,9606.ENSP00000265896,9606.ENSP00000279263,9606.ENSP00000285093,9606.ENSP00000287936,9606.ENSP00000289547,9606.ENSP00000290299,9606.ENSP00000292475,9606.ENSP00000300688,9606.ENSP00000316329,…	GDA,INSIG2,HSD17B7,C14orf1,NT5E,COX5B,MSMO1,SCARB1,ATP5B,CPOX,SQLE,TM7SF2,ACAA2,HMGCR,NPC1L1,ATP5O,ATP5J2,ATP5L,SCD5,SNCA,DHCR7,ATP5C1,PTRF,CES1,NSDHL,DHCR24,CNP,SLC11A2,LSS,ATP5A1,MYO5A,PPP1R13L,FDXR,ACSL1,FDFT1
GO Process	GO:1904062	Regulation of cation transmembrane transport	15	337	0.46	0.0229	9606.ENSP00000225831,9606.ENSP00000261623,9606.ENSP00000286371,9606.ENSP00000286713,9606.ENSP00000321326,9606.ENSP00000335632,9606.ENSP00000338345,9606.ENSP00000339191,9606.ENSP00000349320,9606.ENSP00000355968,9606.ENSP00000363763,9606.ENSP00000382177,9606.ENSP00000431984,9606.ENSP00000447730,9606.ENSP00000478059	CCL2,CYBA,ATP1B3,STOM,F2R,CHP1,SNCA,CAV1,CACNA2D1,SLC30A1,EPHB2,MYO5A,CAPN1,CD63,STIM1
GO Process	GO:0035461	Vitamin transmembrane transport	5	35	0.97	0.0234	9606.ENSP00000237612,9606.ENSP00000252595,9606.ENSP00000261693,9606.ENSP00000385312,9606.ENSP00000416293	ABCG2,SLC27A1,SCARB1,SLC25A19,SLC2A1
GO Process	GO:0071709	Membrane assembly	5	35	0.97	0.0234	9606.ENSP00000269141,9606.ENSP00000292090,9606.ENSP00000339191,9606.ENSP00000363763,9606.ENSP00000365569	CDH2,TLCD1,CAV1,EPHB2,FLOT1
GO Process	GO:0034113	Heterotypic cell-cell adhesion	5	36	0.96	0.0261	9606.ENSP00000261590,9606.ENSP00000358501,9606.ENSP00000369129,9606.ENSP00000377508,9606.ENSP00000452786	DSG2,CD58,DSP,JUP,ITGB3
GO Process	GO:0007006	Mitochondrial membrane organization	9	137	0.63	0.027	9606.ENSP00000262030,9606.ENSP00000285093,9606.ENSP00000290299,9606.ENSP00000290913,9606.ENSP00000292475,9606.ENSP00000300688,9606.ENSP00000349142,9606.ENSP00000377470,9606.ENSP00000381736	ATP5B,ACAA2,ATP5O,CHCHD6,ATP5J2,ATP5L,ATP5C1,CNP,ATP5A1
GO Process	GO:0009117	Nucleotide metabolic process	17	422	0.42	0.027	9606.ENSP00000226253,9606.ENSP00000238018,9606.ENSP00000257770,9606.ENSP00000258424,9606.ENSP00000262030,9606.ENSP00000287936,9606.ENSP00000290299,9606.ENSP00000292475,9606.ENSP00000300688,9606.ENSP00000316329,9606.ENSP00000328720,9606.ENSP00000349142,9606.ENSP00000377470,9606.ENSP00000381736,9606.ENSP00000413575,9606.ENSP00000422607,9606.ENSP00000437402	ALDOC,GDA,NT5E,COX5B,ATP5B,HMGCR,ATP5O,ATP5J2,ATP5L,SCD5,FOXK1,ATP5C1,CNP,ATP5A1,CROT,ACSL1,ENO2
GO Process	GO:0033036	Macromolecule localization	59	2473	0.19	0.027	9606.ENSP00000230461,9606.ENSP00000241052,9606.ENSP00000245787,9606.ENSP00000252595,9606.ENSP00000256637,9606.ENSP00000258098,9606.ENSP00000259711,9606.ENSP00000261693,9606.ENSP00000264896,9606.ENSP00000265896,9606.ENSP00000269141,9606.ENSP00000269228,9606.ENSP00000272233,9606.ENSP00000280551,9606.ENSP00000286371,9606.ENSP00000289547,9606.ENSP00000290341,9606.ENSP00000300456,9606.ENSP00000323811,…	TMEM30A,CAT,INSIG2,SLC27A1,SORT1,RAB11FIP5,KIF13A,SCARB1,SCARB2,SQLE,CDH2,NPC1,RHOB,SEC24D,ATP1B3,NPC1L1,IGF2BP1,SLC27A4,HACL1,PTTG1IP,ACAA1,BSG,SYNE3,CHP1,STX3,CAV1,SP100,CTNNB1,ACOX3,PTRF,TBC1D8B,CES1,CHAMP1,MYO6,DHCR24,STXBP1,FLOT1,ABCC4,TBC1D4,OPTN,BCAP29,VLDLR,STEAP3,JUP,MVP,DOPEY2,MYO5A,IDH1,RAB34,CROT,STXBP2,SLC2A1,ACSL1,APPL2,CD63,NPC2,LDLR,LSR,SCAMP1
GO Process	GO:0033211	Adiponectin-activated signaling pathway	3	7	1.45	0.027	9606.ENSP00000252595,9606.ENSP00000422607,9606.ENSP00000446917	SLC27A1,ACSL1,APPL2
GO Process	GO:0034141	Positive regulation of toll-like receptor 3 signaling pathway	3	7	1.45	0.027	9606.ENSP00000296677,9606.ENSP00000339191,9606.ENSP00000365569	F2RL1,CAV1,FLOT1
GO Process	GO:0060696	Regulation of phospholipid catabolic process	3	7	1.45	0.027	9606.ENSP00000261693,9606.ENSP00000390265,9606.ENSP00000454071	SCARB1,IDH1,LDLR
GO Process	GO:0072522	Purine-containing compound biosynthetic process	10	169	0.59	0.0275	9606.ENSP00000257770,9606.ENSP00000258424,9606.ENSP00000262030,9606.ENSP00000290299,9606.ENSP00000292475,9606.ENSP00000300688,9606.ENSP00000316329,9606.ENSP00000349142,9606.ENSP00000381736,9606.ENSP00000422607	NT5E,COX5B,ATP5B,ATP5O,ATP5J2,ATP5L,SCD5,ATP5C1,ATP5A1,ACSL1
GO Process	GO:0017004	Cytochrome complex assembly	5	37	0.95	0.0278	9606.ENSP00000261623,9606.ENSP00000264669,9606.ENSP00000330730,9606.ENSP00000354762,9606.ENSP00000444433	CYBA,FASTKD3,COA5,COA3,SCO2
GO Process	GO:1990778	Protein localization to cell periphery	12	237	0.52	0.0285	9606.ENSP00000259711,9606.ENSP00000269141,9606.ENSP00000286371,9606.ENSP00000333769,9606.ENSP00000338562,9606.ENSP00000339191,9606.ENSP00000362399,9606.ENSP00000365569,9606.ENSP00000368022,9606.ENSP00000377508,9606.ENSP00000382177,9606.ENSP00000413156	KIF13A,CDH2,ATP1B3,BSG,STX3,CAV1,STXBP1,FLOT1,OPTN,JUP,MYO5A,RAB34
GO Process	GO:0006955	Immune response	42	1588	0.24	0.029	9606.ENSP00000220166,9606.ENSP00000225831,9606.ENSP00000226253,9606.ENSP00000227266,9606.ENSP00000230461,9606.ENSP00000236671,9606.ENSP00000237642,9606.ENSP00000241052,9606.ENSP00000261623,9606.ENSP00000271638,9606.ENSP00000283415,9606.ENSP00000286713,9606.ENSP00000296677,9606.ENSP00000301671,9606.ENSP00000305988,9606.ENSP00000333664,9606.ENSP00000338345,9606.ENSP00000340836,9606.ENSP00000343023,…	CTSH,CCL2,ALDOC,CTSC,TMEM30A,CTSD,STBD1,CAT,CYBA,S100A11,LPCAT1,STOM,F2RL1,GHDC,ALCAM,ACAA1,SNCA,OSTF1,SP100,SVIP,QSOX1,CD58,HMGB3,STXBP1,FUCA1,PADI2,OPTN,DSP,SERPINB1,JUP,ORMDL3,MVP,SLC26A6,IDH1,IRAK4,CD44,TMBIM1,STXBP2,CAPN1,CD63,NPC2,SCAMP1
GO Process	GO:0086091	Regulation of heart rate by cardiac conduction	5	38	0.94	0.0304	9606.ENSP00000261590,9606.ENSP00000339191,9606.ENSP00000349320,9606.ENSP00000369129,9606.ENSP00000377508	DSG2,CAV1,CACNA2D1,DSP,JUP
GO Process	GO:0015718	Monocarboxylic acid transport	9	142	0.62	0.0323	9606.ENSP00000237612,9606.ENSP00000252595,9606.ENSP00000300456,9606.ENSP00000366084,9606.ENSP00000378920,9606.ENSP00000413575,9606.ENSP00000416293,9606.ENSP00000422607,9606.ENSP00000463978	ABCG2,SLC27A1,SLC27A4,ABCC4,SLC26A6,CROT,SLC2A1,ACSL1,SLC16A3
GO Process	GO:0099515	Actin filament-based transport	4	21	1.1	0.0332	9606.ENSP00000261839,9606.ENSP00000350719,9606.ENSP00000358994,9606.ENSP00000382177	MYO5C,SYNE2,MYO6,MYO5A
GO Process	GO:0050900	Leukocyte migration	14	316	0.46	0.0339	9606.ENSP00000007722,9606.ENSP00000225831,9606.ENSP00000263735,9606.ENSP00000286371,9606.ENSP00000296677,9606.ENSP00000333769,9606.ENSP00000339191,9606.ENSP00000358501,9606.ENSP00000359077,9606.ENSP00000386896,9606.ENSP00000390651,9606.ENSP00000398632,9606.ENSP00000452786,9606.ENSP00000463978	ITGA3,CCL2,EPCAM,ATP1B3,F2RL1,BSG,CAV1,CD58,L1CAM,ITGA6,IRAK4,CD44,ITGB3,SLC16A3
GO Process	GO:0150172	Regulation of phosphatidylcholine metabolic process	3	8	1.39	0.0339	9606.ENSP00000261693,9606.ENSP00000283415,9606.ENSP00000454071	SCARB1,LPCAT1,LDLR
GO Process	GO:0034381	Plasma lipoprotein particle clearance	5	40	0.91	0.0367	9606.ENSP00000261693,9606.ENSP00000269228,9606.ENSP00000371532,9606.ENSP00000451112,9606.ENSP00000454071	SCARB1,NPC1,VLDLR,NPC2,LDLR
GO Process	GO:0033617	Mitochondrial cytochrome c oxidase assembly	4	22	1.08	0.038	9606.ENSP00000264669,9606.ENSP00000330730,9606.ENSP00000354762,9606.ENSP00000444433	FASTKD3,COA5,COA3,SCO2
GO Process	GO:0030335	Positive regulation of cell migration	19	522	0.38	0.0383	9606.ENSP00000007722,9606.ENSP00000220166,9606.ENSP00000246792,9606.ENSP00000261693,9606.ENSP00000262030,9606.ENSP00000264036,9606.ENSP00000271638,9606.ENSP00000272233,9606.ENSP00000296677,9606.ENSP00000321326,9606.ENSP00000339191,9606.ENSP00000347665,9606.ENSP00000350719,9606.ENSP00000357480,9606.ENSP00000367817,9606.ENSP00000381736,9606.ENSP00000386896,9606.ENSP00000446252,9606.ENSP00000452786	ITGA3,CTSH,RRAS,SCARB1,ATP5B,MCAM,S100A11,RHOB,F2RL1,F2R,CAV1,COL18A1,SYNE2,NUS1,PODXL,ATP5A1,ITGA6,SOD2,ITGB3
GO Process	GO:0009152	Purine ribonucleotide biosynthetic process	9	147	0.6	0.0395	9606.ENSP00000258424,9606.ENSP00000262030,9606.ENSP00000290299,9606.ENSP00000292475,9606.ENSP00000300688,9606.ENSP00000316329,9606.ENSP00000349142,9606.ENSP00000381736,9606.ENSP00000422607	COX5B,ATP5B,ATP5O,ATP5J2,ATP5L,SCD5,ATP5C1,ATP5A1,ACSL1
GO Process	GO:0010634	Positive regulation of epithelial cell migration	9	147	0.6	0.0395	9606.ENSP00000007722,9606.ENSP00000220166,9606.ENSP00000246792,9606.ENSP00000261693,9606.ENSP00000262030,9606.ENSP00000272233,9606.ENSP00000357480,9606.ENSP00000381736,9606.ENSP00000452786	ITGA3,CTSH,RRAS,SCARB1,ATP5B,RHOB,NUS1,ATP5A1,ITGB3
GO Process	GO:0048523	Negative regulation of cellular process	100	4874	0.13	0.0407	9606.ENSP00000007722,9606.ENSP00000220166,9606.ENSP00000225831,9606.ENSP00000227266,9606.ENSP00000234831,9606.ENSP00000241052,9606.ENSP00000245787,9606.ENSP00000246792,9606.ENSP00000252595,9606.ENSP00000256637,9606.ENSP00000258098,9606.ENSP00000262030,9606.ENSP00000262450,9606.ENSP00000263574,9606.ENSP00000263735,9606.ENSP00000263867,9606.ENSP00000264663,9606.ENSP00000265462,9606.ENSP00000269141,…	ITGA3,CTSH,CCL2,CTSC,TMEM59,CAT,INSIG2,RRAS,SLC27A1,SORT1,RAB11FIP5,ATP5B,CHD5,APLP2,EPCAM,CAPG,NNT,PRDX5,CDH2,NPC1,ERBB2,S100A11,RHOB,ARL6IP5,SLC25A4,PDE3B,LPCAT1,ACAA2,CD109,HMGCR,IGF2BP1,F2RL1,CLMN,SLC27A4,ANGPTL4,ANTXR1,ITPR1,PRKCDBP,LEPREL1,F2R,ZADH2,PTTG1IP,CEND1,HIST1H2AJ,FOXK1,CTHRC1,COL7A1,CHP1,SNCA,CAV1,SP100,CTNNB1,SVIP,COL18A1,OPHN1,TPM1,SUSD2,MICAL1,MAP2,SLC30A1,QSOX1,PBXIP1,ARHGAP4,…
GO Process	GO:0048646	Anatomical structure formation involved in morphogenesis	27	883	0.3	0.0407	9606.ENSP00000007722,9606.ENSP00000200181,9606.ENSP00000225831,9606.ENSP00000262030,9606.ENSP00000264036,9606.ENSP00000272233,9606.ENSP00000282096,9606.ENSP00000287097,9606.ENSP00000301455,9606.ENSP00000328336,9606.ENSP00000330523,9606.ENSP00000332371,9606.ENSP00000339191,9606.ENSP00000344456,9606.ENSP00000347665,9606.ENSP00000347710,9606.ENSP00000351022,9606.ENSP00000355330,9606.ENSP00000357480,…	ITGA3,ITGB4,CCL2,ATP5B,MCAM,RHOB,PDE3B,CD109,ANGPTL4,CEND1,CTHRC1,COL7A1,CAV1,CTNNB1,COL18A1,OPHN1,TPM1,TGM2,NUS1,EPHB2,TMEM2,PODXL,TGFBI,HMGA2,ITGB3,RNF213,STIM1
GO Process	GO:0060856	Establishment of blood-brain barrier	3	9	1.34	0.0423	9606.ENSP00000344456,9606.ENSP00000399229,9606.ENSP00000480821	CTNNB1,MXRA8,LSR
GO Process	GO:0032880	Regulation of protein localization	28	934	0.29	0.0425	9606.ENSP00000007722,9606.ENSP00000196371,9606.ENSP00000230461,9606.ENSP00000234831,9606.ENSP00000236671,9606.ENSP00000258098,9606.ENSP00000269141,9606.ENSP00000269571,9606.ENSP00000281456,9606.ENSP00000286713,9606.ENSP00000287936,9606.ENSP00000296677,9606.ENSP00000306253,9606.ENSP00000321326,9606.ENSP00000329797,9606.ENSP00000335632,9606.ENSP00000338562,9606.ENSP00000343023,9606.ENSP00000344456,…	ITGA3,OXCT1,TMEM30A,TMEM59,CTSD,RAB11FIP5,CDH2,ERBB2,SLC25A4,STOM,HMGCR,F2RL1,ITPR1,F2R,CADM1,CHP1,STX3,SP100,CTNNB1,SVIP,OPHN1,MAP2,EPHB2,JUP,TMBIM1,SLC2A1,MYO18A,ITGB3
GO Process	GO:0052547	Regulation of peptidase activity	17	449	0.39	0.0461	9606.ENSP00000220166,9606.ENSP00000227266,9606.ENSP00000236671,9606.ENSP00000263574,9606.ENSP00000265462,9606.ENSP00000273258,9606.ENSP00000287097,9606.ENSP00000301945,9606.ENSP00000321326,9606.ENSP00000332371,9606.ENSP00000338345,9606.ENSP00000339191,9606.ENSP00000351664,9606.ENSP00000360316,9606.ENSP00000370115,9606.ENSP00000378364,9606.ENSP00000398632	CTSH,CTSC,CTSD,APLP2,PRDX5,ARL6IP5,CD109,ANTXR1,F2R,COL7A1,SNCA,CAV1,MICAL1,DHCR24,SERPINB1,SLC11A2,CD44
GO Process	GO:1903522	Regulation of blood circulation	13	292	0.46	0.0472	9606.ENSP00000261590,9606.ENSP00000286371,9606.ENSP00000296677,9606.ENSP00000297632,9606.ENSP00000306253,9606.ENSP00000321326,9606.ENSP00000339191,9606.ENSP00000349320,9606.ENSP00000351022,9606.ENSP00000363071,9606.ENSP00000369129,9606.ENSP00000377508,9606.ENSP00000478059	DSG2,ATP1B3,F2RL1,TMEM65,ITPR1,F2R,CAV1,CACNA2D1,TPM1,DES,DSP,JUP,STIM1
GO Process	GO:0034383	Low-density lipoprotein particle clearance	4	24	1.04	0.0474	9606.ENSP00000261693,9606.ENSP00000269228,9606.ENSP00000451112,9606.ENSP00000454071	SCARB1,NPC1,NPC2,LDLR
GO Function	GO:0016491	Oxidoreductase activity	50	726	0.65	7.35e-15	9606.ENSP00000241052,9606.ENSP00000246554,9606.ENSP00000254521,9606.ENSP00000256194,9606.ENSP00000258424,9606.ENSP00000261507,9606.ENSP00000261623,9606.ENSP00000264193,9606.ENSP00000264663,9606.ENSP00000265462,9606.ENSP00000265896,9606.ENSP00000279263,9606.ENSP00000287936,9606.ENSP00000292147,9606.ENSP00000295802,9606.ENSP00000301457,9606.ENSP00000308032,9606.ENSP00000316329,9606.ENSP00000316881,…	CAT,COX6B1,HSD17B7,MICAL2,COX5B,MSMO1,CYBA,CPOX,NNT,PRDX5,SQLE,TM7SF2,HMGCR,ETHE1,RETSAT,NDUFA7,CYP2S1,SCD5,LEPREL1,CHDH,COX8A,ZADH2,P4HB,ACAA1,SNCA,CYB5A,NDUFV3,DHCR7,ACOX3,MICAL1,MT-CO2,SCCPDH,QSOX1,ACADSB,COX7A2,NSDHL,DHCR24,ALDH4A1,ABCC4,ALDH1B1,COX7A2L,GLDC,STEAP3,IDH1,FDXR,COX7C,COX6C,SCO2,SOD2,ETFA
GO Function	GO:0015078	Proton transmembrane transporter activity	18	125	0.97	8.99e-09	9606.ENSP00000246554,9606.ENSP00000258424,9606.ENSP00000262030,9606.ENSP00000264663,9606.ENSP00000280871,9606.ENSP00000289877,9606.ENSP00000290299,9606.ENSP00000300688,9606.ENSP00000321260,9606.ENSP00000341625,9606.ENSP00000349142,9606.ENSP00000354876,9606.ENSP00000359098,9606.ENSP00000367938,9606.ENSP00000378364,9606.ENSP00000381736,9606.ENSP00000425759,9606.ENSP00000428895	COX6B1,COX5B,ATP5B,NNT,SLC2A13,SLC45A1,ATP5O,ATP5L,COX8A,CYB5A,ATP5C1,MT-CO2,COX7A2,COX7A2L,SLC11A2,ATP5A1,COX7C,COX6C
GO Function	GO:0004129	Cytochrome-c oxidase activity	9	22	1.43	5.72e-07	9606.ENSP00000246554,9606.ENSP00000258424,9606.ENSP00000321260,9606.ENSP00000341625,9606.ENSP00000354876,9606.ENSP00000359098,9606.ENSP00000367938,9606.ENSP00000425759,9606.ENSP00000428895	COX6B1,COX5B,COX8A,CYB5A,MT-CO2,COX7A2,COX7A2L,COX7C,COX6C
GO Function	GO:0003824	Catalytic activity	130	5486	0.19	5.1e-06	9606.ENSP00000196371,9606.ENSP00000216484,9606.ENSP00000220166,9606.ENSP00000225831,9606.ENSP00000226253,9606.ENSP00000227266,9606.ENSP00000234831,9606.ENSP00000236671,9606.ENSP00000237612,9606.ENSP00000238018,9606.ENSP00000241052,9606.ENSP00000246554,9606.ENSP00000246792,9606.ENSP00000252595,9606.ENSP00000254521,9606.ENSP00000256194,9606.ENSP00000257347,9606.ENSP00000257770,9606.ENSP00000258424,…	OXCT1,SPTLC2,CTSH,CCL2,ALDOC,CTSC,TMEM59,CTSD,ABCG2,GDA,CAT,COX6B1,RRAS,SLC27A1,HSD17B7,MICAL2,CARS2,NT5E,COX5B,KIF13A,MAN2A1,MSMO1,CYBA,MYO5C,LACTB,ATP5B,LPCAT2,CHD5,CPOX,NNT,PRDX5,SQLE,GLT8D1,ERBB2,RHOB,ENDOD1,TM7SF2,PRSS23,PDE3B,LPCAT1,DGKE,DHX32,ACAA2,HMGCR,ATP5O,GSTT2B,ETHE1,ALPPL2,RETSAT,SLC27A4,NDUFA7,GHDC,ABHD15,CYP2S1,DPY19L1,SCD5,LEPREL1,CHDH,COX8A,ZADH2,HACL1,P4HB,ACAA1,SNCA,CYB5A,NDUF…
GO Function	GO:0009055	Electron transfer activity	13	103	0.92	8.74e-06	9606.ENSP00000246554,9606.ENSP00000258424,9606.ENSP00000261623,9606.ENSP00000321260,9606.ENSP00000341625,9606.ENSP00000354876,9606.ENSP00000359098,9606.ENSP00000364490,9606.ENSP00000367938,9606.ENSP00000370737,9606.ENSP00000425759,9606.ENSP00000428895,9606.ENSP00000452762	COX6B1,COX5B,CYBA,COX8A,CYB5A,MT-CO2,COX7A2,ALDH4A1,COX7A2L,GLDC,COX7C,COX6C,ETFA
GO Function	GO:0051015	Actin filament binding	17	199	0.75	1.16e-05	9606.ENSP00000261839,9606.ENSP00000263867,9606.ENSP00000277895,9606.ENSP00000298912,9606.ENSP00000301945,9606.ENSP00000329219,9606.ENSP00000334308,9606.ENSP00000348128,9606.ENSP00000350719,9606.ENSP00000351022,9606.ENSP00000351664,9606.ENSP00000358994,9606.ENSP00000382177,9606.ENSP00000388731,9606.ENSP00000437073,9606.ENSP00000440847,9606.ENSP00000451752	MYO5C,CAPG,ABLIM1,CLMN,ANTXR1,FMNL1,SYNE3,SVIL,SYNE2,TPM1,MICAL1,MYO6,MYO5A,SSFA2,MYO18A,ZNF185,SPTB
GO Function	GO:0003779	Actin binding	23	438	0.54	0.00019	9606.ENSP00000256194,9606.ENSP00000261839,9606.ENSP00000263867,9606.ENSP00000277895,9606.ENSP00000298912,9606.ENSP00000301945,9606.ENSP00000323856,9606.ENSP00000327145,9606.ENSP00000327801,9606.ENSP00000329219,9606.ENSP00000334308,9606.ENSP00000338345,9606.ENSP00000347710,9606.ENSP00000348128,9606.ENSP00000350719,9606.ENSP00000351022,9606.ENSP00000351664,9606.ENSP00000358994,9606.ENSP00000382177,…	MICAL2,MYO5C,CAPG,ABLIM1,CLMN,ANTXR1,PLEC,FLNC,P4HB,FMNL1,SYNE3,SNCA,OPHN1,SVIL,SYNE2,TPM1,MICAL1,MYO6,MYO5A,SSFA2,MYO18A,ZNF185,SPTB
GO Function	GO:0015075	Ion transmembrane transporter activity	34	865	0.41	0.00023	9606.ENSP00000224807,9606.ENSP00000237612,9606.ENSP00000246554,9606.ENSP00000252595,9606.ENSP00000258424,9606.ENSP00000262030,9606.ENSP00000264663,9606.ENSP00000280871,9606.ENSP00000281456,9606.ENSP00000286371,9606.ENSP00000289877,9606.ENSP00000290299,9606.ENSP00000292246,9606.ENSP00000300688,9606.ENSP00000306253,9606.ENSP00000321260,9606.ENSP00000341625,9606.ENSP00000349142,9606.ENSP00000349320,…	SFXN3,ABCG2,COX6B1,SLC27A1,COX5B,ATP5B,NNT,SLC2A13,SLC25A4,ATP1B3,SLC45A1,ATP5O,ANO10,ATP5L,ITPR1,COX8A,CYB5A,ATP5C1,CACNA2D1,MT-CO2,SLC30A1,COX7A2,PLP2,ABCC4,COX7A2L,SLC11A2,SLC26A6,ATP5A1,SLC25A19,SLC2A1,COX7C,COX6C,SLC39A11,SLC16A3
GO Function	GO:0016627	Oxidoreductase activity, acting on the ch-ch group of donors	9	59	1	0.00023	9606.ENSP00000264193,9606.ENSP00000279263,9606.ENSP00000295802,9606.ENSP00000323678,9606.ENSP00000333664,9606.ENSP00000347717,9606.ENSP00000348775,9606.ENSP00000357873,9606.ENSP00000360316	CPOX,TM7SF2,RETSAT,ZADH2,ACAA1,DHCR7,ACOX3,ACADSB,DHCR24
GO Function	GO:0044877	Protein-containing complex binding	42	1216	0.35	0.00025	9606.ENSP00000007722,9606.ENSP00000200181,9606.ENSP00000246792,9606.ENSP00000256637,9606.ENSP00000261693,9606.ENSP00000261839,9606.ENSP00000263735,9606.ENSP00000263867,9606.ENSP00000277895,9606.ENSP00000298912,9606.ENSP00000301945,9606.ENSP00000303634,9606.ENSP00000307513,9606.ENSP00000327801,9606.ENSP00000329219,9606.ENSP00000334308,9606.ENSP00000336775,9606.ENSP00000338345,9606.ENSP00000339191,…	ITGA3,ITGB4,RRAS,SORT1,SCARB1,MYO5C,EPCAM,CAPG,ABLIM1,CLMN,ANTXR1,LRP8,MRC2,P4HB,FMNL1,SYNE3,SYNM,SNCA,CAV1,SVIL,SYNE2,TPM1,MICAL1,MYO6,EPHB2,ITGBL1,VLDLR,JUP,SLC11A2,MYO5A,ITGA6,SSFA2,CD44,FRMD5,TGFBI,MYO18A,HMGA2,ZNF185,APPL2,SPTB,ITGB3,LDLR
GO Function	GO:0005215	Transporter activity	41	1181	0.36	0.00028	9606.ENSP00000224807,9606.ENSP00000230461,9606.ENSP00000237612,9606.ENSP00000246554,9606.ENSP00000252595,9606.ENSP00000258424,9606.ENSP00000261693,9606.ENSP00000262030,9606.ENSP00000264663,9606.ENSP00000268720,9606.ENSP00000269228,9606.ENSP00000280871,9606.ENSP00000281456,9606.ENSP00000286371,9606.ENSP00000289877,9606.ENSP00000290299,9606.ENSP00000292246,9606.ENSP00000300456,9606.ENSP00000300688,…	SFXN3,TMEM30A,ABCG2,COX6B1,SLC27A1,COX5B,SCARB1,ATP5B,NNT,CPNE7,NPC1,SLC2A13,SLC25A4,ATP1B3,SLC45A1,ATP5O,ANO10,SLC27A4,ATP5L,ITPR1,COX8A,CYB5A,ATP5C1,CACNA2D1,MT-CO2,SLC30A1,COX7A2,PLP2,ABCC4,COX7A2L,SLC11A2,SLC26A6,ATP5A1,SLC25A19,SLC2A1,COX7C,COX6C,PGRMC2,SLC39A11,NPC2,SLC16A3
GO Function	GO:0008092	Cytoskeletal protein binding	36	973	0.38	0.00031	9606.ENSP00000226253,9606.ENSP00000256194,9606.ENSP00000258098,9606.ENSP00000259711,9606.ENSP00000261839,9606.ENSP00000263867,9606.ENSP00000277895,9606.ENSP00000289547,9606.ENSP00000298912,9606.ENSP00000301945,9606.ENSP00000303634,9606.ENSP00000323856,9606.ENSP00000327145,9606.ENSP00000327801,9606.ENSP00000329219,9606.ENSP00000334308,9606.ENSP00000335632,9606.ENSP00000336775,9606.ENSP00000338345,…	ALDOC,MICAL2,RAB11FIP5,KIF13A,MYO5C,CAPG,ABLIM1,NPC1L1,CLMN,ANTXR1,LRP8,PLEC,FLNC,P4HB,FMNL1,SYNE3,CHP1,SYNM,SNCA,OPHN1,SVIL,SYNE2,TPM1,MICAL1,MAP2,MYO6,REEP3,DES,MYO5A,SSFA2,FRMD5,NDRG1,MYO18A,ZNF185,SPTB,STIM1
GO Function	GO:0008324	Cation transmembrane transporter activity	27	629	0.45	0.0005	9606.ENSP00000224807,9606.ENSP00000237612,9606.ENSP00000246554,9606.ENSP00000258424,9606.ENSP00000262030,9606.ENSP00000264663,9606.ENSP00000280871,9606.ENSP00000286371,9606.ENSP00000289877,9606.ENSP00000290299,9606.ENSP00000292246,9606.ENSP00000300688,9606.ENSP00000306253,9606.ENSP00000321260,9606.ENSP00000341625,9606.ENSP00000349142,9606.ENSP00000349320,9606.ENSP00000354876,9606.ENSP00000355968,…	SFXN3,ABCG2,COX6B1,COX5B,ATP5B,NNT,SLC2A13,ATP1B3,SLC45A1,ATP5O,ANO10,ATP5L,ITPR1,COX8A,CYB5A,ATP5C1,CACNA2D1,MT-CO2,SLC30A1,COX7A2,COX7A2L,SLC11A2,ATP5A1,SLC25A19,COX7C,COX6C,SLC39A11
GO Function	GO:0050660	Flavin adenine dinucleotide binding	9	82	0.86	0.0018	9606.ENSP00000256194,9606.ENSP00000265896,9606.ENSP00000319851,9606.ENSP00000348775,9606.ENSP00000351664,9606.ENSP00000356574,9606.ENSP00000357873,9606.ENSP00000360316,9606.ENSP00000452762	MICAL2,SQLE,CHDH,ACOX3,MICAL1,QSOX1,ACADSB,DHCR24,ETFA
GO Function	GO:0015077	Monovalent inorganic cation transmembrane transporter activity	19	381	0.51	0.002	9606.ENSP00000246554,9606.ENSP00000258424,9606.ENSP00000262030,9606.ENSP00000264663,9606.ENSP00000280871,9606.ENSP00000286371,9606.ENSP00000289877,9606.ENSP00000290299,9606.ENSP00000300688,9606.ENSP00000321260,9606.ENSP00000341625,9606.ENSP00000349142,9606.ENSP00000354876,9606.ENSP00000359098,9606.ENSP00000367938,9606.ENSP00000378364,9606.ENSP00000381736,9606.ENSP00000425759,9606.ENSP00000428895	COX6B1,COX5B,ATP5B,NNT,SLC2A13,ATP1B3,SLC45A1,ATP5O,ATP5L,COX8A,CYB5A,ATP5C1,MT-CO2,COX7A2,COX7A2L,SLC11A2,ATP5A1,COX7C,COX6C
GO Function	GO:0050839	Cell adhesion molecule binding	23	538	0.45	0.0026	9606.ENSP00000007722,9606.ENSP00000200181,9606.ENSP00000261590,9606.ENSP00000263735,9606.ENSP00000263867,9606.ENSP00000269141,9606.ENSP00000271638,9606.ENSP00000323856,9606.ENSP00000327801,9606.ENSP00000333769,9606.ENSP00000344456,9606.ENSP00000365351,9606.ENSP00000366243,9606.ENSP00000369129,9606.ENSP00000377508,9606.ENSP00000386896,9606.ENSP00000390265,9606.ENSP00000403067,9606.ENSP00000403902,…	ITGA3,ITGB4,DSG2,EPCAM,CAPG,CDH2,S100A11,PLEC,P4HB,BSG,CTNNB1,ITGBL1,TMEM2,DSP,JUP,ITGA6,IDH1,FRMD5,PPP1R13L,NDRG1,TGFBI,ASAP1,ITGB3
GO Function	GO:0022857	Transmembrane transporter activity	35	1050	0.34	0.0029	9606.ENSP00000224807,9606.ENSP00000237612,9606.ENSP00000246554,9606.ENSP00000252595,9606.ENSP00000258424,9606.ENSP00000262030,9606.ENSP00000264663,9606.ENSP00000280871,9606.ENSP00000281456,9606.ENSP00000286371,9606.ENSP00000289877,9606.ENSP00000290299,9606.ENSP00000292246,9606.ENSP00000300688,9606.ENSP00000306253,9606.ENSP00000321260,9606.ENSP00000341625,9606.ENSP00000349142,9606.ENSP00000349320,…	SFXN3,ABCG2,COX6B1,SLC27A1,COX5B,ATP5B,NNT,SLC2A13,SLC25A4,ATP1B3,SLC45A1,ATP5O,ANO10,ATP5L,ITPR1,COX8A,CYB5A,ATP5C1,CACNA2D1,MT-CO2,SLC30A1,COX7A2,PLP2,ABCC4,COX7A2L,SLC11A2,SLC26A6,ATP5A1,SLC25A19,SLC2A1,COX7C,COX6C,PGRMC2,SLC39A11,SLC16A3
GO Function	GO:0022890	Inorganic cation transmembrane transporter activity	24	584	0.43	0.0029	9606.ENSP00000246554,9606.ENSP00000258424,9606.ENSP00000262030,9606.ENSP00000264663,9606.ENSP00000280871,9606.ENSP00000286371,9606.ENSP00000289877,9606.ENSP00000290299,9606.ENSP00000292246,9606.ENSP00000300688,9606.ENSP00000306253,9606.ENSP00000321260,9606.ENSP00000341625,9606.ENSP00000349142,9606.ENSP00000349320,9606.ENSP00000354876,9606.ENSP00000355968,9606.ENSP00000359098,9606.ENSP00000367938,…	COX6B1,COX5B,ATP5B,NNT,SLC2A13,ATP1B3,SLC45A1,ATP5O,ANO10,ATP5L,ITPR1,COX8A,CYB5A,ATP5C1,CACNA2D1,MT-CO2,SLC30A1,COX7A2,COX7A2L,SLC11A2,ATP5A1,COX7C,COX6C,SLC39A11
GO Function	GO:0071949	FAD binding	6	33	1.08	0.0035	9606.ENSP00000256194,9606.ENSP00000265896,9606.ENSP00000348775,9606.ENSP00000351664,9606.ENSP00000356574,9606.ENSP00000360316	MICAL2,SQLE,ACOX3,MICAL1,QSOX1,DHCR24
GO Function	GO:0015318	Inorganic molecular entity transmembrane transporter activity	29	813	0.37	0.0044	9606.ENSP00000224807,9606.ENSP00000237612,9606.ENSP00000246554,9606.ENSP00000252595,9606.ENSP00000258424,9606.ENSP00000262030,9606.ENSP00000264663,9606.ENSP00000280871,9606.ENSP00000286371,9606.ENSP00000289877,9606.ENSP00000290299,9606.ENSP00000292246,9606.ENSP00000300688,9606.ENSP00000306253,9606.ENSP00000321260,9606.ENSP00000341625,9606.ENSP00000349142,9606.ENSP00000349320,9606.ENSP00000354876,…	SFXN3,ABCG2,COX6B1,SLC27A1,COX5B,ATP5B,NNT,SLC2A13,ATP1B3,SLC45A1,ATP5O,ANO10,ATP5L,ITPR1,COX8A,CYB5A,ATP5C1,CACNA2D1,MT-CO2,SLC30A1,COX7A2,COX7A2L,SLC11A2,SLC26A6,ATP5A1,COX7C,COX6C,SLC39A11,SLC16A3
GO Function	GO:0046933	Proton-transporting atp synthase activity, rotational mechanism	4	11	1.38	0.0081	9606.ENSP00000262030,9606.ENSP00000290299,9606.ENSP00000349142,9606.ENSP00000381736	ATP5B,ATP5O,ATP5C1,ATP5A1
GO Function	GO:0030229	Very-low-density lipoprotein particle receptor activity	3	4	1.69	0.0146	9606.ENSP00000303634,9606.ENSP00000371532,9606.ENSP00000454071	LRP8,VLDLR,LDLR
GO Function	GO:0042802	Identical protein binding	50	1896	0.24	0.015	9606.ENSP00000196371,9606.ENSP00000227266,9606.ENSP00000237612,9606.ENSP00000241052,9606.ENSP00000261693,9606.ENSP00000261893,9606.ENSP00000263574,9606.ENSP00000264193,9606.ENSP00000264896,9606.ENSP00000269141,9606.ENSP00000269571,9606.ENSP00000271638,9606.ENSP00000286713,9606.ENSP00000287936,9606.ENSP00000301455,9606.ENSP00000305069,9606.ENSP00000305988,9606.ENSP00000323811,9606.ENSP00000327145,…	OXCT1,CTSC,ABCG2,CAT,SCARB1,LACTB,APLP2,CPOX,SCARB2,CDH2,ERBB2,S100A11,STOM,HMGCR,ANGPTL4,TMEM192,ALCAM,HACL1,FLNC,CADM1,SNCA,CAV1,SP100,COL18A1,PTRF,TPM1,SDF4,TGM2,MYO6,ARHGAP4,STXBP1,DES,EPHB2,ALDH4A1,PADI2,OPTN,GLDC,STEAP3,JUP,ANXA4,MVP,MYO5A,IDH1,PPP1R13L,SLC2A1,SOD2,APPL2,ITGB3,LDLR,STIM1
GO Function	GO:0015562	Efflux transmembrane transporter activity	4	14	1.27	0.0156	9606.ENSP00000237612,9606.ENSP00000252595,9606.ENSP00000366084,9606.ENSP00000378920	ABCG2,SLC27A1,ABCC4,SLC26A6
GO Function	GO:0086083	Cell adhesive protein binding involved in bundle of his cell-purkinje myocyte communication	3	5	1.59	0.0207	9606.ENSP00000261590,9606.ENSP00000369129,9606.ENSP00000377508	DSG2,DSP,JUP
GO Function	GO:0030228	Lipoprotein particle receptor activity	4	16	1.21	0.0225	9606.ENSP00000261693,9606.ENSP00000303634,9606.ENSP00000371532,9606.ENSP00000454071	SCARB1,LRP8,VLDLR,LDLR
GO Function	GO:0016874	Ligase activity	10	156	0.62	0.0227	9606.ENSP00000252595,9606.ENSP00000257347,9606.ENSP00000262030,9606.ENSP00000290299,9606.ENSP00000300456,9606.ENSP00000301671,9606.ENSP00000349142,9606.ENSP00000365462,9606.ENSP00000381736,9606.ENSP00000422607	SLC27A1,CARS2,ATP5B,ATP5O,SLC27A4,GHDC,ATP5C1,PCCA,ATP5A1,ACSL1
GO Function	GO:0098632	Cell-cell adhesion mediator activity	6	51	0.89	0.0227	9606.ENSP00000261590,9606.ENSP00000263735,9606.ENSP00000271638,9606.ENSP00000333769,9606.ENSP00000369129,9606.ENSP00000377508	DSG2,EPCAM,S100A11,BSG,DSP,JUP
GO Function	GO:0050661	NADP binding	6	54	0.86	0.0283	9606.ENSP00000241052,9606.ENSP00000264663,9606.ENSP00000279263,9606.ENSP00000287936,9606.ENSP00000347717,9606.ENSP00000390265	CAT,NNT,TM7SF2,HMGCR,DHCR7,IDH1
GO Function	GO:0005515	Protein binding	137	7026	0.11	0.0291	9606.ENSP00000007722,9606.ENSP00000196371,9606.ENSP00000200181,9606.ENSP00000225831,9606.ENSP00000226253,9606.ENSP00000227266,9606.ENSP00000237612,9606.ENSP00000237642,9606.ENSP00000239367,9606.ENSP00000241052,9606.ENSP00000245787,9606.ENSP00000256194,9606.ENSP00000256637,9606.ENSP00000258098,9606.ENSP00000259711,9606.ENSP00000261590,9606.ENSP00000261623,9606.ENSP00000261693,9606.ENSP00000261839,…	ITGA3,OXCT1,ITGB4,CCL2,ALDOC,CTSC,ABCG2,STBD1,LRP11,CAT,INSIG2,MICAL2,SORT1,RAB11FIP5,KIF13A,DSG2,CYBA,SCARB1,MYO5C,LACTB,ATP5B,CHD5,APLP2,EPCAM,CAPG,CPOX,SCARB2,PRDX5,CDH2,ERBB2,S100A11,ABLIM1,SEC24D,SLC2A13,PDE3B,ATP1B3,STOM,CD109,HMGCR,NPC1L1,F2RL1,CLMN,ANGPTL4,ANTXR1,LRP8,TMEM192,ALCAM,PRKCDBP,F2R,HACL1,PLEC,CLGN,FLNC,P4HB,PTTG1IP,HIST1H2AJ,FOXK1,FMNL1,CADM1,CTHRC1,BSG,SYNE3,CHP1,SYNM,SNCA,ST…
GO Component	GO:0031090	Organelle membrane	132	3548	0.39	1.63e-21	9606.ENSP00000200181,9606.ENSP00000216484,9606.ENSP00000224807,9606.ENSP00000225777,9606.ENSP00000226230,9606.ENSP00000227266,9606.ENSP00000230461,9606.ENSP00000234831,9606.ENSP00000236671,9606.ENSP00000237612,9606.ENSP00000237642,9606.ENSP00000241052,9606.ENSP00000245787,9606.ENSP00000246554,9606.ENSP00000254521,9606.ENSP00000256319,9606.ENSP00000256637,9606.ENSP00000258098,9606.ENSP00000258105,…	ITGB4,SPTLC2,SFXN3,SYNGR2,TMEM97,CTSC,TMEM30A,TMEM59,CTSD,ABCG2,STBD1,CAT,INSIG2,COX6B1,HSD17B7,C14orf1,SORT1,RAB11FIP5,MRPL53,COX5B,KIF13A,MAN2A1,MSMO1,CYBA,SCARB1,ATP5B,LPCAT2,APLP2,CPOX,NNT,SCARB2,SQLE,NPC1,ERBB2,RHOB,ARL6IP5,TM7SF2,SEC24D,SLC2A13,SLC25A4,LPCAT1,STOM,CD109,HMGCR,NPC1L1,ATP5O,CHCHD6,ATP5J2,RETSAT,TMEM65,CLMN,SLC27A4,ATP5L,NDUFA7,ANTXR1,TMEM192,ITPR1,CYP2S1,DPY19L1,SCD5,CHDH,COX…
GO Component	GO:0016020	Membrane	220	9072	0.2	1.87e-18	9606.ENSP00000007722,9606.ENSP00000200181,9606.ENSP00000216484,9606.ENSP00000216968,9606.ENSP00000224807,9606.ENSP00000225777,9606.ENSP00000226230,9606.ENSP00000227266,9606.ENSP00000230461,9606.ENSP00000234831,9606.ENSP00000236671,9606.ENSP00000237612,9606.ENSP00000237642,9606.ENSP00000239367,9606.ENSP00000241052,9606.ENSP00000242108,9606.ENSP00000245787,9606.ENSP00000246554,9606.ENSP00000246792,…	ITGA3,ITGB4,SPTLC2,PROCR,SFXN3,SYNGR2,TMEM97,CTSC,TMEM30A,TMEM59,CTSD,ABCG2,STBD1,LRP11,CAT,EEPD1,INSIG2,COX6B1,RRAS,SLC27A1,HSD17B7,C14orf1,SORT1,NT5E,RAB11FIP5,MRPL53,COX5B,KIF13A,MAN2A1,MSMO1,DSG2,CYBA,SCARB1,ATP5B,LPCAT2,CHD5,LGALS3BP,APLP2,EPCAM,MCAM,CPOX,NNT,SCARB2,SQLE,GLT8D1,CPNE7,CDH2,NPC1,ERBB2,RHOB,ARL6IP5,ENDOD1,TM7SF2,SEC24D,SLC2A13,SLC25A4,PDE3B,LPCAT1,DGKE,ATP1B3,STOM,CD109,HMGCR,N…
GO Component	GO:0012505	Endomembrane system	140	4542	0.3	4.14e-16	9606.ENSP00000200181,9606.ENSP00000216484,9606.ENSP00000220166,9606.ENSP00000225777,9606.ENSP00000226230,9606.ENSP00000226253,9606.ENSP00000227266,9606.ENSP00000230461,9606.ENSP00000234831,9606.ENSP00000236671,9606.ENSP00000237642,9606.ENSP00000241052,9606.ENSP00000245787,9606.ENSP00000252595,9606.ENSP00000254521,9606.ENSP00000256319,9606.ENSP00000256637,9606.ENSP00000258098,9606.ENSP00000259711,…	ITGB4,SPTLC2,CTSH,SYNGR2,TMEM97,ALDOC,CTSC,TMEM30A,TMEM59,CTSD,STBD1,CAT,INSIG2,SLC27A1,HSD17B7,C14orf1,SORT1,RAB11FIP5,KIF13A,MAN2A1,MSMO1,CYBA,LPCAT2,LGALS3BP,APLP2,SCARB2,SQLE,GLT8D1,CDH2,NPC1,ERBB2,S100A11,RHOB,ARL6IP5,TM7SF2,PRSS23,SEC24D,PDE3B,LPCAT1,STOM,CD109,HMGCR,RETSAT,FYCO1,F2RL1,CLMN,SLC27A4,GHDC,ANTXR1,TMEM192,ITPR1,CYP2S1,DPY19L1,SCD5,LEPREL1,F2R,CLGN,P4HB,COL7A1,ACAA1,BSG,SYNE3,CH…
GO Component	GO:0005737	Cytoplasm	246	11428	0.15	6.65e-16	9606.ENSP00000007722,9606.ENSP00000196371,9606.ENSP00000216484,9606.ENSP00000216968,9606.ENSP00000220166,9606.ENSP00000224807,9606.ENSP00000225777,9606.ENSP00000226230,9606.ENSP00000226253,9606.ENSP00000227266,9606.ENSP00000230461,9606.ENSP00000234831,9606.ENSP00000236671,9606.ENSP00000237612,9606.ENSP00000237642,9606.ENSP00000238018,9606.ENSP00000241052,9606.ENSP00000245787,9606.ENSP00000246554,…	ITGA3,OXCT1,SPTLC2,PROCR,CTSH,SFXN3,SYNGR2,TMEM97,ALDOC,CTSC,TMEM30A,TMEM59,CTSD,ABCG2,STBD1,GDA,CAT,INSIG2,COX6B1,SLC27A1,RHPN2,HSD17B7,C14orf1,SORT1,CARS2,NT5E,RAB11FIP5,MRPL53,COX5B,KIF13A,MAN2A1,MSMO1,CYBA,SCARB1,MYO5C,LACTB,ATP5B,LPCAT2,CHD5,LGALS3BP,APLP2,CAPG,CPOX,NNT,FASTKD3,SCARB2,PRDX5,SQLE,GLT8D1,CPNE7,CDH2,NPC1,ERBB2,S100A11,RHOB,ABLIM1,ENDOD1,TM7SF2,PRSS23,SEC24D,SLC2A13,SLC25A4,PDE3…
GO Component	GO:1903561	Extracellular vesicle	88	2121	0.43	9.85e-16	9606.ENSP00000007722,9606.ENSP00000200181,9606.ENSP00000216968,9606.ENSP00000220166,9606.ENSP00000225777,9606.ENSP00000226253,9606.ENSP00000227266,9606.ENSP00000234831,9606.ENSP00000236671,9606.ENSP00000241052,9606.ENSP00000246792,9606.ENSP00000257770,9606.ENSP00000261483,9606.ENSP00000261590,9606.ENSP00000261693,9606.ENSP00000261839,9606.ENSP00000262030,9606.ENSP00000262776,9606.ENSP00000263574,…	ITGA3,ITGB4,PROCR,CTSH,SYNGR2,ALDOC,CTSC,TMEM59,CTSD,CAT,RRAS,NT5E,MAN2A1,DSG2,SCARB1,MYO5C,ATP5B,LGALS3BP,APLP2,EPCAM,CAPG,SCARB2,PRDX5,CPNE7,NPC1,S100A11,RHOB,ENDOD1,PRSS23,ATP1B3,STOM,GSTT2B,ALCAM,PLEC,P4HB,PTTG1IP,HIST1H2AJ,FMNL1,BSG,CHP1,STX3,CTNNB1,SVIP,COL18A1,CACNA2D1,SYNE2,SUSD2,SDF4,TGM2,QSOX1,CD58,MYO6,STXBP1,DES,FUCA1,PADI2,FLOT1,TMEM2,PODXL,DSP,SERPINB1,PARP4,CNP,JUP,ANXA4,SLC11A2,MV…
GO Component	GO:0070062	Extracellular exosome	87	2099	0.43	1.25e-15	9606.ENSP00000007722,9606.ENSP00000200181,9606.ENSP00000216968,9606.ENSP00000220166,9606.ENSP00000225777,9606.ENSP00000226253,9606.ENSP00000227266,9606.ENSP00000234831,9606.ENSP00000236671,9606.ENSP00000241052,9606.ENSP00000246792,9606.ENSP00000257770,9606.ENSP00000261483,9606.ENSP00000261590,9606.ENSP00000261693,9606.ENSP00000261839,9606.ENSP00000262030,9606.ENSP00000262776,9606.ENSP00000263574,…	ITGA3,ITGB4,PROCR,CTSH,SYNGR2,ALDOC,CTSC,TMEM59,CTSD,CAT,RRAS,NT5E,MAN2A1,DSG2,SCARB1,MYO5C,ATP5B,LGALS3BP,APLP2,EPCAM,CAPG,SCARB2,PRDX5,CPNE7,NPC1,S100A11,RHOB,ENDOD1,PRSS23,ATP1B3,STOM,GSTT2B,ALCAM,PLEC,P4HB,PTTG1IP,HIST1H2AJ,FMNL1,BSG,CHP1,STX3,CTNNB1,SVIP,COL18A1,CACNA2D1,SYNE2,SUSD2,SDF4,TGM2,QSOX1,CD58,MYO6,STXBP1,DES,FUCA1,PADI2,FLOT1,TMEM2,PODXL,DSP,SERPINB1,PARP4,CNP,JUP,ANXA4,MVP,ATP5A1…
GO Component	GO:0031982	Vesicle	124	3879	0.32	4.41e-15	9606.ENSP00000007722,9606.ENSP00000200181,9606.ENSP00000216968,9606.ENSP00000220166,9606.ENSP00000225777,9606.ENSP00000226253,9606.ENSP00000227266,9606.ENSP00000230461,9606.ENSP00000234831,9606.ENSP00000236671,9606.ENSP00000237642,9606.ENSP00000241052,9606.ENSP00000246792,9606.ENSP00000256319,9606.ENSP00000256637,9606.ENSP00000257770,9606.ENSP00000258098,9606.ENSP00000259711,9606.ENSP00000261483,…	ITGA3,ITGB4,PROCR,CTSH,SYNGR2,ALDOC,CTSC,TMEM30A,TMEM59,CTSD,STBD1,CAT,RRAS,C14orf1,SORT1,NT5E,RAB11FIP5,KIF13A,MAN2A1,DSG2,CYBA,SCARB1,MYO5C,ATP5B,LGALS3BP,APLP2,EPCAM,CAPG,SCARB2,PRDX5,CPNE7,NPC1,ERBB2,S100A11,RHOB,ENDOD1,PRSS23,SEC24D,LPCAT1,ATP1B3,STOM,CD109,NPC1L1,GSTT2B,FYCO1,F2RL1,GHDC,ANTXR1,TMEM192,ALCAM,ITPR1,F2R,PLEC,P4HB,PTTG1IP,HIST1H2AJ,FMNL1,COL7A1,ACAA1,BSG,CHP1,STX3,CAV1,OSTF1,CT…
GO Component	GO:0043227	Membrane-bounded organelle	253	12427	0.12	1.46e-13	9606.ENSP00000007722,9606.ENSP00000196371,9606.ENSP00000200181,9606.ENSP00000216484,9606.ENSP00000216968,9606.ENSP00000220166,9606.ENSP00000224807,9606.ENSP00000225777,9606.ENSP00000226230,9606.ENSP00000226253,9606.ENSP00000227266,9606.ENSP00000230461,9606.ENSP00000234831,9606.ENSP00000236671,9606.ENSP00000237612,9606.ENSP00000237642,9606.ENSP00000241052,9606.ENSP00000245787,9606.ENSP00000246554,…	ITGA3,OXCT1,ITGB4,SPTLC2,PROCR,CTSH,SFXN3,SYNGR2,TMEM97,ALDOC,CTSC,TMEM30A,TMEM59,CTSD,ABCG2,STBD1,CAT,INSIG2,COX6B1,RRAS,SLC27A1,HSD17B7,MICAL2,C14orf1,SORT1,CARS2,NT5E,RAB11FIP5,MRPL53,COX5B,KIF13A,MAN2A1,MSMO1,DSG2,CYBA,SCARB1,MYO5C,LACTB,ATP5B,LPCAT2,CHD5,LGALS3BP,APLP2,EPCAM,CAPG,MCAM,CPOX,NNT,FASTKD3,SCARB2,PRDX5,SQLE,GLT8D1,CPNE7,CDH2,NPC1,ERBB2,S100A11,RHOB,ARL6IP5,ENDOD1,TM7SF2,PRSS23,SE…
GO Component	GO:0031967	Organelle envelope	59	1213	0.5	1.03e-12	9606.ENSP00000200181,9606.ENSP00000224807,9606.ENSP00000226230,9606.ENSP00000237612,9606.ENSP00000241052,9606.ENSP00000246554,9606.ENSP00000256637,9606.ENSP00000258098,9606.ENSP00000258105,9606.ENSP00000258424,9606.ENSP00000262030,9606.ENSP00000264193,9606.ENSP00000264663,9606.ENSP00000269228,9606.ENSP00000279263,9606.ENSP00000281456,9606.ENSP00000290299,9606.ENSP00000290913,9606.ENSP00000292475,…	ITGB4,SFXN3,TMEM97,ABCG2,CAT,COX6B1,SORT1,RAB11FIP5,MRPL53,COX5B,ATP5B,CPOX,NNT,NPC1,TM7SF2,SLC25A4,ATP5O,CHCHD6,ATP5J2,RETSAT,TMEM65,CLMN,ATP5L,NDUFA7,GHDC,ITPR1,DPY19L1,CHDH,COX8A,CLGN,SYNE3,CYB5A,NDUFV3,DHCR7,ATP5C1,SYNE2,COA3,MT-CO2,SLC30A1,CMC4,MYO6,COX7A2,COA7,COX7A2L,CNP,ANXA4,SLC11A2,MVP,ATP5A1,SLC25A19,FDXR,ABHD6,ACSL1,COX7C,COX6C,PGRMC2,LMO7,SCO2,SLC16A3
GO Component	GO:0043226	Organelle	264	13515	0.11	1.03e-12	9606.ENSP00000007722,9606.ENSP00000196371,9606.ENSP00000200181,9606.ENSP00000216484,9606.ENSP00000216968,9606.ENSP00000220166,9606.ENSP00000224807,9606.ENSP00000225777,9606.ENSP00000226230,9606.ENSP00000226253,9606.ENSP00000227266,9606.ENSP00000230461,9606.ENSP00000234831,9606.ENSP00000236671,9606.ENSP00000237612,9606.ENSP00000237642,9606.ENSP00000241052,9606.ENSP00000245787,9606.ENSP00000246554,…	ITGA3,OXCT1,ITGB4,SPTLC2,PROCR,CTSH,SFXN3,SYNGR2,TMEM97,ALDOC,CTSC,TMEM30A,TMEM59,CTSD,ABCG2,STBD1,CAT,INSIG2,COX6B1,RRAS,SLC27A1,HSD17B7,MICAL2,C14orf1,SORT1,CARS2,NT5E,RAB11FIP5,MRPL53,COX5B,KIF13A,MAN2A1,MSMO1,DSG2,CYBA,SCARB1,MYO5C,LACTB,ATP5B,LPCAT2,CHD5,LGALS3BP,APLP2,EPCAM,CAPG,MCAM,CPOX,NNT,FASTKD3,SCARB2,PRDX5,SQLE,GLT8D1,CPNE7,CDH2,NPC1,ERBB2,S100A11,RHOB,ARL6IP5,ABLIM1,ENDOD1,TM7SF2,PR…
GO Component	GO:0031410	Cytoplasmic vesicle	87	2386	0.38	1.23e-12	9606.ENSP00000220166,9606.ENSP00000225777,9606.ENSP00000226253,9606.ENSP00000227266,9606.ENSP00000230461,9606.ENSP00000234831,9606.ENSP00000236671,9606.ENSP00000237642,9606.ENSP00000241052,9606.ENSP00000256319,9606.ENSP00000256637,9606.ENSP00000258098,9606.ENSP00000259711,9606.ENSP00000261623,9606.ENSP00000261693,9606.ENSP00000262776,9606.ENSP00000263574,9606.ENSP00000263867,9606.ENSP00000264896,…	CTSH,SYNGR2,ALDOC,CTSC,TMEM30A,TMEM59,CTSD,STBD1,CAT,C14orf1,SORT1,RAB11FIP5,KIF13A,CYBA,SCARB1,LGALS3BP,APLP2,CAPG,SCARB2,PRDX5,NPC1,ERBB2,S100A11,RHOB,SEC24D,LPCAT1,ATP1B3,STOM,CD109,NPC1L1,FYCO1,F2RL1,GHDC,ANTXR1,TMEM192,ITPR1,F2R,P4HB,FMNL1,COL7A1,ACAA1,BSG,CHP1,STX3,CAV1,OSTF1,SVIP,SDF4,AHNAK2,SCCPDH,QSOX1,CD58,MYO6,STXBP1,FUCA1,PADI2,FLOT1,ABCC4,OPTN,DSP,SERPINB1,STEAP3,CNP,JUP,ORMDL3,SLC11…
GO Component	GO:0070161	Anchoring junction	47	820	0.57	2.22e-12	9606.ENSP00000007722,9606.ENSP00000200181,9606.ENSP00000216968,9606.ENSP00000241052,9606.ENSP00000246792,9606.ENSP00000261590,9606.ENSP00000261623,9606.ENSP00000263735,9606.ENSP00000264036,9606.ENSP00000264896,9606.ENSP00000269141,9606.ENSP00000271638,9606.ENSP00000272233,9606.ENSP00000297632,9606.ENSP00000305988,9606.ENSP00000307513,9606.ENSP00000323856,9606.ENSP00000327145,9606.ENSP00000327801,…	ITGA3,ITGB4,PROCR,CAT,RRAS,DSG2,CYBA,EPCAM,MCAM,SCARB2,CDH2,S100A11,RHOB,TMEM65,ALCAM,MRC2,PLEC,FLNC,P4HB,CADM1,BSG,CHP1,SYNM,STX3,CAV1,CTNNB1,SVIL,SYNE2,TGM2,L1CAM,DES,ITGBL1,FLOT1,PODXL,DSP,JUP,ITGA6,CD44,MXRA8,FRMD5,NDRG1,SLC2A1,CAPN1,LMO7,ZNF185,ITGB3,LSR
GO Component	GO:0005739	Mitochondrion	68	1611	0.44	2.88e-12	9606.ENSP00000196371,9606.ENSP00000224807,9606.ENSP00000237612,9606.ENSP00000241052,9606.ENSP00000246554,9606.ENSP00000252595,9606.ENSP00000257347,9606.ENSP00000258098,9606.ENSP00000258105,9606.ENSP00000258424,9606.ENSP00000261893,9606.ENSP00000262030,9606.ENSP00000264193,9606.ENSP00000264663,9606.ENSP00000264669,9606.ENSP00000265462,9606.ENSP00000281456,9606.ENSP00000284690,9606.ENSP00000285093,…	OXCT1,SFXN3,ABCG2,CAT,COX6B1,SLC27A1,CARS2,RAB11FIP5,MRPL53,COX5B,LACTB,ATP5B,CPOX,NNT,FASTKD3,PRDX5,SLC25A4,DHX32,ACAA2,STOM,ATP5O,CHCHD6,ETHE1,ATP5J2,TMEM65,ATP5L,NDUFA7,CHDH,COX8A,COA5,BSG,SNCA,CYB5A,NDUFV3,ATP5C1,PTRF,SYNE2,COA3,MT-CO2,TGM2,SCCPDH,TDRKH,ACADSB,CMC4,COX7A2,COA7,STXBP1,ALDH4A1,PCCA,ALDH1B1,COX7A2L,GLDC,CNP,SLC11A2,ATP5A1,SLC25A19,IDH1,FDXR,CMC1,ABHD6,ACSL1,COX7C,COX6C,CAPN1,SCO…
GO Component	GO:0098805	Whole membrane	70	1715	0.43	5.01e-12	9606.ENSP00000225777,9606.ENSP00000230461,9606.ENSP00000234831,9606.ENSP00000236671,9606.ENSP00000237612,9606.ENSP00000237642,9606.ENSP00000241052,9606.ENSP00000256637,9606.ENSP00000258098,9606.ENSP00000259711,9606.ENSP00000261623,9606.ENSP00000261693,9606.ENSP00000263574,9606.ENSP00000264896,9606.ENSP00000269141,9606.ENSP00000269228,9606.ENSP00000269571,9606.ENSP00000272233,9606.ENSP00000280551,…	SYNGR2,TMEM30A,TMEM59,CTSD,ABCG2,STBD1,CAT,SORT1,RAB11FIP5,KIF13A,CYBA,SCARB1,APLP2,SCARB2,CDH2,NPC1,ERBB2,RHOB,SEC24D,LPCAT1,ATP1B3,STOM,CD109,HMGCR,CHCHD6,RETSAT,CLMN,ANTXR1,LRP8,TMEM192,ITPR1,PRKCDBP,F2R,BSG,SYNE3,STX3,CAV1,CYB5A,CTNNB1,SVIP,DHCR7,PTRF,SYNE2,CD58,MYO6,FLOT1,ABCC4,PODXL,OPTN,DSP,VLDLR,STEAP3,CNP,ORMDL3,SLC11A2,IRAK4,CD44,NDRG1,TMBIM1,RAB34,STXBP2,SLC2A1,ABHD6,ACSL1,APPL2,CD63,I…
GO Component	GO:0005925	Focal adhesion	32	405	0.71	1.46e-11	9606.ENSP00000007722,9606.ENSP00000200181,9606.ENSP00000216968,9606.ENSP00000241052,9606.ENSP00000246792,9606.ENSP00000261623,9606.ENSP00000264036,9606.ENSP00000264896,9606.ENSP00000269141,9606.ENSP00000272233,9606.ENSP00000305988,9606.ENSP00000307513,9606.ENSP00000323856,9606.ENSP00000327145,9606.ENSP00000327801,9606.ENSP00000333769,9606.ENSP00000335632,9606.ENSP00000339191,9606.ENSP00000344456,…	ITGA3,ITGB4,PROCR,CAT,RRAS,CYBA,MCAM,SCARB2,CDH2,RHOB,ALCAM,MRC2,PLEC,FLNC,P4HB,BSG,CHP1,CAV1,CTNNB1,SVIL,SYNE2,TGM2,L1CAM,ITGBL1,FLOT1,JUP,ITGA6,CD44,CAPN1,LMO7,ZNF185,ITGB3
GO Component	GO:0043229	Intracellular organelle	249	12528	0.11	1.99e-11	9606.ENSP00000196371,9606.ENSP00000200181,9606.ENSP00000216968,9606.ENSP00000220166,9606.ENSP00000224807,9606.ENSP00000225777,9606.ENSP00000226230,9606.ENSP00000226253,9606.ENSP00000227266,9606.ENSP00000230461,9606.ENSP00000234831,9606.ENSP00000236671,9606.ENSP00000237612,9606.ENSP00000237642,9606.ENSP00000241052,9606.ENSP00000245787,9606.ENSP00000246554,9606.ENSP00000252595,9606.ENSP00000254521,…	OXCT1,ITGB4,PROCR,CTSH,SFXN3,SYNGR2,TMEM97,ALDOC,CTSC,TMEM30A,TMEM59,CTSD,ABCG2,STBD1,CAT,INSIG2,COX6B1,SLC27A1,HSD17B7,MICAL2,C14orf1,SORT1,CARS2,NT5E,RAB11FIP5,MRPL53,COX5B,KIF13A,MAN2A1,MSMO1,DSG2,CYBA,SCARB1,MYO5C,LACTB,ATP5B,LPCAT2,CHD5,LGALS3BP,APLP2,CAPG,MCAM,CPOX,NNT,FASTKD3,SCARB2,PRDX5,SQLE,GLT8D1,CPNE7,CDH2,NPC1,ERBB2,S100A11,RHOB,ARL6IP5,ABLIM1,TM7SF2,PRSS23,SEC24D,SLC2A13,SLC25A4,PDE…
GO Component	GO:0030141	Secretory granule	45	845	0.54	6.99e-11	9606.ENSP00000220166,9606.ENSP00000226253,9606.ENSP00000227266,9606.ENSP00000230461,9606.ENSP00000236671,9606.ENSP00000237642,9606.ENSP00000241052,9606.ENSP00000258098,9606.ENSP00000261623,9606.ENSP00000262776,9606.ENSP00000263574,9606.ENSP00000271638,9606.ENSP00000283415,9606.ENSP00000286713,9606.ENSP00000287097,9606.ENSP00000301671,9606.ENSP00000306253,9606.ENSP00000333664,9606.ENSP00000333769,…	CTSH,ALDOC,CTSC,TMEM30A,CTSD,STBD1,CAT,RAB11FIP5,CYBA,LGALS3BP,APLP2,S100A11,LPCAT1,STOM,CD109,GHDC,ITPR1,ACAA1,BSG,STX3,CAV1,OSTF1,SVIP,SCCPDH,QSOX1,CD58,STXBP1,FUCA1,PADI2,ABCC4,DSP,SERPINB1,JUP,ORMDL3,MVP,MYO5A,IDH1,CD44,TMBIM1,STXBP2,CAPN1,CD63,NPC2,ITGB3,SCAMP1
GO Component	GO:0005576	Extracellular region	118	4166	0.27	9.97e-11	9606.ENSP00000007722,9606.ENSP00000200181,9606.ENSP00000216968,9606.ENSP00000220166,9606.ENSP00000225777,9606.ENSP00000225831,9606.ENSP00000226253,9606.ENSP00000227266,9606.ENSP00000234831,9606.ENSP00000236671,9606.ENSP00000241052,9606.ENSP00000246792,9606.ENSP00000257770,9606.ENSP00000261483,9606.ENSP00000261590,9606.ENSP00000261693,9606.ENSP00000261839,9606.ENSP00000262030,9606.ENSP00000262776,…	ITGA3,ITGB4,PROCR,CTSH,SYNGR2,CCL2,ALDOC,CTSC,TMEM59,CTSD,CAT,RRAS,NT5E,MAN2A1,DSG2,SCARB1,MYO5C,ATP5B,LGALS3BP,APLP2,EPCAM,CAPG,MCAM,SCARB2,PRDX5,CPNE7,CDH2,NPC1,S100A11,RHOB,ENDOD1,PRSS23,ATP1B3,STOM,CD109,GSTT2B,ALPPL2,CDCP1,ANGPTL4,GHDC,ABHD15,LRP8,ALCAM,LEPREL1,F2R,PLEC,P4HB,PTTG1IP,HIST1H2AJ,FMNL1,CTHRC1,COL7A1,ACAA1,BSG,CHP1,SNCA,STX3,OSTF1,CTNNB1,SVIP,COL18A1,CACNA2D1,SYNE2,SUSD2,MICAL1,S…
GO Component	GO:0005783	Endoplasmic reticulum	60	1438	0.44	1.51e-10	9606.ENSP00000226230,9606.ENSP00000227266,9606.ENSP00000230461,9606.ENSP00000237642,9606.ENSP00000241052,9606.ENSP00000245787,9606.ENSP00000252595,9606.ENSP00000254521,9606.ENSP00000261507,9606.ENSP00000261623,9606.ENSP00000262134,9606.ENSP00000263574,9606.ENSP00000265896,9606.ENSP00000269141,9606.ENSP00000269228,9606.ENSP00000279263,9606.ENSP00000280258,9606.ENSP00000282096,9606.ENSP00000283415,…	TMEM97,CTSC,TMEM30A,STBD1,CAT,INSIG2,SLC27A1,HSD17B7,MSMO1,CYBA,LPCAT2,APLP2,SQLE,CDH2,NPC1,TM7SF2,PRSS23,PDE3B,LPCAT1,STOM,HMGCR,GHDC,ITPR1,CYP2S1,LEPREL1,CLGN,P4HB,COL7A1,SYNE3,CHP1,CAV1,CYB5A,SVIP,LEPREL4,COL18A1,DHCR7,CACNA2D1,PTRF,SYNE2,SDF4,CES1,TGM2,SLC30A1,QSOX1,NUS1,NSDHL,DHCR24,SGPL1,REEP3,KDELC1,PLP2,ORMDL3,SLC26A6,MYO5A,MXRA8,ACSL1,PGRMC2,NPC2,STIM1,FDFT1
GO Component	GO:0005615	Extracellular space	98	3195	0.3	2.55e-10	9606.ENSP00000007722,9606.ENSP00000200181,9606.ENSP00000216968,9606.ENSP00000220166,9606.ENSP00000225777,9606.ENSP00000225831,9606.ENSP00000226253,9606.ENSP00000227266,9606.ENSP00000234831,9606.ENSP00000236671,9606.ENSP00000241052,9606.ENSP00000246792,9606.ENSP00000257770,9606.ENSP00000261483,9606.ENSP00000261590,9606.ENSP00000261693,9606.ENSP00000261839,9606.ENSP00000262030,9606.ENSP00000262776,…	ITGA3,ITGB4,PROCR,CTSH,SYNGR2,CCL2,ALDOC,CTSC,TMEM59,CTSD,CAT,RRAS,NT5E,MAN2A1,DSG2,SCARB1,MYO5C,ATP5B,LGALS3BP,APLP2,EPCAM,CAPG,MCAM,SCARB2,PRDX5,CPNE7,NPC1,S100A11,RHOB,ENDOD1,PRSS23,ATP1B3,STOM,CD109,GSTT2B,ANGPTL4,ALCAM,PLEC,P4HB,PTTG1IP,HIST1H2AJ,FMNL1,CTHRC1,COL7A1,BSG,CHP1,SNCA,STX3,CTNNB1,SVIP,COL18A1,CACNA2D1,SYNE2,SUSD2,SDF4,CES1,TGM2,QSOX1,CD58,MYO6,STXBP1,DES,FUCA1,PADI2,FLOT1,TMEM2,P…
GO Component	GO:0031224	Intrinsic component of membrane	137	5345	0.22	6.57e-10	9606.ENSP00000007722,9606.ENSP00000200181,9606.ENSP00000216484,9606.ENSP00000216968,9606.ENSP00000224807,9606.ENSP00000225777,9606.ENSP00000226230,9606.ENSP00000230461,9606.ENSP00000234831,9606.ENSP00000237612,9606.ENSP00000237642,9606.ENSP00000239367,9606.ENSP00000242108,9606.ENSP00000245787,9606.ENSP00000252595,9606.ENSP00000254521,9606.ENSP00000256319,9606.ENSP00000256637,9606.ENSP00000257770,…	ITGA3,ITGB4,SPTLC2,PROCR,SFXN3,SYNGR2,TMEM97,TMEM30A,TMEM59,ABCG2,STBD1,LRP11,EEPD1,INSIG2,SLC27A1,HSD17B7,C14orf1,SORT1,NT5E,MAN2A1,MSMO1,DSG2,CYBA,SCARB1,LPCAT2,APLP2,EPCAM,MCAM,NNT,SCARB2,SQLE,GLT8D1,CDH2,NPC1,ERBB2,ARL6IP5,TM7SF2,SLC2A13,SLC25A4,PDE3B,LPCAT1,DGKE,ATP1B3,STOM,CD109,HMGCR,NPC1L1,SLC45A1,CHCHD6,TLCD1,ANO10,ATP5J2,ALPPL2,CDCP1,F2RL1,TMEM65,CLMN,SLC27A4,ANTXR1,LRP8,TMEM192,ALCAM,I…
GO Component	GO:0098588	Bounding membrane of organelle	73	2107	0.36	1.89e-09	9606.ENSP00000225777,9606.ENSP00000226230,9606.ENSP00000227266,9606.ENSP00000230461,9606.ENSP00000234831,9606.ENSP00000236671,9606.ENSP00000237642,9606.ENSP00000241052,9606.ENSP00000256637,9606.ENSP00000258098,9606.ENSP00000259711,9606.ENSP00000261483,9606.ENSP00000261623,9606.ENSP00000261693,9606.ENSP00000262134,9606.ENSP00000263574,9606.ENSP00000264896,9606.ENSP00000269228,9606.ENSP00000269571,…	SYNGR2,TMEM97,CTSC,TMEM30A,TMEM59,CTSD,STBD1,CAT,SORT1,RAB11FIP5,KIF13A,MAN2A1,CYBA,SCARB1,LPCAT2,APLP2,SCARB2,NPC1,ERBB2,RHOB,SEC24D,LPCAT1,STOM,CD109,HMGCR,CHCHD6,RETSAT,CLMN,ANTXR1,TMEM192,ITPR1,COL7A1,BSG,SYNE3,CHP1,STX3,CAV1,CYB5A,SVIP,DHCR7,SYNE2,QSOX1,CD58,MYO6,MOSPD1,DHCR24,FLOT1,ABCC4,OPTN,DSP,VLDLR,STEAP3,CNP,ORMDL3,SLC11A2,DOPEY2,IRAK4,CD44,MXRA8,NDRG1,TMBIM1,RAB34,STXBP2,SLC2A1,ABHD6,…
GO Component	GO:0098590	Plasma membrane region	52	1219	0.45	2.33e-09	9606.ENSP00000007722,9606.ENSP00000230461,9606.ENSP00000237612,9606.ENSP00000252595,9606.ENSP00000256637,9606.ENSP00000261590,9606.ENSP00000261623,9606.ENSP00000261693,9606.ENSP00000263735,9606.ENSP00000269141,9606.ENSP00000269571,9606.ENSP00000272233,9606.ENSP00000286371,9606.ENSP00000289547,9606.ENSP00000300456,9606.ENSP00000301945,9606.ENSP00000303634,9606.ENSP00000307292,9606.ENSP00000321326,…	ITGA3,TMEM30A,ABCG2,SLC27A1,SORT1,DSG2,CYBA,SCARB1,EPCAM,CDH2,ERBB2,RHOB,ATP1B3,NPC1L1,SLC27A4,ANTXR1,LRP8,PRKCDBP,F2R,CADM1,STX3,CAV1,CTNNB1,SVIL,PTRF,SYNE2,TPM1,SLC30A1,MYO6,STXBP1,EPHB2,FLOT1,ABCC4,PODXL,DSP,VLDLR,JUP,SLC11A2,SLC26A6,ITGA6,CD44,MXRA8,STXBP2,SLC2A1,ABHD6,ASAP1,LMO7,APPL2,ITGB3,LDLR,SLC16A3,STIM1
GO Component	GO:0099503	Secretory vesicle	46	1010	0.47	4.66e-09	9606.ENSP00000220166,9606.ENSP00000225777,9606.ENSP00000226253,9606.ENSP00000227266,9606.ENSP00000230461,9606.ENSP00000236671,9606.ENSP00000237642,9606.ENSP00000241052,9606.ENSP00000258098,9606.ENSP00000261623,9606.ENSP00000262776,9606.ENSP00000263574,9606.ENSP00000271638,9606.ENSP00000283415,9606.ENSP00000286713,9606.ENSP00000287097,9606.ENSP00000301671,9606.ENSP00000306253,9606.ENSP00000333664,…	CTSH,SYNGR2,ALDOC,CTSC,TMEM30A,CTSD,STBD1,CAT,RAB11FIP5,CYBA,LGALS3BP,APLP2,S100A11,LPCAT1,STOM,CD109,GHDC,ITPR1,ACAA1,BSG,STX3,CAV1,OSTF1,SVIP,SCCPDH,QSOX1,CD58,STXBP1,FUCA1,PADI2,ABCC4,DSP,SERPINB1,JUP,ORMDL3,MVP,MYO5A,IDH1,CD44,TMBIM1,STXBP2,CAPN1,CD63,NPC2,ITGB3,SCAMP1
GO Component	GO:0005622	Intracellular	264	14276	0.08	6.12e-09	9606.ENSP00000007722,9606.ENSP00000196371,9606.ENSP00000200181,9606.ENSP00000216484,9606.ENSP00000216968,9606.ENSP00000220166,9606.ENSP00000224807,9606.ENSP00000225777,9606.ENSP00000226230,9606.ENSP00000226253,9606.ENSP00000227266,9606.ENSP00000230461,9606.ENSP00000234831,9606.ENSP00000236671,9606.ENSP00000237612,9606.ENSP00000237642,9606.ENSP00000238018,9606.ENSP00000241052,9606.ENSP00000245787,…	ITGA3,OXCT1,ITGB4,SPTLC2,PROCR,CTSH,SFXN3,SYNGR2,TMEM97,ALDOC,CTSC,TMEM30A,TMEM59,CTSD,ABCG2,STBD1,GDA,CAT,INSIG2,COX6B1,SLC27A1,RHPN2,HSD17B7,MICAL2,C14orf1,SORT1,CARS2,NT5E,RAB11FIP5,MRPL53,COX5B,KIF13A,MAN2A1,MSMO1,DSG2,CYBA,SCARB1,MYO5C,LACTB,ATP5B,LPCAT2,CHD5,LGALS3BP,APLP2,CAPG,MCAM,CPOX,NNT,FASTKD3,SCARB2,PRDX5,SQLE,GLT8D1,CPNE7,CDH2,NPC1,ERBB2,S100A11,RHOB,ARL6IP5,ABLIM1,ENDOD1,TM7SF2,PRS…
GO Component	GO:0005886	Plasma membrane	133	5314	0.21	8.28e-09	9606.ENSP00000007722,9606.ENSP00000200181,9606.ENSP00000216968,9606.ENSP00000226230,9606.ENSP00000230461,9606.ENSP00000234831,9606.ENSP00000237612,9606.ENSP00000237642,9606.ENSP00000239367,9606.ENSP00000241052,9606.ENSP00000242108,9606.ENSP00000246792,9606.ENSP00000252595,9606.ENSP00000254521,9606.ENSP00000256637,9606.ENSP00000257770,9606.ENSP00000261507,9606.ENSP00000261590,9606.ENSP00000261623,…	ITGA3,ITGB4,PROCR,TMEM97,TMEM30A,TMEM59,ABCG2,STBD1,LRP11,CAT,EEPD1,RRAS,SLC27A1,HSD17B7,SORT1,NT5E,MSMO1,DSG2,CYBA,SCARB1,ATP5B,LPCAT2,APLP2,EPCAM,MCAM,SCARB2,CPNE7,CDH2,NPC1,ERBB2,RHOB,ARL6IP5,TM7SF2,SLC2A13,SLC25A4,LPCAT1,DGKE,ATP1B3,STOM,CD109,NPC1L1,ATP5O,TLCD1,ANO10,ALPPL2,CDCP1,F2RL1,TMEM65,SLC27A4,ANTXR1,LRP8,ALCAM,ITPR1,PRKCDBP,F2R,PLEC,FLNC,P4HB,FMNL1,CADM1,BSG,CHP1,SYNM,SNCA,STX3,CAV1,…
GO Component	GO:0019866	Organelle inner membrane	32	541	0.59	1.06e-08	9606.ENSP00000224807,9606.ENSP00000246554,9606.ENSP00000258105,9606.ENSP00000258424,9606.ENSP00000262030,9606.ENSP00000264193,9606.ENSP00000264663,9606.ENSP00000279263,9606.ENSP00000281456,9606.ENSP00000290299,9606.ENSP00000290913,9606.ENSP00000292475,9606.ENSP00000297632,9606.ENSP00000300688,9606.ENSP00000301457,9606.ENSP00000306253,9606.ENSP00000308695,9606.ENSP00000319851,9606.ENSP00000321260,…	SFXN3,COX6B1,MRPL53,COX5B,ATP5B,CPOX,NNT,TM7SF2,SLC25A4,ATP5O,CHCHD6,ATP5J2,TMEM65,ATP5L,NDUFA7,ITPR1,DPY19L1,CHDH,COX8A,NDUFV3,ATP5C1,COA3,MT-CO2,COX7A2,COX7A2L,CNP,ATP5A1,SLC25A19,FDXR,COX7C,COX6C,SCO2
GO Component	GO:0016021	Integral component of membrane	130	5181	0.22	1.29e-08	9606.ENSP00000007722,9606.ENSP00000200181,9606.ENSP00000216484,9606.ENSP00000216968,9606.ENSP00000224807,9606.ENSP00000225777,9606.ENSP00000226230,9606.ENSP00000230461,9606.ENSP00000234831,9606.ENSP00000237612,9606.ENSP00000237642,9606.ENSP00000239367,9606.ENSP00000245787,9606.ENSP00000252595,9606.ENSP00000254521,9606.ENSP00000256319,9606.ENSP00000256637,9606.ENSP00000261483,9606.ENSP00000261507,…	ITGA3,ITGB4,SPTLC2,PROCR,SFXN3,SYNGR2,TMEM97,TMEM30A,TMEM59,ABCG2,STBD1,LRP11,INSIG2,SLC27A1,HSD17B7,C14orf1,SORT1,MAN2A1,MSMO1,DSG2,CYBA,SCARB1,LPCAT2,APLP2,EPCAM,MCAM,NNT,SCARB2,SQLE,GLT8D1,CDH2,NPC1,ERBB2,ARL6IP5,TM7SF2,SLC2A13,SLC25A4,PDE3B,LPCAT1,DGKE,ATP1B3,STOM,HMGCR,NPC1L1,SLC45A1,CHCHD6,TLCD1,ANO10,ATP5J2,CDCP1,F2RL1,TMEM65,CLMN,SLC27A4,ANTXR1,LRP8,TMEM192,ALCAM,ITPR1,MRC2,DPY19L1,SCD5,C…
GO Component	GO:0043231	Intracellular membrane-bounded organelle	217	10761	0.12	2.06e-08	9606.ENSP00000196371,9606.ENSP00000200181,9606.ENSP00000220166,9606.ENSP00000224807,9606.ENSP00000226230,9606.ENSP00000227266,9606.ENSP00000230461,9606.ENSP00000234831,9606.ENSP00000236671,9606.ENSP00000237612,9606.ENSP00000237642,9606.ENSP00000241052,9606.ENSP00000245787,9606.ENSP00000246554,9606.ENSP00000252595,9606.ENSP00000254521,9606.ENSP00000256194,9606.ENSP00000256637,9606.ENSP00000257347,…	OXCT1,ITGB4,CTSH,SFXN3,TMEM97,CTSC,TMEM30A,TMEM59,CTSD,ABCG2,STBD1,CAT,INSIG2,COX6B1,SLC27A1,HSD17B7,MICAL2,SORT1,CARS2,NT5E,RAB11FIP5,MRPL53,COX5B,KIF13A,MAN2A1,MSMO1,DSG2,CYBA,SCARB1,LACTB,ATP5B,LPCAT2,CHD5,APLP2,CAPG,MCAM,CPOX,NNT,FASTKD3,SCARB2,PRDX5,SQLE,GLT8D1,CPNE7,CDH2,NPC1,ERBB2,S100A11,RHOB,TM7SF2,PRSS23,SEC24D,SLC2A13,SLC25A4,PDE3B,LPCAT1,DGKE,DHX32,ACAA2,STOM,HMGCR,ATP5O,IGF2BP1,GSTT2…
GO Component	GO:0005740	Mitochondrial envelope	38	766	0.51	2.14e-08	9606.ENSP00000224807,9606.ENSP00000237612,9606.ENSP00000241052,9606.ENSP00000246554,9606.ENSP00000258098,9606.ENSP00000258105,9606.ENSP00000258424,9606.ENSP00000262030,9606.ENSP00000264193,9606.ENSP00000264663,9606.ENSP00000281456,9606.ENSP00000290299,9606.ENSP00000290913,9606.ENSP00000292475,9606.ENSP00000297632,9606.ENSP00000300688,9606.ENSP00000301457,9606.ENSP00000319851,9606.ENSP00000321260,…	SFXN3,ABCG2,CAT,COX6B1,RAB11FIP5,MRPL53,COX5B,ATP5B,CPOX,NNT,SLC25A4,ATP5O,CHCHD6,ATP5J2,TMEM65,ATP5L,NDUFA7,CHDH,COX8A,CYB5A,NDUFV3,ATP5C1,COA3,MT-CO2,CMC4,COX7A2,COA7,COX7A2L,CNP,SLC11A2,ATP5A1,SLC25A19,FDXR,ABHD6,ACSL1,COX7C,COX6C,SCO2
GO Component	GO:0030054	Cell junction	69	2075	0.34	3.25e-08	9606.ENSP00000007722,9606.ENSP00000200181,9606.ENSP00000216968,9606.ENSP00000225777,9606.ENSP00000241052,9606.ENSP00000246792,9606.ENSP00000261590,9606.ENSP00000261623,9606.ENSP00000263735,9606.ENSP00000264036,9606.ENSP00000264896,9606.ENSP00000269141,9606.ENSP00000271638,9606.ENSP00000272233,9606.ENSP00000284061,9606.ENSP00000290341,9606.ENSP00000297632,9606.ENSP00000303634,9606.ENSP00000305988,…	ITGA3,ITGB4,PROCR,SYNGR2,CAT,RRAS,DSG2,CYBA,EPCAM,MCAM,SCARB2,CDH2,S100A11,RHOB,DGKE,IGF2BP1,TMEM65,LRP8,ALCAM,ITPR1,MRC2,F2R,PLEC,FLNC,P4HB,CADM1,BSG,CHP1,SYNM,SNCA,STX3,CAV1,CTNNB1,OPHN1,SVIL,SYNE2,MICAL1,MAP2,TGM2,SLC30A1,L1CAM,STXBP1,DES,EPHB2,ITGBL1,FLOT1,PODXL,DSP,CNP,JUP,MYO5A,ITGA6,CD44,MXRA8,FRMD5,PPP1R13L,NDRG1,STXBP2,SLC2A1,ABHD6,ASAP1,CAPN1,LMO7,MYO18A,ZNF185,ITGB3,SLC16A3,LSR,SCAMP1
GO Component	GO:0005743	Mitochondrial inner membrane	29	480	0.6	4.21e-08	9606.ENSP00000224807,9606.ENSP00000246554,9606.ENSP00000258105,9606.ENSP00000258424,9606.ENSP00000262030,9606.ENSP00000264193,9606.ENSP00000264663,9606.ENSP00000281456,9606.ENSP00000290299,9606.ENSP00000290913,9606.ENSP00000292475,9606.ENSP00000297632,9606.ENSP00000300688,9606.ENSP00000301457,9606.ENSP00000319851,9606.ENSP00000321260,9606.ENSP00000346196,9606.ENSP00000349142,9606.ENSP00000354762,…	SFXN3,COX6B1,MRPL53,COX5B,ATP5B,CPOX,NNT,SLC25A4,ATP5O,CHCHD6,ATP5J2,TMEM65,ATP5L,NDUFA7,CHDH,COX8A,NDUFV3,ATP5C1,COA3,MT-CO2,COX7A2,COX7A2L,CNP,ATP5A1,SLC25A19,FDXR,COX7C,COX6C,SCO2
GO Component	GO:0030667	Secretory granule membrane	22	300	0.68	1.76e-07	9606.ENSP00000230461,9606.ENSP00000237642,9606.ENSP00000261623,9606.ENSP00000263574,9606.ENSP00000283415,9606.ENSP00000286713,9606.ENSP00000287097,9606.ENSP00000306253,9606.ENSP00000333769,9606.ENSP00000338562,9606.ENSP00000339191,9606.ENSP00000346130,9606.ENSP00000358501,9606.ENSP00000366084,9606.ENSP00000369129,9606.ENSP00000377724,9606.ENSP00000398632,9606.ENSP00000409738,9606.ENSP00000413606,…	TMEM30A,STBD1,CYBA,APLP2,LPCAT1,STOM,CD109,ITPR1,BSG,STX3,CAV1,SVIP,CD58,ABCC4,DSP,ORMDL3,CD44,TMBIM1,STXBP2,CD63,ITGB3,SCAMP1
GO Component	GO:0031966	Mitochondrial membrane	35	722	0.5	1.76e-07	9606.ENSP00000224807,9606.ENSP00000237612,9606.ENSP00000246554,9606.ENSP00000258098,9606.ENSP00000258105,9606.ENSP00000258424,9606.ENSP00000262030,9606.ENSP00000264193,9606.ENSP00000264663,9606.ENSP00000281456,9606.ENSP00000290299,9606.ENSP00000290913,9606.ENSP00000292475,9606.ENSP00000297632,9606.ENSP00000300688,9606.ENSP00000301457,9606.ENSP00000319851,9606.ENSP00000321260,9606.ENSP00000341625,…	SFXN3,ABCG2,COX6B1,RAB11FIP5,MRPL53,COX5B,ATP5B,CPOX,NNT,SLC25A4,ATP5O,CHCHD6,ATP5J2,TMEM65,ATP5L,NDUFA7,CHDH,COX8A,CYB5A,NDUFV3,ATP5C1,COA3,MT-CO2,COX7A2,COX7A2L,CNP,SLC11A2,ATP5A1,SLC25A19,FDXR,ABHD6,ACSL1,COX7C,COX6C,SCO2
GO Component	GO:0042175	Nuclear outer membrane-endoplasmic reticulum membrane network	45	1107	0.42	1.76e-07	9606.ENSP00000216484,9606.ENSP00000226230,9606.ENSP00000237642,9606.ENSP00000245787,9606.ENSP00000254521,9606.ENSP00000256319,9606.ENSP00000256637,9606.ENSP00000261507,9606.ENSP00000261623,9606.ENSP00000262134,9606.ENSP00000264896,9606.ENSP00000265896,9606.ENSP00000273258,9606.ENSP00000279263,9606.ENSP00000280551,9606.ENSP00000283415,9606.ENSP00000287936,9606.ENSP00000295802,9606.ENSP00000298912,…	SPTLC2,TMEM97,STBD1,INSIG2,HSD17B7,C14orf1,SORT1,MSMO1,CYBA,LPCAT2,SCARB2,SQLE,ARL6IP5,TM7SF2,SEC24D,LPCAT1,HMGCR,RETSAT,CLMN,SLC27A4,ITPR1,CYP2S1,SCD5,CLGN,SYNE3,CAV1,CYB5A,SVIP,DHCR7,SYNE2,NUS1,NSDHL,MOSPD1,DHCR24,SGPL1,REEP3,PLP2,ABHD12,PIGO,BCAP29,ORMDL3,LSS,ACSL1,STIM1,FDFT1
GO Component	GO:0012506	Vesicle membrane	36	793	0.47	4.92e-07	9606.ENSP00000225777,9606.ENSP00000230461,9606.ENSP00000237642,9606.ENSP00000256637,9606.ENSP00000258098,9606.ENSP00000261623,9606.ENSP00000261693,9606.ENSP00000263574,9606.ENSP00000264896,9606.ENSP00000280551,9606.ENSP00000283415,9606.ENSP00000286713,9606.ENSP00000287097,9606.ENSP00000289547,9606.ENSP00000306253,9606.ENSP00000333769,9606.ENSP00000338562,9606.ENSP00000339191,9606.ENSP00000346130,…	SYNGR2,TMEM30A,STBD1,SORT1,RAB11FIP5,CYBA,SCARB1,APLP2,SCARB2,SEC24D,LPCAT1,STOM,CD109,NPC1L1,ITPR1,BSG,STX3,CAV1,SVIP,AHNAK2,CD58,MYO6,ABCC4,DSP,ORMDL3,ANXA4,SLC26A6,CD44,TMBIM1,RAB34,STXBP2,APPL2,CD63,ITGB3,LDLR,SCAMP1
GO Component	GO:0005789	Endoplasmic reticulum membrane	43	1085	0.41	7.56e-07	9606.ENSP00000216484,9606.ENSP00000226230,9606.ENSP00000237642,9606.ENSP00000245787,9606.ENSP00000254521,9606.ENSP00000256319,9606.ENSP00000256637,9606.ENSP00000261507,9606.ENSP00000261623,9606.ENSP00000262134,9606.ENSP00000264896,9606.ENSP00000265896,9606.ENSP00000273258,9606.ENSP00000279263,9606.ENSP00000280551,9606.ENSP00000283415,9606.ENSP00000287936,9606.ENSP00000295802,9606.ENSP00000300456,…	SPTLC2,TMEM97,STBD1,INSIG2,HSD17B7,C14orf1,SORT1,MSMO1,CYBA,LPCAT2,SCARB2,SQLE,ARL6IP5,TM7SF2,SEC24D,LPCAT1,HMGCR,RETSAT,SLC27A4,ITPR1,CYP2S1,SCD5,CLGN,CAV1,CYB5A,SVIP,DHCR7,SYNE2,NUS1,NSDHL,MOSPD1,DHCR24,SGPL1,REEP3,PLP2,ABHD12,PIGO,BCAP29,ORMDL3,LSS,ACSL1,STIM1,FDFT1
GO Component	GO:0030659	Cytoplasmic vesicle membrane	35	770	0.47	7.56e-07	9606.ENSP00000225777,9606.ENSP00000230461,9606.ENSP00000237642,9606.ENSP00000256637,9606.ENSP00000258098,9606.ENSP00000261623,9606.ENSP00000261693,9606.ENSP00000263574,9606.ENSP00000264896,9606.ENSP00000280551,9606.ENSP00000283415,9606.ENSP00000286713,9606.ENSP00000287097,9606.ENSP00000289547,9606.ENSP00000306253,9606.ENSP00000333769,9606.ENSP00000338562,9606.ENSP00000339191,9606.ENSP00000346130,…	SYNGR2,TMEM30A,STBD1,SORT1,RAB11FIP5,CYBA,SCARB1,APLP2,SCARB2,SEC24D,LPCAT1,STOM,CD109,NPC1L1,ITPR1,BSG,STX3,CAV1,SVIP,AHNAK2,CD58,MYO6,ABCC4,DSP,ORMDL3,SLC26A6,CD44,TMBIM1,RAB34,STXBP2,APPL2,CD63,ITGB3,LDLR,SCAMP1
GO Component	GO:0042470	Melanosome	13	104	0.91	9.25e-07	9606.ENSP00000236671,9606.ENSP00000263867,9606.ENSP00000286371,9606.ENSP00000286713,9606.ENSP00000327801,9606.ENSP00000333769,9606.ENSP00000338562,9606.ENSP00000365569,9606.ENSP00000377470,9606.ENSP00000382177,9606.ENSP00000416293,9606.ENSP00000447730,9606.ENSP00000452786	CTSD,CAPG,ATP1B3,STOM,P4HB,BSG,STX3,FLOT1,CNP,MYO5A,SLC2A1,CD63,ITGB3
GO Component	GO:0110165	Cellular anatomical entity	294	17788	0.03	4.2e-06	9606.ENSP00000007722,9606.ENSP00000196371,9606.ENSP00000200181,9606.ENSP00000216484,9606.ENSP00000216968,9606.ENSP00000220166,9606.ENSP00000224807,9606.ENSP00000225777,9606.ENSP00000225831,9606.ENSP00000226230,9606.ENSP00000226253,9606.ENSP00000227266,9606.ENSP00000230461,9606.ENSP00000234831,9606.ENSP00000236671,9606.ENSP00000237612,9606.ENSP00000237642,9606.ENSP00000238018,9606.ENSP00000239367,…	ITGA3,OXCT1,ITGB4,SPTLC2,PROCR,CTSH,SFXN3,SYNGR2,CCL2,TMEM97,ALDOC,CTSC,TMEM30A,TMEM59,CTSD,ABCG2,STBD1,GDA,LRP11,CAT,EEPD1,INSIG2,COX6B1,RRAS,SLC27A1,RHPN2,HSD17B7,MICAL2,C14orf1,SORT1,CARS2,NT5E,RAB11FIP5,MRPL53,COX5B,KIF13A,MAN2A1,MSMO1,DSG2,CYBA,SCARB1,MYO5C,LACTB,ATP5B,LPCAT2,CHD5,LGALS3BP,APLP2,EPCAM,CAPG,MCAM,CPOX,NNT,FASTKD3,SCARB2,PRDX5,SQLE,GLT8D1,CPNE7,CDH2,NPC1,ERBB2,S100A11,RHOB,ARL6…
GO Component	GO:0044853	Plasma membrane raft	12	109	0.86	1.06e-05	9606.ENSP00000261693,9606.ENSP00000269141,9606.ENSP00000286371,9606.ENSP00000303634,9606.ENSP00000307292,9606.ENSP00000321326,9606.ENSP00000339191,9606.ENSP00000344456,9606.ENSP00000349541,9606.ENSP00000365569,9606.ENSP00000416293,9606.ENSP00000478059	SCARB1,CDH2,ATP1B3,LRP8,PRKCDBP,F2R,CAV1,CTNNB1,PTRF,FLOT1,SLC2A1,STIM1
GO Component	GO:0005764	Lysosome	30	698	0.45	2.29e-05	9606.ENSP00000220166,9606.ENSP00000226230,9606.ENSP00000227266,9606.ENSP00000230461,9606.ENSP00000234831,9606.ENSP00000236671,9606.ENSP00000241052,9606.ENSP00000256637,9606.ENSP00000261693,9606.ENSP00000264896,9606.ENSP00000269228,9606.ENSP00000283415,9606.ENSP00000286713,9606.ENSP00000296137,9606.ENSP00000305069,9606.ENSP00000338345,9606.ENSP00000338562,9606.ENSP00000358994,9606.ENSP00000363603,…	CTSH,TMEM97,CTSC,TMEM30A,TMEM59,CTSD,CAT,SORT1,SCARB1,SCARB2,NPC1,LPCAT1,STOM,FYCO1,TMEM192,SNCA,STX3,MYO6,FUCA1,PADI2,FLOT1,VLDLR,SLC11A2,TMBIM1,STXBP2,ABHD6,CAPN1,CD63,NPC2,LDLR
GO Component	GO:0009986	Cell surface	33	824	0.42	2.68e-05	9606.ENSP00000007722,9606.ENSP00000200181,9606.ENSP00000216968,9606.ENSP00000237612,9606.ENSP00000256637,9606.ENSP00000257770,9606.ENSP00000261590,9606.ENSP00000261693,9606.ENSP00000262030,9606.ENSP00000263735,9606.ENSP00000264036,9606.ENSP00000269141,9606.ENSP00000287097,9606.ENSP00000301945,9606.ENSP00000305988,9606.ENSP00000321326,9606.ENSP00000327801,9606.ENSP00000358501,9606.ENSP00000359077,…	ITGA3,ITGB4,PROCR,ABCG2,SORT1,NT5E,DSG2,SCARB1,ATP5B,EPCAM,MCAM,CDH2,CD109,ANTXR1,ALCAM,F2R,P4HB,CD58,L1CAM,FLOT1,ABCC4,ALPP,ANXA4,SLC11A2,ITGA6,CD44,MXRA8,LMO7,MYO18A,CD63,SPTB,ITGB3,LDLR
GO Component	GO:0005901	Caveola	10	78	0.92	2.74e-05	9606.ENSP00000261693,9606.ENSP00000286371,9606.ENSP00000303634,9606.ENSP00000307292,9606.ENSP00000321326,9606.ENSP00000339191,9606.ENSP00000344456,9606.ENSP00000349541,9606.ENSP00000365569,9606.ENSP00000416293	SCARB1,ATP1B3,LRP8,PRKCDBP,F2R,CAV1,CTNNB1,PTRF,FLOT1,SLC2A1
GO Component	GO:0034774	Secretory granule lumen	19	324	0.58	4e-05	9606.ENSP00000220166,9606.ENSP00000226253,9606.ENSP00000227266,9606.ENSP00000236671,9606.ENSP00000241052,9606.ENSP00000262776,9606.ENSP00000271638,9606.ENSP00000301671,9606.ENSP00000333664,9606.ENSP00000340836,9606.ENSP00000355467,9606.ENSP00000356574,9606.ENSP00000363603,9606.ENSP00000364635,9606.ENSP00000370115,9606.ENSP00000377508,9606.ENSP00000378760,9606.ENSP00000390265,9606.ENSP00000451112	CTSH,ALDOC,CTSC,CTSD,CAT,LGALS3BP,S100A11,GHDC,ACAA1,OSTF1,SCCPDH,QSOX1,FUCA1,PADI2,SERPINB1,JUP,MVP,IDH1,NPC2
GO Component	GO:0016323	Basolateral plasma membrane	16	237	0.65	4.94e-05	9606.ENSP00000007722,9606.ENSP00000252595,9606.ENSP00000263735,9606.ENSP00000269141,9606.ENSP00000269571,9606.ENSP00000329797,9606.ENSP00000339191,9606.ENSP00000344456,9606.ENSP00000365569,9606.ENSP00000366084,9606.ENSP00000369129,9606.ENSP00000378920,9606.ENSP00000386896,9606.ENSP00000398632,9606.ENSP00000416293,9606.ENSP00000454071	ITGA3,SLC27A1,EPCAM,CDH2,ERBB2,CADM1,CAV1,CTNNB1,FLOT1,ABCC4,DSP,SLC26A6,ITGA6,CD44,SLC2A1,LDLR
GO Component	GO:0042383	Sarcolemma	12	132	0.77	5.82e-05	9606.ENSP00000237642,9606.ENSP00000269141,9606.ENSP00000323856,9606.ENSP00000327145,9606.ENSP00000333769,9606.ENSP00000336775,9606.ENSP00000349320,9606.ENSP00000353114,9606.ENSP00000355968,9606.ENSP00000363071,9606.ENSP00000365569,9606.ENSP00000416293	STBD1,CDH2,PLEC,FLNC,BSG,SYNM,CACNA2D1,AHNAK2,SLC30A1,DES,FLOT1,SLC2A1
GO Component	GO:0005916	Fascia adherens	5	10	1.51	5.91e-05	9606.ENSP00000269141,9606.ENSP00000344456,9606.ENSP00000363071,9606.ENSP00000369129,9606.ENSP00000377508	CDH2,CTNNB1,DES,DSP,JUP
GO Component	GO:0042581	Specific granule	13	159	0.73	6.31e-05	9606.ENSP00000230461,9606.ENSP00000236671,9606.ENSP00000261623,9606.ENSP00000286713,9606.ENSP00000301671,9606.ENSP00000333664,9606.ENSP00000338562,9606.ENSP00000356574,9606.ENSP00000377508,9606.ENSP00000377724,9606.ENSP00000409738,9606.ENSP00000413606,9606.ENSP00000481022	TMEM30A,CTSD,CYBA,STOM,GHDC,ACAA1,STX3,QSOX1,JUP,ORMDL3,TMBIM1,STXBP2,SCAMP1
GO Component	GO:0098858	Actin-based cell projection	15	214	0.66	6.31e-05	9606.ENSP00000007722,9606.ENSP00000261693,9606.ENSP00000290341,9606.ENSP00000300456,9606.ENSP00000301945,9606.ENSP00000344456,9606.ENSP00000350719,9606.ENSP00000353508,9606.ENSP00000358994,9606.ENSP00000367817,9606.ENSP00000377470,9606.ENSP00000382177,9606.ENSP00000386896,9606.ENSP00000398632,9606.ENSP00000452786	ITGA3,SCARB1,IGF2BP1,SLC27A4,ANTXR1,CTNNB1,SYNE2,MAP2,MYO6,PODXL,CNP,MYO5A,ITGA6,CD44,ITGB3
GO Component	GO:0005753	Mitochondrial proton-transporting atp synthase complex	6	21	1.27	7.1e-05	9606.ENSP00000262030,9606.ENSP00000290299,9606.ENSP00000292475,9606.ENSP00000300688,9606.ENSP00000349142,9606.ENSP00000381736	ATP5B,ATP5O,ATP5J2,ATP5L,ATP5C1,ATP5A1
GO Component	GO:0005773	Vacuole	31	792	0.41	7.61e-05	9606.ENSP00000220166,9606.ENSP00000226230,9606.ENSP00000227266,9606.ENSP00000230461,9606.ENSP00000234831,9606.ENSP00000236671,9606.ENSP00000241052,9606.ENSP00000256637,9606.ENSP00000261693,9606.ENSP00000264896,9606.ENSP00000269228,9606.ENSP00000283415,9606.ENSP00000286713,9606.ENSP00000296137,9606.ENSP00000305069,9606.ENSP00000338345,9606.ENSP00000338562,9606.ENSP00000358994,9606.ENSP00000363603,…	CTSH,TMEM97,CTSC,TMEM30A,TMEM59,CTSD,CAT,SORT1,SCARB1,SCARB2,NPC1,LPCAT1,STOM,FYCO1,TMEM192,SNCA,STX3,MYO6,FUCA1,PADI2,FLOT1,OPTN,VLDLR,SLC11A2,TMBIM1,STXBP2,ABHD6,CAPN1,CD63,NPC2,LDLR
GO Component	GO:0014704	Intercalated disc	8	51	1.01	7.61e-05	9606.ENSP00000261590,9606.ENSP00000269141,9606.ENSP00000297632,9606.ENSP00000344456,9606.ENSP00000363071,9606.ENSP00000369129,9606.ENSP00000377508,9606.ENSP00000416293	DSG2,CDH2,TMEM65,CTNNB1,DES,DSP,JUP,SLC2A1
GO Component	GO:0044291	Cell-cell contact zone	9	72	0.91	9.43e-05	9606.ENSP00000261590,9606.ENSP00000269141,9606.ENSP00000297632,9606.ENSP00000344456,9606.ENSP00000363071,9606.ENSP00000365569,9606.ENSP00000369129,9606.ENSP00000377508,9606.ENSP00000416293	DSG2,CDH2,TMEM65,CTNNB1,DES,FLOT1,DSP,JUP,SLC2A1
GO Component	GO:0045177	Apical part of cell	21	420	0.51	9.78e-05	9606.ENSP00000230461,9606.ENSP00000237612,9606.ENSP00000261590,9606.ENSP00000261623,9606.ENSP00000263735,9606.ENSP00000269141,9606.ENSP00000269571,9606.ENSP00000289547,9606.ENSP00000338562,9606.ENSP00000339191,9606.ENSP00000344456,9606.ENSP00000358994,9606.ENSP00000366084,9606.ENSP00000367817,9606.ENSP00000378364,9606.ENSP00000378920,9606.ENSP00000398632,9606.ENSP00000413606,9606.ENSP00000416293,…	TMEM30A,ABCG2,DSG2,CYBA,EPCAM,CDH2,ERBB2,NPC1L1,STX3,CAV1,CTNNB1,MYO6,ABCC4,PODXL,SLC11A2,SLC26A6,CD44,STXBP2,SLC2A1,LMO7,LDLR
GO Component	GO:0045121	Membrane raft	18	324	0.56	0.00012	9606.ENSP00000236671,9606.ENSP00000237612,9606.ENSP00000261693,9606.ENSP00000269141,9606.ENSP00000269228,9606.ENSP00000286371,9606.ENSP00000286713,9606.ENSP00000303634,9606.ENSP00000307292,9606.ENSP00000321326,9606.ENSP00000333769,9606.ENSP00000339191,9606.ENSP00000344456,9606.ENSP00000349541,9606.ENSP00000365569,9606.ENSP00000367817,9606.ENSP00000416293,9606.ENSP00000478059	CTSD,ABCG2,SCARB1,CDH2,NPC1,ATP1B3,STOM,LRP8,PRKCDBP,F2R,BSG,CAV1,CTNNB1,PTRF,FLOT1,PODXL,SLC2A1,STIM1
GO Component	GO:0031253	Cell projection membrane	18	338	0.54	0.00021	9606.ENSP00000007722,9606.ENSP00000237612,9606.ENSP00000261693,9606.ENSP00000289547,9606.ENSP00000300456,9606.ENSP00000301945,9606.ENSP00000344456,9606.ENSP00000350719,9606.ENSP00000351022,9606.ENSP00000358994,9606.ENSP00000367817,9606.ENSP00000378364,9606.ENSP00000378920,9606.ENSP00000398632,9606.ENSP00000399229,9606.ENSP00000429900,9606.ENSP00000446917,9606.ENSP00000452786	ITGA3,ABCG2,SCARB1,NPC1L1,SLC27A4,ANTXR1,CTNNB1,SYNE2,TPM1,MYO6,PODXL,SLC11A2,SLC26A6,CD44,MXRA8,ASAP1,APPL2,ITGB3
GO Component	GO:0030175	Filopodium	10	106	0.79	0.00025	9606.ENSP00000007722,9606.ENSP00000290341,9606.ENSP00000301945,9606.ENSP00000350719,9606.ENSP00000353508,9606.ENSP00000358994,9606.ENSP00000367817,9606.ENSP00000382177,9606.ENSP00000386896,9606.ENSP00000452786	ITGA3,IGF2BP1,ANTXR1,SYNE2,MAP2,MYO6,PODXL,MYO5A,ITGA6,ITGB3
GO Component	GO:0016324	Apical plasma membrane	18	350	0.53	0.00031	9606.ENSP00000230461,9606.ENSP00000237612,9606.ENSP00000261590,9606.ENSP00000261623,9606.ENSP00000263735,9606.ENSP00000269141,9606.ENSP00000269571,9606.ENSP00000289547,9606.ENSP00000338562,9606.ENSP00000339191,9606.ENSP00000366084,9606.ENSP00000367817,9606.ENSP00000378364,9606.ENSP00000378920,9606.ENSP00000398632,9606.ENSP00000413606,9606.ENSP00000416293,9606.ENSP00000433352	TMEM30A,ABCG2,DSG2,CYBA,EPCAM,CDH2,ERBB2,NPC1L1,STX3,CAV1,ABCC4,PODXL,SLC11A2,SLC26A6,CD44,STXBP2,SLC2A1,LMO7
GO Component	GO:0010008	Endosome membrane	22	499	0.46	0.00035	9606.ENSP00000234831,9606.ENSP00000236671,9606.ENSP00000256637,9606.ENSP00000258098,9606.ENSP00000259711,9606.ENSP00000264896,9606.ENSP00000269228,9606.ENSP00000269571,9606.ENSP00000272233,9606.ENSP00000301945,9606.ENSP00000339191,9606.ENSP00000368022,9606.ENSP00000376822,9606.ENSP00000378364,9606.ENSP00000390651,9606.ENSP00000404854,9606.ENSP00000409738,9606.ENSP00000420315,9606.ENSP00000446917,…	TMEM59,CTSD,SORT1,RAB11FIP5,KIF13A,SCARB2,NPC1,ERBB2,RHOB,ANTXR1,CAV1,OPTN,STEAP3,SLC11A2,IRAK4,NDRG1,TMBIM1,ABHD6,APPL2,CD63,LDLR,SCAMP1
GO Component	GO:0070820	Tertiary granule	12	164	0.68	0.00035	9606.ENSP00000220166,9606.ENSP00000226253,9606.ENSP00000236671,9606.ENSP00000237642,9606.ENSP00000261623,9606.ENSP00000286713,9606.ENSP00000346130,9606.ENSP00000356574,9606.ENSP00000358501,9606.ENSP00000369129,9606.ENSP00000390265,9606.ENSP00000413606	CTSH,ALDOC,CTSD,STBD1,CYBA,STOM,SVIP,QSOX1,CD58,DSP,IDH1,STXBP2
GO Component	GO:0098796	Membrane protein complex	37	1141	0.33	0.00042	9606.ENSP00000007722,9606.ENSP00000200181,9606.ENSP00000216484,9606.ENSP00000245787,9606.ENSP00000246554,9606.ENSP00000261623,9606.ENSP00000262030,9606.ENSP00000269141,9606.ENSP00000269571,9606.ENSP00000280551,9606.ENSP00000286371,9606.ENSP00000290299,9606.ENSP00000290913,9606.ENSP00000292475,9606.ENSP00000298912,9606.ENSP00000300688,9606.ENSP00000301457,9606.ENSP00000321260,9606.ENSP00000334308,…	ITGA3,ITGB4,SPTLC2,INSIG2,COX6B1,CYBA,ATP5B,CDH2,ERBB2,SEC24D,ATP1B3,ATP5O,CHCHD6,ATP5J2,CLMN,ATP5L,NDUFA7,COX8A,SYNE3,STX3,CAV1,CTNNB1,NDUFV3,ATP5C1,CACNA2D1,SYNE2,MT-CO2,FLOT1,ABHD12,JUP,ORMDL3,SLC26A6,ATP5A1,ITGA6,ABHD6,COX7C,ITGB3
GO Component	GO:0005635	Nuclear envelope	21	472	0.46	0.00046	9606.ENSP00000200181,9606.ENSP00000226230,9606.ENSP00000256637,9606.ENSP00000269228,9606.ENSP00000279263,9606.ENSP00000295802,9606.ENSP00000298912,9606.ENSP00000301671,9606.ENSP00000306253,9606.ENSP00000308695,9606.ENSP00000326699,9606.ENSP00000334308,9606.ENSP00000347717,9606.ENSP00000350719,9606.ENSP00000355968,9606.ENSP00000358994,9606.ENSP00000377833,9606.ENSP00000378760,9606.ENSP00000429301,…	ITGB4,TMEM97,SORT1,NPC1,TM7SF2,RETSAT,CLMN,GHDC,ITPR1,DPY19L1,CLGN,SYNE3,DHCR7,SYNE2,SLC30A1,MYO6,ANXA4,MVP,PGRMC2,LMO7,SLC16A3
GO Component	GO:0030027	Lamellipodium	13	202	0.62	0.00054	9606.ENSP00000263867,9606.ENSP00000269141,9606.ENSP00000277895,9606.ENSP00000290341,9606.ENSP00000301945,9606.ENSP00000327801,9606.ENSP00000338562,9606.ENSP00000344456,9606.ENSP00000350719,9606.ENSP00000365569,9606.ENSP00000367817,9606.ENSP00000398632,9606.ENSP00000452786	CAPG,CDH2,ABLIM1,IGF2BP1,ANTXR1,P4HB,STX3,CTNNB1,SYNE2,FLOT1,PODXL,CD44,ITGB3
GO Component	GO:0043034	Costamere	5	19	1.24	0.00055	9606.ENSP00000323856,9606.ENSP00000327145,9606.ENSP00000336775,9606.ENSP00000348128,9606.ENSP00000353114	PLEC,FLNC,SYNM,SVIL,AHNAK2
GO Component	GO:0070469	Respirasome	9	95	0.79	0.0006	9606.ENSP00000246554,9606.ENSP00000264663,9606.ENSP00000301457,9606.ENSP00000321260,9606.ENSP00000346196,9606.ENSP00000354876,9606.ENSP00000359098,9606.ENSP00000367938,9606.ENSP00000425759	COX6B1,NNT,NDUFA7,COX8A,NDUFV3,MT-CO2,COX7A2,COX7A2L,COX7C
GO Component	GO:0005765	Lysosomal membrane	18	373	0.5	0.00063	9606.ENSP00000230461,9606.ENSP00000234831,9606.ENSP00000236671,9606.ENSP00000256637,9606.ENSP00000261693,9606.ENSP00000264896,9606.ENSP00000269228,9606.ENSP00000283415,9606.ENSP00000286713,9606.ENSP00000305069,9606.ENSP00000358994,9606.ENSP00000365569,9606.ENSP00000371532,9606.ENSP00000378364,9606.ENSP00000409738,9606.ENSP00000420315,9606.ENSP00000447730,9606.ENSP00000454071	TMEM30A,TMEM59,CTSD,SORT1,SCARB1,SCARB2,NPC1,LPCAT1,STOM,TMEM192,MYO6,FLOT1,VLDLR,SLC11A2,TMBIM1,ABHD6,CD63,LDLR
GO Component	GO:0048471	Perinuclear region of cytoplasm	27	727	0.39	0.00064	9606.ENSP00000007722,9606.ENSP00000216968,9606.ENSP00000237642,9606.ENSP00000254260,9606.ENSP00000256637,9606.ENSP00000261623,9606.ENSP00000265462,9606.ENSP00000269228,9606.ENSP00000269571,9606.ENSP00000286713,9606.ENSP00000290341,9606.ENSP00000305069,9606.ENSP00000306253,9606.ENSP00000323856,9606.ENSP00000338345,9606.ENSP00000339191,9606.ENSP00000344456,9606.ENSP00000358994,9606.ENSP00000359819,…	ITGA3,PROCR,STBD1,RHPN2,SORT1,CYBA,PRDX5,NPC1,ERBB2,STOM,IGF2BP1,TMEM192,ITPR1,PLEC,SNCA,CAV1,CTNNB1,MYO6,MOSPD1,STXBP1,OPTN,CNP,ANXA4,SLC11A2,MVP,NDRG1,RAB34
GO Component	GO:0005782	Peroxisomal matrix	7	54	0.93	0.00074	9606.ENSP00000241052,9606.ENSP00000265462,9606.ENSP00000323811,9606.ENSP00000333664,9606.ENSP00000348775,9606.ENSP00000390265,9606.ENSP00000413575	CAT,PRDX5,HACL1,ACAA1,ACOX3,IDH1,CROT
GO Component	GO:0005768	Endosome	32	959	0.34	0.00085	9606.ENSP00000220166,9606.ENSP00000234831,9606.ENSP00000236671,9606.ENSP00000256637,9606.ENSP00000258098,9606.ENSP00000259711,9606.ENSP00000261623,9606.ENSP00000264896,9606.ENSP00000269228,9606.ENSP00000269571,9606.ENSP00000272233,9606.ENSP00000296137,9606.ENSP00000296677,9606.ENSP00000301945,9606.ENSP00000305069,9606.ENSP00000321326,9606.ENSP00000339191,9606.ENSP00000353094,9606.ENSP00000365569,…	CTSH,TMEM59,CTSD,SORT1,RAB11FIP5,KIF13A,CYBA,SCARB2,NPC1,ERBB2,RHOB,FYCO1,F2RL1,ANTXR1,TMEM192,F2R,CAV1,SDF4,FLOT1,OPTN,STEAP3,SLC11A2,DOPEY2,IRAK4,NDRG1,TMBIM1,ABHD6,OCIAD2,APPL2,CD63,LDLR,SCAMP1
GO Component	GO:0031252	Cell leading edge	19	425	0.47	0.00095	9606.ENSP00000200181,9606.ENSP00000263867,9606.ENSP00000269141,9606.ENSP00000271638,9606.ENSP00000277895,9606.ENSP00000290341,9606.ENSP00000301945,9606.ENSP00000327801,9606.ENSP00000338562,9606.ENSP00000344456,9606.ENSP00000350719,9606.ENSP00000351022,9606.ENSP00000358994,9606.ENSP00000365569,9606.ENSP00000367817,9606.ENSP00000382177,9606.ENSP00000398632,9606.ENSP00000446917,9606.ENSP00000452786	ITGB4,CAPG,CDH2,S100A11,ABLIM1,IGF2BP1,ANTXR1,P4HB,STX3,CTNNB1,SYNE2,TPM1,MYO6,FLOT1,PODXL,MYO5A,CD44,APPL2,ITGB3
GO Component	GO:0005794	Golgi apparatus	45	1584	0.27	0.001	9606.ENSP00000227266,9606.ENSP00000230461,9606.ENSP00000234831,9606.ENSP00000241052,9606.ENSP00000256637,9606.ENSP00000258098,9606.ENSP00000259711,9606.ENSP00000261483,9606.ENSP00000261623,9606.ENSP00000262134,9606.ENSP00000264896,9606.ENSP00000266014,9606.ENSP00000269228,9606.ENSP00000280551,9606.ENSP00000282096,9606.ENSP00000283415,9606.ENSP00000296137,9606.ENSP00000296677,9606.ENSP00000316881,…	CTSC,TMEM30A,TMEM59,CAT,SORT1,RAB11FIP5,KIF13A,MAN2A1,CYBA,LPCAT2,SCARB2,GLT8D1,NPC1,SEC24D,PDE3B,LPCAT1,FYCO1,F2RL1,LEPREL1,F2R,COL7A1,BSG,CHP1,CAV1,SVIP,SDF4,SLC30A1,QSOX1,MYO6,ARHGAP4,MOSPD1,DHCR24,OPTN,SLC11A2,DOPEY2,MYO5A,CD44,TMBIM1,RAB34,SLC2A1,TGFBI,MYO18A,SLC39A11,LDLR,SCAMP1
GO Component	GO:0098800	Inner mitochondrial membrane protein complex	10	131	0.7	0.0011	9606.ENSP00000262030,9606.ENSP00000290299,9606.ENSP00000290913,9606.ENSP00000292475,9606.ENSP00000300688,9606.ENSP00000301457,9606.ENSP00000346196,9606.ENSP00000349142,9606.ENSP00000381736,9606.ENSP00000425759	ATP5B,ATP5O,CHCHD6,ATP5J2,ATP5L,NDUFA7,NDUFV3,ATP5C1,ATP5A1,COX7C
GO Component	GO:0005759	Mitochondrial matrix	20	479	0.44	0.0014	9606.ENSP00000196371,9606.ENSP00000257347,9606.ENSP00000258105,9606.ENSP00000262030,9606.ENSP00000265462,9606.ENSP00000285093,9606.ENSP00000292147,9606.ENSP00000301457,9606.ENSP00000349142,9606.ENSP00000357873,9606.ENSP00000364490,9606.ENSP00000365462,9606.ENSP00000366927,9606.ENSP00000370737,9606.ENSP00000381736,9606.ENSP00000416515,9606.ENSP00000444433,9606.ENSP00000446252,9606.ENSP00000452762,…	OXCT1,CARS2,MRPL53,ATP5B,PRDX5,ACAA2,ETHE1,NDUFA7,ATP5C1,ACADSB,ALDH4A1,PCCA,ALDH1B1,GLDC,ATP5A1,FDXR,SCO2,SOD2,ETFA,ACP6
GO Component	GO:0005777	Peroxisome	10	138	0.68	0.0016	9606.ENSP00000241052,9606.ENSP00000265462,9606.ENSP00000287936,9606.ENSP00000323678,9606.ENSP00000323811,9606.ENSP00000333664,9606.ENSP00000348775,9606.ENSP00000390265,9606.ENSP00000413575,9606.ENSP00000422607	CAT,PRDX5,HMGCR,ZADH2,HACL1,ACAA1,ACOX3,IDH1,CROT,ACSL1
GO Component	GO:0005902	Microvillus	8	86	0.78	0.0016	9606.ENSP00000261693,9606.ENSP00000300456,9606.ENSP00000344456,9606.ENSP00000358994,9606.ENSP00000367817,9606.ENSP00000377470,9606.ENSP00000398632,9606.ENSP00000452786	SCARB1,SLC27A4,CTNNB1,MYO6,PODXL,CNP,CD44,ITGB3
GO Component	GO:0005911	Cell-cell junction	20	490	0.43	0.0018	9606.ENSP00000261590,9606.ENSP00000263735,9606.ENSP00000269141,9606.ENSP00000271638,9606.ENSP00000297632,9606.ENSP00000329797,9606.ENSP00000336775,9606.ENSP00000338562,9606.ENSP00000344456,9606.ENSP00000363071,9606.ENSP00000365569,9606.ENSP00000367817,9606.ENSP00000369129,9606.ENSP00000377508,9606.ENSP00000399229,9606.ENSP00000403067,9606.ENSP00000404854,9606.ENSP00000416293,9606.ENSP00000452786,…	DSG2,EPCAM,CDH2,S100A11,TMEM65,CADM1,SYNM,STX3,CTNNB1,DES,FLOT1,PODXL,DSP,JUP,MXRA8,FRMD5,NDRG1,SLC2A1,ITGB3,LSR
GO Component	GO:0031965	Nuclear membrane	15	302	0.51	0.0018	9606.ENSP00000200181,9606.ENSP00000226230,9606.ENSP00000256637,9606.ENSP00000279263,9606.ENSP00000295802,9606.ENSP00000298912,9606.ENSP00000306253,9606.ENSP00000308695,9606.ENSP00000334308,9606.ENSP00000347717,9606.ENSP00000350719,9606.ENSP00000355968,9606.ENSP00000358994,9606.ENSP00000377833,9606.ENSP00000463978	ITGB4,TMEM97,SORT1,TM7SF2,RETSAT,CLMN,ITPR1,DPY19L1,SYNE3,DHCR7,SYNE2,SLC30A1,MYO6,ANXA4,SLC16A3
GO Component	GO:0005640	Nuclear outer membrane	5	28	1.07	0.0023	9606.ENSP00000295802,9606.ENSP00000298912,9606.ENSP00000334308,9606.ENSP00000347717,9606.ENSP00000350719	RETSAT,CLMN,SYNE3,DHCR7,SYNE2
GO Component	GO:0005770	Late endosome	14	275	0.52	0.0023	9606.ENSP00000220166,9606.ENSP00000234831,9606.ENSP00000264896,9606.ENSP00000269228,9606.ENSP00000272233,9606.ENSP00000296137,9606.ENSP00000305069,9606.ENSP00000321326,9606.ENSP00000353094,9606.ENSP00000376822,9606.ENSP00000378364,9606.ENSP00000420315,9606.ENSP00000447730,9606.ENSP00000454071	CTSH,TMEM59,SCARB2,NPC1,RHOB,FYCO1,TMEM192,F2R,SDF4,STEAP3,SLC11A2,ABHD6,CD63,LDLR
GO Component	GO:0005811	Lipid droplet	8	91	0.76	0.0023	9606.ENSP00000225777,9606.ENSP00000262134,9606.ENSP00000283415,9606.ENSP00000339191,9606.ENSP00000353720,9606.ENSP00000355467,9606.ENSP00000359297,9606.ENSP00000380837	SYNGR2,LPCAT2,LPCAT1,CAV1,CES1,SCCPDH,NSDHL,LSS
GO Component	GO:1904813	ficolin-1-rich granule lumen	9	125	0.67	0.0034	9606.ENSP00000220166,9606.ENSP00000226253,9606.ENSP00000236671,9606.ENSP00000241052,9606.ENSP00000340836,9606.ENSP00000377508,9606.ENSP00000378760,9606.ENSP00000390265,9606.ENSP00000431984	CTSH,ALDOC,CTSD,CAT,OSTF1,JUP,MVP,IDH1,CAPN1
GO Component	GO:0042582	Azurophil granule	10	155	0.63	0.0035	9606.ENSP00000227266,9606.ENSP00000230461,9606.ENSP00000283415,9606.ENSP00000286713,9606.ENSP00000338562,9606.ENSP00000363603,9606.ENSP00000364635,9606.ENSP00000413606,9606.ENSP00000447730,9606.ENSP00000451112	CTSC,TMEM30A,LPCAT1,STOM,STX3,FUCA1,PADI2,STXBP2,CD63,NPC2
GO Component	GO:0031088	Platelet dense granule membrane	3	6	1.51	0.0044	9606.ENSP00000306253,9606.ENSP00000366084,9606.ENSP00000447730	ITPR1,ABCC4,CD63
GO Component	GO:0045261	Proton-transporting atp synthase complex, catalytic core f(1)	3	6	1.51	0.0044	9606.ENSP00000262030,9606.ENSP00000349142,9606.ENSP00000381736	ATP5B,ATP5C1,ATP5A1
GO Component	GO:0030016	Myofibril	12	227	0.54	0.0046	9606.ENSP00000323856,9606.ENSP00000327145,9606.ENSP00000336775,9606.ENSP00000344456,9606.ENSP00000348128,9606.ENSP00000350719,9606.ENSP00000351022,9606.ENSP00000353114,9606.ENSP00000363071,9606.ENSP00000377508,9606.ENSP00000416293,9606.ENSP00000444433	PLEC,FLNC,SYNM,CTNNB1,SVIL,SYNE2,TPM1,AHNAK2,DES,JUP,SLC2A1,SCO2
GO Component	GO:0016528	Sarcoplasm	7	78	0.77	0.0047	9606.ENSP00000306253,9606.ENSP00000316881,9606.ENSP00000323856,9606.ENSP00000327145,9606.ENSP00000349320,9606.ENSP00000350719,9606.ENSP00000478059	ITPR1,LEPREL1,PLEC,FLNC,CACNA2D1,SYNE2,STIM1
GO Component	GO:0031527	Filopodium membrane	4	18	1.16	0.0047	9606.ENSP00000007722,9606.ENSP00000301945,9606.ENSP00000350719,9606.ENSP00000452786	ITGA3,ANTXR1,SYNE2,ITGB3
GO Component	GO:0045277	Respiratory chain complex iv	4	19	1.14	0.0056	9606.ENSP00000246554,9606.ENSP00000321260,9606.ENSP00000354876,9606.ENSP00000425759	COX6B1,COX8A,MT-CO2,COX7C
GO Component	GO:0030056	Hemidesmosome	3	7	1.45	0.0058	9606.ENSP00000200181,9606.ENSP00000323856,9606.ENSP00000386896	ITGB4,PLEC,ITGA6
GO Component	GO:0042827	Platelet dense granule	4	21	1.1	0.0076	9606.ENSP00000262776,9606.ENSP00000306253,9606.ENSP00000366084,9606.ENSP00000447730	LGALS3BP,ITPR1,ABCC4,CD63
GO Component	GO:0015629	Actin cytoskeleton	18	477	0.39	0.0083	9606.ENSP00000256194,9606.ENSP00000261623,9606.ENSP00000261839,9606.ENSP00000263867,9606.ENSP00000277895,9606.ENSP00000338345,9606.ENSP00000347710,9606.ENSP00000348128,9606.ENSP00000351022,9606.ENSP00000351664,9606.ENSP00000358994,9606.ENSP00000377508,9606.ENSP00000382177,9606.ENSP00000416293,9606.ENSP00000429900,9606.ENSP00000437073,9606.ENSP00000440847,9606.ENSP00000451752	MICAL2,CYBA,MYO5C,CAPG,ABLIM1,SNCA,OPHN1,SVIL,TPM1,MICAL1,MYO6,JUP,MYO5A,SLC2A1,ASAP1,MYO18A,ZNF185,SPTB
GO Component	GO:0062023	Collagen-containing extracellular matrix	16	396	0.42	0.0083	9606.ENSP00000220166,9606.ENSP00000227266,9606.ENSP00000236671,9606.ENSP00000262776,9606.ENSP00000269141,9606.ENSP00000301455,9606.ENSP00000316881,9606.ENSP00000330523,9606.ENSP00000332371,9606.ENSP00000347665,9606.ENSP00000355330,9606.ENSP00000359077,9606.ENSP00000370115,9606.ENSP00000377833,9606.ENSP00000386896,9606.ENSP00000416330	CTSH,CTSC,CTSD,LGALS3BP,CDH2,ANGPTL4,LEPREL1,CTHRC1,COL7A1,COL18A1,TGM2,L1CAM,SERPINB1,ANXA4,ITGA6,TGFBI
GO Component	GO:0031258	Lamellipodium membrane	4	22	1.08	0.0086	9606.ENSP00000301945,9606.ENSP00000350719,9606.ENSP00000398632,9606.ENSP00000452786	ANTXR1,SYNE2,CD44,ITGB3
GO Component	GO:0031528	Microvillus membrane	4	23	1.06	0.0099	9606.ENSP00000261693,9606.ENSP00000344456,9606.ENSP00000367817,9606.ENSP00000452786	SCARB1,CTNNB1,PODXL,ITGB3
GO Component	GO:0032059	Bleb	3	9	1.34	0.0099	9606.ENSP00000329219,9606.ENSP00000351022,9606.ENSP00000353094	FMNL1,TPM1,SDF4
GO Component	GO:0031968	Organelle outer membrane	11	220	0.51	0.0115	9606.ENSP00000258098,9606.ENSP00000290913,9606.ENSP00000295802,9606.ENSP00000298912,9606.ENSP00000334308,9606.ENSP00000341625,9606.ENSP00000347717,9606.ENSP00000350719,9606.ENSP00000377470,9606.ENSP00000378364,9606.ENSP00000422607	RAB11FIP5,CHCHD6,RETSAT,CLMN,SYNE3,CYB5A,DHCR7,SYNE2,CNP,SLC11A2,ACSL1
GO Component	GO:0120025	Plasma membrane bounded cell projection	52	2193	0.19	0.0148	9606.ENSP00000007722,9606.ENSP00000237612,9606.ENSP00000256637,9606.ENSP00000261623,9606.ENSP00000261693,9606.ENSP00000263867,9606.ENSP00000269141,9606.ENSP00000271638,9606.ENSP00000277895,9606.ENSP00000280871,9606.ENSP00000286371,9606.ENSP00000289547,9606.ENSP00000290341,9606.ENSP00000296677,9606.ENSP00000300456,9606.ENSP00000301945,9606.ENSP00000303634,9606.ENSP00000305988,9606.ENSP00000327801,…	ITGA3,ABCG2,SORT1,CYBA,SCARB1,CAPG,CDH2,S100A11,ABLIM1,SLC2A13,ATP1B3,NPC1L1,IGF2BP1,F2RL1,SLC27A4,ANTXR1,LRP8,ALCAM,P4HB,FMNL1,BSG,SNCA,STX3,CAV1,CTNNB1,OPHN1,SVIL,SYNE2,TPM1,MICAL1,SDF4,MAP2,MYO6,ARHGAP4,L1CAM,STXBP1,EPHB2,FLOT1,ABHD12,PODXL,CNP,SLC11A2,SLC26A6,MYO5A,ITGA6,CD44,MXRA8,RAB34,ASAP1,APPL2,ITGB3,ARMC9
GO Component	GO:0034993	Meiotic nuclear membrane microtubule tethering complex	3	11	1.25	0.0154	9606.ENSP00000298912,9606.ENSP00000334308,9606.ENSP00000350719	CLMN,SYNE3,SYNE2
GO Component	GO:0042589	Zymogen granule membrane	3	11	1.25	0.0154	9606.ENSP00000338562,9606.ENSP00000413606,9606.ENSP00000481022	STX3,STXBP2,SCAMP1
GO Component	GO:0031305	Integral component of mitochondrial inner membrane	5	48	0.83	0.0161	9606.ENSP00000224807,9606.ENSP00000290913,9606.ENSP00000354762,9606.ENSP00000385312,9606.ENSP00000444433	SFXN3,CHCHD6,COA3,SLC25A19,SCO2
GO Component	GO:0099512	Supramolecular fiber	27	939	0.27	0.0205	9606.ENSP00000256194,9606.ENSP00000259711,9606.ENSP00000323856,9606.ENSP00000327145,9606.ENSP00000336775,9606.ENSP00000338345,9606.ENSP00000344456,9606.ENSP00000348128,9606.ENSP00000350719,9606.ENSP00000351022,9606.ENSP00000351664,9606.ENSP00000353114,9606.ENSP00000353508,9606.ENSP00000357448,9606.ENSP00000358994,9606.ENSP00000359045,9606.ENSP00000362863,9606.ENSP00000363071,9606.ENSP00000369129,…	MICAL2,KIF13A,PLEC,FLNC,SYNM,SNCA,CTNNB1,SVIL,SYNE2,TPM1,MICAL1,AHNAK2,MAP2,PBXIP1,MYO6,ARHGAP4,REEP3,DES,DSP,PARP4,CNP,JUP,MYO5A,NDRG1,SLC2A1,SCO2,STIM1
GO Component	GO:0008305	Integrin complex	4	30	0.94	0.0216	9606.ENSP00000007722,9606.ENSP00000200181,9606.ENSP00000386896,9606.ENSP00000452786	ITGA3,ITGB4,ITGA6,ITGB3
GO Component	GO:0031226	Intrinsic component of plasma membrane	42	1703	0.21	0.0216	9606.ENSP00000007722,9606.ENSP00000200181,9606.ENSP00000216968,9606.ENSP00000237642,9606.ENSP00000242108,9606.ENSP00000252595,9606.ENSP00000261623,9606.ENSP00000261693,9606.ENSP00000269141,9606.ENSP00000269228,9606.ENSP00000269571,9606.ENSP00000279263,9606.ENSP00000280871,9606.ENSP00000281456,9606.ENSP00000286371,9606.ENSP00000286713,9606.ENSP00000289547,9606.ENSP00000296677,9606.ENSP00000305988,…	ITGA3,ITGB4,PROCR,STBD1,EEPD1,SLC27A1,CYBA,SCARB1,CDH2,NPC1,ERBB2,TM7SF2,SLC2A13,SLC25A4,ATP1B3,STOM,NPC1L1,F2RL1,ALCAM,F2R,BSG,CAV1,TGM2,SLC30A1,CD58,EPHB2,ABHD12,TMEM2,PODXL,BCAP29,SLC11A2,SLC26A6,ITGA6,CD44,SLC2A1,ABHD6,CD63,SPTB,ITGB3,LDLR,SLC16A3,STIM1
GO Component	GO:0032592	Integral component of mitochondrial membrane	6	78	0.7	0.022	9606.ENSP00000224807,9606.ENSP00000281456,9606.ENSP00000290913,9606.ENSP00000354762,9606.ENSP00000385312,9606.ENSP00000444433	SFXN3,SLC25A4,CHCHD6,COA3,SLC25A19,SCO2
GO Component	GO:0000139	Golgi membrane	23	761	0.3	0.0236	9606.ENSP00000227266,9606.ENSP00000234831,9606.ENSP00000256637,9606.ENSP00000258098,9606.ENSP00000259711,9606.ENSP00000261483,9606.ENSP00000262134,9606.ENSP00000264896,9606.ENSP00000280551,9606.ENSP00000283415,9606.ENSP00000332371,9606.ENSP00000333769,9606.ENSP00000335632,9606.ENSP00000339191,9606.ENSP00000346130,9606.ENSP00000356574,9606.ENSP00000359819,9606.ENSP00000360316,9606.ENSP00000368022,…	CTSC,TMEM59,SORT1,RAB11FIP5,KIF13A,MAN2A1,LPCAT2,SCARB2,SEC24D,LPCAT1,COL7A1,BSG,CHP1,CAV1,SVIP,QSOX1,MOSPD1,DHCR24,OPTN,DOPEY2,SLC2A1,MYO18A,SCAMP1
GO Component	GO:0098803	Respiratory chain complex	6	80	0.69	0.0241	9606.ENSP00000246554,9606.ENSP00000301457,9606.ENSP00000321260,9606.ENSP00000346196,9606.ENSP00000354876,9606.ENSP00000425759	COX6B1,NDUFA7,COX8A,NDUFV3,MT-CO2,COX7C
GO Component	GO:1904724	Tertiary granule lumen	5	55	0.77	0.0259	9606.ENSP00000220166,9606.ENSP00000226253,9606.ENSP00000236671,9606.ENSP00000356574,9606.ENSP00000390265	CTSH,ALDOC,CTSD,QSOX1,IDH1
GO Component	GO:0099080	Supramolecular complex	33	1261	0.23	0.0265	9606.ENSP00000220166,9606.ENSP00000256194,9606.ENSP00000259711,9606.ENSP00000290341,9606.ENSP00000323856,9606.ENSP00000327145,9606.ENSP00000332371,9606.ENSP00000336775,9606.ENSP00000338345,9606.ENSP00000344456,9606.ENSP00000348128,9606.ENSP00000350719,9606.ENSP00000351022,9606.ENSP00000351664,9606.ENSP00000353114,9606.ENSP00000353508,9606.ENSP00000354730,9606.ENSP00000357448,9606.ENSP00000357812,…	CTSH,MICAL2,KIF13A,IGF2BP1,PLEC,FLNC,COL7A1,SYNM,SNCA,CTNNB1,SVIL,SYNE2,TPM1,MICAL1,AHNAK2,MAP2,CHAMP1,PBXIP1,TDRKH,MYO6,ARHGAP4,REEP3,DES,DSP,SERPINB1,PARP4,CNP,JUP,MYO5A,NDRG1,SLC2A1,SCO2,STIM1
GO Component	GO:0005856	Cytoskeleton	51	2221	0.18	0.0281	9606.ENSP00000216968,9606.ENSP00000226253,9606.ENSP00000227266,9606.ENSP00000256194,9606.ENSP00000258098,9606.ENSP00000259711,9606.ENSP00000261623,9606.ENSP00000261839,9606.ENSP00000263867,9606.ENSP00000273258,9606.ENSP00000277895,9606.ENSP00000286713,9606.ENSP00000303634,9606.ENSP00000323856,9606.ENSP00000327145,9606.ENSP00000327801,9606.ENSP00000335632,9606.ENSP00000336775,9606.ENSP00000338345,…	PROCR,ALDOC,CTSC,MICAL2,RAB11FIP5,KIF13A,CYBA,MYO5C,CAPG,ARL6IP5,ABLIM1,STOM,LRP8,PLEC,FLNC,P4HB,CHP1,SYNM,SNCA,CTNNB1,OPHN1,SVIL,SYNE2,TPM1,MICAL1,MAP2,CHAMP1,PBXIP1,MYO6,ARHGAP4,DHCR24,STXBP1,REEP3,DES,FLOT1,PODXL,DSP,PARP4,CNP,JUP,MVP,MYO5A,FRMD5,NDRG1,SLC2A1,ASAP1,MYO18A,ZNF185,SPTB,STIM1,ARMC9
GO Component	GO:0005746	Mitochondrial respirasome	6	84	0.67	0.029	9606.ENSP00000264663,9606.ENSP00000301457,9606.ENSP00000346196,9606.ENSP00000359098,9606.ENSP00000367938,9606.ENSP00000425759	NNT,NDUFA7,NDUFV3,COX7A2,COX7A2L,COX7C
GO Component	GO:0031526	Brush border membrane	5	58	0.75	0.0308	9606.ENSP00000237612,9606.ENSP00000289547,9606.ENSP00000300456,9606.ENSP00000378364,9606.ENSP00000378920	ABCG2,NPC1L1,SLC27A4,SLC11A2,SLC26A6
GO Component	GO:0031092	Platelet alpha granule membrane	3	16	1.09	0.0325	9606.ENSP00000263574,9606.ENSP00000287097,9606.ENSP00000452786	APLP2,CD109,ITGB3
GO Component	GO:0043235	Receptor complex	14	381	0.38	0.0326	9606.ENSP00000007722,9606.ENSP00000200181,9606.ENSP00000269571,9606.ENSP00000279263,9606.ENSP00000303634,9606.ENSP00000363763,9606.ENSP00000365725,9606.ENSP00000371532,9606.ENSP00000376615,9606.ENSP00000386896,9606.ENSP00000398632,9606.ENSP00000420315,9606.ENSP00000452786,9606.ENSP00000454071	ITGA3,ITGB4,ERBB2,TM7SF2,LRP8,EPHB2,ABHD12,VLDLR,NT5DC3,ITGA6,CD44,ABHD6,ITGB3,LDLR
GO Component	GO:0030426	Growth cone	9	186	0.5	0.0334	9606.ENSP00000007722,9606.ENSP00000280871,9606.ENSP00000290341,9606.ENSP00000338345,9606.ENSP00000338562,9606.ENSP00000353508,9606.ENSP00000359045,9606.ENSP00000359077,9606.ENSP00000382177	ITGA3,SLC2A13,IGF2BP1,SNCA,STX3,MAP2,ARHGAP4,L1CAM,MYO5A
GO Component	GO:0030139	Endocytic vesicle	12	301	0.42	0.0338	9606.ENSP00000258098,9606.ENSP00000261623,9606.ENSP00000261693,9606.ENSP00000264896,9606.ENSP00000329219,9606.ENSP00000339191,9606.ENSP00000358994,9606.ENSP00000362399,9606.ENSP00000413156,9606.ENSP00000413606,9606.ENSP00000446917,9606.ENSP00000454071	RAB11FIP5,CYBA,SCARB1,SCARB2,FMNL1,CAV1,MYO6,STXBP1,RAB34,STXBP2,APPL2,LDLR
GO Component	GO:0098798	Mitochondrial protein complex	11	262	0.44	0.034	9606.ENSP00000258105,9606.ENSP00000262030,9606.ENSP00000290299,9606.ENSP00000290913,9606.ENSP00000292475,9606.ENSP00000300688,9606.ENSP00000301457,9606.ENSP00000346196,9606.ENSP00000349142,9606.ENSP00000381736,9606.ENSP00000425759	MRPL53,ATP5B,ATP5O,CHCHD6,ATP5J2,ATP5L,NDUFA7,NDUFV3,ATP5C1,ATP5A1,COX7C
GO Component	GO:0071664	catenin-TCF7L2 complex	2	4	1.51	0.0369	9606.ENSP00000344456,9606.ENSP00000377508	CTNNB1,JUP
GO Component	GO:0035579	Specific granule membrane	6	90	0.64	0.0372	9606.ENSP00000230461,9606.ENSP00000261623,9606.ENSP00000286713,9606.ENSP00000377724,9606.ENSP00000409738,9606.ENSP00000481022	TMEM30A,CYBA,STOM,ORMDL3,TMBIM1,SCAMP1
GO Component	GO:0035580	Specific granule lumen	5	62	0.72	0.0377	9606.ENSP00000236671,9606.ENSP00000301671,9606.ENSP00000333664,9606.ENSP00000356574,9606.ENSP00000377508	CTSD,GHDC,ACAA1,QSOX1,JUP
GO Component	GO:0005788	Endoplasmic reticulum lumen	12	308	0.41	0.0386	9606.ENSP00000227266,9606.ENSP00000263574,9606.ENSP00000269141,9606.ENSP00000280258,9606.ENSP00000316881,9606.ENSP00000327801,9606.ENSP00000332371,9606.ENSP00000347665,9606.ENSP00000353720,9606.ENSP00000356574,9606.ENSP00000365172,9606.ENSP00000399229	CTSC,APLP2,CDH2,PRSS23,LEPREL1,P4HB,COL7A1,COL18A1,CES1,QSOX1,KDELC1,MXRA8
GO Component	GO:0031091	Platelet alpha granule	6	91	0.63	0.0386	9606.ENSP00000263574,9606.ENSP00000287097,9606.ENSP00000355467,9606.ENSP00000356574,9606.ENSP00000362399,9606.ENSP00000452786	APLP2,CD109,SCCPDH,QSOX1,STXBP1,ITGB3
GO Component	GO:0031984	Organelle subcompartment	14	392	0.37	0.039	9606.ENSP00000234831,9606.ENSP00000256637,9606.ENSP00000259711,9606.ENSP00000261483,9606.ENSP00000262134,9606.ENSP00000362863,9606.ENSP00000368022,9606.ENSP00000378364,9606.ENSP00000382104,9606.ENSP00000413156,9606.ENSP00000416330,9606.ENSP00000437073,9606.ENSP00000478059,9606.ENSP00000481022	TMEM59,SORT1,KIF13A,MAN2A1,LPCAT2,REEP3,OPTN,SLC11A2,DOPEY2,RAB34,TGFBI,MYO18A,STIM1,SCAMP1
GO Component	GO:0005887	Integral component of plasma membrane	39	1623	0.2	0.0405	9606.ENSP00000007722,9606.ENSP00000200181,9606.ENSP00000216968,9606.ENSP00000237642,9606.ENSP00000252595,9606.ENSP00000261623,9606.ENSP00000261693,9606.ENSP00000269141,9606.ENSP00000269228,9606.ENSP00000269571,9606.ENSP00000279263,9606.ENSP00000280871,9606.ENSP00000281456,9606.ENSP00000286371,9606.ENSP00000286713,9606.ENSP00000289547,9606.ENSP00000296677,9606.ENSP00000305988,9606.ENSP00000321326,…	ITGA3,ITGB4,PROCR,STBD1,SLC27A1,CYBA,SCARB1,CDH2,NPC1,ERBB2,TM7SF2,SLC2A13,SLC25A4,ATP1B3,STOM,NPC1L1,F2RL1,ALCAM,F2R,BSG,CAV1,SLC30A1,CD58,EPHB2,ABHD12,TMEM2,PODXL,BCAP29,SLC11A2,SLC26A6,ITGA6,CD44,SLC2A1,ABHD6,CD63,ITGB3,LDLR,SLC16A3,STIM1
GO Component	GO:0000275	Mitochondrial proton-transporting atp synthase complex, catalytic sector f(1)	2	5	1.42	0.0485	9606.ENSP00000262030,9606.ENSP00000349142	ATP5B,ATP5C1
GO Component	GO:0098591	External side of apical plasma membrane	2	5	1.42	0.0485	9606.ENSP00000237612,9606.ENSP00000366084	ABCG2,ABCC4
[truncated: 343 more rows]

## Sheet: SCCvsStandard_Upreg
PPI enrichment p-value:		1.52e-08
#category	term ID	term description	observed gene count	background gene count	strength	false discovery rate	matching proteins in your network (IDs)	matching proteins in your network (labels)
[truncated: 93 more rows]

## Sheet: SCCvsStandard_Downreg
PPI enrichment p-value:		< 1.0e-16
[truncated: 420 more rows]

## Sheet: StandardvsRef_Upreg
PPI enrichment p-value:		3.27e-06
[truncated: 5 more rows]

[truncated: 1 more sheets: StandardvsRef_Downreg]
