# Supplementary material for: Proteome alterations during clonal isolation of established human pancreatic cancer cell lines
Source: Cell Mol Life Sci. 2022 Oct 22;79(11):561. doi: 10.1007/s00018-022-04584-9 (PMC9587952; doi:10.1007/s00018-022-04584-9)
Supplement: Supplementary file 7 — Supplementary file7 (XLSX 2621 KB) [file 18_2022_4584_MOESM7_ESM.xlsx]

## Sheet: MIAPaCa__Lim2vsRef
All Identified Proteins											Downregulated in Lim2 (adj.P.Val ≤ 0.05 + abs(log2FC) ≥ 0.13
log2FC	AveExpr	t	P.Value	adj.P.Val	B	UniProt ID					UniProt ID	Protein names	Gene Names	log2FC	adj.P.Val
-2.98961	10.6602	-22.2061	7.56986e-13	1.52981e-09	19.7952	Q99985					Q99985	Semaphorin-3C (Semaphorin-E, Sema E)	SEMA3C SEMAE	-2.98961	1.52981e-09
-2.83909	12.4	-18.2517	1.28166e-11	5.76492e-09	17.0479	Q9BUV8					Q9BUV8	Respirasome Complex Assembly Factor 1 (Rab5-interacting protein, RIP5)	RAB5IF C20orf24 RCAF1 PNAS-11	-2.83909	5.76492e-09			If present, mentioned stress related proteins
-2.79414	11.8892	-20.3196	2.73726e-12	2.63833e-09	18.5235	Q9NYY1					Q9NYY1	Interleukin-20, IL-20 (Cytokine Zcyto10)	IL20 ZCYTO10 UNQ852/PRO1801	-2.79414	2.63833e-09			are marked orange
-2.56021	10.4049	-19.9235	3.63642e-12	3.06687e-09	18.268	Q9C0F1					Q9C0F1	Centrosomal protein of 44 kDa, Cep44 (HBV PreS1-transactivated protein 3, PS1TP3)	CEP44 KIAA1712	-2.56021	3.06687e-09
-2.0906	12.5036	-14.5931	3.05637e-10	3.47307e-08	13.9116	Q9H2S5					Q9H2S5	RING finger protein 39 (Protein HZFw)	RNF39 HZFW	-2.0906	3.47307e-08
-2.00901	12.5392	-14.5677	3.13188e-10	3.47307e-08	13.8758	Q96F85					Q96F85	CB1 cannabinoid receptor-interacting protein 1, CRIP-1	CNRIP1 C2orf32	-2.00901	3.47307e-08
-1.97901	13.6042	-10.456	2.90177e-08	5.62593e-07	9.36547	O60361					O60361	Putative nucleoside diphosphate kinase, NDK, NDP kinase, EC 2.7.4.6	NME2P1	-1.97901	5.62593e-07
-1.96526	10.6178	-8.58737	3.69036e-07	3.26328e-06	6.6183	Q96EX1					Q96EX1	Small integral membrane protein 12	SMIM12 C1orf212	-1.96526	3.26328e-06
-1.93194	10.5371	-21.9313	9.06956e-13	1.52981e-09	19.6412	Q2TB90					Q2TB90	Hexokinase HKDC1, EC 2.7.1.1 (Hexokinase domain-containing protein 1)	HKDC1	-1.93194	1.52981e-09
-1.88733	9.60901	-11.5265	7.87763e-09	2.34143e-07	10.5771	Q52LW3					Q52LW3	Rho GTPase-activating protein 29 (PTPL1-associated RhoGAP protein 1) (Rho-type GTPase-activating protein 29)	ARHGAP29 PARG1	-1.88733	2.34143e-07
-1.82279	11.5296	-8.49572	4.22187e-07	3.59658e-06	6.47183	Q9C002					Q9C002	Normal mucosa of esophagus-specific gene 1 protein (Protein FOAP-11)	NMES1 C15orf48	-1.82279	3.59658e-06
-1.77136	11.0603	-12.2784	3.33842e-09	1.33512e-07	11.4952	Q9ULJ8					Q9ULJ8	Neurabin-1 (Neurabin-I) (Neural tissue-specific F-actin-binding protein I) (Protein phosphatase 1 regulatory subunit 9A)	PPP1R9A KIAA1222	-1.77136	1.33512e-07
-1.70426	12.3256	-13.48	9.23394e-10	6.10798e-08	12.7732	Q03135					Q03135	Caveolin-1	CAV1 CAV	-1.70426	6.10798e-08
-1.70403	9.51663	-10.5565	2.55653e-08	5.24282e-07	9.38726	Q08357					Q08357	Sodium-dependent phosphate transporter 2 (Gibbon ape leukemia virus receptor 2, GLVR-2) (Phosphate transporter 2, PiT-2, Pit2, hPit2) (Solute carrier family 20 member 2)	SLC20A2 GLVR2 PIT2	-1.70403	5.24282e-07
-1.66397	10.8048	-8.29548	5.68424e-07	4.49608e-06	6.18896	Q2QL34					Q2QL34	Mpv17-like protein (M-LP homolog, M-LPH)	MPV17L	-1.66397	4.49608e-06
-1.62491	9.67339	-5.9866	2.54296e-05	8.65223e-05	2.23589	P08123					P08123	Collagen alpha-2(I) chain (Alpha-2 type I collagen)	COL1A2	-1.62491	8.65223e-05
-1.59911	11.4386	-9.27632	1.38409e-07	1.60731e-06	7.64245	Q92504					Q92504	Zinc transporter SLC39A7 (Histidine-rich membrane protein Ke4) (Really interesting new gene 5 protein) (Solute carrier family 39 member 7) (Zrt-, Irt-like protein 7, ZIP7)	SLC39A7 HKE4 RING5	-1.59911	1.60731e-06
-1.55282	10.0563	-9.19011	1.56028e-07	1.75747e-06	7.63437	Q9Y244					Q9Y244	Proteasome maturation protein (Proteassemblin) (Protein UMP1 homolog, hUMP1) (Voltage-gated K channel beta subunit 4.1)	POMP C13orf12 UMP1 HSPC014 HSPC036 PNAS-110	-1.55282	1.75747e-06
-1.49969	11.4084	-10.5418	2.60399e-08	5.29191e-07	9.36188	O94886					O94886	CSC1-like protein 1 (Transmembrane protein 63A)	TMEM63A KIAA0489 KIAA0792	-1.49969	5.29191e-07
-1.46947	12.2291	-7.72108	1.37089e-06	8.57221e-06	5.26012	Q01650					Q01650	Large neutral amino acids transporter small subunit 1 (4F2 light chain, 4F2 LC, 4F2LC) (CD98 light chain) (Integral membrane protein E16, E16) (L-type amino acid transporter 1, hLAT1) (Solute carrier family 7 member 5) (y+ system cationic amino acid transporter)	SLC7A5 CD98LC LAT1 MPE16	-1.46947	8.57221e-06
-1.46797	10.516	-8.97003	2.12643e-07	2.20723e-06	7.20375	P49006					P49006	MARCKS-related protein (MARCKS-like protein 1) (Macrophage myristoylated alanine-rich C kinase substrate, Mac-MARCKS, MacMARCKS)	MARCKSL1 MLP MRP	-1.46797	2.20723e-06
-1.46246	12.6088	-13.0353	1.46846e-09	7.86324e-08	12.3085	P16403					P16403	Histone H1.2 (Histone H1c) (Histone H1d) (Histone H1s-1)	H1-2 H1F2 HIST1H1C	-1.46246	7.86324e-08
-1.43529	12.8212	-12.6982	2.10608e-09	1.01282e-07	12.0035	P19099					P19099	Cytochrome P450 11B2, mitochondrial (Aldosterone synthase, ALDOS) (Aldosterone-synthesizing enzyme) (CYPXIB2) (Corticosterone 18-monooxygenase, CYP11B2, EC 1.14.15.5) (Cytochrome P-450Aldo) (Cytochrome P-450C18) (Steroid 11-beta-hydroxylase, CYP11B2, EC 1.14.15.4) (Steroid 18-hydroxylase)	CYP11B2	-1.43529	1.01282e-07
-1.41244	13.5292	-12.4049	2.9017e-09	1.2456e-07	11.628	Q5M9N0					Q5M9N0	Coiled-coil domain-containing protein 158	CCDC158	-1.41244	1.2456e-07
-1.40044	12.9056	-8.99648	2.04819e-07	2.15588e-06	7.24629	Q9NYP7					Q9NYP7	Elongation of very long chain fatty acids protein 5, EC 2.3.1.199 (3-keto acyl-CoA synthase ELOVL5) (ELOVL fatty acid elongase 5, ELOVL FA elongase 5) (Fatty acid elongase 1, hELO1) (Very long chain 3-ketoacyl-CoA synthase 5) (Very long chain 3-oxoacyl-CoA synthase 5)	ELOVL5 ELOVL2 PRO0530	-1.40044	2.15588e-06
-1.39586	12.0111	-7.47196	2.0344e-06	1.15442e-05	4.86458	Q9H2H9					Q9H2H9	Sodium-coupled neutral amino acid transporter 1 (Amino acid transporter A1) (N-system amino acid transporter 2) (Solute carrier family 38 member 1) (System A amino acid transporter 1) (System N amino acid transporter 1)	SLC38A1 ATA1 NAT2 SAT1 SNAT1	-1.39586	1.15442e-05
-1.39293	12.7934	-27.9148	2.68456e-14	1.81128e-10	22.6467	Q8NDX6					Q8NDX6	Zinc finger protein 740 (OriLyt TD-element-binding protein 7)	ZNF740 TB7	-1.39293	1.81128e-10
-1.38417	11.6285	-13.3853	1.01821e-09	6.44501e-08	12.6686	Q16799					Q16799	Reticulon-1 (Neuroendocrine-specific protein)	RTN1 NSP	-1.38417	6.44501e-08
-1.3682	12.1011	-11.3158	1.01032e-08	2.7823e-07	10.3326	P10412					P10412	Histone H1.4 (Histone H1b) (Histone H1s-4)	H1-4 H1F4 HIST1H1E	-1.3682	2.7823e-07
-1.36767	9.43864	-6.98798	4.48317e-06	2.16366e-05	4.02789	Q8NFZ8					Q8NFZ8	Cell adhesion molecule 4 (Immunoglobulin superfamily member 4C, IgSF4C) (Nectin-like protein 4, NECL-4) (TSLC1-like protein 2)	CADM4 IGSF4C NECL4 TSLL2	-1.36767	2.16366e-05
-1.35577	12.9992	-9.47093	1.05918e-07	1.31607e-06	7.92624	P05496					P05496	ATP synthase F(0) complex subunit C1, mitochondrial (ATP synthase lipid-binding protein) (ATP synthase membrane subunit c locus 1) (ATP synthase proteolipid P1) (ATP synthase proton-transporting mitochondrial F(0) complex subunit C1) (ATPase protein 9) (ATPase subunit c)	ATP5MC1 ATP5G1	-1.35577	1.31607e-06
-1.35207	11.7926	-11.2214	1.13081e-08	2.99238e-07	10.2147	O43493					O43493	Trans-Golgi network integral membrane protein 2 (Trans-Golgi network glycoprotein 46, TGN38 homolog, hTGN46) (Trans-Golgi network glycoprotein 48, hTGN48) (Trans-Golgi network glycoprotein 51, hTGN51) (Trans-Golgi network protein 2)	TGOLN2 TGN46 TGN51	-1.35207	2.99238e-07
-1.32845	11.4693	-16.5794	5.04907e-11	1.06457e-08	15.7015	P51636					P51636	Caveolin-2	CAV2	-1.32845	1.06457e-08
-1.29215	11.9893	-10.6984	2.14068e-08	4.65314e-07	9.58779	Q5U3C3					Q5U3C3	Transmembrane protein 164	TMEM164	-1.29215	4.65314e-07
-1.26573	11.0935	-9.75198	7.24814e-08	1.04784e-06	8.31791	A1L170					A1L170	Uncharacterized protein C1orf226	C1orf226	-1.26573	1.04784e-06
-1.26298	9.62481	-10.0757	4.72929e-08	7.78219e-07	8.77	Q96IL0					Q96IL0	Cytochrome c oxidase assembly factor 8, COA8 (Apoptogenic protein 1, mitochondrial, APOP-1)	COA8 APOP1 APOPT1 C14orf153	-1.26298	7.78219e-07
-1.2293	9.84884	-11.0843	1.33354e-08	3.35724e-07	10.0508	Q8TBZ0					Q8TBZ0	Coiled-coil domain-containing protein 110 (Cancer/testis antigen 52, CT52) (Cancer/testis antigen KM-HN-1)	CCDC110 KMHN1	-1.2293	3.35724e-07
-1.22528	12.1936	-8.51101	4.12787e-07	3.5457e-06	6.5075	P05114					P05114	Non-histone chromosomal protein HMG-14 (High mobility group nucleosome-binding domain-containing protein 1)	HMGN1 HMG14	-1.22528	3.5457e-06
-1.20795	12.0032	-7.92859	9.92714e-07	6.74506e-06	5.65306	Q6ZNA1					Q6ZNA1	Zinc finger protein 836	ZNF836	-1.20795	6.74506e-06
-1.20685	12.1551	-9.25011	1.43531e-07	1.65256e-06	7.62203	A0A096LP01					A0A096LP01	Small integral membrane protein 26	SMIM26	-1.20685	1.65256e-06
-1.19853	10.7847	-6.59586	8.70218e-06	3.64454e-05	3.36338	Q99755					Q99755	Phosphatidylinositol 4-phosphate 5-kinase type-1 alpha, PIP5K1-alpha, PtdIns(4)P-5-kinase 1 alpha, EC 2.7.1.68 (68 kDa type I phosphatidylinositol 4-phosphate 5-kinase alpha) (Phosphatidylinositol 4-phosphate 5-kinase type I alpha, PIP5KIalpha)	PIP5K1A	-1.19853	3.64454e-05
-1.1901	11.1912	-6.74016	6.80101e-06	2.99911e-05	3.59713	P04114					P04114	Apolipoprotein B-100, Apo B-100 [Cleaved into: Apolipoprotein B-48, Apo B-48 ]	APOB	-1.1901	2.99911e-05
-1.18641	11.156	-9.29835	1.34252e-07	1.57956e-06	7.66719	Q15651					Q15651	High mobility group nucleosome-binding domain-containing protein 3 (Thyroid receptor-interacting protein 7, TR-interacting protein 7, TRIP-7)	HMGN3 TRIP7 PNAS-24	-1.18641	1.57956e-06
-1.18521	11.5303	-10.7369	2.04075e-08	4.52022e-07	9.64211	Q96QD8					Q96QD8	Sodium-coupled neutral amino acid transporter 2 (Amino acid transporter A2) (Protein 40-9-1) (Solute carrier family 38 member 2) (System A amino acid transporter 2) (System A transporter 1) (System N amino acid transporter 2)	SLC38A2 ATA2 KIAA1382 SAT2 SNAT2	-1.18521	4.52022e-07
-1.18142	10.5253	-11.3793	9.36965e-09	2.62311e-07	10.4216	Q9H992					Q9H992	E3 ubiquitin-protein ligase MARCHF7, EC 2.3.2.27 (Axotrophin) (Membrane-associated RING finger protein 7) (Membrane-associated RING-CH protein VII, MARCH-VII) (RING finger protein 177) (RING-type E3 ubiquitin transferase MARCHF7)	MARCHF7 AXOT MARCH7 RNF177	-1.18142	2.62311e-07
-1.18032	11.2557	-15.013	2.05275e-10	2.62136e-08	14.2936	Q8IVL5					Q8IVL5	Prolyl 3-hydroxylase 2, EC 1.14.11.7 (Leprecan-like protein 1) (Myxoid liposarcoma-associated protein 4)	P3H2 LEPREL1 MLAT4	-1.18032	2.62136e-08
-1.1693	9.34659	-10.6943	2.15174e-08	4.65314e-07	9.54726	Q8IUS5					Q8IUS5	Epoxide hydrolase 4, EC 3.3.-.- (Abhydrolase domain-containing protein 7) (Epoxide hydrolase-related protein)	EPHX4 ABHD7 EH4 EPHXRP	-1.1693	4.65314e-07
-1.15739	11.0661	-11.5615	7.56148e-09	2.30848e-07	10.6311	Q9H1X3					Q9H1X3	DnaJ homolog subfamily C member 25	DNAJC25	-1.15739	2.30848e-07
-1.15307	12.2865	-6.15702	1.8743e-05	6.69095e-05	2.55046	P25116					P25116	Proteinase-activated receptor 1, PAR-1 (Coagulation factor II receptor) (Thrombin receptor)	F2R CF2R PAR1 TR	-1.15307	6.69095e-05
-1.149	12.3406	-5.04901	0.000146145	0.000372795	0.481566	Q58FG1					Q58FG1	Putative heat shock protein HSP 90-alpha A4 (Heat shock 90 kDa protein 1 alpha-like 2) (Heat shock protein 90-alpha D, Heat shock protein 90Ad)	HSP90AA4P HSP90AD HSPCAL2	-1.149	0.000372795
-1.14053	11.8294	-11.2403	1.10545e-08	2.9597e-07	10.2393	O00479					O00479	High mobility group nucleosome-binding domain-containing protein 4 (Non-histone chromosomal protein HMG-17-like 3, Non-histone chromosomal protein)	HMGN4 HMG17L3 NHC	-1.14053	2.9597e-07
-1.13335	11.3752	-11.7964	5.75874e-09	1.96233e-07	10.9262	Q969X1					Q969X1	Protein lifeguard 3 (Protein RECS1 homolog) (Transmembrane BAX inhibitor motif-containing protein 1)	TMBIM1 LFG3 RECS1 PP1201 PSEC0158	-1.13335	1.96233e-07
-1.13101	12.3459	-5.5058	6.14425e-05	0.000179849	1.36659	Q8IWN7					Q8IWN7	Retinitis pigmentosa 1-like 1 protein	RP1L1	-1.13101	0.000179849
-1.12938	9.38532	-3.86629	0.00153475	0.00287671	-1.94983	P17481					P17481	Homeobox protein Hox-B8 (Homeobox protein Hox-2.4) (Homeobox protein Hox-2D)	HOXB8 HOX2D	-1.12938	0.00287671
-1.12843	10.45	-9.4781	1.04887e-07	1.30809e-06	7.91926	Q15361					Q15361	Transcription termination factor 1, TTF-1 (RNA polymerase I termination factor) (Transcription termination factor I, TTF-I)	TTF1	-1.12843	1.30809e-06
-1.128	11.5794	-9.22425	1.48781e-07	1.69852e-06	7.55267	P16104					P16104	Histone H2AX, H2a/x (Histone H2A.X)	H2AX H2AFX	-1.128	1.69852e-06
-1.1267	12.6431	-9.39121	1.18128e-07	1.42578e-06	7.79198	Q9UKY0					Q9UKY0	Prion-like protein doppel (PrPLP) (Prion protein 2)	PRND DPL UNQ1830/PRO3443	-1.1267	1.42578e-06
-1.12239	12.0608	-9.02852	1.95745e-07	2.08641e-06	7.30871	Q99808					Q99808	Equilibrative nucleoside transporter 1 (Equilibrative nitrobenzylmercaptopurine riboside-sensitive nucleoside transporter, Equilibrative NBMPR-sensitive nucleoside transporter) (Nucleoside transporter, es-type) (Solute carrier family 29 member 1)	SLC29A1 ENT1	-1.12239	2.08641e-06
-1.11938	11.4623	-13.702	7.36139e-10	5.17368e-08	13.0217	Q15388					Q15388	Mitochondrial import receptor subunit TOM20 homolog (Mitochondrial 20 kDa outer membrane protein) (Outer mitochondrial membrane receptor Tom20)	TOMM20 KIAA0016	-1.11938	5.17368e-08
-1.10599	12.779	-7.03745	4.12945e-06	2.02629e-05	4.11286	Q5TGZ0					Q5TGZ0	MICOS complex subunit MIC10 (Mitochondrial inner membrane organizing system protein 1)	MICOS10 C1orf151 MIC10 MINOS1	-1.10599	2.02629e-05
-1.10581	11.7871	-19.6597	4.40673e-12	3.30358e-09	18.0113	P04156					P04156	Major prion protein, PrP (ASCR) (PrP27-30) (PrP33-35C) (CD antigen CD230)	PRNP ALTPRP PRIP PRP	-1.10581	3.30358e-09
-1.10252	11.1757	-20.8678	1.86324e-12	2.32088e-09	18.8323	Q14119					Q14119	Vascular endothelial zinc finger 1 (Putative transcription factor DB1) (Zinc finger protein 161)	VEZF1 DB1 ZNF161	-1.10252	2.32088e-09
-1.09484	10.0081	-3.49204	0.00329728	0.0056781	-2.71512	Q14126					Q14126	Desmoglein-2 (Cadherin family member 5) (HDGC)	DSG2 CDHF5	-1.09484	0.0056781
-1.09245	10.3268	-10.6279	2.33737e-08	4.9592e-07	9.47634	Q8N6L1					Q8N6L1	Keratinocyte-associated protein 2, KCP-2 (Dolichyl-diphosphooligosaccharide--protein glycosyltransferase subunit KCP2, Oligosaccharyl transferase subunit KCP2)	KRTCAP2 KCP2	-1.09245	4.9592e-07
-1.09184	11.574	-8.76238	2.86196e-07	2.71585e-06	6.8987	Q96CB8					Q96CB8	Integrator complex subunit 12, Int12 (PHD finger protein 22)	INTS12 PHF22 SBBI22	-1.09184	2.71585e-06
-1.08027	12.4178	-5.75539	3.87153e-05	0.00012252	1.80295	O95562					O95562	Vesicle transport protein SFT2B (SFT2 domain-containing protein 2)	SFT2D2 UNQ512/PRO1027	-1.08027	0.00012252
-1.06928	11.0131	-8.56763	3.79857e-07	3.32412e-06	6.5811	Q75T13					Q75T13	GPI inositol-deacylase, EC 3.1.-.- (Post-GPI attachment to proteins factor 1, hPGAP1)	PGAP1 UNQ3024/PRO9822	-1.06928	3.32412e-06
-1.06734	9.96461	-19.2628	5.91032e-12	3.32308e-09	17.7246	Q9NYG2					Q9NYG2	Palmitoyltransferase ZDHHC3, EC 2.3.1.225 (Acyltransferase ZDHHC3, EC 2.3.1.-) (Protein DHHC1) (Zinc finger DHHC domain-containing protein 3, DHHC-3)	ZDHHC3 HSD49	-1.06734	3.32308e-09
-1.06696	11.8858	-14.7517	2.62643e-10	3.0778e-08	14.0556	P11166					P11166	Solute carrier family 2, facilitated glucose transporter member 1 (Glucose transporter type 1, erythrocyte/brain, GLUT-1) (HepG2 glucose transporter)	SLC2A1 GLUT1	-1.06696	3.0778e-08
-1.05994	9.76023	-5.60441	5.1143e-05	0.000154736	1.5874	P51965					P51965	Ubiquitin-conjugating enzyme E2 E1, EC 2.3.2.23 ((E3-independent) E2 ubiquitin-conjugating enzyme E1, EC 2.3.2.24) (E2 ubiquitin-conjugating enzyme E1) (UbcH6) (Ubiquitin carrier protein E1) (Ubiquitin-protein ligase E1)	UBE2E1 UBCH6	-1.05994	0.000154736
-1.04865	11.4158	-17.7846	1.85736e-11	6.26582e-09	16.6948	Q8N9Z2					Q8N9Z2	Coiled-coil domain-containing protein 71L	CCDC71L C7orf74	-1.04865	6.26582e-09
-1.0448	11.636	-5.47443	6.51533e-05	0.0001881	1.26762	O75508					O75508	Claudin-11 (Oligodendrocyte-specific protein)	CLDN11 OSP OTM	-1.0448	0.0001881
-1.03612	12.814	-9.69111	7.86332e-08	1.08053e-06	8.21797	P16401					P16401	Histone H1.5 (Histone H1a) (Histone H1b) (Histone H1s-3)	H1-5 H1F5 HIST1H1B	-1.03612	1.08053e-06
-1.02716	11.4156	-11.0051	1.468e-08	3.5443e-07	9.95201	Q99735					Q99735	Microsomal glutathione S-transferase 2, Microsomal GST-2, EC 2.5.1.18 (Glutathione peroxidase MGST2, EC 1.11.1.-) (Leukotriene C4 synthase MGST2, EC 4.4.1.20) (Microsomal glutathione S-transferase II, Microsomal GST-II)	MGST2 GST2	-1.02716	3.5443e-07
-1.02679	12.7092	-7.66984	1.48587e-06	9.09725e-06	5.19722	Q9BTZ2					Q9BTZ2	Dehydrogenase/reductase SDR family member 4, EC 1.1.1.184 (NADPH-dependent carbonyl reductase, CR) (NADPH-dependent retinol dehydrogenase/reductase, NRDR, humNRDR) (Peroxisomal short-chain alcohol dehydrogenase, PSCD) (SCAD-SRL) (Short chain dehydrogenase/reductase family 25C member 2, Protein SDR25C2) (Short-chain dehydrogenase/reductase family member 4)	DHRS4 SDR25C2 UNQ851/PRO1800	-1.02679	9.09725e-06
-1.01299	13.0917	-12.5115	2.58073e-09	1.13834e-07	11.7482	Q8TAL6					Q8TAL6	Fin bud initiation factor homolog	FIBIN PSEC0235	-1.01299	1.13834e-07
-1.01199	12.9229	-5.87378	3.11901e-05	0.000102703	2.02605	A0A494C071					A0A494C071	PWWP domain-containing 4	PWWP4	-1.01199	0.000102703
-1.01148	11.4055	-7.0989	3.73037e-06	1.86851e-05	4.227	Q9HC07					Q9HC07	Transmembrane protein 165 (Transmembrane protein PT27) (Transmembrane protein TPARL)	TMEM165 TPARL	-1.01148	1.86851e-05
-1.01039	12.2566	-7.78202	1.2462e-06	7.95472e-06	5.39526	Q8NFJ5					Q8NFJ5	Retinoic acid-induced protein 3 (G-protein coupled receptor family C group 5 member A) (Phorbol ester induced gene 1, PEIG-1) (Retinoic acid-induced gene 1 protein, RAIG-1)	GPRC5A GPCR5A RAI3 RAIG1	-1.01039	7.95472e-06
-1.01007	9.81782	-4.32293	0.000609644	0.001287	-1.01719	Q9BVG8					Q9BVG8	Kinesin-like protein KIFC3	KIFC3	-1.01007	0.001287
-1.00555	10.8605	-4.96325	0.000172469	0.000428916	0.289874	Q86UF4					Q86UF4	Coiled-coil domain-containing protein 190	CCDC190 C1orf110	-1.00555	0.000428916
-1.00504	11.0118	-9.79475	6.84648e-08	1.01524e-06	8.39306	P08174					P08174	Complement decay-accelerating factor (CD antigen CD55)	CD55 CR DAF	-1.00504	1.01524e-06
-0.994895	13.096	-6.68053	7.52766e-06	3.24738e-05	3.49224	P20336					P20336	Ras-related protein Rab-3A	RAB3A	-0.994895	3.24738e-05
-0.982328	12.396	-7.55247	1.78918e-06	1.04425e-05	4.98586	Q9BRY0					Q9BRY0	Zinc transporter ZIP3 (Solute carrier family 39 member 3) (Zrt- and Irt-like protein 3, ZIP-3)	SLC39A3 ZIP3	-0.982328	1.04425e-05
-0.978261	11.7248	-6.91634	5.05284e-06	2.36418e-05	3.91586	Q9Y2D2					Q9Y2D2	UDP-N-acetylglucosamine transporter (Golgi UDP-GlcNAc transporter) (Solute carrier family 35 member A3)	SLC35A3	-0.978261	2.36418e-05
-0.965305	12.2254	-14.0248	5.32381e-10	4.54681e-08	13.3377	P05997					P05997	Collagen alpha-2(V) chain	COL5A2	-0.965305	4.54681e-08
-0.963995	12.2353	-15.7541	1.04088e-10	1.6721e-08	14.9833	Q86UP2					Q86UP2	Kinectin (CG-1 antigen) (Kinesin receptor)	KTN1 CG1 KIAA0004	-0.963995	1.6721e-08
-0.951363	9.5172	-4.15843	0.000848718	0.001716	-1.35234	O75084					O75084	Frizzled-7, Fz-7, hFz7 (FzE3)	FZD7	-0.951363	0.001716
-0.95058	10.965	-7.49116	1.97288e-06	1.13093e-05	4.90952	Q8N4V1					Q8N4V1	ER membrane protein complex subunit 5 (Membrane magnesium transporter 1) (Transmembrane protein 32)	MMGT1 EMC5 TMEM32	-0.95058	1.13093e-05
-0.950326	14.3081	-10.1679	4.19602e-08	7.24055e-07	8.85642	P10620					P10620	Microsomal glutathione S-transferase 1, Microsomal GST-1, EC 2.5.1.18 (Microsomal GST-I)	MGST1 GST12 MGST	-0.950326	7.24055e-07
-0.946412	12.503	-6.24271	1.61015e-05	5.93318e-05	2.70717	P16402					P16402	Histone H1.3 (Histone H1c) (Histone H1s-2)	H1-3 H1F3 HIST1H1D	-0.946412	5.93318e-05
-0.946316	12.2933	-5.68857	4.37745e-05	0.000135979	1.67655	Q8N370					Q8N370	Large neutral amino acids transporter small subunit 4 (L-type amino acid transporter 4) (Solute carrier family 43 member 2)	SLC43A2 LAT4 PP7664	-0.946316	0.000135979
-0.944065	11.4086	-6.99349	4.44227e-06	2.14853e-05	4.03752	Q8WVI0					Q8WVI0	Small integral membrane protein 4	SMIM4 C3orf78	-0.944065	2.14853e-05
-0.94231	12.0641	-15.3331	1.52537e-10	2.18972e-08	14.6039	P43490					P43490	Nicotinamide phosphoribosyltransferase, NAmPRTase, Nampt, EC 2.4.2.12 (Pre-B-cell colony-enhancing factor 1, Pre-B cell-enhancing factor) (Visfatin)	NAMPT PBEF PBEF1	-0.94231	2.18972e-08
-0.938919	11.8497	-6.54991	9.41847e-06	3.89139e-05	3.27804	O95810					O95810	Caveolae-associated protein 2 (Cavin-2) (PS-p68) (Phosphatidylserine-binding protein) (Serum deprivation-response protein)	CAVIN2 SDPR	-0.938919	3.89139e-05
-0.936382	12.3848	-4.87431	0.000204979	0.000498017	0.140451	Q8WUN7					Q8WUN7	Ubiquitin domain-containing protein 2 (Dendritic cell-derived ubiquitin-like protein, DC-UbP) (Ubiquitin-like protein SB72)	UBTD2 DCUBP SB72	-0.936382	0.000498017
-0.934377	10.519	-9.0001	2.0377e-07	2.14819e-06	7.24107	Q96KF7					Q96KF7	Small integral membrane protein 8	SMIM8 C6orf162 DC18	-0.934377	2.14819e-06
-0.932861	9.85771	-4.98334	0.000165893	0.000414099	0.309327	Q02539					Q02539	Histone H1.1 (Histone H1a)	H1-1 H1F1 HIST1H1A	-0.932861	0.000414099
-0.928658	11.1391	-8.60184	3.61314e-07	3.21607e-06	6.64934	Q8NDX5					Q8NDX5	Polyhomeotic-like protein 3 (Early development regulatory protein 3) (Homolog of polyhomeotic 3, hPH3)	PHC3 EDR3 PH3	-0.928658	3.21607e-06
-0.925726	11.2913	-5.76392	3.81144e-05	0.000120788	1.81906	O95210					O95210	Starch-binding domain-containing protein 1 (Genethonin-1) (Glycophagy cargo receptor STBD1)	STBD1 GENX-3414	-0.925726	0.000120788
-0.92281	12.1506	-9.22252	1.4914e-07	1.69975e-06	7.59445	Q9Y3A6					Q9Y3A6	Transmembrane emp24 domain-containing protein 5 (p24 family protein gamma-2, p24gamma2) (p28)	TMED5 CGI-100 UNQ397/PRO733	-0.92281	1.69975e-06
-0.921149	11.737	-8.26798	5.92345e-07	4.62564e-06	6.12552	Q96LL9					Q96LL9	DnaJ homolog subfamily C member 30, mitochondrial (Williams-Beuren syndrome chromosomal region 18 protein)	DNAJC30 WBSCR18	-0.921149	4.62564e-06
-0.919354	8.6054	-6.23239	1.63978e-05	6.01937e-05	2.70524	Q9UHN6					Q9UHN6	Cell surface hyaluronidase, EC 3.2.1.35 (Cell migration-inducing hyaluronidase 2) (Transmembrane protein 2)	CEMIP2 KIAA1412 TMEM2	-0.919354	6.01937e-05
-0.911273	11.8226	-14.9332	2.21234e-10	2.71394e-08	14.2339	Q9H1E5					Q9H1E5	Thioredoxin-related transmembrane protein 4 (Thioredoxin domain-containing protein 13)	TMX4 KIAA1162 TXNDC13 PSEC0095 UNQ475/PRO938	-0.911273	2.71394e-08
-0.908617	11.7494	-6.13449	1.951e-05	6.90266e-05	2.53731	Q96BD0					Q96BD0	Solute carrier organic anion transporter family member 4A1, OATP4A1 (Colon organic anion transporter) (Organic anion transporter polypeptide-related protein 1, OATP-RP1, OATPRP1, POAT) (Organic anion-transporting polypeptide E, OATP-E) (Sodium-independent organic anion transporter E) (Solute carrier family 21 member 12)	SLCO4A1 OATP1 OATP4A1 OATPE SLC21A12	-0.908617	6.90266e-05
-0.906932	9.96352	-6.62136	8.3295e-06	3.52346e-05	3.41031	P02462					P02462	Collagen alpha-1(IV) chain [Cleaved into: Arresten ]	COL4A1	-0.906932	3.52346e-05
-0.906055	11.0313	-14.2901	4.09875e-10	3.95208e-08	13.613	P31641					P31641	Sodium- and chloride-dependent taurine transporter (Solute carrier family 6 member 6)	SLC6A6	-0.906055	3.95208e-08
-0.904222	11.7332	-7.21109	3.10257e-06	1.61271e-05	4.44728	P15151					P15151	Poliovirus receptor (Nectin-like protein 5, NECL-5) (CD antigen CD155)	PVR PVS	-0.904222	1.61271e-05
-0.886081	10.3221	-20.7207	2.06392e-12	2.32088e-09	18.7119	Q9H3H5					Q9H3H5	UDP-N-acetylglucosamine--dolichyl-phosphate N-acetylglucosaminephosphotransferase, EC 2.7.8.15 (GlcNAc-1-P transferase, G1PT, GPT) (N-acetylglucosamine-1-phosphate transferase)	DPAGT1 DPAGT2	-0.886081	2.32088e-09
-0.881752	11.8898	-6.63641	8.1174e-06	3.46634e-05	3.41431	O14524					O14524	Nuclear envelope integral membrane protein 1	NEMP1 KIAA0286 TMEM194 TMEM194A	-0.881752	3.46634e-05
-0.880518	11.4235	-7.96845	9.33607e-07	6.44733e-06	5.6518	Q8TBR7					Q8TBR7	TLC domain-containing protein 3A (Protein CT120) (Protein FAM57A)	TLCD3A FAM57A	-0.880518	6.44733e-06
-0.880443	11.9599	-10.9097	1.6494e-08	3.89108e-07	9.82152	Q9Y5Z9					Q9Y5Z9	UbiA prenyltransferase domain-containing protein 1, EC 2.5.1.- (Transitional epithelial response protein 1)	UBIAD1 TERE1	-0.880443	3.89108e-07
-0.872331	12.3978	-7.91925	1.00712e-06	6.80868e-06	5.58312	Q9BWH2					Q9BWH2	FUN14 domain-containing protein 2 (Cervical cancer proto-oncogene 3 protein, HCC-3) (Hepatitis C virus core-binding protein 6)	FUNDC2 HCBP6 DC44 HCC3 PD03104	-0.872331	6.80868e-06
-0.871608	11.1161	-7.40972	2.2481e-06	1.25065e-05	4.74173	Q96CP6					Q96CP6	Protein Aster-A (GRAM domain-containing protein 1A)	GRAMD1A KIAA1533	-0.871608	1.25065e-05
-0.871169	12.3631	-9.29765	1.34381e-07	1.57956e-06	7.69128	Q08722					Q08722	Leukocyte surface antigen CD47 (Antigenic surface determinant protein OA3) (Integrin-associated protein, IAP) (Protein MER6) (CD antigen CD47)	CD47 MER6	-0.871169	1.57956e-06
-0.870232	11.499	-7.56048	1.76654e-06	1.03424e-05	4.99368	O75880					O75880	Protein SCO1 homolog, mitochondrial	SCO1 SCOD1	-0.870232	1.03424e-05
-0.867811	12.2409	-8.87928	2.41975e-07	2.41572e-06	7.05546	Q9UNL2					Q9UNL2	Translocon-associated protein subunit gamma, TRAP-gamma (Signal sequence receptor subunit gamma, SSR-gamma)	SSR3 TRAPG	-0.867811	2.41572e-06
-0.866366	12.33	-13.1869	1.2518e-09	7.47423e-08	12.4886	P02786					P02786	Transferrin receptor protein 1, TR, TfR, TfR1, Trfr (T9) (p90) (CD antigen CD71) [Cleaved into: Transferrin receptor protein 1, serum form, sTfR ]	TFRC	-0.866366	7.47423e-08
-0.863024	12.1639	-11.5562	7.60877e-09	2.31245e-07	10.6362	O00767					O00767	Stearoyl-CoA desaturase, hSCD1, EC 1.14.19.1 (Acyl-CoA desaturase) (Delta(9)-desaturase, Delta-9 desaturase) (Fatty acid desaturase)	SCD FADS5 SCD1 SCDOS	-0.863024	2.31245e-07
-0.859268	12.2856	-5.53304	5.83981e-05	0.000172585	1.38012	Q99547					Q99547	M-phase phosphoprotein 6	MPHOSPH6 MPP6	-0.859268	0.000172585
-0.858318	11.0489	-4.29661	0.000642686	0.00134874	-1.0079	O43683					O43683	Mitotic checkpoint serine/threonine-protein kinase BUB1, hBUB1, EC 2.7.11.1 (BUB1A)	BUB1 BUB1L	-0.858318	0.00134874
-0.855357	10.2474	-5.29001	9.22127e-05	0.000251377	0.910956	Q8TAD4					Q8TAD4	Zinc transporter 5, ZnT-5 (Solute carrier family 30 member 5) (ZnT-like transporter 1, hZTL1)	SLC30A5 ZNT5 ZNTL1 ZTL1 UNQ863/PRO1879	-0.855357	0.000251377
-0.852133	11.7838	-6.69706	7.3184e-06	3.17743e-05	3.54393	Q6NZI2					Q6NZI2	Caveolae-associated protein 1 (Cavin-1) (Polymerase I and transcript release factor)	CAVIN1 PTRF FKSG13	-0.852133	3.17743e-05
-0.848576	12.4836	-11.4277	8.84829e-09	2.52594e-07	10.4578	P60468					P60468	Protein transport protein Sec61 subunit beta	SEC61B	-0.848576	2.52594e-07
-0.847138	12.2708	-8.15699	7.00222e-07	5.22611e-06	5.9573	Q6Y1H2					Q6Y1H2	Very-long-chain (3R)-3-hydroxyacyl-CoA dehydratase 2, EC 4.2.1.134 (3-hydroxyacyl-CoA dehydratase 2, HACD2) (Protein-tyrosine phosphatase-like member B)	HACD2 PTPLB	-0.847138	5.22611e-06
-0.846229	12.497	-5.38453	7.71313e-05	0.000216835	1.09778	Q00765					Q00765	Receptor expression-enhancing protein 5 (Polyposis locus protein 1) (Protein TB2)	REEP5 C5orf18 DP1 TB2	-0.846229	0.000216835
-0.845249	12.6039	-6.52212	9.88128e-06	4.03565e-05	3.21452	Q9UMY1					Q9UMY1	Nucleolar protein 7 (Nucleolar protein of 27 kDa)	NOL7 C6orf90 NOP27	-0.845249	4.03565e-05
-0.844981	11.3387	-11.5796	7.40298e-09	2.28072e-07	10.6729	Q9Y385					Q9Y385	Ubiquitin-conjugating enzyme E2 J1, EC 2.3.2.23 (E2 ubiquitin-conjugating enzyme J1) (Non-canonical ubiquitin-conjugating enzyme 1, NCUBE-1) (Yeast ubiquitin-conjugating enzyme UBC6 homolog E, HsUBC6e)	UBE2J1 NCUBE1 CGI-76 HSPC153 HSPC205	-0.844981	2.28072e-07
-0.843159	11.0441	-7.97469	9.24701e-07	6.41208e-06	5.68975	Q15906					Q15906	Vacuolar protein sorting-associated protein 72 homolog (Protein YL-1) (Transcription factor-like 1)	VPS72 TCFL1 YL1	-0.843159	6.41208e-06
-0.842118	10.8936	-11.5078	8.05201e-09	2.37235e-07	10.5546	Q7L1W4					Q7L1W4	Volume-regulated anion channel subunit LRRC8D (Leucine-rich repeat-containing protein 5) (Leucine-rich repeat-containing protein 8D, HsLRRC8D)	LRRC8D LRRC5 UNQ213/PRO239	-0.842118	2.37235e-07
-0.8416	12.0428	-14.4311	3.57313e-10	3.74858e-08	13.7314	Q96A26					Q96A26	Protein FAM162A (E2-induced gene 5 protein) (Growth and transformation-dependent protein, HGTD-P)	FAM162A C3orf28 E2IG5 DC16 FWP001	-0.8416	3.74858e-08
-0.840362	11.8196	-13.1295	1.32949e-09	7.48322e-08	12.4209	O95167					O95167	NADH dehydrogenase [ubiquinone] 1 alpha subcomplex subunit 3 (Complex I-B9, CI-B9) (NADH-ubiquinone oxidoreductase B9 subunit)	NDUFA3	-0.840362	7.48322e-08
-0.839934	11.5108	-10.6785	2.19441e-08	4.71519e-07	9.5306	Q9NUB1					Q9NUB1	Acetyl-coenzyme A synthetase 2-like, mitochondrial, EC 6.2.1.1 (Acetate--CoA ligase 2) (Acetyl-CoA synthetase 2, AceCS2) (Acyl-CoA synthetase short-chain family member 1) (Propionate--CoA ligase, EC 6.2.1.17)	ACSS1 ACAS2L KIAA1846	-0.839934	4.71519e-07
-0.839102	11.8658	-6.60919	8.5053e-06	3.5754e-05	3.3703	O94923					O94923	D-glucuronyl C5-epimerase, EC 5.1.3.17 (Heparan sulfate C5-epimerase, Hsepi) (Heparin/heparan sulfate:glucuronic acid C5-epimerase) (Heparosan-N-sulfate-glucuronate 5-epimerase)	GLCE KIAA0836	-0.839102	3.5754e-05
-0.833993	10.3734	-7.62882	1.58521e-06	9.55799e-06	5.10315	Q3KR37					Q3KR37	Protein Aster-B (GRAM domain-containing protein 1B)	GRAMD1B KIAA1201 UNQ3032/PRO9834	-0.833993	9.55799e-06
-0.832504	11.6651	-3.959	0.00127099	0.00244103	-1.76003	O60902					O60902	Short stature homeobox protein 2 (Homeobox protein Og12X) (Paired-related homeobox protein SHOT)	SHOX2 OG12X SHOT	-0.832504	0.00244103
-0.832401	9.13956	-7.5306	1.85254e-06	1.07196e-05	4.94192	O00220					O00220	Tumor necrosis factor receptor superfamily member 10A (Death receptor 4) (TNF-related apoptosis-inducing ligand receptor 1, TRAIL receptor 1, TRAIL-R1) (CD antigen CD261)	TNFRSF10A APO2 DR4 TRAILR1	-0.832401	1.07196e-05
-0.829583	12.7409	-18.0202	1.53871e-11	6.14783e-09	16.8497	P63218					P63218	Guanine nucleotide-binding protein G(I)/G(S)/G(O) subunit gamma-5	GNG5 GNGT5	-0.829583	6.14783e-09
-0.828584	11.8007	-5.70695	4.23177e-05	0.000132062	1.71138	O43688					O43688	Phospholipid phosphatase 2, EC 3.1.3.-, EC 3.1.3.4 (Lipid phosphate phosphohydrolase 2) (PAP2-gamma, PAP2-G) (Phosphatidate phosphohydrolase type 2c) (Phosphatidic acid phosphatase 2c, PAP-2c, PAP2c)	PLPP2 LPP2 PPAP2C	-0.828584	0.000132062
-0.826295	11.5923	-11.1522	1.22869e-08	3.20075e-07	10.1317	P12532					P12532	Creatine kinase U-type, mitochondrial, EC 2.7.3.2 (Acidic-type mitochondrial creatine kinase, Mia-CK) (Ubiquitous mitochondrial creatine kinase, U-MtCK)	CKMT1A CKMT; CKMT1B CKMT	-0.826295	3.20075e-07
-0.823704	10.9339	-7.91378	1.01567e-06	6.84275e-06	5.58435	Q9BX79					Q9BX79	Receptor for retinol uptake STRA6 (Retinol-binding protein receptor STRA6) (Stimulated by retinoic acid gene 6 protein homolog)	STRA6 PP14296 UNQ3126/PRO10282/PRO19578	-0.823704	6.84275e-06
-0.820097	11.8295	-11.116	1.28344e-08	3.31319e-07	10.0801	Q15043					Q15043	Metal cation symporter ZIP14 (LIV-1 subfamily of ZIP zinc transporter 4, LZT-Hs4) (Solute carrier family 39 member 14) (Zrt- and Irt-like protein 14, ZIP-14)	SLC39A14 KIAA0062 ZIP14	-0.820097	3.31319e-07
-0.819958	10.115	-8.3868	4.96027e-07	4.06646e-06	6.31929	A2AJT9					A2AJT9	BCLAF1 and THRAP3 family member 3	BCLAF3 CXorf23	-0.819958	4.06646e-06
-0.815908	12.7442	-7.3161	2.61501e-06	1.41414e-05	4.58637	Q9Y6K0					Q9Y6K0	Choline/ethanolaminephosphotransferase 1, hCEPT1, EC 2.7.8.1, EC 2.7.8.2 (1-alkenyl-2-acylglycerol choline phosphotransferase, EC 2.7.8.22)	CEPT1 PRO1101	-0.815908	1.41414e-05
-0.812159	11.3397	-11.3036	1.02504e-08	2.81137e-07	10.3395	Q5BJF2					Q5BJF2	Sigma intracellular receptor 2, Sigma-2 receptor, Sigma2 receptor (Meningioma-associated protein 30) (Transmembrane protein 97)	TMEM97 MAC30 S2R	-0.812159	2.81137e-07
-0.811629	12.4401	-5.94633	2.73467e-05	9.17951e-05	2.17561	P05204					P05204	Non-histone chromosomal protein HMG-17 (High mobility group nucleosome-binding domain-containing protein 2)	HMGN2 HMG17	-0.811629	9.17951e-05
-0.809964	11.7484	-11.6324	6.96174e-09	2.1949e-07	10.7237	Q9Y6G3					Q9Y6G3	39S ribosomal protein L42, mitochondrial, L42mt, MRP-L42 (39S ribosomal protein L31, mitochondrial, L31mt, MRP-L31) (Mitochondrial large ribosomal subunit protein mL42)	MRPL42 MRPL31 MRPS32 RPML31 HSPC204 PTD007	-0.809964	2.1949e-07
-0.805707	8.00558	-4.50238	0.000426114	0.000935566	-0.646526	Q92685					Q92685	Dol-P-Man:Man(5)GlcNAc(2)-PP-Dol alpha-1,3-mannosyltransferase, EC 2.4.1.258 (Asparagine-linked glycosylation protein 3 homolog) (Dol-P-Man-dependent alpha(1-3)-mannosyltransferase) (Dolichyl-P-Man:Man(5)GlcNAc(2)-PP-dolichyl mannosyltransferase) (Dolichyl-phosphate-mannose--glycolipid alpha-mannosyltransferase) (Not56-like protein)	ALG3 NOT NOT56L	-0.805707	0.000935566
-0.805574	11.1498	-3.05436	0.00806767	0.0127596	-3.59173	Q8IUW5					Q8IUW5	RELT-like protein 1	RELL1 PSEC0162	-0.805574	0.0127596
-0.805335	12.5517	-13.8115	6.59006e-10	4.91851e-08	13.1324	O00592					O00592	Podocalyxin (GCTM-2 antigen) (Gp200) (Podocalyxin-like protein 1, PC, PCLP-1)	PODXL PCLP PCLP1	-0.805335	4.91851e-08
-0.803006	9.13335	-9.73444	7.41997e-08	1.0629e-06	8.2762	Q9UQ49					Q9UQ49	Sialidase-3, EC 3.2.1.18 (Ganglioside sialidasedis) (Membrane sialidase) (N-acetyl-alpha-neuraminidase 3)	NEU3	-0.803006	1.0629e-06
-0.80264	13.2044	-10.5147	2.69453e-08	5.42687e-07	9.32525	Q99879					Q99879	Histone H2B type 1-M (Histone H2B.e, H2B/e)	H2BC14 H2BFE HIST1H2BM	-0.80264	5.42687e-07
-0.801992	9.15255	-2.12589	0.0506126	0.0679704	-5.33687	P25445					Q92817	Envoplakin (210 kDa cornified envelope precursor protein) (210 kDa paraneoplastic pemphigus antigen) (p210)	EVPL	-0.799472	3.53302e-05
-0.799472	13.6911	-6.61905	8.36259e-06	3.53302e-05	3.40229	Q92817					P56385	ATP synthase subunit e, mitochondrial, ATPase subunit e (ATP synthase membrane subunit e) [Cleaved into: ATP synthase subunit e, mitochondrial, N-terminally processed ]	ATP5ME ATP5I ATP5K	-0.798611	0.000590809
-0.798611	12.7485	-4.77245	0.000250089	0.000590809	-0.10297	P56385					Q8N2H4	Protein SYS1 homolog	SYS1 C20orf169	-0.797539	3.74456e-05
-0.797539	11.3721	-6.57795	8.97428e-06	3.74456e-05	3.3272	Q8N2H4					P52429	Diacylglycerol kinase epsilon, DAG kinase epsilon, EC 2.7.1.107 (Diglyceride kinase epsilon, DGK-epsilon)	DGKE DAGK5	-0.795992	6.58427e-05
-0.795992	11.3304	-6.16994	1.83173e-05	6.58427e-05	2.58729	P52429					Q9NZV1	Cysteine-rich motor neuron 1 protein, CRIM-1 (Cysteine-rich repeat-containing protein S52) [Cleaved into: Processed cysteine-rich motor neuron 1 protein ]	CRIM1 S52 UNQ1886/PRO4330	-0.793858	6.4114e-06
-0.793858	10.6547	-7.97628	9.22449e-07	6.4114e-06	5.69957	Q9NZV1					P84157	Matrix-remodeling-associated protein 7	MXRA7	-0.790279	0.000131461
-0.790279	11.6547	-5.70994	4.20862e-05	0.000131461	1.72555	P84157					Q8N8R3	Mitochondrial basic amino acids transporter (Carnitine/acylcarnitine translocase-like, CACT-like) (Mitochondrial carnitine/acylcarnitine carrier protein CACL) (Mitochondrial ornithine transporter 3) (Solute carrier family 25 member 29)	SLC25A29 C14orf69 ORNT3	-0.789419	6.11833e-07
-0.789419	12.3563	-10.3743	3.21922e-08	6.11833e-07	9.12952	Q8N8R3					Q9HB66	Alternative protein MKKS (McKusick-Kaufman syndrome, isoform CRA_a) (McKusick-Kaufman/Bardet-Biedl syndromes putative chaperonin) (PNAS-117)	MKKS hCG_40237	-0.787727	0.000363025
-0.787727	12.9781	-5.06498	0.000141723	0.000363025	0.470402	Q9HB66					A0PJW6	Transmembrane protein 223	TMEM223	-0.785196	0.00100641
-0.785196	10.9286	-4.45952	0.000464049	0.00100641	-0.740072	A0PJW6					Q9NPH2	Inositol-3-phosphate synthase 1, IPS 1, EC 5.5.1.4 (Myo-inositol 1-phosphate synthase, MI-1-P synthase, MIP synthase, hIPS) (Myo-inositol 1-phosphate synthase A1, hINO1)	ISYNA1 INO1	-0.784877	3.13021e-05
-0.784877	11.6033	-6.70774	7.18645e-06	3.13021e-05	3.59836	Q9NPH2					Q9P0S2	Cytochrome c oxidase assembly protein COX16 homolog, mitochondrial, hCOX16	COX16 C14orf112 HSPC203 PTD019	-0.784872	2.8272e-06
-0.784872	12.1949	-8.71984	3.0434e-07	2.8272e-06	6.82922	Q9P0S2					Q5C9Z4	Nucleolar MIF4G domain-containing protein 1 (SGD1 homolog)	NOM1 C7orf3	-0.784263	2.25502e-06
-0.784263	12.0787	-8.95063	2.18584e-07	2.25502e-06	7.15248	Q5C9Z4					Q96IX5	ATP synthase membrane subunit K, mitochondrial (ATP synthase membrane subunit DAPIT, mitochondrial) (Diabetes-associated protein in insulin-sensitive tissues) (HCV F-transactivated protein 2) (Up-regulated during skeletal muscle growth protein 5)	ATP5MK ATP5MD DAPIT HCVFTP2 USMG5 PD04912	-0.783747	2.41572e-06
-0.783747	12.2349	-8.88181	2.41105e-07	2.41572e-06	7.0616	Q96IX5					Q562F6	Shugoshin 2 (Shugoshin-2) (Shugoshin-like 2) (Tripin)	SGO2 SGOL2	-0.783617	0.000302911
-0.783617	9.74052	-5.17386	0.000115023	0.000302911	0.756457	Q562F6					Q16832	Discoidin domain-containing receptor 2, Discoidin domain receptor 2, EC 2.7.10.1 (CD167 antigen-like family member B) (Discoidin domain-containing receptor tyrosine kinase 2) (Neurotrophic tyrosine kinase, receptor-related 3) (Receptor protein-tyrosine kinase TKT) (Tyrosine-protein kinase TYRO10) (CD antigen CD167b)	DDR2 NTRKR3 TKT TYRO10	-0.783339	9.13796e-05
-0.783339	11.3572	-5.94939	2.71958e-05	9.13796e-05	2.1667	Q16832					Q9UDW1	Cytochrome b-c1 complex subunit 9 (Complex III subunit 9) (Complex III subunit X) (Cytochrome c1 non-heme 7 kDa protein) (Ubiquinol-cytochrome c reductase complex 7.2 kDa protein)	UQCR10 UCRC HSPC119	-0.782765	1.65036e-07
-0.782765	13.7495	-12.0298	4.41245e-09	1.65036e-07	11.1713	Q9UDW1					Q96GZ6	Solute carrier family 41 member 3	SLC41A3	-0.782535	4.61721e-07
-0.782535	11.9418	-10.7126	2.10335e-08	4.61721e-07	9.58493	Q96GZ6					Q96GN5	Cell division cycle-associated 7-like protein (Protein JPO2) (Transcription factor RAM2)	CDCA7L HR1 JPO2 R1	-0.781414	3.77271e-07
-0.781414	12.0788	-10.9464	1.57685e-08	3.77271e-07	9.90063	Q96GN5					A1L020	RNA-binding protein MEX3A (RING finger and KH domain-containing protein 4)	MEX3A RKHD4	-0.781014	7.29478e-06
-0.781014	12.5446	-7.85743	1.10822e-06	7.29478e-06	5.50054	A1L020					Q15758	Neutral amino acid transporter B(0), ATB(0) (Baboon M7 virus receptor) (RD114/simian type D retrovirus receptor) (Sodium-dependent neutral amino acid transporter type 2) (Solute carrier family 1 member 5)	SLC1A5 ASCT2 M7V1 RDR RDRC	-0.780596	2.94767e-05
-0.780596	11.8595	-6.75266	6.65814e-06	2.94767e-05	3.64019	Q15758					Q9P2P6	StAR-related lipid transfer protein 9 (START domain-containing protein 9, StARD9)	STARD9 KIAA1300	-0.77881	4.34142e-07
-0.77881	12.9179	-10.7999	1.8877e-08	4.34142e-07	9.69818	Q9P2P6					Q5BJH7	Protein YIF1B (YIP1-interacting factor homolog B)	YIF1B PP4519 UNQ3073/PRO9905	-0.77816	1.60082e-06
-0.77816	11.4324	-9.28423	1.36901e-07	1.60082e-06	7.64411	Q5BJH7					Q96HA1	Nuclear envelope pore membrane protein POM 121 (Nuclear envelope pore membrane protein POM 121A) (Nucleoporin Nup121) (Pore membrane protein of 121 kDa)	POM121 KIAA0618 NUP121 POM121A	-0.77778	6.00179e-08
-0.77778	10.1815	-13.5067	8.98446e-10	6.00179e-08	12.8183	Q96HA1					P23510	Tumor necrosis factor ligand superfamily member 4 (Glycoprotein Gp34) (OX40 ligand, OX40L) (TAX transcriptionally-activated glycoprotein 1) (CD antigen CD252)	TNFSF4 TXGP1	-0.777006	0.00217091
-0.777006	12.5037	-4.02485	0.001112	0.00217091	-1.61058	P23510					P30825	High affinity cationic amino acid transporter 1, CAT-1, CAT1 (Ecotropic retroviral leukemia receptor homolog) (Ecotropic retrovirus receptor homolog) (Solute carrier family 7 member 1) (System Y+ basic amino acid transporter)	SLC7A1 ATRC1 ERR REC1L	-0.775143	9.61839e-06
-0.775143	11.6717	-7.62207	1.60222e-06	9.61839e-06	5.1274	P30825					P11137	Microtubule-associated protein 2, MAP-2	MAP2	-0.774484	2.84652e-06
-0.774484	11.2281	-8.70597	3.10514e-07	2.84652e-06	6.82739	P11137					Q9BRD0	BUD13 homolog	BUD13	-0.772604	2.93728e-07
-0.772604	11.0488	-11.25	1.09272e-08	2.93728e-07	10.266	Q9BRD0					P53985	Monocarboxylate transporter 1, MCT 1 (Solute carrier family 16 member 1)	SLC16A1 MCT1	-0.772288	1.40622e-06
-0.772288	12.0955	-9.40739	1.15536e-07	1.40622e-06	7.82903	P53985					O43760	Synaptogyrin-2 (Cellugyrin)	SYNGR2 UNQ352/PRO615	-0.770536	2.13705e-07
-0.770536	13.0753	-11.667	6.68671e-09	2.13705e-07	10.7804	O43760					P46977	Dolichyl-diphosphooligosaccharide--protein glycosyltransferase subunit STT3A, Oligosaccharyl transferase subunit STT3A, STT3-A, EC 2.4.99.18 (B5) (Integral membrane protein 1) (Transmembrane protein TMC)	STT3A ITM1 TMC	-0.770119	2.39806e-06
-0.770119	12.5128	-8.89246	2.37465e-07	2.39806e-06	7.07165	P46977					Q9Y6H1	Coiled-coil-helix-coiled-coil-helix domain-containing protein 2 (Aging-associated gene 10 protein) (HCV NS2 trans-regulated protein, NS2TP)	CHCHD2 C7orf17 AAG10	-0.769894	2.02015e-07
-0.769894	12.6217	-11.7462	6.10162e-09	2.02015e-07	10.8606	Q9Y6H1					Q6P4E1	Protein GOLM2 (Cancer susceptibility candidate gene 4 protein, CASC4) (Golgi membrane protein 2)	GOLM2 CASC4 UNQ2573/PRO6308	-0.76913	1.18386e-07
-0.76913	11.6234	-12.4696	2.70216e-09	1.18386e-07	11.6886	Q6P4E1					Q96CQ1	Solute carrier family 25 member 36	SLC25A36	-0.768253	1.30699e-06
-0.768253	12.4687	-9.48111	1.04458e-07	1.30699e-06	7.94262	Q96CQ1					Q9NX14	NADH dehydrogenase [ubiquinone] 1 beta subcomplex subunit 11, mitochondrial (Complex I-ESSS, CI-ESSS) (NADH-ubiquinone oxidoreductase ESSS subunit) (Neuronal protein 17.3, Np17.3, p17.3)	NDUFB11 UNQ111/PRO1064	-0.767638	3.27384e-06
-0.767638	12.5075	-8.58337	3.712e-07	3.27384e-06	6.60722	Q9NX14					Q86T65	Disheveled-associated activator of morphogenesis 2	DAAM2 KIAA0381	-0.767275	0.000176288
-0.767275	12.5284	-5.51908	5.99384e-05	0.000176288	1.35336	Q86T65					P28288	ATP-binding cassette sub-family D member 3, EC 3.1.2.-, EC 7.6.2.- (70 kDa peroxisomal membrane protein, PMP70)	ABCD3 PMP70 PXMP1	-0.765302	3.53188e-07
-0.765302	11.7003	-11.0242	1.43432e-08	3.53188e-07	9.96158	P28288					Q96HC4	PDZ and LIM domain protein 5 (Enigma homolog) (Enigma-like PDZ and LIM domains protein)	PDLIM5 ENH L9	-0.763758	1.44648e-05
-0.763758	11.8025	-7.29854	2.69058e-06	1.44648e-05	4.58447	Q96HC4					Q8TCT9	Minor histocompatibility antigen H13, EC 3.4.23.- (Intramembrane protease 1, IMP-1, IMPAS-1, hIMP1) (Presenilin-like protein 3) (Signal peptide peptidase)	HM13 H13 IMP1 PSL3 SPP MSTP086	-0.761055	7.38987e-07
-0.761055	12.3919	-10.1442	4.32637e-08	7.38987e-07	8.85158	Q8TCT9					Q4G0S4	Cytochrome P450 27C1, EC 1.14.19.53 (All-trans retinol 3,4-desaturase)	CYP27C1	-0.759956	1.02114e-06
-0.759956	11.4671	-9.78874	6.90146e-08	1.02114e-06	8.3432	Q4G0S4					P14209	CD99 antigen (12E7) (E2 antigen) (Protein MIC2) (T-cell surface glycoprotein E2) (CD antigen CD99)	CD99 MIC2 MIC2X MIC2Y	-0.759207	0.000181297
-0.759207	12.338	-5.50027	6.20804e-05	0.000181297	1.34423	P14209					Q12893	Transmembrane protein 115 (Placental protein 6) (Protein PL6)	TMEM115 PL6 LUCA11.2	-0.758699	2.28599e-06
-0.758699	11.2792	-8.93724	2.22782e-07	2.28599e-06	7.14502	Q12893					Q04726	Transducin-like enhancer protein 3 (Enhancer of split groucho-like protein 3, ESG3)	TLE3 KIAA1547	-0.758521	5.97089e-05
-0.758521	10.265	-6.23789	1.62392e-05	5.97089e-05	2.78794	Q04726					O95716	Ras-related protein Rab-3D	RAB3D GOV RAB16	-0.758342	7.79517e-06
-0.758342	10.8584	-7.79866	1.21428e-06	7.79517e-06	5.37894	O95716					Q96MX0	CKLF-like MARVEL transmembrane domain-containing protein 3 (Chemokine-like factor superfamily member 3)	CMTM3 CKLFSF3	-0.758094	6.26582e-09
-0.758094	13.5009	-17.8035	1.82947e-11	6.26582e-09	16.7058	Q96MX0					P30536	Translocator protein (Mitochondrial benzodiazepine receptor) (PKBS) (Peripheral-type benzodiazepine receptor, PBR)	TSPO BZRP MBR	-0.756853	1.9699e-05
-0.756853	12.2145	-7.05933	3.98243e-06	1.9699e-05	4.15296	P30536					Q9H300	Presenilins-associated rhomboid-like protein, mitochondrial, EC 3.4.21.105 (Mitochondrial intramembrane cleaving protease PARL) [Cleaved into: P-beta, Pbeta ]	PARL PSARL PRO2207	-0.755684	3.59459e-06
-0.755684	12.0599	-8.49781	4.20887e-07	3.59459e-06	6.47502	Q9H300					P49795	Regulator of G-protein signaling 19, RGS19 (G-alpha-interacting protein, GAIP)	RGS19 GAIP GNAI3IP	-0.754437	1.01282e-07
-0.754437	10.2928	-12.6871	2.13163e-09	1.01282e-07	11.9342	P49795					Q86V35	Calcium-binding protein 7, CaBP7 (Calneuron II) (Calneuron-2)	CABP7 CALN2	-0.754397	1.44429e-05
-0.754397	12.5775	-7.29997	2.68437e-06	1.44429e-05	4.62506	Q86V35					Q9UKM9	RNA-binding protein Raly (Autoantigen p542) (Heterogeneous nuclear ribonucleoprotein C-like 2, hnRNP core protein C-like 2) (hnRNP associated with lethal yellow protein homolog)	RALY HNRPCL2 P542	-0.753806	2.31604e-08
-0.753806	13.2783	-15.1838	1.75067e-10	2.31604e-08	14.4644	Q9UKM9					O95563	Mitochondrial pyruvate carrier 2 (Brain protein 44)	MPC2 BRP44	-0.753696	7.60764e-06
-0.753696	11.6564	-7.82105	1.17266e-06	7.60764e-06	5.42245	O95563					Q5VT66	Mitochondrial amidoxime-reducing component 1, mARC1, EC 1.7.-.- (Molybdenum cofactor sulfurase C-terminal domain-containing protein 1, MOSC domain-containing protein 1, Moco sulfurase C-terminal domain-containing protein 1)	MTARC1 MARC1 MOSC1	-0.753687	0.000375942
-0.753687	10.983	-5.04347	0.000147713	0.000375942	0.428017	Q5VT66					Q9P281	BAH and coiled-coil domain-containing protein 1 (Bromo adjacent homology domain-containing protein 2, BAH domain-containing protein 2)	BAHCC1 BAHD2 KIAA1447	-0.753316	1.08975e-06
-0.753316	13.1072	-9.67873	7.99506e-08	1.08975e-06	8.1914	Q9P281					Q5NDL2	EGF domain-specific O-linked N-acetylglucosamine transferase, EC 2.4.1.255 (Extracellular O-linked N-acetylglucosamine transferase)	EOGT AER61 C3orf64 EOGT1	-0.752885	3.16131e-06
-0.752885	11.4739	-8.61631	3.53756e-07	3.16131e-06	6.65772	Q5NDL2					Q13530	Serine incorporator 3 (Tumor differentially expressed protein 1)	SERINC3 DIFF33 TDE1 SBBI99	-0.752425	1.5851e-05
-0.752425	12.1462	-7.22545	3.03065e-06	1.5851e-05	4.43642	Q13530					Q9H8P0	Polyprenol reductase, EC 1.3.1.94 (3-oxo-5-alpha-steroid 4-dehydrogenase 3, EC 1.3.1.22) (Steroid 5-alpha-reductase 2-like) (Steroid 5-alpha-reductase 3, S5AR 3, SR type 3)	SRD5A3 SRD5A2L	-0.751414	6.44501e-08
-0.751414	11.828	-13.3816	1.02211e-09	6.44501e-08	12.6944	Q9H8P0					P61619	Protein transport protein Sec61 subunit alpha isoform 1, Sec61 alpha-1	SEC61A1 SEC61A	-0.749796	1.58295e-06
-0.749796	12.3632	-9.29485	1.34904e-07	1.58295e-06	7.6664	P61619					Q1L5Z9	LON peptidase N-terminal domain and RING finger protein 2 (Neuroblastoma apoptosis-related protease) (RING finger protein 192)	LONRF2 RNF192	-0.746896	1.23375e-05
-0.746896	10.7027	-7.41978	2.21202e-06	1.23375e-05	4.77758	Q1L5Z9					Q9HA77	Probable cysteine--tRNA ligase, mitochondrial, EC 6.1.1.16 (Cysteinyl-tRNA synthetase, CysRS)	CARS2 OK/SW-cl.10	-0.744696	2.65951e-06
-0.744696	12.4512	-8.78838	2.75674e-07	2.65951e-06	6.91338	Q9HA77					Q96Q45	Transmembrane protein 237 (Amyotrophic lateral sclerosis 2 chromosomal region candidate gene 4 protein)	TMEM237 ALS2CR4	-0.744586	1.52434e-08
-0.744586	11.0779	-15.9147	9.0177e-11	1.52434e-08	15.1235	Q96Q45					Q7Z2K8	G protein-regulated inducer of neurite outgrowth 1, GRIN1	GPRIN1 KIAA1893	-0.740962	7.90943e-06
-0.740962	11.4428	-7.78629	1.23794e-06	7.90943e-06	5.36428	Q7Z2K8					P36542	ATP synthase subunit gamma, mitochondrial (ATP synthase F1 subunit gamma) (F-ATPase gamma subunit)	ATP5F1C ATP5C ATP5C1 ATP5CL1	-0.740625	2.22239e-05
-0.740625	12.3255	-6.96212	4.68063e-06	2.22239e-05	3.98901	P36542					A8CG34	Nuclear envelope pore membrane protein POM 121C (Nuclear pore membrane protein 121-2, POM121-2) (Pore membrane protein of 121 kDa C)	POM121C	-0.739036	2.10574e-06
-0.739036	11.5807	-9.01828	1.98599e-07	2.10574e-06	7.25576	A8CG34					Q14728	Major facilitator superfamily domain-containing protein 10 (Tetracycline transporter-like protein)	MFSD10 TETRAN	-0.73692	0.000263518
-0.73692	12.8366	-5.26281	9.70959e-05	0.000263518	0.858016	Q14728					Q9ULM0	Pleckstrin homology domain-containing family H member 1, PH domain-containing family H member 1	PLEKHH1 KIAA1200	-0.736563	0.000153275
-0.736563	11.2888	-5.61074	5.05465e-05	0.000153275	1.52858	Q9ULM0					Q6UX01	Protein LMBR1L (Limb region 1 protein homolog-like) (Lipocalin-1-interacting membrane receptor, LIMR)	LMBR1L KIAA1174 LIMR UNQ458/PRO783	-0.735393	5.74314e-05
-0.735393	10.8123	-6.2655	1.54666e-05	5.74314e-05	2.78706	Q6UX01					Q8NE00	Transmembrane protein 104	TMEM104	-0.734266	8.76545e-07
-0.734266	12.4291	-9.9432	5.62538e-08	8.76545e-07	8.56143	Q8NE00					Q8N9A8	Nuclear envelope phosphatase-regulatory subunit 1, NEP1-R1 (Transmembrane protein 188)	CNEP1R1 C16orf69 TMEM188	-0.733153	2.77459e-06
-0.733153	13.1886	-8.73743	2.96695e-07	2.77459e-06	6.83661	Q8N9A8					Q5BKZ1	DBIRD complex subunit ZNF326 (Zinc finger protein 326) (Zinc finger protein interacting with mRNPs and DBC1)	ZNF326 ZIRD	-0.731837	9.25767e-07
-0.731837	11.9416	-9.8896	6.03731e-08	9.25767e-07	8.49824	Q5BKZ1					Q96FL8	Multidrug and toxin extrusion protein 1, MATE-1, hMATE-1 (Solute carrier family 47 member 1)	SLC47A1 MATE1	-0.731665	2.25677e-06
-0.731665	10.2232	-8.94901	2.19088e-07	2.25677e-06	7.1501	Q96FL8					P10109	Adrenodoxin, mitochondrial (Adrenal ferredoxin) (Ferredoxin-1) (Hepatoredoxin)	FDX1 ADX	-0.731156	0.00163281
-0.731156	12.4649	-4.1877	0.000800071	0.00163281	-1.28298	P10109					P53801	Pituitary tumor-transforming gene 1 protein-interacting protein (Pituitary tumor-transforming gene protein-binding factor, PBF, PTTG-binding factor)	PTTG1IP C21orf1 C21orf3	-0.730822	5.91958e-06
-0.730822	11.3457	-8.04151	8.34693e-07	5.91958e-06	5.78786	P53801					P56381	ATP synthase subunit epsilon, mitochondrial, ATPase subunit epsilon (ATP synthase F1 subunit epsilon)	ATP5F1E ATP5E	-0.727612	1.21248e-06
-0.727612	12.3847	-9.57164	9.23689e-08	1.21248e-06	8.04235	P56381					O43463	Histone-lysine N-methyltransferase SUV39H1, EC 2.1.1.355 (Histone H3-K9 methyltransferase 1, H3-K9-HMTase 1) (Lysine N-methyltransferase 1A) (Position-effect variegation 3-9 homolog) (Suppressor of variegation 3-9 homolog 1, Su(var)3-9 homolog 1)	SUV39H1 KMT1A SUV39H	-0.726709	1.74599e-05
-0.726709	10.5797	-7.14734	3.44436e-06	1.74599e-05	4.3442	O43463					Q5VUM1	Succinate dehydrogenase assembly factor 4, mitochondrial, SDH assembly factor 4, SDHAF4	SDHAF4 C6orf57	-0.726476	3.56159e-05
-0.726476	11.8719	-6.6118	8.46716e-06	3.56159e-05	3.38182	Q5VUM1					P54707	Potassium-transporting ATPase alpha chain 2 (HK alpha 2) (Non-gastric H(+)/K(+) ATPase subunit alpha, EC 7.2.2.19) (Non-gastric Na(+)/K(+) ATPase subunit alpha, EC 7.2.2.13) (Proton pump) (Sodium pump)	ATP12A ATP1AL1	-0.726102	0.000587371
-0.726102	12.5675	-4.77722	0.000247763	0.000587371	-0.100758	P54707					Q86TM6	E3 ubiquitin-protein ligase synoviolin, EC 2.3.2.27 (RING-type E3 ubiquitin transferase synoviolin) (Synovial apoptosis inhibitor 1)	SYVN1 HRD1 KIAA1810	-0.726031	1.33512e-07
-0.726031	11.7054	-12.2832	3.32031e-09	1.33512e-07	11.4724	Q86TM6					Q9UHB6	LIM domain and actin-binding protein 1 (Epithelial protein lost in neoplasm)	LIMA1 EPLIN SREBP3 PP624	-0.725941	0.000610931
-0.725941	12.1585	-4.75197	0.000260327	0.000610931	-0.15125	Q9UHB6					Q9BQA9	Cytochrome b-245 chaperone 1 (Essential for reactive oxygen species protein, Eros)	CYBC1 C17orf62 EROS	-0.725512	1.31861e-05
-0.725512	12.0811	-7.36714	2.40778e-06	1.31861e-05	4.6858	Q9BQA9					O14817	Tetraspanin-4, Tspan-4 (Novel antigen 2, NAG-2) (Transmembrane 4 superfamily member 7)	TSPAN4 NAG2 TM4SF7	-0.724445	0.000184996
-0.724445	12.0717	-5.48608	6.37492e-05	0.000184996	1.30978	O14817					Q96S66	Chloride channel CLIC-like protein 1 (Mid-1-related chloride channel protein 1)	CLCC1 KIAA0761 MCLC	-0.724256	5.6961e-06
-0.724256	11.6991	-8.0767	7.91055e-07	5.6961e-06	5.82426	Q96S66					Q8N5F7	NF-kappa-B-activating protein	NKAP	-0.72357	3.43915e-05
-0.72357	11.6786	-6.64138	8.04865e-06	3.43915e-05	3.44185	Q8N5F7					P51648	Aldehyde dehydrogenase family 3 member A2, EC 1.2.1.3, EC 1.2.1.94 (Aldehyde dehydrogenase 10) (Fatty aldehyde dehydrogenase) (Microsomal aldehyde dehydrogenase)	ALDH3A2 ALDH10 FALDH	-0.717729	0.000179816
-0.717729	12.601	-5.50636	6.13778e-05	0.000179816	1.33192	P51648					P50135	Histamine N-methyltransferase, HMT, EC 2.1.1.8	HNMT	-0.715119	0.000227535
-0.715119	11.9252	-5.35392	8.17129e-05	0.000227535	1.03502	P50135					Q86XH1	Dynein regulatory complex protein 11 (IQ and AAA domain-containing protein 1)	IQCA1 DRC11 IQCA	-0.712023	0.000939999
-0.712023	11.7889	-4.49968	0.000428412	0.000939999	-0.639686	Q86XH1					Q92520	Protein FAM3C (Interleukin-like EMT inducer)	FAM3C ILEI GS3786	-0.709492	1.90442e-05
-0.709492	11.9457	-7.08333	3.82746e-06	1.90442e-05	4.20239	Q92520					Q709F0	Acyl-CoA dehydrogenase family member 11, ACAD-11, EC 1.3.8.-	ACAD11	-0.709098	1.44208e-05
-0.709098	11.8287	-7.30189	2.67599e-06	1.44208e-05	4.5615	Q709F0					Q9Y394	Dehydrogenase/reductase SDR family member 7, EC 1.1.1.- (Retinal short-chain dehydrogenase/reductase 4, retSDR4) (Short chain dehydrogenase/reductase family 34C member 1, Protein SDR34C1)	DHRS7 DHRS7A RETSDR4 SDR34C1 CGI-86 UNQ285/PRO3448	-0.708329	6.4233e-05
-0.708329	11.309	-6.18628	1.77933e-05	6.4233e-05	2.60409	Q9Y394					P43353	Aldehyde dehydrogenase family 3 member B1, EC 1.2.1.28, EC 1.2.1.5, EC 1.2.1.7 (Aldehyde dehydrogenase 7)	ALDH3B1 ALDH7	-0.708005	2.67676e-06
-0.708005	11.6446	-8.78227	2.7811e-07	2.67676e-06	6.92284	P43353					Q96J42	Thioredoxin domain-containing protein 15	TXNDC15 C5orf14 UNQ335/PRO534	-0.707647	2.07101e-06
-0.707647	11.4534	-9.03508	1.9394e-07	2.07101e-06	7.29675	Q96J42					Q9BVJ6	U3 small nucleolar RNA-associated protein 14 homolog A (Antigen NY-CO-16) (Serologically defined colon cancer antigen 16)	UTP14A SDCCAG16	-0.705739	3.30485e-06
-0.705739	11.7053	-8.57426	3.76185e-07	3.30485e-06	6.59738	Q9BVJ6					Q9BS16	Centromere protein K, CENP-K (Interphase centromere complex protein 37) (Protein AF-5alpha) (p33)	CENPK ICEN37 FKSG14	-0.705417	1.35829e-06
-0.705417	11.1493	-9.44111	1.10322e-07	1.35829e-06	7.91037	Q9BS16					Q12797	Aspartyl/asparaginyl beta-hydroxylase, EC 1.14.11.16 (Aspartate beta-hydroxylase, ASP beta-hydroxylase) (Peptide-aspartate beta-dioxygenase)	ASPH BAH	-0.704314	9.2162e-06
-0.704314	10.9075	-7.6593	1.51076e-06	9.2162e-06	5.16066	Q12797					Q9H7F4	Transmembrane protein 185B (Protein FAM11B)	TMEM185B FAM11B	-0.70371	3.60121e-06
-0.70371	12.0381	-8.49399	4.23264e-07	3.60121e-06	6.51495	Q9H7F4					P29992	Guanine nucleotide-binding protein subunit alpha-11, G alpha-11, G-protein subunit alpha-11 (Guanine nucleotide-binding protein G(y) subunit alpha)	GNA11 GA11	-0.70104	9.4373e-07
-0.70104	12.0992	-9.86992	6.19642e-08	9.4373e-07	8.45439	P29992					O95405	Zinc finger FYVE domain-containing protein 9 (Mothers against decapentaplegic homolog-interacting protein, Madh-interacting protein) (Novel serine protease, NSP) (Receptor activation anchor, hSARA) (Smad anchor for receptor activation)	ZFYVE9 MADHIP SARA SMADIP	-0.699998	2.31604e-08
-0.699998	12.2512	-15.186	1.74721e-10	2.31604e-08	14.4689	O95405					Q99623	Prohibitin-2 (B-cell receptor-associated protein BAP37) (D-prohibitin) (Repressor of estrogen receptor activity)	PHB2 BAP REA	-0.699429	5.59427e-07
-0.699429	12.7011	-10.4673	2.86056e-08	5.59427e-07	9.25461	Q99623					Q03252	Lamin-B2	LMNB2 LMN2	-0.698771	6.35162e-07
-0.698771	12.5944	-10.3297	3.40786e-08	6.35162e-07	9.07945	Q03252					P08195	4F2 cell-surface antigen heavy chain, 4F2hc (4F2 heavy chain antigen) (Lymphocyte activation antigen 4F2 large subunit) (Solute carrier family 3 member 2) (CD antigen CD98)	SLC3A2 MDU1	-0.698525	2.20246e-05
-0.698525	12.3558	-6.9688	4.62881e-06	2.20246e-05	4.00492	P08195					Q9BUB7	Transmembrane protein 70, mitochondrial	TMEM70	-0.697932	2.31604e-08
-0.697932	13.2969	-15.1917	1.738e-10	2.31604e-08	14.466	Q9BUB7					P78382	CMP-sialic acid transporter, CMP-SA-Tr, CMP-Sia-Tr (Solute carrier family 35 member A1)	SLC35A1	-0.697007	8.74603e-06
-0.697007	12.7598	-7.70475	1.40647e-06	8.74603e-06	5.24483	P78382					P36956	Sterol regulatory element-binding protein 1, SREBP-1 (Class D basic helix-loop-helix protein 1, bHLHd1) (Sterol regulatory element-binding transcription factor 1) [Cleaved into: Processed sterol regulatory element-binding protein 1 (Transcription factor SREBF1) ]	SREBF1 BHLHD1 SREBP1	-0.693271	0.000215053
-0.693271	10.3903	-5.38914	7.64655e-05	0.000215053	1.10317	P36956					Q9UKR5	Ergosterol biosynthetic protein 28 homolog	ERG28 C14orf1 AD-011 HSPC288 x0006	-0.692794	0.00014839
-0.692794	12.2502	-5.63261	4.85398e-05	0.00014839	1.6118	Q9UKR5					P61009	Signal peptidase complex subunit 3 (Microsomal signal peptidase 22/23 kDa subunit, SPC22/23, SPase 22/23 kDa subunit)	SPCS3 SPC22 UNQ1841/PRO3567	-0.692265	2.99238e-07
-0.692265	12.8499	-11.2213	1.13096e-08	2.99238e-07	10.2176	P61009					Q8NDV3	Structural maintenance of chromosomes protein 1B, SMC protein 1B, SMC-1-beta, SMC-1B	SMC1B SMC1L2	-0.691712	5.40886e-06
-0.691712	13.4074	-8.12203	7.38337e-07	5.40886e-06	5.92794	Q8NDV3					Q7Z5G4	Golgin subfamily A member 7 (Golgi complex-associated protein of 16 kDa)	GOLGA7 GCP16 HDCKB03P HSPC041	-0.691324	8.18794e-06
-0.691324	11.9405	-7.7569	1.29609e-06	8.18794e-06	5.31148	Q7Z5G4					Q9UQ53	Alpha-1,3-mannosyl-glycoprotein 4-beta-N-acetylglucosaminyltransferase B, EC 2.4.1.145 (N-glycosyl-oligosaccharide-glycoprotein N-acetylglucosaminyltransferase IVb, GlcNAc-T IVb, GnT-IVb, N-acetylglucosaminyltransferase IVb) (UDP-N-acetylglucosamine: alpha-1,3-D-mannoside beta-1,4-N-acetylglucosaminyltransferase IVb)	MGAT4B UNQ906/PRO1927	-0.691049	1.40138e-07
-0.691049	11.442	-12.2072	3.61406e-09	1.40138e-07	11.395	Q9UQ53					Q6PI47	BTB/POZ domain-containing protein KCTD18	KCTD18	-0.690881	1.01542e-05
-0.690881	10.5417	-7.57832	1.7172e-06	1.01542e-05	5.03766	Q6PI47					P17152	Transmembrane protein 11, mitochondrial (Protein PM1) (Protein PMI)	TMEM11 C17orf35 PM1	-0.689651	3.50261e-05
-0.689651	12.0402	-6.62739	8.24387e-06	3.50261e-05	3.39834	P17152					O00161	Synaptosomal-associated protein 23, SNAP-23 (Vesicle-membrane fusion protein SNAP-23)	SNAP23	-0.688962	4.7242e-06
-0.688962	11.8538	-8.24704	6.11269e-07	4.7242e-06	6.08902	O00161					O15127	Secretory carrier-associated membrane protein 2, Secretory carrier membrane protein 2	SCAMP2	-0.68873	2.53436e-05
-0.68873	11.7433	-6.86184	5.53675e-06	2.53436e-05	3.83484	O15127					P24752	Acetyl-CoA acetyltransferase, mitochondrial, EC 2.3.1.9 (Acetoacetyl-CoA thiolase) (T2)	ACAT1 ACAT MAT	-0.68624	0.000157138
-0.68624	12.0867	-5.59441	5.20999e-05	0.000157138	1.54287	P24752					P35613	Basigin (5F7) (Collagenase stimulatory factor) (Extracellular matrix metalloproteinase inducer, EMMPRIN) (Hepatoma-associated antigen, HAb18G) (Leukocyte activation antigen M6) (OK blood group antigen) (Tumor cell-derived collagenase stimulatory factor, TCSF) (CD antigen CD147)	BSG UNQ6505/PRO21383	-0.684915	5.72041e-05
-0.684915	12.3807	-6.26841	1.53875e-05	5.72041e-05	2.75397	P35613					Q99732	Lipopolysaccharide-induced tumor necrosis factor-alpha factor, LPS-induced TNF-alpha factor (Small integral membrane protein of lysosome/late endosome) (p53-induced gene 7 protein)	LITAF PIG7 SIMPLE	-0.682976	6.69839e-06
-0.682976	12.0859	-7.9344	9.8386e-07	6.69839e-06	5.61525	Q99732					Q9Y2J4	Angiomotin-like protein 2 (Leman coiled-coil protein, LCCP)	AMOTL2 KIAA0989	-0.682524	6.0241e-05
-0.682524	11.8135	-6.23155	1.64221e-05	6.0241e-05	2.68682	Q9Y2J4					Q13423	NAD(P) transhydrogenase, mitochondrial, EC 7.1.1.1 (Nicotinamide nucleotide transhydrogenase) (Pyridine nucleotide transhydrogenase)	NNT	-0.68189	4.9751e-05
-0.68189	11.316	-6.36854	1.29061e-05	4.9751e-05	2.93546	Q13423					Q9H5V8	CUB domain-containing protein 1 (Membrane glycoprotein gp140) (Subtractive immunization M plus HEp3-associated 135 kDa protein, SIMA135) (Transmembrane and associated with src kinases) (CD antigen CD318)	CDCP1 TRASK UNQ2486/PRO5773	-0.681496	0.00409408
-0.681496	11.9249	-3.67291	0.00227732	0.00409408	-2.32778	Q9H5V8					P17676	CCAAT/enhancer-binding protein beta, C/EBP beta (Liver activator protein, LAP) (Liver-enriched inhibitory protein, LIP) (Nuclear factor NF-IL6) (Transcription factor 5, TCF-5)	CEBPB TCF5 PP9092	-0.676911	0.00109516
-0.676911	12.7624	-4.4112	0.000510976	0.00109516	-0.784685	P17676					P53567	CCAAT/enhancer-binding protein gamma, C/EBP gamma	CEBPG	-0.676724	0.00206415
-0.676724	11.8495	-4.05231	0.00105181	0.00206415	-1.5413	P53567					Q9NX63	MICOS complex subunit MIC19 (Coiled-coil-helix-coiled-coil-helix domain-containing protein 3)	CHCHD3 MIC19 MINOS3	-0.674997	1.96846e-07
-0.674997	12.7575	-11.7893	5.8059e-09	1.96846e-07	10.9034	Q9NX63					Q6P1M0	Long-chain fatty acid transport protein 4, FATP-4, Fatty acid transport protein 4 (Arachidonate--CoA ligase, EC 6.2.1.15) (Long-chain-fatty-acid--CoA ligase, EC 6.2.1.3) (Solute carrier family 27 member 4) (Very long-chain acyl-CoA synthetase 4, ACSVL4, EC 6.2.1.-)	SLC27A4 ACSVL4 FATP4	-0.674682	1.05532e-05
-0.674682	11.4086	-7.54269	1.81723e-06	1.05532e-05	4.96184	Q6P1M0					Q15599	Na(+)/H(+) exchange regulatory cofactor NHE-RF2, NHERF-2 (NHE3 kinase A regulatory protein E3KARP) (SRY-interacting protein 1, SIP-1) (Sodium-hydrogen exchanger regulatory factor 2) (Solute carrier family 9 isoform A3 regulatory factor 2) (Tyrosine kinase activator protein 1, TKA-1)	SLC9A3R2 NHERF2	-0.674378	0.000511617
-0.674378	11.904	-4.85753	0.00021179	0.000511617	0.0739788	Q15599					P61803	Dolichyl-diphosphooligosaccharide--protein glycosyltransferase subunit DAD1, Oligosaccharyl transferase subunit DAD1 (Defender against cell death 1, DAD-1)	DAD1	-0.673282	0.000147013
-0.673282	12.9818	-5.63851	4.80133e-05	0.000147013	1.58146	P61803					Q96T83	Sodium/hydrogen exchanger 7 (Na(+)/H(+) exchanger 7, NHE-7) (Solute carrier family 9 member 7)	SLC9A7 NHE7	-0.672988	5.49363e-06
-0.672988	10.7465	-8.10682	7.55608e-07	5.49363e-06	5.89517	Q96T83					O95858	Tetraspanin-15, Tspan-15 (Tetraspan NET-7) (Transmembrane 4 superfamily member 15)	TSPAN15 NET7 TM4SF15 UNQ677/PRO1311	-0.671984	0.00173278
-0.671984	10.9322	-4.15242	0.000859072	0.00173278	-1.36461	O95858					Q96B77	Transmembrane protein 186	TMEM186 C16orf51	-0.671446	0.000162639
-0.671446	12.3888	-5.57252	5.42613e-05	0.000162639	1.45565	Q96B77					Q9UM19	Hippocalcin-like protein 4, HLP4	HPCAL4	-0.671398	9.81662e-05
-0.671398	11.642	-5.90407	2.95211e-05	9.81662e-05	2.18132	Q9UM19					P61106	Ras-related protein Rab-14	RAB14	-0.670717	1.02387e-06
-0.670717	12.5531	-9.77909	6.99072e-08	1.02387e-06	8.35206	P61106					O75063	Glycosaminoglycan xylosylkinase, EC 2.7.1.- (Xylose kinase)	FAM20B KIAA0475	-0.669757	7.06822e-05
-0.669757	11.4706	-6.11884	2.00617e-05	7.06822e-05	2.48034	O75063					P27144	Adenylate kinase 4, mitochondrial, AK 4, EC 2.7.4.10, EC 2.7.4.6 (Adenylate kinase 3-like) (GTP:AMP phosphotransferase AK4)	AK4 AK3 AK3L1	-0.666477	8.81459e-05
-0.666477	12.8624	-5.97434	2.59983e-05	8.81459e-05	2.23595	P27144					O75354	Ectonucleoside triphosphate diphosphohydrolase 6, NTPDase 6, EC 3.6.1.6 (CD39 antigen-like 2)	ENTPD6 CD39L2 IL6ST2	-0.666316	0.000849004
-0.666316	11.2721	-4.56041	0.000379768	0.000849004	-0.536171	O75354					Q9H9J4	Ubiquitin carboxyl-terminal hydrolase 42, EC 3.4.19.12 (Deubiquitinating enzyme 42) (Ubiquitin thioesterase 42) (Ubiquitin-specific-processing protease 42)	USP42	-0.665061	2.5967e-07
-0.665061	10.568	-11.3954	9.19259e-09	2.5967e-07	10.4566	Q9H9J4					Q8NBJ5	Procollagen galactosyltransferase 1, EC 2.4.1.50 (Collagen beta(1-O)galactosyltransferase 1, ColGalT 1) (Glycosyltransferase 25 family member 1) (Hydroxylysine galactosyltransferase 1)	COLGALT1 GLT25D1 PSEC0241	-0.665058	6.03579e-06
-0.665058	11.9607	-8.02262	8.59165e-07	6.03579e-06	5.73685	Q8NBJ5					Q6PIU2	Neutral cholesterol ester hydrolase 1, NCEH, EC 3.1.1.- (Acetylalkylglycerol acetylhydrolase, 2-acetyl MAGE hydrolase, EC 3.1.1.71) (Arylacetamide deacetylase-like 1)	NCEH1 AADACL1 KIAA1363	-0.664487	1.28686e-05
-0.664487	12.1236	-7.38578	2.33646e-06	1.28686e-05	4.73572	Q6PIU2					P15529	Membrane cofactor protein (TLX) (Trophoblast leukocyte common antigen) (CD antigen CD46)	CD46 MCP MIC10	-0.662672	8.31891e-05
-0.662672	12.4013	-6.01198	2.4294e-05	8.31891e-05	2.28298	P15529					Q6UW68	Transmembrane protein 205	TMEM205 UNQ501/PRO1018	-0.66266	1.2456e-07
-0.66266	12.0776	-12.4002	2.91693e-09	1.2456e-07	11.6049	Q6UW68					P38159	RNA-binding motif protein, X chromosome (Glycoprotein p43) (Heterogeneous nuclear ribonucleoprotein G, hnRNP G) [Cleaved into: RNA-binding motif protein, X chromosome, N-terminally processed ]	RBMX HNRPG RBMXP1	-0.661513	1.99093e-06
-0.661513	12.1841	-9.07532	1.83247e-07	1.99093e-06	7.33473	P38159					P31323	cAMP-dependent protein kinase type II-beta regulatory subunit	PRKAR2B	-0.661353	1.96233e-07
-0.661353	10.7936	-11.8006	5.73072e-09	1.96233e-07	10.9422	P31323					Q2TB10	Zinc finger protein 800	ZNF800 PP902	-0.660789	7.58147e-07
-0.660789	10.5764	-10.111	4.51719e-08	7.58147e-07	8.81058	Q2TB10					P01112	GTPase HRas, EC 3.6.5.2 (H-Ras-1) (Ha-Ras) (Transforming protein p21) (c-H-ras) (p21ras) [Cleaved into: GTPase HRas, N-terminally processed ]	HRAS HRAS1	-0.660606	3.91073e-05
-0.660606	12.7804	-6.54561	9.48847e-06	3.91073e-05	3.2531	P01112					Q92536	Y+L amino acid transporter 2 (Cationic amino acid transporter, y+ system) (Solute carrier family 7 member 6) (y(+)L-type amino acid transporter 2, Y+LAT2, y+LAT-2)	SLC7A6 KIAA0245	-0.660228	0.000136056
-0.660228	11.2673	-5.68752	4.38597e-05	0.000136056	1.67455	Q92536					Q9Y5Y0	Feline leukemia virus subgroup C receptor-related protein 1, Feline leukemia virus subgroup C receptor, hFLVCR	FLVCR1 FLVCR	-0.660124	1.68399e-08
-0.660124	12.1001	-15.72	1.07324e-10	1.68399e-08	14.9512	Q9Y5Y0					Q6UN15	Pre-mRNA 3'-end-processing factor FIP1, hFip1 (FIP1-like 1 protein) (Factor interacting with PAP) (Rearranged in hypereosinophilia)	FIP1L1 FIP1 RHE	-0.658926	2.51301e-06
-0.658926	12.4161	-8.84126	2.5551e-07	2.51301e-06	6.99295	Q6UN15					Q92613	Protein Jade-3 (Jade family PHD finger protein 3) (PHD finger protein 16)	JADE3 KIAA0215 PHF16	-0.658817	2.74338e-06
-0.658817	11.4967	-8.74861	2.91944e-07	2.74338e-06	6.88464	Q92613					A8MW92	PHD finger protein 20-like protein 1	PHF20L1 CGI-72	-0.658718	3.35724e-07
-0.658718	9.75245	-11.0965	1.31412e-08	3.35724e-07	10.0854	A8MW92					Q53GQ0	Very-long-chain 3-oxoacyl-CoA reductase, EC 1.1.1.330 (17-beta-hydroxysteroid dehydrogenase 12, 17-beta-HSD 12) (3-ketoacyl-CoA reductase, KAR) (Estradiol 17-beta-dehydrogenase 12, EC 1.1.1.62) (Short chain dehydrogenase/reductase family 12C member 1)	HSD17B12 SDR12C1	-0.65832	3.5443e-07
-0.65832	12.2475	-11.0135	1.45313e-08	3.5443e-07	9.96469	Q53GQ0					Q8N0T1	Ribosomal biogenesis factor	RBIS C8orf59	-0.65803	6.2614e-06
-0.65803	11.8904	-7.99421	8.97402e-07	6.2614e-06	5.71055	Q8N0T1					Q7Z5J4	Retinoic acid-induced protein 1	RAI1 KIAA1820	-0.654889	2.6356e-07
-0.654889	10.2053	-11.3718	9.45333e-09	2.6356e-07	10.4055	Q7Z5J4					Q5XKP0	MICOS complex subunit MIC13 (Protein P117)	MICOS13 C19orf70 MIC13 QIL1	-0.654698	0.000234006
-0.654698	11.9678	-5.33602	8.45226e-05	0.000234006	1.00032	Q5XKP0					Q86SK9	Stearoyl-CoA desaturase 5, EC 1.14.19.1 (Acyl-CoA-desaturase 4) (HSCD5) (Stearoyl-CoA 9-desaturase) (Stearoyl-CoA desaturase 2)	SCD5 ACOD4 SCD2 SCD4	-0.654125	1.13834e-07
-0.654125	11.8198	-12.5113	2.58138e-09	1.13834e-07	11.7582	Q86SK9					Q7KZI7	Serine/threonine-protein kinase MARK2, EC 2.7.11.1, EC 2.7.11.26 (ELKL motif kinase 1, EMK-1) (MAP/microtubule affinity-regulating kinase 2) (PAR1 homolog) (PAR1 homolog b, Par-1b, Par1b)	MARK2 EMK1	-0.65411	0.000300634
-0.65411	11.2171	-5.17883	0.000113935	0.000300634	0.729799	Q7KZI7					Q92575	UBX domain-containing protein 4 (Erasin) (UBX domain-containing protein 2)	UBXN4 KIAA0242 UBXD2 UBXDC1	-0.653998	5.2515e-07
-0.653998	11.7893	-10.5527	2.56854e-08	5.2515e-07	9.38041	Q92575					Q9BTX1	Nucleoporin NDC1, hNDC1 (Transmembrane protein 48)	NDC1 TMEM48	-0.653722	2.37627e-06
-0.653722	12.404	-8.90441	2.33449e-07	2.37627e-06	7.08447	Q9BTX1					Q13428	Treacle protein (Treacher Collins syndrome protein)	TCOF1	-0.652375	0.000272394
-0.652375	12.4778	-5.24158	0.000101093	0.000272394	0.816633	Q13428					Q6UW02	Cytochrome P450 20A1, EC 1.14.-.-	CYP20A1 UNQ667/PRO1301	-0.652184	3.42653e-05
-0.652184	12.4146	-6.64538	7.9937e-06	3.42653e-05	3.43018	Q6UW02					P62306	Small nuclear ribonucleoprotein F, snRNP-F (Sm protein F, Sm-F, SmF)	SNRPF PBSCF	-0.650505	0.000104059
-0.650505	13.0684	-5.86443	3.1725e-05	0.000104059	2.03222	P62306					Q13112	Chromatin assembly factor 1 subunit B, CAF-1 subunit B (Chromatin assembly factor I p60 subunit, CAF-I 60 kDa subunit, CAF-I p60) (M-phase phosphoprotein 7)	CHAF1B CAF1A CAF1P60 MPHOSPH7 MPP7	-0.650447	0.000224147
-0.650447	10.7944	-5.36385	8.01973e-05	0.000224147	1.10459	Q13112					Q96CE8	Transmembrane 4 L6 family member 18	TM4SF18	-0.649317	5.93741e-06
-0.649317	12.1816	-8.03774	8.39527e-07	5.93741e-06	5.77686	Q96CE8					Q8WY22	BRI3-binding protein, I3-binding protein (Cervical cancer 1 proto-oncogene-binding protein KG19) (HCCRBP-1)	BRI3BP KG19	-0.646043	0.000105611
-0.646043	11.5784	-5.85362	3.23548e-05	0.000105611	2.00914	Q8WY22					P48047	ATP synthase subunit O, mitochondrial (ATP synthase peripheral stalk subunit OSCP) (Oligomycin sensitivity conferral protein, OSCP)	ATP5PO ATP5O ATPO	-0.644224	0.000155872
-0.644224	12.3204	-5.59954	5.16072e-05	0.000155872	1.50722	P48047					P58335	Anthrax toxin receptor 2 (Capillary morphogenesis gene 2 protein, CMG-2)	ANTXR2 CMG2	-0.643741	8.88181e-05
-0.643741	12.2745	-5.96762	2.6315e-05	8.88181e-05	2.21506	P58335					O60832	H/ACA ribonucleoprotein complex subunit DKC1, EC 5.4.99.- (CBF5 homolog) (Dyskerin) (Nopp140-associated protein of 57 kDa) (Nucleolar protein NAP57) (Nucleolar protein family A member 4) (snoRNP protein DKC1)	DKC1 NOLA4	-0.643515	5.9805e-05
-0.643515	12.2933	-6.23667	1.62742e-05	5.9805e-05	2.69882	O60832					Q96RP9	Elongation factor G, mitochondrial, EF-Gmt (Elongation factor G 1, mitochondrial, mEF-G 1) (Elongation factor G1, hEFG1)	GFM1 EFG EFG1 GFM	-0.641491	2.39806e-06
-0.641491	12.0342	-8.89281	2.37344e-07	2.39806e-06	7.06736	Q96RP9					O75475	PC4 and SFRS1-interacting protein (CLL-associated antigen KW-7) (Dense fine speckles 70 kDa protein, DFS 70) (Lens epithelium-derived growth factor) (Transcriptional coactivator p75/p52)	PSIP1 DFS70 LEDGF PSIP2	-0.640957	2.02015e-07
-0.640957	12.3896	-11.7567	6.0276e-09	2.02015e-07	10.8544	O75475					Q8IX01	SURP and G-patch domain-containing protein 2 (Arginine/serine-rich-splicing factor 14) (Splicing factor, arginine/serine-rich 14)	SUGP2 KIAA0365 SFRS14	-0.64077	4.3677e-07
-0.64077	11.82	-10.7906	1.9097e-08	4.3677e-07	9.68155	Q8IX01					P48730	Casein kinase I isoform delta, CKI-delta, CKId, EC 2.7.11.1 (Tau-protein kinase CSNK1D, EC 2.7.11.26)	CSNK1D HCKID	-0.640135	1.28994e-06
-0.640135	12.4725	-9.50421	1.01223e-07	1.28994e-06	7.9728	P48730					Q8WVX9	Fatty acyl-CoA reductase 1, EC 1.2.1.84 (Male sterility domain-containing protein 2)	FAR1 MLSTD2 UNQ2423/PRO4981	-0.640006	5.28833e-06
-0.640006	11.4707	-8.14669	7.11233e-07	5.28833e-06	5.93433	Q8WVX9					Q6IN84	rRNA methyltransferase 1, mitochondrial, EC 2.1.1.- (16S rRNA (guanosine(1145)-2'-O)-methyltransferase) (16S rRNA [Gm1145] 2'-O-methyltransferase)	MRM1	-0.639961	1.91034e-05
-0.639961	11.9143	-7.08101	3.8422e-06	1.91034e-05	4.20111	Q6IN84					O00461	Golgi integral membrane protein 4 (Golgi integral membrane protein, cis, GIMPc) (Golgi phosphoprotein 4) (Golgi-localized phosphoprotein of 130 kDa, Golgi phosphoprotein of 130 kDa)	GOLIM4 GIMPC GOLPH4 GPP130	-0.638859	4.24821e-06
-0.638859	11.967	-8.34771	5.25753e-07	4.24821e-06	6.24492	O00461					Q9NR77	Peroxisomal membrane protein 2 (22 kDa peroxisomal membrane protein)	PXMP2 PMP22	-0.638588	0.000273586
-0.638588	12.8381	-5.23887	0.000101616	0.000273586	0.811338	Q9NR77					Q9BRT6	Protein LLP homolog (Protein LAPS18-like)	LLPH C12orf31 cPERP-G	-0.63852	0.000143804
-0.63852	12.1405	-5.65254	4.67839e-05	0.000143804	1.62158	Q9BRT6					Q9NRL2	Bromodomain adjacent to zinc finger domain protein 1A (ATP-dependent chromatin-remodeling protein) (ATP-utilizing chromatin assembly and remodeling factor 1, hACF1) (CHRAC subunit ACF1) (Williams syndrome transcription factor-related chromatin-remodeling factor 180, WCRF180) (hWALp1)	BAZ1A ACF1 WCRF180 HSPC317	-0.637015	7.1863e-05
-0.637015	11.5133	-6.10839	2.04395e-05	7.1863e-05	2.47848	Q9NRL2					Q9HD34	LYR motif-containing protein 4	LYRM4 C6orf149 ISD11 CGI-203	-0.636701	6.93809e-07
-0.636701	13.2055	-10.2206	3.91971e-08	6.93809e-07	8.93064	Q9HD34					Q86V15	Zinc finger protein castor homolog 1 (Castor-related protein) (Putative survival-related protein) (Zinc finger protein 693)	CASZ1 CST SRG ZNF693	-0.634803	0.000380181
-0.634803	9.93936	-5.03648	0.000149717	0.000380181	0.414222	Q86V15					P78310	Coxsackievirus and adenovirus receptor, CAR, hCAR (CVB3-binding protein) (Coxsackievirus B-adenovirus receptor) (HCVADR)	CXADR CAR	-0.634374	0.000184582
-0.634374	11.7606	-5.48843	6.34697e-05	0.000184582	1.29523	P78310					Q9Y4K0	Lysyl oxidase homolog 2, EC 1.4.3.13 (Lysyl oxidase-like protein 2) (Lysyl oxidase-related protein 2) (Lysyl oxidase-related protein WS9-14)	LOXL2	-0.632921	1.7456e-05
-0.632921	12.0383	-7.14793	3.441e-06	1.7456e-05	4.35056	Q9Y4K0					Q9P035	Very-long-chain (3R)-3-hydroxyacyl-CoA dehydratase 3, EC 4.2.1.134 (3-hydroxyacyl-CoA dehydratase 3, HACD3) (Butyrate-induced protein 1, B-ind1, hB-ind1) (Protein-tyrosine phosphatase-like A domain-containing protein 1)	HACD3 BIND1 PTPLAD1	-0.632156	3.27375e-06
-0.632156	12.4065	-8.58428	3.70705e-07	3.27375e-06	6.63049	Q9P035					Q8NBJ4	Golgi membrane protein 1 (Golgi membrane protein GP73) (Golgi phosphoprotein 2)	GOLM1 C9orf155 GOLPH2 PSEC0242 UNQ686/PRO1326	-0.632154	8.03944e-06
-0.632154	12.3104	-7.77282	1.26424e-06	8.03944e-06	5.35294	Q8NBJ4					P35222	Catenin beta-1 (Beta-catenin)	CTNNB1 CTNNB OK/SW-cl.35 PRO2286	-0.632005	6.75404e-05
-0.632005	10.9931	-6.15026	1.89698e-05	6.75404e-05	2.53806	P35222					Q05D32	CTD small phosphatase-like protein 2, CTDSP-like 2, EC 3.1.3.-	CTDSPL2 HSPC058 HSPC129	-0.630627	3.49029e-06
-0.630627	10.9422	-8.5256	4.04019e-07	3.49029e-06	6.53217	Q05D32					Q16891	MICOS complex subunit MIC60 (Cell proliferation-inducing gene 4/52 protein) (Mitochondrial inner membrane protein) (Mitofilin) (p87/89)	IMMT HMP MIC60 MINOS2 PIG4 PIG52	-0.630532	6.61689e-06
-0.630532	12.4159	-7.94431	9.68948e-07	6.61689e-06	5.61357	Q16891					Q8NFC6	Biorientation of chromosomes in cell division protein 1-like 1	BOD1L1 BOD1L FAM44A KIAA1327	-0.630379	1.57526e-05
-0.630379	11.5275	-7.23085	3.00404e-06	1.57526e-05	4.44538	Q8NFC6					Q8N983	39S ribosomal protein L43, mitochondrial, L43mt, MRP-L43 (Mitochondrial large ribosomal subunit protein mL43) (Mitochondrial ribosomal protein bMRP36a)	MRPL43	-0.630334	0.000588972
-0.630334	13.2638	-4.77487	0.000248903	0.000588972	-0.0844572	Q8N983					Q9C0D2	Centrosomal protein of 295 kDa	CEP295 KIAA1731	-0.629887	4.18301e-05
-0.629887	12.2727	-6.49721	1.03165e-05	4.18301e-05	3.19347	Q9C0D2					Q02127	Dihydroorotate dehydrogenase (quinone), mitochondrial, DHOdehase, EC 1.3.5.2 (Dihydroorotate oxidase)	DHODH	-0.629607	6.25837e-05
-0.629607	12.2757	-6.20428	1.72344e-05	6.25837e-05	2.63702	Q02127					O00488	Zinc finger protein 593 (Zinc finger protein T86)	ZNF593 ZT86	-0.6281	0.00115136
-0.6281	10.9093	-4.38472	0.000538735	0.00115136	-0.891695	O00488					Q8NCH0	Carbohydrate sulfotransferase 14, EC 2.8.2.35 (Dermatan 4-sulfotransferase 1, D4ST-1, hD4ST1)	CHST14 D4ST1 UNQ1925/PRO4400	-0.625656	1.15336e-06
-0.625656	11.0721	-9.61731	8.68399e-08	1.15336e-06	8.13722	Q8NCH0					P57078	Receptor-interacting serine/threonine-protein kinase 4, EC 2.7.11.1 (Ankyrin repeat domain-containing protein 3) (PKC-delta-interacting protein kinase)	RIPK4 ANKRD3 DIK	-0.625024	0.000132042
-0.625024	10.6168	-5.70729	4.22917e-05	0.000132042	1.73265	P57078					Q8IYS0	Protein Aster-C (GRAM domain-containing protein 1C)	GRAMD1C UNQ2543/PRO6095	-0.624548	5.06213e-05
-0.624548	12.154	-6.35578	1.31974e-05	5.06213e-05	2.91679	Q8IYS0					Q6YN16	Hydroxysteroid dehydrogenase-like protein 2, EC 1.-.-.- (Short chain dehydrogenase/reductase family 13C member 1)	HSDL2 C9orf99 SDR13C1	-0.624084	0.000238106
-0.624084	11.7488	-5.32424	8.64266e-05	0.000238106	0.977456	Q6YN16					Q15165	Serum paraoxonase/arylesterase 2, PON 2, EC 3.1.1.2, EC 3.1.1.81 (Aromatic esterase 2, A-esterase 2) (Serum aryldialkylphosphatase 2)	PON2	-0.623699	0.00166434
-0.623699	11.8386	-4.17596	0.00081922	0.00166434	-1.30423	Q15165					Q9NYF8	Bcl-2-associated transcription factor 1, Btf (BCLAF1 and THRAP3 family member 1)	BCLAF1 BTF KIAA0164	-0.621981	2.73047e-05
-0.621981	12.1411	-6.80962	6.04612e-06	2.73047e-05	3.72779	Q9NYF8					P01130	Low-density lipoprotein receptor, LDL receptor	LDLR	-0.621838	5.44858e-05
-0.621838	10.8425	-6.30168	1.45118e-05	5.44858e-05	2.83726	P01130					Q8NEJ9	Neuroguidin (Centromere accumulated nuclear protein 1, CANu1) (EIF4E-binding protein)	NGDN C14orf120	-0.620558	3.1198e-06
-0.620558	11.9692	-8.6281	3.47724e-07	3.1198e-06	6.67261	Q8NEJ9					Q15155	Nodal modulator 1 (pM5 protein)	NOMO1 PM5	-0.619922	0.000569804
-0.619922	11.3582	-4.79471	0.000239424	0.000569804	-0.0466437	Q15155					Q96E39	RNA binding motif protein, X-linked-like-1 (Heterogeneous nuclear ribonucleoprotein G-like 1)	RBMXL1	-0.619673	1.33779e-06
-0.619673	11.1149	-9.45625	1.08062e-07	1.33779e-06	7.88674	Q96E39					Q14739	Delta(14)-sterol reductase LBR, Delta-14-SR, EC 1.3.1.70 (3-beta-hydroxysterol Delta (14)-reductase) (C-14 sterol reductase, C14SR) (Integral nuclear envelope inner membrane protein) (LMN2R) (Lamin-B receptor) (Sterol C14-reductase)	LBR	-0.619673	5.54136e-06
-0.619673	12.2859	-8.09847	7.65259e-07	5.54136e-06	5.85659	Q14739					Q15061	WD repeat-containing protein 43 (U3 small nucleolar RNA-associated protein 5 homolog)	WDR43 KIAA0007 UTP5	-0.619575	1.45946e-06
-0.619575	11.8244	-9.36517	1.22432e-07	1.45946e-06	7.79105	Q15061					Q8NHP6	Motile sperm domain-containing protein 2	MOSPD2	-0.619251	1.26778e-06
-0.619251	11.3821	-9.52174	9.88368e-08	1.26778e-06	7.98754	Q8NHP6					O14925	Mitochondrial import inner membrane translocase subunit Tim23	TIMM23 TIM23	-0.618994	6.8469e-05
-0.618994	11.3763	-6.1411	1.92813e-05	6.8469e-05	2.52125	O14925					P07910	Heterogeneous nuclear ribonucleoproteins C1/C2, hnRNP C1/C2	HNRNPC HNRPC	-0.618138	6.03579e-06
-0.618138	12.7467	-8.02225	8.59654e-07	6.03579e-06	5.73626	P07910					Q9NPL8	Complex I assembly factor TIMMDC1, mitochondrial (Protein M5-14) (Translocase of inner mitochondrial membrane domain-containing protein 1, TIMM domain containing-protein 1)	TIMMDC1 C3orf1 UNQ247/PRO284	-0.617735	2.73494e-06
-0.617735	11.8912	-8.75171	2.90641e-07	2.73494e-06	6.85793	Q9NPL8					O43292	Glycosylphosphatidylinositol anchor attachment 1 protein, GPI anchor attachment protein 1 (GAA1 protein homolog, hGAA1)	GPAA1 GAA1	-0.61771	6.41683e-06
-0.61771	11.9372	-7.97269	9.27543e-07	6.41683e-06	5.65762	O43292					O75381	Peroxisomal membrane protein PEX14 (PTS1 receptor-docking protein) (Peroxin-14) (Peroxisomal membrane anchor protein PEX14)	PEX14	-0.617546	1.08053e-06
-0.617546	12.3467	-9.69147	7.85946e-08	1.08053e-06	8.22923	O75381					P37088	Amiloride-sensitive sodium channel subunit alpha (Alpha-NaCH) (Epithelial Na(+) channel subunit alpha, Alpha-ENaC, ENaCA) (Nonvoltage-gated sodium channel 1 subunit alpha) (SCNEA)	SCNN1A SCNN1	-0.617536	6.04064e-06
-0.617536	10.14	-8.01965	8.63077e-07	6.04064e-06	5.7482	P37088					P53701	Holocytochrome c-type synthase, EC 4.4.1.17 (Cytochrome c-type heme lyase)	HCCS CCHL	-0.616165	9.5824e-06
-0.616165	11.998	-7.62608	1.5921e-06	9.5824e-06	5.11377	P53701					Q9Y5Y5	Peroxisomal membrane protein PEX16 (Peroxin-16) (Peroxisomal biogenesis factor 16)	PEX16	-0.61532	1.12314e-07
-0.61532	11.953	-12.5356	2.51363e-09	1.12314e-07	11.7675	Q9Y5Y5					O95139	NADH dehydrogenase [ubiquinone] 1 beta subcomplex subunit 6 (Complex I-B17, CI-B17) (NADH-ubiquinone oxidoreductase B17 subunit)	NDUFB6	-0.614422	2.11136e-05
-0.614422	10.9374	-7.00788	4.33725e-06	2.11136e-05	4.07161	O95139					P39060	Collagen alpha-1(XVIII) chain [Cleaved into: Endostatin; Non-collagenous domain 1, NC1 ]	COL18A1	-0.613815	0.000306096
-0.613815	11.5924	-5.16696	0.00011655	0.000306096	0.67624	P39060					Q9H936	Mitochondrial glutamate carrier 1, GC-1 (Glutamate/H(+) symporter 1) (Solute carrier family 25 member 22)	SLC25A22 GC1	-0.612803	7.32877e-07
-0.612803	12.2551	-10.1546	4.26887e-08	7.32877e-07	8.84148	Q9H936					Q8NEZ4	Histone-lysine N-methyltransferase 2C, Lysine N-methyltransferase 2C, EC 2.1.1.364 (Homologous to ALR protein) (Myeloid/lymphoid or mixed-lineage leukemia protein 3)	KMT2C HALR KIAA1506 MLL3	-0.61212	4.33607e-06
-0.61212	12.0384	-8.33054	5.39396e-07	4.33607e-06	6.21842	Q8NEZ4					Q9BW72	HIG1 domain family member 2A, mitochondrial (RCF1 homolog B, RCF1b)	HIGD2A	-0.611726	0.00692016
-0.611726	10.1618	-3.38593	0.00409753	0.00692016	-2.93107	Q9BW72					O75964	ATP synthase subunit g, mitochondrial, ATPase subunit g (ATP synthase membrane subunit g)	ATP5MG ATP5L	-0.611381	0.000105916
-0.611381	12.8448	-5.85071	3.25268e-05	0.000105916	1.98229	O75964					O95399	Urotensin-2 (Urotensin II, U-II, UII)	UTS2 UNQ525/PRO1068	-0.609665	0.000470039
-0.609665	13.1553	-4.90719	0.000192279	0.000470039	0.161627	O95399					Q9NWH9	SAFB-like transcription modulator (Modulator of estrogen-induced transcription)	SLTM MET	-0.609099	3.38119e-06
-0.609099	12.1803	-8.55248	3.88384e-07	3.38119e-06	6.56177	Q9NWH9					Q9H8H0	Nucleolar protein 11	NOL11 L14	-0.609098	5.29249e-05
-0.609098	11.7897	-6.32364	1.39627e-05	5.29249e-05	2.85424	Q9H8H0					Q9UJ83	2-hydroxyacyl-CoA lyase 1, EC 4.1.2.63 (2-hydroxyphytanoyl-CoA lyase, 2-HPCL) (Phytanoyl-CoA 2-hydroxylase 2)	HACL1 HPCL HPCL2 PHYH2 HSPC279	-0.608975	1.79986e-05
-0.608975	11.4543	-7.12613	3.56665e-06	1.79986e-05	4.26436	Q9UJ83					O00258	Guided entry of tail-anchored proteins factor 1 (Congenital heart disease 5 protein) (Tail-anchored protein insertion receptor WRB) (Tryptophan-rich basic protein)	GET1 CHD5 WRB	-0.607524	0.00131117
-0.607524	12.0784	-4.31272	0.000622255	0.00131117	-1.03796	O00258					O15040	Tectonin beta-propeller repeat-containing protein 2 (WD repeat-containing protein KIAA0329/KIAA0297)	TECPR2 KIAA0297 KIAA0329	-0.607275	0.00462222
-0.607275	8.61537	-3.60531	0.00261494	0.00462222	-2.42003	O15040					Q8IUH3	RNA-binding protein 45 (Developmentally-regulated RNA-binding protein 1, RB-1) (RNA-binding motif protein 45)	RBM45 DRB1 DRBP1	-0.606706	4.7137e-07
-0.606706	11.9944	-10.6813	2.18673e-08	4.7137e-07	9.54193	Q8IUH3					Q5HYI8	Rab-like protein 3	RABL3	-0.606039	0.000130136
-0.606039	12.5235	-5.71595	4.16233e-05	0.000130136	1.72841	Q5HYI8					Q96K49	Transmembrane protein 87B	TMEM87B	-0.605704	2.12113e-05
-0.605704	11.3646	-7.00423	4.36361e-06	2.12113e-05	4.05591	Q96K49					P08962	CD63 antigen (Granulophysin) (Lysosomal-associated membrane protein 3, LAMP-3) (Lysosome integral membrane protein 1, Limp1) (Melanoma-associated antigen ME491) (OMA81H) (Ocular melanoma-associated antigen) (Tetraspanin-30, Tspan-30) (CD antigen CD63)	CD63 MLA1 TSPAN30	-0.605322	9.98794e-05
-0.605322	12.4942	-5.89264	3.014e-05	9.98794e-05	2.07409	P08962					Q9NWR8	Calcium uniporter regulatory subunit MCUb, mitochondrial, MCUb (Coiled-coil domain-containing protein 109B)	MCUB CCDC109B	-0.605309	0.000553317
-0.605309	11.1742	-4.81208	0.000231431	0.000553317	-0.0311273	Q9NWR8					O14966	Ras-related protein Rab-7L1 (Rab-7-like protein 1) (Ras-related protein Rab-29)	RAB29 RAB7L1	-0.604566	0.000177254
-0.604566	11.0749	-5.51568	6.03193e-05	0.000177254	1.36602	O14966					Q5SNT2	Transmembrane protein 201 (Spindle-associated membrane protein 1)	TMEM201 NET5 SAMP1	-0.604499	1.28686e-05
-0.604499	12.6463	-7.38601	2.3356e-06	1.28686e-05	4.73478	Q5SNT2					Q92667	A-kinase anchor protein 1, mitochondrial (A-kinase anchor protein 149 kDa, AKAP 149) (Dual specificity A-kinase-anchoring protein 1, D-AKAP-1) (Protein kinase A-anchoring protein 1, PRKA1) (Spermatid A-kinase anchor protein 84, S-AKAP84)	AKAP1 AKAP149 PRKA1	-0.603625	0.000199545
-0.603625	11.4747	-5.43813	6.97386e-05	0.000199545	1.19775	Q92667					Q16850	Lanosterol 14-alpha demethylase, LDM, EC 1.14.14.154 (CYPLI) (Cytochrome P450 51A1) (Cytochrome P450-14DM, Cytochrome P45014DM) (Cytochrome P450LI) (Sterol 14-alpha demethylase)	CYP51A1 CYP51	-0.603132	9.56383e-06
-0.603132	11.7774	-7.62787	1.58759e-06	9.56383e-06	5.10847	Q16850					Q9H1C4	Protein unc-93 homolog B1, Unc-93B1, hUNC93B1	UNC93B1 UNC93 UNC93B	-0.602769	3.5443e-07
-0.602769	10.4295	-11.0113	1.45697e-08	3.5443e-07	9.98054	Q9H1C4					Q96JJ7	Protein disulfide-isomerase TMX3, EC 5.3.4.1 (Thioredoxin domain-containing protein 10) (Thioredoxin-related transmembrane protein 3)	TMX3 KIAA1830 TXNDC10	-0.602584	2.8299e-05
-0.602584	11.9653	-6.78295	6.32502e-06	2.8299e-05	3.67211	Q96JJ7					O60725	Protein-S-isoprenylcysteine O-methyltransferase, EC 2.1.1.100 (Isoprenylcysteine carboxylmethyltransferase) (Prenylated protein carboxyl methyltransferase, PPMT) (Prenylcysteine carboxyl methyltransferase, pcCMT)	ICMT PCCMT	-0.601751	5.39586e-05
-0.601751	11.6891	-6.30848	1.43394e-05	5.39586e-05	2.87201	O60725					Q8TB61	Adenosine 3'-phospho 5'-phosphosulfate transporter 1 (PAPS transporter 1) (Putative MAPK-activating protein PM15) (Putative NF-kappa-B-activating protein 48) (Solute carrier family 35 member B2)	SLC35B2 PAPST1 PSEC0149	-0.60147	3.50368e-05
-0.60147	11.5506	-6.62678	8.25251e-06	3.50368e-05	3.39933	Q8TB61					P49674	Casein kinase I isoform epsilon, CKI-epsilon, CKIe, EC 2.7.11.1	CSNK1E	-0.600877	0.0046508
-0.600877	10.3579	-3.60179	0.00263387	0.0046508	-2.49111	P49674					Q9NVF7	F-box only protein 28	FBXO28 CENP-30 KIAA0483	-0.600719	3.43005e-05
-0.600719	11.5639	-6.64391	8.01391e-06	3.43005e-05	3.46041	Q9NVF7					Q15005	Signal peptidase complex subunit 2 (Microsomal signal peptidase 25 kDa subunit, SPase 25 kDa subunit)	SPCS2 KIAA0102 SPC25	-0.600457	5.00539e-05
-0.600457	11.884	-6.36417	1.3005e-05	5.00539e-05	2.93786	Q15005					Q9BYC9	39S ribosomal protein L20, mitochondrial, L20mt, MRP-L20 (Mitochondrial large ribosomal subunit protein bL20m)	MRPL20	-0.600386	8.58312e-06
-0.600386	11.9476	-7.71968	1.37391e-06	8.58312e-06	5.2783	Q9BYC9					Q9NQ50	39S ribosomal protein L40, mitochondrial, L40mt, MRP-L40 (Mitochondrial large ribosomal subunit protein mL40) (Nuclear localization signal-containing protein deleted in velocardiofacial syndrome) (Up-regulated in metastasis)	MRPL40 NLVCF URIM	-0.599502	6.65577e-05
-0.599502	11.6886	-6.16177	1.85852e-05	6.65577e-05	2.57934	Q9NQ50					Q9Y287	Integral membrane protein 2B (Immature BRI2, imBRI2) (Protein E25B) (Transmembrane protein BRI, Bri) [Cleaved into: BRI2, membrane form (Mature BRI2, mBRI2); BRI2 intracellular domain, BRI2 ICD; BRI2C, soluble form; Bri23 peptide, Bri2-23 (ABri23) (C-terminal peptide) (P23 peptide) ]	ITM2B BRI BRI2	-0.599326	0.000844361
-0.599326	10.15	-4.56385	0.00037719	0.000844361	-0.512349	Q9Y287					P04035	3-hydroxy-3-methylglutaryl-coenzyme A reductase, HMG-CoA reductase, EC 1.1.1.34	HMGCR	-0.598693	0.0123539
-0.598693	11.1521	-3.07265	0.00777267	0.0123539	-3.56039	P04035					Q96AA3	Protein RFT1 homolog	RFT1	-0.598452	1.02364e-05
-0.598452	12.0443	-7.5699	1.74029e-06	1.02364e-05	5.00659	Q96AA3					Q5T200	Zinc finger CCCH domain-containing protein 13	ZC3H13 KIAA0853	-0.598208	4.98664e-07
-0.598208	11.2874	-10.6154	2.37432e-08	4.98664e-07	9.46498	Q5T200					E9PRG8	Uncharacterized protein C11orf98	C11orf98	-0.596595	0.000108888
-0.596595	12.8967	-5.8313	3.36978e-05	0.000108888	1.96837	E9PRG8					Q96AG4	Leucine-rich repeat-containing protein 59 (Ribosome-binding protein p34, p34) [Cleaved into: Leucine-rich repeat-containing protein 59, N-terminally processed ]	LRRC59 PRO1855	-0.59595	0.000205912
-0.59595	12.1996	-5.4178	7.24523e-05	0.000205912	1.15854	Q96AG4					Q9UKV3	Apoptotic chromatin condensation inducer in the nucleus, Acinus	ACIN1 ACINUS KIAA0670	-0.593968	1.04784e-06
-0.593968	11.9502	-9.75383	7.2302e-08	1.04784e-06	8.29982	Q9UKV3					Q96BQ5	Coiled-coil domain-containing protein 127	CCDC127	-0.593655	0.000159882
-0.593655	12.3007	-5.58412	5.31044e-05	0.000159882	1.47781	Q96BQ5					Q9H089	Large subunit GTPase 1 homolog, hLsg1, EC 3.6.1.-	LSG1	-0.593484	1.21212e-05
-0.593484	11.5948	-7.43269	2.16662e-06	1.21212e-05	4.79105	Q9H089					Q96I99	Succinate--CoA ligase [GDP-forming] subunit beta, mitochondrial, EC 6.2.1.4 (GTP-specific succinyl-CoA synthetase subunit beta, G-SCS, GTPSCS) (Succinyl-CoA synthetase beta-G chain, SCS-betaG)	SUCLG2	-0.592913	0.00256339
-0.592913	12.5233	-3.93158	0.00134381	0.00256339	-1.81188	Q96I99					P51571	Translocon-associated protein subunit delta, TRAP-delta (Signal sequence receptor subunit delta, SSR-delta)	SSR4 TRAPD	-0.592606	2.68874e-06
-0.592606	11.6073	-8.77424	2.81347e-07	2.68874e-06	6.92705	P51571					Q15125	3-beta-hydroxysteroid-Delta(8),Delta(7)-isomerase, EC 5.3.3.5 (Cholestenol Delta-isomerase) (Delta(8)-Delta(7) sterol isomerase, D8-D7 sterol isomerase) (Emopamil-binding protein)	EBP	-0.592369	4.9751e-05
-0.592369	10.3195	-6.3683	1.29115e-05	4.9751e-05	2.9769	Q15125					O15078	Centrosomal protein of 290 kDa, Cep290 (Bardet-Biedl syndrome 14 protein) (Cancer/testis antigen 87, CT87) (Nephrocystin-6) (Tumor antigen se2-2)	CEP290 BBS14 KIAA0373 NPHP6	-0.591774	1.6566e-06
-0.591774	12.2681	-9.2459	1.44373e-07	1.6566e-06	7.65878	O15078					O75683	Surfeit locus protein 6	SURF6 SURF-6	-0.591731	6.11943e-07
-0.591731	11.5699	-10.3678	3.24599e-08	6.11943e-07	9.12921	O75683					Q9Y399	28S ribosomal protein S2, mitochondrial, MRP-S2, S2mt (Mitochondrial small ribosomal subunit protein uS2m)	MRPS2 CGI-91	-0.591565	2.17883e-06
-0.591565	12.5483	-8.98373	2.0855e-07	2.17883e-06	7.21146	Q9Y399					Q16854	Deoxyguanosine kinase, mitochondrial, EC 2.7.1.113 (Deoxyadenosine kinase, mitochondrial, EC 2.7.1.76)	DGUOK DGK	-0.59132	0.00018694
-0.59132	11.8785	-5.47888	6.46129e-05	0.00018694	1.27868	Q16854					Q96BW9	Phosphatidate cytidylyltransferase, mitochondrial, EC 2.7.7.41 (CDP-diacylglycerol synthase, CDP-DAG synthase) (Mitochondrial translocator assembly and maintenance protein 41 homolog, TAM41)	TAMM41 C3orf31	-0.589684	6.90492e-07
-0.589684	12.6004	-10.2329	3.85824e-08	6.90492e-07	8.94634	Q96BW9					Q03164	Histone-lysine N-methyltransferase 2A, Lysine N-methyltransferase 2A, EC 2.1.1.364 (ALL-1) (CXXC-type zinc finger protein 7) (Cysteine methyltransferase KMT2A, EC 2.1.1.-) (Myeloid/lymphoid or mixed-lineage leukemia) (Myeloid/lymphoid or mixed-lineage leukemia protein 1) (Trithorax-like protein) (Zinc finger protein HRX) [Cleaved into: MLL cleavage product N320 (N-terminal cleavage product of 320…	KMT2A ALL1 CXXC7 HRX HTRX MLL MLL1 TRX1	-0.588934	6.41208e-06
-0.588934	10.2643	-7.97512	9.24094e-07	6.41208e-06	5.6697	Q03164					P54289	Voltage-dependent calcium channel subunit alpha-2/delta-1 (Voltage-gated calcium channel subunit alpha-2/delta-1) [Cleaved into: Voltage-dependent calcium channel subunit alpha-2-1; Voltage-dependent calcium channel subunit delta-1 ]	CACNA2D1 CACNL2A CCHL2A MHS3	-0.588591	0.000277887
-0.588591	11.8947	-5.22858	0.000103626	0.000277887	0.813332	P54289					Q13823	Nucleolar GTP-binding protein 2 (Autoantigen NGP-1)	GNL2 NGP1	-0.588051	0.00017972
-0.588051	12.1301	-5.50688	6.13185e-05	0.00017972	1.34931	Q13823					P22087	rRNA 2'-O-methyltransferase fibrillarin, EC 2.1.1.- (34 kDa nucleolar scleroderma antigen) (Histone-glutamine methyltransferase) (U6 snRNA 2'-O-methyltransferase fibrillarin)	FBL FIB1 FLRN	-0.587197	4.98664e-07
-0.587197	12.5231	-10.6151	2.37529e-08	4.98664e-07	9.46391	P22087					O95297	Myelin protein zero-like protein 1 (Protein zero-related)	MPZL1 PZR UNQ849/PRO1787	-0.585142	0.00495415
-0.585142	12.25	-3.56785	0.00282328	0.00495415	-2.56043	O95297					Q53S58	Transmembrane protein 177	TMEM177	-0.585125	0.000254633
-0.585125	12.9336	-5.2828	9.34826e-05	0.000254633	0.896922	Q53S58					Q96E29	Transcription termination factor 3, mitochondrial (Mitochondrial transcription termination factor 3, mTERF3) (mTERF domain-containing protein 1, mitochondrial)	MTERF3 MTERFD1 CGI-12	-0.584204	2.39806e-06
-0.584204	11.2814	-8.89234	2.37504e-07	2.39806e-06	7.06967	Q96E29					P82933	28S ribosomal protein S9, mitochondrial, MRP-S9, S9mt (Mitochondrial small ribosomal subunit protein uS9m)	MRPS9 RPMS9	-0.584022	8.82158e-05
-0.584022	11.7468	-5.97358	2.60338e-05	8.82158e-05	2.2117	P82933					Q8IY81	pre-rRNA 2'-O-ribose RNA methyltransferase FTSJ3, EC 2.1.1.- (Protein ftsJ homolog 3) (Putative rRNA methyltransferase 3)	FTSJ3 SB92	-0.583859	2.19579e-05
-0.583859	12.2057	-6.97273	4.59857e-06	2.19579e-05	4.00161	Q8IY81					Q8TAA9	Vang-like protein 1 (Loop-tail protein 2 homolog, LPP2) (Strabismus 2) (Van Gogh-like protein 1)	VANGL1 STB2	-0.583843	8.41184e-06
-0.583843	11.4304	-7.73549	1.34026e-06	8.41184e-06	5.36858	Q8TAA9					P39656	Dolichyl-diphosphooligosaccharide--protein glycosyltransferase 48 kDa subunit, DDOST 48 kDa subunit, Oligosaccharyl transferase 48 kDa subunit	DDOST KIAA0115 OST48 OK/SW-cl.45	-0.582831	1.00498e-05
-0.582831	11.9462	-7.5872	1.69317e-06	1.00498e-05	5.03499	P39656					Q96BM9	ADP-ribosylation factor-like protein 8A (ADP-ribosylation factor-like protein 10B) (Novel small G protein indispensable for equal chromosome segregation 2)	ARL8A ARL10B GIE2	-0.582828	7.53288e-05
-0.582828	13.9039	-6.07682	2.16262e-05	7.53288e-05	2.43394	Q96BM9					Q99590	Protein SCAF11 (CTD-associated SR protein 11) (Renal carcinoma antigen NY-REN-40) (SC35-interacting protein 1) (SR-related and CTD-associated factor 11) (SRSF2-interacting protein) (Serine/arginine-rich splicing factor 2-interacting protein) (Splicing factor, arginine/serine-rich 2-interacting protein) (Splicing regulatory protein 129, SRrp129)	SCAF11 CASP11 SFRS2IP SIP1 SRSF2IP	-0.58265	1.21248e-06
-0.58265	11.8124	-9.57378	9.21014e-08	1.21248e-06	8.05706	Q99590					Q9H8N7	Zinc finger protein 395 (HD-regulating factor 2, HDRF-2) (Huntington disease gene regulatory region-binding protein 2, HD gene regulatory region-binding protein 2, HDBP-2) (Papillomavirus regulatory factor 1, PRF-1) (Papillomavirus-binding factor)	ZNF395 HDBP2 PBF	-0.582504	3.5443e-07
-0.582504	9.33815	-11.0061	1.46624e-08	3.5443e-07	9.99713	Q9H8N7					Q9UM00	Calcium load-activated calcium channel, CLAC channel (Transmembrane and coiled-coil domain-containing protein 1) (Transmembrane and coiled-coil domains protein 4) (Xenogeneic cross-immune protein PCIA3)	TMCO1 TMCC4 PNAS-10 PNAS-136 UNQ151/PRO177	-0.581428	9.16538e-05
-0.581428	12.9993	-5.94746	2.7291e-05	9.16538e-05	2.16309	Q9UM00					Q96EH3	Mitochondrial assembly of ribosomal large subunit protein 1	MALSU1 C7orf30	-0.580521	4.33607e-06
-0.580521	12.1715	-8.32999	5.39839e-07	4.33607e-06	6.23228	Q96EH3					Q96J66	ATP-binding cassette sub-family C member 11, EC 7.6.2.2, EC 7.6.2.3 (Multidrug resistance-associated protein 8)	ABCC11 MRP8	-0.58001	0.000265825
-0.58001	11.5998	-5.25717	9.81428e-05	0.000265825	0.86828	Q96J66					Q76FK4	Nucleolar protein 8 (Nucleolar protein Nop132)	NOL8 C9orf34 NOP132	-0.57976	6.94082e-06
-0.57976	11.316	-7.90357	1.03181e-06	6.94082e-06	5.5474	Q76FK4					Q9H6U8	Alpha-1,2-mannosyltransferase ALG9, EC 2.4.1.259, EC 2.4.1.261 (Asparagine-linked glycosylation protein 9 homolog) (Disrupted in bipolar disorder protein 1) (Dol-P-Man:Man(6)GlcNAc(2)-PP-Dol alpha-1,2-mannosyltransferase) (Dol-P-Man:Man(8)GlcNAc(2)-PP-Dol alpha-1,2-mannosyltransferase)	ALG9 DIBD1	-0.579046	4.92885e-06
-0.579046	11.6057	-8.21281	6.43593e-07	4.92885e-06	6.06588	Q9H6U8					O15155	BET1 homolog, hBET1 (Golgi vesicular membrane-trafficking protein p18)	BET1	-0.57854	9.86343e-07
-0.57854	11.0302	-9.82645	6.56392e-08	9.86343e-07	8.43034	O15155					Q5JRA6	Transport and Golgi organization protein 1 homolog, TANGO1 (C219-reactive peptide) (D320) (Melanoma inhibitory activity protein 3)	MIA3 KIAA0268 TANGO UNQ6077/PRO20088	-0.577876	4.70095e-05
-0.577876	12.0549	-6.41031	1.1998e-05	4.70095e-05	3.01078	Q5JRA6					Q9Y5V3	Melanoma-associated antigen D1 (MAGE tumor antigen CCF) (MAGE-D1 antigen) (Neurotrophin receptor-interacting MAGE homolog)	MAGED1 NRAGE PP2250 PRO2292	-0.577283	0.00142246
-0.577283	11.1659	-4.2661	0.000683295	0.00142246	-1.12385	Q9Y5V3					Q96L96	Alpha-protein kinase 3, EC 2.7.11.1 (Muscle alpha-protein kinase)	ALPK3 KIAA1330 MAK	-0.576733	1.26388e-05
-0.576733	12.0454	-7.40053	2.28161e-06	1.26388e-05	4.74622	Q96L96					O60563	Cyclin-T1, CycT1, Cyclin-T	CCNT1	-0.576452	1.98526e-06
-0.576452	11.8444	-9.07849	1.82431e-07	1.98526e-06	7.37494	O60563					O43676	NADH dehydrogenase [ubiquinone] 1 beta subcomplex subunit 3 (Complex I-B12, CI-B12) (NADH-ubiquinone oxidoreductase B12 subunit)	NDUFB3	-0.576364	0.000180378
-0.576364	13.2367	-5.50387	6.16645e-05	0.000180378	1.32418	O43676					Q96HH9	GRAM domain-containing protein 2B (HCV NS3-transactivated protein 2)	GRAMD2B GRAMD3 NS3TP2	-0.576137	0.00287671
-0.576137	11.2971	-3.86599	0.00153566	0.00287671	-1.95043	Q96HH9					Q9H857	5'-nucleotidase domain-containing protein 2, EC 3.1.3.-	NT5DC2	-0.575851	5.40886e-06
-0.575851	10.8272	-8.12232	7.38019e-07	5.40886e-06	5.96593	Q9H857					Q8N5M9	Protein jagunal homolog 1	JAGN1	-0.575756	7.90376e-06
-0.575756	12.1833	-7.78735	1.23588e-06	7.90376e-06	5.38538	Q8N5M9					Q9Y375	Complex I intermediate-associated protein 30, mitochondrial (NADH dehydrogenase [ubiquinone] 1 alpha subcomplex assembly factor 1)	NDUFAF1 CIA30 CGI-65	-0.575391	8.96576e-05
-0.575391	11.8642	-5.96158	2.66036e-05	8.96576e-05	2.18938	Q9Y375					Q9H5Q4	Dimethyladenosine transferase 2, mitochondrial, EC 2.1.1.- (Hepatitis C virus NS5A-transactivated protein 5, HCV NS5A-transactivated protein 5) (Mitochondrial 12S rRNA dimethylase 2) (Mitochondrial transcription factor B2, h-mtTFB, h-mtTFB2, hTFB2M, mtTFB2) (S-adenosylmethionine-6-N', N'-adenosyl(rRNA) dimethyltransferase 2)	TFB2M NS5ATP5	-0.575097	6.10351e-05
-0.575097	12.4165	-6.2226	1.66842e-05	6.10351e-05	2.67049	Q9H5Q4					Q9Y6A9	Signal peptidase complex subunit 1 (Microsomal signal peptidase 12 kDa subunit, SPase 12 kDa subunit)	SPCS1 SPC12 HSPC033	-0.575004	4.01713e-06
-0.575004	12.4468	-8.39747	4.88224e-07	4.01713e-06	6.32152	Q9Y6A9					Q86UE4	Protein LYRIC (3D3/LYRIC) (Astrocyte elevated gene-1 protein, AEG-1) (Lysine-rich CEACAM1 co-isolated protein) (Metadherin) (Metastasis adhesion protein)	MTDH AEG1 LYRIC	-0.5746	1.19147e-05
-0.5746	11.9853	-7.44547	2.12264e-06	1.19147e-05	4.80113	Q86UE4					Q9UPQ8	Dolichol kinase, EC 2.7.1.108 (Transmembrane protein 15)	DOLK KIAA1094 TMEM15 UNQ2422/PRO4980	-0.574323	2.55652e-05
-0.574323	11.1644	-6.85466	5.6041e-06	2.55652e-05	3.83207	Q9UPQ8					P13987	CD59 glycoprotein (1F5 antigen) (20 kDa homologous restriction factor, HRF-20, HRF20) (MAC-inhibitory protein, MAC-IP) (MEM43 antigen) (Membrane attack complex inhibition factor, MACIF) (Membrane inhibitor of reactive lysis, MIRL) (Protectin) (CD antigen CD59)	CD59 MIC11 MIN1 MIN2 MIN3 MSK21	-0.573739	6.68221e-05
-0.573739	12.6504	-6.15829	1.87006e-05	6.68221e-05	2.57108	P13987					O95070	Protein YIF1A (54TMp) (YIP1-interacting factor homolog A)	YIF1A 54TM HYIF1P YIF1	-0.573565	0.00143024
-0.573565	11.1784	-4.26323	0.000687243	0.00143024	-1.13791	O95070					Q9BX67	Junctional adhesion molecule C, JAM-C (JAM-2) (Junctional adhesion molecule 3, JAM-3) [Cleaved into: Soluble form of JAM-C, sJAM-C ]	JAM3 UNQ859/PRO1868	-0.573556	4.42597e-06
-0.573556	11.6988	-8.31228	5.54312e-07	4.42597e-06	6.1902	Q9BX67					Q9NQG1	Protein MANBAL	MANBAL	-0.572954	2.91565e-06
-0.572954	11.3628	-8.68662	3.19352e-07	2.91565e-06	6.79579	Q9NQG1					Q9H307	Pinin (140 kDa nuclear and cell adhesion-related phosphoprotein) (Desmosome-associated protein) (Domain-rich serine protein, DRS protein, DRSP) (Melanoma metastasis clone A protein) (Nuclear protein SDK3) (SR-like protein)	PNN DRS MEMA	-0.57193	5.28833e-06
-0.57193	11.8344	-8.14626	7.11697e-07	5.28833e-06	5.93166	Q9H307					Q9UBU6	Protein FAM8A1 (Autosomal highly conserved protein)	FAM8A1 AHCP	-0.571739	0.00027903
-0.571739	10.6808	-5.22621	0.000104094	0.00027903	0.840134	Q9UBU6					P60602	Reactive oxygen species modulator 1, ROS modulator 1 (Epididymis tissue protein Li 175) (Glyrichin) (Mitochondrial targeting GxxxG motif protein, MTGM) (Protein MGR2 homolog)	ROMO1 C20orf52	-0.571394	1.50293e-05
-0.571394	11.1414	-7.2672	2.83122e-06	1.50293e-05	4.52412	P60602					O00400	Acetyl-coenzyme A transporter 1, AT-1, Acetyl-CoA transporter 1 (Solute carrier family 33 member 1)	SLC33A1 ACATN AT1	-0.571102	8.96193e-05
-0.571102	11.6287	-5.9621	2.65789e-05	8.96193e-05	2.19034	O00400					Q02040	A-kinase anchor protein 17A, AKAP-17A (721P) (B-lymphocyte antigen) (Protein XE7) (Protein kinase A-anchoring protein 17A, PRKA17A) (Splicing factor, arginine/serine-rich 17A)	AKAP17A CXYorf3 DXYS155E SFRS17A XE7	-0.571088	1.12549e-05
-0.571088	12.321	-7.49471	1.96172e-06	1.12549e-05	4.88269	Q02040					O60313	Dynamin-like 120 kDa protein, mitochondrial, EC 3.6.5.5 (Optic atrophy protein 1) [Cleaved into: Dynamin-like 120 kDa protein, form S1 ]	OPA1 KIAA0567	-0.570338	5.93741e-06
-0.570338	12.1186	-8.03824	8.38876e-07	5.93741e-06	5.76157	O60313					Q96T58	Msx2-interacting protein (SMART/HDAC1-associated repressor protein) (SPEN homolog)	SPEN KIAA0929 MINT SHARP	-0.569283	1.29105e-06
-0.569283	10.9022	-9.49738	1.02168e-07	1.29105e-06	7.95754	Q96T58					Q9H0U6	39S ribosomal protein L18, mitochondrial, L18mt, MRP-L18 (Mitochondrial large ribosomal subunit protein uL18m)	MRPL18 HSPC071	-0.569235	4.32417e-05
-0.569235	13.1385	-6.47048	1.08056e-05	4.32417e-05	3.11886	Q9H0U6					Q8TBQ9	Protein kish-A (Transmembrane protein 167) (Transmembrane protein 167A)	TMEM167A TMEM167	-0.56922	0.00243855
-0.56922	13.3574	-3.95964	0.00126933	0.00243855	-1.75872	Q8TBQ9					Q9Y3T9	Nucleolar complex protein 2 homolog, Protein NOC2 homolog (NOC2-like protein) (Novel INHAT repressor)	NOC2L NIR	-0.568856	4.63633e-07
-0.568856	12.2687	-10.705	2.12335e-08	4.63633e-07	9.57787	Q9Y3T9					O95168	NADH dehydrogenase [ubiquinone] 1 beta subcomplex subunit 4 (Complex I-B15, CI-B15) (NADH-ubiquinone oxidoreductase B15 subunit)	NDUFB4	-0.56749	0.000204722
-0.56749	12.0181	-5.42201	7.18817e-05	0.000204722	1.19336	O95168					Q71RG4	Transmembrane and ubiquitin-like domain-containing protein 2	TMUB2 FP2653 UNQ1897/PRO4343	-0.567275	1.62253e-07
-0.567275	10.533	-12.0566	4.28057e-09	1.62253e-07	11.2903	Q71RG4					Q96PC5	Melanoma inhibitory activity protein 2, MIA protein 2 (CTAGE family member 5 ER export factor) (Cutaneous T-cell lymphoma-associated antigen 5) (Meningioma-expressed antigen 6/11)	MIA2 CTAGE5 MEA11 MEA6 MGEA11 MGEA6	-0.566679	3.67794e-06
-0.566679	11.7783	-8.47628	4.34462e-07	3.67794e-06	6.45507	Q96PC5					Q9UHA3	Probable ribosome biogenesis protein RLP24 (Ribosomal L24 domain-containing protein 1) (Ribosomal protein L24-like)	RSL24D1 C15orf15 RPL24L My024	-0.566658	1.14806e-05
-0.566658	12.0982	-7.47858	2.01297e-06	1.14806e-05	4.87623	Q9UHA3					Q7Z2W9	39S ribosomal protein L21, mitochondrial, L21mt, MRP-L21 (Mitochondrial large ribosomal subunit protein bL21m)	MRPL21	-0.565904	3.51402e-05
-0.565904	11.3531	-6.62439	8.28637e-06	3.51402e-05	3.39303	Q7Z2W9					Q9P2X0	Dolichol-phosphate mannosyltransferase subunit 3 (Dolichol-phosphate mannose synthase subunit 3, DPM synthase subunit 3) (Dolichyl-phosphate beta-D-mannosyltransferase subunit 3) (Mannose-P-dolichol synthase subunit 3, MPD synthase subunit 3) (Prostin-1)	DPM3	-0.565702	3.90522e-07
-0.565702	11.5999	-10.9039	1.66118e-08	3.90522e-07	9.83519	Q9P2X0					Q8N8Q8	Cytochrome c oxidase assembly protein COX18, mitochondrial, COX18Hs (Cytochrome c oxidase assembly protein 18)	COX18 OXA1L2	-0.563464	5.28239e-06
-0.563464	11.7601	-8.14846	7.09329e-07	5.28239e-06	5.94867	Q8N8Q8					P21926	CD9 antigen (5H9 antigen) (Cell growth-inhibiting gene 2 protein) (Leukocyte antigen MIC3) (Motility-related protein, MRP-1) (Tetraspanin-29, Tspan-29) (p24) (CD antigen CD9)	CD9 MIC3 TSPAN29 GIG2	-0.562871	0.000146528
-0.562871	12.2214	-5.64091	4.78001e-05	0.000146528	1.64728	P21926					P17482	Homeobox protein Hox-B9 (Homeobox protein Hox-2.5) (Homeobox protein Hox-2E)	HOXB9 HOX2E	-0.56173	6.82731e-05
-0.56173	10.7719	-6.14301	1.9216e-05	6.82731e-05	2.52475	P17482					O14656	Torsin-1A (Dystonia 1 protein) (Torsin ATPase-1A, EC 3.6.4.-) (Torsin family 1 member A)	TOR1A DQ2 DYT1 TA TORA	-0.561643	1.70835e-06
-0.561643	12.6999	-9.21647	1.50402e-07	1.70835e-06	7.55671	O14656					P09001	39S ribosomal protein L3, mitochondrial, L3mt, MRP-L3 (Mitochondrial large ribosomal subunit protein uL3m)	MRPL3 MRL3 RPML3	-0.561301	8.58247e-07
-0.561301	12.4448	-9.96742	5.44903e-08	8.58247e-07	8.58698	P09001					P24311	Cytochrome c oxidase subunit 7B, mitochondrial (Cytochrome c oxidase polypeptide VIIb)	COX7B	-0.560823	0.000313126
-0.560823	12.5553	-5.15305	0.00011969	0.000313126	0.643502	P24311					P31629	Transcription factor HIVEP2 (Human immunodeficiency virus type I enhancer-binding protein 2, HIV-EP2) (MHC-binding protein 2, MBP-2)	HIVEP2	-0.560542	2.7787e-05
-0.560542	12.6211	-6.79768	6.16939e-06	2.7787e-05	3.7154	P31629					Q9H6X2	Anthrax toxin receptor 1 (Tumor endothelial marker 8)	ANTXR1 ATR TEM8	-0.560286	6.81335e-06
-0.560286	12.3043	-7.91816	1.00882e-06	6.81335e-06	5.62968	Q9H6X2					Q96HJ9	Protein FMC1 homolog (ATP synthase assembly factor FMC1, mitochondrial) (Formation of mitochondrial complex V assembly factor 1 homolog)	FMC1 C7orf55 HSPC268	-0.560259	0.000112669
-0.560259	12.9264	-5.80893	3.51015e-05	0.000112669	1.90384	Q96HJ9					P18583	Protein SON (Bax antagonist selected in saccharomyces 1, BASS1) (Negative regulatory element-binding protein, NRE-binding protein) (Protein DBP-5) (SON3)	SON C21orf50 DBP5 KIAA1019 NREBP HSPC310 HSPC312	-0.559822	7.28206e-05
-0.559822	11.5879	-6.09894	2.07874e-05	7.28206e-05	2.44369	P18583					P12277	Creatine kinase B-type, EC 2.7.3.2 (Brain creatine kinase, B-CK) (Creatine kinase B chain) (Creatine phosphokinase B-type, CPK-B)	CKB CKBB	-0.559633	1.18538e-05
-0.559633	9.91197	-7.45114	2.10343e-06	1.18538e-05	4.85534	P12277					Q6NTF9	Rhomboid domain-containing protein 2	RHBDD2 RHBDL7	-0.559221	7.17267e-06
-0.559221	12.8237	-7.87211	1.08329e-06	7.17267e-06	5.51127	Q6NTF9					Q8NBM8	Prenylcysteine oxidase-like, EC 1.8.3.-	PCYOX1L PSEC0105	-0.558449	5.58849e-05
-0.558449	10.3457	-6.28475	1.49507e-05	5.58849e-05	2.78369	Q8NBM8					Q9H0X4	Protein FAM234A (Protein ITFG3)	FAM234A C16orf9 ITFG3	-0.557228	4.22573e-05
-0.557228	12.5955	-6.48788	1.04845e-05	4.22573e-05	3.16522	Q9H0X4					Q9HBR0	Putative sodium-coupled neutral amino acid transporter 10 (Solute carrier family 38 member 10)	SLC38A10 PP1744	-0.556974	8.15748e-05
-0.556974	11.4866	-6.02468	2.37458e-05	8.15748e-05	2.30651	Q9HBR0					O75027	Iron-sulfur clusters transporter ABCB7, mitochondrial (ATP-binding cassette sub-family B member 7, mitochondrial) (ATP-binding cassette transporter 7, ABC transporter 7 protein)	ABCB7 ABC7	-0.556526	1.06881e-06
-0.556526	11.9391	-9.7224	7.54043e-08	1.06881e-06	8.26818	O75027					Q9H0U3	Magnesium transporter protein 1, MagT1 (Dolichyl-diphosphooligosaccharide--protein glycosyltransferase subunit MAGT1, Oligosaccharyl transferase subunit MAGT1) (Implantation-associated protein, IAP)	MAGT1 IAG2 PSEC0084 UNQ628/PRO1244	-0.554842	6.58427e-05
-0.554842	12.0492	-6.17004	1.8314e-05	6.58427e-05	2.57924	Q9H0U3					Q15050	Ribosome biogenesis regulatory protein homolog	RRS1 KIAA0112 RRR	-0.554829	2.77459e-06
-0.554829	12.5597	-8.73693	2.9691e-07	2.77459e-06	6.83586	Q15050					Q99442	Translocation protein SEC62 (Translocation protein 1, TP-1, hTP-1)	SEC62 TLOC1	-0.553501	0.00147361
-0.553501	12.1399	-4.24714	0.000709833	0.00147361	-1.17144	Q99442					O43615	Mitochondrial import inner membrane translocase subunit TIM44	TIMM44 MIMT44 TIM44	-0.553433	1.31265e-07
-0.553433	11.9771	-12.3228	3.17749e-09	1.31265e-07	11.5157	O43615					Q04837	Single-stranded DNA-binding protein, mitochondrial, Mt-SSB, MtSSB (PWP1-interacting protein 17)	SSBP1 SSBP	-0.553275	0.000275604
-0.553275	12.0279	-5.23438	0.000102489	0.000275604	0.802572	Q04837					Q12888	TP53-binding protein 1, 53BP1, p53-binding protein 1, p53BP1	TP53BP1	-0.552896	5.56974e-07
-0.552896	11.7758	-10.4777	2.82325e-08	5.56974e-07	9.2955	Q12888					Q16740	ATP-dependent Clp protease proteolytic subunit, mitochondrial, EC 3.4.21.92 (Endopeptidase Clp)	CLPP	-0.552679	5.99036e-06
-0.552679	11.6566	-8.03086	8.48401e-07	5.99036e-06	5.74989	Q16740					Q9NY12	H/ACA ribonucleoprotein complex subunit 1 (Nucleolar protein family A member 1) (snoRNP protein GAR1)	GAR1 NOLA1	-0.552641	5.65022e-05
-0.552641	12.4051	-6.27757	1.5141e-05	5.65022e-05	2.77064	Q9NY12					Q9UNZ5	Leydig cell tumor 10 kDa protein homolog	C19orf53 HSPC023	-0.551993	1.10046e-06
-0.551993	12.248	-9.65979	8.2011e-08	1.10046e-06	8.22426	Q9UNZ5					P56962	Syntaxin-17	STX17	-0.551947	3.35724e-07
-0.551947	11.5142	-11.091	1.32277e-08	3.35724e-07	10.0653	P56962					Q9NW13	RNA-binding protein 28 (RNA-binding motif protein 28)	RBM28	-0.551339	8.87293e-06
-0.551339	12.2032	-7.69336	1.43188e-06	8.87293e-06	5.2084	Q9NW13					O14493	Claudin-4 (Clostridium perfringens enterotoxin receptor, CPE-R, CPE-receptor) (Williams-Beuren syndrome chromosomal region 8 protein)	CLDN4 CPER CPETR1 WBSCR8	-0.551315	0.000660509
-0.551315	10.9884	-4.70677	0.000284488	0.000660509	-0.2418	O14493					P07948	Tyrosine-protein kinase Lyn, EC 2.7.10.2 (Lck/Yes-related novel protein tyrosine kinase) (V-yes-1 Yamaguchi sarcoma viral related oncogene homolog) (p53Lyn) (p56Lyn)	LYN JTK8	-0.549101	0.000818581
-0.549101	11.8222	-4.58152	0.000364218	0.000818581	-0.493603	P07948					Q96DZ1	Endoplasmic reticulum lectin 1 (ER lectin, Erlectin) (XTP3-transactivated gene B protein)	ERLEC1 C2orf30 XTP3TPB UNQ1878/PRO4321	-0.549048	2.32429e-05
-0.549048	10.9546	-6.92942	4.94346e-06	2.32429e-05	3.9428	Q96DZ1					P01011	Alpha-1-antichymotrypsin, ACT (Cell growth-inhibiting gene 24/25 protein) (Serpin A3) [Cleaved into: Alpha-1-antichymotrypsin His-Pro-less ]	SERPINA3 AACT GIG24 GIG25	-0.549019	0.00367651
-0.549019	11.7126	-3.7312	0.00202162	0.00367651	-2.22642	P01011					Q99640	Membrane-associated tyrosine- and threonine-specific cdc2-inhibitory kinase, EC 2.7.11.1 (Myt1 kinase)	PKMYT1 MYT1	-0.548638	0.000716474
-0.548638	8.5514	-4.65816	0.000313053	0.000716474	-0.301007	Q99640					Q5TF39	Sodium-dependent glucose transporter 1 (Major facilitator superfamily domain-containing protein 4B)	MFSD4B KIAA1919 NAGLT1 HSPC100	-0.54851	0.000900107
-0.54851	11.6126	-4.52628	0.000406362	0.000900107	-0.601709	Q5TF39					P29317	Ephrin type-A receptor 2, EC 2.7.10.1 (Epithelial cell kinase) (Tyrosine-protein kinase receptor ECK)	EPHA2 ECK	-0.546817	0.000745276
-0.546817	11.5233	-4.63529	0.000327502	0.000745276	-0.330923	P29317					Q6IQ32	Activity-dependent neuroprotector homeobox protein 2, ADNP homeobox protein 2 (Zinc finger protein 508)	ADNP2 KIAA0863 ZNF508	-0.545718	2.2104e-05
-0.545718	10.1543	-6.96596	4.65076e-06	2.2104e-05	4.01014	Q6IQ32					P21796	Voltage-dependent anion-selective channel protein 1, VDAC-1, hVDAC1 (Outer mitochondrial membrane protein porin 1) (Plasmalemmal porin) (Porin 31HL) (Porin 31HM)	VDAC1 VDAC	-0.54562	0.000194872
-0.54562	12.903	-5.45213	6.79322e-05	0.000194872	1.22471	P21796					Q8TCD1	UPF0729 protein C18orf32 (Putative NF-kappa-B-activating protein 200)	C18orf32	-0.545491	0.000232206
-0.545491	12.73	-5.34185	8.3597e-05	0.000232206	1.01162	Q8TCD1					Q9BYD6	39S ribosomal protein L1, mitochondrial, L1mt, MRP-L1 (Mitochondrial large ribosomal subunit protein uL1m)	MRPL1 BM-022	-0.544995	8.99479e-06
-0.544995	11.8056	-7.67992	1.46247e-06	8.99479e-06	5.19273	Q9BYD6					P12270	Nucleoprotein TPR (Megator) (NPC-associated intranuclear protein) (Translocated promoter region protein)	TPR	-0.544833	1.06881e-06
-0.544833	12.0488	-9.72495	7.51476e-08	1.06881e-06	8.27376	P12270					P36776	Lon protease homolog, mitochondrial, EC 3.4.21.53 (LONHs) (Lon protease-like protein, LONP) (Mitochondrial ATP-dependent protease Lon) (Serine protease 15)	LONP1 PRSS15	-0.544824	6.08764e-06
-0.544824	11.8791	-8.01391	8.70695e-07	6.08764e-06	5.72305	P36776					Q8WYP5	Protein ELYS (Embryonic large molecule derived from yolk sac) (Protein MEL-28) (Putative AT-hook-containing transcription factor 1)	AHCTF1 ELYS TMBS62 MSTP108	-0.544387	1.02387e-06
-0.544387	11.4823	-9.77855	6.99576e-08	1.02387e-06	8.3292	Q8WYP5					Q9NV96	Cell cycle control protein 50A (P4-ATPase flippase complex beta subunit TMEM30A) (Transmembrane protein 30A)	TMEM30A C6orf67 CDC50A	-0.543674	0.000123981
-0.544255	11.294	-2.16318	0.0471657	0.0636199	-5.27916	Q9ULS5					Q14151	Scaffold attachment factor B2, SAF-B2	SAFB2 KIAA0138	-0.543226	1.37366e-05
-0.543674	12.6884	-5.7479	3.92506e-05	0.000123981	1.79631	Q9NV96					Q9UBH6	Xenotropic and polytropic retrovirus receptor 1 (Protein SYG1 homolog) (Xenotropic and polytropic murine leukemia virus receptor X3, X-receptor)	XPR1 SYG1 XR	-0.542454	2.68011e-06
-0.543226	12.1108	-7.33634	2.5307e-06	1.37366e-05	4.62922	Q14151					Q8WV92	MIT domain-containing protein 1	MITD1	-0.54211	0.000596602
-0.542454	11.2948	-8.77846	2.79642e-07	2.68011e-06	6.92444	Q9UBH6					Q9NVN8	Guanine nucleotide-binding protein-like 3-like protein	GNL3L	-0.541735	0.00166649
-0.54211	10.5315	-4.76673	0.000252904	0.000596602	-0.121724	Q8WV92					Q99666	RANBP2-like and GRIP domain-containing protein 5/6 (Ran-binding protein 2-like 1/2, RanBP2-like 1/2, RanBP2L1, RanBP2L2) (Sperm membrane protein BS-63)	RGPD5 RANBP2L1 RGP5 RGP7 RGPD7; RGPD6 RANBP2L2 RGP6	-0.541664	0.00077967
-0.541735	11.3534	-4.17502	0.000820772	0.00166649	-1.31102	Q9NVN8					Q9C0B5	Palmitoyltransferase ZDHHC5, EC 2.3.1.225 (Zinc finger DHHC domain-containing protein 5, DHHC-5) (Zinc finger protein 375)	ZDHHC5 KIAA1748 ZNF375	-0.541416	1.4804e-05
-0.541664	10.0456	-4.60936	0.00034471	0.00077967	-0.437532	Q99666					P13073	Cytochrome c oxidase subunit 4 isoform 1, mitochondrial (Cytochrome c oxidase polypeptide IV) (Cytochrome c oxidase subunit IV isoform 1, COX IV-1)	COX4I1 COX4	-0.541404	4.19162e-06
-0.541416	10.7449	-7.28037	2.77122e-06	1.4804e-05	4.53742	Q9C0B5					P82664	28S ribosomal protein S10, mitochondrial, MRP-S10, S10mt (Mitochondrial small ribosomal subunit protein uS10m)	MRPS10 MSTP040	-0.541226	2.17807e-05
-0.541404	12.5198	-8.36074	5.15643e-07	4.19162e-06	6.26705	P13073					Q99848	Probable rRNA-processing protein EBP2 (EBNA1-binding protein 2) (Nucleolar protein p40)	EBNA1BP2 EBP2	-0.540823	0.00172634
-0.541226	11.6021	-6.98141	4.53253e-06	2.17807e-05	4.01656	P82664					Q9H7F0	Polyamine-transporting ATPase 13A3 (ATPase family homolog up-regulated in senescence cells 1) (Putrescine transporting ATPase, EC 7.6.2.16)	ATP13A3 AFURS1	-0.540023	1.14019e-05
-0.540823	12.7686	-4.15478	0.000854986	0.00172634	-1.35979	Q99848					O94892	Zinc finger protein 432	ZNF432 KIAA0798	-0.539056	1.54256e-05
-0.540023	10.1399	-7.48394	1.99579e-06	1.14019e-05	4.86879	Q9H7F0					Q8N4H5	Mitochondrial import receptor subunit TOM5 homolog	TOMM5 C9orf105 TOM5	-0.538731	0.00243291
-0.539056	13.1376	-7.24785	2.92188e-06	1.54256e-05	4.50295	O94892					Q14978	Nucleolar and coiled-body phosphoprotein 1 (140 kDa nucleolar phosphoprotein, Nopp140) (Hepatitis C virus NS5A-transactivated protein 13, HCV NS5A-transactivated protein 13) (Nucleolar 130 kDa protein) (Nucleolar phosphoprotein p130)	NOLC1 KIAA0035 NS5ATP13	-0.538385	0.00601299
-0.538731	12.8924	-3.9612	0.00126532	0.00243291	-1.75552	Q8N4H5					Q9BXS9	Solute carrier family 26 member 6 (Anion exchange transporter) (Pendrin-like protein 1, Pendrin-L1)	SLC26A6	-0.536643	2.75762e-06
-0.538385	12.3721	-3.46095	0.00351404	0.00601299	-2.77847	Q14978					Q9UKI8	Serine/threonine-protein kinase tousled-like 1, EC 2.7.11.1 (PKU-beta) (Tousled-like kinase 1)	TLK1 KIAA0137	-0.536483	0.000541319
-0.536643	10.9772	-8.7431	2.94277e-07	2.75762e-06	6.84507	Q9BXS9					Q15424	Scaffold attachment factor B1, SAF-B, SAF-B1 (HSP27 estrogen response element-TATA box-binding protein, HSP27 ERE-TATA-binding protein)	SAFB HAP HET SAFB1	-0.536117	9.99278e-07
-0.536483	10.2613	-4.82549	0.000225449	0.000541319	-0.000436787	Q9UKI8					Q8WVQ1	Soluble calcium-activated nucleotidase 1, SCAN-1, EC 3.6.1.6 (Apyrase homolog) (Putative MAPK-activating protein PM09) (Putative NF-kappa-B-activating protein 107)	CANT1 SHAPY	-0.535232	1.45056e-06
-0.536117	11.9611	-9.80997	6.70925e-08	9.99278e-07	8.38753	Q15424					Q86SQ0	Pleckstrin homology-like domain family B member 2 (Protein LL5-beta)	PHLDB2 LL5B	-0.534891	0.000985234
-0.535232	11.5996	-9.37283	1.21149e-07	1.45056e-06	7.7626	Q8WVQ1					Q6UB35	Monofunctional C1-tetrahydrofolate synthase, mitochondrial, EC 6.3.4.3 (Formyltetrahydrofolate synthetase)	MTHFD1L FTHFSDC1	-0.534529	0.000184898
-0.534891	11.8107	-4.47263	0.000452095	0.000985234	-0.696302	Q86SQ0					Q9Y277	Voltage-dependent anion-selective channel protein 3, VDAC-3, hVDAC3 (Outer mitochondrial membrane protein porin 3)	VDAC3	-0.53451	4.93555e-05
-0.534529	11.9215	-5.48682	6.36608e-05	0.000184898	1.29144	Q6UB35					O60284	Suppression of tumorigenicity 18 protein (Zinc finger protein 387)	ST18 KIAA0535 ZNF387	-0.533958	0.000172042
-0.53451	12.797	-6.37613	1.27357e-05	4.93555e-05	2.94918	Q9Y277					O43819	Protein SCO2 homolog, mitochondrial	SCO2	-0.533308	4.45571e-06
-0.533958	11.787	-5.53614	5.80618e-05	0.000172042	1.41623	O60284					Q86T24	Transcriptional regulator Kaiso (Zinc finger and BTB domain-containing protein 33)	ZBTB33 KAISO ZNF348	-0.533293	5.33361e-05
-0.533308	11.3677	-8.30465	5.60679e-07	4.45571e-06	6.17909	O43819					O96008	Mitochondrial import receptor subunit TOM40 homolog (Protein Haymaker) (Translocase of outer membrane 40 kDa subunit homolog) (p38.5)	TOMM40 C19orf1 PEREC1 TOM40	-0.532452	1.40614e-06
-0.533293	10.5658	-6.31763	1.41107e-05	5.33361e-05	2.89016	Q86T24					Q8N884	Cyclic GMP-AMP synthase, cGAMP synthase, cGAS, h-cGAS, EC 2.7.7.86 (2'3'-cGAMP synthase) (Mab-21 domain-containing protein 1)	CGAS C6orf150 MB21D1	-0.532441	0.013676
-0.532452	11.568	-9.40919	1.1525e-07	1.40614e-06	7.84326	O96008					Q53H12	Acylglycerol kinase, mitochondrial, hAGK, EC 2.7.1.107, EC 2.7.1.138, EC 2.7.1.94 (Multiple substrate lipid kinase, HsMuLK, MuLK, Multi-substrate lipid kinase)	AGK MULK	-0.532293	0.000155283
-0.532441	11.0326	-3.01741	0.00869778	0.013676	-3.67284	Q8N884					P05067	Amyloid-beta precursor protein, APP (ABPP) (APPI) (Alzheimer disease amyloid A4 protein homolog) (Alzheimer disease amyloid protein) (Amyloid precursor protein) (Amyloid-beta (A4) precursor protein) (Amyloid-beta A4 protein) (Cerebral vascular amyloid peptide, CVAP) (PreA4) (Protease nexin-II, PN-II) [Cleaved into: N-APP; Soluble APP-alpha, S-APP-alpha; Soluble APP-beta, S-APP-beta; C99 (Beta-sec…	APP A4 AD1	-0.532162	1.82219e-06
-0.532293	12.2019	-5.60202	5.13697e-05	0.000155283	1.51197	Q53H12					O43818	U3 small nucleolar RNA-interacting protein 2 (RRP9 homolog) (U3 small nucleolar ribonucleoprotein-associated 55 kDa protein, U3 snoRNP-associated 55 kDa protein, U3-55K)	RRP9 RNU3IP2 U355K	-0.532009	8.87293e-06
-0.532162	12.0202	-9.15471	1.63935e-07	1.82219e-06	7.46813	P05067					Q8IY92	Structure-specific endonuclease subunit SLX4 (BTB/POZ domain-containing protein 12)	SLX4 BTBD12 KIAA1784 KIAA1987	-0.531657	5.29286e-06
-0.532009	13.0376	-7.69325	1.43214e-06	8.87293e-06	5.24656	O43818					Q9NRX5	Serine incorporator 1 (Tumor differentially expressed protein 1-like) (Tumor differentially expressed protein 2)	SERINC1 KIAA1253 TDE1L TDE2 UNQ396/PRO732	-0.531487	0.000567618
-0.531657	12.0572	-8.14174	7.16593e-07	5.29286e-06	5.95165	Q8IY92					P55199	RNA polymerase II elongation factor ELL (Eleven-nineteen lysine-rich leukemia protein)	ELL C19orf17	-0.530616	0.00210382
-0.531487	10.9148	-4.79704	0.000238337	0.000567618	-0.0582117	Q9NRX5					P30414	NK-tumor recognition protein, NK-TR protein (Natural-killer cells cyclophilin-related protein) (Peptidyl-prolyl cis-trans isomerase NKTR, PPIase, EC 5.2.1.8) (Rotamase)	NKTR	-0.530191	4.51845e-05
-0.530616	11.4842	-4.04205	0.00107389	0.00210382	-1.57915	P55199					P05023	Sodium/potassium-transporting ATPase subunit alpha-1, Na(+)/K(+) ATPase alpha-1 subunit, EC 7.2.2.13 (Sodium pump subunit alpha-1)	ATP1A1	-0.529745	3.94729e-06
-0.530191	10.9111	-6.43807	1.14317e-05	4.51845e-05	3.07115	P30414					O95299	NADH dehydrogenase [ubiquinone] 1 alpha subcomplex subunit 10, mitochondrial (Complex I-42kD, CI-42kD) (NADH-ubiquinone oxidoreductase 42 kDa subunit)	NDUFA10	-0.529244	0.000423591
-0.529745	12.5188	-8.41341	4.7681e-07	3.94729e-06	6.34599	P05023					Q9UMS4	Pre-mRNA-processing factor 19, EC 2.3.2.27 (Nuclear matrix protein 200) (PRP19/PSO4 homolog, hPso4) (RING-type E3 ubiquitin transferase PRP19) (Senescence evasion factor)	PRPF19 NMP200 PRP19 SNEV	-0.52862	0.00018756
-0.529244	12.014	-4.97066	0.000170014	0.000423591	0.288257	O95299					P23634	Plasma membrane calcium-transporting ATPase 4, PMCA4, EC 7.2.2.10 (Matrix-remodeling-associated protein 1) (Plasma membrane calcium ATPase isoform 4) (Plasma membrane calcium pump isoform 4)	ATP2B4 ATP2B2 MXRA1	-0.528313	3.52346e-05
-0.52862	12.329	-5.47665	6.48831e-05	0.00018756	1.27189	Q9UMS4					P49756	RNA-binding protein 25 (Arg/Glu/Asp-rich protein of 120 kDa, RED120) (Protein S164) (RNA-binding motif protein 25) (RNA-binding region-containing protein 7)	RBM25 RNPC7	-0.528042	2.678e-05
-0.528313	12.0231	-6.62145	8.32816e-06	3.52346e-05	3.38783	P23634					Q86TX2	Acyl-coenzyme A thioesterase 1, Acyl-CoA thioesterase 1, EC 3.1.2.- (CTE-I) (CTE-Ib) (Inducible cytosolic acyl-coenzyme A thioester hydrolase) (Long chain acyl-CoA thioester hydrolase, Long chain acyl-CoA hydrolase) (Palmitoyl-coenzyme A thioesterase, EC 3.1.2.2)	ACOT1 CTE1	-0.526822	1.08979e-05
-0.528042	12.0679	-6.82152	5.92597e-06	2.678e-05	3.73946	P49756					P46939	Utrophin (Dystrophin-related protein 1, DRP-1)	UTRN DMDL DRP1	-0.526189	0.00147361
-0.526822	11.5148	-7.51864	1.8882e-06	1.08979e-05	4.93686	Q86TX2					Q96HV5	Transmembrane protein 41A	TMEM41A UNQ168/PRO194	-0.526035	3.26328e-06
-0.526189	9.69537	-4.24719	0.000709763	0.00147361	-1.16871	P46939					Q96N66	Lysophospholipid acyltransferase 7, LPLAT 7, EC 2.3.1.- (1-acylglycerophosphatidylinositol O-acyltransferase) (Bladder and breast carcinoma-overexpressed gene 1 protein) (Leukocyte receptor cluster member 4) (Lysophosphatidylinositol acyltransferase, LPIAT, Lyso-PI acyltransferase) (Membrane-bound O-acyltransferase domain-containing protein 7, O-acyltransferase domain-containing protein 7, h-mboa…	MBOAT7 BB1 LENG4 OACT7	-0.525696	1.96292e-05
-0.526035	11.7908	-8.58748	3.68977e-07	3.26328e-06	6.64374	Q96HV5					Q07955	Serine/arginine-rich splicing factor 1 (Alternative-splicing factor 1, ASF-1) (Splicing factor, arginine/serine-rich 1) (pre-mRNA-splicing factor SF2, P33 subunit)	SRSF1 ASF SF2 SF2P33 SFRS1 OK/SW-cl.3	-0.524176	5.30693e-05
-0.525696	12.2682	-7.06236	3.96249e-06	1.96292e-05	4.16935	Q96N66					Q9NVV0	Trimeric intracellular cation channel type B, TRIC-B, TRICB (Transmembrane protein 38B)	TMEM38B C9orf87	-0.524175	1.54987e-05
-0.524176	12.6468	-6.32176	1.40087e-05	5.30693e-05	2.86305	Q07955					Q9H078	Caseinolytic peptidase B protein homolog, EC 3.6.1.- (Suppressor of potassium transport defect 3)	CLPB HSP78 SKD3	-0.523985	1.10939e-06
-0.524175	11.7065	-7.24399	2.94031e-06	1.54987e-05	4.4903	Q9NVV0					Q9H9B1	Histone-lysine N-methyltransferase EHMT1, EC 2.1.1.-, EC 2.1.1.367 (Euchromatic histone-lysine N-methyltransferase 1, Eu-HMTase1) (G9a-like protein 1, GLP, GLP1) (Histone H3-K9 methyltransferase 5, H3-K9-HMTase 5) (Lysine N-methyltransferase 1D)	EHMT1 EUHMTASE1 GLP KIAA1876 KMT1D	-0.523718	1.66536e-05
-0.523985	11.7406	-9.65056	8.30358e-08	1.10939e-06	8.15883	Q9H078					P51809	Vesicle-associated membrane protein 7, VAMP-7 (Synaptobrevin-like protein 1) (Tetanus-insensitive VAMP, Ti-VAMP)	VAMP7 SYBL1	-0.523556	5.86628e-06
-0.523718	10.6747	-7.18724	3.22607e-06	1.66536e-05	4.37273	Q9H9B1					P13498	Cytochrome b-245 light chain (Cytochrome b(558) alpha chain) (Cytochrome b558 subunit alpha) (Neutrophil cytochrome b 22 kDa polypeptide) (Superoxide-generating NADPH oxidase light chain subunit) (p22 phagocyte B-cytochrome) (p22-phox, p22phox)	CYBA	-0.523426	4.57541e-06
-0.523556	12.623	-8.05087	8.22842e-07	5.86628e-06	5.79285	P51809					Q9Y3Y2	Chromatin target of PRMT1 protein (Friend of PRMT1 protein) (Small arginine- and glycine-rich protein, SRAG)	CHTOP C1orf77 FOP HT031 PP7704	-0.522831	4.44814e-05
-0.523426	11.6158	-8.27991	5.81844e-07	4.57541e-06	6.16954	P13498					Q13148	TAR DNA-binding protein 43, TDP-43	TARDBP TDP43	-0.522612	1.06909e-06
-0.522831	12.7809	-6.44911	1.12143e-05	4.44814e-05	3.09174	Q9Y3Y2					Q9NQZ2	Something about silencing protein 10 (Charged amino acid-rich leucine zipper 1, CRL1) (Disrupter of silencing SAS10) (UTP3 homolog)	UTP3 CRLZ1 SAS10	-0.522449	8.18406e-05
-0.522612	11.5871	-9.71492	7.61632e-08	1.06909e-06	8.26652	Q13148					Q96HR9	Receptor expression-enhancing protein 6 (Polyposis locus protein 1-like 1)	REEP6 C19orf32 DP1L1	-0.521489	1.66488e-06
-0.522449	10.7438	-6.0223	2.38474e-05	8.18406e-05	2.30211	Q9NQZ2					Q13637	Ras-related protein Rab-32	RAB32	-0.521318	0.000811521
-0.521489	11.6688	-9.24109	1.45341e-07	1.66488e-06	7.61017	Q96HR9					Q9P0J0	NADH dehydrogenase [ubiquinone] 1 alpha subcomplex subunit 13 (Cell death regulatory protein GRIM-19) (Complex I-B16.6, CI-B16.6) (Gene associated with retinoic and interferon-induced mortality 19 protein, GRIM-19, Gene associated with retinoic and IFN-induced mortality 19 protein) (NADH-ubiquinone oxidoreductase B16.6 subunit)	NDUFA13 GRIM19 CDA016 CGI-39	-0.519261	0.00862754
-0.521318	11.7371	-4.58657	0.000360596	0.000811521	-0.480523	Q13637					Q9UKX7	Nuclear pore complex protein Nup50 (50 kDa nucleoporin) (Nuclear pore-associated protein 60 kDa-like) (Nucleoporin Nup50)	NUP50 NPAP60L PRO1146	-0.518993	2.41455e-05
-0.519261	10.5918	-3.26646	0.00523253	0.00862754	-3.16119	Q9P0J0					Q8WWQ0	PH-interacting protein, PHIP (DDB1- and CUL4-associated factor 14) (IRS-1 PH domain-binding protein) (WD repeat-containing protein 11)	PHIP DCAF14 WDR11	-0.51848	8.82158e-05
-0.518993	12.3151	-6.8984	5.20701e-06	2.41455e-05	3.89332	Q9UKX7					Q8NEW0	Zinc transporter 7, ZnT-7 (Solute carrier family 30 member 7) (Znt-like transporter 2)	SLC30A7 ZNT7 ZNTL2	-0.51808	0.000565093
-0.51848	11.3551	-5.97334	2.6045e-05	8.82158e-05	2.21125	Q8WWQ0					Q86Y39	NADH dehydrogenase [ubiquinone] 1 alpha subcomplex subunit 11 (Complex I-B14.7, CI-B14.7) (NADH-ubiquinone oxidoreductase subunit B14.7)	NDUFA11	-0.516935	6.96476e-06
-0.51808	10.8912	-4.79986	0.000237026	0.000565093	-0.0555235	Q8NEW0					Q03111	Protein ENL (YEATS domain-containing protein 1)	MLLT1 ENL LTG19 YEATS1	-0.516887	8.14353e-05
-0.516935	12.7031	-7.90025	1.03712e-06	6.96476e-06	5.56634	Q86Y39					Q9H2C2	Protein ARV1, hARV1	ARV1 HT035	-0.515833	2.41202e-05
-0.516887	11.6414	-6.02622	2.36801e-05	8.14353e-05	2.30936	Q03111					Q7Z4F1	Low-density lipoprotein receptor-related protein 10, LRP-10	LRP10 MSTP087 SP220 UNQ389/PRO724	-0.515701	0.034238
-0.515833	12.4286	-6.89985	5.19441e-06	2.41202e-05	3.88372	Q9H2C2					O43674	NADH dehydrogenase [ubiquinone] 1 beta subcomplex subunit 5, mitochondrial (Complex I-SGDH, CI-SGDH) (NADH-ubiquinone oxidoreductase SGDH subunit)	NDUFB5	-0.515263	2.17883e-06
-0.515701	7.79306	-2.51606	0.0238039	0.034238	-4.5992	Q7Z4F1					Q9NVA1	Ubiquinol-cytochrome-c reductase complex assembly factor 1 (Basic FGF-repressed Zic-binding protein, bFGF-repressed Zic-binding protein, bFZb) (Ubiquinol-cytochrome c reductase complex chaperone CBP3 homolog)	UQCC1 BZFB C20orf44 UQCC	-0.514991	2.17594e-05
-0.515263	12.2047	-8.98361	2.08587e-07	2.17883e-06	7.22976	O43674					Q15070	Mitochondrial inner membrane protein OXA1L (Hsa) (OXA1Hs) (Oxidase assembly 1-like protein, OXA1-like protein)	OXA1L	-0.514747	0.000269716
-0.514991	11.3937	-6.98244	4.52473e-06	2.17594e-05	4.05048	Q9NVA1					O95785	Protein Wiz (Widely-interspaced zinc finger-containing protein) (Zinc finger protein 803)	WIZ ZNF803	-0.514274	9.50993e-08
-0.514747	12.3661	-5.24806	9.98551e-05	0.000269716	0.829272	Q15070					Q9UKV5	E3 ubiquitin-protein ligase AMFR, EC 2.3.2.36 (Autocrine motility factor receptor, AMF receptor) (RING finger protein 45) (gp78)	AMFR RNF45	-0.514228	7.78219e-07
-0.514274	11.2649	-12.8062	1.87464e-09	9.50993e-08	12.061	O95785					Q9BW60	Elongation of very long chain fatty acids protein 1, EC 2.3.1.199 (3-keto acyl-CoA synthase ELOVL1) (ELOVL fatty acid elongase 1, ELOVL FA elongase 1) (Very long chain 3-ketoacyl-CoA synthase 1) (Very long chain 3-oxoacyl-CoA synthase 1)	ELOVL1 SSC1 CGI-88	-0.51403	0.000309516
-0.514228	11.0338	-10.0753	4.7319e-08	7.78219e-07	8.75161	Q9UKV5					Q9Y6N5	Sulfide:quinone oxidoreductase, mitochondrial, SQOR, EC 1.8.5.8 (Sulfide dehydrogenase-like) (Sulfide quinone oxidoreductase)	SQOR SQRDL CGI-44	-0.513954	0.000672152
-0.51403	10.3246	-5.16013	0.000118081	0.000309516	0.657374	Q9BW60					Q9BVP2	Guanine nucleotide-binding protein-like 3 (E2-induced gene 3 protein) (Novel nucleolar protein 47, NNP47) (Nucleolar GTP-binding protein 3) (Nucleostemin)	GNL3 E2IG3 NS	-0.513937	2.83139e-06
-0.513954	11.7974	-4.69631	0.000290399	0.000672152	-0.246663	Q9Y6N5					Q53TN4	Plasma membrane ascorbate-dependent reductase CYBRD1, EC 7.2.1.3 (Cytochrome b reductase 1) (Duodenal cytochrome b) (Ferric-chelate reductase 3)	CYBRD1 DCYTB FRRS3	-0.513778	3.68713e-06
-0.513937	12.2312	-8.71436	3.06766e-07	2.83139e-06	6.83143	Q9BVP2					P35590	Tyrosine-protein kinase receptor Tie-1, EC 2.7.10.1	TIE1 TIE	-0.513411	0.00165832
-0.513778	11.1335	-8.47289	4.36641e-07	3.68713e-06	6.45393	Q53TN4					Q86UB9	Transmembrane protein 135 (Peroxisomal membrane protein 52, PMP52)	TMEM135	-0.512738	0.000410666
-0.513411	11.6132	-4.17821	0.000815517	0.00165832	-1.31197	P35590					Q9UKD2	mRNA turnover protein 4 homolog (Ribosome assembly factor MRTO4)	MRTO4 C1orf33 MRT4	-0.511972	0.00167342
-0.512738	11.4703	-4.98936	0.000163974	0.000410666	0.321124	Q86UB9					Q9H2D1	Mitochondrial folate transporter/carrier (Solute carrier family 25 member 32)	SLC25A32 MFT MFTC	-0.511766	6.43109e-05
-0.511972	12.4192	-4.17267	0.000824678	0.00167342	-1.31014	Q9UKD2					P13804	Electron transfer flavoprotein subunit alpha, mitochondrial, Alpha-ETF	ETFA	-0.511551	0.00168757
-0.511766	12.6539	-6.1853	1.78244e-05	6.43109e-05	2.61727	Q9H2D1					O43567	E3 ubiquitin-protein ligase RNF13, EC 2.3.2.27 (RING finger protein 13)	RNF13 RZF	-0.511511	0.000290948
-0.511551	12.7021	-4.16748	0.000833354	0.00168757	-1.33386	P13804					Q6RFH5	WD repeat-containing protein 74 (NOP seven-associated protein 1)	WDR74 NSA1	-0.510022	2.09915e-05
-0.511511	12.0799	-5.19887	0.000109661	0.000290948	0.733214	O43567					Q9GZU7	Carboxy-terminal domain RNA polymerase II polypeptide A small phosphatase 1, EC 3.1.3.16 (Nuclear LIM interactor-interacting factor 3, NLI-IF, NLI-interacting factor 3) (Small C-terminal domain phosphatase 1, SCP1, Small CTD phosphatase 1)	CTDSP1 NIF3 NLIIF SCP1	-0.509664	3.41366e-06
-0.510022	11.5075	-7.0123	4.30549e-06	2.09915e-05	4.0981	Q6RFH5					Q15738	Sterol-4-alpha-carboxylate 3-dehydrogenase, decarboxylating, EC 1.1.1.170 (Protein H105e3)	NSDHL H105E3	-0.509245	3.47317e-05
-0.509664	11.3676	-8.54509	3.92619e-07	3.41366e-06	6.56773	Q9GZU7					O60613	Selenoprotein F (15 kDa selenoprotein)	SELENOF SEP15	-0.509082	0.00158597
-0.509245	11.9401	-6.63487	8.13882e-06	3.47317e-05	3.41159	Q15738					Q9HD20	Endoplasmic reticulum transmembrane helix translocase, EC 7.4.2.- (Endoplasmic reticulum P5A-ATPase)	ATP13A1 ATP13A KIAA1825 CGI-152	-0.508853	9.22251e-05
-0.509082	11.839	-4.2053	0.000772183	0.00158597	-1.22532	O60613					Q5UIP0	Telomere-associated protein RIF1 (Rap1-interacting factor 1 homolog)	RIF1	-0.508804	0.000710891
-0.508853	11.7997	-5.94292	2.75158e-05	9.22251e-05	2.16757	Q9HD20					P48651	Phosphatidylserine synthase 1, PSS-1, PtdSer synthase 1, EC 2.7.8.29 (Serine-exchange enzyme I)	PTDSS1 KIAA0024 PSSA	-0.508674	0.000566327
-0.508804	12.0282	-4.66334	0.000309876	0.000710891	-0.328968	Q5UIP0					Q8TCC3	39S ribosomal protein L30, mitochondrial, L30mt, MRP-L30 (39S ribosomal protein L28, mitochondrial, L28mt, MRP-L28) (Mitochondrial large ribosomal subunit protein uL30m)	MRPL30 MRPL28 RPML28 HSPC249	-0.507785	4.92609e-05
-0.508674	10.2483	-4.79856	0.000237627	0.000566327	-0.0499406	P48651					O00566	U3 small nucleolar ribonucleoprotein protein MPP10 (M phase phosphoprotein 10)	MPHOSPH10 MPP10	-0.507399	7.37579e-06
-0.507785	12.4713	-6.37756	1.2704e-05	4.92609e-05	2.95175	Q8TCC3					O60264	SWI/SNF-related matrix-associated actin-dependent regulator of chromatin subfamily A member 5, SWI/SNF-related matrix-associated actin-dependent regulator of chromatin A5, EC 3.6.4.- (Sucrose nonfermenting protein 2 homolog, hSNF2H)	SMARCA5 SNF2H WCRF135	-0.50709	0.000188981
-0.507399	11.8928	-7.84656	1.12708e-06	7.37579e-06	5.45603	O00566					Q96FZ7	Charged multivesicular body protein 6 (Chromatin-modifying protein 6) (Vacuolar protein sorting-associated protein 20, Vps20, hVps20)	CHMP6 VPS20	-0.506846	1.78425e-06
-0.50709	11.8796	-5.47148	6.55144e-05	0.000188981	1.26194	O60264					Q8NC56	LEM domain-containing protein 2, hLEM2	LEMD2	-0.505189	7.42254e-06
-0.506846	12.2134	-9.17462	1.59437e-07	1.78425e-06	7.49557	Q96FZ7					Q9BYW2	Histone-lysine N-methyltransferase SETD2, EC 2.1.1.359 (HIF-1) (Huntingtin yeast partner B) (Huntingtin-interacting protein 1, HIP-1) (Huntingtin-interacting protein B) (Lysine N-methyltransferase 3A) (Protein-lysine N-methyltransferase SETD2, EC 2.1.1.-) (SET domain-containing protein 2, hSET2) (p231HBP)	SETD2 HIF1 HYPB KIAA1732 KMT3A SET2 HSPC069	-0.505018	8.25456e-07
-0.505189	11.4574	-7.84062	1.13753e-06	7.42254e-06	5.44825	Q8NC56					Q02338	D-beta-hydroxybutyrate dehydrogenase, mitochondrial, EC 1.1.1.30 (3-hydroxybutyrate dehydrogenase, BDH) (Short chain dehydrogenase/reductase family 9C member 1)	BDH1 BDH SDR9C1	-0.504341	0.00626165
-0.505018	11.0795	-10.006	5.18044e-08	8.25456e-07	8.68262	Q9BYW2					Q9NQC3	Reticulon-4 (Foocen) (Neurite outgrowth inhibitor, Nogo protein) (Neuroendocrine-specific protein, NSP) (Neuroendocrine-specific protein C homolog) (RTN-x) (Reticulon-5)	RTN4 KIAA0886 NOGO My043 SP1507	-0.504254	6.50868e-06
-0.504341	11.1375	-3.43943	0.00367235	0.00626165	-2.82228	Q02338					Q7L0Y3	tRNA methyltransferase 10 homolog C (HBV pre-S2 trans-regulated protein 2) (Mitochondrial ribonuclease P protein 1, Mitochondrial RNase P protein 1) (RNA (guanine-9-)-methyltransferase domain-containing protein 1) (Renal carcinoma antigen NY-REN-49) (mRNA methyladenosine-N(1)-methyltransferase, EC 2.1.1.-) (tRNA (adenine(9)-N(1))-methyltransferase, EC 2.1.1.218) (tRNA (guanine(9)-N(1))-methyltran…	TRMT10C MRPP1 RG9MTD1	-0.504152	3.62012e-06
-0.504254	11.997	-7.95964	9.46349e-07	6.50868e-06	5.63998	Q9NQC3					Q9Y483	Metal-response element-binding transcription factor 2 (Metal regulatory transcription factor 2) (Metal-response element DNA-binding protein M96) (Polycomb-like protein 2, hPCl2)	MTF2 PCL2	-0.503332	9.99586e-08
-0.504152	12.1958	-8.48958	4.26022e-07	3.62012e-06	6.46899	Q7L0Y3					Q5U5X0	Complex III assembly factor LYRM7 (LYR motif-containing protein 7)	LYRM7 C5orf31 MZM1L	-0.503035	0.0147615
-0.503332	11.7962	-12.719	2.05932e-09	9.99586e-08	11.9937	Q9Y483					Q96C36	Pyrroline-5-carboxylate reductase 2, P5C reductase 2, P5CR 2, EC 1.5.1.2	PYCR2	-0.503029	1.15442e-05
-0.503035	12.5433	-2.97583	0.00946466	0.0147615	-3.75541	Q5U5X0					Q9UII2	ATPase inhibitor, mitochondrial (ATP synthase F1 subunit epsilon) (Inhibitor of F(1)F(o)-ATPase, IF(1), IF1)	ATP5IF1 ATPI ATPIF1	-0.50299	0.0176397
-0.503029	12.3934	-7.47232	2.03323e-06	1.15442e-05	4.84825	Q96C36					O96005	Putative lipid scramblase CLPTM1 (Cleft lip and palate transmembrane protein 1)	CLPTM1	-0.502305	0.00276841
-0.50299	12.211	-2.87957	0.0115036	0.0176397	-3.94542	Q9UII2					O60762	Dolichol-phosphate mannosyltransferase subunit 1, EC 2.4.1.83 (Dolichol-phosphate mannose synthase subunit 1, DPM synthase subunit 1) (Dolichyl-phosphate beta-D-mannosyltransferase subunit 1) (Mannose-P-dolichol synthase subunit 1, MPD synthase subunit 1)	DPM1	-0.502148	2.42138e-05
-0.502305	11.9666	-3.88741	0.00147014	0.00276841	-1.89377	O96005					Q9P032	NADH dehydrogenase [ubiquinone] 1 alpha subcomplex assembly factor 4 (Hormone-regulated proliferation-associated protein of 20 kDa)	NDUFAF4 C6orf66 HRPAP20 HSPC125 My013	-0.501908	0.000205217
-0.502148	12.2938	-6.89631	5.22534e-06	2.42138e-05	3.87698	O60762					P04844	Dolichyl-diphosphooligosaccharide--protein glycosyltransferase subunit 2 (Dolichyl-diphosphooligosaccharide--protein glycosyltransferase 63 kDa subunit) (RIBIIR) (Ribophorin II, RPN-II) (Ribophorin-2)	RPN2	-0.5018	1.27693e-06
-0.501908	12.5288	-5.42005	7.21469e-05	0.000205217	1.16288	Q9P032					Q8N720	Zinc finger protein 655 (Vav-interacting Krueppel-like protein)	ZNF655 VIK	-0.500837	0.00271337
-0.5018	11.3398	-9.51423	9.98512e-08	1.27693e-06	7.96501	P04844					Q9H0S4	Probable ATP-dependent RNA helicase DDX47, EC 3.6.4.13 (DEAD box protein 47)	DDX47	-0.500715	6.32334e-05
-0.500837	10.4879	-3.89851	0.00143732	0.00271337	-1.88386	Q8N720					P67809	Y-box-binding protein 1, YB-1 (CCAAT-binding transcription factor I subunit A, CBF-A) (DNA-binding protein B, DBPB) (Enhancer factor I subunit A, EFI-A) (Nuclease-sensitive element-binding protein 1) (Y-box transcription factor)	YBX1 NSEP1 YB1	-0.500153	0.00099583
-0.500715	12.3261	-6.19633	1.74789e-05	6.32334e-05	2.64963	Q9H0S4					Q14571	Inositol 1,4,5-trisphosphate receptor type 2 (IP3 receptor isoform 2, IP3R 2, InsP3R2) (Type 2 inositol 1,4,5-trisphosphate receptor, Type 2 InsP3 receptor)	ITPR2	-0.499865	0.000836764
-0.500153	11.5621	-4.46628	0.000457843	0.00099583	-0.635048	P67809					P61026	Ras-related protein Rab-10, EC 3.6.5.2	RAB10	-0.49956	1.03718e-05
-0.499865	11.3914	-4.56942	0.000373053	0.000836764	-0.496033	Q14571					Q9NP50	SIN3-HDAC complex-associated factor (Protein FAM60A) (Tera protein homolog)	SINHCAF C12orf14 FAM60A L4	-0.499227	0.0016568
-0.49956	12.5823	-7.55784	1.77398e-06	1.03718e-05	4.99326	P61026					Q9Y673	Dolichyl-phosphate beta-glucosyltransferase, DolP-glucosyltransferase, EC 2.4.1.117 (Asparagine-linked glycosylation protein 5 homolog)	ALG5 HSPC149	-0.499031	0.000223752
-0.499227	10.6995	-4.17881	0.000814525	0.0016568	-1.27718	Q9NP50					Q8NFH5	Nucleoporin NUP35 (35 kDa nucleoporin) (Mitotic phosphoprotein 44, MP-44) (Nuclear pore complex protein Nup53) (Nucleoporin NUP53)	NUP35 MP44 NUP53	-0.4986	6.89715e-05
-0.499031	11.8915	-5.36522	7.99897e-05	0.000223752	1.05691	Q9Y673					Q9NYK5	39S ribosomal protein L39, mitochondrial, L39mt, MRP-L39 (39S ribosomal protein L5, mitochondrial, L5mt, MRP-L5) (Mitochondrial large ribosomal subunit protein mL39)	MRPL39 C21orf92 MRPL5 RPML5 MSTP003 PRED22	-0.498515	5.8418e-06
-0.4986	11.1411	-6.13552	1.94739e-05	6.89715e-05	2.511	Q8NFH5					Q9Y2S7	Polymerase delta-interacting protein 2 (38 kDa DNA polymerase delta interaction protein, p38)	POLDIP2 PDIP38 POLD4 HSPC017	-0.498081	7.17267e-06
-0.498515	11.3983	-8.05526	8.1735e-07	5.8418e-06	5.78846	Q9NYK5					Q9UIW2	Plexin-A1 (Semaphorin receptor NOV)	PLXNA1 NOV PLXN1	-0.497996	0.000462989
-0.498081	12.2004	-7.87252	1.0826e-06	7.17267e-06	5.49835	Q9Y2S7					P12235	ADP/ATP translocase 1 (ADP,ATP carrier protein 1) (ADP,ATP carrier protein, heart/skeletal muscle isoform T1) (Adenine nucleotide translocator 1, ANT 1) (Solute carrier family 25 member 4)	SLC25A4 AAC1 ANT1	-0.496773	0.000748194
-0.497996	11.6684	-4.91703	0.00018864	0.000462989	0.177786	Q9UIW2					Q13206	Probable ATP-dependent RNA helicase DDX10, EC 3.6.4.13 (DEAD box protein 10)	DDX10	-0.496671	7.94282e-07
-0.496773	12.7545	-4.63226	0.000329463	0.000748194	-0.391439	P12235					O15440	ATP-binding cassette sub-family C member 5, EC 7.6.2.-, EC 7.6.2.2 (Multi-specific organic anion transporter C, MOAT-C) (Multidrug resistance-associated protein 5) (SMRP) (pABC11)	ABCC5 MRP5	-0.496468	6.57457e-06
-0.496671	11.53	-10.0453	4.92085e-08	7.94282e-07	8.70078	Q13206					Q15072	Zinc finger protein OZF (Only zinc finger protein) (Zinc finger protein 146)	ZNF146 OZF	-0.496204	1.47156e-05
-0.496468	10.3097	-7.94979	9.60801e-07	6.57457e-06	5.62117	O15440					Q96QC0	Serine/threonine-protein phosphatase 1 regulatory subunit 10 (MHC class I region proline-rich protein CAT53) (PP1-binding protein of 114 kDa) (Phosphatase 1 nuclear targeting subunit) (Protein FB19) (p99)	PPP1R10 CAT53 FB19 PNUTS	-0.496137	7.61164e-08
-0.496204	11.6807	-7.28531	2.74906e-06	1.47156e-05	4.57072	Q15072					Q9H4G4	Golgi-associated plant pathogenesis-related protein 1, GAPR-1, Golgi-associated PR-1 protein (Glioma pathogenesis-related protein 2, GliPR 2)	GLIPR2 C9orf19 GAPR1	-0.49562	0.00109359
-0.496137	12.3911	-13.1044	1.36506e-09	7.61164e-08	12.4147	Q96QC0					P48509	CD151 antigen (GP27) (Membrane glycoprotein SFA-1) (Platelet-endothelial tetraspan antigen 3, PETA-3) (Tetraspanin-24, Tspan-24) (CD antigen CD151)	CD151 TSPAN24	-0.495465	0.000220815
-0.49562	10.7328	-4.41208	0.000510085	0.00109359	-0.828261	Q9H4G4					Q9BY77	Polymerase delta-interacting protein 3 (46 kDa DNA polymerase delta interaction protein, p46) (S6K1 Aly/REF-like target, SKAR)	POLDIP3 KIAA1649 PDIP46	-0.495441	3.04654e-06
-0.495465	12.7214	-5.37355	7.87432e-05	0.000220815	1.10822	P48509					Q99653	Calcineurin B homologous protein 1 (Calcineurin B-like protein) (Calcium-binding protein CHP) (Calcium-binding protein p22) (EF-hand calcium-binding domain-containing protein p22)	CHP1 CHP	-0.495291	5.48206e-06
-0.495441	11.7048	-8.64916	3.37219e-07	3.04654e-06	6.70423	Q9BY77					P50895	Basal cell adhesion molecule (Auberger B antigen) (B-CAM cell surface glycoprotein) (F8/G253 antigen) (Lutheran antigen) (Lutheran blood group glycoprotein) (CD antigen CD239)	BCAM LU MSK19	-0.494179	0.0113723
-0.495291	12.3273	-8.10962	7.52391e-07	5.48206e-06	5.90544	Q99653					P51153	Ras-related protein Rab-13 (Cell growth-inhibiting gene 4 protein)	RAB13 GIG4	-0.493945	0.000233188
-0.494179	11.6682	-3.11721	0.00709777	0.0113723	-3.44902	P50895					P82673	28S ribosomal protein S35, mitochondrial, MRP-S35, S35mt (28S ribosomal protein S28, mitochondrial, MRP-S28, S28mt) (Mitochondrial small ribosomal subunit protein mS35)	MRPS35 MRPS28 HDCMD11P MDS023 PSEC0213	-0.493251	4.9223e-05
-0.493945	12.2521	-5.33853	8.41231e-05	0.000233188	1.01613	P51153					P19256	Lymphocyte function-associated antigen 3, Ag3 (Surface glycoprotein LFA-3) (CD antigen CD58)	CD58 LFA3	-0.49305	0.000150398
-0.493251	11.6529	-6.37866	1.26796e-05	4.9223e-05	2.95374	P82673					Q6UXV4	MICOS complex subunit MIC27 (Apolipoprotein O-like) (Protein FAM121A)	APOOL CXorf33 FAM121A MIC27 UNQ8193/PRO23204	-0.492947	0.000172429
-0.49305	12.5228	-5.62315	4.93972e-05	0.000150398	1.55224	P19256					P04843	Dolichyl-diphosphooligosaccharide--protein glycosyltransferase subunit 1 (Dolichyl-diphosphooligosaccharide--protein glycosyltransferase 67 kDa subunit) (Ribophorin I, RPN-I) (Ribophorin-1)	RPN1	-0.492481	7.68408e-05
-0.492947	12.4178	-5.53423	5.82686e-05	0.000172429	1.3824	Q6UXV4					O15504	Nucleoporin NUP42 (NLP-1) (NUP42 homolog) (Nucleoporin hCG1) (Nucleoporin-42) (Nucleoporin-like protein 2)	NUP42 CG1 NUPL2	-0.492232	0.000196478
-0.492481	12.2091	-6.06349	2.21483e-05	7.68408e-05	2.37831	P04843					Q8NAP3	Zinc finger and BTB domain-containing protein 38	ZBTB38	-0.492051	3.55741e-05
-0.492232	12.0355	-5.44707	6.85795e-05	0.000196478	1.21497	O15504					P98194	Calcium-transporting ATPase type 2C member 1, ATPase 2C1, EC 7.2.2.10 (ATP-dependent Ca(2+) pump PMR1) (Ca(2+)/Mn(2+)-ATPase 2C1) (Secretory pathway Ca(2+)-transporting ATPase type 1, SPCA1)	ATP2C1 KIAA1347 PMR1L HUSSY-28	-0.491822	0.000189454
-0.492051	11.4024	-6.61285	8.45195e-06	3.55741e-05	3.37331	Q8NAP3					Q9Y3A2	Probable U3 small nucleolar RNA-associated protein 11, U3 snoRNA-associated protein 11 (UTP11-like protein)	UTP11 UTP11L CGI-94 HDCMB12P	-0.491442	2.20003e-07
-0.491822	11.4098	-5.46968	6.57346e-05	0.000189454	1.2585	P98194					Q9Y3B3	Transmembrane emp24 domain-containing protein 7 (p24 family protein gamma-3, p24gamma3) (p27)	TMED7 CGI-109	-0.491175	0.000100735
-0.491442	12.7787	-11.6202	7.06127e-09	2.20003e-07	10.7127	Q9Y3A2					Q9Y2W1	Thyroid hormone receptor-associated protein 3 (BCLAF1 and THRAP3 family member 2) (Thyroid hormone receptor-associated protein complex 150 kDa component, Trap150)	THRAP3 BCLAF2 TRAP150	-0.491137	1.29635e-06
-0.491175	12.996	-5.88632	3.04878e-05	0.000100735	2.06843	Q9Y3B3					Q9Y4W6	AFG3-like protein 2, EC 3.4.24.- (Paraplegin-like protein)	AFG3L2	-0.491134	2.181e-05
-0.491137	12.3881	-9.49015	1.03178e-07	1.29635e-06	7.95423	Q9Y2W1					Q9NRG0	Chromatin accessibility complex protein 1, CHRAC-1 (Chromatin accessibility complex 15 kDa protein, CHRAC-15, HuCHRAC15) (DNA polymerase epsilon subunit p15)	CHRAC1 CHRAC15	-0.489968	0.0132733
-0.491134	12.2501	-6.97848	4.55467e-06	2.181e-05	4.01153	Q9Y4W6					Q8NC42	E3 ubiquitin-protein ligase RNF149, EC 2.3.2.27 (DNA polymerase-transactivated protein 2) (RING finger protein 149) (RING-type E3 ubiquitin transferase RNF149)	RNF149 DNAPTP2	-0.489495	9.04963e-06
-0.489968	12.3933	-3.03302	0.00842587	0.0132733	-3.63336	Q9NRG0					Q96T23	Remodeling and spacing factor 1, Rsf-1 (HBV pX-associated protein 8) (Hepatitis B virus X-associated protein) (p325 subunit of RSF chromatin-remodeling complex)	RSF1 HBXAP XAP8	-0.489414	0.00136661
-0.489495	10.7262	-7.6749	1.47407e-06	9.04963e-06	5.18199	Q8NC42					P48960	Adhesion G protein-coupled receptor E5 (Leukocyte antigen CD97) (CD antigen CD97) [Cleaved into: Adhesion G protein-coupled receptor E5 subunit alpha; Adhesion G protein-coupled receptor E5 subunit beta ]	ADGRE5 CD97	-0.489355	1.88662e-05
-0.489414	11.313	-4.28913	0.000652414	0.00136661	-1.08546	Q96T23					Q86Y07	Serine/threonine-protein kinase VRK2, EC 2.7.11.1 (Vaccinia-related kinase 2)	VRK2	-0.489202	1.05428e-05
-0.489355	11.2966	-7.09081	3.78051e-06	1.88662e-05	4.23192	P48960					Q9Y2P8	RNA 3'-terminal phosphate cyclase-like protein	RCL1 RNAC RPC2 RPCL1 RTC2 HSPC338	-0.488711	0.00118745
-0.489202	10.8802	-7.54483	1.81104e-06	1.05428e-05	4.96536	Q86Y07					O15460	Prolyl 4-hydroxylase subunit alpha-2, 4-PH alpha-2, EC 1.14.11.2 (Procollagen-proline,2-oxoglutarate-4-dioxygenase subunit alpha-2)	P4HA2 UNQ290/PRO330	-0.488679	0.00355139
-0.488711	12.2032	-4.3677	0.000557382	0.00118745	-0.926241	Q9Y2P8					P08754	Guanine nucleotide-binding protein G(i) subunit alpha-3 (G(i) alpha-3)	GNAI3	-0.488059	2.41065e-05
-0.488679	12.0916	-3.75053	0.00194334	0.00355139	-2.18684	O15460					Q9HC21	Mitochondrial thiamine pyrophosphate carrier (Mitochondrial uncoupling protein 1) (Solute carrier family 25 member 19)	SLC25A19 DNC MUP1	-0.488022	0.000881286
-0.488059	11.5318	-6.90076	5.18651e-06	2.41065e-05	3.87723	P08754					Q14938	Nuclear factor 1 X-type, NF1-X, Nuclear factor 1/X (CCAAT-box-binding transcription factor, CTF) (Nuclear factor I/X, NF-I/X, NFI-X) (TGGCA-binding protein)	NFIX	-0.487233	0.000894357
-0.488022	11.7103	-4.53942	0.000395906	0.000881286	-0.570648	Q9HC21					Q8NEY8	Periphilin-1 (CDC7 expression repressor, CR) (Gastric cancer antigen Ga50)	PPHLN1 HSPC206 HSPC232	-0.48711	8.8752e-05
-0.487233	12.062	-4.53034	0.000403103	0.000894357	-0.596867	Q14938					Q96MU7	YTH domain-containing protein 1 (Splicing factor YT521, YT521-B)	YTHDC1 KIAA1966 YT521	-0.486913	0.000588972
-0.48711	12.4564	-5.96915	2.62428e-05	8.8752e-05	2.20345	Q8NEY8					Q86SQ4	Adhesion G-protein coupled receptor G6 (Developmentally regulated G-protein-coupled receptor) (G-protein coupled receptor 126) (Vascular inducible G protein-coupled receptor) [Cleaved into: ADGRG6 N-terminal fragment, ADGRG6-NTF; ADGRG6 C-terminal fragment, ADGRG6-CTF ]	ADGRG6 DREG GPR126 VIGR	-0.486907	0.000126546
-0.486913	12.2519	-4.77528	0.000248705	0.000588972	-0.104633	Q96MU7					Q9UKN7	Unconventional myosin-XV (Unconventional myosin-15)	MYO15A MYO15	-0.486861	0.000142753
-0.486907	11.885	-5.73446	4.02314e-05	0.000126546	1.77787	Q86SQ4					Q9NQG6	Mitochondrial dynamics protein MID51 (Mitochondrial dynamics protein of 51 kDa) (Mitochondrial elongation factor 1) (Smith-Magenis syndrome chromosomal region candidate gene 7 protein-like, SMCR7-like protein)	MIEF1 MID51 SMCR7L	-0.486139	0.00572166
-0.486861	12.7817	-5.65725	4.63785e-05	0.000142753	1.6171	Q9UKN7					Q9Y5U9	Immediate early response 3-interacting protein 1	IER3IP1 HSPC039	-0.485734	8.56628e-05
-0.486139	9.90569	-3.48768	0.00332682	0.00572166	-2.71405	Q9NQG6					Q99942	E3 ubiquitin-protein ligase RNF5, EC 2.3.2.27 (RING finger protein 5) (Ram1 homolog, HsRma1)	RNF5 G16 NG2 RMA1	-0.485184	0.00222699
-0.485734	12.9925	-5.99326	2.51262e-05	8.56628e-05	2.27591	Q9Y5U9					Q96CB9	5-methylcytosine rRNA methyltransferase NSUN4, EC 2.1.1.- (5-methylcytosine tRNA methyltransferase NSUN4, EC 2.1.1.-) (NOL1/NOP2/Sun domain family member 4)	NSUN4	-0.48494	1.68284e-05
-0.485184	12.306	-4.01113	0.00114337	0.00222699	-1.65336	Q99942					Q3ZAQ7	Vacuolar ATPase assembly integral membrane protein VMA21 (Myopathy with excessive autophagy protein)	VMA21 MEAX XMEA	-0.483607	0.00105153
-0.48494	12.4034	-7.17854	3.27239e-06	1.68284e-05	4.37978	Q96CB9					O94826	Mitochondrial import receptor subunit TOM70 (Mitochondrial precursor proteins import receptor) (Translocase of outer membrane 70 kDa subunit) (Translocase of outer mitochondrial membrane protein 70)	TOMM70 KIAA0719 TOM70 TOMM70A	-0.483568	4.9448e-06
-0.483607	11.4563	-4.43445	0.000487815	0.00105153	-0.783241	Q3ZAQ7					Q5JTV8	Torsin-1A-interacting protein 1 (Lamin-associated protein 1B, LAP1B)	TOR1AIP1 LAP1	-0.483304	0.00154486
-0.483568	11.9872	-8.20841	6.47873e-07	4.9448e-06	6.0399	O94826					Q9NQV6	PR domain zinc finger protein 10, EC 2.1.1.- (PR domain-containing protein 10) (Tristanin)	PRDM10 KIAA1231 PFM7 TRIS	-0.483249	0.00224616
-0.483304	12.4186	-4.22077	0.000748505	0.00154486	-1.22517	Q5JTV8					P52948	Nuclear pore complex protein Nup98-Nup96, EC 3.4.21.- [Cleaved into: Nuclear pore complex protein Nup98 (98 kDa nucleoporin) (Nucleoporin Nup98, Nup98); Nuclear pore complex protein Nup96 (96 kDa nucleoporin) (Nucleoporin Nup96, Nup96) ]	NUP98 ADAR2	-0.482963	4.60359e-06
-0.483249	9.07784	-4.00581	0.00115578	0.00224616	-1.64682	Q9NQV6					Q96TA2	ATP-dependent zinc metalloprotease YME1L1, EC 3.4.24.- (ATP-dependent metalloprotease FtsH1) (Meg-4) (Presenilin-associated metalloprotease, PAMP) (YME1-like protein 1)	YME1L1 FTSH1 YME1L UNQ1868/PRO4304	-0.482754	0.000396266
-0.482963	11.6525	-8.27426	5.86792e-07	4.60359e-06	6.14518	P52948					P07951	Tropomyosin beta chain (Beta-tropomyosin) (Tropomyosin-2)	TPM2 TMSB	-0.481771	0.0203995
-0.482754	11.5361	-5.01055	0.000157397	0.000396266	0.36302	Q96TA2					Q96G21	U3 small nucleolar ribonucleoprotein protein IMP4, U3 snoRNP protein IMP4 (Brix domain-containing protein 4)	IMP4 BXDC4	-0.48137	1.46258e-06
-0.481771	11.4972	-2.80039	0.013497	0.0203995	-4.08705	P07951					O60568	Multifunctional procollagen lysine hydroxylase and glycosyltransferase LH3 [Includes: Procollagen-lysine,2-oxoglutarate 5-dioxygenase 3, EC 1.14.11.4 (Lysyl hydroxylase 3, LH3); Procollagen glycosyltransferase, EC 2.4.1.50, EC 2.4.1.66 (Galactosylhydroxylysine-glucosyltransferase) (Procollagen galactosyltransferase) (Procollagen glucosyltransferase) ]	PLOD3	-0.481021	0.000170159
-0.48137	11.4846	-9.36233	1.22911e-07	1.46258e-06	7.78284	Q96G21					Q6IAA8	Ragulator complex protein LAMTOR1 (Late endosomal/lysosomal adaptor and MAPK and MTOR activator 1) (Lipid raft adaptor protein p18) (Protein associated with DRMs and endosomes) (p27Kip1-releasing factor from RhoA, p27RF-Rho)	LAMTOR1 C11orf59 PDRO PP7157	-0.480869	0.000424282
-0.481021	11.3911	-5.54418	5.71989e-05	0.000170159	1.40145	O60568					Q9BXY0	Protein MAK16 homolog (NNP78) (Protein RBM13)	MAK16 RBM13	-0.480413	0.000147013
-0.480869	10.6257	-4.96963	0.000170354	0.000424282	0.335579	Q6IAA8					Q9NZE8	39S ribosomal protein L35, mitochondrial, L35mt, MRP-L35 (Mitochondrial large ribosomal subunit protein bL35m)	MRPL35 BM-007	-0.480401	1.03424e-05
-0.480413	12.106	-5.63839	4.80238e-05	0.000147013	1.58124	Q9BXY0					Q9NYV4	Cyclin-dependent kinase 12, EC 2.7.11.22, EC 2.7.11.23 (Cdc2-related kinase, arginine/serine-rich, CrkRS) (Cell division cycle 2-related protein kinase 7, CDC2-related protein kinase 7) (Cell division protein kinase 12, hCDK12)	CDK12 CRK7 CRKRS KIAA0904	-0.478701	1.66559e-05
-0.480401	13.1101	-7.56087	1.76545e-06	1.03424e-05	4.99906	Q9NZE8					Q8N9T8	Protein KRI1 homolog	KRI1	-0.478428	9.51388e-06
-0.478701	11.4767	-7.18645	3.23028e-06	1.66559e-05	4.39592	Q9NYV4					Q9NY65	Tubulin alpha-8 chain (Alpha-tubulin 8) (Tubulin alpha chain-like 2)	TUBA8 TUBAL2	-0.476879	0.00123323
-0.478428	12.1291	-7.63288	1.57507e-06	9.51388e-06	5.10979	Q8N9T8					P50213	Isocitrate dehydrogenase [NAD] subunit alpha, mitochondrial, EC 1.1.1.41 (Isocitric dehydrogenase subunit alpha) (NAD(+)-specific ICDH subunit alpha)	IDH3A	-0.476768	5.72216e-06
-0.476879	12.7169	-4.34675	0.000581245	0.00123323	-0.824431	Q9NY65					P21579	Synaptotagmin-1 (Synaptotagmin I, SytI) (p65)	SYT1 SVP65 SYT	-0.476476	0.00108981
-0.476768	12.4677	-8.073	7.95522e-07	5.72216e-06	5.82632	P50213					Q5J8M3	ER membrane protein complex subunit 4 (Cell proliferation-inducing gene 17 protein) (Transmembrane protein 85)	EMC4 TMEM85 HSPC184 PIG17	-0.476369	0.000206677
-0.476476	12.5027	-4.41429	0.000507835	0.00108981	-0.831703	P21579					Q8N2F6	Armadillo repeat-containing protein 10 (Splicing variant involved in hepatocarcinogenesis protein)	ARMC10 SVH PSEC0198	-0.475511	2.44697e-06
-0.476369	10.7569	-5.41488	7.28514e-05	0.000206677	1.15684	Q5J8M3					Q9NR30	Nucleolar RNA helicase 2, EC 3.6.4.13 (DEAD box protein 21) (Gu-alpha) (Nucleolar RNA helicase Gu) (Nucleolar RNA helicase II) (RH II/Gu)	DDX21	-0.474962	0.00790001
-0.475511	10.267	-8.86805	2.45893e-07	2.44697e-06	7.05291	Q8N2F6					Q9H6F5	Coiled-coil domain-containing protein 86 (Cytokine-induced protein with coiled-coil domain)	CCDC86 CYCLON	-0.47481	9.39454e-06
-0.474962	12.3179	-3.31456	0.00474212	0.00790001	-3.07586	Q9NR30					Q00325	Phosphate carrier protein, mitochondrial (Phosphate transport protein, PTP) (Solute carrier family 25 member 3)	SLC25A3 PHC OK/SW-cl.48	-0.474584	0.000413411
-0.47481	12.1297	-7.64201	1.55253e-06	9.39454e-06	5.16469	Q9H6F5					Q5TEC6	Histone H3-7	H3-7 H3-2 HIST2H3PS2	-0.474579	1.60444e-05
-0.474584	12.5695	-4.98514	0.000165316	0.000413411	0.312787	Q00325					Q8NFQ8	Torsin-1A-interacting protein 2 (Lumenal domain-like LAP1)	TOR1AIP2 IFRG15 LULL1	-0.474193	0.000135982
-0.474579	11.9665	-7.21518	3.08189e-06	1.60444e-05	4.46718	Q5TEC6					Q14249	Endonuclease G, mitochondrial, Endo G, EC 3.1.30.-	ENDOG	-0.473137	0.00178716
-0.474193	11.5955	-5.68806	4.38158e-05	0.000135982	1.67558	Q8NFQ8					Q15067	Peroxisomal acyl-coenzyme A oxidase 1, AOX, EC 1.3.3.6 (Palmitoyl-CoA oxidase) (Peroxisomal fatty acyl-CoA oxidase) (Straight-chain acyl-CoA oxidase, SCOX) [Cleaved into: Peroxisomal acyl-CoA oxidase 1, A chain; Peroxisomal acyl-CoA oxidase 1, B chain; Peroxisomal acyl-CoA oxidase 1, C chain ]	ACOX1 ACOX	-0.472519	0.000213496
-0.473137	12.4718	-4.13563	0.000888681	0.00178716	-1.38251	Q14249					O15260	Surfeit locus protein 4	SURF4 SURF-4	-0.472453	1.42584e-05
-0.472519	11.0969	-5.39366	7.58169e-05	0.000213496	1.11192	Q15067					P35227	Polycomb group RING finger protein 2 (DNA-binding protein Mel-18) (RING finger protein 110) (Zinc finger protein 144)	PCGF2 MEL18 RNF110 ZNF144	-0.472187	5.29286e-06
-0.472453	12.3785	-7.31036	2.6395e-06	1.42584e-05	4.58964	O15260					P41440	Reduced folate transporter, FOLT (Cyclic dinucleotide:anion antiporter SLC19A1) (Folate:anion antiporter SLC19A1) (Intestinal folate carrier 1, IFC-1) (Placental folate transporter) (Reduced folate carrier protein, RFC, hRFC) (Reduced folate transporter 1, RFT-1) (Solute carrier family 19 member 1, hSLC19A1)	SLC19A1 FLOT1 RFC1	-0.471874	8.052e-06
-0.472187	11.332	-8.14173	7.16604e-07	5.29286e-06	5.92555	P35227					Q9NWU5	39S ribosomal protein L22, mitochondrial, L22mt, MRP-L22 (39S ribosomal protein L25, mitochondrial, L25mt, MRP-L25) (Mitochondrial large ribosomal subunit protein uL22m)	MRPL22 MRPL25 RPML25 HSPC158	-0.471682	9.8306e-06
-0.471874	11.6254	-7.77121	1.26741e-06	8.052e-06	5.33824	P41440					Q5T3I0	G patch domain-containing protein 4	GPATCH4 GPATC4	-0.471615	1.98407e-05
-0.471682	11.7548	-7.6043	1.6479e-06	9.8306e-06	5.08888	Q9NWU5					Q9Y3B9	RRP15-like protein (Ribosomal RNA-processing protein 15)	RRP15 KIAA0507 CGI-115	-0.471571	0.000572952
-0.471615	11.8038	-7.05324	4.02283e-06	1.98407e-05	4.17356	Q5T3I0					Q7L8L6	FAST kinase domain-containing protein 5, mitochondrial	FASTKD5 KIAA1792	-0.471189	0.000136471
-0.471571	12.8135	-4.79154	0.000240917	0.000572952	-0.0721497	Q9Y3B9					Q9UBI6	Guanine nucleotide-binding protein G(I)/G(S)/G(O) subunit gamma-12	GNG12	-0.471154	0.000118916
-0.471189	11.2841	-5.68462	4.40947e-05	0.000136471	1.66906	Q7L8L6					O95831	Apoptosis-inducing factor 1, mitochondrial, EC 1.6.99.- (Programmed cell death protein 8)	AIFM1 AIF PDCD8	-0.470828	0.000547523
-0.471154	12.0554	-5.77425	3.74003e-05	0.000118916	1.84826	Q9UBI6					Q9NPA0	ER membrane protein complex subunit 7	EMC7 C11orf3 C15orf24 HT022 UNQ905/PRO1926	-0.469824	2.41572e-06
-0.470828	11.9323	-4.81802	0.000228763	0.000547523	-0.0192883	O95831					Q96LZ7	Regulator of microtubule dynamics protein 2, RMD-2, hRMD-2 (Protein FAM82A1)	RMDN2 FAM82A FAM82A1 BLOCK18 UNQ9371/PRO34163	-0.469625	0.00823078
-0.469824	12.4721	-8.87984	2.41785e-07	2.41572e-06	7.06314	Q9NPA0					Q15836	Vesicle-associated membrane protein 3, VAMP-3 (Cellubrevin, CEB) (Synaptobrevin-3)	VAMP3 SYB3	-0.469604	8.55833e-05
-0.469625	10.6218	-3.29247	0.0049614	0.00823078	-3.12058	Q96LZ7					P51572	B-cell receptor-associated protein 31, BCR-associated protein 31, Bap31 (6C6-AG tumor-associated antigen) (Protein CDM) (p28)	BCAP31 BAP31 DXS1357E	-0.469545	1.13816e-05
-0.469604	12.4021	-5.99406	2.50902e-05	8.55833e-05	2.28201	Q15836					Q8IY17	Patatin-like phospholipase domain-containing protein 6, EC 3.1.1.5 (Neuropathy target esterase)	PNPLA6 NTE	-0.469179	5.43625e-05
-0.469545	12.6517	-7.48558	1.99056e-06	1.13816e-05	4.86759	P51572					P38117	Electron transfer flavoprotein subunit beta, Beta-ETF	ETFB FP585	-0.469129	5.22146e-05
-0.469179	11.4364	-6.30329	1.44709e-05	5.43625e-05	2.86564	Q8IY17					Q7Z6E9	E3 ubiquitin-protein ligase RBBP6, EC 2.3.2.27 (Proliferation potential-related protein) (Protein P2P-R) (RING-type E3 ubiquitin transferase RBBP6) (Retinoblastoma-binding Q protein 1, RBQ-1) (Retinoblastoma-binding protein 6) (p53-associated cellular protein of testis)	RBBP6 P2PR PACT RBQ1 My038	-0.468493	2.38616e-06
-0.469129	12.6169	-6.3339	1.37134e-05	5.22146e-05	2.89597	P38117					P42696	RNA-binding protein 34 (RNA-binding motif protein 34)	RBM34 KIAA0117	-0.468488	1.18564e-05
-0.468493	11.7637	-8.89922	2.35185e-07	2.38616e-06	7.0808	Q7Z6E9					Q8TED0	U3 small nucleolar RNA-associated protein 15 homolog	UTP15	-0.468468	5.29286e-06
-0.468488	12.035	-7.44956	2.10874e-06	1.18564e-05	4.80793	P42696					Q9UIQ6	Leucyl-cystinyl aminopeptidase, Cystinyl aminopeptidase, EC 3.4.11.3 (Insulin-regulated membrane aminopeptidase) (Insulin-responsive aminopeptidase, IRAP) (Oxytocinase, OTase) (Placental leucine aminopeptidase, P-LAP) [Cleaved into: Leucyl-cystinyl aminopeptidase, pregnancy serum form ]	LNPEP OTASE	-0.468466	0.000759448
-0.468468	12.143	-8.14422	7.13899e-07	5.29286e-06	5.94103	Q8TED0					Q9UFN0	Protein NipSnap homolog 3A, NipSnap3A (Protein NipSnap homolog 4, NipSnap4) (Target for Salmonella secreted protein C, TassC)	NIPSNAP3A NIPSNAP4 HSPC299	-0.468144	0.0085719
-0.468466	12.5527	-4.62419	0.000334756	0.000759448	-0.40768	Q9UIQ6					Q8IXM3	39S ribosomal protein L41, mitochondrial, L41mt, MRP-L41 (39S ribosomal protein L27 homolog) (Bcl-2-interacting mitochondrial ribosomal protein L41) (Cell proliferation-inducing gene 3 protein) (MRP-L27 homolog) (Mitochondrial large ribosomal subunit protein mL41)	MRPL41 BMRP MRPL27 RPML27 PIG3	-0.467965	0.0132663
-0.468144	12.0763	-3.26974	0.00519752	0.0085719	-3.16654	Q9UFN0					Q9H497	Torsin-3A (ATP-dependent interferon-responsive protein) (Torsin family 3 member A)	TOR3A ADIR	-0.467119	5.3606e-05
-0.467965	10.5907	-3.03339	0.00841949	0.0132663	-3.64102	Q8IXM3					Q6NUQ4	Transmembrane protein 214	TMEM214 PP446	-0.466917	0.00178716
-0.467119	11.4575	-6.31348	1.42139e-05	5.3606e-05	2.83584	Q9H497					Q9Y2R5	28S ribosomal protein S17, mitochondrial, MRP-S17, S17mt (Mitochondrial small ribosomal subunit protein uS17m)	MRPS17 RPMS17 HSPC011	-0.466052	0.000275855
-0.466917	11.8215	-4.13574	0.000888487	0.00178716	-1.39865	Q6NUQ4					O15061	Synemin (Desmuslin)	SYNM DMN KIAA0353 SYN	-0.465293	0.00559961
-0.466052	11.1689	-5.23369	0.000102623	0.000275855	0.830939	Q9Y2R5					P46087	Probable 28S rRNA (cytosine(4447)-C(5))-methyltransferase, EC 2.1.1.- (Nucleolar protein 1) (Nucleolar protein 2 homolog) (Proliferating-cell nucleolar antigen p120) (Proliferation-associated nucleolar protein p120)	NOP2 NOL1 NSUN1	-0.465246	4.28325e-05
-0.465293	9.68809	-3.50016	0.00324292	0.00559961	-2.68836	O15061					P17535	Transcription factor JunD (Transcription factor AP-1 subunit JunD)	JUND	-0.465179	0.000613817
-0.465246	12.4235	-6.47836	1.06589e-05	4.28325e-05	3.13297	P46087					Q9Y5J6	Mitochondrial import inner membrane translocase subunit Tim10 B (Fracture callus protein 1) (FxC1) (Mitochondrial import inner membrane translocase subunit Tim9 B) (TIMM10B, Tim10b)	TIMM10B FXC1 TIM9B TIMM9B	-0.465161	0.00586091
-0.465179	12.0788	-4.74868	0.000262012	0.000613817	-0.138626	P17535					P54886	Delta-1-pyrroline-5-carboxylate synthase, P5CS (Aldehyde dehydrogenase family 18 member A1) [Includes: Glutamate 5-kinase, GK, EC 2.7.2.11 (Gamma-glutamyl kinase); Gamma-glutamyl phosphate reductase, GPR, EC 1.2.1.41 (Glutamate-5-semialdehyde dehydrogenase) (Glutamyl-gamma-semialdehyde dehydrogenase) ]	ALDH18A1 GSAS P5CS PYCS	-0.464805	2.01612e-05
-0.465161	10.1625	-3.47507	0.00341387	0.00586091	-2.7497	Q9Y5J6					Q969Z3	Mitochondrial amidoxime reducing component 2, mARC2, EC 1.7.-.- (Molybdenum cofactor sulfurase C-terminal domain-containing protein 2, MOSC domain-containing protein 2, Moco sulfurase C-terminal domain-containing protein 2)	MTARC2 MARC2 MOSC2	-0.464717	0.000544781
-0.464805	11.486	-7.04224	4.09679e-06	2.01612e-05	4.12107	P54886					Q14254	Flotillin-2 (Epidermal surface antigen, ESA) (Membrane component chromosome 17 surface marker 1)	FLOT2 ESA1 M17S1	-0.464426	1.17349e-05
-0.464717	12.0216	-4.82149	0.000227214	0.000544781	0.0655953	Q969Z3					Q9UGP8	Translocation protein SEC63 homolog	SEC63 SEC63L	-0.464426	9.27017e-06
-0.464426	11.8351	-7.45911	2.0767e-06	1.17349e-05	4.84933	Q14254					O76031	ATP-dependent Clp protease ATP-binding subunit clpX-like, mitochondrial	CLPX	-0.464037	8.37522e-05
-0.464426	12.2194	-7.65502	1.52098e-06	9.27017e-06	5.14594	Q9UGP8					Q96A57	Transmembrane protein 230	TMEM230 C20orf30 HSPC274 UNQ2432/PRO4992	-0.463964	0.00115976
-0.464037	12.4024	-6.0072	2.45038e-05	8.37522e-05	2.27796	O76031					P07199	Major centromere autoantigen B (Centromere protein B, CENP-B)	CENPB	-0.46375	5.59117e-07
-0.463964	13.4457	-4.38085	0.000542909	0.00115976	-0.888756	Q96A57					Q96SI9	Spermatid perinuclear RNA-binding protein	STRBP SPNR	-0.463339	1.06909e-06
-0.46375	11.7788	-10.4724	2.84241e-08	5.59117e-07	9.28951	P07199					Q969V3	Nicalin (Nicastrin-like protein)	NCLN	-0.463335	0.000103091
-0.463339	12.7327	-9.71547	7.61069e-08	1.06909e-06	8.25109	Q96SI9					Q9H3Z4	DnaJ homolog subfamily C member 5 (Ceroid-lipofuscinosis neuronal protein 4) (Cysteine string protein, CSP)	DNAJC5 CLN4	-0.463289	6.57457e-06
-0.463335	12.5038	-5.8709	3.13538e-05	0.000103091	2.02012	Q969V3					P78357	Contactin-associated protein 1, Caspr, Caspr1 (Neurexin IV) (Neurexin-4) (p190)	CNTNAP1 CASPR NRXN4	-0.462819	0.000732969
-0.463289	11.9596	-7.94981	9.60768e-07	6.57457e-06	5.62897	Q9H3Z4					Q8N567	Zinc finger CCHC domain-containing protein 9	ZCCHC9	-0.46246	1.60731e-06
-0.462819	9.96632	-4.64525	0.000321129	0.000732969	-0.331921	P78357					Q96T88	E3 ubiquitin-protein ligase UHRF1, EC 2.3.2.27 (Inverted CCAAT box-binding protein of 90 kDa) (Nuclear protein 95) (Nuclear zinc finger protein Np95, HuNp95, hNp95) (RING finger protein 106) (RING-type E3 ubiquitin transferase UHRF1) (Transcription factor ICBP90) (Ubiquitin-like PHD and RING finger domain-containing protein 1, hUHRF1) (Ubiquitin-like-containing PHD and RING finger domains protein…	UHRF1 ICBP90 NP95 RNF106	-0.462128	4.80393e-05
-0.46246	11.7272	-9.27648	1.38377e-07	1.60731e-06	7.64156	Q8N567					P09622	Dihydrolipoyl dehydrogenase, mitochondrial, EC 1.8.1.4 (Dihydrolipoamide dehydrogenase) (Glycine cleavage system L protein)	DLD GCSL LAD PHE3	-0.461889	6.26815e-05
-0.462128	11.0908	-6.39523	1.23178e-05	4.80393e-05	3.043	Q96T88					O14672	Disintegrin and metalloproteinase domain-containing protein 10, ADAM 10, EC 3.4.24.81 (CDw156) (Kuzbanian protein homolog) (Mammalian disintegrin-metalloprotease) (CD antigen CD156c)	ADAM10 KUZ MADM	-0.461684	7.79431e-05
-0.461889	12.191	-6.2031	1.72706e-05	6.26815e-05	2.69153	P09622					Q8IWA4	Mitofusin-1, EC 3.6.5.- (Fzo homolog) (Transmembrane GTPase MFN1)	MFN1	-0.461107	0.000519285
-0.461684	11.9991	-6.05461	2.25038e-05	7.79431e-05	2.36189	O14672					Q9H501	ESF1 homolog (ABT1-associated protein)	ESF1 ABTAP C20orf6 HDCMC28P	-0.461068	8.2544e-05
-0.461107	11.656	-4.84935	0.000215195	0.000519285	0.0450382	Q8IWA4					Q9H825	tRNA N(3)-methylcytidine methyltransferase METTL8, mitochondrial, EC 2.1.1.- (Methyltransferase-like protein 8) (mRNA N(3)-methylcytidine methyltransferase METTL8, EC 2.1.1.-)	METTL8	-0.460436	5.82003e-05
-0.461068	11.9577	-6.01669	2.40891e-05	8.2544e-05	2.29171	Q9H501					Q03924	Zinc finger protein 117 (Provirus-linked krueppel, h-PLK) (Zinc finger protein HPF9)	ZNF117	-0.460315	4.15056e-05
-0.460436	11.3277	-6.2567	1.57087e-05	5.82003e-05	2.74379	Q9H825					Q8WUK0	Phosphatidylglycerophosphatase and protein-tyrosine phosphatase 1, EC 3.1.3.27 (PTEN-like phosphatase) (Phosphoinositide lipid phosphatase) (Protein-tyrosine phosphatase mitochondrial 1, EC 3.1.3.16, EC 3.1.3.48)	PTPMT1 MOSP PLIP PNAS-129	-0.460043	0.000285462
-0.460315	12.4583	-6.5024	1.02241e-05	4.15056e-05	3.20971	Q03924					Q15149	Plectin, PCN, PLTN (Hemidesmosomal protein 1, HD1) (Plectin-1)	PLEC PLEC1	-0.459255	0.0019871
-0.460043	11.5539	-5.2103	0.000107297	0.000285462	0.755558	Q8WUK0					Q13435	Splicing factor 3B subunit 2 (Pre-mRNA-splicing factor SF3b 145 kDa subunit, SF3b145) (Spliceosome-associated protein 145, SAP 145)	SF3B2 SAP145	-0.459028	0.000162318
-0.459255	12.1248	-4.0734	0.00100783	0.0019871	-1.52601	Q15149					P22307	Sterol carrier protein 2, SCP-2 (Acetyl-CoA C-myristoyltransferase, EC 2.3.1.155) (Non-specific lipid-transfer protein, NSL-TP) (Propanoyl-CoA C-acyltransferase, EC 2.3.1.176) (SCP-2/3-oxoacyl-CoA thiolase) (SCP-2/thiolase, EC 2.3.1.16) (SCP-chi) (SCPX) (Sterol carrier protein X, SCP-X)	SCP2	-0.458705	0.000458413
-0.459028	11.7605	-5.57382	5.41302e-05	0.000162318	1.45814	Q13435					Q6RW13	Type-1 angiotensin II receptor-associated protein (AT1 receptor-associated protein)	AGTRAP ATRAP	-0.458694	0.000244713
-0.458705	11.6624	-4.92308	0.000186436	0.000458413	0.189803	P22307					P24539	ATP synthase F(0) complex subunit B1, mitochondrial (ATP synthase peripheral stalk-membrane subunit b) (ATP synthase proton-transporting mitochondrial F(0) complex subunit B1) (ATP synthase subunit b, ATPase subunit b)	ATP5PB ATP5F1	-0.458546	2.97123e-05
-0.458694	11.6259	-5.30701	8.92897e-05	0.000244713	0.964206	Q6RW13					Q9Y624	Junctional adhesion molecule A, JAM-A (Junctional adhesion molecule 1, JAM-1) (Platelet F11 receptor) (Platelet adhesion molecule 1, PAM-1) (CD antigen CD321)	F11R JAM1 JCAM UNQ264/PRO301	-0.45854	0.000409143
-0.458546	12.2387	-6.7472	6.72016e-06	2.97123e-05	3.61698	P24539					O43291	Kunitz-type protease inhibitor 2 (Hepatocyte growth factor activator inhibitor type 2, HAI-2) (Placental bikunin)	SPINT2 HAI2 KOP	-0.457417	0.00107297
-0.45854	10.7999	-4.99147	0.000163306	0.000409143	0.325304	Q9Y624					Q9Y6C9	Mitochondrial carrier homolog 2 (Met-induced mitochondrial protein)	MTCH2 MIMP HSPC032	-0.457281	2.90123e-05
-0.457417	11.0629	-4.42264	0.000499446	0.00107297	-0.814779	O43291					Q92947	Glutaryl-CoA dehydrogenase, mitochondrial, GCD, EC 1.3.8.6	GCDH	-0.457234	0.00168498
-0.457281	12.5622	-6.76397	6.53174e-06	2.90123e-05	3.65924	Q9Y6C9					Q9P275	Ubiquitin carboxyl-terminal hydrolase 36, EC 3.4.19.12 (Deubiquitinating enzyme 36) (Ubiquitin thioesterase 36) (Ubiquitin-specific-processing protease 36)	USP36 KIAA1453	-0.45692	9.01465e-05
-0.457234	11.2864	-4.16851	0.000831628	0.00168498	-1.33176	Q92947					Q8N183	NADH dehydrogenase [ubiquinone] 1 alpha subcomplex assembly factor 2 (B17.2-like, B17.2L) (Mimitin) (Myc-induced mitochondrial protein, MMTN) (NDUFA12-like protein)	NDUFAF2 NDUFA12L	-0.456614	0.000118849
-0.45692	11.3874	-5.95802	2.67754e-05	9.01465e-05	2.18275	Q9P275					Q9Y697	Cysteine desulfurase, mitochondrial, EC 2.8.1.7	NFS1 NIFS HUSSY-08	-0.456514	0.000915692
-0.456614	12.3978	-5.77481	3.73615e-05	0.000118849	1.8396	Q8N183					Q9NYH9	U3 small nucleolar RNA-associated protein 6 homolog (Hepatocellular carcinoma-associated antigen 66) (Multiple hat domains protein)	UTP6 C17orf40 HCA66 MHAT	-0.456413	0.000117908
-0.456514	11.9931	-4.51629	0.000414507	0.000915692	-0.625252	Q9Y697					O14880	Microsomal glutathione S-transferase 3, Microsomal GST-3 (Glutathione peroxidase MGST3, EC 1.11.1.-) (LTC4 synthase MGST3, EC 4.4.1.20) (Microsomal glutathione S-transferase III, Microsomal GST-III)	MGST3	-0.455126	0.0319157
-0.456413	12.0668	-5.77967	3.70309e-05	0.000117908	1.84875	Q9NYH9					Q8N3Z6	Zinc finger CCHC domain-containing protein 7 (TRAMP-like complex RNA-binding factor ZCCHC7)	ZCCHC7 HSPC086	-0.455034	2.8708e-05
-0.455126	12.1192	-2.55568	0.0220103	0.0319157	-4.57021	O14880					O00116	Alkyldihydroxyacetonephosphate synthase, peroxisomal, Alkyl-DHAP synthase, EC 2.5.1.26 (Aging-associated gene 5 protein) (Alkylglycerone-phosphate synthase)	AGPS AAG5	-0.454774	0.00150508
-0.455034	11.9834	-6.77331	6.42919e-06	2.8708e-05	3.692	Q8N3Z6					O60488	Long-chain-fatty-acid--CoA ligase 4, EC 6.2.1.3 (Arachidonate--CoA ligase, EC 6.2.1.15) (Long-chain acyl-CoA synthetase 4, LACS 4)	ACSL4 ACS4 FACL4 LACS4	-0.454042	0.000329281
-0.454774	11.7803	-4.23587	0.000726107	0.00150508	-1.1944	O00116					P78563	Double-stranded RNA-specific editase 1, EC 3.5.4.37 (RNA-editing deaminase 1) (RNA-editing enzyme 1) (dsRNA adenosine deaminase)	ADARB1 ADAR2 DRADA2 RED1	-0.453417	0.00197487
-0.454262	9.78328	-2.25098	0.0398913	0.0546158	-5.13061	Q6UVJ0					P35232	Prohibitin 1	PHB1 PHB	-0.453132	0.000139929
-0.454042	11.7637	-5.12192	0.000127041	0.000329281	0.598039	O60488					Q7L592	Protein arginine methyltransferase NDUFAF7, mitochondrial, EC 2.1.1.320 (NADH dehydrogenase [ubiquinone] complex I, assembly factor 7) (Protein midA homolog)	NDUFAF7 C2orf56 PRO1853	-0.45307	1.02364e-05
-0.453417	11.593	-4.07703	0.00100046	0.00197487	-1.5186	P78563					Q14980	Nuclear mitotic apparatus protein 1 (Nuclear matrix protein-22, NMP-22) (Nuclear mitotic apparatus protein, NuMA protein) (SP-H antigen)	NUMA1 NMP22 NUMA	-0.452741	7.23745e-06
-0.453132	11.7399	-5.66907	4.53779e-05	0.000139929	1.64929	P35232					Q9P0I2	ER membrane protein complex subunit 3 (Transmembrane protein 111)	EMC3 TMEM111	-0.452608	0.000127019
-0.45307	11.5189	-7.56939	1.74172e-06	1.02364e-05	5.03984	Q7L592					Q5QJE6	Deoxynucleotidyltransferase terminal-interacting protein 2 (Estrogen receptor-binding protein) (LPTS-interacting protein 2, LPTS-RP2) (Terminal deoxynucleotidyltransferase-interacting factor 2, TdIF2, TdT-interacting factor 2)	DNTTIP2 ERBP TDIF2	-0.45196	1.28135e-05
-0.452741	11.8096	-7.86378	1.09736e-06	7.23745e-06	5.54208	Q14980					Q9C0J8	pre-mRNA 3' end processing protein WDR33 (WD repeat-containing protein 33) (WD repeat-containing protein of 146 kDa)	WDR33 WDC146	-0.451387	1.64315e-05
-0.452608	11.2779	-5.73141	4.04569e-05	0.000127019	1.76743	Q9P0I2					Q93063	Exostosin-2, EC 2.4.1.224, EC 2.4.1.225 (Glucuronosyl-N-acetylglucosaminyl-proteoglycan/N-acetylglucosaminyl-proteoglycan 4-alpha-N-acetylglucosaminyltransferase) (Multiple exostoses protein 2) (Putative tumor suppressor protein EXT2)	EXT2	-0.451174	9.78975e-05
-0.45196	12.1621	-7.39048	2.31885e-06	1.28135e-05	4.7168	Q5QJE6					O95478	Ribosome biogenesis protein NSA2 homolog (Hairy cell leukemia protein 1) (TGF-beta-inducible nuclear protein 1)	NSA2 TINP1 HUSSY-29	-0.450934	1.86279e-05
-0.451387	12.0326	-7.19778	3.17087e-06	1.64315e-05	4.386	Q9C0J8					Q16795	NADH dehydrogenase [ubiquinone] 1 alpha subcomplex subunit 9, mitochondrial (Complex I-39kD, CI-39kD) (NADH-ubiquinone oxidoreductase 39 kDa subunit)	NDUFA9 NDUFS2L	-0.450838	2.41572e-06
-0.451174	10.267	-5.90585	2.94258e-05	9.78975e-05	2.09892	Q93063					O95900	Pseudouridylate synthase TRUB2, mitochondrial, EC 5.4.99.- (TruB pseudouridine synthase homolog 2) (tRNA pseudouridine 55 synthase TRUB2, Psi55 synthase TRUB2, EC 5.4.99.25)	TRUB2	-0.450672	7.8109e-06
-0.450934	12.3835	-7.1012	3.71619e-06	1.86279e-05	4.22189	O95478					Q13111	Chromatin assembly factor 1 subunit A, CAF-1 subunit A (Chromatin assembly factor I p150 subunit, CAF-I 150 kDa subunit, CAF-I p150, hp150)	CHAF1A CAF CAF1P150	-0.450532	1.32922e-05
-0.450838	11.7382	-8.87911	2.42037e-07	2.41572e-06	7.08184	Q16795					Q9BRU9	rRNA-processing protein UTP23 homolog	UTP23 C8orf53	-0.450496	0.00212428
-0.450672	10.8584	-7.79615	1.21904e-06	7.8109e-06	5.40152	O95900					Q8N4Q0	Prostaglandin reductase 3, PRG-3, EC 1.3.1.48 (Zinc-binding alcohol dehydrogenase domain-containing protein 2)	PTGR3 ZADH2	-0.450335	1.52605e-05
-0.450532	12.2288	-7.36068	2.43305e-06	1.32922e-05	4.70084	Q13111					Q5T653	39S ribosomal protein L2, mitochondrial, L2mt, MRP-L2 (Mitochondrial large ribosomal subunit protein uL2m)	MRPL2 CGI-22	-0.450218	1.1378e-05
-0.450496	12.1232	-4.03656	0.00108591	0.00212428	-1.60134	Q9BRU9					Q14966	Zinc finger protein 638 (Cutaneous T-cell lymphoma-associated antigen se33-1, CTCL-associated antigen se33-1) (Nuclear protein 220) (Zinc finger matrin-like protein)	ZNF638 NP220 ZFML	-0.448932	4.40601e-05
-0.450335	12.6347	-7.25541	2.88608e-06	1.52605e-05	4.49625	Q8N4Q0					P01116	GTPase KRas, EC 3.6.5.2 (K-Ras 2) (Ki-Ras) (c-K-ras) (c-Ki-ras) [Cleaved into: GTPase KRas, N-terminally processed ]	KRAS KRAS2 RASK2	-0.448702	8.10268e-06
-0.450218	12.0427	-7.48684	1.98656e-06	1.1378e-05	4.86967	Q5T653					P83111	Serine beta-lactamase-like protein LACTB, mitochondrial, EC 3.4.-.-	LACTB MRPL56 UNQ843/PRO1781	-0.448482	0.000116638
-0.448932	11.9551	-6.4556	1.10885e-05	4.40601e-05	3.10318	Q14966					Q96TC7	Regulator of microtubule dynamics protein 3, RMD-3, hRMD-3 (Cerebral protein 10) (Protein FAM82A2) (Protein FAM82C) (Protein tyrosine phosphatase-interacting protein 51) (TCPTP-interacting protein 51)	RMDN3 FAM82A2 FAM82C PTPIP51 hucep-10 UNQ3122/PRO10274	-0.44808	0.000170719
-0.448702	11.3747	-7.76582	1.27814e-06	8.10268e-06	5.32591	P01116					Q86VM9	Zinc finger CCCH domain-containing protein 18 (Nuclear protein NHN1)	ZC3H18 NHN1	-0.448015	5.93921e-05
-0.448482	10.94	-5.78714	3.65281e-05	0.000116638	1.86282	P83111					P46199	Translation initiation factor IF-2, mitochondrial, IF-2(Mt), IF-2Mt, IF2(mt)	MTIF2	-0.447979	0.000108688
-0.44808	10.9886	-5.54171	5.74628e-05	0.000170719	1.40871	Q96TC7					O76024	Wolframin	WFS1	-0.447544	4.51679e-07
-0.448015	12.1389	-6.24121	1.61442e-05	5.93921e-05	2.70795	Q86VM9					Q9H845	Complex I assembly factor ACAD9, mitochondrial (Acyl-CoA dehydrogenase family member 9, ACAD-9, EC 1.3.8.-)	ACAD9	-0.447242	0.000155872
-0.447979	12.556	-5.83283	3.36036e-05	0.000108688	1.94875	P46199					O75844	CAAX prenyl protease 1 homolog, EC 3.4.24.84 (Farnesylated proteins-converting enzyme 1, FACE-1) (Prenyl protein-specific endoprotease 1) (Zinc metalloproteinase Ste24 homolog)	ZMPSTE24 FACE1 STE24	-0.447232	4.21849e-05
-0.447544	11.6627	-10.7525	2.00166e-08	4.51679e-07	9.64186	O76024					Q9H7N4	Splicing factor, arginine/serine-rich 19 (SR-related C-terminal domain-associated factor 1, SR-related and CTD-associated factor 1) (SR-related-CTD-associated factor, SCAF) (Serine arginine-rich pre-mRNA splicing factor SR-A1, SR-A1)	SCAF1 SFRS19 SRA1	-0.447045	1.23521e-06
-0.447242	12.2405	-5.5995	5.16109e-05	0.000155872	1.50715	Q9H845					P54709	Sodium/potassium-transporting ATPase subunit beta-3 (Sodium/potassium-dependent ATPase subunit beta-3, ATPB-3) (CD antigen CD298)	ATP1B3	-0.446835	0.000119844
-0.447232	12.1064	-6.48964	1.04526e-05	4.21849e-05	3.17692	O75844					Q96AQ8	Mitochondrial calcium uniporter regulator 1, MCU regulator 1 (Coiled-coil domain-containing protein 90A, mitochondrial)	MCUR1 C6orf79 CCDC90A	-0.446612	3.43005e-05
-0.447045	10.6871	-9.5478	9.54016e-08	1.23521e-06	8.01766	Q9H7N4					Q9HBH5	Retinol dehydrogenase 14, EC 1.1.1.300 (Alcohol dehydrogenase PAN2) (Short chain dehydrogenase/reductase family 7C member 4)	RDH14 PAN2 SDR7C4 UNQ529/PRO1072	-0.446561	1.2975e-06
-0.446835	12.3146	-5.76923	3.77455e-05	0.000119844	1.82907	P54709					P42704	Leucine-rich PPR motif-containing protein, mitochondrial (130 kDa leucine-rich protein, LRP 130) (GP130)	LRPPRC LRP130	-0.446159	0.000175251
-0.446612	12.2144	-6.64422	8.0096e-06	3.43005e-05	3.45177	Q96AQ8					O95243	Methyl-CpG-binding domain protein 4, EC 3.2.2.- (Methyl-CpG-binding endonuclease 1) (Methyl-CpG-binding protein MBD4) (Mismatch-specific DNA N-glycosylase)	MBD4 MED1	-0.445822	0.000120005
-0.446561	12.3122	-9.48814	1.03462e-07	1.2975e-06	7.96658	Q9HBH5					O43290	U4/U6.U5 tri-snRNP-associated protein 1 (SNU66 homolog, hSnu66) (Squamous cell carcinoma antigen recognized by T-cells 1, SART-1, hSART-1) (U4/U6.U5 tri-snRNP-associated 110 kDa protein) (allergen Hom s 1)	SART1	-0.445652	2.58539e-06
-0.446159	11.8701	-5.52318	5.94821e-05	0.000175251	1.36121	P42704					P30038	Delta-1-pyrroline-5-carboxylate dehydrogenase, mitochondrial, P5C dehydrogenase, EC 1.2.1.88 (Aldehyde dehydrogenase family 4 member A1) (L-glutamate gamma-semialdehyde dehydrogenase)	ALDH4A1 ALDH4 P5CDH	-0.445638	0.00195391
-0.445822	10.1428	-5.76824	3.7814e-05	0.000120005	1.8272	O95243					Q9HAV7	GrpE protein homolog 1, mitochondrial (HMGE) (Mt-GrpE#1)	GRPEL1 GREPEL1	-0.444845	0.000139069
-0.445652	12.0978	-8.81239	2.66318e-07	2.58539e-06	6.94985	O43290					Q13523	Serine/threonine-protein kinase PRP4 homolog, EC 2.7.11.1 (PRP4 kinase) (PRP4 pre-mRNA-processing factor 4 homolog)	PRPF4B KIAA0536 PRP4 PRP4H PRP4K	-0.442922	5.91958e-06
-0.445638	12.1766	-4.08419	0.000986075	0.00195391	-1.49346	P30038					Q9UNX4	WD repeat-containing protein 3	WDR3	-0.442177	5.05656e-05
-0.444845	11.9318	-5.67315	4.50371e-05	0.000139069	1.6473	Q9HAV7					Q8NEF9	Serum response factor-binding protein 1 (SRF-dependent transcription regulation-associated protein) (p49/STRAP)	SRFBP1	-0.441534	0.0127592
-0.442922	11.7661	-8.04248	8.33456e-07	5.91958e-06	5.76828	Q13523					P51149	Ras-related protein Rab-7a, EC 3.6.5.2	RAB7A RAB7	-0.440818	0.000471358
-0.442177	11.2063	-6.35674	1.31754e-05	5.05656e-05	2.91783	Q9UNX4					Q15629	Translocating chain-associated membrane protein 1, Protein TRAM1	TRAM1 TRAM	-0.4407	1.8626e-05
-0.441534	12.4084	-3.05449	0.00806553	0.0127592	-3.59896	Q8NEF9					Q5H9F3	BCL-6 corepressor-like protein 1, BCoR-L1, BCoR-like protein 1	BCORL1	-0.439729	0.000160157
-0.440818	12.2662	-4.90501	0.000193098	0.000471358	0.153906	P51149					Q86YS6	Ras-related protein Rab-43 (Ras-related protein Rab-41)	RAB43 RAB41	-0.439645	4.31568e-05
-0.4407	11.7315	-7.10172	3.71306e-06	1.8626e-05	4.25275	Q15629					Q8N556	Actin filament-associated protein 1 (110 kDa actin filament-associated protein, AFAP-110)	AFAP1 AFAP	-0.43929	0.002337
-0.439729	11.3452	-5.58296	5.32195e-05	0.000160157	1.51319	Q5H9F3					Q13433	Zinc transporter ZIP6 (Estrogen-regulated protein LIV-1) (Solute carrier family 39 member 6) (Zrt- and Irt-like protein 6, ZIP-6)	SLC39A6 LIV1 ZIP6	-0.438991	0.00120941
-0.439645	12.1712	-6.4728	1.07622e-05	4.31568e-05	3.14134	Q86YS6					Q4G0N4	NAD kinase 2, mitochondrial, EC 2.7.1.23 (Mitochondrial NAD kinase) (NAD kinase domain-containing protein 1, mitochondrial)	NADK2 C5orf33 MNADK NADKD1	-0.438625	5.67385e-05
-0.43929	11.1455	-3.98424	0.00120747	0.002337	-1.70836	Q8N556					P32456	Guanylate-binding protein 2, EC 3.6.5.- (GTP-binding protein 2, GBP-2, HuGBP-2) (Guanine nucleotide-binding protein 2) (Interferon-induced guanylate-binding protein 2)	GBP2	-0.438455	0.0137922
-0.438991	11.9788	-4.35729	0.000569111	0.00120941	-0.922345	Q13433					Q96A35	39S ribosomal protein L24, mitochondrial, L24mt, MRP-L24 (Mitochondrial large ribosomal subunit protein uL24m)	MRPL24	-0.437886	0.00243522
-0.438625	12.4722	-6.27426	1.52295e-05	5.67385e-05	2.77741	Q4G0N4					Q96DA6	Mitochondrial import inner membrane translocase subunit TIM14 (DnaJ homolog subfamily C member 19)	DNAJC19 TIM14 TIMM14	-0.437564	0.000987523
-0.438455	9.52715	-3.01276	0.0087804	0.0137922	-3.68208	P32456					Q3ZCQ8	Mitochondrial import inner membrane translocase subunit TIM50	TIMM50 TIM50 PRO1512	-0.43694	0.000225354
-0.437886	12.4961	-3.96045	0.00126724	0.00243522	-1.73468	Q96A35					O14521	Succinate dehydrogenase [ubiquinone] cytochrome b small subunit, mitochondrial, CybS (CII-4) (QPs3) (Succinate dehydrogenase complex subunit D) (Succinate-ubiquinone oxidoreductase cytochrome b small subunit) (Succinate-ubiquinone reductase membrane anchor subunit)	SDHD SDH4	-0.436838	0.000124369
-0.437564	12.9367	-4.4713	0.000453291	0.000987523	-0.716226	Q96DA6					P00505	Aspartate aminotransferase, mitochondrial, mAspAT, EC 2.6.1.1, EC 2.6.1.7 (Fatty acid-binding protein, FABP-1) (Glutamate oxaloacetate transaminase 2) (Kynurenine aminotransferase 4) (Kynurenine aminotransferase IV) (Kynurenine--oxoglutarate transaminase 4) (Kynurenine--oxoglutarate transaminase IV) (Plasma membrane-associated fatty acid-binding protein, FABPpm) (Transaminase A)	GOT2 KYAT4	-0.436687	4.02922e-05
-0.43694	12.1183	-5.35969	8.08294e-05	0.000225354	1.04619	Q3ZCQ8					P16144	Integrin beta-4 (GP150) (CD antigen CD104)	ITGB4	-0.436633	0.000620505
-0.436838	11.5093	-5.74544	3.94286e-05	0.000124369	1.81291	O14521					Q8N3X1	Formin-binding protein 4 (Formin-binding protein 30)	FNBP4 FBP30 KIAA1014	-0.436503	0.000234477
-0.436687	12.6355	-6.52374	9.85357e-06	4.02922e-05	3.23129	P00505					Q8IWT6	Volume-regulated anion channel subunit LRRC8A (Leucine-rich repeat-containing protein 8A, HsLRRC8A) (Swelling protein 1)	LRRC8A KIAA1437 LRRC8 SWELL1 UNQ221/PRO247	-0.43638	0.000123199
-0.436633	11.6673	-4.7421	0.000265419	0.000620505	-0.171015	P16144					P51970	NADH dehydrogenase [ubiquinone] 1 alpha subcomplex subunit 8 (Complex I-19kD, CI-19kD) (Complex I-PGIV, CI-PGIV) (NADH-ubiquinone oxidoreductase 19 kDa subunit)	NDUFA8	-0.436363	0.000336494
-0.436503	11.1401	-5.33452	8.47621e-05	0.000234477	1.00937	Q8N3X1					O75379	Vesicle-associated membrane protein 4, VAMP-4	VAMP4	-0.435894	1.73141e-07
-0.43638	10.0717	-5.75212	3.89482e-05	0.000123199	1.80053	Q8IWT6					P08651	Nuclear factor 1 C-type, NF1-C, Nuclear factor 1/C (CCAAT-box-binding transcription factor, CTF) (Nuclear factor I/C, NF-I/C, NFI-C) (TGGCA-binding protein)	NFIC NFI	-0.435876	7.4494e-06
-0.436363	12.3506	-5.10964	0.000130069	0.000336494	0.568505	P51970					Q9BSR8	Protein YIPF4 (YIP1 family member 4)	YIPF4 Nbla11189	-0.435715	6.68049e-05
-0.435894	11.9014	-11.9465	4.8501e-09	1.73141e-07	11.09	O75379					Q92887	ATP-binding cassette sub-family C member 2, EC 7.6.2.-, EC 7.6.2.2, EC 7.6.2.3 (Canalicular multidrug resistance protein) (Canalicular multispecific organic anion transporter 1) (Multidrug resistance-associated protein 2)	ABCC2 CMOAT CMOAT1 CMRP MRP2	-0.435543	0.0226672
-0.435876	11.6554	-7.83705	1.14385e-06	7.4494e-06	5.44213	P08651					O15269	Serine palmitoyltransferase 1, EC 2.3.1.50 (Long chain base biosynthesis protein 1, LCB 1) (Serine-palmitoyl-CoA transferase 1, SPT 1, SPT1)	SPTLC1 LCB1	-0.435317	2.01557e-06
-0.435715	12.2627	-6.15879	1.8684e-05	6.68049e-05	2.56986	Q9BSR8					Q9NSI6	Bromodomain and WD repeat-containing protein 1 (WD repeat-containing protein 9)	BRWD1 C21orf107 WDR9	-0.434946	2.7812e-05
-0.435543	10.6562	-2.74332	0.0151383	0.0226672	-4.21125	Q92887					Q8NBK3	Formylglycine-generating enzyme, FGE, EC 1.8.3.7 (C-alpha-formylglycine-generating enzyme 1) (Sulfatase-modifying factor 1)	SUMF1 PSEC0152 UNQ3037/PRO9852	-0.433859	1.58325e-05
-0.435317	11.8534	-9.05862	1.87606e-07	2.01557e-06	7.31386	O15269					O94905	Erlin-2 (Endoplasmic reticulum lipid raft-associated protein 2) (Stomatin-prohibitin-flotillin-HflC/K domain-containing protein 2, SPFH domain-containing protein 2)	ERLIN2 C8orf2 SPFH2 UNQ2441/PRO5003/PRO9924	-0.433815	0.000698155
-0.434946	10.8788	-6.79636	6.18319e-06	2.7812e-05	3.69555	Q9NSI6					P16070	CD44 antigen (CDw44) (Epican) (Extracellular matrix receptor III, ECMR-III) (GP90 lymphocyte homing/adhesion receptor) (HUTCH-I) (Heparan sulfate proteoglycan) (Hermes antigen) (Hyaluronate receptor) (Phagocytic glycoprotein 1, PGP-1) (Phagocytic glycoprotein I, PGP-I) (CD antigen CD44)	CD44 LHR MDU2 MDU3 MIC4	-0.433361	3.53188e-07
-0.433859	10.0767	-7.22664	3.02476e-06	1.58325e-05	4.51429	Q8NBK3					P82909	Alpha-ketoglutarate dehydrogenase component 4	MRPS36 KGD4 DC47	-0.432855	0.00051074
-0.433815	11.8743	-4.67355	0.000303703	0.000698155	-0.308455	O94905					Q02809	Procollagen-lysine,2-oxoglutarate 5-dioxygenase 1, EC 1.14.11.4 (Lysyl hydroxylase 1, LH1)	PLOD1 LLH PLOD	-0.432696	2.16579e-05
-0.433361	12.7457	-11.0296	1.42507e-08	3.53188e-07	10.0446	P16070					P49257	Protein ERGIC-53 (ER-Golgi intermediate compartment 53 kDa protein) (Gp58) (Intracellular mannose-specific lectin MR60) (Lectin mannose-binding 1)	LMAN1 ERGIC53 F5F8D	-0.431817	0.000126714
-0.432855	11.2698	-4.85914	0.000211124	0.00051074	0.0626861	P82909					Q86YP4	Transcriptional repressor p66-alpha, Hp66alpha (GATA zinc finger domain-containing protein 2A)	GATAD2A	-0.431792	0.000268913
-0.432696	12.1892	-6.98653	4.49402e-06	2.16579e-05	4.03901	Q02809					Q8IXT5	RNA-binding protein 12B (RNA-binding motif protein 12B)	RBM12B	-0.430622	4.471e-05
-0.431817	12.4205	-5.73323	4.03223e-05	0.000126714	1.76282	P49257					P56556	NADH dehydrogenase [ubiquinone] 1 alpha subcomplex subunit 6 (Complex I-B14, CI-B14) (LYR motif-containing protein 6) (NADH-ubiquinone oxidoreductase B14 subunit)	NDUFA6 LYRM6 NADHB14	-0.430567	0.000221322
-0.431792	11.8936	-5.25003	9.94823e-05	0.000268913	0.833108	Q86YP4					Q56VL3	OCIA domain-containing protein 2 (Ovarian carcinoma immunoreactive antigen-like protein)	OCIAD2	-0.430306	2.14524e-05
-0.430622	11.3671	-6.44515	1.12918e-05	4.471e-05	3.07341	Q8IXT5					P10588	Nuclear receptor subfamily 2 group F member 6 (V-erbA-related protein 2, EAR-2)	NR2F6 EAR2 ERBAL2	-0.430072	0.000915692
-0.430567	12.2182	-5.3719	7.89895e-05	0.000221322	1.09866	P56556					Q9Y446	Plakophilin-3	PKP3	-0.429773	0.00491306
-0.430306	11.4188	-6.99484	4.43228e-06	2.14524e-05	4.0668	Q56VL3					O00541	Pescadillo homolog	PES1	-0.429224	3.43915e-05
-0.430072	10.5183	-4.51607	0.000414687	0.000915692	-0.625694	P10588					P17813	Endoglin (CD antigen CD105)	ENG END	-0.429198	1.49223e-05
-0.429773	11.5135	-3.57243	0.00279696	0.00491306	-2.55109	Q9Y446					P54098	DNA polymerase subunit gamma-1, EC 2.7.7.7 (Mitochondrial DNA polymerase catalytic subunit) (PolG-alpha)	POLG MDP1 POLG1 POLGA	-0.428878	3.26213e-06
-0.429224	12.4252	-6.64152	8.04677e-06	3.43915e-05	3.44385	O00541					Q8TCS8	Polyribonucleotide nucleotidyltransferase 1, mitochondrial, EC 2.7.7.8 (3'-5' RNA exonuclease OLD35) (PNPase old-35) (Polynucleotide phosphorylase 1, PNPase 1) (Polynucleotide phosphorylase-like protein)	PNPT1 PNPASE	-0.428477	0.000227777
-0.429198	11.959	-7.27304	2.80443e-06	1.49223e-05	4.51387	P17813					Q8WW59	SPRY domain-containing protein 4	SPRYD4	-0.428447	0.000186391
-0.428878	11.0395	-8.58941	3.67938e-07	3.26213e-06	6.64714	P54098					P11171	Protein 4.1, P4.1 (4.1R) (Band 4.1) (EPB4.1) (Erythrocyte membrane protein band 4.1)	EPB41 E41P	-0.428078	4.45571e-06
-0.428477	11.6889	-5.35314	8.18336e-05	0.000227777	1.03351	Q8TCS8					P43243	Matrin-3	MATR3 KIAA0723	-0.427976	5.29286e-06
-0.428447	12.0906	-5.48114	6.43405e-05	0.000186391	1.28052	Q8WW59					P16615	Sarcoplasmic/endoplasmic reticulum calcium ATPase 2, SERCA2, SR Ca(2+)-ATPase 2, EC 7.2.2.10 (Calcium pump 2) (Calcium-transporting ATPase sarcoplasmic reticulum type, slow twitch skeletal muscle isoform) (Endoplasmic reticulum class 1/2 Ca(2+) ATPase)	ATP2A2 ATP2B	-0.427573	0.00147362
-0.428078	12.3812	-8.30655	5.59085e-07	4.45571e-06	6.21724	P11171					Q6PK04	Coiled-coil domain-containing protein 137	CCDC137 cPERP-B	-0.426941	4.7362e-05
-0.427976	12.4622	-8.14071	7.1771e-07	5.29286e-06	5.93208	P43243					Q8TC12	Retinol dehydrogenase 11, EC 1.1.1.300 (Androgen-regulated short-chain dehydrogenase/reductase 1) (HCV core-binding protein HCBP12) (Prostate short-chain dehydrogenase/reductase 1) (Retinal reductase 1, RalR1) (Short chain dehydrogenase/reductase family 7C member 1)	RDH11 ARSDR1 PSDR1 SDR7C1 CGI-82	-0.426664	9.06639e-06
-0.427573	11.9424	-4.24699	0.000710055	0.00147362	-1.17176	P16615					Q13769	THO complex subunit 5 homolog (Functional spliceosome-associated protein 79, fSAP79) (NF2/meningioma region protein pK1.3) (Placental protein 39.2, PP39.2) (hTREX90)	THOC5 C22orf19 KIAA0983	-0.426526	8.31891e-05
-0.426941	11.9714	-6.4046	1.2118e-05	4.7362e-05	3.02156	Q6PK04					Q7Z7M0	Multiple epidermal growth factor-like domains protein 8, Multiple EGF-like domains protein 8 (Epidermal growth factor-like protein 4, EGF-like protein 4)	MEGF8 C19orf49 EGFL4 KIAA0817	-0.42628	0.00395096
-0.426664	12.2065	-7.67315	1.47814e-06	9.06639e-06	5.18836	Q8TC12					Q86V81	THO complex subunit 4, Tho4 (Ally of AML-1 and LEF-1) (Aly/REF export factor) (Transcriptional coactivator Aly/REF) (bZIP-enhancing factor BEF)	ALYREF ALY BEF THOC4	-0.426046	9.42268e-05
-0.426526	11.4517	-6.0118	2.4302e-05	8.31891e-05	2.28615	Q13769					Q9H2Y7	Zinc finger protein 106, Zfp-106 (Zinc finger protein 474)	ZNF106 SH3BP3 ZFP106 ZNF474	-0.425775	0.000446811
-0.42628	11.1694	-3.69214	0.00218951	0.00395096	-2.30634	Q7Z7M0					Q9Y3D9	28S ribosomal protein S23, mitochondrial, MRP-S23, S23mt (Mitochondrial small ribosomal subunit protein mS23)	MRPS23 CGI-138 HSPC329	-0.425499	0.000944018
-0.426046	12.4364	-5.92995	2.81689e-05	9.42268e-05	2.13047	Q86V81					Q13901	Nuclear nucleic acid-binding protein C1D, hC1D	C1D	-0.425472	1.33585e-05
-0.425775	10.6923	-4.93893	0.000180791	0.000446811	0.247209	Q9H2Y7					Q9H3D4	Tumor protein 63, p63 (Chronic ulcerative stomatitis protein, CUSP) (Keratinocyte transcription factor KET) (Transformation-related protein 63, TP63) (Tumor protein p73-like, p73L) (p40) (p51)	TP63 KET P63 P73H P73L TP73L	-0.425204	5.28833e-06
-0.425499	12.1882	-4.49704	0.000430664	0.000944018	-0.654573	Q9Y3D9					Q8N684	Cleavage and polyadenylation specificity factor subunit 7 (Cleavage and polyadenylation specificity factor 59 kDa subunit, CPSF 59 kDa subunit) (Cleavage factor Im complex 59 kDa subunit, CFIm59) (Pre-mRNA cleavage factor Im 59 kDa subunit)	CPSF7	-0.424998	3.81298e-05
-0.425472	12.8552	-7.35609	2.45113e-06	1.33585e-05	4.66431	Q13901					P24390	ER lumen protein-retaining receptor 1 (KDEL endoplasmic reticulum protein retention receptor 1, KDEL receptor 1) (Putative MAPK-activating protein PM23)	KDELR1 ERD2.1	-0.424788	0.000306562
-0.425204	11.208	-8.14553	7.12478e-07	5.28833e-06	5.94397	Q9H3D4					P48067	Sodium- and chloride-dependent glycine transporter 1, GlyT-1, GlyT1 (Solute carrier family 6 member 9)	SLC6A9	-0.424747	0.000138407
-0.424998	11.7409	-6.56545	9.16952e-06	3.81298e-05	3.28842	Q8N684					Q13123	Protein Red (Cytokine IK) (IK factor) (Protein RER)	IK RED RER	-0.424645	2.92634e-05
-0.424788	11.507	-5.16575	0.000116818	0.000306562	0.689709	P24390					Q9P2R7	Succinate--CoA ligase [ADP-forming] subunit beta, mitochondrial, EC 6.2.1.5 (ATP-specific succinyl-CoA synthetase subunit beta, A-SCS) (Succinyl-CoA synthetase beta-A chain, SCS-betaA)	SUCLA2	-0.424406	1.54879e-06
-0.424747	10.7088	-5.67599	4.48022e-05	0.000138407	1.65268	P48067					Q9Y426	C2 domain-containing protein 2 (Transmembrane protein 24-like)	C2CD2 C21orf25 C21orf258 TMEM24L	-0.424228	0.00113679
-0.424645	12.1757	-6.75735	6.60546e-06	2.92634e-05	3.62728	Q13123					Q10713	Mitochondrial-processing peptidase subunit alpha (Alpha-MPP) (Inactive zinc metalloprotease alpha) (P-55)	PMPCA INPP5E KIAA0123 MPPA	-0.424206	0.00159376
-0.424406	12.4273	-9.31696	1.30845e-07	1.54879e-06	7.70772	Q9P2R7					Q02978	Mitochondrial 2-oxoglutarate/malate carrier protein, OGCP, alpha-oxoglutarate carrier (Solute carrier family 25 member 11, SLC25A11)	SLC25A11 SLC20A4	-0.424109	0.00400434
-0.424228	10.725	-4.39157	0.00053141	0.00113679	-0.877792	Q9Y426					P78536	Disintegrin and metalloproteinase domain-containing protein 17, ADAM 17, EC 3.4.24.86 (Snake venom-like protease) (TNF-alpha convertase) (TNF-alpha-converting enzyme) (CD antigen CD156b)	ADAM17 CSVP TACE	-0.423827	0.000245633
-0.424206	12.0059	-4.20227	0.000776922	0.00159376	-1.2629	Q10713					Q9HCG8	Pre-mRNA-splicing factor CWC22 homolog (Nucampholin homolog) (fSAPb)	CWC22 KIAA1604 NCM	-0.423653	2.70253e-06
-0.424109	12.0191	-3.68479	0.00222266	0.00400434	-2.32138	Q02978					O15126	Secretory carrier-associated membrane protein 1, Secretory carrier membrane protein 1	SCAMP1 SCAMP	-0.423582	9.3818e-06
-0.423827	11.7369	-5.30456	8.9705e-05	0.000245633	0.939247	P78536					Q9Y2K7	Lysine-specific demethylase 2A, EC 1.14.11.27 (CXXC-type zinc finger protein 8) (F-box and leucine-rich repeat protein 11) (F-box protein FBL7) (F-box protein Lilina) (F-box/LRR-repeat protein 11) (JmjC domain-containing histone demethylation protein 1A) ([Histone-H3]-lysine-36 demethylase 1A)	KDM2A CXXC8 FBL11 FBL7 FBXL11 JHDM1A KIAA1004	-0.423352	0.00345873
-0.423653	11.9555	-8.76775	2.83992e-07	2.70253e-06	6.92606	Q9HCG8					Q6UWB1	Interleukin-27 receptor subunit alpha, IL-27 receptor subunit alpha, IL-27R subunit alpha, IL-27R-alpha, IL-27RA (Cytokine receptor WSX-1) (Cytokine receptor-like 1) (Type I T-cell cytokine receptor, TCCR) (ZcytoR1)	IL27RA CRL1 TCCR WSX1 UNQ296/PRO336	-0.423322	1.47156e-05
-0.423582	11.6972	-7.64401	1.54764e-06	9.3818e-06	5.14828	O15126					P57740	Nuclear pore complex protein Nup107 (107 kDa nucleoporin) (Nucleoporin Nup107)	NUP107	-0.42328	5.99036e-06
-0.423352	10.9046	-3.76468	0.00188803	0.00345873	-2.13608	Q9Y2K7					P82675	28S ribosomal protein S5, mitochondrial, MRP-S5, S5mt (Mitochondrial small ribosomal subunit protein uS5m)	MRPS5	-0.423126	0.000203632
-0.423322	10.767	-7.28502	2.75032e-06	1.47156e-05	4.55115	Q6UWB1					Q96HR3	Mediator of RNA polymerase II transcription subunit 30 (Mediator complex subunit 30) (TRAP/Mediator complex component TRAP25) (Thyroid hormone receptor-associated protein 6) (Thyroid hormone receptor-associated protein complex 25 kDa component, Trap25)	MED30 THRAP6 TRAP25	-0.4231	0.00100347
-0.42328	11.7959	-8.03056	8.48789e-07	5.99036e-06	5.74942	P57740					Q96CU9	FAD-dependent oxidoreductase domain-containing protein 1, EC 1.-.-.-	FOXRED1 FP634	-0.422981	0.00182066
-0.423126	10.9146	-5.42575	7.13783e-05	0.000203632	1.18992	P82675					P18754	Regulator of chromosome condensation (Cell cycle regulatory protein) (Chromosome condensation protein 1)	RCC1 CHC1	-0.422948	4.20777e-05
-0.4231	11.548	-4.46131	0.000462396	0.00100347	-0.736444	Q96HR3					P18031	Tyrosine-protein phosphatase non-receptor type 1, EC 3.1.3.48 (Protein-tyrosine phosphatase 1B, PTP-1B)	PTPN1 PTP1B	-0.422719	0.000152143
-0.422981	10.6613	-4.12482	0.000908307	0.00182066	-1.39008	Q96CU9					Q96QD9	UAP56-interacting factor (Forty-two-three domain-containing protein 1, Protein 40-2-3)	FYTTD1 UIF	-0.421996	0.000233062
-0.422948	11.7965	-6.49172	1.0415e-05	4.20777e-05	3.15688	P18754					O75616	GTPase Era, mitochondrial, H-ERA, hERA (Conserved ERA-like GTPase, CEGA) (ERA-W) (ERA-like protein 1)	ERAL1 HERA	-0.42096	0.00035121
-0.422719	11.7179	-5.61571	5.00831e-05	0.000152143	1.5607	P18031					P51790	H(+)/Cl(-) exchange transporter 3 (Chloride channel protein 3, ClC-3) (Chloride transporter ClC-3)	CLCN3	-0.420927	0.000264793
-0.421996	12.1415	-5.33911	8.40306e-05	0.000233062	1.00631	Q96QD9					O15439	ATP-binding cassette sub-family C member 4, EC 7.6.2.-, EC 7.6.2.2, EC 7.6.2.3 (MRP/cMOAT-related ABC transporter) (Multi-specific organic anion transporter B, MOAT-B) (Multidrug resistance-associated protein 4)	ABCC4 MOATB MRP4	-0.420431	2.32429e-05
-0.42096	12.264	-5.08496	0.000136382	0.00035121	0.509747	O75616					Q9UJS0	Electrogenic aspartate/glutamate antiporter SLC25A13, mitochondrial (Calcium-binding mitochondrial carrier protein Aralar2, ARALAR-related gene 2, ARALAR2) (Citrin) (Mitochondrial aspartate glutamate carrier 2) (Solute carrier family 25 member 13)	SLC25A13	-0.420328	0.00259721
-0.420927	11.4493	-5.2597	9.76722e-05	0.000264793	0.854124	P51790					O00330	Pyruvate dehydrogenase protein X component, mitochondrial (Dihydrolipoamide dehydrogenase-binding protein of pyruvate dehydrogenase complex) (E3-binding protein, E3BP) (Lipoyl-containing pyruvate dehydrogenase complex component X) (proX)	PDHX PDX1	-0.420227	0.00301371
-0.420431	10.778	-6.9296	4.94191e-06	2.32429e-05	3.93696	O15439					P49748	Very long-chain specific acyl-CoA dehydrogenase, mitochondrial, VLCAD, EC 1.3.8.9	ACADVL VLCAD	-0.42018	0.00580018
-0.420328	11.8878	-3.92374	0.00136539	0.00259721	-1.83219	Q9UJS0					O94901	SUN domain-containing protein 1 (Protein unc-84 homolog A) (Sad1/unc-84 protein-like 1)	SUN1 KIAA0810 UNC84A	-0.419986	6.66353e-05
-0.420227	12.0919	-3.8404	0.00161786	0.00301371	-1.99104	O00330					P25705	ATP synthase subunit alpha, mitochondrial (ATP synthase F1 subunit alpha)	ATP5F1A ATP5A ATP5A1 ATP5AL2 ATPM	-0.419777	0.00373088
-0.42018	12.2121	-3.48053	0.00337592	0.00580018	-2.73858	P49748					Q8NCW6	Polypeptide N-acetylgalactosaminyltransferase 11, EC 2.4.1.41 (Polypeptide GalNAc transferase 11, GalNAc-T11, pp-GaNTase 11) (Protein-UDP acetylgalactosaminyltransferase 11) (UDP-GalNAc:polypeptide N-acetylgalactosaminyltransferase 11)	GALNT11	-0.41933	0.000136178
-0.419986	11.944	-6.16081	1.86168e-05	6.66353e-05	2.55743	O94901					P19438	Tumor necrosis factor receptor superfamily member 1A (Tumor necrosis factor receptor 1, TNF-R1) (Tumor necrosis factor receptor type I, TNF-RI, TNFR-I) (p55) (p60) (CD antigen CD120a) [Cleaved into: Tumor necrosis factor receptor superfamily member 1A, membrane form; Tumor necrosis factor-binding protein 1, TBPI ]	TNFRSF1A TNFAR TNFR1	-0.418973	0.000396266
-0.419777	12.7752	-3.72322	0.00205483	0.00373088	-2.24275	P25705					P43307	Translocon-associated protein subunit alpha, TRAP-alpha (Signal sequence receptor subunit alpha, SSR-alpha)	SSR1 TRAPA PSEC0262	-0.418727	0.000507471
-0.41933	11.1958	-5.68653	4.39395e-05	0.000136178	1.72514	Q8NCW6					O15321	Transmembrane 9 superfamily member 1 (MP70 protein family member, hMP70)	TM9SF1	-0.418675	3.91321e-05
-0.418973	10.8594	-5.01053	0.000157402	0.000396266	0.38363	P19438					Q9H4K7	Mitochondrial ribosome-associated GTPase 2 (GTP-binding protein 5) (Protein obg homolog 1, ObgH1)	MTG2 GTPBP5 OBGH1	-0.418575	0.00157072
-0.418727	11.2781	-4.86299	0.000209547	0.000507471	0.0703471	P43307					Q9UHQ4	B-cell receptor-associated protein 29, BCR-associated protein 29, Bap29	BCAP29 BAP29	-0.41825	0.000251143
-0.418675	11.6098	-6.54454	9.50608e-06	3.91321e-05	3.25503	O15321					Q9NWT8	Aurora kinase A-interacting protein, AURKA-interacting protein (28S ribosomal protein S38, mitochondrial, MRP-S38) (Mitochondrial small ribosomal subunit protein mS38)	AURKAIP1 AIP AKIP MRPS38	-0.418228	0.000149801
-0.418575	11.1447	-4.21071	0.000763826	0.00157072	-1.19325	Q9H4K7					Q14108	Lysosome membrane protein 2 (85 kDa lysosomal membrane sialoglycoprotein, LGP85) (CD36 antigen-like 2) (Lysosome membrane protein II, LIMP II) (Scavenger receptor class B member 2) (CD antigen CD36)	SCARB2 CD36L2 LIMP2 LIMPII	-0.418101	0.00123123
-0.41825	11.7402	-5.29072	9.20896e-05	0.000251143	0.912326	Q9UHQ4					Q13242	Serine/arginine-rich splicing factor 9 (Pre-mRNA-splicing factor SRp30C) (Splicing factor, arginine/serine-rich 9)	SRSF9 SFRS9 SRP30C	-0.417686	0.00018539
-0.418228	13.0729	-5.62603	4.91345e-05	0.000149801	1.55772	Q9NWT8					Q9UBM7	7-dehydrocholesterol reductase, 7-DHC reductase, EC 1.3.1.21 (Delta7-sterol reductase) (Sterol Delta(7)-reductase) (Sterol reductase SR-2)	DHCR7 D7SR	-0.417434	1.01029e-05
-0.418101	12.2609	-4.34787	0.000579939	0.00123123	-0.928425	Q14108					Q15526	Surfeit locus protein 1	SURF1 SURF-1	-0.416466	2.24302e-06
-0.417686	12.2572	-5.48448	6.39399e-05	0.00018539	1.29509	Q13242					P57088	Transmembrane protein 33 (Protein DB83) (SHINC-3)	TMEM33 DB83	-0.416433	0.0102676
-0.417434	12.1434	-7.58262	1.70552e-06	1.01029e-05	5.02747	Q9UBM7					Q8NBQ5	Estradiol 17-beta-dehydrogenase 11, EC 1.1.1.62 (17-beta-hydroxysteroid dehydrogenase 11, 17-beta-HSD 11, 17bHSD11, 17betaHSD11) (17-beta-hydroxysteroid dehydrogenase XI, 17-beta-HSD XI, 17betaHSDXI) (Cutaneous T-cell lymphoma-associated antigen HD-CL-03, CTCL-associated antigen HD-CL-03) (Dehydrogenase/reductase SDR family member 8) (Retinal short-chain dehydrogenase/reductase 2, retSDR2) (Short…	HSD17B11 DHRS8 PAN1B SDR16C2 PSEC0029 UNQ207/PRO233	-0.41602	9.88163e-06
-0.416466	10.3923	-8.95546	2.17088e-07	2.24302e-06	7.15958	Q15526					O94776	Metastasis-associated protein MTA2 (Metastasis-associated 1-like 1, MTA1-L1 protein) (p53 target protein in deacetylase complex)	MTA2 MTA1L1 PID	-0.415725	8.2838e-06
-0.416433	12.7291	-3.17254	0.00633985	0.0102676	-3.34204	P57088					Q9HBL7	Plasminogen receptor (KT), Plg-R(KT)	PLGRKT C9orf46 AD025 MDS030	-0.415663	8.85999e-05
-0.41602	11.5714	-7.59992	1.65939e-06	9.88163e-06	5.09003	Q8NBQ5					Q13492	Phosphatidylinositol-binding clathrin assembly protein (Clathrin assembly lymphoid myeloid leukemia protein)	PICALM CALM	-0.415521	0.000284273
-0.415725	11.958	-7.74767	1.31495e-06	8.2838e-06	5.34629	O94776					O95202	Mitochondrial proton/calcium exchanger protein (Leucine zipper-EF-hand-containing transmembrane protein 1)	LETM1	-0.415145	0.000200486
-0.415663	13.1207	-5.97037	2.61847e-05	8.85999e-05	2.2274	Q9HBL7					Q15007	Pre-mRNA-splicing regulator WTAP (Female-lethal(2)D homolog, hFL(2)D) (WT1-associated protein) (Wilms tumor 1-associating protein)	WTAP KIAA0105	-0.415008	0.000105826
-0.415521	11.4505	-5.2127	0.000106808	0.000284273	0.781173	Q13492					Q86W42	THO complex subunit 6 homolog (Functional spliceosome-associated protein 35, fSAP35) (WD repeat-containing protein 58)	THOC6 WDR58 PSEC0006	-0.414378	3.1959e-05
-0.415145	11.5544	-5.4354	7.00974e-05	0.000200486	1.19248	O95202					P50402	Emerin	EMD EDMD STA	-0.414028	7.34948e-05
-0.415008	10.4191	-5.85171	3.24678e-05	0.000105826	1.99816	Q15007					P08648	Integrin alpha-5 (CD49 antigen-like family member E) (Fibronectin receptor subunit alpha) (Integrin alpha-F) (VLA-5) (CD antigen CD49e) [Cleaved into: Integrin alpha-5 heavy chain; Integrin alpha-5 light chain ]	ITGA5 FNRA	-0.413913	0.0149932
-0.414378	12.0682	-6.69268	7.37332e-06	3.1959e-05	3.52108	Q86W42					P62318	Small nuclear ribonucleoprotein Sm D3, Sm-D3 (snRNP core protein D3)	SNRPD3	-0.413553	1.46885e-05
-0.414028	12.1751	-6.09291	2.10125e-05	7.34948e-05	2.43259	P50402					P38646	Stress-70 protein, mitochondrial (75 kDa glucose-regulated protein, GRP-75) (Heat shock 70 kDa protein 9) (Mortalin, MOT) (Peptide-binding protein 74, PBP74)	HSPA9 GRP75 HSPA9B mt-HSP70	-0.412672	0.000100327
-0.413913	12.2129	-2.9677	0.00962214	0.0149932	-3.77151	P08648					P46100	Transcriptional regulator ATRX, EC 3.6.4.12 (ATP-dependent helicase ATRX) (X-linked helicase II) (X-linked nuclear protein, XNP) (Znf-HX)	ATRX RAD54L XH2	-0.412014	8.10268e-06
-0.413553	11.5817	-7.28798	2.73713e-06	1.46885e-05	4.57215	P62318					Q96DR7	Rho guanine nucleotide exchange factor 26 (SH3 domain-containing guanine exchange factor)	ARHGEF26 SGEF HMFN1864	-0.411884	0.00557248
-0.412672	12.7352	-5.88882	3.03494e-05	0.000100327	2.05366	P38646					Q9UJZ1	Stomatin-like protein 2, mitochondrial, SLP-2 (EPB72-like protein 2) (Paraprotein target 7, Paratarg-7)	STOML2 SLP2 HSPC108	-0.411671	0.000928042
-0.412014	11.7614	-7.76539	1.27899e-06	8.10268e-06	5.34537	P46100					Q96A33	PAT complex subunit CCDC47 (Calumin) (Coiled-coil domain-containing protein 47)	CCDC47 GK001 MSTP041 PSEC0077	-0.411161	5.38508e-05
-0.411884	11.0826	-3.50296	0.00322439	0.00557248	-2.68036	Q96DR7					Q9NVP1	ATP-dependent RNA helicase DDX18, EC 3.6.4.13 (DEAD box protein 18) (Myc-regulated DEAD box protein, MrDb)	DDX18 cPERP-D	-0.410803	0.000191179
-0.411671	11.0742	-4.50792	0.000421449	0.000928042	-0.635655	Q9UJZ1					Q9NYY8	FAST kinase domain-containing protein 2, mitochondrial	FASTKD2 KIAA0971	-0.410659	0.000225469
-0.411161	11.9731	-6.31023	1.42955e-05	5.38508e-05	2.82993	Q96A33					Q9Y4W2	Ribosomal biogenesis protein LAS1L (Protein LAS1 homolog)	LAS1L MSTP060	-0.40978	3.43005e-05
-0.410803	12.2942	-5.46393	6.64465e-05	0.000191179	1.25847	Q9NVP1					Q07666	KH domain-containing, RNA-binding, signal transduction-associated protein 1 (GAP-associated tyrosine phosphoprotein p62) (Src-associated in mitosis 68 kDa protein, Sam68) (p21 Ras GTPase-activating protein-associated p62) (p68)	KHDRBS1 SAM68	-0.409427	0.000124211
-0.410659	11.6516	-5.3592	8.09041e-05	0.000225469	1.04524	Q9NYY8					Q9ULH0	Kinase D-interacting substrate of 220 kDa (Ankyrin repeat-rich membrane-spanning protein)	KIDINS220 ARMS KIAA1250	-0.409372	3.78478e-05
-0.40978	11.1752	-6.64367	8.01719e-06	3.43005e-05	3.42715	Q9Y4W2					Q15006	ER membrane protein complex subunit 2 (Tetratricopeptide repeat protein 35, TPR repeat protein 35)	EMC2 KIAA0103 TTC35	-0.409256	0.00102317
-0.40954	11.3794	-2.2473	0.0401737	0.0549466	-5.13717	P05026					Q5PSV4	Breast cancer metastasis-suppressor 1-like protein (BRMS1-homolog protein p40) (BRMS1-like protein p40)	BRMS1L	-0.409213	0.000393013
-0.409427	12.1589	-5.74638	3.93602e-05	0.000124211	1.81982	Q07666					Q8WUM0	Nuclear pore complex protein Nup133 (133 kDa nucleoporin) (Nucleoporin Nup133)	NUP133	-0.409191	0.000479727
-0.409372	10.7749	-6.57067	9.08751e-06	3.78478e-05	3.29769	Q9ULH0					Q9Y676	28S ribosomal protein S18b, mitochondrial, MRP-S18-b, Mrps18-b, S18mt-b (28S ribosomal protein S18-2, mitochondrial, MRP-S18-2) (Mitochondrial small ribosomal subunit protein bS18b) (Mitochondrial small ribosomal subunit protein mS40)	MRPS18B C6orf14 HSPC183 PTD017	-0.409134	7.25568e-05
-0.409256	12.1063	-4.44929	0.000473598	0.00102317	-0.760776	Q15006					Q9ULL5	Proline-rich protein 12	PRR12 KIAA1205	-0.40904	2.90123e-05
-0.409213	12.1184	-5.01596	0.000155761	0.000393013	0.373715	Q5PSV4					O75052	Carboxyl-terminal PDZ ligand of neuronal nitric oxide synthase protein (C-terminal PDZ ligand of neuronal nitric oxide synthase protein) (Nitric oxide synthase 1 adaptor protein)	NOS1AP CAPON KIAA0464	-0.408471	0.0253735
-0.409191	11.4509	-4.89521	0.000196811	0.000479727	0.134436	Q8WUM0					Q15717	ELAV-like protein 1 (Hu-antigen R, HuR)	ELAVL1 HUR	-0.40841	2.92634e-05
-0.409134	11.024	-6.10184	2.06798e-05	7.25568e-05	2.49653	Q9Y676					O15391	Transcription factor YY2 (Yin and yang 2, YY-2) (Zinc finger protein 631)	YY2 ZNF631	-0.408367	0.000314162
-0.40904	10.9413	-6.76405	6.53082e-06	2.90123e-05	3.64075	Q9ULL5					P36957	Dihydrolipoyllysine-residue succinyltransferase component of 2-oxoglutarate dehydrogenase complex, mitochondrial, EC 2.3.1.61 (2-oxoglutarate dehydrogenase complex component E2, OGDC-E2) (Dihydrolipoamide succinyltransferase component of 2-oxoglutarate dehydrogenase complex) (E2K)	DLST DLTS	-0.407984	0.00024172
-0.408471	11.6829	-2.68185	0.0171225	0.0253735	-4.31337	O75052					Q8TCJ2	Dolichyl-diphosphooligosaccharide--protein glycosyltransferase subunit STT3B, Oligosaccharyl transferase subunit STT3B, STT3-B, EC 2.4.99.18 (Source of immunodominant MHC-associated peptides homolog)	STT3B SIMP	-0.40763	0.000269716
-0.40841	12.5075	-6.75733	6.60561e-06	2.92634e-05	3.6437	Q15717					Q96BT3	Centromere protein T, CENP-T (Interphase centromere complex protein 22)	CENPT C16orf56 ICEN22	-0.407502	0.0187401
-0.408367	11.5706	-5.1511	0.000120139	0.000314162	0.665793	O15391					Q8N5M1	ATP synthase mitochondrial F1 complex assembly factor 2 (ATP12 homolog)	ATPAF2 ATP12 LP3663	-0.407205	0.0159472
-0.407984	11.722	-5.31498	8.79534e-05	0.00024172	0.959484	P36957					Q8NI27	THO complex subunit 2, Tho2 (hTREX120)	THOC2 CXorf3	-0.407147	1.71938e-05
-0.40763	12.3854	-5.24767	9.99297e-05	0.000269716	0.828506	Q8TCJ2					P62875	DNA-directed RNA polymerases I, II, and III subunit RPABC5, RNA polymerases I, II, and III subunit ABC5 (DNA-directed RNA polymerase III subunit L) (RNA polymerase II 7.6 kDa subunit, RPB7.6) (RPB10 homolog)	POLR2L	-0.407001	0.00245873
-0.407502	10.8758	-2.84648	0.012299	0.0187401	-4.01033	Q96BT3					P03897	NADH-ubiquinone oxidoreductase chain 3, EC 7.1.1.2 (NADH dehydrogenase subunit 3)	MT-ND3 MTND3 NADH3 ND3	-0.406949	0.000180745
-0.407205	11.0379	-2.93423	0.0102982	0.0159472	-3.83772	Q8N5M1					O15226	NF-kappa-B-repressing factor, NFkB-repressing factor, NRF (Protein ITBA4)	NKRF ITBA4 NRF	-0.406374	1.60647e-05
-0.407147	11.3305	-7.16359	3.35365e-06	1.71938e-05	4.33807	Q8NI27					Q96G23	Ceramide synthase 2, CerS2 (LAG1 longevity assurance homolog 2) (SP260) (Sphingosine N-acyltransferase CERS2, EC 2.3.1.24) (Tumor metastasis-suppressor gene 1 protein) (Very-long-chain ceramide synthase CERS2, EC 2.3.1.297)	CERS2 LASS2 TMSG1	-0.406032	0.00400205
-0.407001	11.6298	-3.95488	0.00128166	0.00245873	-1.76586	P62875					O60830	Mitochondrial import inner membrane translocase subunit Tim17-B	TIMM17B TIM17B JM3	-0.405862	0.00011715
-0.406949	11.1319	-5.50244	6.18288e-05	0.000180745	1.35595	P03897					P51659	Peroxisomal multifunctional enzyme type 2, MFE-2 (17-beta-hydroxysteroid dehydrogenase 4, 17-beta-HSD 4) (D-bifunctional protein, DBP) (Multifunctional protein 2, MFP-2) (Short chain dehydrogenase/reductase family 8C member 1) [Cleaved into: (3R)-hydroxyacyl-CoA dehydrogenase, EC 1.1.1.n12; Enoyl-CoA hydratase 2, EC 4.2.1.107, EC 4.2.1.119 (3-alpha,7-alpha,12-alpha-trihydroxy-5-beta-cholest-24-en…	HSD17B4 EDH17B4 SDR8C1	-0.405803	0.00200381
-0.406374	11.969	-7.21394	3.08817e-06	1.60647e-05	4.41333	O15226					Q9UIF9	Bromodomain adjacent to zinc finger domain protein 2A (Transcription termination factor I-interacting protein 5, TTF-I-interacting protein 5, Tip5) (hWALp3)	BAZ2A KIAA0314 TIP5	-0.405768	0.000108924
-0.406032	12.268	-3.6852	0.00222079	0.00400205	-2.29645	Q96G23					Q9H553	Alpha-1,3/1,6-mannosyltransferase ALG2, EC 2.4.1.132, EC 2.4.1.257 (Asparagine-linked glycosylation protein 2 homolog) (GDP-Man:Man(1)GlcNAc(2)-PP-Dol alpha-1,3-mannosyltransferase) (GDP-Man:Man(1)GlcNAc(2)-PP-dolichol mannosyltransferase) (GDP-Man:Man(2)GlcNAc(2)-PP-Dol alpha-1,6-mannosyltransferase)	ALG2 UNQ666/PRO1298	-0.405045	1.08723e-06
-0.405862	11.0128	-5.78423	3.67233e-05	0.00011715	1.86424	O60830					Q5SWX8	Protein odr-4 homolog, hODR-4 (LAG1-interacting protein) (Transactivated by transforming growth factor beta protein 1)	ODR4 C1orf27 TTG1 TTG1A	-0.404723	0.000604589
-0.405803	12.3737	-4.06883	0.0010172	0.00200381	-1.53535	P51659					Q96KR1	Zinc finger RNA-binding protein, hZFR (M-phase phosphoprotein homolog)	ZFR	-0.404687	0.000237461
-0.405768	11.5709	-5.83086	3.37249e-05	0.000108924	1.94504	Q9UIF9					Q12873	Chromodomain-helicase-DNA-binding protein 3, CHD-3, EC 3.6.4.12 (ATP-dependent helicase CHD3) (Mi-2 autoantigen 240 kDa protein) (Mi2-alpha) (Zinc finger helicase, hZFH)	CHD3	-0.404682	0.003044
-0.405045	11.2307	-9.68347	7.94432e-08	1.08723e-06	8.20758	Q9H553					Q6PML9	Zinc transporter 9, ZnT-9 (Human embryonic lung protein, HuEL) (Solute carrier family 30 member 9)	SLC30A9 C4orf1 HUEL	-0.404676	0.000239856
-0.404723	11.5368	-4.75836	0.000257087	0.000604589	-0.133436	Q5SWX8					P10244	Myb-related protein B, B-Myb (Myb-like protein 2)	MYBL2 BMYB	-0.404639	6.15031e-05
-0.404687	12.3473	-5.3261	8.61229e-05	0.000237461	0.990783	Q96KR1					O75439	Mitochondrial-processing peptidase subunit beta, EC 3.4.24.64 (Beta-MPP) (P-52)	PMPCB MPPB	-0.403359	0.00154486
-0.404682	11.5132	-3.83441	0.00163772	0.003044	-2.0151	Q12873					Q9Y5J1	U3 small nucleolar RNA-associated protein 18 homolog (WD repeat-containing protein 50)	UTP18 WDR50 CDABP0061 CGI-48	-0.402936	0.000239941
-0.404676	11.7755	-5.3195	8.72043e-05	0.000239856	0.968263	Q6PML9					Q9NWH2	Transmembrane protein 242	TMEM242 C6orf35 BM-033 HSPC287	-0.402868	5.66455e-05
-0.404639	11.4174	-6.21773	1.68287e-05	6.15031e-05	2.72781	P10244					Q9BYG3	MKI67 FHA domain-interacting nucleolar phosphoprotein (Nucleolar phosphoprotein Nopp34) (Nucleolar protein interacting with the FHA domain of pKI-67, hNIFK)	NIFK MKI67IP NOPP34	-0.402229	0.000883065
-0.403359	12.3385	-4.2208	0.000748468	0.00154486	-1.22512	O75439					P49336	Cyclin-dependent kinase 8, EC 2.7.11.22, EC 2.7.11.23 (Cell division protein kinase 8) (Mediator complex subunit CDK8) (Mediator of RNA polymerase II transcription subunit CDK8) (Protein kinase K35)	CDK8	-0.402206	0.00076997
-0.402936	11.5823	-5.3191	8.72706e-05	0.000239941	0.967483	Q9Y5J1					P09234	U1 small nuclear ribonucleoprotein C, U1 snRNP C, U1-C, U1C	SNRPC	-0.401687	0.000224995
-0.402868	11.6254	-6.27582	1.51877e-05	5.66455e-05	2.79232	Q9NWH2					P67812	Signal peptidase complex catalytic subunit SEC11A, EC 3.4.21.89 (Endopeptidase SP18) (Microsomal signal peptidase 18 kDa subunit, SPase 18 kDa subunit) (SEC11 homolog A) (SEC11-like protein 1) (SPC18)	SEC11A SEC11L1 SPC18 SPCS4A	-0.401477	0.00130809
-0.402229	11.8283	-4.53757	0.00039736	0.000883065	-0.582263	Q9BYG3					O95926	Pre-mRNA-splicing factor SYF2 (CCNDBP1-interactor) (p29)	SYF2 CBPIN GCIPIP	-0.401412	0.000116779
-0.402206	10.5369	-4.61654	0.00033985	0.00076997	-0.373445	P49336					Q969P0	Immunoglobulin superfamily member 8, IgSF8 (CD81 partner 3) (Glu-Trp-Ile EWI motif-containing protein 2, EWI-2) (Keratinocytes-associated transmembrane protein 4, KCT-4) (LIR-D1) (Prostaglandin regulatory-like protein, PGRL) (CD antigen CD316)	IGSF8 CD81P3 EWI2 KCT4	-0.401386	2.01273e-06
-0.401687	12.8971	-5.36103	8.06241e-05	0.000224995	1.11576	P09234					O75400	Pre-mRNA-processing factor 40 homolog A (Fas ligand-associated factor 1) (Formin-binding protein 11) (Formin-binding protein 3) (Huntingtin yeast partner A) (Huntingtin-interacting protein 10, HIP-10) (Huntingtin-interacting protein A) (Renal carcinoma antigen NY-REN-6)	PRPF40A FBP11 FLAF1 FNBP3 HIP10 HYPA HSPC225	-0.401355	3.96057e-05
-0.401477	12.1241	-4.31405	0.000620599	0.00130809	-1.03526	P67812					Q14573	Inositol 1,4,5-trisphosphate receptor type 3 (IP3 receptor isoform 3, IP3R 3, InsP3R3) (Type 3 inositol 1,4,5-trisphosphate receptor, Type 3 InsP3 receptor)	ITPR3	-0.401264	0.000907493
-0.401412	12.3283	-5.78622	3.65896e-05	0.000116779	1.86109	O95926					Q9UGY1	Nucleolar protein 12	NOL12	-0.40116	0.000280193
-0.401386	12.1629	-9.06303	1.86447e-07	2.01273e-06	7.35778	Q969P0					Q9NZ01	Very-long-chain enoyl-CoA reductase, EC 1.3.1.93 (Synaptic glycoprotein SC2) (Trans-2,3-enoyl-CoA reductase, TER)	TECR GPSN2 SC2	-0.40108	0.000115111
-0.401355	12.3197	-6.53686	9.63287e-06	3.96057e-05	3.2375	O75400					Q969N2	GPI transamidase component PIG-T (Phosphatidylinositol-glycan biosynthesis class T protein)	PIGT CGI-06 PSEC0163 UNQ716/PRO1379	-0.40092	3.99708e-06
-0.401264	11.339	-4.52134	0.000410369	0.000907493	-0.615045	Q14573					Q92750	Transcription initiation factor TFIID subunit 4B (Transcription initiation factor TFIID 105 kDa subunit, TAF(II)105, TAFII-105, TAFII105)	TAF4B TAF2C2 TAFII105	-0.400521	0.0065239
-0.40116	12.6923	-5.22257	0.000104818	0.000280193	0.779524	Q9UGY1					P18084	Integrin beta-5	ITGB5	-0.400248	0.000327388
-0.40108	12.3494	-5.79538	3.59819e-05	0.000115111	1.88053	Q9NZ01					Q13445	Transmembrane emp24 domain-containing protein 1 (Interleukin-1 receptor-like 1 ligand) (Putative T1/ST2 receptor-binding protein) (p24 family protein gamma-1, Tp24, p24gamma1)	TMED1 IL1RL1L IL1RL1LG	-0.399833	0.000434833
-0.40092	12.0393	-8.40414	4.83417e-07	3.99708e-06	6.34884	Q969N2					O14646	Chromodomain-helicase-DNA-binding protein 1, CHD-1, EC 3.6.4.12 (ATP-dependent helicase CHD1)	CHD1	-0.399805	3.60623e-05
-0.400521	9.39434	-3.41791	0.00383776	0.0065239	-2.85187	Q92750					Q15459	Splicing factor 3A subunit 1 (SF3a120) (Spliceosome-associated protein 114, SAP 114)	SF3A1 SAP114	-0.399759	0.000233062
-0.400248	10.0276	-5.12555	0.000126161	0.000327388	0.624634	P18084					Q96T37	RNA-binding protein 15 (One-twenty two protein 1) (RNA-binding motif protein 15)	RBM15 OTT OTT1	-0.399524	2.09915e-05
-0.399833	12.1028	-4.95523	0.000175171	0.000434833	0.296917	Q13445					Q9H2U2	Inorganic pyrophosphatase 2, mitochondrial, EC 3.6.1.1 (Pyrophosphatase SID6-306) (Pyrophosphate phospho-hydrolase 2, PPase 2)	PPA2 HSPC124	-0.399272	0.000392251
-0.399805	12.2203	-6.60335	8.59087e-06	3.60623e-05	3.39055	O14646					Q96C57	Protein CUSTOS	CUSTOS C12orf43	-0.398896	0.000117481
-0.399759	11.8188	-5.33942	8.39822e-05	0.000233062	1.00691	Q15459					Q53EU6	Glycerol-3-phosphate acyltransferase 3, GPAT-3, EC 2.3.1.15 (1-acyl-sn-glycerol-3-phosphate O-acyltransferase 10, AGPAT 10) (1-acyl-sn-glycerol-3-phosphate O-acyltransferase 9, 1-AGP acyltransferase 9, 1-AGPAT 9, EC 2.3.1.51) (Acyl-CoA:glycerol-3-phosphate acyltransferase 3, hGPAT3) (Lung cancer metastasis-associated protein 1) (Lysophosphatidic acid acyltransferase theta, LPAAT-theta) (MAG-1)	GPAT3 AGPAT9 MAG1 HMFN0839 UNQ2753/PRO6492	-0.398701	0.00706835
-0.399524	11.7543	-7.01198	4.30778e-06	2.09915e-05	4.06915	Q96T37					Q9Y6I9	Testis-expressed protein 264 (Putative secreted protein Zsig11)	TEX264 ZSIG11 UNQ337/PRO536	-0.398243	4.61721e-07
-0.399272	12.0504	-5.01755	0.000155284	0.000392251	0.399742	Q9H2U2					Q15124	Phosphoglucomutase-like protein 5 (Aciculin) (Phosphoglucomutase-related protein, PGM-RP)	PGM5 PGMRP	-0.398229	0.00315339
-0.398896	9.24689	-5.78242	3.68446e-05	0.000117481	1.90809	Q96C57					Q96NT5	Proton-coupled folate transporter, HsPCFT, hPCFT (Heme carrier protein 1) (PCFT/HCP1) (Solute carrier family 46 member 1)	SLC46A1 G21 HCP1 PCFT	-0.396929	0.00295587
-0.398701	11.6325	-3.37436	0.00419575	0.00706835	-2.95457	Q53EU6					Q9H0A0	RNA cytidine acetyltransferase, EC 2.3.1.- (18S rRNA cytosine acetyltransferase) (N-acetyltransferase 10) (N-acetyltransferase-like protein, hALP)	NAT10 ALP KIAA1709	-0.396723	5.11247e-05
-0.398243	12.0557	-10.7151	2.09683e-08	4.61721e-07	9.62345	Q9Y6I9					P78316	Nucleolar protein 14 (Nucleolar complex protein 14)	NOP14 C4orf9 NOL14 RES4-25	-0.396238	0.000646342
-0.398229	11.8571	-3.81561	0.00170172	0.00315339	-2.03983	Q15124					Q9H9B4	Sideroflexin-1	SFXN1	-0.394983	2.55159e-05
-0.396929	11.0777	-3.85127	0.00158242	0.00295587	-1.98058	Q96NT5					Q9H3K2	Growth hormone-inducible transmembrane protein (Dermal papilla-derived protein 2) (Mitochondrial morphology and cristae structure 1, MICS1) (Transmembrane BAX inhibitor motif-containing protein 5)	GHITM DERP2 MICS1 TMBIM5 My021 UNQ244/PRO281	-0.394909	6.11943e-07
-0.396723	11.6236	-6.34948	1.33438e-05	5.11247e-05	2.90104	Q9H0A0					Q16836	Hydroxyacyl-coenzyme A dehydrogenase, mitochondrial, HCDH, EC 1.1.1.35 (Medium and short-chain L-3-hydroxyacyl-coenzyme A dehydrogenase) (Short-chain 3-hydroxyacyl-CoA dehydrogenase)	HADH HAD HAD1 HADHSC SCHAD	-0.394628	7.98039e-05
-0.396238	11.9117	-4.7185	0.000278003	0.000646342	-0.218278	P78316					Q9Y320	Thioredoxin-related transmembrane protein 2 (Cell proliferation-inducing gene 26 protein) (Thioredoxin domain-containing protein 14)	TMX2 TXNDC14 CGI-31 My009 PIG26 PSEC0045 UNQ237/PRO270	-0.393926	8.07873e-05
-0.394983	11.5566	-6.8567	5.5849e-06	2.55159e-05	3.82148	Q9H9B4					Q99459	Cell division cycle 5-like protein, Cdc5-like protein (Pombe cdc5-related protein)	CDC5L KIAA0432 PCDC5RP	-0.393917	0.00177712
-0.394909	11.9294	-10.3675	3.24701e-08	6.11943e-07	9.15767	Q9H3K2					Q14118	Dystroglycan 1 (Dystroglycan) (Dystrophin-associated glycoprotein 1) [Cleaved into: Alpha-dystroglycan, Alpha-DG; Beta-dystroglycan, Beta-DG ]	DAG1	-0.393795	9.53808e-05
-0.394628	12.4414	-6.03974	2.3112e-05	7.98039e-05	2.36916	Q16836					Q13427	Peptidyl-prolyl cis-trans isomerase G, PPIase G, Peptidyl-prolyl isomerase G, EC 5.2.1.8 (CASP10) (Clk-associating RS-cyclophilin, CARS-Cyp, CARS-cyclophilin, SR-cyclophilin, SR-cyp, SRcyp) (Cyclophilin G) (Rotamase G)	PPIG	-0.393707	8.12939e-07
-0.393926	12.8263	-6.03149	2.34567e-05	8.07873e-05	2.31914	Q9Y320					Q6PJF5	Inactive rhomboid protein 2, iRhom2 (Rhomboid 5 homolog 2) (Rhomboid family member 2) (Rhomboid veinlet-like protein 5) (Rhomboid veinlet-like protein 6)	RHBDF2 IRHOM2 RHBDL5 RHBDL6	-0.39363	0.00165048
-0.393917	11.8783	-4.13901	0.000882635	0.00177712	-1.39197	Q99459					P06756	Integrin alpha-V (Vitronectin receptor) (Vitronectin receptor subunit alpha) (CD antigen CD51) [Cleaved into: Integrin alpha-V heavy chain; Integrin alpha-V light chain ]	ITGAV MSK8 VNRA VTNR	-0.393621	0.00376315
-0.393795	11.4175	-5.92241	2.85563e-05	9.53808e-05	2.1164	Q14118					P20700	Lamin-B1	LMNB1 LMN2 LMNB	-0.393331	0.000318273
-0.393707	12.0824	-10.0202	5.08463e-08	8.12939e-07	8.66284	Q13427					P08621	U1 small nuclear ribonucleoprotein 70 kDa, U1 snRNP 70 kDa, U1-70K, snRNP70	SNRNP70 RNPU1Z RPU1 SNRP70 U1AP1	-0.393076	4.60799e-06
-0.39363	10.3897	-4.18086	0.000811176	0.00165048	-1.30359	Q6PJF5					Q9NX76	CKLF-like MARVEL transmembrane domain-containing protein 6 (Chemokine-like factor superfamily member 6)	CMTM6 CKLFSF6	-0.392829	0.000367361
-0.393621	11.7805	-3.71782	0.00207763	0.00376315	-2.2538	P06756					P11182	Lipoamide acyltransferase component of branched-chain alpha-keto acid dehydrogenase complex, mitochondrial, EC 2.3.1.168 (52 kDa mitochondrial autoantigen of primary biliary cirrhosis) (Branched chain 2-oxo-acid dehydrogenase complex component E2, BCOADC-E2) (Branched-chain alpha-keto acid dehydrogenase complex component E2, BCKAD-E2, BCKADE2) (Dihydrolipoamide acetyltransferase component of bran…	DBT BCATE2	-0.392627	0.0133628
-0.393331	12.1927	-5.14271	0.000122083	0.000318273	0.623221	P20700					Q9NPI1	Bromodomain-containing protein 7 (75 kDa bromodomain protein) (Protein CELTIX-1)	BRD7 BP75 CELTIX1	-0.392524	0.000248002
-0.393076	12.383	-8.27256	5.88293e-07	4.60799e-06	6.1692	P08621					P84095	Rho-related GTP-binding protein RhoG	RHOG ARHG	-0.392261	0.00238078
-0.392829	12.9867	-5.05802	0.000143634	0.000367361	0.51649	Q9NX76					Q8TDD1	ATP-dependent RNA helicase DDX54, EC 3.6.4.13 (ATP-dependent RNA helicase DP97) (DEAD box RNA helicase 97 kDa) (DEAD box protein 54)	DDX54	-0.39203	4.36247e-05
-0.392627	11.5065	-3.02949	0.00848667	0.0133628	-3.6488	P11182					Q00587	Cdc42 effector protein 1 (Binder of Rho GTPases 5) (Serum protein MSE55)	CDC42EP1 BORG5 CEP1 MSE55	-0.391664	4.92363e-05
-0.392524	10.1147	-5.29861	9.07224e-05	0.000248002	0.934504	Q9NPI1					P22033	Methylmalonyl-CoA mutase, mitochondrial, MCM, EC 5.4.99.2 (Methylmalonyl-CoA isomerase)	MMUT MUT	-0.391415	0.000559581
-0.392261	11.9504	-3.97334	0.00123449	0.00238078	-1.73067	P84095					O15382	Branched-chain-amino-acid aminotransferase, mitochondrial, BCAT(m), EC 2.6.1.42 (Placental protein 18, PP18)	BCAT2 BCATM BCT2 ECA40	-0.39008	0.000746422
-0.39203	12.3932	-6.46268	1.09531e-05	4.36247e-05	3.12944	Q8TDD1					Q9NS69	Mitochondrial import receptor subunit TOM22 homolog, hTom22 (1C9-2) (Translocase of outer membrane 22 kDa subunit homolog)	TOMM22 TOM22	-0.38981	2.57438e-05
-0.391664	11.1984	-6.37817	1.26904e-05	4.92363e-05	2.97117	Q00587					Q96GC9	Vacuole membrane protein 1 (Transmembrane protein 49)	VMP1 TDC1 TMEM49 HSPC292	-0.389758	6.27718e-05
-0.391415	11.4475	-4.80542	0.000234465	0.000559581	-0.0301943	P22033					Q9NXF1	Testis-expressed protein 10	TEX10 L18 Nbla10363	-0.389581	0.00532554
-0.39008	11.8593	-4.63432	0.000328129	0.000746422	-0.387306	O15382					P46013	Proliferation marker protein Ki-67 (Antigen identified by monoclonal antibody Ki-67, Antigen KI-67, Antigen Ki67)	MKI67	-0.389048	0.000527772
-0.38981	11.842	-6.84851	5.66233e-06	2.57438e-05	3.80442	Q9NS69					P31943	Heterogeneous nuclear ribonucleoprotein H, hnRNP H [Cleaved into: Heterogeneous nuclear ribonucleoprotein H, N-terminally processed ]	HNRNPH1 HNRPH HNRPH1	-0.388814	0.000929803
-0.389758	10.2311	-6.20138	1.73234e-05	6.27718e-05	2.6672	Q96GC9					P00533	Epidermal growth factor receptor, EC 2.7.10.1 (Proto-oncogene c-ErbB-1) (Receptor tyrosine-protein kinase erbB-1)	EGFR ERBB ERBB1 HER1	-0.388598	0.00041744
-0.389581	12.3174	-3.52773	0.00306493	0.00532554	-2.64233	Q9NXF1					Q8N0U8	Vitamin K epoxide reductase complex subunit 1-like protein 1, VKORC1-like protein 1, EC 1.17.4.4	VKORC1L1	-0.388343	0.000511139
-0.389048	12.1287	-4.83939	0.000219416	0.000527772	0.119274	P46013					Q09666	Neuroblast differentiation-associated protein AHNAK (Desmoyokin)	AHNAK PM227	-0.388305	0.0432696
-0.388814	13.0165	-4.50664	0.000422525	0.000929803	-0.644744	P31943					Q9NZM5	Ribosome biogenesis protein NOP53 (Glioma tumor suppressor candidate region gene 2 protein) (Protein interacting with carboxyl terminus 1, PICT-1) (p60)	NOP53 GLT GLTSCR2 PICT1	-0.387969	0.00128797
-0.388598	12.1828	-4.9786	0.000167421	0.00041744	0.312054	P00533					Q13443	Disintegrin and metalloproteinase domain-containing protein 9, ADAM 9, EC 3.4.24.- (Cellular disintegrin-related protein) (Meltrin-gamma) (Metalloprotease/disintegrin/cysteine-rich protein 9) (Myeloma cell metalloproteinase)	ADAM9 KIAA0021 MCMP MDC9 MLTNG	-0.38794	2.23567e-05
-0.388343	12.6269	-4.85848	0.000211399	0.000511139	0.0966082	Q8N0U8					P98179	RNA-binding protein 3 (RNA-binding motif protein 3) (RNPL)	RBM3 RNPL	-0.387803	0.00520019
-0.388305	12.5374	-2.3837	0.0308602	0.0432696	-4.89037	Q09666					A0FGR8	Extended synaptotagmin-2, E-Syt2 (Chr2Syt)	ESYT2 FAM62B KIAA1228	-0.387667	0.00082582
-0.387969	12.08	-4.32241	0.00061029	0.00128797	-1.01827	Q9NZM5					Q9HBZ2	Aryl hydrocarbon receptor nuclear translocator 2, ARNT protein 2 (Class E basic helix-loop-helix protein 1, bHLHe1)	ARNT2 BHLHE1 KIAA0307	-0.387514	4.37167e-06
-0.38794	11.0863	-6.95771	4.71523e-06	2.23567e-05	3.97571	Q13443					Q5SSJ5	Heterochromatin protein 1-binding protein 3 (Protein HP1-BP74)	HP1BP3	-0.387392	0.000575189
-0.387803	11.195	-3.54138	0.00298046	0.00520019	-2.61447	P98179					Q92610	Zinc finger protein 592	ZNF592 KIAA0211	-0.387255	0.000672152
-0.387667	11.5384	-4.57657	0.000367806	0.00082582	-0.491378	A0FGR8					P62805	Histone H4	H4C1 H4/A H4FA HIST1H4A; H4C2 H4/I H4FI HIST1H4B; H4C3 H4/G H4FG HIST1H4C; H4C4 H4/B H4FB HIST1H4D; H4C5 H4/J H4FJ HIST1H4E; H4C6 H4/C H4FC HIST1H4F; H4C8 H4/H H4FH HIST1H4H; H4C9 H4/M H4FM HIST1H4I; H4C11 H4/E H4FE HIST1H4J; H4C12 H4/D H4FD HIST1H4K; H4C13 H4/K H4FK HIST1H4L; H4C14 H4/N H4F2 H4FN HIST2H4 HIST2H4A; H4C15 H4/O H4FO HIST2H4B; H4-16 HIST4H4	-0.387234	8.33052e-05
-0.387514	12.7869	-8.32213	5.46215e-07	4.37167e-06	6.23445	Q9HBZ2					P49746	Thrombospondin-3	THBS3 TSP3	-0.387044	0.000948062
-0.387392	12.4271	-4.78936	0.000241943	0.000575189	-0.0373707	Q5SSJ5					Q9UBS4	DnaJ homolog subfamily B member 11 (APOBEC1-binding protein 2, ABBP-2) (DnaJ protein homolog 9) (ER-associated DNAJ) (ER-associated Hsp40 co-chaperone) (Endoplasmic reticulum DNA J domain-containing protein 3, ER-resident protein ERdj3, ERdj3, ERj3p) (HEDJ) (Human DnaJ protein 9, hDj-9) (PWP1-interacting protein 4)	DNAJB11 EDJ ERJ3 HDJ9 PSEC0121 UNQ537/PRO1080	-0.386994	8.97432e-06
-0.387255	10.2826	-4.69633	0.000290387	0.000672152	-0.252555	Q92610					Q53S33	BolA-like protein 3	BOLA3	-0.385958	0.000523152
-0.387234	12.5892	-6.01046	2.43606e-05	8.33052e-05	2.31119	P62805					Q8N1G0	Zinc finger protein 687	ZNF687 KIAA1441	-0.385405	8.33052e-05
-0.387044	10.2348	-4.4944	0.00043293	0.000948062	-0.66949	P49746					P78332	RNA-binding protein 6 (Lung cancer antigen NY-LU-12) (Protein G16) (RNA-binding motif protein 6) (RNA-binding protein DEF-3)	RBM6 DEF3	-0.385172	5.03948e-06
-0.386994	12.5555	-7.68253	1.45648e-06	8.97432e-06	5.22444	Q9UBS4					Q96S97	Myeloid-associated differentiation marker (Protein SB135)	MYADM UNQ553/PRO1110	-0.384764	0.00298077
-0.385958	11.1006	-4.84444	0.000217263	0.000523152	0.0710731	Q53S33					O15228	Dihydroxyacetone phosphate acyltransferase, DAP-AT, DHAP-AT, EC 2.3.1.42 (Acyl-CoA:dihydroxyacetonephosphateacyltransferase) (Glycerone-phosphate O-acyltransferase)	GNPAT DAPAT DHAPAT	-0.384687	0.000592552
-0.385405	11.2671	-6.01071	2.43493e-05	8.33052e-05	2.29216	Q8N1G0					Q8TEY7	Ubiquitin carboxyl-terminal hydrolase 33, EC 3.4.19.12 (Deubiquitinating enzyme 33) (Ubiquitin thioesterase 33) (Ubiquitin-specific-processing protease 33) (VHL-interacting deubiquitinating enzyme 1, hVDU1)	USP33 KIAA1097 VDU1	-0.384328	0.0014846
-0.385172	11.0618	-8.18839	6.67748e-07	5.03948e-06	6.03487	P78332					A1L390	Pleckstrin homology domain-containing family G member 3, PH domain-containing family G member 3	PLEKHG3 KIAA0599	-0.383659	6.20097e-05
-0.384764	11.2504	-3.84674	0.00159708	0.00298077	-1.98984	Q96S97					Q9Y2W3	Proton-associated sugar transporter A, PAST-A (Deleted in neuroblastoma 5 protein, DNb-5) (Solute carrier family 45 member 1)	SLC45A1 DNB5	-0.383487	0.0104965
-0.384687	11.8624	-4.77076	0.000250914	0.000592552	-0.11366	O15228					Q9BUQ8	Probable ATP-dependent RNA helicase DDX23, EC 3.6.4.13 (100 kDa U5 snRNP-specific protein) (DEAD box protein 23) (PRP28 homolog) (U5-100kD)	DDX23	-0.383243	1.11345e-05
-0.384328	11.5611	-4.24314	0.000715567	0.0014846	-1.16707	Q8TEY7					O75586	Mediator of RNA polymerase II transcription subunit 6 (Activator-recruited cofactor 33 kDa component, ARC33) (Mediator complex subunit 6, hMed6) (Renal carcinoma antigen NY-REN-28)	MED6 ARC33	-0.38306	0.000184777
-0.383659	11.1618	-6.21131	1.70212e-05	6.20097e-05	2.75353	A1L390					Q15654	Thyroid receptor-interacting protein 6, TR-interacting protein 6, TRIP-6 (Opa-interacting protein 1, OIP-1) (Zyxin-related protein 1, ZRP-1)	TRIP6 OIP1	-0.382552	0.000292205
-0.383487	10.4232	-3.16022	0.00650139	0.0104965	-3.38544	Q9Y2W3					Q9NU23	LYR motif-containing protein 2	LYRM2	-0.381975	0.000134214
-0.383243	12.1845	-7.50358	1.93413e-06	1.11345e-05	4.92197	Q9BUQ8					Q99798	Aconitate hydratase, mitochondrial, Aconitase, EC 4.2.1.3 (Citrate hydro-lyase)	ACO2	-0.381893	0.0117098
-0.38306	11.4696	-5.4874	6.35915e-05	0.000184777	1.29255	O75586					Q9NV06	DDB1- and CUL4-associated factor 13 (WD repeat and SOF domain-containing protein 1)	DCAF13 WDSOF1 HSPC064	-0.381421	2.36544e-05
-0.382552	10.8101	-5.1964	0.000110178	0.000292205	0.745467	Q15654					Q8NDD1	Uncharacterized protein C1orf131	C1orf131 cPERP-A	-0.380787	2.03126e-05
-0.381975	13.1343	-5.69678	4.31177e-05	0.000134214	1.7471	Q9NU23					P32322	Pyrroline-5-carboxylate reductase 1, mitochondrial, P5C reductase 1, P5CR 1, EC 1.5.1.2	PYCR1	-0.380773	0.000170417
-0.381893	12.1417	-3.10136	0.00733102	0.0117098	-3.50532	Q99798					P49790	Nuclear pore complex protein Nup153 (153 kDa nucleoporin) (Nucleoporin Nup153)	NUP153	-0.380722	6.885e-05
-0.381421	12.1805	-6.91553	5.0597e-06	2.36544e-05	3.91697	Q9NV06					O60318	Germinal-center associated nuclear protein, GANP, EC 2.3.1.48 (80 kDa MCM3-associated protein) (MCM3 acetylating protein, MCM3AP, EC 2.3.1.-) (MCM3 acetyltransferase)	MCM3AP GANP KIAA0572 MAP80	-0.380412	0.000181297
-0.380787	12.1895	-7.03509	4.14562e-06	2.03126e-05	4.17334	Q8NDD1					P60709	Actin, cytoplasmic 1 (Beta-actin) [Cleaved into: Actin, cytoplasmic 1, N-terminally processed ]	ACTB	-0.380196	0.0201298
-0.380773	11.4552	-5.54289	5.73361e-05	0.000170417	1.42463	P32322					P82650	28S ribosomal protein S22, mitochondrial, MRP-S22, S22mt (Mitochondrial small ribosomal subunit protein mS22)	MRPS22 C3orf5 RPMS22 GK002	-0.379433	0.000341291
-0.380722	12.0488	-6.1371	1.94192e-05	6.885e-05	2.5139	P49790					Q9Y3B7	39S ribosomal protein L11, mitochondrial, L11mt, MRP-L11 (Mitochondrial large ribosomal subunit protein uL11m)	MRPL11 CGI-113	-0.379087	7.6079e-06
-0.380412	11.4274	-5.49996	6.21157e-05	0.000181297	1.31668	O60318					Q6PGN9	Proline/serine-rich coiled-coil protein 1	PSRC1 DDA3 FP3214	-0.379083	0.00624245
-0.380196	12.2522	-2.80789	0.0132946	0.0201298	-4.04743	P60709					O95425	Supervillin (Archvillin) (p205/p250)	SVIL	-0.378936	5.82003e-05
-0.379433	11.9006	-5.10147	0.000132126	0.000341291	0.546837	P82650					Q04721	Neurogenic locus notch homolog protein 2, Notch 2, hN2 [Cleaved into: Notch 2 extracellular truncation, N2ECD; Notch 2 intracellular domain, N2ICD ]	NOTCH2	-0.378427	0.000107916
-0.379388	11.8296	-1.18511	0.254496	0.297588	-6.72038	Q9NQI0					Q96HS1	Serine/threonine-protein phosphatase PGAM5, mitochondrial, EC 3.1.3.16 (Bcl-XL-binding protein v68) (Phosphoglycerate mutase family member 5)	PGAM5	-0.378424	2.28599e-06
-0.379087	12.2996	-7.82041	1.17383e-06	7.6079e-06	5.4188	Q9Y3B7					Q13286	Battenin (Batten disease protein) (Protein CLN3)	CLN3 BTS	-0.378384	0.00024385
-0.379083	10.7682	-3.44118	0.00365924	0.00624245	-2.74007	Q6PGN9					Q92552	28S ribosomal protein S27, mitochondrial, MRP-S27, S27mt (Mitochondrial ribosomal protein S27) (Mitochondrial small ribosomal subunit protein mS27)	MRPS27 KIAA0264	-0.378278	0.00294997
-0.378936	11.4325	-6.25701	1.57001e-05	5.82003e-05	2.74319	O95425					Q9NWT1	p21-activated protein kinase-interacting protein 1 (PAK/PLC-interacting protein 1, hPIP1) (PAK1-interacting protein 1) (WD repeat-containing protein 84)	PAK1IP1 PIP1 WDR84	-0.378163	4.31568e-05
-0.378427	10.867	-5.83727	3.33328e-05	0.000107916	1.99142	Q04721					Q99549	M-phase phosphoprotein 8 (Two hybrid-associated protein 3 with RanBPM, Twa3)	MPHOSPH8 MPP8	-0.378063	0.000103427
-0.378424	12.5913	-8.93765	2.22652e-07	2.28599e-06	7.15249	Q96HS1					O94910	Adhesion G protein-coupled receptor L1 (Calcium-independent alpha-latrotoxin receptor 1, CIRL-1) (Latrophilin-1) (Lectomedin-2)	ADGRL1 KIAA0821 LEC2 LPHN1	-0.377941	0.000279827
-0.378384	11.0133	-5.3097	8.88368e-05	0.00024385	0.965848	Q13286					P17844	Probable ATP-dependent RNA helicase DDX5, EC 3.6.4.13 (DEAD box protein 5) (RNA helicase p68)	DDX5 G17P1 HELR HLR1	-0.37786	0.000217884
-0.378278	12.0283	-3.85239	0.00157882	0.00294997	-1.97829	Q92552					Q99714	3-hydroxyacyl-CoA dehydrogenase type-2, EC 1.1.1.35 (17-beta-estradiol 17-dehydrogenase, EC 1.1.1.62) (2-methyl-3-hydroxybutyryl-CoA dehydrogenase, MHBD) (3-alpha-(17-beta)-hydroxysteroid dehydrogenase (NAD(+)), EC 1.1.1.239) (3-hydroxy-2-methylbutyryl-CoA dehydrogenase, EC 1.1.1.178) (3-hydroxyacyl-CoA dehydrogenase type II) (3alpha(or 20beta)-hydroxysteroid dehydrogenase, EC 1.1.1.53) (7-alpha-…	HSD17B10 ERAB HADH2 MRPP2 SCHAD SDR5C1 XH98G2	-0.377799	0.00140774
-0.378163	11.7935	-6.47328	1.07533e-05	4.31568e-05	3.16002	Q9NWT1					Q96ES7	SAGA-associated factor 29 (Coiled-coil domain-containing protein 101) (SAGA complex-associated factor 29)	SGF29 CCDC101	-0.377692	0.000206152
-0.378063	11.8363	-5.86831	3.15017e-05	0.000103427	2.01527	Q99549					Q96RQ3	Methylcrotonoyl-CoA carboxylase subunit alpha, mitochondrial, MCCase subunit alpha, EC 6.4.1.4 (3-methylcrotonyl-CoA carboxylase 1) (3-methylcrotonyl-CoA carboxylase biotin-containing subunit) (3-methylcrotonyl-CoA:carbon dioxide ligase subunit alpha)	MCCC1 MCCA	-0.377566	0.0268479
-0.377941	11.576	-5.22388	0.000104557	0.000279827	0.805225	O94910					P42766	60S ribosomal protein L35 (Large ribosomal subunit protein uL29)	RPL35	-0.377488	0.000860518
-0.37786	12.0233	-5.38175	7.75366e-05	0.000217884	1.13441	P17844					Q9H8H2	Probable ATP-dependent RNA helicase DDX31, EC 3.6.4.13 (DEAD box protein 31) (Helicain)	DDX31	-0.377277	8.8275e-05
-0.377799	11.5479	-4.27189	0.000675388	0.00140774	-1.12104	Q99714					Q8TAQ2	SWI/SNF complex subunit SMARCC2 (BRG1-associated factor 170, BAF170) (SWI/SNF complex 170 kDa subunit) (SWI/SNF-related matrix-associated actin-dependent regulator of chromatin subfamily C member 2)	SMARCC2 BAF170	-0.376915	1.56521e-05
-0.377692	12.04	-5.41673	7.25978e-05	0.000206152	1.16978	Q96ES7					Q14146	Unhealthy ribosome biogenesis protein 2 homolog	URB2 KIAA0133	-0.376893	0.000158611
-0.377566	12.1105	-2.65127	0.018201	0.0268479	-4.38809	Q96RQ3					Q14592	Zinc finger protein 460 (Zinc finger protein 272) (Zinc finger protein HZF8)	ZNF460 ZNF272	-0.376715	0.00333012
-0.377488	13.7404	-4.55311	0.000385301	0.000860518	-0.512383	P42766					Q9Y6H3	Mitochondrial inner membrane protease ATP23 homolog, EC 3.4.24.- (Ku70-binding protein 3) (XRCC6-binding protein 1)	ATP23 KUB3 XRCC6BP1	-0.376585	0.00032814
-0.377277	11.4233	-5.97269	2.60756e-05	8.8275e-05	2.22272	Q9H8H2					A6NHR9	Structural maintenance of chromosomes flexible hinge domain-containing protein 1, SMC hinge domain-containing protein 1, EC 3.6.1.-	SMCHD1 KIAA0650	-0.376193	1.98407e-05
-0.376915	11.5547	-7.23651	2.97639e-06	1.56521e-05	4.49247	Q8TAQ2					Q9NRG7	Epimerase family protein SDR39U1, EC 1.1.1.- (Short-chain dehydrogenase/reductase family 39U member 1)	SDR39U1 C14orf124 HCDI	-0.376071	2.18655e-05
-0.376893	11.1565	-5.5889	5.26352e-05	0.000158611	1.48694	Q14146					Q9P2Y5	UV radiation resistance-associated gene protein (p63)	UVRAG	-0.375387	0.0284827
-0.376715	11.9233	-3.78511	0.00181091	0.00333012	-2.08802	Q14592					Q9H9L3	Interferon-stimulated 20 kDa exonuclease-like 2, EC 3.1.-.-	ISG20L2 HSD-38 HSD38	-0.37536	0.000575223
-0.376585	11.9005	-5.12395	0.000126548	0.00032814	0.613452	Q9Y6H3					P08240	Signal recognition particle receptor subunit alpha, SR-alpha (Docking protein alpha, DP-alpha)	SRPRA SRPR	-0.374961	0.0016438
-0.376193	11.9929	-7.05379	4.01917e-06	1.98407e-05	4.14566	A6NHR9					Q9BV38	WD repeat-containing protein 18	WDR18	-0.374698	2.01142e-05
-0.376071	11.5125	-6.97611	4.57273e-06	2.18655e-05	4.10945	Q9NRG7					Q10469	Alpha-1,6-mannosyl-glycoprotein 2-beta-N-acetylglucosaminyltransferase, EC 2.4.1.143 (Beta-1,2-N-acetylglucosaminyltransferase II) (GlcNAc-T II, GNT-II) (Mannoside acetylglucosaminyltransferase 2) (N-glycosyl-oligosaccharide-glycoprotein N-acetylglucosaminyltransferase II)	MGAT2	-0.374575	5.72041e-05
-0.375387	10.8957	-2.61822	0.0194402	0.0284827	-4.4516	Q9P2Y5					Q9P0P8	Mitochondrial transcription rescue factor 1	MTRES1 C6orf203 HSPC230	-0.374509	0.00164863
-0.37536	11.7418	-4.78915	0.000242042	0.000575223	-0.0769067	Q9H9L3					Q9Y6M7	Sodium bicarbonate cotransporter 3 (Electroneutral Na/HCO(3) cotransporter) (Sodium bicarbonate cotransporter 2) (Sodium bicarbonate cotransporter 2b, Bicarbonate transporter) (Solute carrier family 4 member 7)	SLC4A7 BT NBC2 NBC2B NBC3 NBCn1 SBC2 SLC4A6	-0.374224	0.00716796
-0.374961	11.8272	-4.18362	0.000806674	0.0016438	-1.30094	P08240					Q9NTJ5	Phosphatidylinositol-3-phosphatase SAC1, EC 3.1.3.64 (Phosphatidylinositol-4-phosphate phosphatase) (Suppressor of actin mutations 1-like protein)	SACM1L KIAA0851 SAC1	-0.374035	0.000362886
-0.374698	11.3414	-7.04409	4.08424e-06	2.01142e-05	4.15508	Q9BV38					Q08379	Golgin subfamily A member 2 (130 kDa cis-Golgi matrix protein, GM130) (GM130 autoantigen) (Golgin-95)	GOLGA2	-0.373643	0.00103443
-0.374575	11.0798	-6.26837	1.53884e-05	5.72041e-05	2.75391	Q10469					Q14684	Ribosomal RNA processing protein 1 homolog B (RRP1-like protein B)	RRP1B KIAA0179	-0.373304	5.09827e-05
-0.374509	12.0132	-4.18167	0.000809844	0.00164863	-1.25486	Q9P0P8					Q9Y3A4	Ribosomal RNA-processing protein 7 homolog A (Gastric cancer antigen Zg14)	RRP7A CGI-96	-0.373191	0.00344785
-0.374224	10.4486	-3.36667	0.00426232	0.00716796	-2.97018	Q9Y6M7					P05549	Transcription factor AP-2-alpha, AP2-alpha (AP-2 transcription factor) (Activating enhancer-binding protein 2-alpha) (Activator protein 2, AP-2)	TFAP2A AP2TF TFAP2	-0.372953	8.90159e-05
-0.374035	11.8707	-5.06537	0.000141615	0.000362886	0.471185	Q9NTJ5					Q9H2K0	Translation initiation factor IF-3, mitochondrial, IF-3(Mt), IF-3Mt, IF3(mt), IF3mt	MTIF3 DC38	-0.372578	3.90701e-05
-0.373643	11.3391	-4.44332	0.000479271	0.00103443	-0.772879	Q08379					Q06265	Exosome complex component RRP45 (Autoantigen PM/Scl 1) (Exosome component 9) (P75 polymyositis-scleroderma overlap syndrome-associated autoantigen) (Polymyositis/scleroderma autoantigen 1) (Polymyositis/scleroderma autoantigen 75 kDa, PM/Scl-75)	EXOSC9 PMSCL1	-0.372464	0.000578606
-0.373304	12.0391	-6.3514	1.32992e-05	5.09827e-05	2.90449	Q14684					Q8IUH4	Palmitoyltransferase ZDHHC13, EC 2.3.1.225 (Huntingtin-interacting protein 14-related protein, HIP14-related protein) (Huntingtin-interacting protein HIP3RP) (Putative MAPK-activating protein PM03) (Putative NF-kappa-B-activating protein 209) (Zinc finger DHHC domain-containing protein 13, DHHC-13)	ZDHHC13 HIP14L HIP3RP	-0.372463	0.00470746
-0.373191	11.9053	-3.76636	0.00188157	0.00344785	-2.15444	Q9Y3A4					P51398	28S ribosomal protein S29, mitochondrial, MRP-S29, S29mt (Death-associated protein 3, DAP-3) (Ionizing radiation resistance conferring protein) (Mitochondrial small ribosomal subunit protein mS29)	DAP3 MRPS29	-0.372384	0.0115012
-0.372953	11.4928	-5.96611	2.63868e-05	8.90159e-05	2.22396	P05549					Q14692	Ribosome biogenesis protein BMS1 homolog (Ribosome assembly protein BMS1 homolog)	BMS1 BMS1L KIAA0187	-0.372291	0.000546849
-0.372578	12.2585	-6.54687	9.46785e-06	3.90701e-05	3.25535	Q9H2K0					Q7Z3B4	Nucleoporin p54 (54 kDa nucleoporin)	NUP54	-0.371945	0.0016811
-0.372464	11.4386	-4.78562	0.000243723	0.000578606	-0.0602127	Q06265					Q9Y333	U6 snRNA-associated Sm-like protein LSm2 (Protein G7b) (Small nuclear ribonuclear protein D homolog) (snRNP core Sm-like protein Sm-x5)	LSM2 C6orf28 G7B	-0.371484	0.00489613
-0.372463	10.3064	-3.59561	0.00266735	0.00470746	-2.46863	Q8IUH4					Q9BXS4	Transmembrane protein 59 (Liver membrane-bound protein)	TMEM59 C1orf8 HSPC001 UNQ169/PRO195	-0.37144	4.73239e-05
-0.372384	11.8616	-3.11122	0.00718507	0.0115012	-3.48557	P51398					O43709	Probable 18S rRNA (guanine-N(7))-methyltransferase, EC 2.1.1.- (Bud site selection protein 23 homolog) (Metastasis-related methyltransferase 1) (Williams-Beuren syndrome chromosomal region 22 protein) (rRNA methyltransferase and ribosome maturation factor)	BUD23 MERM1 WBSCR22 HUSSY-03 PP3381	-0.371131	0.0104367
-0.372291	11.7526	-4.81883	0.000228401	0.000546849	-0.0176683	Q14692					P61604	10 kDa heat shock protein, mitochondrial, Hsp10 (10 kDa chaperonin) (Chaperonin 10, CPN10) (Early-pregnancy factor, EPF)	HSPE1	-0.371126	0.00939671
-0.371945	11.2859	-4.16995	0.000829215	0.0016811	-1.32882	Q7Z3B4					P49406	39S ribosomal protein L19, mitochondrial, L19mt, MRP-L19 (39S ribosomal protein L15, mitochondrial, L15mt, MRP-L15) (Mitochondrial large ribosomal subunit protein bL19m)	MRPL19 KIAA0104 MRPL15	-0.370864	0.00289161
-0.371484	12.4442	-3.57437	0.00278587	0.00489613	-2.5401	Q9Y333					Q9BXK5	Bcl-2-like protein 13, Bcl2-L-13 (Bcl-rambo) (Protein Mil1)	BCL2L13 MIL1 CD003	-0.370684	0.00195723
-0.37144	11.4332	-6.40549	1.20993e-05	4.73239e-05	3.0021	Q9BXS4					P08069	Insulin-like growth factor 1 receptor, EC 2.7.10.1 (Insulin-like growth factor I receptor, IGF-I receptor) (CD antigen CD221) [Cleaved into: Insulin-like growth factor 1 receptor alpha chain; Insulin-like growth factor 1 receptor beta chain ]	IGF1R	-0.370134	0.00201238
-0.371131	11.4908	-3.16349	0.00645814	0.0104367	-3.36242	O43709					Q9HDC9	Adipocyte plasma membrane-associated protein (Protein BSCv)	APMAP C20orf3 UNQ1869/PRO4305	-0.370033	0.00687496
-0.371126	13.1841	-3.22033	0.00575013	0.00939671	-3.2663	P61604					Q53EP0	Fibronectin type III domain-containing protein 3B (Factor for adipocyte differentiation 104) (HCV NS5A-binding protein 37)	FNDC3B FAD104 NS5ABP37 UNQ2421/PRO4979/PRO34274	-0.369473	5.0296e-05
-0.370864	12.484	-3.86288	0.00154545	0.00289161	-1.94828	P49406					O00151	PDZ and LIM domain protein 1 (C-terminal LIM domain protein 1) (Elfin) (LIM domain protein CLP-36)	PDLIM1 CLIM1 CLP36	-0.369329	0.000106477
-0.370684	11.7961	-4.08301	0.000988421	0.00195723	-1.45832	Q9BXK5					O15014	Zinc finger protein 609	ZNF609 KIAA0295	-0.369324	0.00720389
-0.370134	12.0527	-4.06629	0.00102244	0.00201238	-1.53672	P08069					O00194	Ras-related protein Rab-27B, EC 3.6.5.2 (C25KG)	RAB27B	-0.369211	0.0209917
-0.370033	11.9221	-3.38974	0.00406567	0.00687496	-2.92333	Q9HDC9					Q8WWC4	m-AAA protease-interacting protein 1, mitochondrial (Matrix AAA peptidase-interacting protein 1)	MAIP1 C2orf47	-0.368509	0.000975079
-0.369473	11.1771	-6.36077	1.30828e-05	5.0296e-05	2.94164	Q53EP0					Q9H4F1	Alpha-N-acetyl-neuraminyl-2,3-beta-galactosyl-1,3-N-acetyl-galactosaminide alpha-2,6-sialyltransferase, EC 2.4.99.7 (NeuAc-alpha-2,3-Gal-beta-1,3-GalNAc-alpha-2,6-sialyltransferase) (ST6GalNAc IV, ST6GalNAcIV) (Sialyltransferase 3C, SIAT3-C) (Sialyltransferase 7D, SIAT7-D)	ST6GALNAC4 SIAT3C SIAT7D	-0.36812	0.0101359
-0.369329	11.4657	-5.84649	3.27779e-05	0.000106477	2.00928	O00151					Q9BTC0	Death-inducer obliterator 1, DIO-1, hDido1 (Death-associated transcription factor 1, DATF-1)	DIDO1 C20orf158 DATF1 KIAA0333	-0.367903	0.000341291
-0.369324	10.5866	-3.36386	0.00428689	0.00720389	-2.95943	O15014					O15270	Serine palmitoyltransferase 2, EC 2.3.1.50 (Long chain base biosynthesis protein 2, LCB 2) (Long chain base biosynthesis protein 2a, LCB2a) (Serine-palmitoyl-CoA transferase 2, SPT 2)	SPTLC2 KIAA0526 LCB2	-0.367685	8.68422e-07
-0.369211	12.0265	-2.78418	0.0139447	0.0209917	-4.13195	O00194					Q96E11	Ribosome-recycling factor, mitochondrial, RRF (Ribosome-releasing factor, mitochondrial)	MRRF	-0.366723	0.000511139
-0.368509	12.7911	-4.47816	0.000447146	0.000975079	-0.702019	Q8WWC4					P51798	H(+)/Cl(-) exchange transporter 7 (Chloride channel 7 alpha subunit) (Chloride channel protein 7, ClC-7)	CLCN7	-0.365541	1.06909e-06
-0.36812	10.7271	-3.17969	0.00624797	0.0101359	-3.34813	Q9H4F1					P12821	Angiotensin-converting enzyme, ACE, EC 3.4.15.1 (Dipeptidyl carboxypeptidase I) (Kininase II) (CD antigen CD143) [Cleaved into: Angiotensin-converting enzyme, soluble form ]	ACE DCP DCP1	-0.365254	0.0409076
-0.367903	11.4404	-5.1016	0.000132092	0.000341291	0.542488	Q9BTC0					Q8IYB3	Serine/arginine repetitive matrix protein 1 (SR-related nuclear matrix protein of 160 kDa, SRm160) (Ser/Arg-related nuclear matrix protein)	SRRM1 SRM160	-0.365184	0.00222933
-0.367685	11.466	-9.95203	5.56037e-08	8.68422e-07	8.58822	O15270					Q14690	Protein RRP5 homolog (NF-kappa-B-binding protein, NFBP) (Programmed cell death protein 11)	PDCD11 KIAA0185	-0.365114	0.000145321
-0.366723	9.75173	-4.85838	0.00021144	0.000511139	0.0611567	Q96E11					Q99569	Plakophilin-4 (p0071)	PKP4	-0.365009	1.2582e-05
-0.365541	11.2753	-9.71934	7.57135e-08	1.06909e-06	8.29054	P51798					Q8TDN6	Ribosome biogenesis protein BRX1 homolog (Brix domain-containing protein 2)	BRIX1 BRIX BXDC2	-0.364962	0.0023091
-0.365254	10.0079	-2.41599	0.0289755	0.0409076	-4.83099	P12821					Q9BX95	Sphingosine-1-phosphate phosphatase 1, SPPase1, Spp1, hSPP1, hSPPase1, EC 3.1.3.- (Sphingosine-1-phosphatase 1) (Sphingosine-1-phosphate phosphohydrolase 1, SPP-1)	SGPP1 SPP1	-0.364666	0.000117651
-0.365184	11.3405	-4.01018	0.00114556	0.00222933	-1.65529	Q8IYB3					Q16698	2,4-dienoyl-CoA reductase [(3E)-enoyl-CoA-producing], mitochondrial, EC 1.3.1.124 (2,4-dienoyl-CoA reductase [NADPH], 4-enoyl-CoA reductase [NADPH]) (Short chain dehydrogenase/reductase family 18C member 1)	DECR1 DECR SDR18C1	-0.364634	0.0084876
-0.365114	11.904	-5.64637	4.73204e-05	0.000145321	1.59642	Q14690					Q8WTT2	Nucleolar complex protein 3 homolog, NOC3 protein homolog (Factor for adipocyte differentiation 24) (NOC3-like protein) (Nucleolar complex-associated protein 3-like protein)	NOC3L AD24 C10orf117 FAD24	-0.364044	3.43259e-06
-0.365009	11.1118	-7.40383	2.2695e-06	1.2582e-05	4.73731	Q99569					Q9H0G5	Nuclear speckle splicing regulatory protein 1 (Coiled-coil domain-containing protein 55) (Nuclear speckle-related protein 70, NSrp70)	NSRP1 CCDC55 NSRP70	-0.364034	5.20176e-05
-0.364962	11.8373	-3.99073	0.00119168	0.0023091	-1.67193	Q8TDN6					Q6NUM9	All-trans-retinol 13,14-reductase, EC 1.3.99.23 (All-trans-13,14-dihydroretinol saturase, RetSat) (PPAR-alpha-regulated and starvation-induced gene protein)	RETSAT PPSIG UNQ439/PRO872	-0.363589	4.33204e-06
-0.364666	11.8203	-5.78112	3.69326e-05	0.000117651	1.85164	Q9BX95					P38432	Coilin (p80-coilin)	COIL CLN80	-0.363502	6.15047e-05
-0.364634	12.1433	-3.27517	0.00514011	0.0084876	-3.10232	Q16698					Q13601	KRR1 small subunit processome component homolog (HIV-1 Rev-binding protein 2) (KRR-R motif-containing protein 1) (Rev-interacting protein 1, Rip-1)	KRR1 HRB2	-0.363404	0.00174326
-0.364044	11.9046	-8.54045	3.95304e-07	3.43259e-06	6.55741	Q8WTT2					Q15773	Myeloid leukemia factor 2 (Myelodysplasia-myeloid leukemia factor 2)	MLF2	-0.363113	0.000277
-0.364034	11.7638	-6.3367	1.36462e-05	5.20176e-05	2.92539	Q9H0G5					P56937	3-keto-steroid reductase/17-beta-hydroxysteroid dehydrogenase 7 (17-beta-hydroxysteroid dehydrogenase 7, 17-beta-HSD 7) (3-keto-steroid reductase, EC 1.1.1.270) (Dihydrotestosterone oxidoreductase, EC 1.1.1.210) (Estradiol 17-beta-dehydrogenase 7, EC 1.1.1.62) (Short chain dehydrogenase/reductase family 37C member 1)	HSD17B7 17HSD7 SDR37C1 UNQ2563/PRO6243	-0.363054	0.00154486
-0.363589	11.9296	-8.33221	5.38054e-07	4.33204e-06	6.24558	Q6NUM9					Q12981	Vesicle transport protein SEC20 (BCL2/adenovirus E1B 19 kDa protein-interacting protein 1) (Transformation-related gene 8 protein, TRG-8)	BNIP1 NIP1 SEC20L TRG8	-0.362909	0.00210919
-0.363502	11.1549	-6.21715	1.68461e-05	6.15047e-05	2.69589	P38432					Q9P2C4	Transmembrane protein 181	TMEM181 GPR178 KIAA1423	-0.362881	0.00156772
-0.363404	12.3391	-4.14928	0.000864524	0.00174326	-1.37101	Q13601					Q6P087	Mitochondrial mRNA pseudouridine synthase RPUSD3, EC 5.4.99.- (RNA pseudouridylate synthase domain-containing protein 3)	RPUSD3	-0.362711	0.00275067
-0.363113	11.0513	-5.23047	0.000103254	0.000277	0.800257	Q15773					Q96I25	Splicing factor 45 (45 kDa-splicing factor) (RNA-binding motif protein 17)	RBM17 SPF45	-0.362475	2.13864e-05
-0.363054	11.9124	-4.221	0.000748166	0.00154486	-1.21655	P56937					Q9P0W2	SWI/SNF-related matrix-associated actin-dependent regulator of chromatin subfamily E member 1-related, SMARCE1-related protein (BRCA2-associated factor 35) (HMG box-containing protein 20B) (HMG domain-containing protein 2) (HMG domain-containing protein HMGX2) (Sox-like transcriptional factor) (Structural DNA-binding protein BRAF35)	HMG20B BRAF35 HMGX2 HMGXB2 SMARCE1R	-0.362456	2.41065e-05
-0.362909	11.2876	-4.04051	0.00107726	0.00210919	-1.59327	Q12981					O15381	Nuclear valosin-containing protein-like, NVLp, Nuclear VCP-like protein	NVL NVL2	-0.362208	0.00186203
-0.362881	11.5142	-4.21181	0.000762136	0.00156772	-1.24345	Q9P2C4					P22415	Upstream stimulatory factor 1 (Class B basic helix-loop-helix protein 11, bHLHb11) (Major late transcription factor 1)	USF1 BHLHB11 USF	-0.361852	1.09489e-06
-0.362711	11.9076	-3.89097	0.00145952	0.00275067	-1.89928	Q6P087					Q8WV93	AFG1-like ATPase (Lactation elevated protein 1, EC 3.6.-.-) (Protein AFG1 homolog)	AFG1L AFG1 LACE1	-0.36179	0.00195723
-0.362475	11.7171	-6.99756	4.41231e-06	2.13864e-05	4.05397	Q96I25					P49792	E3 SUMO-protein ligase RanBP2, EC 2.3.2.- (358 kDa nucleoporin) (Nuclear pore complex protein Nup358) (Nucleoporin Nup358) (Ran-binding protein 2, RanBP2) (p270)	RANBP2 NUP358	-0.361716	2.17306e-05
-0.362456	11.276	-6.9006	5.18788e-06	2.41065e-05	3.9556	Q9P0W2					O14647	Chromodomain-helicase-DNA-binding protein 2, CHD-2, EC 3.6.4.12 (ATP-dependent helicase CHD2)	CHD2	-0.361576	7.25104e-05
-0.362208	11.9153	-4.11194	0.000932255	0.00186203	-1.44726	O15381					Q8IWB9	Testis-expressed protein 2 (Transmembrane protein 96)	TEX2 KIAA1738 TMEM96	-0.361464	0.000162741
-0.361852	11.1142	-9.6701	8.08822e-08	1.09489e-06	8.20063	P22415					Q8TBA6	Golgin subfamily A member 5 (Cell proliferation-inducing gene 31 protein) (Golgin-84) (Protein Ret-II) (RET-fused gene 5 protein)	GOLGA5 RETII RFG5 PIG31	-0.361422	2.97655e-05
-0.36179	10.3176	-4.08291	0.000988626	0.00195723	-1.49238	Q8WV93					O75367	Core histone macro-H2A.1, Histone macroH2A1, mH2A1 (Histone H2A.y, H2A/y) (Medulloblastoma antigen MU-MB-50.205)	MACROH2A1 H2AFY	-0.361286	0.00788027
-0.361716	12.0761	-6.98366	4.51554e-06	2.17306e-05	4.02045	P49792					Q8NBI6	Xyloside xylosyltransferase 1, EC 2.4.2.62 (UDP-xylose:alpha-xyloside alpha-1,3-xylosyltransferase)	XXYLT1 C3orf21 PSEC0251	-0.36094	0.00150674
-0.361576	11.6493	-6.10249	2.06558e-05	7.25104e-05	2.45458	O14647					P05141	ADP/ATP translocase 2 (ADP,ATP carrier protein 2) (ADP,ATP carrier protein, fibroblast isoform) (Adenine nucleotide translocator 2, ANT 2) (Solute carrier family 25 member 5) [Cleaved into: ADP/ATP translocase 2, N-terminally processed ]	SLC25A5 AAC2 ANT2	-0.360593	8.06165e-05
-0.361464	11.7126	-5.57171	5.43436e-05	0.000162741	1.4717	Q8IWB9					Q14BN4	Sarcolemmal membrane-associated protein, Sarcolemmal-associated protein	SLMAP KIAA1601 SLAP UNQ1847/PRO3577	-0.360488	3.19871e-05
-0.361422	11.1742	-6.74576	6.73661e-06	2.97655e-05	3.61086	Q8TBA6					Q13724	Mannosyl-oligosaccharide glucosidase, EC 3.2.1.106 (Processing A-glucosidase I)	MOGS GCS1	-0.360306	0.00322925
-0.361286	12.8185	-3.31602	0.00472793	0.00788027	-3.07289	O75367					Q9BU64	Centromere protein O, CENP-O (Interphase centromere complex protein 36)	CENPO ICEN36 MCM21R	-0.360006	0.00491573
-0.36094	10.9235	-4.23517	0.000727131	0.00150674	-1.18616	Q8NBI6					P14866	Heterogeneous nuclear ribonucleoprotein L, hnRNP L	HNRNPL HNRPL P/OKcl.14	-0.359868	0.00031597
-0.360593	13.1208	-6.03296	2.33952e-05	8.06165e-05	2.32247	P05141					Q9BVV7	Mitochondrial import inner membrane translocase subunit Tim21 (TIM21-like protein, mitochondrial)	TIMM21 C18orf55 TIM21 HSPC154	-0.35967	0.00084598
-0.360488	11.7985	-6.69164	7.38639e-06	3.19871e-05	3.55222	Q14BN4					P00387	NADH-cytochrome b5 reductase 3, B5R, Cytochrome b5 reductase, EC 1.6.2.2 (Diaphorase-1) [Cleaved into: NADH-cytochrome b5 reductase 3 membrane-bound form; NADH-cytochrome b5 reductase 3 soluble form ]	CYB5R3 DIA1	-0.359548	0.000677135
-0.360306	11.4305	-3.80153	0.00175127	0.00322925	-2.08243	Q13724					Q8IX12	Cell division cycle and apoptosis regulator protein 1 (Cell cycle and apoptosis regulatory protein 1, CARP-1) (Death inducer with SAP domain)	CCAR1 CARP1 DIS	-0.359137	0.000289886
-0.360006	10.1487	-3.57204	0.00279921	0.00491573	-2.52091	Q9BU64					P35658	Nuclear pore complex protein Nup214 (214 kDa nucleoporin) (Nucleoporin Nup214) (Protein CAN)	NUP214 CAIN CAN KIAA0023	-0.359097	1.37907e-05
-0.359868	12.4612	-5.14747	0.000120975	0.00031597	0.654595	P14866					P35240	Merlin (Moesin-ezrin-radixin-like protein) (Neurofibromin-2) (Schwannomerlin) (Schwannomin)	NF2 SCH	-0.358493	0.00318628
-0.35967	12.0188	-4.56255	0.000378164	0.00084598	-0.531863	Q9BVV7					Q14563	Semaphorin-3A (Semaphorin III, Sema III)	SEMA3A SEMAD	-0.358373	0.00259204
-0.359548	12.4433	-4.69186	0.000292953	0.000677135	-0.271707	P00387					Q3B726	DNA-directed RNA polymerase I subunit RPA43 (DNA-directed RNA polymerase I subunit F) (Twist neighbor protein)	POLR1F TWISTNB	-0.358272	7.91141e-07
-0.359137	12.3521	-5.20099	0.000109218	0.000289886	0.738499	Q8IX12					O76082	Solute carrier family 22 member 5 (High-affinity sodium-dependent carnitine cotransporter) (Organic cation/carnitine transporter 2)	SLC22A5 OCTN2	-0.358166	0.0120861
-0.359097	11.5623	-7.33342	2.5427e-06	1.37907e-05	4.6325	P35658					Q9Y2Q3	Glutathione S-transferase kappa 1, EC 2.5.1.18 (GST 13-13) (GST class-kappa) (GSTK1-1, hGSTK1) (Glutathione S-transferase subunit 13)	GSTK1 HDCMD47P	-0.358117	0.00536892
-0.358493	11.691	-3.80905	0.00172463	0.00318628	-2.06703	P35240					Q9H6R0	ATP-dependent RNA helicase DHX33, EC 3.6.4.13 (DEAH box protein 33)	DHX33 DDX33	-0.35807	0.00135771
-0.358453	10.2084	-1.37263	0.190139	0.227701	-6.50576	Q9Y5T4					Q8NBM4	Ubiquitin-associated domain-containing protein 2, UBA domain-containing protein 2 (Phosphoglycerate dehydrogenase-like protein 1)	UBAC2 PHGDHL1 PSEC0110	-0.357928	0.000468104
-0.358373	11.4869	-3.925	0.00136191	0.00259204	-1.81133	Q14563					O94953	Lysine-specific demethylase 4B, EC 1.14.11.66 (JmjC domain-containing histone demethylation protein 3B) (Jumonji domain-containing protein 2B) ([histone H3]-trimethyl-L-lysine(9) demethylase 4B)	KDM4B JHDM3B JMJD2B KIAA0876	-0.357584	0.00844897
-0.358272	12.2474	-10.0562	4.85148e-08	7.91141e-07	8.76362	Q3B726					P62820	Ras-related protein Rab-1A, EC 3.6.5.2 (YPT1-related protein)	RAB1A RAB1	-0.357012	3.11449e-05
-0.358166	11.8571	-3.08422	0.00759168	0.0120861	-3.5396	O76082					P53597	Succinate--CoA ligase [ADP/GDP-forming] subunit alpha, mitochondrial, EC 6.2.1.4, EC 6.2.1.5 (Succinyl-CoA synthetase subunit alpha, SCS-alpha)	SUCLG1	-0.35672	0.00189969
-0.358117	11.8276	-3.52339	0.00309228	0.00536892	-2.61471	Q9Y2Q3					Q9Y4P3	Transducin beta-like protein 2 (WS beta-transducin repeats protein, WS-betaTRP) (Williams-Beuren syndrome chromosomal region 13 protein)	TBL2 WBSCR13 UNQ563/PRO1125	-0.35641	3.62908e-05
-0.35807	12.181	-4.29284	0.000647566	0.00135771	-1.07839	Q9H6R0					A6NHQ2	rRNA/tRNA 2'-O-methyltransferase fibrillarin-like protein 1, EC 2.1.1.- (Protein-glutamine methyltransferase)	FBLL1	-0.355972	0.000192175
-0.357928	11.2312	-4.90988	0.000191279	0.000468104	0.167694	Q8NBM4					Q9Y6D9	Mitotic spindle assembly checkpoint protein MAD1 (Mitotic arrest deficient 1-like protein 1, MAD1-like protein 1) (Mitotic checkpoint MAD1 protein homolog, HsMAD1, hMAD1) (Tax-binding protein 181)	MAD1L1 MAD1 TXBP181	-0.355813	4.31802e-05
-0.357584	11.3514	-3.27752	0.00511547	0.00844897	-3.13386	O94953					Q9C0C4	Semaphorin-4C	SEMA4C KIAA1739 SEMAI UNQ5855/PRO34487	-0.355377	0.00034474
-0.357012	11.657	-6.71184	7.1365e-06	3.11449e-05	3.58055	P62820					Q8TAA5	GrpE protein homolog 2, mitochondrial (Mt-GrpE#2)	GRPEL2	-0.35535	0.00221161
-0.35672	12.3369	-4.10057	0.000953927	0.00189969	-1.45489	P53597					Q9NQ55	Suppressor of SWI4 1 homolog, Ssf-1 (Brix domain-containing protein 3) (Peter Pan homolog)	PPAN BXDC3 SSF1	-0.355336	0.000224273
-0.35641	12.5075	-6.59906	8.6545e-06	3.62908e-05	3.36855	Q9Y4P3					A2RRP1	NBAS subunit of NRZ tethering complex (Neuroblastoma-amplified gene protein) (Neuroblastoma-amplified sequence)	NBAS NAG	-0.355334	0.00414817
-0.355972	12.259	-5.4607	6.68498e-05	0.000192175	1.26297	A6NHQ2					Q9P0T7	Proton-transporting V-type ATPase complex assembly regulator TMEM9, v-ATPase assembly regulator TMEM9 (Dermal papilla-derived protein 4) (Transmembrane protein 9, Protein TMEM9)	TMEM9 DERP4 TMEM9A HSPC186 PSEC0012 UNQ631/PRO1248	-0.355234	0.00784875
-0.355813	11.567	-6.47199	1.07774e-05	4.31802e-05	3.13293	Q9Y6D9					Q9Y3B2	Exosome complex component CSL4 (Exosome component 1)	EXOSC1 CSL4 CGI-108	-0.35515	0.000126361
-0.355377	9.43325	-5.09603	0.000133512	0.00034474	0.609817	Q9C0C4					O43660	Pleiotropic regulator 1	PLRG1	-0.354986	2.02629e-05
-0.35535	11.124	-4.01498	0.00113446	0.00221161	-1.62286	Q8TAA5					Q5VZL5	Zinc finger MYM-type protein 4 (Zinc finger protein 262)	ZMYM4 KIAA0425 ZNF262	-0.354942	0.00093326
-0.355336	11.408	-5.36327	8.02848e-05	0.000224273	1.05885	Q9NQ55					Q8IZL8	Proline-, glutamic acid- and leucine-rich protein 1 (Modulator of non-genomic activity of estrogen receptor) (Transcription factor HMX3)	PELP1 HMX3 MNAR	-0.354856	4.60799e-06
-0.355334	11.6691	-3.66545	0.00231233	0.00414817	-2.36096	A2RRP1					Q96DI7	U5 small nuclear ribonucleoprotein 40 kDa protein, U5 snRNP 40 kDa protein, U5-40K (38 kDa-splicing factor) (Prp8-binding protein, hPRP8BP) (U5 snRNP-specific 40 kDa protein) (WD repeat-containing protein 57)	SNRNP40 PRP8BP SFP38 WDR57	-0.35437	0.00120263
-0.355234	12.4154	-3.31846	0.00470437	0.00784875	-3.05342	Q9P0T7					Q9HCN8	Stromal cell-derived factor 2-like protein 1, SDF2-like protein 1 (PWP1-interacting protein 8)	SDF2L1 UNQ1941/PRO4424	-0.354352	0.00136097
-0.35515	12.0018	-5.73551	4.01538e-05	0.000126361	1.79834	Q9Y3B2					Q9NVS2	39S ribosomal protein S18a, mitochondrial, MRP-S18-a, Mrps18a, S18mt-a (39S ribosomal protein S18-3, mitochondrial, MRP-S18-3) (Mitochondrial large ribosomal subunit protein bS18a) (Mitochondrial large ribosomal subunit protein mL66)	MRPS18A	-0.354317	0.00257863
-0.354986	12.3031	-7.0376	4.12844e-06	2.02629e-05	4.17621	O43660					O75648	Mitochondrial tRNA-specific 2-thiouridylase 1, EC 2.8.1.14 (MTO2 homolog)	TRMU MTU1 TRMT1	-0.354186	0.000271831
-0.354942	11.465	-4.50379	0.000424926	0.00093326	-0.650054	Q5VZL5					Q9Y666	Solute carrier family 12 member 7 (Electroneutral potassium-chloride cotransporter 4) (K-Cl cotransporter 4)	SLC12A7 KCC4	-0.353538	2.30305e-05
-0.354856	11.4477	-8.27155	5.89184e-07	4.60799e-06	6.14419	Q8IZL8					Q86WX3	Active regulator of SIRT1 (40S ribosomal protein S19-binding protein 1, RPS19-binding protein 1, S19BP)	RPS19BP1 AROS	-0.353463	1.80769e-05
-0.35437	12.1659	-4.36072	0.000565218	0.00120263	-0.926318	Q96DI7					P27824	Calnexin (IP90) (Major histocompatibility complex class I antigen-binding protein p88) (p90)	CANX	-0.353425	0.00440883
-0.354352	11.3747	-4.2915	0.000649321	0.00136097	-1.08113	Q9HCN8					Q7KYR7	Butyrophilin subfamily 2 member A1	BTN2A1 BT2.1 BTF1	-0.353304	0.000809958
-0.354317	12.5209	-3.92783	0.0013541	0.00257863	-1.82067	Q9NVS2					Q9BUP3	Oxidoreductase HTATIP2, EC 1.1.1.- (30 kDa HIV-1 TAT-interacting protein) (HIV-1 TAT-interactive protein 2)	HTATIP2 CC3 TIP30	-0.352482	0.000117487
-0.354186	11.2167	-5.24288	0.000100844	0.000271831	0.819166	O75648					Q13505	Metaxin-1 (Mitochondrial outer membrane import complex protein 1)	MTX1 MTX MTXN	-0.35246	0.0014539
-0.353538	11.856	-6.93616	4.88805e-06	2.30305e-05	3.94384	Q9Y666					Q96HP4	Oxidoreductase NAD-binding domain-containing protein 1, EC 1.-.-.-	OXNAD1	-0.352213	0.000139843
-0.353463	12.1798	-7.12304	3.58484e-06	1.80769e-05	4.25911	Q86WX3					Q9Y4L1	Hypoxia up-regulated protein 1 (150 kDa oxygen-regulated protein, ORP-150) (170 kDa glucose-regulated protein, GRP-170)	HYOU1 GRP170 ORP150	-0.352168	0.00093134
-0.353425	12.6302	-3.63247	0.00247361	0.00440883	-2.42838	P27824					P62070	Ras-related protein R-Ras2, EC 3.6.5.- (Ras-like protein TC21) (Teratocarcinoma oncogene)	RRAS2 TC21	-0.352019	0.000186376
-0.353304	12.3442	-4.58805	0.000359541	0.000809958	-0.480441	Q7KYR7					Q4G0I0	Protein CCSMST1	CCSMST1 C16orf91	-0.351698	1.02316e-06
-0.352482	12.6684	-5.78214	3.68637e-05	0.000117487	1.85341	Q9BUP3					Q6ZNB6	NF-X1-type zinc finger protein NFXL1 (Ovarian zinc finger protein, hOZFP)	NFXL1 OZFP	-0.351593	0.00165891
-0.35246	12.5448	-4.2546	0.000699261	0.0014539	-1.15624	Q13505					Q9H7Z7	Prostaglandin E synthase 2, EC 5.3.99.3 (Membrane-associated prostaglandin E synthase-2, mPGE synthase-2) (Microsomal prostaglandin E synthase 2, mPGES-2) (Prostaglandin-H(2) E-isomerase) [Cleaved into: Prostaglandin E synthase 2 truncated form ]	PTGES2 C9orf15 PGES2	-0.351462	0.0131024
-0.352213	10.9931	-5.66965	4.53293e-05	0.000139843	1.66488	Q96HP4					O43402	ER membrane protein complex subunit 8 (Neighbor of COX4) (Protein FAM158B)	EMC8 C16orf2 C16orf4 COX4AL COX4NB FAM158B NOC4	-0.35144	4.95509e-05
-0.352168	11.4917	-4.50548	0.0004235	0.00093134	-0.645985	Q9Y4L1					Q9H3N1	Thioredoxin-related transmembrane protein 1 (Thioredoxin domain-containing protein 1) (Transmembrane Trx-related protein)	TMX1 TMX TXNDC TXNDC1 PSEC0085 UNQ235/PRO268	-0.351414	0.000286288
-0.352019	11.2289	-5.48141	6.43077e-05	0.000186376	1.31578	P62070					P40926	Malate dehydrogenase, mitochondrial, EC 1.1.1.37	MDH2	-0.350954	0.000184631
-0.351698	11.5954	-9.78397	6.94545e-08	1.02316e-06	8.434	Q4G0I0					Q9UKW4	Guanine nucleotide exchange factor VAV3, VAV-3	VAV3	-0.350017	0.0125118
-0.351593	11.1293	-4.17788	0.000816054	0.00165891	-1.29953	Q6ZNB6					Q03701	CCAAT/enhancer-binding protein zeta (CCAAT-box-binding transcription factor, CBF, CCAAT-binding factor)	CEBPZ CBF2	-0.350006	0.000749184
-0.351462	11.4144	-3.04008	0.00830576	0.0131024	-3.62771	Q9H7Z7					Q9H813	Proton-activated chloride channel, PAC, hPAC (Acid-sensitive outwardly-rectifying anion channel, ASOR) (Proton-activated outwardly rectifying anion channel, PAORAC) (Transmembrane protein 206, hTMEM206)	PACC1 C1orf75 TMEM206	-0.34933	0.0256495
-0.35144	11.8144	-6.37217	1.28243e-05	4.95509e-05	2.94203	O43402					O75955	Flotillin-1	FLOT1	-0.348603	0.000872395
-0.351414	12.9935	-5.20858	0.00010765	0.000286288	0.75219	Q9H3N1					Q8N5K1	CDGSH iron-sulfur domain-containing protein 2 (Endoplasmic reticulum intermembrane small protein) (MitoNEET-related 1 protein, Miner1) (Nutrient-deprivation autophagy factor-1, NAF-1)	CISD2 CDGSH2 ERIS ZCD2	-0.348595	0.00121498
-0.350954	12.9196	-5.48805	6.35139e-05	0.000184631	1.31952	P40926					Q9Y3Q3	Transmembrane emp24 domain-containing protein 3 (Membrane protein p24B) (p24 family protein gamma-4, p24gamma4) (p26)	TMED3 C15orf22 UNQ5357/PRO1078	-0.348259	0.00101982
-0.350017	12.6179	-3.06572	0.00788317	0.0125118	-3.48196	Q9UKW4					O96028	Histone-lysine N-methyltransferase NSD2, EC 2.1.1.357 (Multiple myeloma SET domain-containing protein, MMSET) (Nuclear SET domain-containing protein 2) (Protein trithorax-5) (Wolf-Hirschhorn syndrome candidate 1 protein)	NSD2 KIAA1090 MMSET TRX5 WHSC1	-0.348151	0.00102829
-0.350006	11.7421	-4.63142	0.00033001	0.000749184	-0.393129	Q03701					P49750	YLP motif-containing protein 1 (Nuclear protein ZAP3) (ZAP113)	YLPM1 C14orf170 ZAP3	-0.347942	0.000245633
-0.34933	12.3928	-2.676	0.0173239	0.0256495	-4.34107	Q9H813					Q9Y2W6	Tudor and KH domain-containing protein (Tudor domain-containing protein 2)	TDRKH TDRD2	-0.347756	0.0013186
-0.348603	11.0327	-4.5452	0.000391394	0.000872395	-0.566867	O75955					Q14789	Golgin subfamily B member 1 (372 kDa Golgi complex-associated protein, GCP372) (Giantin) (Macrogolgin)	GOLGB1	-0.34748	0.000164462
-0.348595	12.3869	-4.35482	0.000571924	0.00121498	-0.941151	Q8N5K1					Q70E73	Ras-associated and pleckstrin homology domains-containing protein 1, RAPH1 (Amyotrophic lateral sclerosis 2 chromosomal region candidate gene 18 protein) (Amyotrophic lateral sclerosis 2 chromosomal region candidate gene 9 protein) (Lamellipodin) (Proline-rich EVH1 ligand 2, PREL-2) (Protein RMO1)	RAPH1 ALS2CR18 ALS2CR9 KIAA1681 LPD PREL2 RMO1	-0.347406	0.0002808
-0.348259	11.0986	-4.45149	0.000471525	0.00101982	-0.687191	Q9Y3Q3					Q5T160	Probable arginine--tRNA ligase, mitochondrial, EC 6.1.1.19 (Arginyl-tRNA synthetase, ArgRS)	RARS2 RARSL	-0.347296	0.00216236
-0.348151	11.4055	-4.44663	0.000476119	0.00102829	-0.73033	O96028					Q9H1K1	Iron-sulfur cluster assembly enzyme ISCU, mitochondrial (NifU-like N-terminal domain-containing protein) (NifU-like protein)	ISCU NIFUN	-0.346441	0.000975079
-0.347942	11.7789	-5.30477	8.96702e-05	0.000245633	0.939645	P49750					Q6P1L8	39S ribosomal protein L14, mitochondrial, L14mt, MRP-L14 (39S ribosomal protein L32, mitochondrial, L32mt, MRP-L32) (Mitochondrial large ribosomal subunit protein uL14m)	MRPL14 MRPL32 RPML32	-0.346355	0.00260847
-0.347756	11.6908	-4.30975	0.000625976	0.0013186	-1.04089	Q9Y2W6					O75976	Carboxypeptidase D, EC 3.4.17.22 (Metallocarboxypeptidase D) (gp180)	CPD	-0.345913	5.34007e-05
-0.34748	11.3303	-5.56462	5.50644e-05	0.000164462	1.46253	Q14789					P54852	Epithelial membrane protein 3, EMP-3 (Hematopoietic neural membrane protein 1, HNMP-1) (Protein YMP)	EMP3 YMP	-0.345806	0.0239763
-0.347406	11.1267	-5.22102	0.000105128	0.0002808	0.804293	Q70E73					Q9UIG0	Tyrosine-protein kinase BAZ1B, EC 2.7.10.2 (Bromodomain adjacent to zinc finger domain protein 1B) (Williams syndrome transcription factor) (Williams-Beuren syndrome chromosomal region 10 protein) (Williams-Beuren syndrome chromosomal region 9 protein) (hWALp2)	BAZ1B WBSC10 WBSCR10 WBSCR9 WSTF	-0.344931	4.58225e-05
-0.347296	11.7623	-4.02722	0.00110667	0.00216236	-1.62045	Q5T160					Q8N1F7	Nuclear pore complex protein Nup93 (93 kDa nucleoporin) (Nucleoporin Nup93)	NUP93 KIAA0095	-0.344872	0.000294999
-0.346441	11.9156	-4.47818	0.000447121	0.000975079	-0.663878	Q9H1K1					Q6IQ49	Replication stress response regulator SDE2	SDE2 C1orf55	-0.344704	0.0442709
-0.346355	12.3408	-3.92148	0.0013717	0.00260847	-1.83224	Q6P1L8					Q9BSH5	Haloacid dehalogenase-like hydrolase domain-containing protein 3	HDHD3 C9orf158	-0.344436	0.000519779
-0.345913	11.7957	-6.31662	1.41357e-05	5.34007e-05	2.86889	O75976					Q7Z7K6	Centromere protein V, CENP-V (Nuclear protein p30) (Proline-rich protein 6)	CENPV PRR6	-0.344203	0.00794877
-0.345806	12.2211	-2.71224	0.0161121	0.0239763	-4.23755	P54852					Q71F56	Mediator of RNA polymerase II transcription subunit 13-like (Mediator complex subunit 13-like) (Thyroid hormone receptor-associated protein 2) (Thyroid hormone receptor-associated protein complex 240 kDa component-like)	MED13L KIAA1025 PROSIT240 THRAP2 TRAP240L	-0.344057	0.00357474
-0.344931	11.9661	-6.42699	1.16543e-05	4.58225e-05	3.05336	Q9UIG0					Q9UIJ7	GTP:AMP phosphotransferase AK3, mitochondrial, EC 2.7.4.10 (Adenylate kinase 3, AK 3) (Adenylate kinase 3 alpha-like 1)	AK3 AK3L1 AK6 AKL3L	-0.343964	0.00960577
-0.344872	12.2273	-5.19018	0.000111494	0.000294999	0.716219	Q8N1F7					O00567	Nucleolar protein 56 (Nucleolar protein 5A)	NOP56 NOL5A	-0.343719	5.43651e-06
-0.344704	11.8022	-2.37097	0.0316348	0.0442709	-4.89829	Q6IQ49					Q15014	Mortality factor 4-like protein 2 (MORF-related gene X protein) (Protein MSL3-2) (Transcription factor-like protein MRGX)	MORF4L2 KIAA0026 MRGX	-0.343625	0.00126227
-0.344436	12.1043	-4.84842	0.000215583	0.000519779	0.0519904	Q9BSH5					Q9H6H4	Receptor expression-enhancing protein 4	REEP4 C8orf20 PP432	-0.343224	0.00841833
-0.344203	10.8061	-3.31143	0.00477256	0.00794877	-3.08122	Q7Z7K6					Q9HD33	39S ribosomal protein L47, mitochondrial, L47mt, MRP-L47 (Mitochondrial large ribosomal subunit protein uL29m) (Nasopharyngeal carcinoma metastasis-related protein 1)	MRPL47 NCM1 CGI-204	-0.343187	0.00192063
-0.344057	11.3666	-3.74653	0.0019593	0.00357474	-2.17236	Q71F56					Q13868	Exosome complex component RRP4 (Exosome component 2) (Ribosomal RNA-processing protein 4)	EXOSC2 RRP4	-0.342925	0.000192486
-0.343964	12.1677	-3.20881	0.00588704	0.00960577	-3.27916	Q9UIJ7					P22570	NADPH:adrenodoxin oxidoreductase, mitochondrial, AR, Adrenodoxin reductase, EC 1.18.1.6 (Ferredoxin--NADP(+) reductase, Ferredoxin reductase)	FDXR ADXR	-0.342851	0.0215161
-0.343719	11.779	-8.11796	7.42918e-07	5.43651e-06	5.9073	O00567					Q9Y3E0	Vesicle transport protein GOT1B (Germ cell tumor 2) (Golgi transport 1 homolog B) (Putative NF-kappa-B-activating protein 470) (hGOT1a)	GOLT1B GCT2 GOT1A CGI-141 HDCMA39P UNQ432/PRO793	-0.342319	0.00125014
-0.343625	11.4036	-4.33324	0.000597179	0.00126227	-0.952834	Q15014					Q9NVH6	Trimethyllysine dioxygenase, mitochondrial, EC 1.14.11.8 (Epsilon-trimethyllysine 2-oxoglutarate dioxygenase) (Epsilon-trimethyllysine hydroxylase) (TML hydroxylase) (TML-alpha-ketoglutarate dioxygenase, TML dioxygenase, TMLD)	TMLHE TMLH	-0.34231	0.0469931
-0.343224	12.1995	-3.27977	0.00509192	0.00841833	-3.14626	Q9H6H4					Q9UQR0	Sex comb on midleg-like protein 2	SCML2	-0.342253	0.000679261
-0.343187	12.3153	-4.09428	0.00096615	0.00192063	-1.48335	Q9HD33					P82979	SAP domain-containing ribonucleoprotein (Cytokine-induced protein of 29 kDa) (Nuclear protein Hcc-1) (Proliferation-associated cytokine-inducible protein CIP29)	SARNP HCC1 HSPC316	-0.34224	0.000577988
-0.342925	11.925	-5.45938	6.70149e-05	0.000192486	1.267	Q13868					Q9H8M1	Coenzyme Q-binding protein COQ10 homolog B, mitochondrial	COQ10B	-0.342132	0.00318094
-0.342851	11.8519	-2.77103	0.0143185	0.0215161	-4.11388	P22570					P17568	NADH dehydrogenase [ubiquinone] 1 beta subcomplex subunit 7 (Cell adhesion protein SQM1) (Complex I-B18, CI-B18) (NADH-ubiquinone oxidoreductase B18 subunit)	NDUFB7	-0.341847	0.000105818
-0.342319	12.4909	-4.33869	0.0005907	0.00125014	-0.951668	Q9Y3E0					Q4U2R6	39S ribosomal protein L51, mitochondrial, L51mt, MRP-L51 (Mitochondrial large ribosomal subunit protein mL51) (bMRP-64, bMRP64)	MRPL51 MRP64 CDA09 HSPC241	-0.341836	0.000682731
-0.34231	11.3622	-2.33697	0.0337944	0.0469931	-4.95878	Q9NVH6					Q14192	Four and a half LIM domains protein 2, FHL-2 (LIM domain protein DRAL) (Skeletal muscle LIM-protein 3, SLIM-3)	FHL2 DRAL SLIM3	-0.341819	0.030837
-0.342253	11.1313	-4.68992	0.000294074	0.000679261	-0.256844	Q9UQR0					O75152	Zinc finger CCCH domain-containing protein 11A	ZC3H11A KIAA0663 ZC3HDC11A	-0.341709	0.00156535
-0.34224	13.1596	-4.78652	0.000243291	0.000577988	-0.0741457	P82979					Q9C0E8	Endoplasmic reticulum junction formation protein lunapark (ER junction formation factor lunapark)	LNPK KIAA1715 LNP	-0.341401	0.000396641
-0.342132	10.7776	-3.81017	0.00172068	0.00318094	-2.04722	Q9H8M1					Q9Y5M8	Signal recognition particle receptor subunit beta, SR-beta (Protein APMCF1)	SRPRB PSEC0230	-0.341313	0.0071959
-0.341847	11.1629	-5.85205	3.24475e-05	0.000105818	2.01216	P17568					Q9Y6M5	Zinc transporter 1, ZnT-1 (Solute carrier family 30 member 1)	SLC30A1 ZNT1	-0.341121	0.000134214
-0.341836	12.9813	-4.68698	0.000295779	0.000682731	-0.281497	Q4U2R6					Q9BXF6	Rab11 family-interacting protein 5, Rab11-FIP5 (Gamma-SNAP-associated factor 1, Gaf-1) (Phosphoprotein pp75) (Rab11-interacting protein Rip11)	RAB11FIP5 GAF1 KIAA0857 RIP11	-0.340409	5.29286e-06
-0.341819	11.1576	-2.57455	0.0212024	0.030837	-4.48001	Q14192					Q9BWF3	RNA-binding protein 4 (Lark homolog, hLark) (RNA-binding motif protein 4) (RNA-binding motif protein 4a)	RBM4 RBM4A	-0.340368	0.00034973
-0.341709	12.1317	-4.213	0.000760311	0.00156535	-1.24102	O75152					Q9Y672	Dolichyl pyrophosphate Man9GlcNAc2 alpha-1,3-glucosyltransferase, EC 2.4.1.267 (Asparagine-linked glycosylation protein 6 homolog) (Dol-P-Glc:Man(9)GlcNAc(2)-PP-Dol alpha-1,3-glucosyltransferase) (Dolichyl-P-Glc:Man9GlcNAc2-PP-dolichyl glucosyltransferase)	ALG6 My046	-0.340264	0.000109431
-0.341401	11.4726	-5.00966	0.000157669	0.000396641	0.397718	Q9C0E8					Q9H7B2	Ribosome production factor 2 homolog (Brix domain-containing protein 1) (Ribosome biogenesis protein RPF2 homolog)	RPF2 BXDC1	-0.340235	0.0022477
-0.341313	12.174	-3.36452	0.00428107	0.0071959	-2.97453	Q9Y5M8					P10586	Receptor-type tyrosine-protein phosphatase F, EC 3.1.3.48 (Leukocyte common antigen related, LAR)	PTPRF LAR	-0.340084	0.000991881
-0.341121	11.876	-5.69667	4.31268e-05	0.000134214	1.69189	Q9Y6M5					P08559	Pyruvate dehydrogenase E1 component subunit alpha, somatic form, mitochondrial, EC 1.2.4.1 (PDHE1-A type I)	PDHA1 PHE1A	-0.339836	0.00590935
-0.340409	11.4821	-8.14063	7.17795e-07	5.29286e-06	5.97267	Q9BXF6					P22626	Heterogeneous nuclear ribonucleoproteins A2/B1, hnRNP A2/B1	HNRNPA2B1 HNRPA2B1	-0.338581	3.13394e-05
-0.340368	12.3996	-5.08755	0.000135704	0.00034973	0.536236	Q9BWF3					Q9Y2C4	Nuclease EXOG, mitochondrial, EC 3.1.30.- (Endonuclease G-like 1, Endo G-like 1)	EXOG ENDOGL1 ENDOGL2 ENGL	-0.337853	0.00216954
-0.340264	12.4689	-5.82805	3.3898e-05	0.000109431	2.01611	Q9Y672					Q969X6	U3 small nucleolar RNA-associated protein 4 homolog (Cirhin) (UTP4 small subunit processome component)	UTP4 CIRH1A cPERP-E KIAA1988	-0.33751	0.0019431
-0.340235	11.3242	-4.00529	0.001157	0.0022477	-1.66531	Q9H7B2					P09012	U1 small nuclear ribonucleoprotein A, U1 snRNP A, U1-A, U1A	SNRPA	-0.33731	0.00355504
-0.340084	11.2973	-4.46846	0.000455858	0.000991881	-0.721967	P10586					O00422	Histone deacetylase complex subunit SAP18 (18 kDa Sin3-associated polypeptide) (2HOR0202) (Cell growth-inhibiting gene 38 protein) (Sin3-associated polypeptide p18)	SAP18 GIG38	-0.337308	4.60799e-06
-0.339836	11.8065	-3.47068	0.00344471	0.00590935	-2.74991	P08559					Q9BZF1	Oxysterol-binding protein-related protein 8, ORP-8, OSBP-related protein 8	OSBPL8 KIAA1451 ORP8 OSBP10	-0.337163	4.71741e-05
-0.338581	12.1772	-6.70666	7.19966e-06	3.13394e-05	3.58244	P22626					Q9H9Y6	DNA-directed RNA polymerase I subunit RPA2, RNA polymerase I subunit 2, EC 2.7.7.6 (DNA-directed RNA polymerase I 135 kDa polypeptide, RPA135)	POLR1B	-0.337062	0.000133276
-0.337939	12.8539	-2.22945	0.0415715	0.0567414	-5.16895	P17096					Q969R5	Lethal(3)malignant brain tumor-like protein 2, H-l(3)mbt-like protein 2, L(3)mbt-like protein 2	L3MBTL2	-0.336526	1.79892e-05
-0.337853	10.645	-4.0253	0.00111098	0.00216954	-1.59162	Q9Y2C4					Q5HYJ3	Protein FAM76B	FAM76B	-0.336507	0.000206152
-0.33751	11.6964	-4.08742	0.000979647	0.0019431	-1.47945	Q969X6					Q9UKU7	Isobutyryl-CoA dehydrogenase, mitochondrial, IBDH, EC 1.3.8.- (Activator-recruited cofactor 42 kDa component, ARC42) (Acyl-CoA dehydrogenase family member 8, ACAD-8)	ACAD8 ARC42 IBD	-0.336499	0.0397106
-0.33731	12.5616	-3.7499	0.00194587	0.00355504	-2.18814	P09012					Q7Z6M4	Transcription termination factor 4, mitochondrial (Mitochondrial transcription termination factor 4) (mTERF domain-containing protein 2) [Cleaved into: mTERF domain-containing protein 2 processed ]	MTERF4 MTERFD2 HSPC096	-0.335413	0.0022702
-0.337308	11.4186	-8.2713	5.89402e-07	4.60799e-06	6.1724	O00422					Q9NPR9	Protein GPR108 (Lung seven transmembrane receptor 2)	GPR108 LUSTR2	-0.335345	0.000544637
-0.337163	11.5076	-6.40797	1.2047e-05	4.71741e-05	3.01173	Q9BZF1					Q9NRG9	Aladin (Adracalin)	AAAS ADRACALA GL003	-0.334761	0.000345697
-0.337062	11.808	-5.70123	4.27659e-05	0.000133276	1.70054	Q9H9Y6					Q8TBF4	Zinc finger CCHC-type and RNA-binding motif-containing protein 1 (U11/U12 small nuclear ribonucleoprotein 31 kDa protein, U11/U12 snRNP 31 kDa protein, U11/U12-31K)	ZCRB1	-0.334745	0.00162835
-0.336526	11.3708	-7.1269	3.56212e-06	1.79892e-05	4.35121	Q969R5					Q9Y2X3	Nucleolar protein 58 (Nucleolar protein 5)	NOP58 NOL5 NOP5 HSPC120	-0.334585	0.000255131
-0.336507	11.2523	-5.41695	7.2568e-05	0.000206152	1.21785	Q5HYJ3					Q5W0Z9	Palmitoyltransferase ZDHHC20, EC 2.3.1.225 (Acyltransferase ZDHHC20, EC 2.3.1.-) (DHHC domain-containing cysteine-rich protein 20, DHHC20) (Zinc finger DHHC domain-containing protein 20)	ZDHHC20	-0.334385	0.00483009
-0.336499	11.4716	-2.43288	0.0280334	0.0397106	-4.79978	Q9UKU7					Q8WV19	Vesicle transport protein SFT2A (SFT2 domain-containing protein 1) (pRGR1)	SFT2D1 C6orf83	-0.334302	0.00929068
-0.335413	11.7279	-3.99952	0.0011706	0.0022702	-1.67106	Q7Z6M4					P51532	Transcription activator BRG1, EC 3.6.4.- (ATP-dependent helicase SMARCA4) (BRG1-associated factor 190A, BAF190A) (Mitotic growth and transcription activator) (Protein BRG-1) (Protein brahma homolog 1) (SNF2-beta) (SWI/SNF-related matrix-associated actin-dependent regulator of chromatin subfamily A member 4)	SMARCA4 BAF190A BRG1 SNF2B SNF2L4	-0.334006	1.91687e-05
-0.335345	11.9302	-4.82199	0.000226993	0.000544637	-0.0113524	Q9NPR9					O00165	HCLS1-associated protein X-1 (HS1-associating protein X-1, HAX-1) (HS1-binding protein 1, HSP1BP-1)	HAX1 HS1BP1	-0.333809	0.00276841
-0.334761	11.7878	-5.09399	0.000134036	0.000345697	0.527516	Q9NRG9					P02545	Prelamin-A/C [Cleaved into: Lamin-A/C (70 kDa lamin) (Renal carcinoma antigen NY-REN-32) ]	LMNA LMN1	-0.333659	0.000245864
-0.334745	12.8369	-4.1895	0.000797161	0.00162835	-1.28356	Q8TBF4					Q15233	Non-POU domain-containing octamer-binding protein, NonO protein (54 kDa nuclear RNA- and DNA-binding protein, p54(nrb), p54nrb) (55 kDa nuclear protein, NMT55) (DNA-binding p52/p100 complex, 52 kDa subunit)	NONO NRB54	-0.33337	4.26565e-05
-0.334585	11.9149	-5.28156	9.37029e-05	0.000255131	0.894507	Q9Y2X3					Q96JX3	Protein SERAC1 (Serine active site-containing protein 1)	SERAC1	-0.333308	0.0400783
-0.334385	11.2668	-3.58203	0.00274256	0.00483009	-2.51815	Q5W0Z9					O15533	Tapasin, TPN, TPSN (NGS-17) (TAP-associated protein) (TAP-binding protein)	TAPBP NGS17 TAPA	-0.332948	0.00381684
-0.334302	10.7275	-3.22667	0.00567603	0.00929068	-3.2535	Q8WV19					P23229	Integrin alpha-6 (CD49 antigen-like family member F) (VLA-6) (CD antigen CD49f) [Cleaved into: Integrin alpha-6 heavy chain; Integrin alpha-6 light chain; Processed integrin alpha-6, Alpha6p ]	ITGA6	-0.332879	0.00604904
-0.334006	11.6975	-7.0785	3.85817e-06	1.91687e-05	4.19299	P51532					Q5T9A4	ATPase family AAA domain-containing protein 3B (AAA-TOB3)	ATAD3B KIAA1273 TOB3	-0.332605	0.0124117
-0.333809	10.9922	-3.8874	0.00147016	0.00276841	-1.90281	O00165					P22695	Cytochrome b-c1 complex subunit 2, mitochondrial (Complex III subunit 2) (Core protein II) (Ubiquinol-cytochrome-c reductase complex core protein 2)	UQCRC2	-0.332465	0.00236397
-0.333659	12.4436	-5.30364	8.98623e-05	0.000245864	0.93745	P02545					Q96ME7	Zinc finger protein 512	ZNF512 KIAA1805	-0.332174	0.0180053
-0.33337	11.7278	-6.48211	1.05898e-05	4.26565e-05	3.15335	Q15233					O96000	NADH dehydrogenase [ubiquinone] 1 beta subcomplex subunit 10 (Complex I-PDSW, CI-PDSW) (NADH-ubiquinone oxidoreductase PDSW subunit)	NDUFB10	-0.331656	0.00172757
-0.333308	8.30302	-2.42785	0.0283108	0.0400783	-4.8037	Q96JX3					Q9Y289	Sodium-dependent multivitamin transporter, Na(+)-dependent multivitamin transporter (Solute carrier family 5 member 6)	SLC5A6 SMVT	-0.331477	0.000519985
-0.332948	12.5493	-3.71023	0.00211009	0.00381684	-2.23369	O15533					Q9BS31	Zinc finger protein 649	ZNF649	-0.331319	0.00280188
-0.332879	11.2027	-3.45778	0.0035369	0.00604904	-2.78492	P23229					P32121	Beta-arrestin-2 (Arrestin beta-2) (Non-visual arrestin-3)	ARRB2 ARB2 ARR2	-0.331258	0.0359437
-0.332605	11.8879	-3.07001	0.00781459	0.0124117	-3.5543	Q5T9A4					Q9UEU0	Vesicle transport through interaction with t-SNAREs homolog 1B (Vesicle transport v-SNARE protein Vti1-like 1) (Vti1-rp1)	VTI1B VTI1 VTI1L VTI1L1 VTI2	-0.331166	2.58741e-05
-0.332465	12.0231	-3.97732	0.00122456	0.00236397	-1.68492	P22695					P55265	Double-stranded RNA-specific adenosine deaminase, DRADA, EC 3.5.4.37 (136 kDa double-stranded RNA-binding protein, p136) (Interferon-inducible protein 4, IFI-4) (K88DSRBP)	ADAR ADAR1 DSRAD G1P1 IFI4	-0.331156	0.00222765
-0.332174	11.7808	-2.86796	0.0117767	0.0180053	-3.96822	Q96ME7					O60934	Nibrin (Cell cycle regulatory protein p95) (Nijmegen breakage syndrome protein 1)	NBN NBS NBS1 P95	-0.331041	0.00501153
-0.331656	11.8758	-4.15421	0.000855974	0.00172757	-1.36095	O96000					P23246	Splicing factor, proline- and glutamine-rich (100 kDa DNA-pairing protein, hPOMp100) (DNA-binding p52/p100 complex, 100 kDa subunit) (Polypyrimidine tract-binding protein-associated-splicing factor, PSF, PTB-associated-splicing factor)	SFPQ PSF	-0.331037	0.000482827
-0.331477	12.1044	-4.84792	0.000215793	0.000519985	0.0403359	Q9Y289					Q9H9P8	L-2-hydroxyglutarate dehydrogenase, mitochondrial, EC 1.1.99.2 (Duranin)	L2HGDH C14orf160	-0.331037	0.00235887
-0.331319	10.3625	-3.88095	0.0014896	0.00280188	-1.8632	Q9BS31					Q6IQ22	Ras-related protein Rab-12	RAB12	-0.331026	0.00219634
-0.331258	10.8659	-2.48847	0.0251345	0.0359437	-4.69644	P32121					O60885	Bromodomain-containing protein 4 (Protein HUNK1)	BRD4 HUNK1	-0.330756	6.01631e-05
-0.331166	11.2382	-6.84512	5.69482e-06	2.58741e-05	3.82359	Q9UEU0					P11498	Pyruvate carboxylase, mitochondrial, EC 6.4.1.1 (Pyruvic carboxylase, PCB)	PC	-0.330432	0.000910694
-0.331156	11.9394	-4.0107	0.00114437	0.00222765	-1.65424	P55265					Q9BRT2	Ubiquinol-cytochrome-c reductase complex assembly factor 2 (Breast cancer-associated protein SGA-81M) (Mitochondrial nucleoid factor 1) (Mitochondrial protein M19)	UQCC2 C6orf125 MNF1	-0.330296	0.0380599
-0.331041	10.4591	-3.56121	0.00286193	0.00501153	-2.56478	O60934					O43390	Heterogeneous nuclear ribonucleoprotein R, hnRNP R	HNRNPR HNRPR	-0.329982	0.00101472
-0.331037	12.0367	-4.89171	0.000198154	0.000482827	0.127482	P23246					Q9GZR2	RNA exonuclease 4, EC 3.1.-.- (Exonuclease XPMC2) (Prevents mitotic catastrophe 2 protein homolog, hPMC2)	REXO4 PMC2 XPMC2H	-0.329696	0.000112812
-0.331037	11.8532	-3.97867	0.00122121	0.00235887	-1.70478	Q9H9P8					Q587I9	Vesicle transport protein SFT2C (SFT2 domain-containing protein 3)	SFT2D3	-0.329679	0.00358309
-0.331026	11.5284	-4.01882	0.00112568	0.00219634	-1.6313	Q6IQ22					Q96SB3	Neurabin-2 (Neurabin-II) (Protein phosphatase 1 regulatory subunit 9B) (Spinophilin)	PPP1R9B PPP1R6	-0.329645	0.00053202
-0.330756	12.0534	-6.23299	1.63806e-05	6.01631e-05	2.72126	O60885					Q9NRP0	Oligosaccharyltransferase complex subunit OSTC (Hydrophobic protein HSF-28)	OSTC DC2 HDCMD45P HSPC307	-0.329628	0.0171576
-0.330432	11.506	-4.5194	0.000411952	0.000910694	-0.531534	P11498					O95298	NADH dehydrogenase [ubiquinone] 1 subunit C2 (Complex I-B14.5b, CI-B14.5b) (Human lung cancer oncogene 1 protein, HLC-1) (NADH-ubiquinone oxidoreductase subunit B14.5b)	NDUFC2 HLC1	-0.329518	0.000306562
-0.330296	12.0766	-2.45679	0.0267497	0.0380599	-4.75546	Q9BRT2					P24928	DNA-directed RNA polymerase II subunit RPB1, RNA polymerase II subunit B1, EC 2.7.7.6 (DNA-directed RNA polymerase II subunit A) (DNA-directed RNA polymerase III largest subunit) (RNA-directed RNA polymerase II subunit RPB1, EC 2.7.7.48)	POLR2A POLR2	-0.329451	0.000104508
-0.329982	12.0086	-4.45458	0.000468633	0.00101472	-0.750064	O43390					O96011	Peroxisomal membrane protein 11B (Peroxin-11B) (Peroxisomal biogenesis factor 11B) (Protein PEX11 homolog beta, PEX11-beta)	PEX11B	-0.32936	0.00162889
-0.329696	12.4191	-5.80798	3.5163e-05	0.000112812	1.92255	Q9GZR2					O14548	Cytochrome c oxidase subunit 7A-related protein, mitochondrial (COX7a-related protein) (Cytochrome c oxidase subunit VIIa-related protein) (EB1)	COX7A2L COX7AR COX7RP	-0.329301	0.00206089
-0.329679	11.963	-3.74525	0.00196441	0.00358309	-2.19765	Q587I9					O95363	Phenylalanine--tRNA ligase, mitochondrial, EC 6.1.1.20 (Phenylalanyl-tRNA synthetase, PheRS)	FARS2 FARS1 HSPC320	-0.329023	0.00058183
-0.329645	11.9038	-4.83491	0.00022134	0.00053202	0.0196151	Q96SB3					Q86WC4	Osteopetrosis-associated transmembrane protein 1 (Chloride channel 7 beta subunit)	OSTM1 GL HSPC019 UNQ6098/PRO21201	-0.328677	0.0019269
-0.329628	11.5934	-2.89507	0.0111485	0.0171576	-3.90879	Q9NRP0					Q7KZN9	Cytochrome c oxidase assembly protein COX15 homolog	COX15	-0.328553	0.000165378
-0.329518	13.283	-5.16595	0.000116774	0.000306562	0.729603	O95298					Q9HC36	rRNA methyltransferase 3, mitochondrial, EC 2.1.1.- (16S rRNA (guanosine(1370)-2'-O)-methyltransferase) (16S rRNA [Gm1370] 2'-O-methyltransferase) (RNA methyltransferase-like protein 1)	MRM3 RNMTL1 HC90	-0.328281	0.00328691
-0.329451	11.8292	-5.86125	3.19086e-05	0.000104508	2.00205	P24928					O43395	U4/U6 small nuclear ribonucleoprotein Prp3 (Pre-mRNA-splicing factor 3, hPrp3) (U4/U6 snRNP 90 kDa protein)	PRPF3 HPRP3 PRP3	-0.32804	0.000345355
-0.32936	11.8642	-4.18919	0.000797667	0.00162889	-1.28216	O96011					P39880	Homeobox protein cut-like 1 (CCAAT displacement protein, CDP) (CDP/Cux p200) (Homeobox protein cux-1) [Cleaved into: CDP/Cux p110 ]	CUX1 CUTL1	-0.327814	0.000677621
-0.329301	10.9267	-4.05348	0.00104931	0.00206089	-1.56674	O14548					P54198	Protein HIRA (TUP1-like enhancer of split protein 1)	HIRA DGCR1 HIR TUPLE1	-0.32779	0.000590466
-0.329023	11.9547	-4.78224	0.000245339	0.00058183	-0.0907224	O95363					Q9HAW4	Claspin, hClaspin	CLSPN	-0.327509	0.0106708
-0.328677	11.4454	-4.09224	0.000970141	0.0019269	-1.47012	Q86WC4					Q8NBZ7	UDP-glucuronic acid decarboxylase 1, EC 4.1.1.35 (UDP-glucuronate decarboxylase 1, UGD, UXS-1)	UXS1 UNQ2538/PRO6079	-0.327491	0.000274135
-0.328553	11.4157	-5.56139	5.53957e-05	0.000165378	1.43541	Q7KZN9					P56134	ATP synthase subunit f, mitochondrial (ATP synthase membrane subunit f)	ATP5MF ATP5J2 ATP5JL	-0.326808	0.0045955
-0.328281	10.5088	-3.79232	0.00178449	0.00328691	-2.08464	Q9HC36					O75251	NADH dehydrogenase [ubiquinone] iron-sulfur protein 7, mitochondrial, EC 7.1.1.2 (Complex I-20kD, CI-20kD) (NADH-ubiquinone oxidoreductase 20 kDa subunit) (PSST subunit)	NDUFS7	-0.32676	0.00855271
-0.32804	12.2151	-5.09477	0.000133835	0.000345355	0.529059	O43395					Q9NUM4	Transmembrane protein 106B	TMEM106B	-0.326685	0.000221373
-0.327814	11.8083	-4.69132	0.000293264	0.000677621	-0.253379	P39880					Q99567	Nuclear pore complex protein Nup88 (88 kDa nucleoporin) (Nucleoporin Nup88)	NUP88	-0.326634	0.000207997
-0.32779	11.004	-4.77292	0.000249857	0.000590466	-0.108819	P54198					P78381	UDP-galactose translocator (Solute carrier family 35 member A2) (UDP-galactose transporter, UDP-Gal-Tr, UGT)	SLC35A2 UGALT UGT UGTL	-0.326556	0.0144264
-0.327509	10.3655	-3.15119	0.00662228	0.0106708	-3.36188	Q9HAW4					P28290	Protein ITPRID2 (Cleavage signal-1 protein, CS-1) (ITPR-interacting domain-containing protein 2) (Ki-ras-induced actin-interacting protein) (Sperm-specific antigen 2)	ITPRID2 CS1 KIAA1927 KRAP SSFA2	-0.326471	0.000169787
-0.327491	10.735	-5.2374	0.000101902	0.000274135	0.825886	Q8NBZ7					Q9UHB7	AF4/FMR2 family member 4 (ALL1-fused gene from chromosome 5q31 protein, Protein AF-5q31) (Major CDK9 elongation factor-associated protein)	AFF4 AF5Q31 MCEF HSPC092	-0.326308	0.000270715
-0.326808	11.4611	-3.60853	0.00259778	0.0045955	-2.47733	P56134					Q9NVK5	FGFR1 oncogene partner 2	FGFR1OP2 HSPC123	-0.325773	0.000544963
-0.32676	11.6675	-3.27119	0.00518208	0.00855271	-3.1636	O75251					Q9H173	Nucleotide exchange factor SIL1 (BiP-associated protein, BAP)	SIL1 UNQ545/PRO836	-0.325683	0.0117925
-0.326685	11.6314	-5.37145	7.90568e-05	0.000221373	1.09263	Q9NUM4					Q6P161	39S ribosomal protein L54, mitochondrial, L54mt, MRP-L54 (Mitochondrial large ribosomal subunit protein mL54)	MRPL54	-0.325617	0.00315396
-0.326634	11.4119	-5.41048	7.34559e-05	0.000207997	1.14441	Q99567					P00367	Glutamate dehydrogenase 1, mitochondrial, GDH 1, EC 1.4.1.3	GLUD1 GLUD	-0.325394	0.000260695
-0.326556	11.1119	-2.98782	0.00923702	0.0144264	-3.73163	P78381					P43304	Glycerol-3-phosphate dehydrogenase, mitochondrial, GPD-M, GPDH-M, EC 1.1.5.3 (mitohondrial glycerophosphate dehydrogenase gene, mGDH) (mtGPD)	GPD2	-0.325226	6.61127e-05
-0.326471	10.9962	-5.54583	5.70233e-05	0.000169787	1.40461	P28290					O75151	Lysine-specific demethylase PHF2, EC 1.14.11.- (GRC5) (PHD finger protein 2)	PHF2 CENP-35 KIAA0662	-0.324459	0.00110946
-0.326308	10.5021	-5.24547	0.00010035	0.000270715	0.829276	Q9UHB7					Q96SK2	Transmembrane protein 209	TMEM209	-0.324329	0.0002971
-0.325773	10.7455	-4.82096	0.000227452	0.000544963	0.0193479	Q9NVK5					Q86XK2	F-box only protein 11 (Protein arginine N-methyltransferase 9) (Vitiligo-associated protein 1, VIT-1)	FBXO11 FBX11 PRMT9 VIT1 UG063H01	-0.323935	0.00283679
-0.325683	10.9884	-3.09744	0.00738976	0.0117925	-3.51315	Q9H173					Q7RTV0	PHD finger-like domain-containing protein 5A, PHD finger-like domain protein 5A (Splicing factor 3B-associated 14 kDa protein, SF3b14b)	PHF5A	-0.32375	0.00761804
-0.325617	11.1212	-3.81538	0.00170249	0.00315396	-2.03759	Q6P161					P57105	Synaptojanin-2-binding protein (Mitochondrial outer membrane protein 25)	SYNJ2BP OMP25	-0.322569	0.000718907
-0.325394	12.5907	-5.26912	9.59399e-05	0.000260695	0.877858	P00367					O75396	Vesicle-trafficking protein SEC22b (ER-Golgi SNARE of 24 kDa, ERS-24, ERS24) (SEC22 vesicle-trafficking protein homolog B) (SEC22 vesicle-trafficking protein-like 1)	SEC22B SEC22L1	-0.322417	0.0105532
-0.325226	11.7037	-6.16704	1.8412e-05	6.61127e-05	2.59986	P43304					Q1KMD3	Heterogeneous nuclear ribonucleoprotein U-like protein 2 (Scaffold-attachment factor A2, SAF-A2)	HNRNPUL2 HNRPUL2	-0.322101	0.00400543
-0.324459	11.6797	-4.40438	0.000517978	0.00110946	-0.851791	O75151					Q32P28	Prolyl 3-hydroxylase 1, EC 1.14.11.7 (Growth suppressor 1) (Leucine- and proline-enriched proteoglycan 1, Leprecan-1)	P3H1 GROS1 LEPRE1 PSEC0109	-0.32155	0.002676
-0.324329	11.0283	-5.18597	0.000112393	0.0002971	0.707978	Q96SK2					Q70UQ0	Inhibitor of nuclear factor kappa-B kinase-interacting protein, I kappa-B kinase-interacting protein, IKBKB-interacting protein, IKK-interacting protein	IKBIP IKIP	-0.321529	0.00255395
-0.323935	10.4552	-3.8746	0.001509	0.00283679	-1.93281	Q86XK2					Q7Z2K6	Endoplasmic reticulum metallopeptidase 1, EC 3.4.-.- (Felix-ina)	ERMP1 FXNA KIAA1815	-0.321415	0.00314747
-0.32375	12.3591	-3.33389	0.00455818	0.00761804	-3.03669	Q7RTV0					Q92830	Histone acetyltransferase KAT2A, EC 2.3.1.48 (General control of amino acid synthesis protein 5-like 2) (Histone acetyltransferase GCN5, hGCN5) (Histone glutaryltransferase KAT2A, EC 2.3.1.-) (Histone succinyltransferase KAT2A, EC 2.3.1.-) (Lysine acetyltransferase 2A) (STAF97)	KAT2A GCN5 GCN5L2	-0.321288	0.0188661
-0.322569	11.5193	-4.65627	0.000314222	0.000718907	-0.343167	P57105					Q9UHG3	Prenylcysteine oxidase 1, EC 1.8.3.5 (Prenylcysteine lyase)	PCYOX1 KIAA0908 PCL1 UNQ597/PRO1183	-0.32128	0.000639322
-0.322417	12.4055	-3.15723	0.00654121	0.0105532	-3.39328	O75396					Q9NWS8	Required for meiotic nuclear division protein 1 homolog	RMND1 C6orf96	-0.321149	0.00079566
-0.322101	12.2804	-3.68453	0.00222385	0.00400543	-2.32192	Q1KMD3					Q9H6X4	Transmembrane protein 134	TMEM134	-0.321145	0.000857683
-0.32155	12.1206	-3.90698	0.00141276	0.002676	-1.86034	Q32P28					O95674	Phosphatidate cytidylyltransferase 2, EC 2.7.7.41 (CDP-DAG synthase 2) (CDP-DG synthase 2) (CDP-diacylglycerol synthase 2, CDS 2) (CDP-diglyceride pyrophosphorylase 2) (CDP-diglyceride synthase 2) (CTP:phosphatidate cytidylyltransferase 2)	CDS2	-0.321084	0.000567129
-0.321529	12.3502	-3.93388	0.00133755	0.00255395	-1.80353	Q70UQ0					Q96J84	Kin of IRRE-like protein 1 (Kin of irregular chiasm-like protein 1) (Nephrin-like protein 1)	KIRREL1 KIRREL NEPH1	-0.320457	0.000950981
-0.321415	11.8769	-3.8168	0.00169759	0.00314747	-2.0204	Q7Z2K6					P61769	Beta-2-microglobulin [Cleaved into: Beta-2-microglobulin form pI 5.3 ]	B2M CDABP0092 HDCMA22P	-0.320413	0.00952731
-0.321288	9.65563	-2.84238	0.0124012	0.0188661	-3.99021	Q92830					Q5T6S3	PHD finger protein 19 (Polycomb-like protein 3, hPCL3)	PHF19 PCL3	-0.32025	0.00154307
-0.32128	12.0027	-4.72512	0.000274415	0.000639322	-0.161675	Q9UHG3					Q96KA5	Lipid scramblase CLPTM1L (Cisplatin resistance-related protein 9, CRR9p) (Cleft lip and palate transmembrane protein 1-like protein, CLPTM1-like protein)	CLPTM1L CRR9	-0.319815	0.0208713
-0.321149	11.1018	-4.59756	0.00035284	0.00079566	-0.46128	Q9NWS8					Q05048	Cleavage stimulation factor subunit 1 (CF-1 50 kDa subunit) (Cleavage stimulation factor 50 kDa subunit, CSTF 50 kDa subunit, CstF-50)	CSTF1	-0.319355	0.000611376
-0.321145	9.65511	-4.55495	0.000383904	0.000857683	-0.53367	Q9H6X4					Q9HC52	Chromobox protein homolog 8 (Polycomb 3 homolog, Pc3, hPc3) (Rectachrome 1)	CBX8 PC3 RC1	-0.319337	0.000114311
-0.321084	11.6031	-4.79766	0.000238048	0.000567129	-0.0266886	O95674					P51689	Arylsulfatase D, ASD, EC 3.1.6.-	ARSD	-0.31894	0.0334493
-0.320457	10.8705	-4.49253	0.000434545	0.000950981	-0.673276	Q96J84					Q8WZ42	Titin, EC 2.7.11.1 (Connectin) (Rhabdomyosarcoma antigen MU-RMS-40.14)	TTN	-0.31887	0.000212058
-0.320413	12.1465	-3.21318	0.00583472	0.00952731	-3.24094	P61769					Q02880	DNA topoisomerase 2-beta, EC 5.6.2.2 (DNA topoisomerase II, beta isozyme)	TOP2B	-0.31868	0.000275883
-0.32025	11.4357	-4.22196	0.000746722	0.00154307	-1.17106	Q5T6S3					P49281	Natural resistance-associated macrophage protein 2, NRAMP 2 (Divalent cation transporter 1) (Divalent metal transporter 1, DMT-1) (Solute carrier family 11 member 2)	SLC11A2 DCT1 DMT1 NRAMP2 OK/SW-cl.20	-0.318546	0.0141588
-0.319815	10.8039	-2.78749	0.0138523	0.0208713	-4.106	Q96KA5					Q14137	Ribosome biogenesis protein BOP1 (Block of proliferation 1 protein)	BOP1 KIAA0124	-0.318096	4.08704e-05
-0.319355	12.4214	-4.75125	0.000260698	0.000611376	-0.144408	Q05048					P11021	Endoplasmic reticulum chaperone BiP, EC 3.6.4.10 (78 kDa glucose-regulated protein, GRP-78) (Binding-immunoglobulin protein, BiP) (Heat shock protein 70 family protein 5, HSP70 family protein 5) (Heat shock protein family A member 5) (Immunoglobulin heavy chain-binding protein)	HSPA5 GRP78	-0.318011	2.54599e-05
-0.319337	11.563	-5.80023	3.56639e-05	0.000114311	1.89945	Q9HC52					Q8N9M1	Uncharacterized protein C19orf47	C19orf47	-0.317152	3.5457e-06
-0.319254	8.82132	-1.92206	0.073895	0.0963234	-5.69455	P08842					P17029	Zinc finger protein with KRAB and SCAN domains 1 (Zinc finger protein 139) (Zinc finger protein 36) (Zinc finger protein KOX18)	ZKSCAN1 KOX18 ZNF139 ZNF36	-0.317114	0.00040001
-0.31894	11.326	-2.52994	0.0231603	0.0334493	-4.61872	P51689					Q9BZE4	GTP-binding protein 4 (Chronic renal failure gene protein) (GTP-binding protein NGB) (Nucleolar GTP-binding protein 1)	GTPBP4 CRFG NOG1	-0.316823	0.00643122
-0.31887	12.2801	-5.3977	7.52432e-05	0.000212058	1.16598	Q8WZ42					O43823	A-kinase anchor protein 8, AKAP-8 (A-kinase anchor protein 95 kDa, AKAP 95)	AKAP8 AKAP95	-0.316795	0.00725267
-0.31868	11.6943	-5.23322	0.000102715	0.000275883	0.801699	Q02880					Q9ULV3	Cip1-interacting zinc finger protein (CDKN1A-interacting zinc finger protein 1) (Nuclear protein NP94) (Zinc finger protein 356)	CIZ1 LSFR1 NP94 ZNF356	-0.316781	0.000209085
-0.318546	10.1839	-2.99828	0.00904261	0.0141588	-3.71085	P49281					Q00059	Transcription factor A, mitochondrial, mtTFA (Mitochondrial transcription factor 1, MtTF1) (Transcription factor 6, TCF-6) (Transcription factor 6-like 2)	TFAM TCF6 TCF6L2	-0.316343	0.00607079
-0.318096	11.9054	-6.5127	1.00434e-05	4.08704e-05	3.24308	Q14137					Q8NBP0	Tetratricopeptide repeat protein 13, TPR repeat protein 13	TTC13 PSEC0076	-0.316168	0.000352804
-0.318011	12.6886	-6.85872	5.56594e-06	2.54599e-05	3.8083	P11021					P43155	Carnitine O-acetyltransferase, Carnitine acetylase, EC 2.3.1.137, EC 2.3.1.7 (Carnitine acetyltransferase, CAT, CrAT)	CRAT CAT1	-0.315571	0.00520122
-0.317152	12.0384	-8.51055	4.13061e-07	3.5457e-06	6.5851	Q8N9M1					P23368	NAD-dependent malic enzyme, mitochondrial, NAD-ME, EC 1.1.1.38 (Malic enzyme 2)	ME2	-0.314826	0.00512798
-0.317114	10.6322	-5.00431	0.000159304	0.00040001	0.364214	P17029					Q5SXM8	DNL-type zinc finger protein (Hsp70-escort protein 1, HEP1) (mtHsp70-escort protein)	DNLZ C9orf151	-0.314319	0.0209543
-0.316823	11.9755	-3.42576	0.00377656	0.00643122	-2.82633	Q9BZE4					Q6DD88	Atlastin-3, EC 3.6.5.-	ATL3	-0.31416	0.010535
-0.316795	11.406	-3.36044	0.00431699	0.00725267	-2.98282	O43823					Q13405	39S ribosomal protein L49, mitochondrial, L49mt, MRP-L49 (Mitochondrial large ribosomal subunit protein mL49) (Neighbor of FAU, NOF) (Protein NOF1)	MRPL49 C11orf4 NOF1 OK/SW-cl.67	-0.314126	0.0151745
-0.316781	10.8263	-5.40743	7.38785e-05	0.000209085	1.15456	Q9ULV3					Q5T280	Putative methyltransferase C9orf114, EC 2.1.1.- (Centromere protein 32, CENP-32) (Kinetochore-associated protein) (SPOUT domain-containing methyltransferase 1)	SPOUT1 C9orf114	-0.314097	1.15177e-05
-0.316343	12.4071	-3.45553	0.00355322	0.00607079	-2.7701	Q00059					O95232	Luc7-like protein 3 (Cisplatin resistance-associated-overexpressed protein) (Luc7A) (Okadaic acid-inducible phosphoprotein OA48-18) (cAMP regulatory element-associated protein 1, CRE-associated protein 1, CREAP-1)	LUC7L3 CREAP1 CROP O48	-0.313171	0.00254354
-0.316168	10.3095	-5.082	0.000137158	0.000352804	0.503935	Q8NBP0					Q9BSJ8	Extended synaptotagmin-1, E-Syt1 (Membrane-bound C2 domain-containing protein)	ESYT1 FAM62A KIAA0747 MBC2	-0.313044	0.0007827
-0.315755	12.5206	-2.03453	0.0600621	0.079646	-5.50727	Q8N488					P82094	TATA element modulatory factor, TMF (Androgen receptor coactivator 160 kDa protein) (Androgen receptor-associated protein of 160 kDa)	TMF1 ARA160	-0.31212	9.13522e-05
-0.315571	12.3282	-3.54116	0.00298182	0.00520122	-2.58428	P43155					Q9UQ35	Serine/arginine repetitive matrix protein 2 (300 kDa nuclear matrix antigen) (Serine/arginine-rich splicing factor-related nuclear matrix protein of 300 kDa, SR-related nuclear matrix protein of 300 kDa, Ser/Arg-related nuclear matrix protein of 300 kDa) (Splicing coactivator subunit SRm300) (Tax-responsive enhancer element-binding protein 803, TaxREB803)	SRRM2 KIAA0324 SRL300 SRM300 HSPC075	-0.312077	8.47557e-05
-0.314826	11.7593	-3.54897	0.00293451	0.00512798	-2.59898	P23368					Q6P1K8	General transcription factor IIH subunit 2-like protein (General transcription factor IIH polypeptide 2-like protein)	GTF2H2C; GTF2H2C_2 GTF2H2D	-0.31202	0.00369893
-0.314319	8.45136	-2.78529	0.0139138	0.0209543	-4.1298	Q5SXM8					P19440	Glutathione hydrolase 1 proenzyme, EC 3.4.19.13 (Gamma-glutamyltransferase 1) (Gamma-glutamyltranspeptidase 1, GGT 1, EC 2.3.2.2) (Leukotriene-C4 hydrolase, EC 3.4.19.14) (CD antigen CD224) [Cleaved into: Glutathione hydrolase 1 heavy chain; Glutathione hydrolase 1 light chain ]	GGT1 GGT	-0.311585	4.04878e-05
-0.31416	12.1912	-3.15819	0.00652833	0.010535	-3.38193	Q6DD88					O14657	Torsin-1B (Torsin ATPase-1B, EC 3.6.4.-) (Torsin family 1 member B)	TOR1B DQ1 FKSG18	-0.311338	8.71878e-05
-0.314126	12.4455	-2.96087	0.00975648	0.0151745	-3.78504	Q13405					Q6IAN0	Dehydrogenase/reductase SDR family member 7B, EC 1.1.-.- (Short-chain dehydrogenase/reductase family 32C member 1, Protein SDR32C1)	DHRS7B SDR32C1 CGI-93 UNQ212/PRO238	-0.311115	0.000639795
-0.314097	12.2368	-7.47498	2.02461e-06	1.15177e-05	4.8909	Q5T280					Q9GZY4	Cytochrome c oxidase assembly factor 1 homolog (Mitochondrial translation regulation assembly intermediate of cytochrome c oxidase protein of 15 kDa)	COA1 C7orf44 MITRAC15	-0.311046	0.00681336
-0.313171	11.423	-3.93638	0.00133077	0.00254354	-1.79713	O95232					O75390	Citrate synthase, mitochondrial, EC 2.3.3.1 (Citrate (Si)-synthase)	CS	-0.310696	0.0139044
-0.313044	11.3502	-4.60691	0.000346383	0.0007827	-0.442466	Q9BSJ8					Q8TBP6	Probable mitochondrial glutathione transporter SLC25A40 (Mitochondrial carrier family protein) (Solute carrier family 25 member 40)	SLC25A40 MCFP	-0.310632	9.92547e-05
-0.31212	11.1528	-5.94983	2.71741e-05	9.13522e-05	2.21113	P82094					P84103	Serine/arginine-rich splicing factor 3 (Pre-mRNA-splicing factor SRP20) (Splicing factor, arginine/serine-rich 3)	SRSF3 SFRS3 SRP20	-0.310344	0.00302808
-0.312077	11.8818	-6.0003	2.48099e-05	8.47557e-05	2.26132	Q9UQ35					O94906	Pre-mRNA-processing factor 6 (Androgen receptor N-terminal domain-transactivating protein 1, ANT-1) (PRP6 homolog) (U5 snRNP-associated 102 kDa protein, U5-102 kDa protein)	PRPF6 C20orf14	-0.310149	0.000368685
-0.31202	11.8353	-3.72782	0.00203559	0.00369893	-2.23332	Q6P1K8					Q9H8G2	Caspase activity and apoptosis inhibitor 1 (Conserved anti-apoptotic protein, CAAP)	CAAP1 C9orf82 CAAP	-0.30994	5.3256e-05
-0.311585	11.9044	-6.51989	9.91942e-06	4.04878e-05	3.29224	P19440					Q9Y3D7	Mitochondrial import inner membrane translocase subunit TIM16 (Mitochondria-associated granulocyte macrophage CSF-signaling molecule) (Presequence translocated-associated motor subunit PAM16)	PAM16 MAGMAS TIM16 TIMM16 CGI-136	-0.309148	0.00500764
-0.311338	11.9749	-5.98113	2.56815e-05	8.71878e-05	2.22574	O14657					Q9NRK6	ATP-binding cassette sub-family B member 10, mitochondrial (ABC-mitochondrial erythroid protein, ABC-me protein) (ATP-binding cassette transporter 10, ABC transporter 10 protein) (Mitochondrial ATP-binding cassette 2, M-ABC2)	ABCB10	-0.309147	0.000882444
-0.311115	11.743	-4.72456	0.000274713	0.000639795	-0.191665	Q6IAN0					Q8NAN2	Mitoguardin 1 (Protein FAM73A)	MIGA1 FAM73A	-0.308013	0.0127308
-0.311046	11.1327	-3.3945	0.00402621	0.00681336	-2.91365	Q9GZY4					Q92585	Mastermind-like protein 1, Mam-1	MAML1 KIAA0200	-0.307802	0.010487
-0.310728	9.38039	-2.18409	0.0453292	0.0614129	-5.24627	Q3KQZ1					O00391	Sulfhydryl oxidase 1, hQSOX, EC 1.8.3.2 (Quiescin Q6)	QSOX1 QSCN6 UNQ2520/PRO6013	-0.307802	0.0179847
-0.310696	12.1661	-3.00823	0.00886154	0.0139044	-3.69108	O75390					Q9NX00	Transmembrane protein 160	TMEM160	-0.307728	0.00439659
-0.310632	11.5022	-5.89724	2.98894e-05	9.92547e-05	2.14417	Q8TBP6					Q96CP7	TLC domain-containing protein 1 (Calfacilitin)	TLCD1	-0.307646	0.00245096
-0.310431	11.0706	-2.28285	0.0375204	0.0516422	-5.07352	Q8N2K0					Q15022	Polycomb protein SUZ12 (Chromatin precipitated E2F target 9 protein, ChET 9 protein) (Joined to JAZF1 protein) (Suppressor of zeste 12 protein homolog)	SUZ12 CHET9 JJAZ1 KIAA0160	-0.307534	0.00167697
-0.310344	13.293	-3.8378	0.00162646	0.00302808	-2.00817	P84103					Q9NRW7	Vacuolar protein sorting-associated protein 45, h-VPS45, hlVps45	VPS45 VPS45A VPS45B	-0.307499	0.000999209
-0.310149	11.9435	-5.05595	0.000144206	0.000368685	0.452619	O94906					O43837	Isocitrate dehydrogenase [NAD] subunit beta, mitochondrial (Isocitric dehydrogenase subunit beta) (NAD(+)-specific ICDH subunit beta)	IDH3B	-0.307123	0.00179932
-0.30994	10.663	-6.31912	1.40737e-05	5.3256e-05	2.87471	Q9H8G2					Q96JB5	CDK5 regulatory subunit-associated protein 3 (CDK5 activator-binding protein C53) (LXXLL/leucine-zipper-containing ARF-binding protein) (Protein HSF-27)	CDK5RAP3 IC53 LZAP MSTP016 OK/SW-cl.114 PP1553	-0.30709	0.000416753
-0.309169	11.8971	-2.29948	0.0363365	0.050197	-5.01797	P30408					O00159	Unconventional myosin-Ic (Myosin I beta, MMI-beta, MMIb)	MYO1C	-0.306631	0.00375282
-0.309148	12.8315	-3.56172	0.00285896	0.00500764	-2.57296	Q9Y3D7					Q9Y512	Sorting and assembly machinery component 50 homolog (Transformation-related gene 3 protein, TRG-3)	SAMM50 SAM50 CGI-51 TRG3	-0.306511	0.00528861
-0.309147	12.019	-4.53829	0.000396792	0.000882444	-0.574791	Q9NRK6					Q92544	Transmembrane 9 superfamily member 4 (Tumor cannibalism associated protein 1)	TM9SF4 KIAA0255 TUCAP1	-0.305453	0.000514348
-0.308013	10.8486	-3.05571	0.00804564	0.0127308	-3.59038	Q8NAN2					Q14318	Peptidyl-prolyl cis-trans isomerase FKBP8, PPIase FKBP8, EC 5.2.1.8 (38 kDa FK506-binding protein, 38 kDa FKBP, FKBP-38, hFKBP38) (FK506-binding protein 8, FKBP-8) (FKBPR38) (Rotamase)	FKBP8 FKBP38	-0.305426	0.00971315
-0.307802	10.5435	-3.16078	0.00649398	0.010487	-3.38615	Q92585					Q9BVK6	Transmembrane emp24 domain-containing protein 9 (GMP25) (Glycoprotein 25L2) (p24 family protein alpha-2, p24alpha2) (p25)	TMED9 GP25L2	-0.305349	0.00136702
-0.307802	10.1307	-2.86864	0.0117606	0.0179847	-3.95809	O00391					Q96EL3	39S ribosomal protein L53, mitochondrial, L53mt, MRP-L53 (Mitochondrial large ribosomal subunit protein mL53)	MRPL53	-0.305108	0.00163431
-0.307728	11.6479	-3.63415	0.00246514	0.00439659	-2.42496	Q9NX00					Q7Z6R9	Transcription factor AP-2-delta, AP2-delta (Activating enhancer-binding protein 2-delta) (Transcription factor AP-2-beta-like 1)	TFAP2D TFAP2BL1	-0.305066	0.0105591
-0.307646	9.37228	-3.95672	0.00127688	0.00245096	-1.75879	Q96CP7					O75127	Pentatricopeptide repeat-containing protein 1, mitochondrial	PTCD1 KIAA0632	-0.304948	0.00137781
-0.307534	11.7645	-4.17147	0.000826678	0.00167697	-1.32572	Q15022					Q9ULF5	Zinc transporter ZIP10 (Solute carrier family 39 member 10) (Zrt- and Irt-like protein 10, ZIP-10)	SLC39A10 KIAA1265 ZIP10	-0.304943	8.11064e-05
-0.307499	12.1204	-4.46393	0.000459989	0.000999209	-0.728124	Q9NRW7					Q9UK61	Protein TASOR (CTCL tumor antigen se89-1) (Retinoblastoma-associated protein RAP140) (Transgene activation suppressor protein)	TASOR C3orf63 FAM208A KIAA1105	-0.304501	0.00529888
-0.307123	11.954	-4.13169	0.000895793	0.00179932	-1.40693	O43837					Q96I51	RCC1-like G exchanging factor-like protein, RCC1-like (Williams-Beuren syndrome chromosomal region 16 protein)	RCC1L WBSCR16	-0.304463	0.000106027
-0.30709	11.7397	-4.97982	0.000167026	0.000416753	0.384278	Q96JB5					Q8NDT2	Putative RNA-binding protein 15B (One-twenty two protein 3, HsOTT3, HuOTT3) (RNA-binding motif protein 15B)	RBM15B OTT3	-0.304347	0.000385753
-0.306631	12.0862	-3.71992	0.0020687	0.00375282	-2.24949	O00159					Q6YHK3	CD109 antigen (150 kDa TGF-beta-1-binding protein) (C3 and PZP-like alpha-2-macroglobulin domain-containing protein 7) (Platelet-specific Gov antigen) (p180) (r150) (CD antigen CD109)	CD109 CPAMD7	-0.304324	0.00832871
-0.306511	12.2766	-3.53176	0.00303975	0.00528861	-2.63411	Q9Y512					Q9Y2R9	28S ribosomal protein S7, mitochondrial, MRP-S7, S7mt (Mitochondrial small ribosomal subunit protein uS7m) (bMRP-27a, bMRP27a)	MRPS7	-0.303528	0.000738687
-0.305453	12.0383	-4.85451	0.00021304	0.000514348	0.0881369	Q92544					Q8WUM9	Sodium-dependent phosphate transporter 1 (Gibbon ape leukemia virus receptor 1, GLVR-1) (Leukemia virus receptor 1 homolog) (Phosphate transporter 1, PiT-1) (Solute carrier family 20 member 1)	SLC20A1 GLVR1 PIT1	-0.302909	0.0423193
-0.305426	11.534	-3.20302	0.00595717	0.00971315	-3.29707	Q14318					Q643R3	Lysophospholipid acyltransferase LPCAT4 (1-acylglycerol-3-phosphate O-acyltransferase 7, 1-AGP acyltransferase 7, 1-AGPAT 7) (1-acylglycerophosphocholine O-acyltransferase, EC 2.3.1.23) (1-acylglycerophosphoserine O-acyltransferase, EC 2.3.1.n6) (1-alkenylglycerophosphoethanolamine O-acyltransferase, EC 2.3.1.121) (1-alkylglycerophosphocholine O-acetyltransferase, EC 2.3.1.67) (Acyltransferase-li…	LPCAT4 AGPAT7 AYTL3 LPEAT2	-0.302592	0.00395934
-0.305349	12.1369	-4.28882	0.000652815	0.00136702	-1.05424	Q9BVK6					Q9NWU1	3-oxoacyl-[acyl-carrier-protein] synthase, mitochondrial, EC 2.3.1.41 (Beta-ketoacyl-ACP synthase)	OXSM	-0.302396	0.000377218
-0.305108	12.4077	-4.18679	0.000801533	0.00163431	-1.29447	Q96EL3					Q9Y4D7	Plexin-D1	PLXND1 KIAA0620	-0.302351	0.0277721
-0.305066	11.2053	-3.15672	0.00654798	0.0105591	-3.37512	Q7Z6R9					Q16625	Occludin	OCLN	-0.302297	0.0139397
-0.305046	11.3513	-2.12043	0.0511363	0.0685917	-5.3602	Q92542					Q96EZ8	Microspherule protein 1 (58 kDa microspherule protein) (Cell cycle-regulated factor p78) (INO80 complex subunit J) (MCRS2)	MCRS1 INO80Q MSP58	-0.302015	0.000185065
-0.304948	11.339	-4.2846	0.000658375	0.00137781	-1.09235	O75127					Q9NX20	39S ribosomal protein L16, mitochondrial, L16mt, MRP-L16 (Mitochondrial large ribosomal subunit protein uL16m)	MRPL16 PNAS-111	-0.301417	0.0280749
-0.304943	12.2252	-6.02902	2.35614e-05	8.11064e-05	2.35895	Q9ULF5					Q69YN4	Protein virilizer homolog	VIRMA KIAA1429 MSTP054	-0.301146	0.00819815
-0.304501	11.8011	-3.53044	0.00304801	0.00529888	-2.63312	Q9UK61					Q9BYN8	28S ribosomal protein S26, mitochondrial, MRP-S26, S26mt (28S ribosomal protein S13, mitochondrial, MRP-S13, S13mt) (Mitochondrial small ribosomal subunit protein mS26)	MRPS26 C20orf193 RPMS13	-0.300879	2.55159e-05
-0.304463	11.4152	-5.84987	3.25766e-05	0.000106027	2.00793	Q96I51					Q6VMQ6	Activating transcription factor 7-interacting protein 1 (ATF-interacting protein, ATF-IP) (ATF7-interacting protein) (ATFa-associated modulator, hAM) (MBD1-containing chromatin-associated factor 1) (P621)	ATF7IP MCAF MCAF1	-0.300727	0.00493717
-0.304347	10.8649	-5.02757	0.000152312	0.000385753	0.396633	Q8NDT2					Q8NBN7	Retinol dehydrogenase 13, EC 1.1.1.300 (Short chain dehydrogenase/reductase family 7C member 3)	RDH13 SDR7C3 PSEC0082 UNQ736/PRO1430	-0.300442	0.00287671
-0.304324	11.5457	-3.28608	0.0050266	0.00832871	-3.11969	Q6YHK3					Q9P1Y6	PHD and RING finger domain-containing protein 1	PHRF1 KIAA1542	-0.300302	0.0119868
-0.303528	11.0396	-4.64079	0.000323962	0.000738687	-0.374282	Q9Y2R9					Q99805	Transmembrane 9 superfamily member 2 (p76)	TM9SF2	-0.300284	0.000239856
-0.302909	11.8881	-2.39605	0.0301259	0.0423193	-4.851	Q8WUM9					Q9NZJ6	Ubiquinone biosynthesis O-methyltransferase, mitochondrial (3-demethylubiquinol 3-O-methyltransferase, EC 2.1.1.64) (Polyprenyldihydroxybenzoate methyltransferase, EC 2.1.1.114)	COQ3 UG0215E05	-0.300065	0.00572166
-0.302592	11.4554	-3.69098	0.00219474	0.00395934	-2.28269	Q643R3					P17252	Protein kinase C alpha type, PKC-A, PKC-alpha, EC 2.7.11.13	PRKCA PKCA PRKACA	-0.299878	0.00676739
-0.302396	11.1609	-5.04113	0.000148382	0.000377218	0.434725	Q9NWU1					Q96PK6	RNA-binding protein 14 (Paraspeckle protein 2, PSP2) (RNA-binding motif protein 14) (RRM-containing coactivator activator/modulator) (Synaptotagmin-interacting protein, SYT-interacting protein)	RBM14 SIP	-0.299721	0.000130322
-0.302351	10.5405	-2.63287	0.0188811	0.0277721	-4.41623	Q9Y4D7					Q8ND82	Zinc finger protein 280C (Suppressor of hairy wing homolog 3) (Zinc finger protein 633)	ZNF280C SUHW3 ZNF633	-0.2994	0.00166658
-0.302297	12.3	-3.00656	0.00889172	0.0139397	-3.68519	Q16625					Q9P003	Protein cornichon homolog 4, CNIH-4 (Cornichon family AMPA receptor auxiliary protein 4)	CNIH4 HSPC163	-0.299398	0.00106185
-0.302015	11.1806	-5.48565	6.38003e-05	0.000185065	1.34112	Q96EZ8					Q6P4I2	WD repeat-containing protein 73	WDR73 HSPC264	-0.299227	0.00028031
-0.301417	12.1534	-2.62656	0.0191202	0.0280749	-4.43571	Q9NX20					P52657	Transcription initiation factor IIA subunit 2 (General transcription factor IIA subunit 2) (TFIIA p12 subunit, TFIIA-12, TFIIAS) (Transcription initiation factor IIA gamma chain, TFIIA-gamma)	GTF2A2 TF2A2	-0.299065	0.000244713
-0.301146	10.7548	-3.29479	0.00493788	0.00819815	-3.11588	Q69YN4					Q13415	Origin recognition complex subunit 1 (Replication control protein 1)	ORC1 ORC1L PARC1	-0.298725	0.0102174
-0.300879	12.2648	-6.85661	5.58573e-06	2.55159e-05	3.81456	Q9BYN8					P98175	RNA-binding protein 10 (G patch domain-containing protein 9) (RNA-binding motif protein 10) (RNA-binding protein S1-1, S1-1)	RBM10 DXS8237E GPATC9 GPATCH9 KIAA0122	-0.298717	0.00245389
-0.300727	10.6262	-3.56978	0.00281214	0.00493717	-2.54841	Q6VMQ6					P04040	Catalase, EC 1.11.1.6	CAT	-0.298558	0.0200789
-0.300442	11.4477	-3.86596	0.00153578	0.00287671	-1.95051	Q8NBN7					Q92665	28S ribosomal protein S31, mitochondrial, MRP-S31, S31mt (Imogen 38) (Mitochondrial small ribosomal subunit protein mS31)	MRPS31 IMOGN38	-0.298382	0.00197428
-0.300302	10.2973	-3.08861	0.00752394	0.0119868	-3.53081	Q9P1Y6					Q9Y2Q5	Ragulator complex protein LAMTOR2 (Endosomal adaptor protein p14) (Late endosomal/lysosomal Mp1-interacting protein) (Late endosomal/lysosomal adaptor and MAPK and MTOR activator 2) (Mitogen-activated protein-binding protein-interacting protein, MAPBP-interacting protein) (Roadblock domain-containing protein 3)	LAMTOR2 MAPBPIP ROBLD3 HSPC003	-0.297993	0.0123957
-0.300284	11.6273	-5.31971	8.71706e-05	0.000239856	0.995919	Q99805					Q9NZM4	BRD4-interacting chromatin-remodeling complex-associated protein (Glioma tumor suppressor candidate region gene 1 protein)	BICRA GLTSCR1	-0.297807	6.03579e-06
-0.300065	12.5172	-3.48772	0.00332658	0.00572166	-2.71817	Q9NZJ6					Q96BD5	PHD finger protein 21A (BHC80a) (BRAF35-HDAC complex protein BHC80)	PHF21A BHC80 KIAA1696 BM-006	-0.297728	0.000302376
-0.299878	11.2634	-3.3983	0.00399504	0.00676739	-2.90593	P17252					Q9ULU4	Protein kinase C-binding protein 1 (Cutaneous T-cell lymphoma-associated antigen se14-3, CTCL-associated antigen se14-3) (Rack7) (Zinc finger MYND domain-containing protein 8)	ZMYND8 KIAA1125 PRKCBP1 RACK7	-0.297703	0.000153194
-0.299721	12.2393	-5.71492	4.17023e-05	0.000130322	1.72646	Q96PK6					Q8IYL3	UPF0688 protein C1orf174	C1orf174	-0.297382	0.00444151
-0.2994	11.5461	-4.17485	0.000821063	0.00166658	-1.3136	Q8ND82					P53007	Tricarboxylate transport protein, mitochondrial (Citrate transport protein, CTP) (Solute carrier family 25 member 1) (Tricarboxylate carrier protein)	SLC25A1 SLC20A3	-0.297266	0.0185881
-0.299398	10.869	-4.42908	0.000493074	0.00106185	-0.799899	Q9P003					Q75N03	E3 ubiquitin-protein ligase Hakai, EC 2.3.2.27 (Casitas B-lineage lymphoma-transforming sequence-like protein 1, c-Cbl-like protein 1) (RING finger protein 188) (RING-type E3 ubiquitin transferase Hakai)	CBLL1 HAKAI RNF188	-0.297224	3.81298e-05
-0.299227	10.6756	-5.22214	0.000104903	0.00028031	0.846004	Q6P4I2					Q9H6W3	Ribosomal oxygenase 1 (60S ribosomal protein L8 histidine hydroxylase) (Bifunctional lysine-specific demethylase and histidyl-hydroxylase NO66, EC 1.14.11.-, EC 1.14.11.27) (Histone lysine demethylase NO66) (Myc-associated protein with JmjC domain) (Nucleolar protein 66, hsNO66) (Ribosomal oxygenase NO66, ROX)	RIOX1 C14orf169 MAPJD NO66	-0.296923	0.0011825
-0.299065	12.6968	-5.30697	8.92964e-05	0.000244713	1.0204	P52657					Q9NUT2	Mitochondrial potassium channel ATP-binding subunit (ATP-binding cassette sub-family B member 8, mitochondrial, ABCB8) (Mitochondrial ATP-binding cassette 1, M-ABC1) (Mitochondrial sulfonylurea-receptor, MITOSUR)	ABCB8 MABC1 MITOSUR	-0.296419	0.0058723
-0.298725	11.0301	-3.17518	0.00630578	0.0102174	-3.32379	Q13415					Q9BV81	ER membrane protein complex subunit 6 (Transmembrane protein 93)	EMC6 TMEM93	-0.2964	0.00905889
-0.298717	12.1624	-3.95599	0.00127877	0.00245389	-1.76618	P98175					Q6KC79	Nipped-B-like protein (Delangin) (SCC2 homolog)	NIPBL IDN3 SCC2	-0.296183	0.000244436
-0.298558	12.2641	-2.80949	0.013252	0.0200789	-4.06936	P04040					Q9H237	Protein-serine O-palmitoleoyltransferase porcupine, EC 2.3.1.250 (Protein MG61)	PORCN MG61 PORC PPN	-0.295711	0.00536996
-0.298382	11.752	-4.07743	0.000999651	0.00197428	-1.51778	Q92665					Q13330	Metastasis-associated protein MTA1	MTA1	-0.295586	1.17726e-05
-0.297993	10.6904	-3.07088	0.0078008	0.0123957	-3.56625	Q9Y2Q5					Q15287	RNA-binding protein with serine-rich domain 1 (SR-related protein LDC2)	RNPS1 LDC2	-0.295336	0.000961357
-0.297807	9.85899	-8.02153	8.60594e-07	6.03579e-06	5.7536	Q9NZM4					Q6UW63	Protein O-glucosyltransferase 2, EC 2.4.1.- (Endoplasmic reticulum resident protein 58, ER protein 58, ERp58) (KDEL motif-containing protein 1) (Protein O-xylosyltransferase POGLUT2, EC 2.4.2.-)	POGLUT2 EP58 KDELC1 UNQ1910/PRO4357	-0.29527	0.00759712
-0.297728	10.7678	-5.17519	0.00011473	0.000302376	0.761737	Q96BD5					P50416	Carnitine O-palmitoyltransferase 1, liver isoform, CPT1-L, EC 2.3.1.21 (Carnitine O-palmitoyltransferase I, liver isoform, CPT I, CPTI-L) (Carnitine palmitoyltransferase 1A)	CPT1A CPT1	-0.295267	0.0485459
-0.297703	11.7132	-5.61127	5.0497e-05	0.000153194	1.53818	Q9ULU4					O95292	Vesicle-associated membrane protein-associated protein B/C, VAMP-B/VAMP-C, VAMP-associated protein B/C, VAP-B/VAP-C	VAPB UNQ484/PRO983	-0.295051	0.000882444
-0.297382	11.248	-3.62789	0.00249691	0.00444151	-2.41043	Q8IYL3					Q96FV9	THO complex subunit 1, Tho1 (Nuclear matrix protein p84, p84N5) (hTREX84)	THOC1 HPR1	-0.294949	0.00353436
-0.297266	12.3148	-2.8513	0.0121799	0.0185881	-4.00089	P53007					P00749	Urokinase-type plasminogen activator, U-plasminogen activator, uPA, EC 3.4.21.73 [Cleaved into: Urokinase-type plasminogen activator long chain A; Urokinase-type plasminogen activator short chain A; Urokinase-type plasminogen activator chain B ]	PLAU	-0.294782	0.00556239
-0.297224	11.5501	-6.56528	9.17217e-06	3.81298e-05	3.29873	Q75N03					Q8IUF8	Ribosomal oxygenase 2 (60S ribosomal protein L27a histidine hydroxylase) (Bifunctional lysine-specific demethylase and histidyl-hydroxylase MINA, EC 1.14.11.-) (Histone lysine demethylase MINA) (MYC-induced nuclear antigen) (Mineral dust-induced gene protein) (Nucleolar protein 52) (Ribosomal oxygenase MINA, ROX)	RIOX2 MDIG MINA MINA53 NO52	-0.29461	0.0076212
-0.296923	12.1477	-4.37058	0.000554182	0.0011825	-0.920396	Q9H6W3					P10515	Dihydrolipoyllysine-residue acetyltransferase component of pyruvate dehydrogenase complex, mitochondrial, EC 2.3.1.12 (70 kDa mitochondrial autoantigen of primary biliary cirrhosis, PBC) (Dihydrolipoamide acetyltransferase component of pyruvate dehydrogenase complex) (M2 antigen complex 70 kDa subunit) (Pyruvate dehydrogenase complex component E2, PDC-E2, PDCE2)	DLAT DLTA	-0.29457	0.0173028
-0.296419	11.819	-3.474	0.00342137	0.0058723	-2.75188	Q9NUT2					Q9H5K3	Protein O-mannose kinase, POMK, EC 2.7.1.183 (Protein kinase-like protein SgK196) (Sugen kinase 196)	POMK SGK196	-0.294491	0.0104296
-0.2964	12.3789	-3.23974	0.00552636	0.00905889	-3.22713	Q9BV81					Q15269	Periodic tryptophan protein 2 homolog	PWP2 PWP2H	-0.294473	0.00140856
-0.296183	11.0495	-5.30822	8.90869e-05	0.000244436	0.94763	Q6KC79					Q15382	GTP-binding protein Rheb (Ras homolog enriched in brain)	RHEB RHEB2	-0.294283	0.00131956
-0.295711	11.8807	-3.52311	0.00309404	0.00536996	-2.6501	Q9H237					O43172	U4/U6 small nuclear ribonucleoprotein Prp4 (PRP4 homolog, hPrp4) (U4/U6 snRNP 60 kDa protein) (WD splicing factor Prp4)	PRPF4 PRP4	-0.294241	0.000506863
-0.295586	11.5932	-7.45659	2.08511e-06	1.17726e-05	4.8428	Q13330					Q9NVI7	ATPase family AAA domain-containing protein 3A	ATAD3A	-0.294106	0.00137781
-0.295556	8.65252	-0.971992	0.346541	0.39533	-6.96198	Q9Y4Y9					Q96GQ7	Probable ATP-dependent RNA helicase DDX27, EC 3.6.4.13 (DEAD box protein 27)	DDX27 cPERP-F RHLP HSPC259 PP3241	-0.293818	0.00094354
-0.295336	12.3273	-4.48642	0.000439856	0.000961357	-0.685631	Q15287					Q96AY3	Peptidyl-prolyl cis-trans isomerase FKBP10, PPIase FKBP10, EC 5.2.1.8 (65 kDa FK506-binding protein, 65 kDa FKBP, FKBP-65) (FK506-binding protein 10, FKBP-10) (Immunophilin FKBP65) (Rotamase)	FKBP10 FKBP65 PSEC0056	-0.293607	0.00453079
-0.29527	11.3803	-3.33535	0.00454453	0.00759712	-3.02924	Q6UW63					Q9Y2R0	Cytochrome c oxidase assembly factor 3 homolog, mitochondrial (Coiled-coil domain-containing protein 56) (Mitochondrial translation regulation assembly intermediate of cytochrome c oxidase protein of 12 kDa)	COA3 CCDC56 MITRAC12 HSPC009	-0.293543	0.00264871
-0.295267	11.8749	-2.31827	0.0350406	0.0485459	-5.00793	P50416					Q9BUN8	Derlin-1 (Degradation in endoplasmic reticulum protein 1, DERtrin-1) (Der1-like protein 1)	DERL1 DER1 UNQ243/PRO276	-0.293539	0.000800379
-0.295051	12.19	-4.53809	0.000396949	0.000882444	-0.56637	O95292					O15427	Monocarboxylate transporter 4, MCT 4 (Solute carrier family 16 member 3)	SLC16A3 MCT3 MCT4	-0.293182	0.000600031
-0.294949	11.8191	-3.75302	0.0019335	0.00353436	-2.18175	Q96FV9					Q9BSC4	Nucleolar protein 10	NOL10	-0.292498	0.00717254
-0.294782	11.4282	-3.50418	0.00321635	0.00556239	-2.57396	P00749					O14684	Prostaglandin E synthase, EC 5.3.99.3 (Glutathione peroxidase PTGES, EC 1.11.1.-) (Glutathione transferase PTGES, EC 2.5.1.18) (Microsomal glutathione S-transferase 1-like 1, MGST1-L1) (Microsomal prostaglandin E synthase 1, MPGES-1) (p53-induced gene 12 protein)	PTGES MGST1L1 MPGES1 PGES PIG12	-0.29188	0.001957
-0.29461	11.2228	-3.33356	0.0045612	0.0076212	-3.01025	Q8IUF8					Q00839	Heterogeneous nuclear ribonucleoprotein U, hnRNP U (GRIP120) (Nuclear p120 ribonucleoprotein) (Scaffold-attachment factor A, SAF-A) (p120) (pp120)	HNRNPU C1orf199 HNRPU SAFA U21.1	-0.291851	0.000148673
-0.29457	11.1472	-2.89056	0.0112506	0.0173028	-3.91075	P10515					P13667	Protein disulfide-isomerase A4, EC 5.3.4.1 (Endoplasmic reticulum resident protein 70, ER protein 70, ERp70) (Endoplasmic reticulum resident protein 72, ER protein 72, ERp-72, ERp72)	PDIA4 ERP70 ERP72	-0.291725	0.00334823
-0.294491	10.9977	-3.16405	0.0064507	0.0104296	-3.34152	Q9H5K3					Q15696	U2 small nuclear ribonucleoprotein auxiliary factor 35 kDa subunit-related protein 2 (CCCH type zinc finger, RNA-binding motif and serine/arginine rich protein 2) (Renal carcinoma antigen NY-REN-20) (U2(RNU2) small nuclear RNA auxiliary factor 1-like 2) (U2AF35-related protein, URP)	ZRSR2 U2AF1-RS2 U2AF1L2 U2AF1RS2 URP	-0.2917	0.00265775
-0.294473	11.8941	-4.27145	0.000675993	0.00140856	-1.12194	Q15269					Q8NI36	WD repeat-containing protein 36 (T-cell activation WD repeat-containing protein, TA-WDRP)	WDR36	-0.291551	6.70956e-05
-0.294283	12.1503	-4.30923	0.00062663	0.00131956	-0.941442	Q15382					Q9H6R4	Nucleolar protein 6 (Nucleolar RNA-associated protein, Nrap)	NOL6	-0.291455	0.0100872
-0.294241	12.5208	-4.86398	0.000209146	0.000506863	0.072307	O43172					P06576	ATP synthase subunit beta, mitochondrial, EC 7.1.2.2 (ATP synthase F1 subunit beta)	ATP5F1B ATP5B ATPMB ATPSB	-0.29134	0.0107706
-0.294106	12.3065	-4.28468	0.00065827	0.00137781	-1.09501	Q9NVI7					Q969Q5	Ras-related protein Rab-24	RAB24	-0.291325	0.00024385
-0.293818	11.7779	-4.49746	0.000430306	0.00094354	-0.663305	Q96GQ7					Q9Y5B9	FACT complex subunit SPT16 (Chromatin-specific transcription elongation factor 140 kDa subunit) (FACT 140 kDa subunit) (FACTp140) (Facilitates chromatin transcription complex subunit SPT16, hSPT16)	SUPT16H FACT140 FACTP140	-0.291308	0.00238078
-0.293607	12.2905	-3.61649	0.00255583	0.00453079	-2.43726	Q96AY3					O00327	Aryl hydrocarbon receptor nuclear translocator-like protein 1 (Basic-helix-loop-helix-PAS protein MOP3) (Brain and muscle ARNT-like 1) (Class E basic helix-loop-helix protein 5, bHLHe5) (Member of PAS protein 3) (PAS domain-containing protein 3) (bHLH-PAS protein JAP3)	ARNTL BHLHE5 BMAL1 MOP3 PASD3	-0.291205	0.0270032
-0.293543	12.0813	-3.91284	0.001396	0.00264871	-1.85451	Q9Y2R0					Q12996	Cleavage stimulation factor subunit 3 (CF-1 77 kDa subunit) (Cleavage stimulation factor 77 kDa subunit, CSTF 77 kDa subunit, CstF-77)	CSTF3	-0.291027	0.0011825
-0.293539	11.5499	-4.59441	0.000355052	0.000800379	-0.458868	Q9BUN8					P61019	Ras-related protein Rab-2A, EC 3.6.5.2	RAB2A RAB2	-0.290998	0.00213932
-0.293182	12.9612	-4.76294	0.000254793	0.000600031	-0.104464	O15427					Q8IY95	Transmembrane protein 192	TMEM192	-0.290904	0.0120194
-0.292498	11.786	-3.36623	0.00426611	0.00717254	-2.94913	Q9BSC4					O14681	Etoposide-induced protein 2.4 homolog (p53-induced gene 8 protein)	EI24 PIG8	-0.29066	0.00898182
-0.29188	11.8383	-4.08326	0.000987928	0.001957	-1.4294	O14684					Q6SPF0	Sterile alpha motif domain-containing protein 1, SAM domain-containing protein 1 (Atherin)	SAMD1	-0.290564	0.00309069
-0.291851	12.4536	-5.63134	4.86542e-05	0.000148673	1.5693	Q00839					Q9H583	HEAT repeat-containing protein 1 (Protein BAP28) (U3 small nucleolar RNA-associated protein 10 homolog) [Cleaved into: HEAT repeat-containing protein 1, N-terminally processed ]	HEATR1 BAP28 UTP10	-0.290289	0.000919729
-0.291725	12.2951	-3.78219	0.00182175	0.00334823	-2.10454	P13667					Q96ER9	Mitochondrial potassium channel, MITOK (Coiled-coil domain-containing protein 51)	CCDC51 MITOK	-0.289975	0.00375282
-0.2917	11.9031	-3.91075	0.00140195	0.00265775	-1.85878	Q15696					Q96EE3	Nucleoporin SEH1 (GATOR complex protein SEH1) (Nup107-160 subcomplex subunit SEH1) (SEC13-like protein)	SEH1L SEC13L SEH1	-0.289972	0.000104374
-0.291551	12.1694	-6.15486	1.8815e-05	6.70956e-05	2.5552	Q8NI36					Q15904	V-type proton ATPase subunit S1, V-ATPase subunit S1 (Protein XAP-3) (V-ATPase Ac45 subunit) (V-ATPase S1 accessory protein) (Vacuolar proton pump subunit S1)	ATP6AP1 ATP6IP1 ATP6S1 VATPS1 XAP3	-0.289393	0.00238316
-0.291455	11.5958	-3.18228	0.006215	0.0100872	-3.34292	Q9H6R4					Q9BXK1	Krueppel-like factor 16 (Basic transcription element-binding protein 4, BTE-binding protein 4) (Novel Sp1-like zinc finger transcription factor 2) (Transcription factor BTEB4) (Transcription factor NSLP2)	KLF16 BTEB4 NSLP2	-0.288375	0.0393977
-0.29134	11.5379	-3.14619	0.00669033	0.0107706	-3.41546	P06576					O75071	EF-hand calcium-binding domain-containing protein 14	EFCAB14 KIAA0494	-0.287938	3.51771e-05
-0.291325	11.7333	-5.30983	8.8815e-05	0.00024385	1.00253	Q969Q5					P48449	Lanosterol synthase, EC 5.4.99.7 (2,3-epoxysqualene--lanosterol cyclase) (Oxidosqualene--lanosterol cyclase, OSC, hOSC)	LSS OSC	-0.287735	0.00430156
-0.291308	12.2725	-3.97327	0.00123468	0.00238078	-1.73082	Q9Y5B9					Q8WVC0	RNA polymerase-associated protein LEO1 (Replicative senescence down-regulated leo1-like protein)	LEO1 RDL	-0.287469	0.01732
-0.291205	9.40882	-2.64794	0.0183223	0.0270032	-4.39486	O00327					P49447	Transmembrane ascorbate-dependent reductase CYB561, EC 7.2.1.- (Cytochrome b-561) (Cytochrome b561)	CYB561	-0.287205	0.00447356
-0.291027	11.9821	-4.37059	0.00055417	0.0011825	-0.920375	Q12996					Q9H0P0	Cytosolic 5'-nucleotidase 3A, EC 3.1.3.5 (7-methylguanosine phosphate-specific 5'-nucleotidase, 7-methylguanosine nucleotidase, EC 3.1.3.91) (Cytosolic 5'-nucleotidase 3) (Cytosolic 5'-nucleotidase III, cN-III) (Pyrimidine 5'-nucleotidase 1, P5'N-1, P5N-1, PN-I) (Uridine 5'-monophosphate hydrolase 1) (p36)	NT5C3A NT5C3 P5N1 UMPH1 HSPC233	-0.286902	0.000932049
-0.290998	12.0573	-4.03265	0.00109455	0.00213932	-1.58489	P61019					Q96JP5	E3 ubiquitin-protein ligase ZFP91, EC 2.3.2.27 (RING-type E3 ubiquitin transferase ZFP91) (Zinc finger protein 757) (Zinc finger protein 91 homolog, Zfp-91)	ZFP91 ZNF757 FKSG11	-0.286856	0.0137922
-0.290904	10.7006	-3.08705	0.00754796	0.0120194	-3.5205	Q8IY95					Q10570	Cleavage and polyadenylation specificity factor subunit 1 (Cleavage and polyadenylation specificity factor 160 kDa subunit, CPSF 160 kDa subunit)	CPSF1 CPSF160	-0.286274	0.00018787
-0.29066	12.6986	-3.24428	0.00547535	0.00898182	-3.19215	O14681					Q9UM47	Neurogenic locus notch homolog protein 3, Notch 3 [Cleaved into: Notch 3 extracellular truncation; Notch 3 intracellular domain ]	NOTCH3	-0.285972	0.0238479
-0.290564	10.4934	-3.8264	0.00166468	0.00309069	-2.0315	Q6SPF0					O00268	Transcription initiation factor TFIID subunit 4 (RNA polymerase II TBP-associated factor subunit C) (TBP-associated factor 4) (Transcription initiation factor TFIID 130 kDa subunit, TAF(II)130, TAFII-130, TAFII130) (Transcription initiation factor TFIID 135 kDa subunit, TAF(II)135, TAFII-135, TAFII135)	TAF4 TAF2C TAF2C1 TAF4A TAFII130 TAFII135	-0.285848	0.0132364
-0.290289	11.4432	-4.51311	0.000417129	0.000919729	-0.624502	Q9H583					Q9H9J2	39S ribosomal protein L44, mitochondrial, L44mt, MRP-L44, EC 3.1.26.- (Mitochondrial large ribosomal subunit protein mL44)	MRPL44	-0.285698	0.046533
-0.289975	11.8292	-3.71982	0.00206914	0.00375282	-2.2497	Q96ER9					Q9NX62	Golgi-resident adenosine 3',5'-bisphosphate 3'-phosphatase, Golgi-resident PAP phosphatase, gPAPP, EC 3.1.3.7 (3'(2'), 5'-bisphosphate nucleotidase 2) (Inositol monophosphatase domain-containing protein 1) (Myo-inositol monophosphatase A3) (Phosphoadenosine phosphate 3'-nucleotidase)	BPNT2 IMPA3 IMPAD1	-0.285522	0.018143
-0.289972	11.6027	-5.8625	3.18365e-05	0.000104374	2.03208	Q96EE3					Q9P2W9	Syntaxin-18 (Cell growth-inhibiting gene 9 protein)	STX18 GIG9	-0.285089	0.00743955
-0.289393	11.3174	-3.97263	0.00123626	0.00238316	-1.73015	Q15904					Q5JWF2	Guanine nucleotide-binding protein G(s) subunit alpha isoforms XLas (Adenylate cyclase-stimulating G alpha protein) (Extra large alphas protein, XLalphas)	GNAS GNAS1	-0.285035	0.000206419
-0.288375	10.9496	-2.43778	0.0277658	0.0393977	-4.77526	Q9BXK1					Q9Y2Z4	Tyrosine--tRNA ligase, mitochondrial, EC 6.1.1.1 (Tyrosyl-tRNA synthetase, TyrRS)	YARS2 CGI-04	-0.284897	0.00351282
-0.287938	11.4947	-6.62341	8.30028e-06	3.51771e-05	3.41372	O75071					Q9NVV4	Poly(A) RNA polymerase, mitochondrial, PAP, EC 2.7.7.19 (PAP-associated domain-containing protein 1) (Polynucleotide adenylyltransferase) (Terminal uridylyltransferase 1, TUTase 1) (mtPAP)	MTPAP PAPD1	-0.284763	0.0117993
-0.287735	11.8779	-3.64561	0.00240803	0.00430156	-2.37639	P48449					O94880	PHD finger protein 14	PHF14 KIAA0783	-0.284642	0.000360899
-0.287469	12.3141	-2.88996	0.0112643	0.01732	-3.9227	Q8WVC0					Q8IWE5	Pleckstrin homology domain-containing family M member 2, PH domain-containing family M member 2 (Salmonella-induced filaments A and kinesin-interacting protein, SifA and kinesin-interacting protein)	PLEKHM2 KIAA0842 SKIP	-0.284382	0.000875552
-0.287205	11.0833	-3.62373	0.00251824	0.00447356	-2.4335	P49447					Q5W111	SPRY domain-containing protein 7 (Chronic lymphocytic leukemia deletion region gene 6 protein, CLL deletion region gene 6 protein)	SPRYD7 C13orf1 CLLD6	-0.283858	0.00201362
-0.286902	11.9004	-4.50482	0.000424061	0.000932049	-0.648435	Q9H0P0					Q14554	Protein disulfide-isomerase A5, EC 5.3.4.1 (Protein disulfide isomerase-related protein)	PDIA5 PDIR	-0.28372	0.00520771
-0.286856	11.2572	-3.01268	0.00878185	0.0137922	-3.68224	Q96JP5					Q9BVI4	Nucleolar complex protein 4 homolog, NOC4 protein homolog (NOC4-like protein) (Nucleolar complex-associated protein 4-like protein)	NOC4L	-0.283582	0.00188388
-0.286274	11.7983	-5.47554	6.50182e-05	0.00018787	1.26976	Q10570					Q15363	Transmembrane emp24 domain-containing protein 2 (Membrane protein p24A) (p24) (p24 family protein beta-1, p24beta1)	TMED2 RNP24	-0.28295	4.52312e-05
-0.285972	9.98052	-2.71514	0.0160188	0.0238479	-4.24887	Q9UM47					O60238	BCL2/adenovirus E1B 19 kDa protein-interacting protein 3-like (Adenovirus E1B19K-binding protein B5) (BCL2/adenovirus E1B 19 kDa protein-interacting protein 3A) (NIP3-like protein X, NIP3L)	BNIP3L BNIP3A BNIP3H NIX	-0.282547	0.0378439
-0.285848	12.0715	-3.03462	0.00839858	0.0132364	-3.61389	O00268					Q8IWC1	MAP7 domain-containing protein 3	MAP7D3 MDP3	-0.282511	2.89038e-05
-0.285698	11.7383	-2.34268	0.0334221	0.046533	-4.9653	Q9H9J2					P56270	Myc-associated zinc finger protein, MAZI (Pur-1) (Purine-binding transcription factor) (Serum amyloid A-activating factor-1, SAF-1) (Transcription factor Zif87) (ZF87) (Zinc finger protein 801)	MAZ ZNF801	-0.282443	0.000127243
-0.285522	11.3042	-2.86397	0.0118721	0.018143	-3.97605	Q9NX62					Q9BS26	Endoplasmic reticulum resident protein 44, ER protein 44, ERp44 (Thioredoxin domain-containing protein 4)	ERP44 KIAA0573 TXNDC4 UNQ532/PRO1075	-0.282382	0.00193094
-0.285089	10.9656	-3.34656	0.00444146	0.00743955	-3.01082	Q9P2W9					Q6PJW8	Consortin	CNST C1orf71	-0.282156	0.00415574
-0.285035	11.555	-5.41582	7.27223e-05	0.000206419	1.16333	Q5JWF2					Q15120	[Pyruvate dehydrogenase (acetyl-transferring)] kinase isozyme 3, mitochondrial, EC 2.7.11.2 (Pyruvate dehydrogenase kinase isoform 3)	PDK3 PDHK3	-0.282154	0.00249782
-0.284897	11.7831	-3.75655	0.00191964	0.00351282	-2.17453	Q9Y2Z4					Q9P0L0	Vesicle-associated membrane protein-associated protein A, VAMP-A, VAMP-associated protein A, VAP-A (33 kDa VAMP-associated protein, VAP-33)	VAPA VAP33	-0.282144	0.000507926
-0.284763	11.7394	-3.09693	0.00739754	0.0117993	-3.51418	Q9NVV4					P14314	Glucosidase 2 subunit beta (80K-H protein) (Glucosidase II subunit beta) (Protein kinase C substrate 60.1 kDa protein heavy chain, PKCSH)	PRKCSH G19P1	-0.282113	4.46498e-05
-0.284642	11.4668	-5.06862	0.000140733	0.000360899	0.477585	O94880					P15924	Desmoplakin, DP (250/210 kDa paraneoplastic pemphigus antigen)	DSP	-0.282094	0.00192636
-0.284382	10.9836	-4.54321	0.000392941	0.000875552	-0.531157	Q8IWE5					P05783	Keratin, type I cytoskeletal 18 (Cell proliferation-inducing gene 46 protein) (Cytokeratin-18, CK-18) (Keratin-18, K18)	KRT18 CYK18 PIG46	-0.281973	0.000425498
-0.283858	12.9978	-4.06584	0.00102337	0.00201362	-1.52133	Q5W111					Q16514	Transcription initiation factor TFIID subunit 12 (Transcription initiation factor TFIID 20/15 kDa subunits, TAFII-20/TAFII-15, TAFII20/TAFII15)	TAF12 TAF15 TAF2J TAFII20	-0.281778	0.00139822
-0.28372	11.9701	-3.54017	0.00298785	0.00520771	-2.61694	Q14554					Q8IWI9	MAX gene-associated protein (MAX dimerization protein 5)	MGA KIAA0518 MAD5	-0.281724	0.000244636
-0.283582	11.0452	-4.10544	0.000944592	0.00188388	-1.46055	Q9BVI4					Q6PJT7	Zinc finger CCCH domain-containing protein 14 (Mammalian suppressor of tau pathology-2, MSUT-2) (Renal carcinoma antigen NY-REN-37)	ZC3H14	-0.281683	0.00123725
-0.28295	9.88749	-6.4368	1.1457e-05	4.52312e-05	3.06249	Q15363					Q03519	Antigen peptide transporter 2, APT2, EC 7.4.2.- (ATP-binding cassette sub-family B member 3) (Peptide supply factor 2) (Peptide transporter PSF2, PSF-2) (Peptide transporter TAP2) (Peptide transporter involved in antigen processing 2) (Really interesting new gene 11 protein, RING11)	TAP2 ABCB3 PSF2 RING11 Y1	-0.280697	0.0415692
-0.282547	10.392	-2.4599	0.0265867	0.0378439	-4.71952	O60238					Q8NHH9	Atlastin-2, EC 3.6.5.- (ADP-ribosylation factor-like protein 6-interacting protein 2, ARL-6-interacting protein 2, Aip-2)	ATL2 ARL6IP2	-0.28062	0.00359864
-0.282511	11.5745	-6.76812	6.48589e-06	2.89038e-05	3.67185	Q8IWC1					P55809	Succinyl-CoA:3-ketoacid coenzyme A transferase 1, mitochondrial, SCOT, EC 2.8.3.5 (3-oxoacid CoA-transferase 1) (Somatic-type succinyl-CoA:3-oxoacid CoA-transferase, SCOT-s) (Succinyl-CoA:3-oxoacid CoA transferase)	OXCT1 OXCT SCOT	-0.280571	0.0186559
-0.282443	11.7663	-5.7302	4.05472e-05	0.000127243	1.83665	P56270					Q5VWN6	Protein TASOR 2	TASOR2 C10orf18 FAM208B KIAA2006	-0.280471	0.00289161
-0.282382	12.4937	-4.0909	0.000972768	0.00193094	-1.48066	Q9BS26					Q9BUM1	Glucose-6-phosphatase 3, G-6-Pase 3, G6Pase 3, EC 3.1.3.9 (Glucose-6-phosphatase beta, G6Pase-beta) (Ubiquitous glucose-6-phosphatase catalytic subunit-related protein)	G6PC3 UGRP	-0.280388	0.00037733
-0.282156	9.81845	-3.66442	0.00231716	0.00415574	-2.32329	Q6PJW8					Q96IQ9	Zinc finger protein 414	ZNF414	-0.280304	0.047901
-0.282154	11.0154	-3.94628	0.00130426	0.00249782	-1.78606	Q15120					Q9BYD1	39S ribosomal protein L13, mitochondrial, L13mt, MRP-L13 (Mitochondrial large ribosomal subunit protein uL13m)	MRPL13	-0.279847	0.00421502
-0.282144	11.7778	-4.86235	0.00020981	0.000507926	0.0710501	Q9P0L0					P07099	Epoxide hydrolase 1, EC 3.3.2.9 (Epoxide hydratase) (Microsomal epoxide hydrolase, mEH)	EPHX1 EPHX EPOX	-0.27971	0.00163934
-0.282113	12.3508	-6.44637	1.12678e-05	4.46498e-05	3.11363	P14314					O75477	Erlin-1 (Endoplasmic reticulum lipid raft-associated protein 1) (Protein KE04) (Stomatin-prohibitin-flotillin-HflC/K domain-containing protein 1, SPFH domain-containing protein 1)	ERLIN1 C10orf69 KE04 KEO4 SPFH1	-0.279642	0.0105276
-0.282094	10.6373	-4.09266	0.00096932	0.00192636	-1.48666	P15924					Q6P9B9	Integrator complex subunit 5, Int5	INTS5 KIAA1698	-0.279365	0.00257725
-0.281973	12.6689	-4.96796	0.000170905	0.000425498	0.343767	P05783					Q6NUQ1	RAD50-interacting protein 1 (RAD50 interactor 1, HsRINT-1, RINT-1)	RINT1	-0.279294	0.0126566
-0.281778	11.8597	-4.27604	0.000669786	0.00139822	-1.10969	Q16514					Q7Z7B1	Phosphatidylinositol-glycan biosynthesis class W protein, PIG-W, EC 2.3.-.-	PIGW	-0.27922	0.00623262
-0.281724	10.1516	-5.30757	8.91959e-05	0.000244636	0.963181	Q8IWI9					P49768	Presenilin-1, PS-1, EC 3.4.23.- (Protein S182) [Cleaved into: Presenilin-1 NTF subunit; Presenilin-1 CTF subunit; Presenilin-1 CTF12, PS1-CTF12 ]	PSEN1 AD3 PS1 PSNL1	-0.27913	0.0427709
-0.281683	11.8359	-4.34481	0.000583507	0.00123725	-0.972733	Q6PJT7					Q9NP58	ATP-binding cassette sub-family B member 6 (ABC-type heme transporter ABCB6, EC 7.6.2.5) (Mitochondrial ABC transporter 3, Mt-ABC transporter 3) (P-glycoprotein-related protein) (Ubiquitously-expressed mammalian ABC half transporter)	ABCB6 MTABC3 PRP UMAT	-0.279126	0.0080988
-0.280697	11.5048	-2.40692	0.0294934	0.0415692	-4.8477	Q03519					Q8WTV0	Scavenger receptor class B member 1, SRB1 (CD36 and LIMPII analogous 1, CLA-1) (CD36 antigen-like 1) (Collagen type I receptor, thrombospondin receptor-like 1) (SR-BI) (CD antigen CD36)	SCARB1 CD36L1 CLA1	-0.278629	0.00190371
-0.28062	11.4405	-3.74274	0.00197453	0.00359864	-2.2028	Q8NHH9					Q14061	Cytochrome c oxidase copper chaperone	COX17	-0.278482	0.0218169
-0.280571	11.6277	-2.84905	0.0122354	0.0186559	-4.0053	P55809					O94766	Galactosylgalactosylxylosylprotein 3-beta-glucuronosyltransferase 3, EC 2.4.1.135 (Beta-1,3-glucuronyltransferase 3) (Glucuronosyltransferase I, GlcAT-I) (UDP-GlcUA:Gal beta-1,3-Gal-R glucuronyltransferase, GlcUAT-I)	B3GAT3	-0.27832	0.0239947
-0.280471	11.1901	-3.86288	0.00154542	0.00289161	-1.95679	Q5VWN6					Q9NRB3	Carbohydrate sulfotransferase 12, EC 2.8.2.5 (Chondroitin 4-O-sulfotransferase 2) (Chondroitin 4-sulfotransferase 2, C4ST-2, C4ST2) (Sulfotransferase Hlo)	CHST12 UNQ500/PRO1017	-0.278241	0.000455894
-0.280388	12.1147	-5.04078	0.000148482	0.00037733	0.4227	Q9BUM1					Q01780	Exosome component 10, EC 3.1.13.- (Autoantigen PM/Scl 2) (P100 polymyositis-scleroderma overlap syndrome-associated autoantigen) (Polymyositis/scleroderma autoantigen 100 kDa, PM/Scl-100) (Polymyositis/scleroderma autoantigen 2)	EXOSC10 PMSCL PMSCL2 RRP6	-0.277993	0.000899776
-0.280304	9.63091	-2.32571	0.0345396	0.047901	-4.97509	Q96IQ9					Q92581	Sodium/hydrogen exchanger 6 (Na(+)/H(+) exchanger 6, NHE-6) (Solute carrier family 9 member 6)	SLC9A6 KIAA0267 NHE6	-0.27777	0.000580847
-0.279847	12.0343	-3.65698	0.00235271	0.00421502	-2.37828	Q9BYD1					Q96EY7	Pentatricopeptide repeat domain-containing protein 3, mitochondrial (28S ribosomal protein S39, mitochondrial, MRP-S39) (Mitochondrial small ribosomal subunit protein mS39) (Transformation-related gene 15 protein, TRG-15)	PTCD3 MRPS39 TRG15	-0.277619	0.00259713
-0.27971	12.4666	-4.18512	0.000804242	0.00163934	-1.29788	P07099					P56182	Ribosomal RNA processing protein 1 homolog A (Novel nuclear protein 1, NNP-1) (Nucleolar protein Nop52) (RRP1-like protein)	RRP1 D21S2056E NNP1 NOP52 RRP1A	-0.27739	0.000354364
-0.279642	12.0912	-3.15865	0.00652224	0.0105276	-3.39043	O75477					Q9BZ95	Histone-lysine N-methyltransferase NSD3, EC 2.1.1.370, EC 2.1.1.371 (Nuclear SET domain-containing protein 3) (Protein whistle) (WHSC1-like 1 isoform 9 with methyltransferase activity to lysine) (Wolf-Hirschhorn syndrome candidate 1-like protein 1, WHSC1-like protein 1)	NSD3 WHSC1L1 DC28	-0.277323	3.68947e-05
-0.279365	11.2924	-3.92823	0.00135299	0.00257725	-1.823	Q6P9B9					Q12830	Nucleosome-remodeling factor subunit BPTF (Bromodomain and PHD finger-containing transcription factor) (Fetal Alz-50 clone 1 protein) (Fetal Alzheimer antigen)	BPTF FAC1 FALZ	-0.277251	0.000221373
-0.279294	10.6751	-3.05904	0.00799128	0.0126566	-3.5899	Q6NUQ1					Q8NBN3	Transmembrane protein 87A	TMEM87A PSEC0094	-0.276977	0.000123799
-0.27922	12.5245	-3.44219	0.00365163	0.00623262	-2.81666	Q7Z7B1					Q5ZPR3	CD276 antigen (4Ig-B7-H3) (B7 homolog 3, B7-H3) (Costimulatory molecule) (CD antigen CD276)	CD276 B7H3 PSEC0249 UNQ309/PRO352	-0.276888	0.00141324
-0.27913	12.1973	-2.39018	0.0304728	0.0427709	-4.87514	P49768					Q13586	Stromal interaction molecule 1	STIM1 GOK	-0.276835	5.67118e-05
-0.279126	10.0852	-3.30145	0.00487104	0.0080988	-3.1024	Q9NP58					Q6ZRP7	Sulfhydryl oxidase 2, EC 1.8.3.2 (Neuroblastoma-derived sulfhydryl oxidase) (Quiescin Q6-like protein 1)	QSOX2 QSCN6L1 SOXN	-0.276691	0.00197428
-0.278629	10.9574	-4.09938	0.000956229	0.00190371	-1.46535	Q8WTV0					Q5BJF6	Outer dense fiber protein 2 (Cenexin) (Outer dense fiber of sperm tails protein 2)	ODF2	-0.276512	0.000193356
-0.278482	11.1377	-2.76357	0.0145349	0.0218169	-4.16571	Q14061					Q9H490	Phosphatidylinositol glycan anchor biosynthesis class U protein (Cell division cycle protein 91-like 1, Protein CDC91-like 1) (GPI transamidase component PIG-U)	PIGU CDC91L1 PSEC0205 UNQ3055/PRO9875	-0.276481	0.0278968
-0.27832	10.4047	-2.71175	0.016128	0.0239947	-4.25925	O94766					O75489	NADH dehydrogenase [ubiquinone] iron-sulfur protein 3, mitochondrial, EC 7.1.1.2 (Complex I-30kD, CI-30kD) (NADH-ubiquinone oxidoreductase 30 kDa subunit)	NDUFS3	-0.276207	0.000445381
-0.278241	10.5097	-4.92674	0.000185119	0.000455894	0.221059	Q9NRB3					Q9BUL9	Ribonuclease P protein subunit p25, RNase P protein subunit p25	RPP25	-0.275247	0.00487572
-0.278008	9.5886	-1.62828	0.124382	0.154464	-6.15175	Q96QE3					Q8WVM7	Cohesin subunit SA-1 (SCC3 homolog 1) (Stromal antigen 1)	STAG1 SA1 SCC3	-0.275163	0.00349329
-0.277993	11.7683	-4.5268	0.000405946	0.000899776	-0.593965	Q01780					O75446	Histone deacetylase complex subunit SAP30 (30 kDa Sin3-associated polypeptide) (Sin3 corepressor complex subunit SAP30) (Sin3-associated polypeptide p30)	SAP30	-0.274941	0.00351815
-0.27797	10.698	-1.65755	0.118269	0.147524	-6.1005	Q15035					P20132	L-serine dehydratase/L-threonine deaminase, SDH, EC 4.3.1.17 (L-serine deaminase) (L-threonine dehydratase, TDH, EC 4.3.1.19)	SDS SDH	-0.274709	0.0433838
-0.27777	9.66247	-4.78328	0.000244839	0.000580847	-0.0465213	Q92581					O15446	DNA-directed RNA polymerase I subunit RPA34 (A34.5) (Antisense to ERCC-1 protein, ASE-1) (CD3-epsilon-associated protein, CD3E-associated protein) (DNA-directed RNA polymerase I subunit G) (RNA polymerase I-associated factor PAF49)	POLR1G ASE1 CAST CD3EAP PAF49	-0.274662	0.000457753
-0.277619	11.6001	-3.9239	0.00136496	0.00259713	-1.83187	Q96EY7					Q330K2	NADH dehydrogenase (ubiquinone) complex I, assembly factor 6 (Putative phytoene synthase)	NDUFAF6 C8orf38	-0.274501	0.0137771
-0.27739	11.825	-5.07951	0.000137817	0.000354364	0.499026	P56182					Q8NE01	Metal transporter CNNM3 (Ancient conserved domain-containing protein 3) (Cyclin-M3)	CNNM3 ACDP3	-0.274356	0.00451491
-0.277323	11.4773	-6.58729	8.83132e-06	3.68947e-05	3.35296	Q9BZ95					O00291	Huntingtin-interacting protein 1, HIP-1 (Huntingtin-interacting protein I, HIP-I)	HIP1	-0.274248	0.0221644
-0.277251	11.1641	-5.37111	7.91064e-05	0.000221373	1.06831	Q12830					Q3SXM5	Inactive hydroxysteroid dehydrogenase-like protein 1 (Short chain dehydrogenase/reductase family 12C member 3)	HSDL1 SDR12C3	-0.27384	0.02045
-0.276977	11.5238	-5.74896	3.91746e-05	0.000123799	1.85168	Q8NBN3					Q9UKJ3	G patch domain-containing protein 8	GPATCH8 GPATC8 KIAA0553	-0.273455	0.00106378
-0.276888	11.2728	-4.26964	0.000678448	0.00141324	-1.10789	Q5ZPR3					Q96EU6	Ribosomal RNA processing protein 36 homolog	RRP36 C6orf153 HSPC253	-0.273266	0.00129576
-0.276835	12.4823	-6.27484	1.52139e-05	5.67118e-05	2.86481	Q13586					Q8NFW8	N-acylneuraminate cytidylyltransferase, EC 2.7.7.43 (CMP-N-acetylneuraminic acid synthase, CMP-NeuNAc synthase)	CMAS	-0.273161	6.04062e-05
-0.276691	11.9661	-4.07732	0.000999868	0.00197428	-1.50996	Q6ZRP7					Q9BXJ8	Ion channel TACAN (Transmembrane protein 120A) (Transmembrane protein induced by tumor necrosis factor alpha)	TMEM120A TACAN TMPIT	-0.272435	0.000615711
-0.276512	10.5364	-5.45675	6.73466e-05	0.000193356	1.27763	Q5BJF6					Q9ULC3	Ras-related protein Rab-23	RAB23 HSPC137	-0.272412	0.00300555
-0.276483	9.43086	-1.52643	0.14781	0.180764	-6.29809	P49759					P07947	Tyrosine-protein kinase Yes, EC 2.7.10.2 (Proto-oncogene c-Yes) (p61-Yes)	YES1 YES	-0.272253	3.91321e-05
-0.276481	11.3202	-2.63041	0.0189741	0.0278968	-4.41708	Q9H490					Q7Z7N9	Transmembrane protein 179B	TMEM179B	-0.271972	0.000811678
-0.276207	10.7083	-4.94078	0.000180146	0.000445381	0.234217	O75489					Q96JM3	Chromosome alignment-maintaining phosphoprotein 1 (Zinc finger protein 828)	CHAMP1 C13orf8 CAMP CHAMP KIAA1802 ZNF828	-0.271848	0.0257392
-0.275247	10.5882	-3.57692	0.00277136	0.00487572	-2.5111	Q9BUL9					Q8N766	ER membrane protein complex subunit 1	EMC1 KIAA0090 PSEC0263	-0.271803	0.000999209
-0.275163	10.8628	-3.75954	0.00190793	0.00349329	-2.14626	Q8WVM7					Q86WA8	Lon protease homolog 2, peroxisomal, EC 3.4.21.53 (Lon protease-like protein 2, Lon protease 2) (Peroxisomal Lon protease, pLon)	LONP2 LONP	-0.2716	0.00168281
-0.274941	12.0555	-3.75567	0.00192307	0.00351815	-2.13287	O75446					Q6UXN9	WD repeat-containing protein 82	WDR82 SWD2 TMEM113 WDR82A UNQ9342/PRO34047	-0.271553	9.69649e-05
-0.274709	13.4437	-2.38224	0.030948	0.0433838	-4.84982	P20132					Q08345	Epithelial discoidin domain-containing receptor 1, Epithelial discoidin domain receptor 1, EC 2.7.10.1 (CD167 antigen-like family member A) (Cell adhesion kinase) (Discoidin receptor tyrosine kinase) (HGK2) (Mammary carcinoma kinase 10, MCK-10) (Protein-tyrosine kinase 3A) (Protein-tyrosine kinase RTK-6) (TRK E) (Tyrosine kinase DDR) (Tyrosine-protein kinase CAK) (CD antigen CD167a)	DDR1 CAK EDDR1 NEP NTRK4 PTK3A RTK6 TRKE	-0.271463	0.0153912
-0.274662	11.5174	-4.92439	0.000185964	0.000457753	0.203013	O15446					Q14241	Elongin-A, EloA (Elongin 110 kDa subunit) (RNA polymerase II transcription factor SIII subunit A1) (SIII p110) (Transcription elongation factor B polypeptide 3)	ELOA TCEB3 MSTP059	-0.271463	0.000384393
-0.274501	11.0347	-3.01367	0.00876408	0.0137771	-3.65347	Q330K2					Q7Z7F7	39S ribosomal protein L55, mitochondrial, L55mt, MRP-L55 (Mitochondrial large ribosomal subunit protein bL31m) (Mitochondrial large ribosomal subunit protein mL55)	MRPL55 UNQ5835/PRO19675	-0.271155	0.0334218
-0.274356	9.70026	-3.61855	0.00254507	0.00451491	-2.42775	Q8NE01					P41223	Protein BUD31 homolog (Protein EDG-2) (Protein G10 homolog)	BUD31 EDG2	-0.270966	0.0129464
-0.274248	11.48	-2.75527	0.0147795	0.0221644	-4.18811	O00291					Q9H2X8	Interferon alpha-inducible protein 27-like protein 2 (Interferon-stimulated gene 12b protein, ISG12(b), ISG12B) (Protein TLH29) (pIFI27-like protein)	IFI27L2 FAM14A TLH29	-0.270852	0.00300673
-0.274191	10.9792	-1.59023	0.132732	0.163779	-6.2072	Q9Y2E5					Q92576	PHD finger protein 3	PHF3 KIAA0244	-0.270751	0.000179849
-0.27384	12.2094	-2.79895	0.0135363	0.02045	-4.1032	Q3SXM5					Q13573	SNW domain-containing protein 1 (Nuclear protein SkiP) (Nuclear receptor coactivator NCoA-62) (Ski-interacting protein)	SNW1 SKIIP SKIP	-0.270732	3.97836e-05
-0.273455	11.217	-4.42783	0.000494298	0.00106378	-0.803174	Q9UKJ3					Q9Y619	Mitochondrial ornithine transporter 1 (Solute carrier family 25 member 15)	SLC25A15 ORC1 ORNT1 SP1855	-0.270656	0.018647
-0.273266	11.2053	-4.31924	0.000614176	0.00129576	-0.973263	Q96EU6					Q9BZE1	39S ribosomal protein L37, mitochondrial, L37mt, MRP-L37 (39S ribosomal protein L2, mitochondrial, L2mt, MRP-L2) (Mitochondrial large ribosomal subunit protein mL37)	MRPL37 MRPL2 RPML2 HSPC235	-0.270634	0.0106378
-0.273161	11.7393	-6.22917	1.64915e-05	6.04062e-05	2.72367	Q8NFW8					Q9Y276	Mitochondrial chaperone BCS1, h-BCS1 (BCS1-like protein)	BCS1L BCS1	-0.270229	0.000392893
-0.272435	10.8564	-4.74694	0.000262911	0.000615711	-0.122565	Q9BXJ8					Q86YQ8	Copine-8 (Copine VIII)	CPNE8	-0.269805	0.00558164
-0.272412	11.4819	-3.84227	0.00161169	0.00300555	-1.98426	Q9ULC3					Q9P2E9	Ribosome-binding protein 1 (180 kDa ribosome receptor homolog, RRp) (ES/130-related protein) (Ribosome receptor protein)	RRBP1 KIAA1398	-0.269778	0.00100661
-0.272253	11.4615	-6.54482	9.50141e-06	3.91321e-05	3.25169	P07947					P45880	Voltage-dependent anion-selective channel protein 2, VDAC-2, hVDAC2 (Outer mitochondrial membrane protein porin 2)	VDAC2	-0.269366	0.00426184
-0.271972	11.5672	-4.58625	0.000360827	0.000811678	-0.402525	Q7Z7N9					O14979	Heterogeneous nuclear ribonucleoprotein D-like, hnRNP D-like, hnRNP DL (AU-rich element RNA-binding factor) (JKT41-binding protein) (Protein laAUF1)	HNRNPDL HNRPDL JKTBP	-0.26924	0.000105611
-0.271848	12.1732	-2.67391	0.0173964	0.0257392	-4.34508	Q96JM3					O75691	Small subunit processome component 20 homolog (Down-regulated in metastasis protein) (Novel nucleolar protein 73, NNP73) (Protein Key-1A6)	UTP20 DRIM	-0.268846	0.00980774
-0.271803	11.3209	-4.46404	0.000459892	0.000999209	-0.730924	Q8N766					Q9BU23	Lipase maturation factor 2 (Transmembrane protein 112B) (Transmembrane protein 153)	LMF2 TMEM112B TMEM153	-0.268637	0.00708568
-0.2716	10.394	-4.1693	0.000830306	0.00168281	-1.31023	Q86WA8					P57071	PR domain zinc finger protein 15, EC 2.1.1.- (PR domain-containing protein 15) (Zinc finger protein 298)	PRDM15 C21orf83 ZNF298	-0.26824	0.000996481
-0.271553	10.968	-5.91222	2.9088e-05	9.69649e-05	2.14293	Q6UXN9					Q14676	Mediator of DNA damage checkpoint protein 1 (Nuclear factor with BRCT domains 1)	MDC1 KIAA0170 NFBD1	-0.268114	0.00189902
-0.271463	12.1771	-2.95332	0.00990719	0.0153912	-3.73204	Q08345					Q92621	Nuclear pore complex protein Nup205 (205 kDa nucleoporin) (Nucleoporin Nup205)	NUP205 C7orf14 KIAA0225	-0.267941	0.0193696
-0.271463	12.1751	-5.02979	0.00015166	0.000384393	0.446227	Q14241					P61326	Protein mago nashi homolog	MAGOH MAGOHA	-0.267918	0.00425529
-0.271391	12.8054	-2.03274	0.0602623	0.0798644	-5.5103	P18564					P33121	Long-chain-fatty-acid--CoA ligase 1, EC 6.2.1.3 (Acyl-CoA synthetase 1, ACS1) (Arachidonate--CoA ligase, EC 6.2.1.15) (Long-chain acyl-CoA synthetase 1, LACS 1) (Long-chain acyl-CoA synthetase 2, LACS 2) (Long-chain fatty acid-CoA ligase 2) (Palmitoyl-CoA ligase 1) (Palmitoyl-CoA ligase 2) (Phytanate--CoA ligase, EC 6.2.1.24)	ACSL1 FACL1 FACL2 LACS LACS1 LACS2	-0.267891	0.00134625
-0.271155	10.551	-2.53053	0.0231332	0.0334218	-4.61195	Q7Z7F7					P54760	Ephrin type-B receptor 4, EC 2.7.10.1 (Hepatoma transmembrane kinase) (Tyrosine-protein kinase TYRO11)	EPHB4 HTK MYK1 TYRO11	-0.267779	0.0117431
-0.270966	11.5074	-3.04642	0.0081992	0.0129464	-3.60876	P41223					O75947	ATP synthase subunit d, mitochondrial, ATPase subunit d (ATP synthase peripheral stalk subunit d)	ATP5PD ATP5H My032	-0.267362	0.0475648
-0.270852	12.4319	-3.84195	0.00161277	0.00300673	-1.98162	Q9H2X8					P37268	Squalene synthase, SQS, SS, EC 2.5.1.21 (FPP:FPP farnesyltransferase) (Farnesyl-diphosphate farnesyltransferase) (Farnesyl-diphosphate farnesyltransferase 1)	FDFT1	-0.267009	0.00654931
-0.270751	10.8753	-5.50594	6.14263e-05	0.000179849	1.32816	Q92576					Q05519	Serine/arginine-rich splicing factor 11 (Arginine-rich 54 kDa nuclear protein, p54) (Splicing factor, arginine/serine-rich 11)	SRSF11 SFRS11	-0.266957	0.00175602
-0.270732	12.3768	-6.53285	9.69973e-06	3.97836e-05	3.25614	Q13573					Q12788	Transducin beta-like protein 3 (WD repeat-containing protein SAZD)	TBL3 SAZD	-0.266904	0.00185461
-0.270656	11.9683	-2.8494	0.0122268	0.018647	-4.00462	Q9Y619					Q8IWA0	WD repeat-containing protein 75 (U3 small nucleolar RNA-associated protein 17 homolog)	WDR75 UTP17	-0.26676	0.00815743
-0.270634	12.4579	-3.15285	0.00659993	0.0106378	-3.40208	Q9BZE1					Q92766	Ras-responsive element-binding protein 1, RREB-1 (Finger protein in nuclear bodies) (Raf-responsive zinc finger protein LZ321) (Zinc finger motif enhancer-binding protein 1, Zep-1)	RREB1 FINB	-0.266752	0.00091476
-0.270229	11.8953	-5.0164	0.000155629	0.000392893	0.396984	Q9Y276					Q5T8D3	Acyl-CoA-binding domain-containing protein 5	ACBD5 KIAA1996	-0.266269	0.00189151
-0.269805	10.4318	-3.50191	0.00323134	0.00558164	-2.695	Q86YQ8					Q8NEM7	Transcription factor SPT20 homolog (p38-interacting protein, p38IP)	SUPT20H C13orf19 FAM48A FP757	-0.266062	0.020039
-0.269778	12.0491	-4.45909	0.00046444	0.00100661	-0.740929	Q9P2E9					Q9NVC3	Putative sodium-coupled neutral amino acid transporter 7 (Solute carrier family 38 member 7)	SLC38A7 SNAT7	-0.265995	0.0130497
-0.269366	12.6269	-3.6508	0.00238264	0.00426184	-2.39092	P45880					Q96BP2	Coiled-coil-helix-coiled-coil-helix domain-containing protein 1 (28S ribosomal protein S37, mitochondrial, MRP-S37) (Mitochondrial small ribosomal subunit protein mS37) (Nuclear protein C2360)	CHCHD1 C10orf34 MRPS37	-0.265863	0.000853177
-0.26924	12.622	-5.85413	3.2325e-05	0.000105611	2.02204	O14979					P06213	Insulin receptor, IR, EC 2.7.10.1 (CD antigen CD220) [Cleaved into: Insulin receptor subunit alpha; Insulin receptor subunit beta ]	INSR	-0.265713	0.000125289
-0.269232	10.271	-1.9053	0.0761871	0.0991196	-5.70505	P39210					Q6PI48	Aspartate--tRNA ligase, mitochondrial, EC 6.1.1.12 (Aspartyl-tRNA synthetase, AspRS)	DARS2	-0.265348	0.00894279
-0.268846	11.5921	-3.19709	0.00602972	0.00980774	-3.31311	O75691					Q9Y584	Mitochondrial import inner membrane translocase subunit Tim22 (Testis-expressed protein 4)	TIMM22 TEX4 TIM22	-0.265131	0.000793747
-0.268806	10.8672	-2.15493	0.047909	0.0645581	-5.2707	Q13127					Q9Y679	Lipid droplet-regulating VLDL assembly factor AUP1 (Ancient ubiquitous protein 1)	AUP1	-0.265027	0.0361815
-0.268637	11.3493	-3.37279	0.00420919	0.00708568	-2.95774	Q9BU23					Q8NDZ6	Transmembrane protein 161B	TMEM161B UNQ679/PRO1313	-0.264245	0.00702925
-0.26824	10.3551	-4.4657	0.000458371	0.000996481	-0.711085	P57071					Q9NY93	Probable ATP-dependent RNA helicase DDX56, EC 3.6.4.13 (ATP-dependent 61 kDa nucleolar RNA helicase) (DEAD box protein 21) (DEAD box protein 56)	DDX56 DDX21 NOH61	-0.264192	0.000923731
-0.268114	11.297	-4.10089	0.000953308	0.00189902	-1.46983	Q14676					Q9NTG7	NAD-dependent protein deacetylase sirtuin-3, mitochondrial, hSIRT3, EC 2.3.1.286 (Regulatory protein SIR2 homolog 3) (SIR2-like protein 3)	SIRT3 SIR2L3	-0.264123	0.0036165
-0.268009	10.7637	-2.17976	0.0457039	0.0618601	-5.25674	Q8WWI1					O14949	Cytochrome b-c1 complex subunit 8 (Complex III subunit 8) (Complex III subunit VIII) (Ubiquinol-cytochrome c reductase complex 9.5 kDa protein) (Ubiquinol-cytochrome c reductase complex ubiquinone-binding protein QP-C)	UQCRQ	-0.26384	0.0102333
-0.267941	11.0496	-2.82866	0.0127494	0.0193696	-4.0452	Q92621					Q9BUR5	MICOS complex subunit MIC26 (Apolipoprotein O) (MICOS complex subunit MIC23) (Protein FAM121B)	APOO FAM121B MIC23 MIC26 My025 UNQ1866/PRO4302	-0.263741	0.000188699
-0.267918	12.8035	-3.65173	0.00237811	0.00425529	-2.35569	P61326					Q9NZ43	Vesicle transport protein USE1 (Putative MAPK-activating protein PM26) (USE1-like protein) (p31)	USE1 USE1L MDS032	-0.263111	0.00457004
-0.267891	11.8881	-4.29769	0.000641299	0.00134625	-1.06853	P33121					O75781	Paralemmin-1 (Paralemmin)	PALM KIAA0270	-0.263074	0.0114225
-0.267779	11.1303	-3.09985	0.0073536	0.0117431	-3.45302	P54760					O43597	Protein sprouty homolog 2, Spry-2	SPRY2	-0.262655	0.000627258
-0.267362	12.2448	-2.32988	0.0342618	0.0475648	-4.89074	O75947					P50747	Biotin--protein ligase, EC 6.3.4.- (Biotin apo-protein ligase) [Includes: Biotin--[methylmalonyl-CoA-carboxytransferase] ligase, EC 6.3.4.9; Biotin--[propionyl-CoA-carboxylase [ATP-hydrolyzing]] ligase, EC 6.3.4.10 (Holocarboxylase synthetase, HCS); Biotin--[methylcrotonoyl-CoA-carboxylase] ligase, EC 6.3.4.11; Biotin--[acetyl-CoA-carboxylase] ligase, EC 6.3.4.15 ]	HLCS	-0.262556	6.94926e-05
-0.267009	11.2359	-3.41585	0.003854	0.00654931	-2.86379	P37268					Q8NB91	Fanconi anemia group B protein, Protein FACB (Fanconi anemia-associated polypeptide of 95 kDa, FAAP95)	FANCB	-0.262517	0.00206025
-0.266957	11.3909	-4.14508	0.000871892	0.00175602	-1.34822	Q05519					P07954	Fumarate hydratase, mitochondrial, Fumarase, HsFH, EC 4.2.1.2	FH	-0.262183	0.0238369
-0.266904	11.8713	-4.11435	0.000927719	0.00185461	-1.43592	Q12788					Q6UB99	Ankyrin repeat domain-containing protein 11 (Ankyrin repeat-containing cofactor 1)	ANKRD11 ANCO1	-0.261945	0.0418443
-0.26676	11.0556	-3.29768	0.00490873	0.00815743	-3.09133	Q8IWA0					Q9NWM8	Peptidyl-prolyl cis-trans isomerase FKBP14, PPIase FKBP14, EC 5.2.1.8 (22 kDa FK506-binding protein, 22 kDa FKBP, FKBP-22) (FK506-binding protein 14, FKBP-14) (Rotamase)	FKBP14 FKBP22 UNQ322/PRO381	-0.261722	0.0403614
-0.266752	9.7728	-4.51699	0.000413926	0.00091476	-0.583061	Q92766					Q9Y291	28S ribosomal protein S33, mitochondrial, MRP-S33, S33mt (Mitochondrial small ribosomal subunit protein mS33)	MRPS33 CGI-139 PTD003	-0.261707	0.000118002
-0.266269	11.4262	-4.10314	0.000948981	0.00189151	-1.45274	Q5T8D3					P61927	60S ribosomal protein L37 (G1.16) (Large ribosomal subunit protein eL37)	RPL37	-0.261571	0.0364214
-0.266062	10.9204	-2.8107	0.0132197	0.020039	-4.05195	Q8NEM7					Q5RI15	Cytochrome c oxidase assembly protein COX20, mitochondrial	COX20 FAM36A	-0.261539	0.0022314
-0.265995	11.4853	-3.04217	0.00827043	0.0130497	-3.58883	Q9NVC3					Q6NUK1	Calcium-binding mitochondrial carrier protein SCaMC-1 (Mitochondrial ATP-Mg/Pi carrier protein 1) (Mitochondrial Ca(2+)-dependent solute carrier protein 1) (Small calcium-binding mitochondrial carrier protein 1) (Solute carrier family 25 member 24)	SLC25A24 APC1 MCSC1 SCAMC1	-0.261462	0.0091686
-0.265863	12.0102	-4.55777	0.000381761	0.000853177	-0.50565	Q96BP2					O15554	Intermediate conductance calcium-activated potassium channel protein 4, SK4, SKCa 4, SKCa4 (IKCa1, IK1) (KCa3.1) (KCa4) (Putative Gardos channel)	KCNN4 IK1 IKCA1 KCA4 SK4	-0.261202	0.0205463
-0.265759	12.661	-1.55965	0.139788	0.17192	-6.2511	Q99720					O75911	Short-chain dehydrogenase/reductase 3, EC 1.1.1.300 (DD83.1) (Retinal short-chain dehydrogenase/reductase 1, retSDR1) (Retinol dehydrogenase 17) (Short chain dehydrogenase/reductase family 16C member 1)	DHRS3 RDH17 SDR16C1 UNQ2424/PRO4983	-0.260594	0.0135902
-0.265713	11.5915	-5.74091	3.97575e-05	0.000125289	1.80173	P06213					Q9NRP2	COX assembly mitochondrial protein 2 homolog	CMC2 C16orf61 DC13	-0.260223	0.00974048
-0.265348	11.9377	-3.24676	0.00544758	0.00894279	-3.21296	Q6PI48					P13995	Bifunctional methylenetetrahydrofolate dehydrogenase/cyclohydrolase, mitochondrial [Includes: NAD-dependent methylenetetrahydrofolate dehydrogenase, EC 1.5.1.15; Methenyltetrahydrofolate cyclohydrolase, EC 3.5.4.9 ]	MTHFD2 NMDMC	-0.260015	0.0280749
-0.265131	11.2189	-4.59895	0.000351874	0.000793747	-0.435241	Q9Y584					Q03518	Antigen peptide transporter 1, APT1, EC 7.4.2.- (ATP-binding cassette sub-family B member 2) (Peptide supply factor 1) (Peptide transporter PSF1, PSF-1) (Peptide transporter TAP1) (Peptide transporter involved in antigen processing 1) (Really interesting new gene 4 protein, RING4)	TAP1 ABCB2 PSF1 RING4 Y3	-0.259915	0.034112
-0.265027	10.9821	-2.48469	0.0253222	0.0361815	-4.7035	Q9Y679					O75695	Protein XRP2	RP2	-0.259574	0.0156001
-0.264245	12.4089	-3.37743	0.00416942	0.00702925	-2.94833	Q8NDZ6					Q9UHA4	Ragulator complex protein LAMTOR3 (Late endosomal/lysosomal adaptor and MAPK and MTOR activator 3) (MEK-binding partner 1, Mp1) (Mitogen-activated protein kinase kinase 1-interacting protein 1) (Mitogen-activated protein kinase scaffold protein 1)	LAMTOR3 MAP2K1IP1 MAPKSP1 PRO2783	-0.259502	0.0010018
-0.264192	11.3409	-4.51076	0.000419081	0.000923731	-0.601053	Q9NY93					P51553	Isocitrate dehydrogenase [NAD] subunit gamma, mitochondrial (Isocitric dehydrogenase subunit gamma) (NAD(+)-specific ICDH subunit gamma)	IDH3G	-0.259455	0.00291951
-0.264123	12.2795	-3.73991	0.00198594	0.0036165	-2.136	Q9NTG7					Q9P015	39S ribosomal protein L15, mitochondrial, L15mt, MRP-L15 (Mitochondrial large ribosomal subunit protein uL15m)	MRPL15 HSPC145	-0.259404	0.00352099
-0.26384	13.1716	-3.1743	0.00631716	0.0102333	-3.34804	O14949					Q8N9F7	Lysophospholipase D GDPD1, EC 3.1.4.- (Glycerophosphodiester phosphodiesterase 4) (Glycerophosphodiester phosphodiesterase domain-containing protein 1)	GDPD1 GDE4	-0.259282	0.00279436
-0.263741	11.6832	-5.4725	6.53887e-05	0.000188699	1.30703	Q9BUR5					Q9NSC5	Homer protein homolog 3, Homer-3	HOMER3	-0.259119	4.76835e-05
-0.263111	11.7759	-3.61163	0.00258136	0.00457004	-2.46776	Q9NZ43					Q15397	Pumilio homolog 3 (HBV X-transactivated gene 5 protein) (HBV XAg-transactivated protein 5) (Minor histocompatibility antigen HA-8, HLA-HA8)	PUM3 cPERP-C KIAA0020 PUF-A XTP5	-0.259053	0.000401835
-0.263074	12.3429	-3.11494	0.0071308	0.0114225	-3.4227	O75781					Q9GZT3	SRA stem-loop-interacting RNA-binding protein, mitochondrial	SLIRP C14orf156 DC23 DC50 PD04872	-0.258831	0.00678702
-0.262655	11.2434	-4.73588	0.000268679	0.000627258	-0.173681	O43597					Q7Z7H5	Transmembrane emp24 domain-containing protein 4 (Endoplasmic reticulum stress-response protein 25, ERS25) (GMP25iso) (Putative NF-kappa-B-activating protein 156) (p24 family protein alpha-3, p24alpha3)	TMED4 ERS25	-0.25876	0.00387217
-0.262556	10.1895	-6.13012	1.96623e-05	6.94926e-05	2.58737	P50747					P09651	Heterogeneous nuclear ribonucleoprotein A1, hnRNP A1 (Helix-destabilizing protein) (Single-strand RNA-binding protein) (hnRNP core protein A1) [Cleaved into: Heterogeneous nuclear ribonucleoprotein A1, N-terminally processed ]	HNRNPA1 HNRPA1	-0.258503	0.00329921
-0.262517	10.7645	-4.05382	0.0010486	0.00206025	-1.55007	Q8NB91					Q14165	Malectin	MLEC KIAA0152	-0.258437	0.000527554
-0.262183	11.5037	-2.71548	0.0160079	0.0238369	-4.26508	P07954					P30837	Aldehyde dehydrogenase X, mitochondrial, EC 1.2.1.3 (Aldehyde dehydrogenase 5) (Aldehyde dehydrogenase family 1 member B1)	ALDH1B1 ALDH5 ALDHX	-0.258304	0.0281503
-0.261945	10.4635	-2.40312	0.0297134	0.0418443	-4.85014	Q6UB99					Q16629	Serine/arginine-rich splicing factor 7 (Splicing factor 9G8) (Splicing factor, arginine/serine-rich 7)	SRSF7 SFRS7	-0.257823	0.00403755
-0.261722	11.0428	-2.42372	0.0285408	0.0403614	-4.81672	Q9NWM8					Q9Y2H6	Fibronectin type-III domain-containing protein 3A (Human gene expressed in odontoblasts)	FNDC3A FNDC3 HUGO KIAA0970	-0.257658	0.000204527
-0.261707	10.4375	-5.77897	3.7078e-05	0.000118002	1.91491	Q9Y291					Q92522	Histone H1.10 (Histone H1x)	H1-10 H1FX	-0.257637	0.00738647
-0.261571	11.8358	-2.4809	0.0255117	0.0364214	-4.69848	P61927					Q9HD23	Magnesium transporter MRS2 homolog, mitochondrial (MRS2-like protein)	MRS2 HPT MRS2L	-0.25713	0.00332158
-0.261539	10.5661	-4.00958	0.00114695	0.0022314	-1.57286	Q5RI15					Q96IG2	F-box/LRR-repeat protein 20 (F-box and leucine-rich repeat protein 20) (F-box/LRR-repeat protein 2-like)	FBXL20 FBL2	-0.256914	0.00312801
-0.261462	12.1867	-3.2335	0.00559737	0.0091686	-3.22387	Q6NUK1					O43609	Protein sprouty homolog 1, Spry-1	SPRY1	-0.256591	0.0170877
-0.261202	11.7416	-2.79639	0.0136062	0.0205463	-4.10818	O15554					O60244	Mediator of RNA polymerase II transcription subunit 14 (Activator-recruited cofactor 150 kDa component, ARC150) (Cofactor required for Sp1 transcriptional activation subunit 2, CRSP complex subunit 2) (Mediator complex subunit 14) (RGR1 homolog, hRGR1) (Thyroid hormone receptor-associated protein complex 170 kDa component, Trap170) (Transcriptional coactivator CRSP150) (Vitamin D3 receptor-intera…	MED14 ARC150 CRSP2 CXorf4 DRIP150 EXLM1 RGR1 TRAP170	-0.256526	0.00396673
-0.261021	9.66547	-2.06448	0.0567994	0.0757064	-5.40386	Q8IXQ6					Q8WVM0	Dimethyladenosine transferase 1, mitochondrial, EC 2.1.1.- (Mitochondrial 12S rRNA dimethylase 1) (Mitochondrial transcription factor B1, h-mtTFB, h-mtTFB1, hTFB1M, mtTFB1) (S-adenosylmethionine-6-N', N'-adenosyl(rRNA) dimethyltransferase 1)	TFB1M CGI-75	-0.256299	0.0289435
-0.260594	10.6526	-3.02073	0.00863916	0.0135902	-3.65097	O75911					Q93073	Selenocysteine insertion sequence-binding protein 2-like, SECIS-binding protein 2-like	SECISBP2L KIAA0256	-0.256263	0.0206277
-0.260223	11.9465	-3.20141	0.00597682	0.00974048	-3.30442	Q9NRP2					Q14498	RNA-binding protein 39 (CAPER alpha, CAPERalpha) (Hepatocellular carcinoma protein 1) (RNA-binding motif protein 39) (RNA-binding region-containing protein 2) (Splicing factor HCC1)	RBM39 HCC1 RNPC2	-0.255812	0.000774118
-0.260015	11.9293	-2.62657	0.0191195	0.0280749	-4.43567	P13995					O75521	Enoyl-CoA delta isomerase 2, EC 5.3.3.8 (DRS-1) (Delta(3),delta(2)-enoyl-CoA isomerase, D3,D2-enoyl-CoA isomerase) (Diazepam-binding inhibitor-related protein 1, DBI-related protein 1) (Dodecenoyl-CoA isomerase) (Hepatocellular carcinoma-associated antigen 88) (Peroxisomal 3,2-trans-enoyl-CoA isomerase, pECI) (Renal carcinoma antigen NY-REN-1)	ECI2 DRS1 HCA88 PECI	-0.255731	0.0143593
-0.259915	12.0107	-2.51854	0.0236876	0.034112	-4.64013	Q03518					Q9GZM5	Protein YIPF3 (Killer lineage protein 1) (Natural killer cell-specific antigen KLIP1) (YIP1 family member 3) [Cleaved into: Protein YIPF3, 36 kDa form III ]	YIPF3 C6orf109 KLIP1	-0.255687	0.042283
-0.259574	12.3037	-2.94599	0.0100556	0.0156001	-3.79428	O75695					Q5JPI3	Uncharacterized protein C3orf38	C3orf38	-0.255347	0.00101017
-0.259502	11.7912	-4.46231	0.000461478	0.0010018	-0.697915	Q9UHA4					O94874	E3 UFM1-protein ligase 1, EC 2.3.2.- (E3 UFM1-protein transferase 1) (Multiple alpha-helix protein located at ER) (Novel LZAP-binding protein) (Regulator of C53/LZAP and DDRGK1)	UFL1 KIAA0776 MAXER NLBP RCAD	-0.255307	0.00675105
-0.259455	12.4139	-3.85789	0.00156123	0.00291951	-1.94471	P51553					Q9UGU5	HMG domain-containing protein 4 (HMG box-containing protein 4) (High mobility group protein 2-like 1) (Protein HMGBCG)	HMGXB4 HMG2L1 HMGBCG	-0.25514	0.000896519
-0.259404	11.5821	-3.75514	0.00192514	0.00352099	-2.15226	Q9P015					Q8N8R7	ARL14 effector protein (ARF7 effector protein)	ARL14EP ARF7EP C11orf46	-0.25509	0.00107297
-0.259282	11.0597	-3.88255	0.00148477	0.00279436	-1.87075	Q8N9F7					Q5T5X7	BEN domain-containing protein 3	BEND3 KIAA1553	-0.254926	0.0370487
-0.259119	12.0847	-6.39982	1.22195e-05	4.76835e-05	3.06402	Q9NSC5					Q6YP21	Kynurenine--oxoglutarate transaminase 3, EC 2.6.1.7 (Cysteine-S-conjugate beta-lyase 2, EC 4.4.1.13) (Kynurenine aminotransferase 3) (Kynurenine aminotransferase III, KATIII) (Kynurenine--glyoxylate transaminase, EC 2.6.1.63) (Kynurenine--oxoglutarate transaminase III)	KYAT3 CCBL2 KAT3	-0.254874	0.00559961
-0.259053	11.8836	-5.00138	0.00016021	0.000401835	0.37649	Q15397					P10809	60 kDa heat shock protein, mitochondrial, EC 5.6.1.7 (60 kDa chaperonin) (Chaperonin 60, CPN60) (Heat shock protein 60, HSP-60, Hsp60) (HuCHA60) (Mitochondrial matrix protein P1) (P60 lymphocyte protein)	HSPD1 HSP60	-0.254701	0.0395891
-0.258831	12.2144	-3.39664	0.00400864	0.00678702	-2.90657	Q9GZT3					Q9Y2W2	WW domain-binding protein 11, WBP-11 (Npw38-binding protein, NpwBP) (SH3 domain-binding protein SNP70) (Splicing factor that interacts with PQBP-1 and PP1)	WBP11 NPWBP SIPP1 SNP70	-0.254531	0.00163331
-0.25876	12.8705	-3.70279	0.00214241	0.00387217	-2.24223	Q7Z7H5					P61964	WD repeat-containing protein 5 (BMP2-induced 3-kb gene protein)	WDR5 BIG3	-0.25449	0.00162633
-0.258503	11.2549	-3.79022	0.00179215	0.00329921	-2.08091	P09651					O00411	DNA-directed RNA polymerase, mitochondrial, MtRPOL, EC 2.7.7.6	POLRMT	-0.254367	0.000842125
-0.258437	12.5133	-4.83978	0.000219247	0.000527554	0.0772593	Q14165					Q7Z434	Mitochondrial antiviral-signaling protein, MAVS (CARD adapter inducing interferon beta, Cardif) (Interferon beta promoter stimulator protein 1, IPS-1) (Putative NF-kappa-B-activating protein 031N) (Virus-induced-signaling adapter, VISA)	MAVS IPS1 KIAA1271 VISA	-0.254315	0.00577146
-0.258304	11.96	-2.6251	0.0191757	0.0281503	-4.43848	P30837					Q92876	Kallikrein-6, EC 3.4.21.- (Neurosin) (Protease M) (SP59) (Serine protease 18) (Serine protease 9) (Zyme)	KLK6 PRSS18 PRSS9	-0.254261	0.020515
-0.258129	11.112	-2.12821	0.0503911	0.0676999	-5.33437	Q9BWE0					Q06481	Amyloid beta precursor like protein 2 (APPH) (Amyloid beta (A4) precursor-like protein 2) (Amyloid protein homolog) (Amyloid-like protein 2, APLP-2) (CDEI box-binding protein, CDEBP) (Sperm membrane protein YWK-II)	APLP2 APPL2	-0.253716	9.67634e-05
-0.257823	12.1833	-3.6801	0.00224408	0.00403755	-2.3156	Q16629					P51151	Ras-related protein Rab-9A	RAB9A RAB9	-0.253616	0.00560211
-0.257658	12.2211	-5.42297	7.17527e-05	0.000204527	1.18203	Q9Y2H6					O43159	Ribosomal RNA-processing protein 8, EC 2.1.1.- (Cerebral protein 1) (Nucleomethylin)	RRP8 KIAA0409 NML hucep-1	-0.253593	0.00522366
-0.257637	11.7593	-3.35018	0.00440867	0.00738647	-2.99681	Q92522					P31942	Heterogeneous nuclear ribonucleoprotein H3, hnRNP H3 (Heterogeneous nuclear ribonucleoprotein 2H9, hnRNP 2H9)	HNRNPH3 HNRPH3	-0.253172	0.00611365
-0.257317	10.1455	-2.29808	0.0364341	0.0503216	-5.04608	Q96JM7					Q9BW27	Nuclear pore complex protein Nup85 (85 kDa nucleoporin) (FROUNT) (Nucleoporin Nup75) (Nucleoporin Nup85) (Pericentrin-1)	NUP85 NUP75 PCNT1	-0.253119	0.00834637
-0.257217	12.0762	-2.28651	0.0372565	0.0513209	-5.06693	Q9UDX5					Q8N257	Histone H2B type 3-B (H2B type 12) (H2B.U histone 1)	H2BU1 HIST3H2BB	-0.252596	0.0200503
-0.25713	11.5636	-3.78651	0.00180577	0.00332158	-2.09485	Q9HD23					O76021	Ribosomal L1 domain-containing protein 1 (CATX-11) (Cellular senescence-inhibited gene protein) (Protein PBK1)	RSL1D1 CATX11 CSIG PBK1 L12	-0.252231	0.00172634
-0.256914	12.291	-3.81997	0.00168663	0.00312801	-2.01664	Q96IG2					Q2T9J0	Peroxisomal leader peptide-processing protease, EC 3.4.21.- (Trypsin domain-containing protein 1) [Cleaved into: Peroxisomal leader peptide-processing protease, 15 kDa form; Peroxisomal leader peptide-processing protease, 45 kDa form ]	TYSND1	-0.252133	6.26828e-05
-0.256591	11.158	-2.89731	0.011098	0.0170877	-3.81782	O43609					Q9UIS9	Methyl-CpG-binding domain protein 1 (CXXC-type zinc finger protein 3) (Methyl-CpG-binding protein MBD1) (Protein containing methyl-CpG-binding domain 1)	MBD1 CXXC3 PCM1	-0.251687	0.0185881
-0.256526	10.4489	-3.68987	0.00219972	0.00396673	-2.31099	O60244					P62316	Small nuclear ribonucleoprotein Sm D2, Sm-D2 (snRNP core protein D2)	SNRPD2 SNRPD1	-0.251474	0.0063401
-0.256299	11.0111	-2.60906	0.0197976	0.0289435	-4.44597	Q8WVM0					Q9UQR1	Zinc finger protein 148 (Transcription factor ZBP-89) (Zinc finger DNA-binding protein 89)	ZNF148 ZBP89	-0.251319	0.00106378
-0.256263	10.1708	-2.79421	0.0136662	0.0206277	-4.08137	Q93073					Q9NVH0	Exonuclease 3'-5' domain-containing protein 2, EC 3.1.11.1 (3'-5' exoribonuclease EXD2, EC 3.1.13.-) (Exonuclease 3'-5' domain-like-containing protein 2)	EXD2 C14orf114 EXDL2	-0.251308	0.00229617
-0.256262	12.105	-2.13158	0.050072	0.067298	-5.34088	P04179					Q9BY89	Uncharacterized protein KIAA1671	KIAA1671	-0.251027	0.000264793
-0.255812	12.1256	-4.61331	0.000342025	0.000774118	-0.429568	Q14498					P23284	Peptidyl-prolyl cis-trans isomerase B, PPIase B, EC 5.2.1.8 (CYP-S1) (Cyclophilin B) (Rotamase B) (S-cyclophilin, SCYLP)	PPIB CYPB	-0.250872	0.0019396
-0.255731	11.8171	-2.99091	0.00917908	0.0143593	-3.72455	O75521					Q96I24	Far upstream element-binding protein 3, FUSE-binding protein 3	FUBP3 FBP3	-0.250032	0.000363197
-0.255687	10.0576	-2.39671	0.0300875	0.042283	-4.86132	Q9GZM5					O15042	U2 snRNP-associated SURP motif-containing protein (140 kDa Ser/Arg-rich domain protein) (U2-associated protein SR140)	U2SURP KIAA0332 SR140	-0.249988	3.52142e-05
-0.255347	11.6236	-4.457	0.000466382	0.00101017	-0.740092	Q5JPI3					O75718	Cartilage-associated protein	CRTAP CASP	-0.249679	0.00555221
-0.255307	11.9277	-3.39972	0.00398339	0.00675105	-2.90304	O94874					Q13825	Methylglutaconyl-CoA hydratase, mitochondrial, 3-MG-CoA hydratase, EC 4.2.1.18 (AU-specific RNA-binding enoyl-CoA hydratase, AU-binding protein/enoyl-CoA hydratase) (Itaconyl-CoA hydratase, EC 4.2.1.56)	AUH	-0.249482	0.00285954
-0.25514	12.4528	-4.52879	0.000404344	0.000896519	-0.518477	Q9UGU5					Q96A73	Putative monooxygenase p33MONOX, EC 1.-.-.- (Brain-derived rescue factor p60MONOX) (Flavin monooxygenase motif-containing protein of 33 kDa)	KIAA1191 P33MONOX	-0.249238	0.00589899
-0.25509	11.8763	-4.42257	0.000499511	0.00107297	-0.770304	Q8N8R7					Q9H0R6	Glutamyl-tRNA(Gln) amidotransferase subunit A, mitochondrial, Glu-AdT subunit A, EC 6.3.5.7 (Glutaminyl-tRNA synthase-like protein 1)	QRSL1	-0.248575	0.0106109
-0.254926	10.0992	-2.47103	0.0260115	0.0370487	-4.72896	Q5T5X7					Q96RT1	Erbin (Densin-180-like protein) (Erbb2-interacting protein) (Protein LAP2)	ERBIN ERBB2IP KIAA1225 LAP2	-0.248398	0.00414442
-0.254874	11.2371	-3.50009	0.00324341	0.00559961	-2.6957	Q6YP21					Q5VUA4	Zinc finger protein 318 (Endocrine regulatory protein)	ZNF318 HRIHFB2436	-0.248387	0.00177911
-0.254701	11.9206	-2.43477	0.0279301	0.0395891	-4.7963	P10809					Q9Y5V0	Zinc finger protein 706	ZNF706 HSPC038 PNAS-113	-0.248281	0.0365957
-0.254531	12.3484	-4.1874	0.000800554	0.00163331	-1.28135	Q9Y2W2					Q8WVC6	Dephospho-CoA kinase domain-containing protein	DCAKD	-0.247447	0.00323575
-0.25449	12.1254	-4.19042	0.000795687	0.00162633	-1.27936	P61964					Q16718	NADH dehydrogenase [ubiquinone] 1 alpha subcomplex subunit 5 (Complex I subunit B13) (Complex I-13kD-B, CI-13kD-B) (NADH-ubiquinone oxidoreductase 13 kDa-B subunit)	NDUFA5	-0.247384	0.00184433
-0.254367	10.6842	-4.56569	0.000375817	0.000842125	-0.525524	O00411					Q9UHX1	Poly(U)-binding-splicing factor PUF60 (60 kDa poly(U)-binding-splicing factor) (FUSE-binding protein-interacting repressor, FBP-interacting repressor) (Ro-binding protein 1, RoBP1) (Siah-binding protein 1, Siah-BP1)	PUF60 FIR ROBPI SIAHBP1	-0.246994	0.00253905
-0.254315	11.819	-3.48308	0.00335835	0.00577146	-2.69739	Q7Z434					Q13425	Beta-2-syntrophin (59 kDa dystrophin-associated protein A1 basic component 2) (Syntrophin-3, SNT3) (Syntrophin-like, SNTL)	SNTB2 D16S2531E SNT2B2 SNTL	-0.246976	0.000455894
-0.254261	11.0849	-2.79726	0.0135824	0.020515	-4.10649	Q92876					Q9BQ39	ATP-dependent RNA helicase DDX50, EC 3.6.4.13 (DEAD box protein 50) (Gu-beta) (Nucleolar protein Gu2)	DDX50	-0.246696	0.00712067
-0.253716	10.9744	-5.91364	2.90133e-05	9.67634e-05	2.14467	Q06481					O00468	Agrin [Cleaved into: Agrin N-terminal 110 kDa subunit; Agrin C-terminal 110 kDa subunit; Agrin C-terminal 90 kDa fragment, C90; Agrin C-terminal 22 kDa fragment, C22 ]	AGRN AGRIN	-0.246685	0.00355724
-0.253616	11.4754	-3.49974	0.00324569	0.00560211	-2.69307	P51151					Q6P4A7	Sideroflexin-4 (Breast cancer resistance marker 1)	SFXN4 BCRM1	-0.246672	0.0231549
-0.253593	11.2145	-3.53843	0.00299855	0.00522366	-2.61123	O43159					Q03468	DNA excision repair protein ERCC-6, EC 3.6.4.- (ATP-dependent helicase ERCC6) (Cockayne syndrome protein CSB)	ERCC6 CSB	-0.246656	0.0256562
-0.253172	12.0337	-3.45185	0.00358012	0.00611365	-2.797	P31942					Q9BVK8	Transmembrane protein 147 (Protein NIFIE 14)	TMEM147	-0.246583	0.033546
-0.253119	11.3288	-3.28469	0.00504097	0.00834637	-3.13631	Q9BW27					Q9UBX3	Mitochondrial dicarboxylate carrier, DIC (Solute carrier family 25 member 10)	SLC25A10 DIC	-0.24631	0.0203392
-0.252596	13.4878	-2.8103	0.0132302	0.0200503	-4.07035	Q8N257					Q2TAA5	GDP-Man:Man(3)GlcNAc(2)-PP-Dol alpha-1,2-mannosyltransferase, EC 2.4.1.131 (Asparagine-linked glycosylation protein 11 homolog) (Glycolipid 2-alpha-mannosyltransferase)	ALG11 GT8	-0.244931	0.0361615
-0.252231	12.6278	-4.15471	0.000855112	0.00172634	-1.33864	O76021					O43752	Syntaxin-6	STX6	-0.244374	0.00536996
-0.252133	11.0019	-6.20278	1.72803e-05	6.26828e-05	2.68072	Q2T9J0					Q8IZ81	ELMO domain-containing protein 2	ELMOD2	-0.243917	0.00838274
-0.251687	9.91095	-2.85137	0.0121781	0.0185881	-4.00075	Q9UIS9					Q13162	Peroxiredoxin-4, EC 1.11.1.24 (Antioxidant enzyme AOE372, AOE37-2) (Peroxiredoxin IV, Prx-IV) (Thioredoxin peroxidase AO372) (Thioredoxin-dependent peroxide reductase A0372) (Thioredoxin-dependent peroxiredoxin 4)	PRDX4	-0.243892	0.0116897
-0.251474	12.552	-3.43298	0.00372118	0.0063401	-2.80824	P62316					Q96HI0	Sentrin-specific protease 5, EC 3.4.22.- (Sentrin/SUMO-specific protease SENP5)	SENP5 FKSG45	-0.24347	0.000190994
-0.251319	11.3555	-4.42768	0.000494444	0.00106378	-0.788059	Q9UQR1					Q9H4L4	Sentrin-specific protease 3, EC 3.4.22.- (SUMO-1-specific protease 3) (Sentrin/SUMO-specific protease SENP3)	SENP3 SSP3 SUSP3	-0.243277	0.000427329
-0.251308	10.6205	-3.99378	0.00118433	0.00229617	-1.66422	Q9NVH0					Q96AQ6	Pre-B-cell leukemia transcription factor-interacting protein 1 (Hematopoietic PBX-interacting protein)	PBXIP1 HPIP	-0.243135	0.0132102
-0.251125	7.59668	-0.964297	0.350259	0.398986	-6.96943	O95807					Q9ULM3	YEATS domain-containing protein 2	YEATS2 KIAA1197	-0.242946	0.00222599
-0.251027	10.9244	-5.25942	9.77228e-05	0.000264793	0.895294	Q9BY89					Q6UWP7	Lysocardiolipin acyltransferase 1, EC 2.3.1.- (1-acylglycerol-3-phosphate O-acyltransferase 8, 1-AGP acyltransferase 8, 1-AGPAT 8, EC 2.3.1.51) (Acyl-CoA:lysocardiolipin acyltransferase 1)	LCLAT1 AGPAT8 ALCAT1 LYCAT UNQ1849/PRO3579	-0.242855	0.000975079
-0.250872	12.7283	-4.08854	0.000977419	0.0019396	-1.45992	P23284					O43861	Probable phospholipid-transporting ATPase IIB, EC 7.6.2.1 (ATPase class II type 9B)	ATP9B ATPIIB NEO1L HUSSY-20	-0.242551	0.0142805
-0.250032	11.8849	-5.06453	0.000141844	0.000363197	0.493004	Q96I24					Q92508	Piezo-type mechanosensitive ion channel component 1 (Membrane protein induced by beta-amyloid treatment, Mib) (Protein FAM38A)	PIEZO1 FAM38A KIAA0233	-0.242401	0.0451281
-0.249988	12.2483	-6.62243	8.31425e-06	3.52142e-05	3.41308	O15042					Q15024	Exosome complex component RRP42 (Exosome component 7) (Ribosomal RNA-processing protein 42) (p8)	EXOSC7 KIAA0116 RRP42	-0.24233	0.00198703
-0.249838	11.1185	-2.29342	0.0367638	0.0507043	-5.0545	Q13444					O94913	Pre-mRNA cleavage complex 2 protein Pcf11 (Pre-mRNA cleavage complex II protein Pcf11)	PCF11 KIAA0824	-0.242268	0.000128551
-0.249679	12.1501	-3.50536	0.00320855	0.00555221	-2.67751	O75718					Q9BQC6	Ribosomal protein 63, mitochondrial, hMRP63 (Mitochondrial large ribosomal subunit protein mL63) (Mitochondrial ribosomal protein 63) (Mitochondrial ribosomal protein L57)	MRPL57 MRP63	-0.242072	0.00105991
-0.249482	11.4491	-3.86985	0.00152365	0.00285954	-1.92309	Q13825					Q8WXF1	Paraspeckle component 1 (Paraspeckle protein 1)	PSPC1 PSP1	-0.241611	0.00409141
-0.249238	11.4707	-3.47166	0.0034378	0.00589899	-2.751	Q96A73					Q8NC54	Keratinocyte-associated transmembrane protein 2	KCT2 C5orf15 HTGN29	-0.241467	0.00125382
-0.248575	11.6126	-3.15421	0.00658167	0.0106109	-3.39935	Q9H0R6					Q9BVC6	Transmembrane protein 109 (Mitsugumin-23, Mg23)	TMEM109	-0.240916	0.0152469
-0.248398	11.2085	-3.66602	0.00230962	0.00414442	-2.35979	Q96RT1					Q9NX61	Transmembrane protein 161A (Adaptive response to oxidative stress protein 29, AROS-29)	TMEM161A UNQ582/PRO1152	-0.240825	0.0103748
-0.248387	10.3862	-4.13831	0.000883885	0.00177911	-1.3934	Q5VUA4					P09471	Guanine nucleotide-binding protein G(o) subunit alpha	GNAO1	-0.240809	0.0177428
-0.248353	10.1863	-1.64661	0.120522	0.15014	-6.11436	Q8NG31					P09669	Cytochrome c oxidase subunit 6C (Cytochrome c oxidase polypeptide VIc)	COX6C	-0.239496	0.00287671
-0.248281	11.2652	-2.47791	0.0256622	0.0365957	-4.66765	Q9Y5V0					P46531	Neurogenic locus notch homolog protein 1, Notch 1, hN1 (Translocation-associated notch protein TAN-1) [Cleaved into: Notch 1 extracellular truncation, NEXT; Notch 1 intracellular domain, NICD ]	NOTCH1 TAN1	-0.239453	0.0302748
-0.247447	10.365	-3.80041	0.00175528	0.00323575	-2.07887	Q8WVC6					Q9NSU2	Three-prime repair exonuclease 1, EC 3.1.11.2 (3'-5' exonuclease TREX1) (Deoxyribonuclease III, DNase III)	TREX1	-0.239249	0.0054949
-0.247384	11.7922	-4.11754	0.000921756	0.00184433	-1.41905	Q16718					O43933	Peroxisome biogenesis factor 1 (Peroxin-1) (Peroxisome biogenesis disorder protein 1)	PEX1	-0.238427	0.00542726
-0.246994	12.2567	-3.93752	0.00132767	0.00253905	-1.80398	Q9UHX1					Q13217	DnaJ homolog subfamily C member 3 (Endoplasmic reticulum DNA J domain-containing protein 6, ER-resident protein ERdj6, ERdj6) (Interferon-induced, double-stranded RNA-activated protein kinase inhibitor) (Protein kinase inhibitor of 58 kDa, Protein kinase inhibitor p58)	DNAJC3 P58IPK PRKRI	-0.23831	0.00329954
-0.246976	12.0174	-4.9269	0.000185059	0.000455894	0.266925	Q13425					Q9Y4C8	Probable RNA-binding protein 19 (RNA-binding motif protein 19)	RBM19 KIAA0682	-0.238252	0.00240971
-0.246936	12.7813	-1.67084	0.115579	0.144436	-6.04034	Q9NRA2					P11310	Medium-chain specific acyl-CoA dehydrogenase, mitochondrial, MCAD, EC 1.3.8.7 (Medium chain acyl-CoA dehydrogenase, MCADH)	ACADM	-0.238169	0.0225762
-0.246696	11.2858	-3.37015	0.00423209	0.00712067	-2.96312	Q9BQ39					P62877	E3 ubiquitin-protein ligase RBX1, EC 2.3.2.27, EC 2.3.2.32 (E3 ubiquitin-protein transferase RBX1) (Protein ZYP) (RING finger protein 75) (RING-box protein 1, Rbx1) (Regulator of cullins 1, ROC1) [Cleaved into: E3 ubiquitin-protein ligase RBX1, N-terminally processed (E3 ubiquitin-protein transferase RBX1, N-terminally processed) ]	RBX1 RNF75 ROC1	-0.238053	0.0471565
-0.246685	10.8249	-3.74946	0.0019476	0.00355724	-2.1574	O00468					Q6UW56	All-trans retinoic acid-induced differentiation factor (Apoptosis-related protein 3, APR-3) (p18)	ATRAID APR3 C2orf28 HSPC013 UNQ214/PRO240	-0.237785	0.00151583
-0.246672	12.1379	-2.73183	0.0154915	0.0231549	-4.2254	Q6P4A7					Q9ULI0	ATPase family AAA domain-containing protein 2B	ATAD2B KIAA1240	-0.237636	0.0202425
-0.246656	11.456	-2.67576	0.0173323	0.0256562	-4.34154	Q03468					Q9NRP4	Succinate dehydrogenase assembly factor 3, mitochondrial, SDH assembly factor 3, SDHAF3	SDHAF3 ACN9 DC11	-0.236549	0.0441439
-0.246583	12.2736	-2.52779	0.023259	0.033546	-4.61833	Q9BVK8					Q9Y639	Neuroplastin (Stromal cell-derived receptor 1, SDR-1)	NPTN SDFR1 SDR1	-0.236545	0.00893329
-0.24631	12.4166	-2.8022	0.0134479	0.0203392	-4.09686	Q9UBX3					Q9NVH1	DnaJ homolog subfamily C member 11	DNAJC11	-0.235947	0.00536041
-0.245477	10.1387	-1.55631	0.140576	0.172857	-6.25585	Q9BQ90					Q92879	CUGBP Elav-like family member 1, CELF-1 (50 kDa nuclear polyadenylated RNA-binding protein) (Bruno-like protein 2) (CUG triplet repeat RNA-binding protein 1, CUG-BP1) (CUG-BP- and ETR-3-like factor 1) (Deadenylation factor CUG-BP) (Embryo deadenylation element-binding protein homolog, EDEN-BP homolog) (RNA-binding protein BRUNOL-2)	CELF1 BRUNOL2 CUGBP CUGBP1 NAB50	-0.23587	0.0111957
-0.244931	10.9745	-2.48518	0.0252975	0.0361615	-4.70257	Q2TAA5					P08922	Proto-oncogene tyrosine-protein kinase ROS, EC 2.7.10.1 (Proto-oncogene c-Ros) (Proto-oncogene c-Ros-1) (Receptor tyrosine kinase c-ros oncogene 1) (c-Ros receptor tyrosine kinase)	ROS1 MCF3 ROS	-0.23573	0.00569003
-0.244374	11.6971	-3.52305	0.00309447	0.00536996	-2.64852	O43752					Q99470	Stromal cell-derived factor 2, SDF-2	SDF2	-0.235653	0.010869
-0.243917	12.1509	-3.28208	0.00506791	0.00838274	-3.10744	Q8IZ81					P29597	Non-receptor tyrosine-protein kinase TYK2, EC 2.7.10.2	TYK2	-0.235105	0.000714798
-0.243892	11.6831	-3.10255	0.0073132	0.0116897	-3.49678	Q13162					P35659	Protein DEK	DEK	-0.234984	0.0263958
-0.24347	11.3477	-5.46467	6.6354e-05	0.000190994	1.29896	Q96HI0					P38935	DNA-binding protein SMUBP-2, EC 3.6.4.12, EC 3.6.4.13 (ATP-dependent helicase IGHMBP2) (Glial factor 1, GF-1) (Immunoglobulin mu-binding protein 2)	IGHMBP2 SMBP2 SMUBP2	-0.23458	0.00818126
-0.243402	10.2377	-1.77562	0.0961784	0.122091	-5.92859	P08572					P83876	Thioredoxin-like protein 4A (DIM1 protein homolog) (Spliceosomal U5 snRNP-specific 15 kDa protein) (Thioredoxin-like U5 snRNP protein U5-15kD)	TXNL4A DIM1 TXNL4	-0.23436	0.0267968
-0.243277	11.6495	-4.96555	0.000171704	0.000427329	0.302433	Q9H4L4					Q86UL3	Glycerol-3-phosphate acyltransferase 4, EC 2.3.1.15 (1-acylglycerol-3-phosphate O-acyltransferase 6, 1-AGP acyltransferase 6, 1-AGPAT 6) (Acyl-CoA:glycerol-3-phosphate acyltransferase 4) (Lysophosphatidic acid acyltransferase zeta, LPAAT-zeta) (Testis spermatogenesis apoptosis-related protein 7, TSARG7)	GPAT4 AGPAT6 TSARG7 UNQ551/PRO1108	-0.23425	0.000382499
-0.243135	12.3954	-3.03571	0.00837997	0.0132102	-3.58859	Q96AQ6					P17010	Zinc finger X-chromosomal protein	ZFX	-0.234009	0.000465575
-0.242946	10.3856	-4.01149	0.00114253	0.00222599	-1.62774	Q9ULM3					Q14103	Heterogeneous nuclear ribonucleoprotein D0, hnRNP D0 (AU-rich element RNA-binding protein 1)	HNRNPD AUF1 HNRPD	-0.233784	0.000563626
-0.242855	11.9579	-4.47826	0.000447058	0.000975079	-0.668997	Q6UWP7					O75600	2-amino-3-ketobutyrate coenzyme A ligase, mitochondrial, AKB ligase, EC 2.3.1.29 (Aminoacetone synthase) (Glycine acetyltransferase)	GCAT KBL	-0.233752	0.000442639
-0.242551	9.52717	-2.99396	0.00912244	0.0142805	-3.7084	O43861					P20645	Cation-dependent mannose-6-phosphate receptor, CD Man-6-P receptor, CD-MPR (46 kDa mannose 6-phosphate receptor, MPR 46)	M6PR MPR46 MPRD	-0.233703	0.00143586
-0.242401	10.589	-2.3606	0.0322793	0.0451281	-4.93265	Q92508					Q9H2P0	Activity-dependent neuroprotector homeobox protein (Activity-dependent neuroprotective protein)	ADNP ADNP1 KIAA0784	-0.233679	0.00811062
-0.24233	11.7971	-4.07356	0.0010075	0.00198703	-1.51373	Q15024					Q9NXW2	DnaJ homolog subfamily B member 12	DNAJB12	-0.233528	0.00747856
-0.242268	11.2862	-5.72362	4.10401e-05	0.000128551	1.75126	O94913					P82932	28S ribosomal protein S6, mitochondrial, MRP-S6, S6mt (Mitochondrial small ribosomal subunit protein bS6m)	MRPS6 C21orf101 RPMS6	-0.23297	0.0453206
-0.242072	11.6338	-4.43015	0.000492017	0.00105991	-0.777351	Q9BQC6					Q15311	RalA-binding protein 1, RalBP1 (76 kDa Ral-interacting protein) (Dinitrophenyl S-glutathione ATPase, DNP-SG ATPase, EC 7.6.2.2, EC 7.6.2.3) (Ral-interacting protein 1)	RALBP1 RLIP RLIP1 RLIP76	-0.232233	0.00593761
-0.241611	12.2656	-3.67336	0.00227523	0.00409141	-2.3337	Q8WXF1					Q86TC9	Myopalladin (145 kDa sarcomeric protein)	MYPN MYOP	-0.232016	0.0244932
-0.241489	12.24	-2.17166	0.0464128	0.0627298	-5.25147	Q9Y3C1					O75533	Splicing factor 3B subunit 1 (Pre-mRNA-splicing factor SF3b 155 kDa subunit, SF3b155) (Spliceosome-associated protein 155, SAP 155)	SF3B1 SAP155	-0.231652	0.000633783
-0.241467	11.9113	-4.33707	0.000592622	0.00125382	-0.942715	Q8NC54					Q96ST2	Protein IWS1 homolog (IWS1-like protein)	IWS1 IWS1L	-0.231646	0.000872395
-0.241397	9.88449	-1.77181	0.0968316	0.122874	-5.93169	Q9UBV7					Q9NVC6	Mediator of RNA polymerase II transcription subunit 17 (Activator-recruited cofactor 77 kDa component, ARC77) (Cofactor required for Sp1 transcriptional activation subunit 6, CRSP complex subunit 6) (Mediator complex subunit 17) (Thyroid hormone receptor-associated protein complex 80 kDa component, Trap80) (Transcriptional coactivator CRSP77) (Vitamin D3 receptor-interacting protein complex 80 kD…	MED17 ARC77 CRSP6 DRIP77 DRIP80 TRAP80	-0.230747	0.0116997
-0.240916	12.5993	-2.9583	0.00980755	0.0152469	-3.79013	Q9BVC6					P11387	DNA topoisomerase 1, EC 5.6.2.1 (DNA topoisomerase I)	TOP1	-0.230712	0.00156535
-0.240825	10.6791	-3.16699	0.00641218	0.0103748	-3.35848	Q9NX61					A4D1E9	GTP-binding protein 10 (Protein obg homolog 2, ObgH2)	GTPBP10 OBGH2 UG0751c10	-0.230669	0.00154493
-0.240809	10.8537	-2.87635	0.0115787	0.0177428	-3.86097	P09471					Q9BQG0	Myb-binding protein 1A	MYBBP1A P160	-0.230551	0.00161255
-0.239805	9.60127	-1.45175	0.167263	0.202644	-6.40099	Q9H3T3					Q9UG01	Intraflagellar transport protein 172 homolog	IFT172 KIAA1179	-0.230294	0.00841988
-0.239496	12.5513	-3.86623	0.00153493	0.00287671	-1.8521	P09669					Q6ZU65	Ubinuclein-2	UBN2 KIAA2030	-0.230211	0.000204919
-0.239453	10.1964	-2.58486	0.0207732	0.0302748	-4.49443	P46531					Q9GZL7	Ribosome biogenesis protein WDR12 (WD repeat-containing protein 12)	WDR12	-0.230119	0.00169528
-0.239249	10.5965	-3.51068	0.0031738	0.0054949	-2.64443	Q9NSU2					P11233	Ras-related protein Ral-A, EC 3.6.5.2	RALA RAL	-0.230071	0.000915692
-0.238427	11.3472	-3.51723	0.00313151	0.00542726	-2.61731	O43933					P23786	Carnitine O-palmitoyltransferase 2, mitochondrial, EC 2.3.1.21 (Carnitine palmitoyltransferase II, CPT II)	CPT2 CPT1	-0.230019	0.00980781
-0.23831	11.4146	-3.79004	0.00179281	0.00329954	-1.98745	Q13217					P08670	Vimentin	VIM	-0.229947	0.0341217
-0.238252	11.7504	-3.9669	0.00125075	0.00240971	-1.74385	Q9Y4C8					P47985	Cytochrome b-c1 complex subunit Rieske, mitochondrial, EC 7.1.1.8 (Complex III subunit 5) (Cytochrome b-c1 complex subunit 5) (Rieske iron-sulfur protein, RISP) (Rieske protein UQCRFS1) (Ubiquinol-cytochrome c reductase iron-sulfur subunit) [Cleaved into: Cytochrome b-c1 complex subunit 9, Su9, Subunit 9 (8 kDa subunit 9) (Complex III subunit IX) (Cytochrome b-c1 complex subunit 11) (UQCRFS1 mito…	UQCRFS1	-0.228865	0.00195928
-0.238169	12.4914	-2.74555	0.0150709	0.0225762	-4.14855	P11310					Q8NFH4	Nucleoporin Nup37, p37 (Nup107-160 subcomplex subunit Nup37)	NUP37	-0.228751	0.000376003
-0.238107	8.07349	-0.970372	0.347322	0.396042	-6.9583	O15438					Q14197	Peptidyl-tRNA hydrolase ICT1, mitochondrial, EC 3.1.1.29 (39S ribosomal protein L58, mitochondrial, MRP-L58) (Digestion substraction 1, DS-1) (Immature colon carcinoma transcript 1 protein) (Mitochondrial large ribosomal subunit protein mL62)	MRPL58 DS1 ICT1	-0.227651	0.00124666
-0.238053	11.3522	-2.33475	0.0339398	0.0471565	-4.95854	P62877					O15213	WD repeat-containing protein 46 (WD repeat-containing protein BING4)	WDR46 BING4 C6orf11 FP221	-0.227395	0.00319318
-0.237785	10.8392	-4.23203	0.00073174	0.00151583	-1.09976	Q6UW56					P30048	Thioredoxin-dependent peroxide reductase, mitochondrial, EC 1.11.1.24 (Antioxidant protein 1, AOP-1) (HBC189) (Peroxiredoxin III, Prx-III) (Peroxiredoxin-3) (Protein MER5 homolog) (Thioredoxin-dependent peroxiredoxin 3)	PRDX3 AOP1	-0.227179	0.0143985
-0.237636	10.7247	-2.80468	0.013381	0.0202425	-4.08837	Q9ULI0					Q9Y2R4	Probable ATP-dependent RNA helicase DDX52, EC 3.6.4.13 (ATP-dependent RNA helicase ROK1-like) (DEAD box protein 52)	DDX52 ROK1 HUSSY-19	-0.22692	0.0183678
-0.237251	12.8316	-1.8299	0.0873046	0.111901	-5.81444	Q5HYC2					Q53HC5	Kelch-like protein 26	KLHL26	-0.226629	0.0110742
-0.236549	12.3785	-2.37258	0.031536	0.0441439	-4.91076	Q9NRP4					P10301	Ras-related protein R-Ras, EC 3.6.5.- (p23)	RRAS	-0.226583	0.00563096
-0.236545	11.7065	-3.24752	0.00543915	0.00893329	-3.21143	Q9Y639					Q8NFV4	Protein ABHD11, EC 3.-.-.- (Alpha/beta hydrolase domain-containing protein 11, Abhydrolase domain-containing protein 11) (Williams-Beuren syndrome chromosomal region 21 protein)	ABHD11 WBSCR21 PP1226	-0.226077	0.0230416
-0.235947	11.7672	-3.52442	0.00308579	0.00536041	-2.64021	Q9NVH1					O15050	TPR and ankyrin repeat-containing protein 1 (Lupus brain antigen 1 homolog)	TRANK1 KIAA0342 LBA1	-0.225792	0.00268851
-0.23587	11.8051	-3.12558	0.00697759	0.0111957	-3.42838	Q92879					Q4VC31	Protein MIX23 (Coiled-coil domain-containing protein 58)	MIX23 CCDC58	-0.225791	0.00469973
-0.23573	13.3903	-3.49064	0.00330674	0.00569003	-2.6381	P08922					Q8IVL6	Prolyl 3-hydroxylase 3, EC 1.14.11.7 (Leprecan-like protein 2) (Protein B)	P3H3 LEPREL2	-0.225728	0.0188603
-0.235653	11.9438	-3.14126	0.00675791	0.010869	-3.41688	Q99470					Q969G3	SWI/SNF-related matrix-associated actin-dependent regulator of chromatin subfamily E member 1 (BRG1-associated factor 57, BAF57)	SMARCE1 BAF57	-0.225617	0.000465648
-0.235565	10.4821	-2.17079	0.0464888	0.0628199	-5.27246	Q6NXT4					Q8N3R9	Protein PALS1 (MAGUK p55 subfamily member 5) (Membrane protein, palmitoylated 5) (Protein associated with Lin-7 1)	PALS1 MPP5	-0.224901	0.00863798
-0.235136	11.707	-1.71869	0.106333	0.133874	-6.01636	Q9UHK0					P82914	28S ribosomal protein S15, mitochondrial, MRP-S15, S15mt (Mitochondrial small ribosomal subunit protein uS15m)	MRPS15 RPMS15 DC37	-0.224674	0.011769
-0.235105	11.6378	-4.65987	0.000312003	0.000714798	-0.300904	P29597					Q9BVC5	Ashwin	C2orf49	-0.224635	0.0139512
-0.234998	10.6754	-1.70176	0.109527	0.137536	-6.04208	Q13686					P62699	Protein yippee-like 5	YPEL5 CGI-127	-0.224523	0.0327631
-0.234984	12.6219	-2.66044	0.017871	0.0263958	-4.37093	P35659					Q8NAV1	Pre-mRNA-splicing factor 38A	PRPF38A	-0.224445	0.00342752
-0.23458	10.1996	-3.29614	0.00492427	0.00818126	-3.1043	P38935					Q15031	Leucine--tRNA ligase, mitochondrial, EC 6.1.1.4 (Leucyl-tRNA synthetase, LeuRS)	LARS2 KIAA0028	-0.224146	0.0201067
-0.23436	12.374	-2.65245	0.0181584	0.0267968	-4.36546	P83876					O43826	Glucose-6-phosphate exchanger SLC37A4 (Glucose-5-phosphate transporter) (Glucose-6-phosphate translocase) (Solute carrier family 37 member 4) (Transformation-related gene 19 protein, TRG-19)	SLC37A4 G6PT G6PT1 PRO0685 TRG19	-0.223904	0.0126545
-0.23425	11.7415	-5.03274	0.0001508	0.000382499	0.460288	Q86UL3					Q6UWU4	Bombesin receptor-activated protein C6orf89 (Amfion)	C6orf89 BRAP UNQ177/PRO203	-0.223766	0.0302748
-0.234009	11.3289	-4.91398	0.000189763	0.000465575	0.210677	P17010					P11717	Cation-independent mannose-6-phosphate receptor, CI Man-6-P receptor, CI-MPR, M6PR (300 kDa mannose 6-phosphate receptor, MPR 300) (Insulin-like growth factor 2 receptor) (Insulin-like growth factor II receptor, IGF-II receptor) (M6P/IGF2 receptor, M6P/IGF2R) (CD antigen CD222)	IGF2R MPRI	-0.223545	0.0153576
-0.233784	11.9986	-4.80137	0.000236327	0.000563626	-0.0294641	Q14103					Q96GJ1	tRNA (uracil-5-)-methyltransferase homolog B, EC 2.1.1.35 (TRM2 homolog B) (rRNA (uracil-5-)-methyltransferase TRMT2B, EC 2.1.1.-)	TRMT2B CXorf34	-0.223411	0.00239485
-0.233752	12.0949	-4.9451	0.000178643	0.000442639	0.278762	O75600					P55011	Solute carrier family 12 member 2 (Basolateral Na-K-Cl symporter) (Bumetanide-sensitive sodium-(potassium)-chloride cotransporter 2)	SLC12A2 NKCC1	-0.223381	0.00037062
-0.233703	11.9469	-4.26097	0.000690369	0.00143586	-1.10886	P20645					Q9NXV6	CDKN2A-interacting protein (Collaborator of ARF)	CDKN2AIP CARF	-0.223373	0.000312862
-0.233679	11.7872	-3.30061	0.00487936	0.00811062	-3.10409	Q9H2P0					P09661	U2 small nuclear ribonucleoprotein A', U2 snRNP A'	SNRPA1	-0.223203	0.00269593
-0.233579	10.7717	-1.24191	0.233426	0.275097	-6.61912	Q5EG05					Q5JTZ9	Alanine--tRNA ligase, mitochondrial, EC 6.1.1.7 (Alanyl-tRNA synthetase, AlaRS)	AARS2 AARSL KIAA1270	-0.223107	0.0056889
-0.233528	12.144	-3.34376	0.00446696	0.00747856	-3.01666	Q9NXW2					Q9BYD2	39S ribosomal protein L9, mitochondrial, L9mt, MRP-L9 (Mitochondrial large ribosomal subunit protein bL9m)	MRPL9	-0.221891	0.0365289
-0.23297	12.294	-2.35809	0.0324371	0.0453206	-4.93723	P82932					Q9BRR8	G patch domain-containing protein 1 (Evolutionarily conserved G-patch domain-containing protein)	GPATCH1 ECGP GPATC1	-0.221405	0.00562536
[truncated: 5,037 more rows]

## Sheet: MIAPaCa__Lim2vsLim1
All Identified Proteins											Downregulated in Lim2 (adj.P.Val ≤ 0.05 + abs(log2FC) ≥ 0.13
[truncated: 6,748 more rows]

[truncated: 1 more sheets: MIAPaCa__Lim1vsRef]
