# Supplementary material for: Proteome alterations during clonal isolation of established human pancreatic cancer cell lines
Source: Cell Mol Life Sci. 2022 Oct 22;79(11):561. doi: 10.1007/s00018-022-04584-9 (PMC9587952; doi:10.1007/s00018-022-04584-9)
Supplement: Supplementary file 8 — Supplementary file8 (XLSX 2065 KB) [file 18_2022_4584_MOESM8_ESM.xlsx]

## Sheet: MIAPaCa__FACSvsRef
All Identified Proteins											Downregulated in FACS (adj.P.Val ≤ 0.05 + abs(log2FC) ≥ 0.13
log2FC	AveExpr	t	P.Value	adj.P.Val	B	UniProt ID					UniProt ID	Protein names	Gene Names	log2FC	adj.P.Val
-2.24698	11.7467	-10.8038	2.15245e-08	2.97984e-05	9.48622	Q16799					Q16799	Reticulon-1 (Neuroendocrine-specific protein)	RTN1 NSP	-2.24698	2.97984e-05
-1.37553	10.7348	-5.2398	0.000106028	0.00508265	1.42425	Q9HC16					Q9HC16	DNA dC->dU-editing enzyme APOBEC-3G, EC 3.5.4.38 (APOBEC-related cytidine deaminase, APOBEC-related protein, ARCD) (APOBEC-related protein 9, ARP-9) (CEM-15, CEM15) (Deoxycytidine deaminase, A3G)	APOBEC3G MDS019	-1.37553	0.00508265			If present, mentioned stress related proteins
-1.36917	8.66839	-7.27835	3.00984e-06	0.000825297	4.89841	Q16666					Q16666	Gamma-interferon-inducible protein 16, Ifi-16 (Interferon-inducible myeloid differentiation transcriptional activator)	IFI16 IFNGIP1	-1.36917	0.000825297			are marked orange
-0.971108	8.22292	-2.26424	0.0391091	0.156231	-4.29515	P11137					P05161	Ubiquitin-like protein ISG15 (Interferon-induced 15 kDa protein) (Interferon-induced 17 kDa protein, IP17) (Ubiquitin cross-reactive protein, hUCRP)	ISG15 G1P2 UCRP	-0.933911	0.00427564
-0.933911	12.0483	-5.41246	7.67184e-05	0.00427564	1.74187	P05161					P02790	Hemopexin (Beta-1B-glycoprotein)	HPX	-0.926645	0.0374199
-0.926645	9.98654	-3.4657	0.00354157	0.0374199	-2.02131	P02790					O95786	Antiviral innate immune response receptor RIG-I (ATP-dependent RNA helicase DDX58, EC 3.6.4.13) (DEAD box protein 58) (RIG-I-like receptor 1, RLR-1) (Retinoic acid-inducible gene 1 protein, RIG-1) (Retinoic acid-inducible gene I protein, RIG-I)	DDX58	-0.924478	0.0082551
-0.924478	11.1042	-4.80288	0.000244527	0.0082551	0.604552	O95786					P39060	Collagen alpha-1(XVIII) chain [Cleaved into: Endostatin; Non-collagenous domain 1, NC1 ]	COL18A1	-0.905429	0.0374199
-0.905429	11.1908	-3.46877	0.00351954	0.0374199	-2.01375	P39060					Q92529	SHC-transforming protein 3 (Neuronal Shc, N-Shc) (Protein Rai) (SHC-transforming protein C) (Src homology 2 domain-containing-transforming protein C3, SH2 domain protein C3)	SHC3 NSHC SHCC	-0.887472	0.00530433
-0.887472	12.7588	-5.20425	0.000113386	0.00530433	1.34625	Q92529					Q13228	Methanethiol oxidase, MTO, EC 1.8.3.4 (56 kDa selenium-binding protein, SBP56, SP56) (Selenium-binding protein 1)	SELENBP1 SBP	-0.876659	0.0268173
-0.876659	11.7101	-3.74494	0.00200777	0.0268173	-1.47284	Q13228					Q6P5R6	60S ribosomal protein L22-like 1 (Large ribosomal subunit protein eL22-like 1)	RPL22L1	-0.874084	0.0194277
-0.874084	9.49967	-4.034	0.00111945	0.0194277	-0.87814	Q6P5R6					Q99576	TSC22 domain family protein 3 (DSIP-immunoreactive peptide, Protein DIP, hDIP) (Delta sleep-inducing peptide immunoreactor) (Glucocorticoid-induced leucine zipper protein, GILZ) (TSC-22-like protein) (TSC-22-related protein, TSC-22R)	TSC22D3 DSIPI GILZ	-0.84929	0.0206748
-0.84929	10.7306	-3.97363	0.0012642	0.0206748	-1.01252	Q99576					P15954	Cytochrome c oxidase subunit 7C, mitochondrial (Cytochrome c oxidase polypeptide VIIc)	COX7C	-0.848997	0.000238275
-0.848997	13.2109	-8.33454	5.90909e-07	0.000238275	6.44806	P15954					P61769	Beta-2-microglobulin [Cleaved into: Beta-2-microglobulin form pI 5.3 ]	B2M CDABP0092 HDCMA22P	-0.828074	0.0010707
-0.844814	12.7047	-2.17498	0.0463548	0.172244	-4.47102	P08123					Q8NI22	Multiple coagulation factor deficiency protein 2 (Neural stem cell-derived neuronal survival protein)	MCFD2 SDNSF	-0.827556	0.00119799
-0.828074	11.842	-6.98637	4.84195e-06	0.0010707	4.43992	P61769					P33151	Cadherin-5 (7B4 antigen) (Vascular endothelial cadherin, VE-cadherin) (CD antigen CD144)	CDH5	-0.807321	0.00131652
-0.827556	8.81789	-6.73646	7.33997e-06	0.00119799	4.03403	Q8NI22					P09914	Interferon-induced protein with tetratricopeptide repeats 1, IFIT-1 (Interferon-induced 56 kDa protein, IFI-56K, P56)	IFIT1 G10P1 IFI56 IFNAI1 ISG56	-0.760739	0.0394873
-0.817807	11.0985	-2.59325	0.0205989	0.106409	-3.67916	O00151					Q00534	Cyclin-dependent kinase 6, EC 2.7.11.22 (Cell division protein kinase 6) (Serine/threonine-protein kinase PLSTIRE)	CDK6 CDKN6	-0.731219	0.0163786
-0.807321	12.0802	-6.65297	8.45031e-06	0.00131652	3.90005	P33151					P31947	14-3-3 protein sigma (Epithelial cell marker protein 1) (Stratifin)	SFN HME1	-0.696749	0.0152773
-0.772936	10.8379	-3.19813	0.00610375	0.0514917	-2.56522	P50225					Q9Y291	28S ribosomal protein S33, mitochondrial, MRP-S33, S33mt (Mitochondrial small ribosomal subunit protein mS33)	MRPS33 CGI-139 PTD003	-0.68315	0.0132321
-0.760739	11.5627	-3.42054	0.00388249	0.0394873	-2.10039	P09914					Q9Y244	Proteasome maturation protein (Proteassemblin) (Protein UMP1 homolog, hUMP1) (Voltage-gated K channel beta subunit 4.1)	POMP C13orf12 UMP1 HSPC014 HSPC036 PNAS-110	-0.676258	0.0154903
-0.731219	9.53103	-4.20272	0.000798026	0.0163786	-0.557535	Q00534					O14879	Interferon-induced protein with tetratricopeptide repeats 3, IFIT-3 (CIG49) (ISG-60) (Interferon-induced 60 kDa protein, IFI-60K) (Interferon-induced protein with tetratricopeptide repeats 4, IFIT-4) (Retinoic acid-induced gene G protein, P60, RIG-G)	IFIT3 CIG-49 IFI60 IFIT4 ISG60	-0.649458	0.0307909
-0.720515	11.6542	-1.97784	0.06697	0.215126	-4.7763	Q9BV40					O94910	Adhesion G protein-coupled receptor L1 (Calcium-independent alpha-latrotoxin receptor 1, CIRL-1) (Latrophilin-1) (Lectomedin-2)	ADGRL1 KIAA0821 LEC2 LPHN1	-0.648577	0.00521854
-0.696749	11.8612	-4.25773	0.000714999	0.0152773	-0.475138	P31947					Q6ZYL4	General transcription factor IIH subunit 5 (General transcription factor IIH polypeptide 5) (TFB5 ortholog) (TFIIH basal transcription factor complex TTD-A subunit) (TFIIH subunit p8)	GTF2H5 C6orf175 TTDA	-0.648425	0.00697807
-0.68315	11.3749	-4.37776	0.000563114	0.0132321	-0.240368	Q9Y291					O14561	Acyl carrier protein, mitochondrial, ACP (CI-SDAP) (NADH-ubiquinone oxidoreductase 9.6 kDa subunit)	NDUFAB1	-0.622619	0.00398261
-0.676258	12.4327	-4.24568	0.000732392	0.0154903	-0.498754	Q9Y244					Q9UJ04	Testis-specific Y-encoded-like protein 4, TSPY-like protein 4	TSPYL4 KIAA0721	-0.621742	0.00724026
-0.650934	13.658	-3.02241	0.00871699	0.0630384	-2.88543	O00746					P20674	Cytochrome c oxidase subunit 5A, mitochondrial (Cytochrome c oxidase polypeptide Va)	COX5A	-0.61022	0.0116341
-0.649458	10.951	-3.63006	0.00253519	0.0307909	-1.68198	O14879					P12074	Cytochrome c oxidase subunit 6A1, mitochondrial (Cytochrome c oxidase polypeptide VIa-liver) (Cytochrome c oxidase subunit VIA-liver, COX VIa-L)	COX6A1 COX6AL	-0.60514	0.0069036
-0.648577	10.7392	-5.22212	0.000109624	0.00521854	1.40625	O94910					Q9UMS0	NFU1 iron-sulfur cluster scaffold homolog, mitochondrial (HIRA-interacting protein 5)	NFU1 HIRIP5 CGI-33	-0.60405	0.0320904
-0.648425	11.4322	-4.94863	0.000184563	0.00697807	0.869078	Q6ZYL4					Q9H9P5	Putative E3 ubiquitin-protein ligase UNKL, EC 2.3.2.- (RING finger protein unkempt-like) (Zinc finger CCCH domain-containing protein 5-like)	UNKL C16orf28 ZC3H5L ZC3HDC5L	-0.602227	0.00135135
-0.631653	12.4883	-2.52999	0.0233371	0.115442	-3.82638	P10321					P07108	Acyl-CoA-binding protein, ACBP (Diazepam-binding inhibitor, DBI) (Endozepine, EP)	DBI	-0.592045	0.021896
-0.625046	11.3825	-2.78703	0.0140044	0.0837175	-3.32676	Q8WWA1					P32455	Guanylate-binding protein 1, EC 3.6.5.- (GTP-binding protein 1, GBP-1, HuGBP-1) (Guanine nucleotide-binding protein 1) (Interferon-induced guanylate-binding protein 1)	GBP1	-0.589968	0.0192962
-0.622619	11.5921	-5.4822	6.73936e-05	0.00398261	1.86488	O14561					P38571	Lysosomal acid lipase/cholesteryl ester hydrolase, Acid cholesteryl ester hydrolase, LAL, EC 3.1.1.13 (Cholesteryl esterase) (Lipase A) (Sterol esterase)	LIPA	-0.574149	0.000170141
-0.621742	9.23355	-4.89969	0.000202791	0.00724026	0.804617	Q9UJ04					P13498	Cytochrome b-245 light chain (Cytochrome b(558) alpha chain) (Cytochrome b558 subunit alpha) (Neutrophil cytochrome b 22 kDa polypeptide) (Superoxide-generating NADPH oxidase light chain subunit) (p22 phagocyte B-cytochrome) (p22-phox, p22phox)	CYBA	-0.568879	0.00785751
-0.619876	10.4192	-2.91448	0.01084	0.0711444	-3.11544	P40855					Q9UKV0	Histone deacetylase 9, HD9, EC 3.5.1.98 (Histone deacetylase 7B, HD7, HD7b) (Histone deacetylase-related protein) (MEF2-interacting transcription repressor MITR)	HDAC9 HDAC7 HDAC7B HDRP KIAA0744 MITR	-0.558523	0.0398434
-0.61022	12.8043	-4.50496	0.000437871	0.0116341	0.0071741	P20674					Q08380	Galectin-3-binding protein (Basement membrane autoantigen p105) (Lectin galactoside-binding soluble 3-binding protein) (Mac-2-binding protein, MAC2BP, Mac-2 BP) (Tumor-associated antigen 90K)	LGALS3BP M2BP	-0.549611	0.0244636
-0.60514	11.7541	-4.95798	0.000181276	0.0069036	0.902878	P12074					O14949	Cytochrome b-c1 complex subunit 8 (Complex III subunit 8) (Complex III subunit VIII) (Ubiquinol-cytochrome c reductase complex 9.5 kDa protein) (Ubiquinol-cytochrome c reductase complex ubiquinone-binding protein QP-C)	UQCRQ	-0.548133	0.0103581
-0.60405	11.8499	-3.60058	0.00269176	0.0320904	-1.77237	Q9UMS0					Q9NRW3	DNA dC->dU-editing enzyme APOBEC-3C, A3C, EC 3.5.4.38 (APOBEC1-like) (Phorbolin I)	APOBEC3C APOBEC1L PBI	-0.537716	0.00119799
-0.602227	10.9448	-6.56596	9.79657e-06	0.00135135	3.74659	Q9H9P5					Q9NWU2	Glucose-induced degradation protein 8 homolog (Two hybrid-associated protein 1 with RanBPM, Twa1)	GID8 C20orf11 TWA1	-0.535285	0.0120999
-0.592045	13.2381	-3.92228	0.00140224	0.021896	-1.13578	P07108					Q9ULF5	Zinc transporter ZIP10 (Solute carrier family 39 member 10) (Zrt- and Irt-like protein 10, ZIP-10)	SLC39A10 KIAA1265 ZIP10	-0.525365	0.01727
-0.589968	9.36274	-4.0455	0.00109385	0.0192962	-0.892476	P32455					Q99757	Thioredoxin, mitochondrial, MTRX, Mt-Trx (Thioredoxin-2)	TXN2 TRX2	-0.522391	0.00249532
-0.574149	12.7649	-8.86897	2.7302e-07	0.000170141	7.18726	P38571					P60660	Myosin light polypeptide 6 (17 kDa myosin light chain, LC17) (Myosin light chain 3, MLC-3) (Myosin light chain alkali 3, Myosin light chain A3) (Smooth muscle and nonmuscle myosin light chain alkali 6)	MYL6	-0.515697	0.0427711
-0.568879	13.1266	-4.84647	0.000224738	0.00785751	0.678113	P13498					Q08174	Protocadherin-1 (Cadherin-like protein 1) (Protocadherin-42, PC42)	PCDH1	-0.514952	0.0348986
-0.565126	10.4273	-2.72958	0.0157095	0.0905706	-3.45651	Q99622					Q7Z3D6	D-glutamate cyclase, mitochondrial, EC 4.2.1.48	DGLUCY C14orf159 UNQ2439/PRO5000	-0.514058	0.0134671
-0.564268	11.9758	-2.99262	0.00925831	0.0652269	-2.94975	P49006					O60220	Mitochondrial import inner membrane translocase subunit Tim8 A (Deafness dystonia protein 1) (X-linked deafness dystonia protein)	TIMM8A DDP DDP1 TIM8A	-0.511427	0.0118394
-0.558523	11.339	-3.4125	0.00394656	0.0398434	-2.11405	Q9UKV0					A0A1B0GUV8	Lipocln_cytosolic_FA-bd_dom domain-containing protein	LOC102723971	-0.510497	0.0167202
-0.551636	9.80623	-2.77582	0.0143224	0.0850041	-3.37042	P40306					Q8IX07	Zinc finger protein ZFPM1 (Friend of GATA protein 1, FOG-1, Friend of GATA 1) (Zinc finger protein 89A) (Zinc finger protein multitype 1)	ZFPM1 FOG1 ZFN89A	-0.509094	0.00126949
-0.549611	10.8011	-3.8121	0.00175225	0.0244636	-1.30438	Q08380					Q9HB09	Bcl-2-like protein 12, Bcl2-L-12 (Bcl-2-related proline-rich protein)	BCL2L12 BPR	-0.503477	0.0118394
-0.548133	12.7657	-4.61573	0.000352191	0.0103581	0.223653	O14949					Q8TB45	DEP domain-containing mTOR-interacting protein (DEP domain-containing protein 6)	DEPTOR DEPDC6	-0.501303	0.00298897
-0.543717	8.83187	-2.11573	0.0518337	0.184003	-4.57207	O14933					Q6PK81	Zinc finger protein 773 (Zinc finger protein 419B)	ZNF773 ZNF419B	-0.500757	0.0270598
-0.537716	12.1714	-6.74545	7.22988e-06	0.00119799	4.04934	Q9NRW3					O75462	Cytokine receptor-like factor 1 (Cytokine-like factor 1, CLF-1) (ZcytoR5)	CRLF1 UNQ288/PRO327	-0.50037	0.0212368
-0.535285	10.7102	-4.45644	0.000481877	0.0120999	-0.0870867	Q9NWU2					Q8IUE6	Histone H2A type 2-B (H2A-clustered histone 21)	H2AC21 HIST2H2AB	-0.491126	2.97984e-05
-0.53124	11.3662	-2.54281	0.0227554	0.113777	-3.79224	Q86WW8					Q674X7	Kazrin	KAZN C1orf196 KAZ KIAA1026 HRIHFB2003	-0.482771	0.00247612
-0.525365	11.4587	-4.1606	0.000868209	0.01727	-0.665828	Q9ULF5					Q9H773	dCTP pyrophosphatase 1, EC 3.6.1.12 (Deoxycytidine-triphosphatase 1, dCTPase 1) (RS21C6) (XTP3-transactivated gene A protein)	DCTPP1 XTP3TPA CDA03	-0.479792	0.00530433
-0.522391	11.6601	-5.91545	3.05772e-05	0.00249532	2.63825	Q99757					Q7L1W4	Volume-regulated anion channel subunit LRRC8D (Leucine-rich repeat-containing protein 5) (Leucine-rich repeat-containing protein 8D, HsLRRC8D)	LRRC8D LRRC5 UNQ213/PRO239	-0.479295	0.00607672
-0.517672	10.7531	-2.63462	0.018978	0.100848	-3.64536	Q6UXD5					A8MSI8	LYR motif-containing protein 9	LYRM9 C17orf108 HSD24	-0.47795	0.014172
-0.515697	12.166	-3.35022	0.00447989	0.0427711	-2.26669	P60660					Q9HBR0	Putative sodium-coupled neutral amino acid transporter 10 (Solute carrier family 38 member 10)	SLC38A10 PP1744	-0.477915	0.00578059
-0.515472	10.7829	-2.89978	0.0111659	0.0725039	-3.11348	Q8TF72					Q6ZQX7	Protein LIAT1 (Ligand of ATE1 protein)	LIAT1 C17orf97	-0.477399	2.97984e-05
-0.514952	10.1814	-3.53351	0.00308512	0.0348986	-1.87575	Q08174					O95169	NADH dehydrogenase [ubiquinone] 1 beta subcomplex subunit 8, mitochondrial (Complex I-ASHI, CI-ASHI) (NADH-ubiquinone oxidoreductase ASHI subunit)	NDUFB8	-0.473654	0.0196624
-0.514058	9.84143	-4.35796	0.00058569	0.0134671	-0.271323	Q7Z3D6					O95178	NADH dehydrogenase [ubiquinone] 1 beta subcomplex subunit 2, mitochondrial (Complex I-AGGG, CI-AGGG) (NADH-ubiquinone oxidoreductase AGGG subunit)	NDUFB2	-0.465446	0.0287523
-0.51376	12.47	-2.87485	0.0117405	0.0752162	-3.18174	P14854					O43716	Glutamyl-tRNA(Gln) amidotransferase subunit C, mitochondrial, Glu-AdT subunit C, EC 6.3.5.- (Protein 15E1.2)	GATC 15E1.2	-0.464832	0.00785751
-0.511427	11.8387	-4.48343	0.000456867	0.0118394	-0.0346301	O60220					P35222	Catenin beta-1 (Beta-catenin)	CTNNB1 CTNNB OK/SW-cl.35 PRO2286	-0.464133	0.0212368
-0.510914	7.66429	-2.67289	0.0175883	0.0964406	-3.53669	O60658					P24592	Insulin-like growth factor-binding protein 6, IBP-6, IGF-binding protein 6, IGFBP-6	IGFBP6 IBP6	-0.46313	0.00944878
-0.510497	11.7702	-4.18497	0.000826864	0.0167202	-0.612832	A0A1B0GUV8					Q8N0V3	Putative ribosome-binding factor A, mitochondrial	RBFA C18orf22	-0.461773	0.0238331
-0.509094	8.78585	-6.68809	7.96323e-06	0.00126949	3.96082	Q8IX07					Q8IW92	Beta-galactosidase-1-like protein 2, EC 3.2.1.-	GLB1L2 MSTP014 UNQ210/PRO236	-0.461631	0.00997222
-0.503477	10.1032	-4.48466	0.000455755	0.0118394	-0.0112686	Q9HB09					Q9H8L6	Multimerin-2 (EMILIN-3) (Elastin microfibril interface located protein 3, Elastin microfibril interfacer 3) (EndoGlyx-1 p125/p140 subunit)	MMRN2 EMILIN3	-0.457446	0.0374199
-0.502559	12.0667	-2.80576	0.0134885	0.0817989	-3.32311	O43920					P11047	Laminin subunit gamma-1 (Laminin B2 chain) (Laminin-1 subunit gamma) (Laminin-10 subunit gamma) (Laminin-11 subunit gamma) (Laminin-2 subunit gamma) (Laminin-3 subunit gamma) (Laminin-4 subunit gamma) (Laminin-6 subunit gamma) (Laminin-7 subunit gamma) (Laminin-8 subunit gamma) (Laminin-9 subunit gamma) (S-laminin subunit gamma, S-LAM gamma)	LAMC1 LAMB2	-0.455228	0.0150972
-0.501303	11.0243	-5.77105	3.96786e-05	0.00298897	2.40202	Q8TB45					Q9UMX5	Neudesin (Cell immortalization-related protein 2) (Neuron-derived neurotrophic factor) (Protein GIG47) (Secreted protein of unknown function, SPUF protein)	NENF CIR2 SPUF	-0.448494	0.0286644
-0.500757	11.2763	-3.73593	0.00204478	0.0270598	-1.50446	Q6PK81					P62987	Ubiquitin-60S ribosomal protein L40 (CEP52) (Ubiquitin A-52 residue ribosomal protein fusion product 1) [Cleaved into: Ubiquitin; 60S ribosomal protein L40 (Large ribosomal subunit protein eL40) ]	UBA52 UBCEP2	-0.446505	0.0061144
-0.50037	9.79473	-3.95004	0.0013258	0.0212368	-1.03724	O75462					P29466	Caspase-1, CASP-1, EC 3.4.22.36 (Interleukin-1 beta convertase, IL-1BC) (Interleukin-1 beta-converting enzyme, ICE, IL-1 beta-converting enzyme) (p45) [Cleaved into: Caspase-1 subunit p20; Caspase-1 subunit p10 ]	CASP1 IL1BC IL1BCE	-0.444377	0.0364611
-0.495276	11.9897	-2.67359	0.0175641	0.0964282	-3.56229	P09038					Q5T013	Putative hydroxypyruvate isomerase, EC 5.3.1.22 (Endothelial cell apoptosis protein E-CE1)	HYI HT036 SB156	-0.442851	0.0352293
-0.491549	10.3025	-1.32665	0.204829	0.424842	-5.74055	P21579					P04439	HLA class I histocompatibility antigen, A alpha chain (Human leukocyte antigen A, HLA-A)	HLA-A HLAA	-0.441751	0.0279371
-0.491126	12.8082	-10.7958	2.17348e-08	2.97984e-05	9.48478	Q8IUE6					P52655	Transcription initiation factor IIA subunit 1 (General transcription factor IIA subunit 1) (TFIIAL) (Transcription initiation factor TFIIA 42 kDa subunit, TFIIA-42) [Cleaved into: Transcription initiation factor IIA alpha chain (TFIIA p35 subunit); Transcription initiation factor IIA beta chain (TFIIA p19 subunit) ]	GTF2A1 TF2A1	-0.440519	0.00175987
-0.482771	10.9924	-5.93697	2.94196e-05	0.00247612	2.67407	Q674X7					P23434	Glycine cleavage system H protein, mitochondrial (Lipoic acid-containing protein)	GCSH	-0.439197	0.0330068
-0.481314	10.7306	-2.43621	0.0280451	0.128821	-3.98231	Q6P179					Q00013	55 kDa erythrocyte membrane protein, p55 (Membrane protein, palmitoylated 1)	MPP1 DXS552E EMP55	-0.43879	0.00914099
-0.479792	11.9794	-5.20335	0.000113578	0.00530433	1.33775	Q9H773					Q9BU89	Deoxyhypusine hydroxylase, hDOHH, EC 1.14.99.29 (Deoxyhypusine dioxygenase) (Deoxyhypusine monooxygenase) (HEAT-like repeat-containing protein 1)	DOHH HLRC1	-0.435898	0.0408547
-0.479295	11.0576	-5.09287	0.000140062	0.00607672	1.16582	Q7L1W4					Q9H1E5	Thioredoxin-related transmembrane protein 4 (Thioredoxin domain-containing protein 13)	TMX4 KIAA1162 TXNDC13 PSEC0095 UNQ475/PRO938	-0.433893	0.0184952
-0.47795	13.187	-4.32247	0.000628489	0.014172	-0.338453	A8MSI8					Q6ZNA1	Zinc finger protein 836	ZNF836	-0.43207	0.0252525
-0.477915	10.5693	-5.14794	0.000126144	0.00578059	1.23438	Q9HBR0					Q5VSG8	Glycoprotein endo-alpha-1,2-mannosidase-like protein, EC 3.2.1.-	MANEAL	-0.431721	0.00463788
-0.477399	11.9948	-10.9327	1.84064e-08	2.97984e-05	9.58485	Q6ZQX7					Q5VTE6	Protein angel homolog 2	ANGEL2 KIAA0759L	-0.430661	0.0192273
-0.473654	12.0008	-4.02178	0.00114733	0.0196624	-0.939272	O95169					Q96HJ9	Protein FMC1 homolog (ATP synthase assembly factor FMC1, mitochondrial) (Formation of mitochondrial complex V assembly factor 1 homolog)	FMC1 C7orf55 HSPC268	-0.42743	0.0146531
-0.472042	9.61986	-2.93123	0.01048	0.0698957	-3.05597	Q9BZD7					O75319	RNA/RNP complex-1-interacting phosphatase, EC 3.1.3.- (Dual specificity protein phosphatase 11) (Phosphatase that interacts with RNA/RNP complex 1)	DUSP11 PIR1	-0.427098	0.0239727
-0.47201	12.5572	-2.27223	0.0385152	0.154761	-4.26345	Q5T7N3					Q9Y6G3	39S ribosomal protein L42, mitochondrial, L42mt, MRP-L42 (39S ribosomal protein L31, mitochondrial, L31mt, MRP-L31) (Mitochondrial large ribosomal subunit protein mL42)	MRPL42 MRPL31 MRPS32 RPML31 HSPC204 PTD007	-0.426573	0.00167275
-0.470434	7.50328	-2.42907	0.0284383	0.129457	-4.02278	Q8N5U6					Q9H2H8	Peptidyl-prolyl cis-trans isomerase-like 3, PPIase, EC 5.2.1.8 (Cyclophilin J, CyPJ) (Cyclophilin-like protein PPIL3) (Rotamase PPIL3)	PPIL3	-0.425339	0.00839828
-0.465446	11.9505	-3.68372	0.00227334	0.0287523	-1.60224	O95178					Q9BRX8	Peroxiredoxin-like 2A (Peroxiredoxin-like 2 activated in M-CSF stimulated monocytes, Protein PAMM) (Redox-regulatory protein FAM213A)	PRXL2A C10orf58 FAM213A PAMM PRO2290 PSEC0139 UNQ611/PRO1198	-0.418315	0.0116223
-0.464832	11.0754	-4.83878	0.000228103	0.00785751	0.655792	O43716					Q5XUX1	F-box/WD repeat-containing protein 9 (F-box and WD-40 domain-containing protein 9)	FBXW9 FBW9	-0.415587	0.00199615
-0.464133	12.5973	-3.94999	0.00132594	0.0212368	-1.07141	P35222					Q9BY11	Protein kinase C and casein kinase substrate in neurons protein 1 (Syndapin-1)	PACSIN1 KIAA1379	-0.415419	0.0108778
-0.463604	9.35728	-2.85228	0.0122858	0.0771947	-3.18685	P23297					Q9UBC2	Epidermal growth factor receptor substrate 15-like 1 (Eps15-related protein, Eps15R)	EPS15L1 EPS15R	-0.41472	0.000131013
-0.46313	11.1564	-4.68761	0.000306	0.00944878	0.370354	P24592					Q9BWQ6	Protein YIPF2 (YIP1 family member 2)	YIPF2	-0.414217	0.0374199
-0.461773	8.15778	-3.8383	0.00166169	0.0238331	-1.27434	Q8N0V3					Q08431	Lactadherin (Breast epithelial antigen BA46) (HMFG) (MFGM) (Milk fat globule-EGF factor 8, MFG-E8) (SED1) [Cleaved into: Lactadherin short form; Medin ]	MFGE8	-0.413379	0.000103981
-0.461631	9.57118	-4.64638	0.00033168	0.00997222	0.288323	Q8IW92					Q9BPW8	Protein NipSnap homolog 1, NipSnap1	NIPSNAP1	-0.412635	0.0173836
-0.457446	10.4276	-3.47252	0.00349279	0.0374199	-2.02554	Q9H8L6					P15923	Transcription factor E2-alpha (Class B basic helix-loop-helix protein 21, bHLHb21) (Immunoglobulin enhancer-binding factor E12/E47) (Immunoglobulin transcription factor 1) (Kappa-E2-binding factor) (Transcription factor 3, TCF-3) (Transcription factor ITF-1)	TCF3 BHLHB21 E2A ITF1	-0.411983	0.00135135
-0.45658	11.7086	-2.36915	0.0319519	0.138592	-4.11882	Q92503					Q9UMX0	Ubiquilin-1 (Protein linking IAP with cytoskeleton 1, PLIC-1, hPLIC-1)	UBQLN1 DA41 PLIC1	-0.410561	0.0265546
-0.456396	10.9603	-2.26204	0.0392741	0.156344	-4.32003	Q13308					Q8TBF4	Zinc finger CCHC-type and RNA-binding motif-containing protein 1 (U11/U12 small nuclear ribonucleoprotein 31 kDa protein, U11/U12 snRNP 31 kDa protein, U11/U12-31K)	ZCRB1	-0.409663	0.00237756
-0.455228	9.51855	-4.27076	0.000696654	0.0150972	-0.411457	P11047					Q9NRR5	Ubiquilin-4 (Ataxin-1 interacting ubiquitin-like protein, A1Up) (Ataxin-1 ubiquitin-like-interacting protein A1U) (Connexin43-interacting protein of 75 kDa, CIP75)	UBQLN4 C1orf6 CIP75 UBIN	-0.408243	0.00417602
-0.454294	8.79582	-1.52745	0.147838	0.345321	-5.46639	Q96CX6					P82930	28S ribosomal protein S34, mitochondrial, MRP-S34, S34mt (Mitochondrial small ribosomal subunit protein mS34)	MRPS34	-0.408219	0.00570958
-0.448494	12.2473	-3.69321	0.00222997	0.0286644	-1.58271	Q9UMX5					P07919	Cytochrome b-c1 complex subunit 6, mitochondrial (Complex III subunit 6) (Complex III subunit VIII) (Cytochrome c1 non-heme 11 kDa protein) (Mitochondrial hinge protein) (Ubiquinol-cytochrome c reductase complex 11 kDa protein)	UQCRH	-0.406637	0.0397446
-0.447577	12.6436	-2.18095	0.0458342	0.171409	-4.45748	Q9NPH2					P49753	Acyl-coenzyme A thioesterase 2, mitochondrial, Acyl-CoA thioesterase 2, EC 3.1.2.2 (Acyl-coenzyme A thioester hydrolase 2a) (CTE-Ia) (Long-chain acyl-CoA thioesterase 2) (ZAP128)	ACOT2 PTE2 PTE2A	-0.405154	0.00188701
-0.446505	14.1461	-5.07762	0.000144188	0.0061144	1.12064	P62987					P16415	Zinc finger protein 823 (Zinc finger protein ZFP-36)	ZNF823 ZFP36	-0.403577	0.00186338
-0.444377	8.56476	-3.49602	0.00332964	0.0364611	-1.97911	P29466					Q9NRZ7	1-acyl-sn-glycerol-3-phosphate acyltransferase gamma, EC 2.3.1.51 (1-acylglycerol-3-phosphate O-acyltransferase 3, 1-AGP acyltransferase 3, 1-AGPAT 3) (Lysophosphatidic acid acyltransferase gamma, LPAAT-gamma)	AGPAT3 LPAAT3 UNQ759/PRO1490	-0.400577	0.00484395
-0.443089	12.9385	-2.43124	0.0283183	0.129328	-4.01886	P28065					Q0VG06	Fanconi anemia core complex-associated protein 100 (Fanconi anemia-associated protein of 100 kDa)	FAAP100 C17orf70	-0.400371	0.019465
-0.442851	10.7248	-3.52564	0.00313492	0.0352293	-1.89779	Q5T013					Q8WTW4	GATOR complex protein NPRL2 (Gene 21 protein, G21 protein) (Nitrogen permease regulator 2-like protein, NPR2-like protein) (Tumor suppressor candidate 4)	NPRL2 TUSC4	-0.399146	0.0061144
-0.441751	12.7427	-3.71265	0.00214368	0.0279371	-1.52287	P04439					Q16864	V-type proton ATPase subunit F, V-ATPase subunit F (V-ATPase 14 kDa subunit) (Vacuolar proton pump subunit F)	ATP6V1F ATP6S14 VATF	-0.398497	0.00247612
-0.440519	11.2542	-6.26891	1.63551e-05	0.00175987	3.25039	P52655					Q96BP2	Coiled-coil-helix-coiled-coil-helix domain-containing protein 1 (28S ribosomal protein S37, mitochondrial, MRP-S37) (Mitochondrial small ribosomal subunit protein mS37) (Nuclear protein C2360)	CHCHD1 C10orf34 MRPS37	-0.395669	0.00429904
-0.439724	11.8138	-2.80171	0.0135983	0.082006	-3.29897	P00403					P28331	NADH-ubiquinone oxidoreductase 75 kDa subunit, mitochondrial, EC 7.1.1.2 (Complex I-75kD, CI-75kD)	NDUFS1	-0.395462	0.0338487
-0.439611	8.22087	-3.11671	0.00720094	0.0569348	-2.66184	O95190					Q9H875	PRKR-interacting protein 1	PRKRIP1	-0.395392	0.000190367
-0.439197	12.6664	-3.58099	0.00280112	0.0330068	-1.7944	P23434					Q96N64	PWWP domain-containing protein 2A	PWWP2A KIAA1935 MST101	-0.394457	0.0355654
-0.438849	12.071	-3.05185	0.00821263	0.0610496	-2.82325	Q9H939					Q9UKU7	Isobutyryl-CoA dehydrogenase, mitochondrial, IBDH, EC 1.3.8.- (Activator-recruited cofactor 42 kDa component, ARC42) (Acyl-CoA dehydrogenase family member 8, ACAD-8)	ACAD8 ARC42 IBD	-0.392622	0.000171357
-0.43879	10.8531	-4.72342	0.000285364	0.00914099	0.460261	Q00013					Q99878	Histone H2A type 1-J (Histone H2A/e)	H2AC14 H2AFE HIST1H2AJ	-0.391688	0.00288084
-0.435898	10.2018	-3.38945	0.00413613	0.0408547	-2.18942	Q9BU89					Q99643	Succinate dehydrogenase cytochrome b560 subunit, mitochondrial (Integral membrane protein CII-3) (QPs-1, QPs1) (Succinate dehydrogenase complex subunit C) (Succinate-ubiquinone oxidoreductase cytochrome B large subunit, CYBL)	SDHC CYB560 SDH3	-0.390847	0.00299077
-0.434883	13.6821	-2.69727	0.0167553	0.0936848	-3.52272	O95298					Q96AZ6	Interferon-stimulated gene 20 kDa protein, EC 3.1.13.1 (Estrogen-regulated transcript 45 protein) (Promyelocytic leukemia nuclear body-associated protein ISG20)	ISG20 HEM45	-0.388211	0.000206944
-0.433893	11.9066	-4.10741	0.000965906	0.0184952	-0.722642	Q9H1E5					P31930	Cytochrome b-c1 complex subunit 1, mitochondrial (Complex III subunit 1) (Core protein I) (Ubiquinol-cytochrome-c reductase complex core protein 1)	UQCRC1	-0.388064	0.00449113
-0.43207	10.9519	-3.79143	0.00182717	0.0252525	-1.3927	Q6ZNA1					P23409	Myogenic factor 6, Myf-6 (Class C basic helix-loop-helix protein 4, bHLHc4) (Muscle-specific regulatory factor 4)	MYF6 BHLHC4 MRF4	-0.38721	0.0108517
-0.431721	12.7469	-5.33866	8.80549e-05	0.00463788	1.60226	Q5VSG8					Q9P0K7	Ankycorbin (Ankyrin repeat and coiled-coil structure-containing protein) (Novel retinal pigment epithelial cell protein) (Retinoic acid-induced protein 14)	RAI14 KIAA1334 NORPEG	-0.386634	0.0126957
-0.430661	12.2875	-4.06267	0.00105674	0.0192273	-0.858633	Q5VTE6					Q9NZM4	BRD4-interacting chromatin-remodeling complex-associated protein (Glioma tumor suppressor candidate region gene 1 protein)	BICRA GLTSCR1	-0.386174	0.0011016
-0.42743	11.4719	-4.29426	0.000664785	0.0146531	-0.403575	Q96HJ9					Q96S19	Methyltransferase-like 26	METTL26 JFP2 C16orf13	-0.385221	0.00954861
-0.427098	10.6837	-3.83281	0.00168027	0.0239727	-1.30357	O75319					Q8NCE0	tRNA-splicing endonuclease subunit Sen2, EC 4.6.1.16 (tRNA-intron endonuclease Sen2, HsSen2)	TSEN2 SEN2	-0.380145	0.00720021
-0.426573	12.8756	-6.34216	1.43971e-05	0.00167275	3.36944	Q9Y6G3					P09488	Glutathione S-transferase Mu 1, EC 2.5.1.18 (GST HB subunit 4) (GST class-mu 1) (GSTM1-1) (GSTM1a-1a) (GSTM1b-1b) (GTH4)	GSTM1 GST1	-0.380084	0.0190511
-0.425782	7.54546	-1.79472	0.093246	0.262885	-5.08211	Q8NCL4					O75380	NADH dehydrogenase [ubiquinone] iron-sulfur protein 6, mitochondrial (Complex I-13kD-A, CI-13kD-A) (NADH-ubiquinone oxidoreductase 13 kDa-A subunit)	NDUFS6	-0.378733	0.000107701
-0.425339	13.2448	-4.7891	0.000251152	0.00839828	0.559616	Q9H2H8					Q86WA6	Valacyclovir hydrolase, VACVase, Valacyclovirase, EC 3.1.-.- (Biphenyl hydrolase-like protein) (Biphenyl hydrolase-related protein, Bph-rp) (Breast epithelial mucin-associated antigen, MCNAA)	BPHL MCNAA	-0.378671	0.0314478
-0.423382	9.99532	-1.52705	0.147936	0.345321	-5.47894	P32456					Q460N5	Protein mono-ADP-ribosyltransferase PARP14, EC 2.4.2.- (ADP-ribosyltransferase diphtheria toxin-like 8, ARTD8) (B aggressive lymphoma protein 2) (Poly [ADP-ribose] polymerase 14, PARP-14)	PARP14 BAL2 KIAA1268	-0.377443	0.0460419
-0.423073	7.19557	-1.86359	0.082441	0.24571	-4.9683	A6NNY8					P39210	Protein Mpv17	MPV17	-0.377185	0.0132321
-0.418315	10.229	-4.50744	0.000435732	0.0116223	0.0336302	Q9BRX8					O75531	Barrier-to-autointegration factor (Breakpoint cluster region protein 1) [Cleaved into: Barrier-to-autointegration factor, N-terminally processed ]	BANF1 BAF BCRG1	-0.377001	0.0236665
-0.417678	10.5871	-2.63561	0.0189408	0.100728	-3.64351	P03891					P51970	NADH dehydrogenase [ubiquinone] 1 alpha subcomplex subunit 8 (Complex I-19kD, CI-19kD) (Complex I-PGIV, CI-PGIV) (NADH-ubiquinone oxidoreductase 19 kDa subunit)	NDUFA8	-0.376916	0.0196306
-0.415587	12.1856	-6.10434	2.18397e-05	0.00199615	2.97472	Q5XUX1					Q14161	ARF GTPase-activating protein GIT2, ARF GAP GIT2 (Cool-interacting tyrosine-phosphorylated protein 2, CAT-2, CAT2) (G protein-coupled receptor kinase-interactor 2) (GRK-interacting protein 2)	GIT2 KIAA0148	-0.37649	0.000238275
-0.415419	12.032	-4.55918	0.000393537	0.0108778	0.131902	Q9BY11					Q8IY92	Structure-specific endonuclease subunit SLX4 (BTB/POZ domain-containing protein 12)	SLX4 BTBD12 KIAA1784 KIAA1987	-0.376096	0.0236665
-0.415404	11.8957	-2.937	0.0103589	0.0694135	-3.07217	P12532					Q9BVS5	tRNA (adenine(58)-N(1))-methyltransferase, mitochondrial, EC 2.1.1.220 (mRNA methyladenosine-N(1)-methyltransferase, EC 2.1.1.-)	TRMT61B	-0.374973	0.0011016
-0.41472	12.1656	-9.12375	1.9112e-07	0.000131013	7.51644	Q9UBC2					Q9BTV6	Diphthine methyltransferase, EC 3.1.1.97 (Diphthamide biosynthesis protein 7) (WD repeat-containing protein 85)	DPH7 C9orf112 WDR85	-0.37477	0.00674948
-0.414217	10.9349	-3.46478	0.0035482	0.0374199	-2.02132	Q9BWQ6					Q96EL2	28S ribosomal protein S24, mitochondrial, MRP-S24, S24mt (Mitochondrial small ribosomal subunit protein uS3m) (bMRP-47, bMRP47)	MRPS24 HSPC335	-0.374591	0.0346248
-0.413379	11.873	-9.5551	1.0618e-07	0.000103981	7.98705	Q08431					P82932	28S ribosomal protein S6, mitochondrial, MRP-S6, S6mt (Mitochondrial small ribosomal subunit protein bS6m)	MRPS6 C21orf101 RPMS6	-0.373648	0.0016433
-0.412635	12.7208	-4.15389	0.000879955	0.0173836	-0.661601	Q9BPW8					Q9UF56	F-box/LRR-repeat protein 17 (F-box and leucine-rich repeat protein 17) (F-box only protein 13)	FBXL17 FBL17 FBX13 FBXO13	-0.371834	0.000825297
-0.411983	11.122	-6.56047	9.88869e-06	0.00135135	3.75462	P15923					Q9NX70	Mediator of RNA polymerase II transcription subunit 29 (Intersex-like protein) (Mediator complex subunit 29)	MED29 IXL	-0.371265	0.0427711
-0.410561	10.6175	-3.75581	0.00196399	0.0265546	-1.46512	Q9UMX0					Q9BV79	Enoyl-[acyl-carrier-protein] reductase, mitochondrial, EC 1.3.1.104 (2-enoyl thioester reductase) (Nuclear receptor-binding factor 1, HsNrbf-1, NRBF-1)	MECR NBRF1 CGI-63	-0.369121	0.0441341
-0.409663	13.3138	-5.97673	2.74e-05	0.00237756	2.73758	Q8TBF4					Q15629	Translocating chain-associated membrane protein 1, Protein TRAM1	TRAM1 TRAM	-0.368397	0.00091069
-0.408243	12.655	-5.4384	7.31033e-05	0.00417602	1.77987	Q9NRR5					Q8TCD5	5'(3')-deoxyribonucleotidase, cytosolic type, EC 3.1.3.- (Cytosolic 5',3'-pyrimidine nucleotidase) (Deoxy-5'-nucleotidase 1, dNT-1)	NT5C DNT1 UMPH2	-0.366419	0.0155091
-0.408219	11.9886	-5.16009	0.00012327	0.00570958	1.25955	P82930					P51397	Death-associated protein 1, DAP-1	DAP DAP1	-0.366402	0.0355654
-0.406973	8.19352	-2.8052	0.0135034	0.0817989	-3.32421	Q2NKJ3					Q12882	Dihydropyrimidine dehydrogenase [NADP(+)], DHPDHase, DPD, EC 1.3.1.2 (Dihydrothymine dehydrogenase) (Dihydrouracil dehydrogenase)	DPYD	-0.363166	0.0303834
-0.406973	10.9698	-2.736	0.0155092	0.0896847	-3.43151	P14406					Q5BKX5	UPF0692 protein C19orf54	C19orf54	-0.362803	0.000720111
-0.406637	11.8896	-3.41445	0.00393098	0.0397446	-2.10513	P07919					Q9H4M7	Pleckstrin homology domain-containing family A member 4, PH domain-containing family A member 4 (Phosphoinositol 3-phosphate-binding protein 1, PEPP-1)	PLEKHA4 PEPP1	-0.361662	0.0471694
-0.405154	11.1943	-6.14378	2.03704e-05	0.00188701	3.0325	P49753					Q9UII2	ATPase inhibitor, mitochondrial (ATP synthase F1 subunit epsilon) (Inhibitor of F(1)F(o)-ATPase, IF(1), IF1)	ATP5IF1 ATPI ATPIF1	-0.359796	0.0460419
-0.404111	10.68	-3.08235	0.0077206	0.0590157	-2.78428	O15327					P82675	28S ribosomal protein S5, mitochondrial, MRP-S5, S5mt (Mitochondrial small ribosomal subunit protein uS5m)	MRPS5	-0.359182	0.0258799
-0.403902	11.7904	-2.81471	0.0132485	0.0810882	-3.28971	P56556					Q9UHJ6	Sedoheptulokinase, SHK, EC 2.7.1.14 (Carbohydrate kinase-like protein)	SHPK CARKL	-0.356093	0.00466107
-0.403577	10.3755	-6.16125	1.9753e-05	0.00186338	3.06532	P16415					Q8TAM2	Tetratricopeptide repeat protein 8, TPR repeat protein 8 (Bardet-Biedl syndrome 8 protein)	TTC8 BBS8	-0.355979	0.0148917
-0.402212	12.5105	-1.31314	0.20923	0.429451	-5.72042	P06454					Q495W5	Alpha-(1,3)-fucosyltransferase 11, EC 2.4.1.- (Fucosyltransferase XI, Fuc-TXI, FucT-XI) (Galactoside 3-L-fucosyltransferase 11, Fucosyltransferase 11)	FUT11	-0.355197	0.0351085
-0.400577	12.9358	-5.27661	9.89282e-05	0.00484395	1.50054	Q9NRZ7					Q5JVS0	Intracellular hyaluronan-binding protein 4, IHABP-4, IHABP4 (Hyaluronan-binding protein 4) (Ki-1/57 intracellular antigen)	HABP4	-0.353634	0.0152773
-0.400371	9.13294	-4.03111	0.00112599	0.019465	-0.898324	Q0VG06					Q16850	Lanosterol 14-alpha demethylase, LDM, EC 1.14.14.154 (CYPLI) (Cytochrome P450 51A1) (Cytochrome P450-14DM, Cytochrome P45014DM) (Cytochrome P450LI) (Sterol 14-alpha demethylase)	CYP51A1 CYP51	-0.352028	0.0471694
-0.399146	11.6037	-5.05231	0.00015132	0.0061144	1.06543	Q8WTW4					P17010	Zinc finger X-chromosomal protein	ZFX	-0.346989	0.000670031
-0.398497	12.5874	-5.93319	2.96195e-05	0.00247612	2.67556	Q16864					Q96EY7	Pentatricopeptide repeat domain-containing protein 3, mitochondrial (28S ribosomal protein S39, mitochondrial, MRP-S39) (Mitochondrial small ribosomal subunit protein mS39) (Transformation-related gene 15 protein, TRG-15)	PTCD3 MRPS39 TRG15	-0.344808	0.00091069
-0.395669	12.8394	-5.40518	7.77653e-05	0.00429904	1.71264	Q96BP2					O75947	ATP synthase subunit d, mitochondrial, ATPase subunit d (ATP synthase peripheral stalk subunit d)	ATP5PD ATP5H My032	-0.344796	0.0082551
-0.395462	11.5724	-3.55852	0.00293211	0.0338487	-1.81624	P28331					P62942	Peptidyl-prolyl cis-trans isomerase FKBP1A, PPIase FKBP1A, EC 5.2.1.8 (12 kDa FK506-binding protein, 12 kDa FKBP, FKBP-12) (Calstabin-1) (FK506-binding protein 1A, FKBP-1A) (Immunophilin FKBP12) (Rotamase)	FKBP1A FKBP1 FKBP12	-0.343874	0.0186429
-0.395392	12.5484	-8.62145	3.88787e-07	0.000190367	6.84671	Q9H875					P26447	Protein S100-A4 (Calvasculin) (Metastasin) (Placental calcium-binding protein) (Protein Mts1) (S100 calcium-binding protein A4)	S100A4 CAPL MTS1	-0.343781	0.01727
-0.394795	11.535	-3.05474	0.00816477	0.0609416	-2.82466	Q9NQV8					Q641Q2	WASH complex subunit 2A	WASHC2A FAM21A FAM21B	-0.342581	0.00387157
-0.394654	8.0424	-2.69908	0.0166947	0.0936589	-3.47421	Q9Y6F1					Q99797	Mitochondrial intermediate peptidase, MIP, EC 3.4.24.59	MIPEP MIP	-0.342166	0.00399114
-0.394479	12.8891	-2.91997	0.0107208	0.0708437	-3.08048	P08133					P49821	NADH dehydrogenase [ubiquinone] flavoprotein 1, mitochondrial, EC 7.1.1.2 (Complex I-51kD, CI-51kD) (NADH dehydrogenase flavoprotein 1) (NADH-ubiquinone oxidoreductase 51 kDa subunit)	NDUFV1 UQOR1	-0.338608	0.0061144
-0.394457	9.99506	-3.51521	0.00320216	0.0355654	-1.92044	Q96N64					Q86U28	Iron-sulfur cluster assembly 2 homolog, mitochondrial (HESB-like domain-containing protein 1)	ISCA2 HBLD1	-0.338213	0.0129748
-0.393258	9.83267	-2.04515	0.0591378	0.198261	-4.681	Q96IP4					O95900	Pseudouridylate synthase TRUB2, mitochondrial, EC 5.4.99.- (TruB pseudouridine synthase homolog 2) (tRNA pseudouridine 55 synthase TRUB2, Psi55 synthase TRUB2, EC 5.4.99.25)	TRUB2	-0.337343	0.000361298
-0.392978	11.4862	-2.94271	0.0102402	0.0689556	-3.0438	Q8IV08					O75884	Serine hydrolase RBBP9, EC 3.-.-.- (B5T-overexpressed gene protein, Protein BOG) (Retinoblastoma-binding protein 10, RBBP-10) (Retinoblastoma-binding protein 9, RBBP-9)	RBBP9 BOG RBBP10	-0.334594	0.0442564
-0.392622	11.5551	-8.80258	2.99969e-07	0.000171357	7.10012	Q9UKU7					Q9Y2R0	Cytochrome c oxidase assembly factor 3 homolog, mitochondrial (Coiled-coil domain-containing protein 56) (Mitochondrial translation regulation assembly intermediate of cytochrome c oxidase protein of 12 kDa)	COA3 CCDC56 MITRAC12 HSPC009	-0.334017	0.00720021
-0.391688	14.0314	-5.80023	3.76346e-05	0.00288084	2.43856	Q99878					P35244	Replication protein A 14 kDa subunit, RP-A p14 (Replication factor A protein 3, RF-A protein 3)	RPA3 REPA3 RPA14	-0.332516	8.42672e-05
-0.391104	11.1617	-2.56548	0.0217606	0.110332	-3.77012	Q6ZU80					P53007	Tricarboxylate transport protein, mitochondrial (Citrate transport protein, CTP) (Solute carrier family 25 member 1) (Tricarboxylate carrier protein)	SLC25A1 SLC20A3	-0.330842	0.0279371
-0.390973	10.32	-2.95116	0.010067	0.0685299	-3.04491	Q8WYQ3					O00461	Golgi integral membrane protein 4 (Golgi integral membrane protein, cis, GIMPc) (Golgi phosphoprotein 4) (Golgi-localized phosphoprotein of 130 kDa, Golgi phosphoprotein of 130 kDa)	GOLIM4 GIMPC GOLPH4 GPP130	-0.329866	0.0011016
-0.390847	12.6708	-5.7647	4.01386e-05	0.00299077	2.38248	Q99643					Q9C0C2	182 kDa tankyrase-1-binding protein	TNKS1BP1 KIAA1741 TAB182	-0.328785	0.00166675
-0.389934	10.2024	-2.5589	0.0220448	0.111034	-3.75866	O94811					A6NM28	Zinc finger protein 92 homolog, Zfp-92	ZFP92	-0.328784	0.0194277
-0.389164	11.8242	-1.857	0.0834239	0.247528	-4.98567	P80217					Q9Y618	Nuclear receptor corepressor 2, N-CoR2 (CTG repeat protein 26) (SMAP270) (Silencing mediator of retinoic acid and thyroid hormone receptor, SMRT) (T3 receptor-associating factor, TRAC) (Thyroid-, retinoic-acid-receptor-associated corepressor)	NCOR2 CTG26	-0.327672	0.0156424
-0.388211	12.5471	-8.51618	4.5283e-07	0.000206944	6.70633	Q96AZ6					Q96B70	Leukocyte receptor cluster member 9	LENG9	-0.326528	0.0186429
-0.388064	12.0589	-5.37318	8.25504e-05	0.00449113	1.67774	P31930					Q13332	Receptor-type tyrosine-protein phosphatase S, R-PTP-S, EC 3.1.3.48 (Receptor-type tyrosine-protein phosphatase sigma, R-PTP-sigma)	PTPRS	-0.325956	0.0061144
-0.387868	11.6941	-1.64845	0.120423	0.306421	-5.25286	O43291					P00167	Cytochrome b5 (Microsomal cytochrome b5 type A, MCB5)	CYB5A CYB5	-0.325744	0.00369389
-0.38721	9.32546	-4.56754	0.000387128	0.0108517	0.14319	P23409					P19634	Sodium/hydrogen exchanger 1 (APNH) (Na(+)/H(+) antiporter, amiloride-sensitive) (Na(+)/H(+) exchanger 1, NHE-1) (Solute carrier family 9 member 1)	SLC9A1 APNH1 NHE1	-0.325468	0.0241869
-0.386634	10.535	-4.41935	0.000518568	0.0126957	-0.120267	Q9P0K7					P08236	Beta-glucuronidase, EC 3.2.1.31 (Beta-G1)	GUSB	-0.324645	0.04791
-0.386174	11.3233	-6.91368	5.45997e-06	0.0011016	4.32098	Q9NZM4					Q9UI43	rRNA methyltransferase 2, mitochondrial, EC 2.1.1.- (16S rRNA (uridine(1369)-2'-O)-methyltransferase) (16S rRNA [Um1369] 2'-O-methyltransferase) (Protein ftsJ homolog 2)	MRM2 FJH1 FTSJ2	-0.324543	0.0228413
-0.385221	11.6387	-4.67993	0.000310626	0.00954861	0.346661	Q96S19					P82663	28S ribosomal protein S25, mitochondrial, MRP-S25, S25mt (Mitochondrial small ribosomal subunit protein mS25)	MRPS25 RPMS25	-0.323075	0.00697807
-0.384391	12.6791	-2.18955	0.0450932	0.170498	-4.42415	P29558					P33240	Cleavage stimulation factor subunit 2 (CF-1 64 kDa subunit) (Cleavage stimulation factor 64 kDa subunit, CSTF 64 kDa subunit, CstF-64)	CSTF2	-0.322993	0.0287523
-0.380145	12.5906	-4.91007	0.000198774	0.00720021	0.795731	Q8NCE0					O14939	Phospholipase D2, PLD 2, hPLD2, EC 3.1.4.4 (Choline phosphatase 2) (PLD1C) (Phosphatidylcholine-hydrolyzing phospholipase D2)	PLD2	-0.322644	0.00843344
-0.380084	12.6904	-4.0749	0.00103107	0.0190511	-0.801094	P09488					O43181	NADH dehydrogenase [ubiquinone] iron-sulfur protein 4, mitochondrial (Complex I-18 kDa, CI-18 kDa) (Complex I-AQDQ, CI-AQDQ) (NADH-ubiquinone oxidoreductase 18 kDa subunit)	NDUFS4	-0.321668	0.00783074
-0.380034	12.4382	-2.09523	0.0538654	0.187912	-4.5912	Q8NHP8					Q9BV68	E3 ubiquitin-protein ligase RNF126, EC 2.3.2.27 (RING finger protein 126)	RNF126	-0.321271	0.0104788
-0.378733	11.8389	-9.39367	1.31998e-07	0.000107701	7.76768	O75380					Q53H54	tRNA wybutosine-synthesizing protein 2 homolog, tRNA-yW-synthesizing protein 2, EC 2.5.1.114 (tRNA(Phe) (4-demethylwyosine(37)-C(7)) aminocarboxypropyltransferase)	TRMT12 TRM12 TYW2	-0.320521	0.00135135
-0.378671	13.0047	-3.61396	0.0026195	0.0314478	-1.7128	Q86WA6					Q99719	Septin-5 (Cell division control-related protein 1, CDCrel-1) (Peanut-like protein 1)	SEPTIN5 PNUTL1 SEPT5	-0.319277	0.0226836
-0.377443	10.5356	-3.29727	0.00498956	0.0460419	-2.35051	Q460N5					Q15427	Splicing factor 3B subunit 4 (Pre-mRNA-splicing factor SF3b 49 kDa subunit) (Spliceosome-associated protein 49, SAP 49)	SF3B4 SAP49	-0.318747	0.00142097
-0.377185	13.11	-4.37669	0.00056432	0.0132321	-0.202608	P39210					Q9P1Z0	Zinc finger and BTB domain-containing protein 4 (KAISO-like zinc finger protein 1, KAISO-L1)	ZBTB4 KIAA1538	-0.317996	0.0419078
-0.377001	12.5315	-3.84796	0.00162955	0.0236665	-1.25044	O75531					Q6ZQQ6	WD repeat-containing protein 87 (Testis development protein NYD-SP11)	WDR87	-0.315604	0.0125389
-0.376928	10.7801	-3.13219	0.00697826	0.0558179	-2.67516	P43353					O95881	Thioredoxin domain-containing protein 12, EC 1.8.4.2 (Endoplasmic reticulum resident protein 18, ER protein 18, ERp18) (Endoplasmic reticulum resident protein 19, ER protein 19, ERp19) (Thioredoxin-like protein p19) (hTLP19)	TXNDC12 TLP19 UNQ713/PRO1376	-0.314086	0.0011068
-0.376916	11.8423	-4.02383	0.00114261	0.0196306	-0.899454	P51970					Q96LJ7	Dehydrogenase/reductase SDR family member 1, EC 1.1.1.- (Short chain dehydrogenase/reductase family 19C member 1, Protein SDR19C1)	DHRS1 SDR19C1	-0.313827	0.0061144
-0.37649	11.0229	-8.37436	5.57234e-07	0.000238275	6.49179	Q14161					Q86TJ2	Transcriptional adapter 2-beta (ADA2-like protein beta, ADA2-beta)	TADA2B ADA2B	-0.311547	0.0219461
-0.376096	10.7256	-3.84879	0.00162679	0.0236665	-1.28109	Q8IY92					Q8IWB7	WD repeat and FYVE domain-containing protein 1 (FYVE domain-containing protein localized to endosomes 1, FENS-1) (Phosphoinositide-binding protein 1) (WD40- and FYVE domain-containing protein 1) (Zinc finger FYVE domain-containing protein 17)	WDFY1 FENS1 KIAA1435 WDF1 ZFYVE17	-0.309954	0.0290761
-0.374973	12.4356	-6.94986	5.14264e-06	0.0011016	4.37613	Q9BVS5					Q7Z695	Uncharacterized aarF domain-containing protein kinase 2, EC 2.7.11.-	ADCK2 AARF	-0.309911	0.00133869
-0.37477	12.782	-4.98145	0.000173291	0.00674948	0.942972	Q9BTV6					Q9BQE5	Apolipoprotein L2 (Apolipoprotein L-II, ApoL-II)	APOL2	-0.308913	0.00530433
-0.374591	11.7459	-3.54309	0.00302557	0.0346248	-1.87132	Q96EL2					Q86Y79	Probable peptidyl-tRNA hydrolase, PTH, EC 3.1.1.29	PTRH1 C9orf115	-0.308818	0.0115907
-0.374445	11.3182	-2.26068	0.0393766	0.156661	-4.29814	A1L170					Q9BTL3	RNA guanine-N7 methyltransferase activating subunit (Protein FAM103A1) (RNA guanine-7 methyltransferase activating subunit) (RNMT-activating mRNA cap methyltransferase subunit) (RNMT-activating mini protein, RAM)	RAMAC C15orf18 FAM103A1 RAMMET	-0.307875	0.00584331
-0.373648	12.6136	-6.38253	1.34245e-05	0.0016433	3.45431	P82932					Q6P1Q0	LETM1 domain-containing protein 1 (Cervical cancer 1 proto-oncogene protein p40) (Cervical cancer proto-oncogene 2 protein) (HCCR-1) (HCRR-2)	LETMD1	-0.307729	0.0191609
-0.373195	12.0482	-1.82477	0.0883854	0.254324	-5.02921	P58004					P50479	PDZ and LIM domain protein 4 (LIM protein RIL) (Reversion-induced LIM protein)	PDLIM4 RIL	-0.307411	0.0228413
-0.372746	8.33386	-2.18131	0.0458025	0.171385	-4.46014	P02462					Q5ZPR3	CD276 antigen (4Ig-B7-H3) (B7 homolog 3, B7-H3) (Costimulatory molecule) (CD antigen CD276)	CD276 B7H3 PSEC0249 UNQ309/PRO352	-0.306663	0.0374199
-0.37215	12.9155	-2.38805	0.0308018	0.135698	-4.03969	Q13287					P13051	Uracil-DNA glycosylase, UDG, EC 3.2.2.27	UNG DGU UNG1 UNG15	-0.306541	0.0181117
-0.372144	12.3681	-3.08118	0.00773888	0.0590157	-2.79332	P12755					Q03924	Zinc finger protein 117 (Provirus-linked krueppel, h-PLK) (Zinc finger protein HPF9)	ZNF117	-0.304692	0.0330768
-0.371834	12.2337	-7.28788	2.96407e-06	0.000825297	4.91345	Q9UF56					Q5H9U9	Probable ATP-dependent RNA helicase DDX60-like, EC 3.6.4.13 (DEAD box protein 60-like)	DDX60L	-0.303152	0.0061144
-0.371265	10.4175	-3.3521	0.00446279	0.0427711	-2.2348	Q9NX70					Q14CW9	Ataxin-7-like protein 3 (SAGA-associated factor 11 homolog)	ATXN7L3	-0.302832	0.00247612
-0.37092	9.93325	-2.74719	0.0151663	0.0886456	-3.43213	Q8NC60					Q13530	Serine incorporator 3 (Tumor differentially expressed protein 1)	SERINC3 DIFF33 TDE1 SBBI99	-0.302754	0.0132699
-0.370744	11.0204	-2.69035	0.0169878	0.0944457	-3.53642	Q4G0I0					Q9BTT4	Mediator of RNA polymerase II transcription subunit 10 (Mediator complex subunit 10) (Transformation-related gene 17 protein, TRG-17) (Transformation-related gene 20 protein, TRG-20)	MED10 L6 TRG17 TRG20	-0.302608	0.00478502
-0.369367	9.29763	-1.56168	0.139592	0.33552	-5.42471	P00395					Q15392	Delta(24)-sterol reductase, EC 1.3.1.72 (24-dehydrocholesterol reductase) (3-beta-hydroxysterol Delta-24-reductase) (Diminuto/dwarf1 homolog) (Seladin-1)	DHCR24 KIAA0018	-0.302205	0.0355654
-0.369121	12.845	-3.32938	0.00467397	0.0441341	-2.30627	Q9BV79					Q9P0R6	GSK3B-interacting protein, GSKIP (GSK3beta interaction protein)	GSKIP C14orf129 HSPC210	-0.301928	0.0192273
-0.368844	6.6677	-2.64444	0.0186116	0.099656	-3.59291	P53671					Q03113	Guanine nucleotide-binding protein subunit alpha-12, G alpha-12, G-protein subunit alpha-12	GNA12	-0.301654	0.0306934
-0.368397	12.3539	-7.14533	3.73253e-06	0.00091069	4.69104	Q15629					Q15746	Myosin light chain kinase, smooth muscle, MLCK, smMLCK, EC 2.7.11.18 (Kinase-related protein, KRP) (Telokin) [Cleaved into: Myosin light chain kinase, smooth muscle, deglutamylated form ]	MYLK MLCK MLCK1 MYLK1	-0.301619	0.00360639
-0.368039	10.6706	-3.12053	0.00714529	0.0566254	-2.6149	Q10589					P37088	Amiloride-sensitive sodium channel subunit alpha (Alpha-NaCH) (Epithelial Na(+) channel subunit alpha, Alpha-ENaC, ENaCA) (Nonvoltage-gated sodium channel 1 subunit alpha) (SCNEA)	SCNN1A SCNN1	-0.301554	0.0499924
-0.366602	8.22159	-3.19974	0.00608382	0.0514718	-2.54909	Q9H0K6					P42226	Signal transducer and activator of transcription 6 (IL-4 Stat)	STAT6	-0.301406	0.00110512
-0.366541	11.4919	-3.20704	0.00599421	0.0510438	-2.53515	Q13232					Q9H1C4	Protein unc-93 homolog B1, Unc-93B1, hUNC93B1	UNC93B1 UNC93 UNC93B	-0.301368	0.0303853
-0.36646	10.694	-2.65791	0.0181201	0.0981145	-3.52906	Q96I23					Q15048	Leucine-rich repeat-containing protein 14	LRRC14 KIAA0014	-0.301301	0.00175987
-0.366419	11.2723	-4.24063	0.00073982	0.0155091	-0.508669	Q8TCD5					O14730	Serine/threonine-protein kinase RIO3, EC 2.7.11.1 (RIO kinase 3) (sudD homolog)	RIOK3 SUDD	-0.301279	0.0337844
-0.366402	13.14	-3.51841	0.00318139	0.0355654	-1.90432	P51397					Q14592	Zinc finger protein 460 (Zinc finger protein 272) (Zinc finger protein HZF8)	ZNF460 ZNF272	-0.299002	0.0352779
-0.364325	11.944	-1.29072	0.216698	0.438319	-5.75632	Q9C002					Q8N5D0	WD and tetratricopeptide repeats protein 1	WDTC1 KIAA1037	-0.298988	0.0142733
-0.363457	10.6012	-1.47196	0.162077	0.365919	-5.55145	Q5EG05					Q9Y3Z3	Deoxynucleoside triphosphate triphosphohydrolase SAMHD1, dNTPase, EC 3.1.5.- (Dendritic cell-derived IFNG-induced protein, DCIP) (Monocyte protein 5, MOP-5) (SAM domain and HD domain-containing protein 1, hSAMHD1)	SAMHD1 MOP5	-0.29678	0.0197922
-0.363166	11.9834	-3.64566	0.00245609	0.0303834	-1.66069	Q12882					Q9NTW7	Zinc finger protein 64, Zfp-64 (Zinc finger protein 338)	ZFP64 ZNF338	-0.296633	0.040035
-0.362803	11.8426	-7.41569	2.41613e-06	0.000720111	5.11096	Q5BKX5					Q8N8R7	ARL14 effector protein (ARF7 effector protein)	ARL14EP ARF7EP C11orf46	-0.29614	0.00714547
-0.361662	10.2317	-3.27653	0.0052045	0.0471694	-2.38509	Q9H4M7					O75489	NADH dehydrogenase [ubiquinone] iron-sulfur protein 3, mitochondrial, EC 7.1.1.2 (Complex I-30kD, CI-30kD) (NADH-ubiquinone oxidoreductase 30 kDa subunit)	NDUFS3	-0.295617	0.00175987
-0.360385	10.989	-3.21315	0.0059203	0.0506663	-2.50506	Q03013					Q96CM3	Pseudouridylate synthase RPUSD4, mitochondrial, EC 5.4.99.- (RNA pseudouridylate synthase domain-containing protein 4)	RPUSD4	-0.295298	0.0252889
-0.360111	10.0963	-3.02451	0.00867998	0.0629643	-2.89771	Q9UM47					P13073	Cytochrome c oxidase subunit 4 isoform 1, mitochondrial (Cytochrome c oxidase polypeptide IV) (Cytochrome c oxidase subunit IV isoform 1, COX IV-1)	COX4I1 COX4	-0.295133	0.00417602
-0.359796	12.208	-3.30107	0.0049511	0.0460419	-2.33858	Q9UII2					Q9BQA1	Methylosome protein 50, MEP-50 (Androgen receptor cofactor p44) (WD repeat-containing protein 77) (p44/Mep50)	WDR77 MEP50 WD45 HKMT1069 Nbla10071	-0.294455	0.0158025
-0.359182	11.9494	-3.77634	0.00188389	0.0258799	-1.42446	P82675					Q9Y3D3	28S ribosomal protein S16, mitochondrial, MRP-S16, S16mt (Mitochondrial small ribosomal subunit protein bS16m)	MRPS16 RPMS16 CGI-132	-0.294128	0.0268451
-0.358704	12.4192	-1.61851	0.126764	0.315735	-5.33067	Q9UK22					Q5JPH6	Probable glutamate--tRNA ligase, mitochondrial, EC 6.1.1.17 (Glutamyl-tRNA synthetase, GluRS)	EARS2 KIAA1970	-0.29371	0.0310203
-0.358493	9.27013	-1.76617	0.0980818	0.271547	-5.10588	O60238					P14927	Cytochrome b-c1 complex subunit 7 (Complex III subunit 7) (Complex III subunit VII) (QP-C) (Ubiquinol-cytochrome c reductase complex 14 kDa protein)	UQCRB UQBP	-0.292645	0.0391832
-0.358427	12.3923	-0.886424	0.389635	0.615006	-6.2159	P22676					Q9H204	Mediator of RNA polymerase II transcription subunit 28 (Endothelial-derived protein 1) (Mediator complex subunit 28) (Merlin and Grb2-interacting cytoskeletal protein, Magicin) (Tumor angiogenesis marker EG-1)	MED28 EG1 FKSG20	-0.291299	0.00880071
-0.356093	12.9403	-5.32443	9.04336e-05	0.00466107	1.57677	Q9UHJ6					Q6P2P2	Protein arginine N-methyltransferase 9 (Protein arginine N-methyltransferase 10, EC 2.1.1.320)	PRMT9 PRMT10	-0.291163	0.00584331
-0.355979	10.2977	-4.28294	0.000679957	0.0148917	-0.42252	Q8TAM2					Q58A45	PAN2-PAN3 deadenylation complex subunit PAN3 (PAB1P-dependent poly(A)-specific ribonuclease) (Poly(A)-nuclease deadenylation complex subunit 3, PAN deadenylation complex subunit 3)	PAN3	-0.289649	0.026211
-0.355914	11.534	-0.830863	0.419317	0.639883	-6.26352	P16144					P0DPI2	Glutamine amidotransferase-like class 1 domain-containing protein 3, mitochondrial	GATD3 C21orf33 GATD3A	-0.289559	0.0166411
-0.355444	11.2937	-2.65201	0.0183339	0.0989603	-3.61291	Q8IVL6					Q16854	Deoxyguanosine kinase, mitochondrial, EC 2.7.1.113 (Deoxyadenosine kinase, mitochondrial, EC 2.7.1.76)	DGUOK DGK	-0.288644	0.00906628
-0.355197	9.15861	-3.52813	0.00311905	0.0351085	-1.91565	Q495W5					Q03426	Mevalonate kinase, MK, EC 2.7.1.36	MVK	-0.285699	0.0111195
-0.354002	11.1852	-2.36895	0.0319641	0.138592	-4.12574	Q9UK33					Q8WVS4	Cytoplasmic dynein 2 intermediate chain 1 (Dynein 2 intermediate chain 1) (WD repeat-containing protein 60)	DYNC2I1 WDR60	-0.285028	0.0358423
-0.353634	12.7124	-4.26121	0.000710047	0.0152773	-0.436538	Q5JVS0					Q9Y2K9	Syntaxin-binding protein 5-like (Lethal(2) giant larvae protein homolog 4) (Tomosyn-2)	STXBP5L KIAA1006 LLGL4	-0.284879	0.0203037
-0.35267	10.261	-2.72204	0.0159477	0.0913545	-3.45373	Q9BQ90					Q7L8L6	FAST kinase domain-containing protein 5, mitochondrial	FASTKD5 KIAA1792	-0.282295	0.031595
-0.352028	12.0561	-3.27648	0.00520502	0.0471694	-2.39502	Q16850					Q06323	Proteasome activator complex subunit 1 (11S regulator complex subunit alpha, REG-alpha) (Activator of multicatalytic protease subunit 1) (Interferon gamma up-regulated I-5111 protein, IGUP I-5111) (Proteasome activator 28 subunit alpha, PA28a, PA28alpha)	PSME1 IFI5111	-0.280451	0.0212368
-0.34989	11.6744	-3.13606	0.00692364	0.0556369	-2.68646	O15533					O14874	[3-methyl-2-oxobutanoate dehydrogenase [lipoamide]] kinase, mitochondrial, EC 2.7.11.4 (Branched-chain alpha-ketoacid dehydrogenase kinase, BCKD-kinase, BCKDHKIN)	BCKDK	-0.279921	0.0194277
-0.349061	11.1675	-0.842132	0.413181	0.634915	-6.21933	P11169					O75911	Short-chain dehydrogenase/reductase 3, EC 1.1.1.300 (DD83.1) (Retinal short-chain dehydrogenase/reductase 1, retSDR1) (Retinol dehydrogenase 17) (Short chain dehydrogenase/reductase family 16C member 1)	DHRS3 RDH17 SDR16C1 UNQ2424/PRO4983	-0.279353	0.00717022
-0.349037	8.5545	-3.22764	0.00574853	0.0500013	-2.49925	Q8TF50					P55854	Small ubiquitin-related modifier 3, SUMO-3 (SMT3 homolog 1) (SUMO-2) (Ubiquitin-like protein SMT3A, Smt3A)	SUMO3 SMT3A SMT3H1	-0.279019	0.0219315
-0.348622	11.2432	-2.82095	0.0130835	0.0802213	-3.22036	Q6PCB7					Q96J84	Kin of IRRE-like protein 1 (Kin of irregular chiasm-like protein 1) (Nephrin-like protein 1)	KIRREL1 KIRREL NEPH1	-0.27894	0.0203037
-0.347966	11.3007	-2.85372	0.0122503	0.0771295	-3.20527	P10586					P24311	Cytochrome c oxidase subunit 7B, mitochondrial (Cytochrome c oxidase polypeptide VIIb)	COX7B	-0.278641	0.0405032
-0.347755	13.1311	-1.26441	0.225728	0.448136	-5.82111	O14494					Q15742	NGFI-A-binding protein 2 (EGR-1-binding protein 2) (Melanoma-associated delayed early response protein, Protein MADER)	NAB2 MADER	-0.277892	0.031595
-0.347717	9.89644	-2.05206	0.0583829	0.19715	-4.67902	A1L020					Q9UGY1	Nucleolar protein 12	NOL12	-0.277851	0.000670031
-0.346989	11.5636	-7.51861	2.05261e-06	0.000670031	5.24811	P17010					Q9Y535	DNA-directed RNA polymerase III subunit RPC8, RNA polymerase III subunit C8 (DNA-directed RNA polymerase III subunit H) (RNA polymerase III subunit 22.9 kDa subunit, RPC22.9)	POLR3H KIAA1665 RPC8	-0.277493	0.0103581
-0.346689	9.84916	-2.71804	0.0160756	0.0914864	-3.47181	P68402					Q9UBK8	Methionine synthase reductase, MSR, EC 1.16.1.8 (Aquacobalamin reductase, AqCbl reductase)	MTRR	-0.27724	0.00306816
-0.344808	11.3937	-7.12587	3.85266e-06	0.00091069	4.6605	Q96EY7					Q9Y4D7	Plexin-D1	PLXND1 KIAA0620	-0.277094	0.0220119
-0.344796	12.3535	-4.80049	0.000245666	0.0082551	0.588807	O75947					Q96FQ6	Protein S100-A16 (Aging-associated gene 13 protein) (Protein S100-F) (S100 calcium-binding protein A16)	S100A16 S100F AAG13	-0.276437	0.000914909
-0.343874	12.1868	-4.09792	0.000984496	0.0186429	-0.789181	P62942					P61956	Small ubiquitin-related modifier 2, SUMO-2 (HSMT3) (SMT3 homolog 2) (SUMO-3) (Sentrin-2) (Ubiquitin-like protein SMT3B, Smt3B)	SUMO2 SMT3B SMT3H2	-0.276308	0.00900156
-0.343781	13.678	-4.15984	0.000869529	0.01727	-0.563109	P26447					Q13415	Origin recognition complex subunit 1 (Replication control protein 1)	ORC1 ORC1L PARC1	-0.276259	0.0303468
-0.34367	13.3549	-2.74034	0.0153754	0.0891695	-3.42855	O00712					Q9H1B7	Probable E3 ubiquitin-protein ligase IRF2BPL, EC 2.3.2.27 (Enhanced at puberty protein 1) (Interferon regulatory factor 2-binding protein-like)	IRF2BPL C14orf4 EAP1 KIAA1865 My039	-0.274278	0.00417602
-0.342581	9.33527	-5.51163	6.38202e-05	0.00387157	1.9268	Q641Q2					Q96GC5	39S ribosomal protein L48, mitochondrial, L48mt, MRP-L48 (Mitochondrial large ribosomal subunit protein mL48)	MRPL48 CGI-118 HSPC290	-0.27318	0.00398261
-0.342166	11.8251	-5.47642	6.81201e-05	0.00399114	1.84107	Q99797					Q8NAP3	Zinc finger and BTB domain-containing protein 38	ZBTB38	-0.272645	0.00261062
-0.342063	9.36827	-3.02236	0.00871778	0.0630384	-2.87515	Q8IVW4					Q92665	28S ribosomal protein S31, mitochondrial, MRP-S31, S31mt (Imogen 38) (Mitochondrial small ribosomal subunit protein mS31)	MRPS31 IMOGN38	-0.271446	0.021105
-0.341896	9.28608	-1.96735	0.068272	0.217765	-4.8143	Q9UHF1					P18859	ATP synthase-coupling factor 6, mitochondrial, ATPase subunit F6 (ATP synthase peripheral stalk subunit F6)	ATP5PF ATP5A ATP5J ATPM	-0.270411	0.0407291
-0.338681	11.9873	-2.46363	0.0265821	0.124723	-3.93389	Q9UK76					P08237	ATP-dependent 6-phosphofructokinase, muscle type, ATP-PFK, PFK-M, EC 2.7.1.11 (6-phosphofructokinase type A) (Phosphofructo-1-kinase isozyme A, PFK-A) (Phosphohexokinase)	PFKM PFKX	-0.269673	0.0206478
-0.338621	7.44199	-1.64923	0.120262	0.306418	-5.25828	Q96MN9					P03928	ATP synthase protein 8 (A6L) (F-ATPase subunit 8)	MT-ATP8 ATP8 ATPASE8 MTATP8	-0.267957	0.0165873
-0.338608	11.8787	-5.06126	0.000148758	0.0061144	1.11825	P49821					Q9NX20	39S ribosomal protein L16, mitochondrial, L16mt, MRP-L16 (Mitochondrial large ribosomal subunit protein uL16m)	MRPL16 PNAS-111	-0.267956	0.00091069
-0.338213	11.9252	-4.40121	0.00053754	0.0129748	-0.194648	Q86U28					P82650	28S ribosomal protein S22, mitochondrial, MRP-S22, S22mt (Mitochondrial small ribosomal subunit protein mS22)	MRPS22 C3orf5 RPMS22 GK002	-0.267667	0.0374199
-0.337343	11.9316	-8.01789	9.48704e-07	0.000361298	6.00763	O95900					Q9NXW9	Alpha-ketoglutarate-dependent dioxygenase alkB homolog 4 (Alkylated DNA repair protein alkB homolog 4) (DNA N6-methyl adenine demethylase ALKBH4, EC 1.14.11.51) (Lysine-specific demethylase ALKBH4, EC 1.14.11.-)	ALKBH4 ABH4	-0.267127	0.0189296
-0.335714	10.9777	-1.6734	0.115349	0.29913	-5.2746	Q9NRP4					Q8TB22	Spermatogenesis-associated protein 20 (Sperm-specific protein 411, Ssp411)	SPATA20	-0.267091	0.0206748
-0.334914	12.5948	-2.75508	0.0149291	0.0875441	-3.41922	Q8IXM6					O75909	Cyclin-K	CCNK CPR4	-0.267017	0.0061144
-0.334619	10.4228	-2.83661	0.0126786	0.0787961	-3.26443	P17014					Q9GZP9	Derlin-2 (Degradation in endoplasmic reticulum protein 2, DERtrin-2) (Der1-like protein 2) (F-LAN-1) (F-LANa)	DERL2 DER2 FLANA CGI-101 SBBI53	-0.266628	0.0219898
-0.334594	12.3851	-3.32665	0.00470003	0.0442564	-2.29975	O75884					Q16134	Electron transfer flavoprotein-ubiquinone oxidoreductase, mitochondrial, ETF-QO, ETF-ubiquinone oxidoreductase, EC 1.5.5.1 (Electron-transferring-flavoprotein dehydrogenase, ETF dehydrogenase)	ETFDH	-0.264453	0.00358971
-0.334202	12.9246	-3.12418	0.00709259	0.0562728	-2.54136	P49419					P68133	Actin, alpha skeletal muscle (Alpha-actin-1) [Cleaved into: Actin, alpha skeletal muscle, intermediate form ]	ACTA1 ACTA	-0.263262	0.00175987
-0.334017	12.3174	-4.91301	0.000197654	0.00720021	0.793905	Q9Y2R0					Q96MW5	Conserved oligomeric Golgi complex subunit 8, COG complex subunit 8 (Component of oligomeric Golgi complex 8)	COG8	-0.262359	0.000709878
-0.333212	10.0998	-1.81497	0.0899445	0.257118	-5.05117	P41226					Q9NX74	tRNA-dihydrouridine(20) synthase [NAD(P)+]-like, EC 1.3.1.91 (Dihydrouridine synthase 2) (Up-regulated in lung cancer protein 8, URLC8) (tRNA-dihydrouridine synthase 2-like, hDUS2)	DUS2 DUS2L	-0.262023	0.00175987
-0.332516	11.8763	-9.82994	7.37568e-08	8.42672e-05	8.38222	P35244					P49407	Beta-arrestin-1 (Arrestin beta-1) (Non-visual arrestin-2)	ARRB1 ARR1	-0.261455	0.0192962
-0.331757	11.404	-2.8982	0.0112015	0.0725767	-3.13689	Q8IUX4					P30837	Aldehyde dehydrogenase X, mitochondrial, EC 1.2.1.3 (Aldehyde dehydrogenase 5) (Aldehyde dehydrogenase family 1 member B1)	ALDH1B1 ALDH5 ALDHX	-0.259736	0.00175987
-0.331671	7.93024	-1.83919	0.0861337	0.250894	-5.01266	Q9BZC7					P48735	Isocitrate dehydrogenase [NADP], mitochondrial, IDH, EC 1.1.1.42 (ICD-M) (IDP) (NADP(+)-specific ICDH) (Oxalosuccinate decarboxylase)	IDH2	-0.259517	0.0244636
-0.331182	12.3546	-3.03386	0.00851738	0.0621135	-2.84087	P05997					Q86U70	LIM domain-binding protein 1, LDB-1 (Carboxyl-terminal LIM domain-binding protein 2, CLIM-2) (LIM domain-binding factor CLIM2, hLdb1) (Nuclear LIM interactor)	LDB1 CLIM2	-0.259487	0.0126368
-0.330842	12.5707	-3.71275	0.00214325	0.0279371	-1.54495	P53007					Q12802	A-kinase anchor protein 13, AKAP-13 (AKAP-Lbc) (Breast cancer nuclear receptor-binding auxiliary protein) (Guanine nucleotide exchange factor Lbc) (Human thyroid-anchoring protein 31) (Lymphoid blast crisis oncogene, LBC oncogene) (Non-oncogenic Rho GTPase-specific GTP exchange factor) (Protein kinase A-anchoring protein 13, PRKA13) (p47)	AKAP13 BRX HT31 LBC	-0.258622	0.0460419
-0.329866	11.9301	-6.91326	5.46379e-06	0.0011016	4.31717	O00461					Q8WVC6	Dephospho-CoA kinase domain-containing protein	DCAKD	-0.258202	0.0178345
-0.329616	10.5158	-3.22268	0.00580676	0.0501852	-2.49227	P32121					P56134	ATP synthase subunit f, mitochondrial (ATP synthase membrane subunit f)	ATP5MF ATP5J2 ATP5JL	-0.257446	0.0217783
-0.329447	11.5983	-2.98985	0.00931029	0.065491	-2.96358	Q96IJ6					Q86UT6	NLR family member X1 (Caterpiller protein 11.3, CLR11.3) (Nucleotide-binding oligomerization domain protein 5) (Nucleotide-binding oligomerization domain protein 9)	NLRX1 NOD5 NOD9	-0.257381	0.0286867
-0.328785	11.8818	-6.36412	1.38592e-05	0.00166675	3.41845	Q9C0C2					Q9UBR2	Cathepsin Z, EC 3.4.18.1 (Cathepsin P) (Cathepsin X)	CTSZ	-0.257021	0.0374199
-0.328784	9.46638	-4.03495	0.00111732	0.0194277	-0.867251	A6NM28					O75306	NADH dehydrogenase [ubiquinone] iron-sulfur protein 2, mitochondrial, EC 7.1.1.2 (Complex I-49kD, CI-49kD) (NADH-ubiquinone oxidoreductase 49 kDa subunit)	NDUFS2	-0.256476	0.000185426
-0.328667	11.3951	-2.24389	0.0406614	0.1601	-4.32461	Q13642					P68400	Casein kinase II subunit alpha, CK II alpha, EC 2.7.11.1	CSNK2A1 CK2A1	-0.255792	0.00367427
-0.327672	11.6528	-4.23177	0.000753026	0.0156424	-0.505731	Q9Y618					Q00613	Heat shock factor protein 1, HSF 1 (Heat shock transcription factor 1, HSTF 1)	HSF1 HSTF1	-0.255742	0.0118485
-0.327549	11.2439	-2.14447	0.0491055	0.178837	-4.52323	Q9HB58					O43824	Putative GTP-binding protein 6 (Pseudoautosomal GTP-binding protein-like)	GTPBP6 PGPL	-0.254037	0.00091069
-0.326528	10.907	-4.09927	0.000981818	0.0186429	-0.756311	Q96B70					Q9BXW7	Haloacid dehalogenase-like hydrolase domain-containing 5 (Cat eye syndrome critical region protein 5)	HDHD5 CECR5	-0.253742	0.00283578
-0.325956	8.9379	-5.06174	0.00014862	0.0061144	1.08475	Q13332					Q9NQX7	Integral membrane protein 2C (Cerebral protein 14) (Transmembrane protein BRI3) [Cleaved into: CT-BRI3 ]	ITM2C BRI3 hucep-14 NPD018 PSEC0047	-0.252064	0.0470157
-0.325951	9.93868	-1.87113	0.0813283	0.243452	-4.93085	P20908					Q13243	Serine/arginine-rich splicing factor 5 (Delayed-early protein HRS) (Pre-mRNA-splicing factor SRP40) (Splicing factor, arginine/serine-rich 5)	SRSF5 HRS SFRS5 SRP40	-0.251473	0.0352856
-0.325744	12.887	-5.54533	5.99687e-05	0.00369389	1.98985	P00167					O75191	Xylulose kinase, Xylulokinase, EC 2.7.1.17	XYLB	-0.251428	0.0186429
-0.325468	10.7115	-3.82583	0.0017042	0.0241869	-1.30538	P19634					Q9UDT6	CAP-Gly domain-containing linker protein 2 (Cytoplasmic linker protein 115, CLIP-115) (Cytoplasmic linker protein 2) (Williams-Beuren syndrome chromosomal region 3 protein) (Williams-Beuren syndrome chromosomal region 4 protein)	CLIP2 CYLN2 KIAA0291 WBSCR3 WBSCR4 WSCR4	-0.251273	0.0459662
-0.325358	11.1523	-2.41078	0.02947	0.131706	-4.04731	P82921					P14174	Macrophage migration inhibitory factor, MIF, EC 5.3.2.1 (Glycosylation-inhibiting factor, GIF) (L-dopachrome isomerase) (L-dopachrome tautomerase, EC 5.3.3.12) (Phenylpyruvate tautomerase)	MIF GLIF MMIF	-0.251068	0.0181117
-0.324645	13.1529	-3.2588	0.00539555	0.04791	-2.41573	P08236					Q09028	Histone-binding protein RBBP4 (Chromatin assembly factor 1 subunit C, CAF-1 subunit C) (Chromatin assembly factor I p48 subunit, CAF-I 48 kDa subunit, CAF-I p48) (Nucleosome-remodeling factor subunit RBAP48) (Retinoblastoma-binding protein 4, RBBP-4) (Retinoblastoma-binding protein p48)	RBBP4 RBAP48	-0.251011	0.0301572
-0.324543	11.2237	-3.87289	0.00154941	0.0228413	-1.23343	Q9UI43					P82914	28S ribosomal protein S15, mitochondrial, MRP-S15, S15mt (Mitochondrial small ribosomal subunit protein uS15m)	MRPS15 RPMS15 DC37	-0.250606	0.0124165
-0.324266	10.4413	-2.79007	0.0139193	0.0834061	-3.34601	Q86UF4					Q96IY1	Kinetochore-associated protein NSL1 homolog	NSL1 C1orf48 DC31 DC8 MIS14	-0.250498	0.0118485
-0.323911	10.0937	-2.58782	0.0208211	0.106997	-3.73229	Q9BSY4					Q3ZCW2	Galectin-related protein (Galectin-like protein) (Lectin galactoside-binding-like protein)	LGALSL GRP HSPC159	-0.24947	0.00927034
-0.323104	11.3255	-1.74104	0.10252	0.278988	-5.14201	Q5XLA6					P53701	Holocytochrome c-type synthase, EC 4.4.1.17 (Cytochrome c-type heme lyase)	HCCS CCHL	-0.249069	0.00210849
-0.323075	11.326	-4.94664	0.000185267	0.00697807	0.871691	P82663					Q9BYD3	39S ribosomal protein L4, mitochondrial, L4mt, MRP-L4 (Mitochondrial large ribosomal subunit protein uL4m)	MRPL4 CDABP0091 CGI-28	-0.248926	0.0237134
-0.322993	10.8833	-3.68408	0.0022717	0.0287523	-1.60532	P33240					Q96HR9	Receptor expression-enhancing protein 6 (Polyposis locus protein 1-like 1)	REEP6 C19orf32 DP1L1	-0.248733	0.0100141
-0.322644	10.432	-4.7824	0.000254439	0.00843344	0.558557	O14939					Q96JJ7	Protein disulfide-isomerase TMX3, EC 5.3.4.1 (Thioredoxin domain-containing protein 10) (Thioredoxin-related transmembrane protein 3)	TMX3 KIAA1830 TXNDC10	-0.248455	0.0103581
-0.322071	10.5959	-2.24181	0.0408231	0.16046	-4.2531	Q7L311					P22392	Nucleoside diphosphate kinase B, NDK B, NDP kinase B, EC 2.7.4.6 (C-myc purine-binding transcription factor PUF) (Histidine protein kinase NDKB, EC 2.7.13.3) (nm23-H2)	NME2 NM23B	-0.248132	0.0230339
-0.321668	12.1062	-4.85105	0.000222756	0.00783074	0.70017	O43181					O94762	ATP-dependent DNA helicase Q5, EC 3.6.4.12 (DNA helicase, RecQ-like type 5, RecQ5) (RecQ protein-like 5)	RECQL5 RECQ5	-0.247066	0.0330068
-0.321271	12.6193	-4.59068	0.000369929	0.0104788	0.187414	Q9BV68					Q7L775	EPM2A-interacting protein 1 (Laforin-interacting protein)	EPM2AIP1 KIAA0766 My007	-0.246591	0.0206478
-0.321166	11.4169	-2.50307	0.0246051	0.118827	-3.85257	P32004					Q96A49	Synapse-associated protein 1 (BSD domain-containing signal transducer and Akt interactor protein, BSTA)	SYAP1 PRO3113	-0.245958	0.00369389
-0.320521	10.3969	-6.55076	1.00538e-05	0.00135135	3.73284	Q53H54					Q9Y4U1	Cyanocobalamin reductase / alkylcobalamin dealkylase (Alkylcobalamin:glutathione S-alkyltransferase, EC 2.5.1.151) (CblC) (Cyanocobalamin reductase (cyanide-eliminating), EC 1.16.1.6) (Methylmalonic aciduria and homocystinuria type C protein, MMACHC)	MMACHC	-0.245398	0.00501704
-0.320285	11.2498	-2.50691	0.0244201	0.118387	-3.88076	Q6UX01					Q9UH92	Max-like protein X (Class D basic helix-loop-helix protein 13, bHLHd13) (Max-like bHLHZip protein) (Protein BigMax) (Transcription factor-like protein 4)	MLX BHLHD13 TCFL4	-0.244706	0.0175525
-0.319431	10.1265	-1.30385	0.212299	0.432886	-5.73804	O60361					A4D1E9	GTP-binding protein 10 (Protein obg homolog 2, ObgH2)	GTPBP10 OBGH2 UG0751c10	-0.24413	0.00137093
-0.319277	11.8219	-3.88046	0.00152587	0.0226836	-1.17471	Q99719					Q7Z5L9	Interferon regulatory factor 2-binding protein 2, IRF-2-binding protein 2, IRF-2BP2	IRF2BP2	-0.243691	0.0192273
-0.318747	12.7563	-6.48801	1.11937e-05	0.00142097	3.62209	Q15427					O00115	Deoxyribonuclease-2-alpha, EC 3.1.22.1 (Acid DNase) (Deoxyribonuclease II alpha, DNase II alpha) (Lysosomal DNase II) (R31240_2)	DNASE2 DNASE2A DNL2	-0.243663	0.00796281
-0.318102	10.119	-1.72072	0.106235	0.284358	-5.17794	Q9H0T7					Q9NVM9	Integrator complex subunit 13 (Cell cycle regulator Mat89Bb homolog) (Germ cell tumor 1) (Protein asunder homolog) (Sarcoma antigen NY-SAR-95)	INTS13 ASUN C12orf11 GCT1	-0.243407	0.0061144
-0.317996	12.0624	-3.37062	0.00429776	0.0419078	-2.22654	Q9P1Z0					Q9P2E5	Chondroitin sulfate glucuronyltransferase, EC 2.4.1.226 (CSGlcA-T) (Chondroitin glucuronyltransferase) (Chondroitin polymerizing factor 2, ChPF-2) (Chondroitin synthase 3, ChSy-3) (N-acetylgalactosaminyl-proteoglycan 3-beta-glucuronosyltransferase)	CHPF2 CHSY3 CSGLCAT KIAA1402 UNQ299/PRO339	-0.242299	0.00484395
-0.317995	12.6052	-2.48774	0.0253564	0.121297	-3.88683	P17931					Q9Y3S2	Zinc finger protein 330 (Nucleolar autoantigen 36) (Nucleolar cysteine-rich protein)	ZNF330 NOA36	-0.241668	0.0244636
-0.316415	9.85021	-1.99182	0.065269	0.211646	-4.76	A6NNL5					Q9BRJ2	39S ribosomal protein L45, mitochondrial, L45mt, MRP-L45 (Mitochondrial large ribosomal subunit protein mL45)	MRPL45	-0.241564	0.0118485
-0.315604	13.2723	-4.42924	0.000508508	0.0125389	-0.103543	Q6ZQQ6					P82673	28S ribosomal protein S35, mitochondrial, MRP-S35, S35mt (28S ribosomal protein S28, mitochondrial, MRP-S28, S28mt) (Mitochondrial small ribosomal subunit protein mS35)	MRPS35 MRPS28 HDCMD11P MDS023 PSEC0213	-0.241176	0.00302565
-0.31547	9.46922	-2.46651	0.026433	0.124364	-3.94938	Q9BWT7					P28799	Progranulin, PGRN (Acrogranin) (Epithelin precursor) (Glycoprotein of 88 Kda, GP88, Glycoprotein 88) (Granulin precursor) (PC cell-derived growth factor, PCDGF) (Proepithelin, PEPI) [Cleaved into: Paragranulin; Granulin-1 (Granulin G); Granulin-2 (Granulin F); Granulin-3 (Epithelin-2) (Granulin B); Granulin-4 (Epithelin-1) (Granulin A); Granulin-5 (Granulin C); Granulin-6 (Granulin D); Granulin-7…	GRN	-0.240467	0.0326516
-0.315035	12.3876	-2.41304	0.0293408	0.131543	-4.02248	O95299					P24539	ATP synthase F(0) complex subunit B1, mitochondrial (ATP synthase peripheral stalk-membrane subunit b) (ATP synthase proton-transporting mitochondrial F(0) complex subunit B1) (ATP synthase subunit b, ATPase subunit b)	ATP5PB ATP5F1	-0.23969	0.0192962
-0.314791	9.57243	-1.74858	0.10117	0.276923	-5.12064	Q8TDM6					P46939	Utrophin (Dystrophin-related protein 1, DRP-1)	UTRN DMDL DRP1	-0.238823	0.0381392
-0.314392	9.50716	-2.21337	0.043098	0.165924	-4.39529	Q8N5H3					O15460	Prolyl 4-hydroxylase subunit alpha-2, 4-PH alpha-2, EC 1.14.11.2 (Procollagen-proline,2-oxoglutarate-4-dioxygenase subunit alpha-2)	P4HA2 UNQ290/PRO330	-0.238581	0.0375905
-0.314086	12.7908	-6.87558	5.81652e-06	0.0011068	4.25975	O95881					Q9NUG6	p53 and DNA damage-regulated protein 1	PDRG1 C20orf126 PDRG	-0.2385	0.00369389
-0.313863	9.26654	-2.7093	0.016358	0.0924817	-3.50553	P49641					P15374	Ubiquitin carboxyl-terminal hydrolase isozyme L3, UCH-L3, EC 3.4.19.12 (Ubiquitin thioesterase L3)	UCHL3	-0.238409	0.00919132
-0.313827	12.8309	-5.05523	0.00015048	0.0061144	1.0772	Q96LJ7					P23786	Carnitine O-palmitoyltransferase 2, mitochondrial, EC 2.3.1.21 (Carnitine palmitoyltransferase II, CPT II)	CPT2 CPT1	-0.23826	0.0061144
-0.313335	12.2835	-2.5299	0.0233409	0.115442	-3.83909	Q02818					Q9H825	tRNA N(3)-methylcytidine methyltransferase METTL8, mitochondrial, EC 2.1.1.- (Methyltransferase-like protein 8) (mRNA N(3)-methylcytidine methyltransferase METTL8, EC 2.1.1.-)	METTL8	-0.238143	0.0132321
-0.311681	11.5234	-2.03988	0.0597193	0.199316	-4.67797	Q6P4I2					Q8N5C7	tRNA-uridine aminocarboxypropyltransferase 1, EC 2.5.1.25 (DTW domain-containing protein 1)	DTWD1 MDS009	-0.236378	0.019465
-0.311547	10.0801	-3.9138	0.00142645	0.0219461	-1.12709	Q86TJ2					Q9UKI2	Cdc42 effector protein 3 (Binder of Rho GTPases 2) (MSE55-related Cdc42-binding protein)	CDC42EP3 BORG2 CEP3	-0.236316	0.0301061
-0.310444	10.5925	-2.50363	0.024578	0.118817	-3.83493	O43301					Q13547	Histone deacetylase 1, HD1, EC 3.5.1.98 (Protein deacetylase HDAC1, EC 3.5.1.-) (Protein decrotonylase HDAC1, EC 3.5.1.-)	HDAC1 RPD3L1	-0.236188	0.0155367
-0.310418	9.0108	-2.03788	0.0599414	0.199879	-4.7	P54802					O00418	Eukaryotic elongation factor 2 kinase, eEF-2 kinase, eEF-2K, EC 2.7.11.20 (Calcium/calmodulin-dependent eukaryotic elongation factor 2 kinase)	EEF2K	-0.235306	0.0217783
-0.310242	12.4188	-2.90633	0.0110195	0.0718292	-3.10749	P22695					Q5VWQ0	Lysine-specific demethylase 9, KDM9, EC 1.14.11.- (Round spermatid basic protein 1)	RSBN1	-0.234845	0.0068469
-0.309954	11.1353	-3.67549	0.00231167	0.0290761	-1.59441	Q8IWB7					Q9Y2Q9	28S ribosomal protein S28, mitochondrial, MRP-S28, S28mt (28S ribosomal protein S35, mitochondrial, MRP-S35, S35mt) (Mitochondrial small ribosomal subunit protein bS1m)	MRPS28 MRPS35 HSPC007	-0.234461	0.00365431
-0.309911	9.38624	-6.60424	9.17847e-06	0.00133869	3.82349	Q7Z695					P30626	Sorcin (22 kDa protein) (CP-22, CP22) (V19)	SRI	-0.234264	0.0154903
-0.309708	10.6622	-2.84817	0.0123877	0.0777634	-3.22701	Q9UBU6					Q9GZN7	Protein rogdi homolog	ROGDI	-0.234111	0.0338682
-0.308913	11.5885	-5.20257	0.000113747	0.00530433	1.35606	Q9BQE5					Q8NFZ8	Cell adhesion molecule 4 (Immunoglobulin superfamily member 4C, IgSF4C) (Nectin-like protein 4, NECL-4) (TSLC1-like protein 2)	CADM4 IGSF4C NECL4 TSLL2	-0.231574	0.0381392
-0.308818	10.4451	-4.51081	0.000432853	0.0115907	0.0185195	Q86Y79					P49748	Very long-chain specific acyl-CoA dehydrogenase, mitochondrial, VLCAD, EC 1.3.8.9	ACADVL VLCAD	-0.231214	0.0307909
-0.307875	13.1267	-5.13096	0.000130274	0.00584331	1.20349	Q9BTL3					P55957	BH3-interacting domain death agonist (p22 BID, BID) [Cleaved into: BH3-interacting domain death agonist p15 (p15 BID); BH3-interacting domain death agonist p13 (p13 BID); BH3-interacting domain death agonist p11 (p11 BID) ]	BID	-0.230668	0.0368325
-0.307729	9.94579	-4.06804	0.00104539	0.0191609	-0.8331	Q6P1Q0					P62979	Ubiquitin-40S ribosomal protein S27a (Ubiquitin carboxyl extension protein 80) [Cleaved into: Ubiquitin; 40S ribosomal protein S27a (Small ribosomal subunit protein eS31) ]	RPS27A UBA80 UBCEP1	-0.230554	0.00367427
-0.307411	11.4436	-3.87385	0.00154639	0.0228413	-1.20982	P50479					Q13151	Heterogeneous nuclear ribonucleoprotein A0, hnRNP A0	HNRNPA0 HNRPA0	-0.229909	0.0241432
-0.306663	12.1955	-3.46726	0.00353038	0.0374199	-2.02309	Q5ZPR3					Q9UN36	Protein NDRG2 (N-myc downstream-regulated gene 2 protein) (Protein Syld709613)	NDRG2 KIAA1248 SYLD	-0.229612	0.0157752
-0.306541	11.8051	-4.12205	0.000937953	0.0181117	-0.731702	P13051					Q8IV32	Coiled-coil domain-containing protein 71	CCDC71	-0.229297	0.0142733
-0.305145	9.04545	-2.00908	0.0632249	0.206679	-4.74378	P78559					P02792	Ferritin light chain, Ferritin L subunit	FTL	-0.228865	0.0103581
-0.304692	12.7547	-3.57889	0.00281309	0.0330768	-1.74902	Q03924					Q96EP5	DAZ-associated protein 1 (Deleted in azoospermia-associated protein 1)	DAZAP1	-0.228776	0.00261062
-0.304611	10.3145	-2.67234	0.0176078	0.0964406	-3.53617	Q9ULD0					Q9NPB8	Glycerophosphocholine phosphodiesterase GPCPD1, EC 3.1.4.2 (Glycerophosphodiester phosphodiesterase 5)	GPCPD1 GDE5 KIAA1434	-0.228758	0.00919132
-0.303635	12.6599	-2.65465	0.0182379	0.0986727	-3.60304	Q07065					P49711	Transcriptional repressor CTCF (11-zinc finger protein) (CCCTC-binding factor) (CTCFL paralog)	CTCF	-0.228514	0.00724026
-0.303626	10.4675	-1.72323	0.105771	0.283669	-5.17896	O75155					Q9P0M9	39S ribosomal protein L27, mitochondrial, L27mt, MRP-L27 (Mitochondrial large ribosomal subunit protein bL27m)	MRPL27 HSPC250	-0.228213	0.0187653
-0.303152	9.8025	-5.04815	0.000152526	0.0061144	1.13336	Q5H9U9					Q3L8U1	Chromodomain-helicase-DNA-binding protein 9, CHD-9, EC 3.6.4.12 (ATP-dependent helicase CHD9) (Chromatin-related mesenchymal modulator, CReMM) (Chromatin-remodeling factor CHROM1) (Kismet homolog 2) (PPAR-alpha-interacting complex protein 320 kDa) (Peroxisomal proliferator-activated receptor A-interacting complex 320 kDa protein)	CHD9 KIAA0308 KISH2 PRIC320 AD-013 x0008	-0.228125	0.00288084
-0.303145	11.2169	-2.9896	0.00931491	0.065491	-2.97077	Q9BQ70					P22307	Sterol carrier protein 2, SCP-2 (Acetyl-CoA C-myristoyltransferase, EC 2.3.1.155) (Non-specific lipid-transfer protein, NSL-TP) (Propanoyl-CoA C-acyltransferase, EC 2.3.1.176) (SCP-2/3-oxoacyl-CoA thiolase) (SCP-2/thiolase, EC 2.3.1.16) (SCP-chi) (SCPX) (Sterol carrier protein X, SCP-X)	SCP2	-0.227983	0.0103581
-0.302832	11.0485	-5.94599	2.89484e-05	0.00247612	2.71084	Q14CW9					Q9H4Z3	mRNA (2'-O-methyladenosine-N(6)-)-methyltransferase, EC 2.1.1.62 (Cap-specific adenosine methyltransferase, CAPAM, hCAPAM) (Phosphorylated CTD-interacting factor 1, hPCIF1) (Protein phosphatase 1 regulatory subunit 121)	PCIF1 C20orf67 CAPAM PPP1R121	-0.227033	0.00670182
-0.302754	12.4478	-4.369	0.000572996	0.0132699	-0.235427	Q13530					Q9Y2R9	28S ribosomal protein S7, mitochondrial, MRP-S7, S7mt (Mitochondrial small ribosomal subunit protein uS7m) (bMRP-27a, bMRP27a)	MRPS7	-0.227004	0.0092385
-0.302608	9.37823	-5.29855	9.49326e-05	0.00478502	1.56515	Q9BTT4					Q02809	Procollagen-lysine,2-oxoglutarate 5-dioxygenase 1, EC 1.14.11.4 (Lysyl hydroxylase 1, LH1)	PLOD1 LLH PLOD	-0.226718	0.0405713
-0.302205	12.9085	-3.51587	0.00319783	0.0355654	-1.92476	Q15392					Q14642	Inositol polyphosphate-5-phosphatase A, EC 3.1.3.56 (43 kDa inositol polyphosphate 5-phosphatase) (Type I inositol 1,4,5-trisphosphate 5-phosphatase, 5PTase)	INPP5A 5PTASE	-0.226081	0.0286644
-0.301928	13.1639	-4.05644	0.00107006	0.0192273	-0.861135	Q9P0R6					Q14191	Bifunctional 3'-5' exonuclease/ATP-dependent helicase WRN (DNA helicase, RecQ-like type 3) (RecQ protein-like 2) (Werner syndrome protein) [Includes: 3'-5' exonuclease, EC 3.1.-.-; ATP-dependent helicase, EC 3.6.4.12 ]	WRN RECQ3 RECQL2	-0.225619	0.013779
-0.30174	9.80133	-2.23457	0.0413912	0.161673	-4.28413	Q52LW3					Q8N465	D-2-hydroxyglutarate dehydrogenase, mitochondrial, EC 1.1.99.39	D2HGDH D2HGD	-0.225541	0.0347292
-0.301678	12.1657	-2.10137	0.0532495	0.186714	-4.59519	Q6P4A8					Q9C0J8	pre-mRNA 3' end processing protein WDR33 (WD repeat-containing protein 33) (WD repeat-containing protein of 146 kDa)	WDR33 WDC146	-0.225509	0.00134811
-0.301654	12.4658	-3.63548	0.00250741	0.0306934	-1.67092	Q03113					Q5TGY3	AT-hook DNA-binding motif-containing protein 1	AHDC1	-0.225161	0.0196306
-0.301619	12.3728	-5.59512	5.4714e-05	0.00360639	2.08228	Q15746					P17813	Endoglin (CD antigen CD105)	ENG END	-0.225122	0.0427711
-0.301554	9.26238	-3.22841	0.00573946	0.0499924	-2.4913	P37088					P60002	Transcription elongation factor 1 homolog	ELOF1	-0.225002	0.0167893
-0.301406	11.5121	-6.89386	5.64249e-06	0.00110512	4.29203	P42226					P32856	Syntaxin-2 (Epimorphin)	STX2 EPIM STX2A STX2B STX2C	-0.224823	0.0061144
-0.301368	10.3938	-3.64309	0.00246894	0.0303853	-1.63967	Q9H1C4					Q9NPI1	Bromodomain-containing protein 7 (75 kDa bromodomain protein) (Protein CELTIX-1)	BRD7 BP75 CELTIX1	-0.224334	0.0232062
-0.301301	10.6751	-6.26048	1.65977e-05	0.00175987	3.24498	Q15048					Q16795	NADH dehydrogenase [ubiquinone] 1 alpha subcomplex subunit 9, mitochondrial (Complex I-39kD, CI-39kD) (NADH-ubiquinone oxidoreductase 39 kDa subunit)	NDUFA9 NDUFS2L	-0.223334	0.0261455
-0.301279	9.65174	-3.56095	0.00291763	0.0337844	-1.79362	O14730					P12109	Collagen alpha-1(VI) chain	COL6A1	-0.223117	0.0390608
-0.300927	13.1057	-1.28716	0.2179	0.439326	-5.73811	O00483					Q16512	Serine/threonine-protein kinase N1, EC 2.7.11.13 (Protease-activated kinase 1, PAK-1) (Protein kinase C-like 1) (Protein kinase C-like PKN) (Protein kinase PKN-alpha) (Protein-kinase C-related kinase 1) (Serine-threonine protein kinase N)	PKN1 PAK1 PKN PRK1 PRKCL1	-0.222946	0.0061144
-0.299002	10.9751	-3.52416	0.00314439	0.0352779	-1.92351	Q14592					Q15554	Telomeric repeat-binding factor 2 (TTAGGG repeat-binding factor 2) (Telomeric DNA-binding protein)	TERF2 TRBF2 TRF2	-0.222749	0.0207394
-0.298988	9.6228	-4.31496	0.000637952	0.0142733	-0.362957	Q8N5D0					O00148	ATP-dependent RNA helicase DDX39A, EC 3.6.4.13 (DEAD box protein 39) (Nuclear RNA helicase URH49)	DDX39A DDX39	-0.222542	0.0100141
-0.298087	9.8795	-1.93808	0.0720278	0.224943	-4.85609	O94808					Q68E01	Integrator complex subunit 3, Int3 (SOSS complex subunit A) (Sensor of single-strand DNA complex subunit A, SOSS-A, Sensor of ssDNA subunit A)	INTS3 C1orf193 C1orf60	-0.222472	0.0178442
-0.29736	11.5574	-2.323	0.0349335	0.145221	-4.16402	Q9NWK9					O43427	Acidic fibroblast growth factor intracellular-binding protein, aFGF intracellular-binding protein (FGF-1 intracellular-binding protein)	FIBP	-0.221906	0.0238331
-0.296935	13.0337	-2.5178	0.023903	0.116783	-3.86128	Q5BKU9					Q13561	Dynactin subunit 2 (50 kDa dynein-associated polypeptide) (Dynactin complex 50 kDa subunit, DCTN-50) (p50 dynamitin)	DCTN2 DCTN50	-0.22188	0.0061144
-0.29678	11.7578	-4.01603	0.00116068	0.0197922	-0.950608	Q9Y3Z3					Q96HY7	2-oxoadipate dehydrogenase complex component E1, E1a, OADC-E1, OADH-E1, EC 1.2.4.- (2-oxoadipate dehydrogenase, mitochondrial) (Alpha-ketoadipate dehydrogenase, Alpha-KADH-E1) (Dehydrogenase E1 and transketolase domain-containing protein 1) (Probable 2-oxoglutarate dehydrogenase E1 component DHKTD1, mitochondrial)	DHTKD1 KIAA1630	-0.221706	0.0035853
-0.296633	11.7285	-3.40698	0.00399119	0.040035	-2.15487	Q9NTW7					Q10713	Mitochondrial-processing peptidase subunit alpha (Alpha-MPP) (Inactive zinc metalloprotease alpha) (P-55)	PMPCA INPP5E KIAA0123 MPPA	-0.221701	0.00175987
-0.29614	11.927	-4.92582	0.000192839	0.00714547	0.818331	Q8N8R7					Q15170	Transcription elongation factor A protein-like 1, TCEA-like protein 1 (Nuclear phosphoprotein p21/SIIR) (Transcription elongation factor S-II protein-like 1)	TCEAL1 SIIR	-0.221625	0.0405032
-0.295661	13.1338	-1.12437	0.278848	0.505555	-5.9815	P29034					Q96DP5	Methionyl-tRNA formyltransferase, mitochondrial, MtFMT, EC 2.1.2.9	MTFMT FMT FMT1	-0.221556	0.00584331
-0.295617	12.3157	-6.26747	1.63965e-05	0.00175987	3.24189	O75489					P27816	Microtubule-associated protein 4, MAP-4	MAP4	-0.221526	0.00325828
-0.295298	12.0178	-3.78972	0.00183349	0.0252889	-1.39798	Q96CM3					Q53R41	FAST kinase domain-containing protein 1, mitochondrial	FASTKD1 KIAA1800	-0.221276	0.0149226
-0.295133	12.6239	-5.44703	7.19398e-05	0.00417602	1.83357	P13073					A3KMH1	von Willebrand factor A domain-containing protein 8 (PEX7-binding protein 2, P7BP2)	VWA8 KIAA0564	-0.221072	0.0155367
-0.294929	12.7916	-2.26877	0.0387715	0.155244	-4.29636	Q96A26					Q9BYW2	Histone-lysine N-methyltransferase SETD2, EC 2.1.1.359 (HIF-1) (Huntingtin yeast partner B) (Huntingtin-interacting protein 1, HIP-1) (Huntingtin-interacting protein B) (Lysine N-methyltransferase 3A) (Protein-lysine N-methyltransferase SETD2, EC 2.1.1.-) (SET domain-containing protein 2, hSET2) (p231HBP)	SETD2 HIF1 HYPB KIAA1732 KMT3A SET2 HSPC069	-0.220796	0.0191244
-0.29462	11.4478	-1.91386	0.0752758	0.231915	-4.90144	Q13286					O15379	Histone deacetylase 3, HD3, EC 3.5.1.98 (Protein deacetylase HDAC3, EC 3.5.1.-) (Protein deacylase HDAC3, EC 3.5.1.-) (RPD3-2) (SMAP45)	HDAC3	-0.21986	0.00484395
-0.294455	11.7499	-4.22364	0.000765344	0.0158025	-0.521992	Q9BQA1					P53597	Succinate--CoA ligase [ADP/GDP-forming] subunit alpha, mitochondrial, EC 6.2.1.4, EC 6.2.1.5 (Succinyl-CoA synthetase subunit alpha, SCS-alpha)	SUCLG1	-0.219603	0.00329549
-0.294231	11.8439	-2.62042	0.0195199	0.102851	-3.64455	Q12767					Q16576	Histone-binding protein RBBP7 (Histone acetyltransferase type B subunit 2) (Nucleosome-remodeling factor subunit RBAP46) (Retinoblastoma-binding protein 7, RBBP-7) (Retinoblastoma-binding protein p46)	RBBP7 RBAP46	-0.219439	0.00360639
-0.294128	13.1879	-3.74272	0.00201681	0.0268451	-1.45553	Q9Y3D3					Q92733	Proline-rich protein PRCC (Papillary renal cell carcinoma translocation-associated gene protein)	PRCC TPRC	-0.219439	0.040035
-0.29371	11.2585	-3.6239	0.00256711	0.0310203	-1.64214	Q5JPH6					P28288	ATP-binding cassette sub-family D member 3, EC 3.1.2.-, EC 7.6.2.- (70 kDa peroxisomal membrane protein, PMP70)	ABCD3 PMP70 PXMP1	-0.219126	0.0143203
-0.292757	11.0951	-2.08023	0.0553969	0.190444	-4.60722	P17568					Q9H7B2	Ribosome production factor 2 homolog (Brix domain-containing protein 1) (Ribosome biogenesis protein RPF2 homolog)	RPF2 BXDC1	-0.218772	0.0154903
-0.292645	12.2868	-3.42507	0.00384687	0.0391832	-2.05547	P14927					Q16514	Transcription initiation factor TFIID subunit 12 (Transcription initiation factor TFIID 20/15 kDa subunits, TAFII-20/TAFII-15, TAFII20/TAFII15)	TAF12 TAF15 TAF2J TAFII20	-0.217677	0.0244636
-0.292508	11.6302	-3.01572	0.00883568	0.0634891	-2.89378	P21953					Q8WXF1	Paraspeckle component 1 (Paraspeckle protein 1)	PSPC1 PSP1	-0.217597	0.01997
-0.291299	12.1044	-4.75752	0.000267038	0.00880071	0.506115	Q9H204					Q9HAU8	Aminopeptidase RNPEPL1, EC 3.4.11.- (Arginyl aminopeptidase-like 1) (Methionyl aminopeptidase, EC 3.4.11.18)	RNPEPL1	-0.217081	0.0239552
-0.291163	13.0131	-5.12816	0.000130971	0.00584331	1.19908	Q6P2P2					O43353	Receptor-interacting serine/threonine-protein kinase 2, EC 2.7.11.1 (CARD-containing interleukin-1 beta-converting enzyme-associated kinase, CARD-containing IL-1 beta ICE-kinase) (RIP-like-interacting CLARP kinase) (Receptor-interacting protein 2, RIP-2) (Tyrosine-protein kinase RIPK2, EC 2.7.10.2)	RIPK2 CARDIAK RICK RIP2 UNQ277/PRO314/PRO34092	-0.216842	0.026211
-0.290789	9.84162	-2.97246	0.00964332	0.0668754	-2.99704	P58557					Q96Q45	Transmembrane protein 237 (Amyotrophic lateral sclerosis 2 chromosomal region candidate gene 4 protein)	TMEM237 ALS2CR4	-0.216837	0.0431073
-0.289668	10.5041	-2.72737	0.015779	0.0907423	-3.45366	Q6JQN1					Q86V21	Acetoacetyl-CoA synthetase, EC 6.2.1.16 (Acyl-CoA synthetase family member 1) (Protein sur-5 homolog)	AACS ACSF1	-0.216729	0.00422467
-0.289649	11.6492	-3.76614	0.00192328	0.026211	-1.40267	Q58A45					Q71SY5	Mediator of RNA polymerase II transcription subunit 25 (Activator interaction domain-containing protein 1) (Activator-recruited cofactor 92 kDa component, ARC92) (Mediator complex subunit 25) (p78)	MED25 ACID1 ARC92 PTOV2 TCBAP0758	-0.216655	0.0129343
-0.289559	12.4447	-4.18882	0.000820525	0.0166411	-0.591416	P0DPI2					Q8N999	Uncharacterized protein C12orf29	C12orf29	-0.21629	0.0192962
-0.289108	12.7431	-1.72177	0.106041	0.284061	-5.18474	Q8N4H5					Q8N720	Zinc finger protein 655 (Vav-interacting Krueppel-like protein)	ZNF655 VIK	-0.215671	0.0138111
-0.288644	11.865	-4.73488	0.000279064	0.00906628	0.49365	Q16854					Q8IUD6	E3 ubiquitin-protein ligase RNF135, EC 2.3.2.27 (RIG-I E3 ubiquitin ligase, REUL) (RING finger protein 135) (RING finger protein leading to RIG-I activation, Riplet) (RING-type E3 ubiquitin transferase RNF135)	RNF135 L13	-0.215635	0.0111926
-0.288612	12.3109	-2.94506	0.0101918	0.0688213	-3.05666	P08574					Q92793	CREB-binding protein (Histone lysine acetyltransferase CREBBP, EC 2.3.1.48) (Protein-lysine acetyltransferase CREBBP, EC 2.3.1.-)	CREBBP CBP	-0.214684	0.0161566
-0.288479	11.3961	-1.6351	0.123215	0.310449	-5.32224	O95168					Q9BQC6	Ribosomal protein 63, mitochondrial, hMRP63 (Mitochondrial large ribosomal subunit protein mL63) (Mitochondrial ribosomal protein 63) (Mitochondrial ribosomal protein L57)	MRPL57 MRP63	-0.214467	0.00463788
-0.286118	11.923	-2.11477	0.0519278	0.184152	-4.57371	Q92791					Q9UNX3	60S ribosomal protein L26-like 1 (Large ribosomal subunit protein uL24-like 1)	RPL26L1 RPL26P1	-0.213772	0.0331831
-0.28593	10.936	-2.94085	0.0102787	0.0690788	-3.02994	Q9NZJ9					A4D1U4	DENN domain-containing protein 11, DENND11 (Protein LCHN)	DENND11 KIAA1147 LCHN	-0.213573	0.0347292
-0.285765	9.71813	-2.64804	0.0184792	0.0993527	-3.62033	Q9UGQ3					Q9UBF8	Phosphatidylinositol 4-kinase beta, PI4K-beta, PI4Kbeta, PtdIns 4-kinase beta, EC 2.7.1.67 (NPIK) (PI4K92) (PI4KIII)	PI4KB PIK4CB	-0.21321	0.0374199
-0.285699	12.1287	-4.54596	0.000403902	0.0111195	0.137603	Q03426					Q8N4Q0	Prostaglandin reductase 3, PRG-3, EC 1.3.1.48 (Zinc-binding alcohol dehydrogenase domain-containing protein 2)	PTGR3 ZADH2	-0.21321	0.0128223
-0.285355	9.51549	-2.50603	0.0244622	0.118424	-3.88284	Q765P7					Q16718	NADH dehydrogenase [ubiquinone] 1 alpha subcomplex subunit 5 (Complex I subunit B13) (Complex I-13kD-B, CI-13kD-B) (NADH-ubiquinone oxidoreductase 13 kDa-B subunit)	NDUFA5	-0.213201	0.00681059
-0.285315	12.6006	-2.85808	0.0121434	0.0767215	-3.21553	Q9BWS9					O14681	Etoposide-induced protein 2.4 homolog (p53-induced gene 8 protein)	EI24 PIG8	-0.212144	0.0194277
-0.28516	9.66752	-2.47921	0.0257838	0.122821	-3.91644	Q8N4J0					Q8TDX7	Serine/threonine-protein kinase Nek7, EC 2.7.11.1 (Never in mitosis A-related kinase 7, NimA-related protein kinase 7)	NEK7	-0.212025	0.0379188
-0.285028	11.3741	-3.50838	0.00324699	0.0358423	-1.9547	Q8WVS4					Q8IWS0	PHD finger protein 6 (PHD-like zinc finger protein)	PHF6 CENP-31 KIAA1823	-0.211527	0.0376119
-0.284879	11.5386	-3.99241	0.00121726	0.0203037	-0.921243	Q9Y2K9					Q86SZ2	Trafficking protein particle complex subunit 6B, TRAPP complex subunit 6B	TRAPPC6B	-0.210258	0.0286644
-0.283606	12.883	-2.38403	0.0310431	0.13621	-4.04068	Q9Y6M9					O15382	Branched-chain-amino-acid aminotransferase, mitochondrial, BCAT(m), EC 2.6.1.42 (Placental protein 18, PP18)	BCAT2 BCATM BCT2 ECA40	-0.209692	0.0142733
-0.282798	13.9457	-2.70705	0.0164316	0.0925543	-3.50364	Q9UGI8					Q68CP9	AT-rich interactive domain-containing protein 2, ARID domain-containing protein 2 (BRG1-associated factor 200, BAF200) (Zinc finger protein with activation potential) (Zipzap/p200)	ARID2 BAF200 KIAA1557	-0.20939	0.0150972
-0.282295	11.4762	-3.60909	0.00264559	0.031595	-1.71796	Q7L8L6					Q86UA1	Pre-mRNA-processing factor 39 (PRP39 homolog)	PRPF39	-0.209254	0.00584331
-0.28201	10.0863	-3.14908	0.00674317	0.0551242	-2.66108	P53804					Q9NPG3	Ubinuclein-1 (HIRA-binding protein) (Protein VT4) (Ubiquitously expressed nuclear protein)	UBN1	-0.209134	0.0355654
-0.281195	12.1577	-2.10745	0.0526459	0.185451	-4.56132	P05976					Q9NWS0	PIH1 domain-containing protein 1 (Nucleolar protein 17 homolog)	PIH1D1 NOP17	-0.207482	0.00478502
-0.280968	12.5913	-2.50127	0.0246921	0.119116	-3.88331	Q96C01					O75146	Huntingtin-interacting protein 1-related protein, HIP1-related protein (Huntingtin-interacting protein 12, HIP-12)	HIP1R HIP12 KIAA0655	-0.207149	0.0219315
-0.280451	12.5842	-3.95019	0.00132542	0.0212368	-1.07316	Q06323					Q9UBL6	Copine-7 (Copine VII)	CPNE7	-0.206626	0.0149226
-0.280033	10.6708	-3.21873	0.00585355	0.0502833	-2.49668	Q9H7H0					Q9UPN6	SR-related and CTD-associated factor 8 (CDC5L complex-associated protein 7) (RNA-binding motif protein 16)	SCAF8 CCAP7 KIAA1116 RBM16	-0.205676	0.0039066
-0.279921	11.8933	-4.03403	0.00111939	0.0194277	-0.895809	O14874					Q8WUK0	Phosphatidylglycerophosphatase and protein-tyrosine phosphatase 1, EC 3.1.3.27 (PTEN-like phosphatase) (Phosphoinositide lipid phosphatase) (Protein-tyrosine phosphatase mitochondrial 1, EC 3.1.3.16, EC 3.1.3.48)	PTPMT1 MOSP PLIP PNAS-129	-0.20525	0.0414185
-0.279835	11.0224	-1.85951	0.0830476	0.246767	-4.98493	Q9NZ08					P19623	Spermidine synthase, SPDSY, EC 2.5.1.16 (Putrescine aminopropyltransferase)	SRM SPS1 SRML1	-0.205099	0.0115907
-0.279808	10.8161	-2.53446	0.0231323	0.114824	-3.83071	P51687					Q7Z5K2	Wings apart-like protein homolog (Friend of EBNA2 protein) (WAPL cohesin release factor)	WAPL FOE KIAA0261 WAPAL	-0.204499	0.0061144
-0.279562	12.7064	-2.89575	0.0112569	0.0727294	-3.1405	Q9HBL8					P06132	Uroporphyrinogen decarboxylase, UPD, URO-D, EC 4.1.1.37	UROD	-0.204226	0.00997222
-0.279353	11.6449	-4.92122	0.000194553	0.00717022	0.827354	O75911					O75071	EF-hand calcium-binding domain-containing protein 14	EFCAB14 KIAA0494	-0.203782	0.0258799
-0.279019	12.1434	-3.91708	0.00141703	0.0219315	-1.12165	P55854					O00555	Voltage-dependent P/Q-type calcium channel subunit alpha-1A (Brain calcium channel I, BI) (Calcium channel, L type, alpha-1 polypeptide isoform 4) (Voltage-gated calcium channel subunit alpha Cav2.1)	CACNA1A CACH4 CACN3 CACNL1A4	-0.20296	0.0103581
-0.27894	11.3841	-3.99178	0.0012188	0.0203037	-0.985886	Q96J84					P43250	G protein-coupled receptor kinase 6, EC 2.7.11.16 (G protein-coupled receptor kinase GRK6)	GRK6 GPRK6	-0.202942	0.0237134
-0.278824	10.6494	-2.68768	0.0170781	0.0947173	-3.504	O43741					Q6UB99	Ankyrin repeat domain-containing protein 11 (Ankyrin repeat-containing cofactor 1)	ANKRD11 ANCO1	-0.202732	0.01727
-0.278641	12.7898	-3.3979	0.00406563	0.0405032	-2.07197	P24311					Q99549	M-phase phosphoprotein 8 (Two hybrid-associated protein 3 with RanBPM, Twa3)	MPHOSPH8 MPP8	-0.202117	0.00319064
-0.278527	12.0009	-2.4738	0.0260582	0.123619	-3.94166	Q5BKY9					Q13867	Bleomycin hydrolase, BH, BLM hydrolase, BMH, EC 3.4.22.40	BLMH	-0.201701	0.0473021
-0.277892	12.3596	-3.60915	0.00264525	0.031595	-1.74124	Q15742					Q9UGV2	Protein NDRG3 (N-myc downstream-regulated gene 3 protein)	NDRG3	-0.201552	0.0187653
-0.277851	11.0309	-7.51911	2.05099e-06	0.000670031	5.26942	Q9UGY1					O95166	Gamma-aminobutyric acid receptor-associated protein (GABA(A) receptor-associated protein) (MM46)	GABARAP FLC3B HT004	-0.199285	0.046457
-0.277493	10.7415	-4.60901	0.000356868	0.0103581	0.254533	Q9Y535					Q9H8E8	Cysteine-rich protein 2-binding protein, CSRP2-binding protein (ADA2A-containing complex subunit 2, ATAC2) (CRP2-binding partner, CRP2BP) (Lysine acetyltransferase 14)	KAT14 CSRP2BP	-0.198924	0.0132321
-0.27724	11.2659	-5.7388	4.20726e-05	0.00306816	2.33348	Q9UBK8					Q9NP81	Serine--tRNA ligase, mitochondrial, EC 6.1.1.11 (SerRSmt) (Seryl-tRNA synthetase, SerRS) (Seryl-tRNA(Ser/Sec) synthetase)	SARS2 SARSM	-0.198577	0.0375264
-0.277094	10.0373	-3.90621	0.00144848	0.0220119	-1.16753	Q9Y4D7					Q9H8P0	Polyprenol reductase, EC 1.3.1.94 (3-oxo-5-alpha-steroid 4-dehydrogenase 3, EC 1.3.1.22) (Steroid 5-alpha-reductase 2-like) (Steroid 5-alpha-reductase 3, S5AR 3, SR type 3)	SRD5A3 SRD5A2L	-0.197907	0.0307235
-0.277083	12.2399	-2.77145	0.014448	0.0852331	-3.37394	O95671					Q15424	Scaffold attachment factor B1, SAF-B, SAF-B1 (HSP27 estrogen response element-TATA box-binding protein, HSP27 ERE-TATA-binding protein)	SAFB HAP HET SAFB1	-0.197852	0.00181159
-0.276996	9.93566	-1.92436	0.0738519	0.228558	-4.87886	Q9BRK0					Q15542	Transcription initiation factor TFIID subunit 5 (Transcription initiation factor TFIID 100 kDa subunit, TAF(II)100, TAFII-100, TAFII100)	TAF5 TAF2D	-0.196934	0.0364611
-0.276818	12.335	-2.6598	0.0180523	0.0979579	-3.59836	Q8WV60					P98173	Protein FAM3A (Cytokine-like protein 2-19)	FAM3A 2-19 2.19	-0.196247	0.0494903
-0.276518	12.5918	-2.51098	0.0242255	0.117707	-3.87378	Q9NRX4					Q86XP3	ATP-dependent RNA helicase DDX42, EC 3.6.4.13 (DEAD box protein 42) (RNA helicase-like protein, RHELP) (RNA helicase-related protein, RNAHP) (SF3b DEAD box protein) (Splicing factor 3B-associated 125 kDa protein, SF3b125)	DDX42	-0.19556	0.00927034
-0.276437	12.2231	-7.10224	4.00398e-06	0.000914909	4.62316	Q96FQ6					Q96DH6	RNA-binding protein Musashi homolog 2, Musashi-2	MSI2	-0.195229	0.0384411
-0.276308	14.0138	-4.741	0.000275759	0.00900156	0.49768	P61956					Q15208	Serine/threonine-protein kinase 38, EC 2.7.11.1 (NDR1 protein kinase) (Nuclear Dbf2-related kinase 1)	STK38 NDR1	-0.19518	0.0399162
-0.276259	7.19186	-3.64815	0.00244368	0.0303468	-1.62226	Q13415					Q9BZE2	tRNA pseudouridine(38/39) synthase, EC 5.4.99.45 (tRNA pseudouridine synthase 3) (tRNA pseudouridylate synthase 3) (tRNA-uridine isomerase 3)	PUS3 FKSG32	-0.194667	0.026541
-0.276026	12.2326	-1.84634	0.0850368	0.249434	-5.01182	O14545					P61254	60S ribosomal protein L26 (Large ribosomal subunit protein uL24)	RPL26	-0.194337	0.0343758
-0.275767	8.83204	-1.87237	0.0811473	0.243123	-4.96002	Q8TCX1					P52747	Zinc finger protein 143 (SPH-binding factor) (Selenocysteine tRNA gene transcription-activating factor, hStaf)	ZNF143 SBF STAF	-0.193342	0.0432812
-0.275737	11.8799	-2.509	0.0243201	0.117986	-3.8768	Q16595					P40939	Trifunctional enzyme subunit alpha, mitochondrial (78 kDa gastrin-binding protein) (Monolysocardiolipin acyltransferase, EC 2.3.1.-) (TP-alpha) [Includes: Long-chain enoyl-CoA hydratase, EC 4.2.1.17; Long chain 3-hydroxyacyl-CoA dehydrogenase, EC 1.1.1.211 ]	HADHA HADH	-0.193085	0.0479052
-0.275683	10.3559	-3.14791	0.00675913	0.0551242	-2.66019	Q92466					A0JNW5	UHRF1-binding protein 1-like (Syntaxin-6 Habc-interacting protein of 164 kDa)	UHRF1BP1L KIAA0701 SHIP164	-0.192872	0.0103581
-0.275093	11.0067	-1.42487	0.175041	0.382989	-5.58158	P49789					P49848	Transcription initiation factor TFIID subunit 6 (RNA polymerase II TBP-associated factor subunit E) (Transcription initiation factor TFIID 70 kDa subunit, TAF(II)70, TAFII-70, TAFII70) (Transcription initiation factor TFIID 80 kDa subunit, TAF(II)80, TAFII-80, TAFII80)	TAF6 TAF2E TAFII70	-0.192803	0.0395583
-0.274596	12.3779	-1.82779	0.0879092	0.25352	-5.04079	Q4G0F5					Q13724	Mannosyl-oligosaccharide glucosidase, EC 3.2.1.106 (Processing A-glucosidase I)	MOGS GCS1	-0.192772	0.0152773
-0.274278	11.296	-5.44171	7.2654e-05	0.00417602	1.79628	Q9H1B7					Q9NV88	Integrator complex subunit 9, Int9 (Protein related to CPSF subunits of 74 kDa, RC-74)	INTS9 RC74	-0.192595	0.0192593
-0.273264	10.7226	-3.07755	0.00779605	0.0591826	-2.78762	Q4G148					P82664	28S ribosomal protein S10, mitochondrial, MRP-S10, S10mt (Mitochondrial small ribosomal subunit protein uS10m)	MRPS10 MSTP040	-0.192427	0.0166411
-0.27318	12.3365	-5.48226	6.73868e-05	0.00398261	1.86058	Q96GC5					O15091	Mitochondrial ribonuclease P catalytic subunit, EC 3.1.26.5 (Mitochondrial ribonuclease P protein 3, Mitochondrial RNase P protein 3) (Protein only RNase P catalytic subunit)	PRORP KIAA0391 MRPP3	-0.191949	0.0301061
-0.272645	11.5655	-5.87722	3.27517e-05	0.00261062	2.58788	Q8NAP3					Q9NSE4	Isoleucine--tRNA ligase, mitochondrial, EC 6.1.1.5 (Isoleucyl-tRNA synthetase, IleRS)	IARS2	-0.191537	0.0371119
-0.271875	11.2722	-1.43254	0.172874	0.380918	-5.60366	Q6ZV89					Q8NCW6	Polypeptide N-acetylgalactosaminyltransferase 11, EC 2.4.1.41 (Polypeptide GalNAc transferase 11, GalNAc-T11, pp-GaNTase 11) (Protein-UDP acetylgalactosaminyltransferase 11) (UDP-GalNAc:polypeptide N-acetylgalactosaminyltransferase 11)	GALNT11	-0.191159	0.0420955
-0.271791	12.3075	-2.10986	0.0524083	0.185185	-4.58201	Q86SX6					Q6UWP7	Lysocardiolipin acyltransferase 1, EC 2.3.1.- (1-acylglycerol-3-phosphate O-acyltransferase 8, 1-AGP acyltransferase 8, 1-AGPAT 8, EC 2.3.1.51) (Acyl-CoA:lysocardiolipin acyltransferase 1)	LCLAT1 AGPAT8 ALCAT1 LYCAT UNQ1849/PRO3579	-0.191013	0.0154113
-0.271446	11.4885	-3.95656	0.00130848	0.021105	-1.05382	Q92665					Q86U86	Protein polybromo-1, hPB1 (BRG1-associated factor 180, BAF180) (Polybromo-1D)	PBRM1 BAF180 PB1	-0.190667	0.0194277
-0.270574	12.3899	-2.57211	0.0214776	0.109236	-3.728	O43598					Q9H7E9	UPF0488 protein C8orf33	C8orf33	-0.190475	0.0426192
-0.270413	9.1618	-1.98686	0.0658681	0.212883	-4.77896	Q8N350					Q96AE7	Tetratricopeptide repeat protein 17, TPR repeat protein 17	TTC17	-0.190444	0.0381392
-0.270411	12.0893	-3.39238	0.00411153	0.0407291	-2.14319	P18859					O15143	Actin-related protein 2/3 complex subunit 1B (Arp2/3 complex 41 kDa subunit) (p41-ARC)	ARPC1B ARC41	-0.190107	0.0460419
-0.269673	12.6639	-3.97566	0.00125905	0.0206478	-1.03031	P08237					P62899	60S ribosomal protein L31 (Large ribosomal subunit protein eL31)	RPL31	-0.190061	0.0118485
-0.268776	11.0627	-2.17465	0.046384	0.172244	-4.47159	Q9H7X7					Q9C0B7	Transport and Golgi organization protein 6 homolog (Transmembrane and coiled-coil domain-containing protein 7)	TANGO6 KIAA1746 TMCO7	-0.188866	0.033255
-0.268377	12.9506	-2.40131	0.0300182	0.13362	-4.04997	P60604					Q96EL3	39S ribosomal protein L53, mitochondrial, L53mt, MRP-L53 (Mitochondrial large ribosomal subunit protein mL53)	MRPL53	-0.188353	0.0303834
-0.26823	8.15503	-1.05776	0.307207	0.536127	-6.03434	Q96QE3					O15118	NPC intracellular cholesterol transporter 1 (Niemann-Pick C1 protein)	NPC1	-0.188285	0.0284212
-0.267957	10.9199	-4.1949	0.000810612	0.0165873	-0.53056	P03928					Q92574	Hamartin (Tuberous sclerosis 1 protein)	TSC1 KIAA0243 TSC	-0.188231	0.0410755
-0.267956	13.1881	-7.13305	3.80785e-06	0.00091069	4.6688	Q9NX20					P62266	40S ribosomal protein S23 (Small ribosomal subunit protein uS12)	RPS23	-0.187689	0.0289716
-0.267667	11.8234	-3.47143	0.00350056	0.0374199	-1.99315	P82650					P35610	Sterol O-acyltransferase 1, EC 2.3.1.26 (Acyl-coenzyme A:cholesterol acyltransferase 1, ACAT-1) (Cholesterol acyltransferase 1)	SOAT1 ACACT ACACT1 ACAT ACAT1 SOAT STAT	-0.187587	0.0376119
-0.267419	11.8618	-1.27865	0.220803	0.441894	-5.79263	P98179					Q16762	Thiosulfate sulfurtransferase, EC 2.8.1.1 (Rhodanese)	TST	-0.187233	0.0192273
-0.267127	12.4181	-4.08122	0.00101806	0.0189296	-0.804369	Q9NXW9					P25098	Beta-adrenergic receptor kinase 1, Beta-ARK-1, EC 2.7.11.15 (G-protein coupled receptor kinase 2)	GRK2 ADRBK1 BARK BARK1	-0.18615	0.0490107
-0.267091	11.2466	-3.97264	0.00126673	0.0206748	-0.981818	Q8TB22					O60513	Beta-1,4-galactosyltransferase 4, Beta-1,4-GalTase 4, Beta4Gal-T4, b4Gal-T4, EC 2.4.1.- (Beta-N-acetylglucosaminyl-glycolipid beta-1,4-galactosyltransferase) (Lactotriaosylceramide beta-1,4-galactosyltransferase, EC 2.4.1.275) (N-acetyllactosamine synthase, EC 2.4.1.90) (Nal synthase) (UDP-Gal:beta-GlcNAc beta-1,4-galactosyltransferase 4) (UDP-galactose:beta-N-acetylglucosamine beta-1,4-galactosy…	B4GALT4 UNQ552/PRO1109	-0.185912	0.0338487
-0.267017	12.0433	-5.04945	0.00015215	0.0061144	1.05367	O75909					Q12765	Secernin-1	SCRN1 KIAA0193	-0.185117	0.0390608
-0.267001	12.1039	-2.5971	0.0204422	0.105839	-3.67707	P19404					Q99627	COP9 signalosome complex subunit 8, SGN8, Signalosome subunit 8 (COP9 homolog, hCOP9) (JAB1-containing signalosome subunit 8)	COPS8 CSN8	-0.184934	0.0358423
-0.266628	11.7649	-3.9098	0.001438	0.0219898	-1.14982	Q9GZP9					Q8IWX8	Calcium homeostasis endoplasmic reticulum protein (ERPROT 213-21) (SR-related CTD-associated factor 6)	CHERP DAN26 SCAF6	-0.184642	0.0275348
-0.265111	11.9337	-2.71326	0.0162296	0.0921738	-3.49643	Q7Z449					Q9Y316	Protein MEMO1 (C21orf19-like protein) (Hepatitis C virus NS5A-transactivated protein 7, HCV NS5A-transactivated protein 7) (Mediator of ErbB2-driven cell motility 1, Mediator of cell motility 1, Memo-1)	MEMO1 C2orf4 MEMO NS5ATP7 CGI-27	-0.18396	0.0368325
-0.264673	12.7122	-1.88526	0.0792806	0.239098	-4.95046	P30049					Q9UG56	Phosphatidylserine decarboxylase proenzyme, mitochondrial, EC 4.1.1.65 [Cleaved into: Phosphatidylserine decarboxylase beta chain; Phosphatidylserine decarboxylase alpha chain ]	PISD	-0.183842	0.0192273
-0.264565	10.9815	-2.81061	0.0133579	0.0815392	-3.29692	Q9BTY2					O60476	Mannosyl-oligosaccharide 1,2-alpha-mannosidase IB, EC 3.2.1.113 (Mannosidase alpha class 1A member 2) (Processing alpha-1,2-mannosidase IB, Alpha-1,2-mannosidase IB)	MAN1A2 MAN1B	-0.183549	0.0460419
-0.264453	12.1969	-5.60821	5.34136e-05	0.00358971	2.08175	Q16134					Q9BZ95	Histone-lysine N-methyltransferase NSD3, EC 2.1.1.370, EC 2.1.1.371 (Nuclear SET domain-containing protein 3) (Protein whistle) (WHSC1-like 1 isoform 9 with methyltransferase activity to lysine) (Wolf-Hirschhorn syndrome candidate 1-like protein 1, WHSC1-like protein 1)	NSD3 WHSC1L1 DC28	-0.183033	0.0488637
-0.263839	10.6978	-1.86038	0.0829188	0.246491	-4.98978	P01106					Q7L5N1	COP9 signalosome complex subunit 6, SGN6, Signalosome subunit 6 (JAB1-containing signalosome subunit 6) (MOV34 homolog) (Vpr-interacting protein, hVIP)	COPS6 CSN6 HVIP	-0.181824	0.0190048
-0.263702	11.9511	-2.98107	0.00947694	0.0662902	-2.98357	Q8IWD4					Q56VL3	OCIA domain-containing protein 2 (Ovarian carcinoma immunoreactive antigen-like protein)	OCIAD2	-0.181773	0.0331963
-0.26362	11.8808	-0.64601	0.528212	0.724178	-6.37988	Q13268					Q9Y4E1	WASH complex subunit 2C (Vaccinia virus penetration factor, VPEF)	WASHC2C FAM21C KIAA0592 VPEF	-0.181077	0.04791
-0.263262	15.1443	-6.23408	1.73819e-05	0.00175987	3.21521	P68133					Q9Y4K3	TNF receptor-associated factor 6, EC 2.3.2.27 (E3 ubiquitin-protein ligase TRAF6) (Interleukin-1 signal transducer) (RING finger protein 85) (RING-type E3 ubiquitin transferase TRAF6)	TRAF6 RNF85	-0.180117	0.0225415
-0.262764	11.967	-3.06769	0.00795328	0.0599777	-2.79186	Q96AT9					Q9NPD3	Exosome complex component RRP41 (Exosome component 4) (Ribosomal RNA-processing protein 41) (p12A)	EXOSC4 RRP41 SKI6	-0.179941	0.0192273
-0.262359	11.3153	-7.45268	2.27824e-06	0.000709878	5.16232	Q96MW5					Q96IZ6	tRNA N(3)-methylcytidine methyltransferase METTL2A, EC 2.1.1.- (Methyltransferase-like protein 2A)	METTL2A METTL2 HSPC266	-0.179558	0.0363431
-0.262023	11.1721	-6.25561	1.67397e-05	0.00175987	3.2279	Q9NX74					P60866	40S ribosomal protein S20 (Small ribosomal subunit protein uS10)	RPS20	-0.179544	0.0417182
-0.262016	12.6826	-2.32515	0.034789	0.144972	-4.20884	Q9NUW8					Q4LDG9	Dynein axonemal light chain 1, LC1	DNAL1 C14orf168	-0.178874	0.0303834
-0.261455	11.6097	-4.04492	0.00109513	0.0192962	-0.8458	P49407					Q96CB8	Integrator complex subunit 12, Int12 (PHD finger protein 22)	INTS12 PHF22 SBBI22	-0.178329	0.0192962
-0.259831	11.3668	-3.05033	0.00823791	0.0611026	-2.81496	Q9Y4C2					Q9Y672	Dolichyl pyrophosphate Man9GlcNAc2 alpha-1,3-glucosyltransferase, EC 2.4.1.267 (Asparagine-linked glycosylation protein 6 homolog) (Dol-P-Glc:Man(9)GlcNAc(2)-PP-Dol alpha-1,3-glucosyltransferase) (Dolichyl-P-Glc:Man9GlcNAc2-PP-dolichyl glucosyltransferase)	ALG6 My046	-0.177994	0.0460419
-0.259736	11.8465	-6.22647	1.76154e-05	0.00175987	3.17862	P30837					Q04760	Lactoylglutathione lyase, EC 4.4.1.5 (Aldoketomutase) (Glyoxalase I, Glx I) (Ketone-aldehyde mutase) (Methylglyoxalase) (S-D-lactoylglutathione methylglyoxal lyase)	GLO1	-0.177976	0.0403725
-0.259517	12.4063	-3.81292	0.00174935	0.0244636	-1.29537	P48735					Q9NZ01	Very-long-chain enoyl-CoA reductase, EC 1.3.1.93 (Synaptic glycoprotein SC2) (Trans-2,3-enoyl-CoA reductase, TER)	TECR GPSN2 SC2	-0.177866	0.034866
-0.259487	10.7063	-4.4235	0.000514319	0.0126368	-0.128025	Q86U70					P23443	Ribosomal protein S6 kinase beta-1, S6K-beta-1, S6K1, EC 2.7.11.1 (70 kDa ribosomal protein S6 kinase 1, P70S6K1, p70-S6K 1) (Ribosomal protein S6 kinase I) (Serine/threonine-protein kinase 14A) (p70 ribosomal S6 kinase alpha, p70 S6 kinase alpha, p70 S6K-alpha, p70 S6KA)	RPS6KB1 STK14A	-0.177791	0.0349159
-0.259484	12.0496	-1.96462	0.0686141	0.217855	-4.82296	P16219					Q9NUP7	tRNA:m(4)X modification enzyme TRM13 homolog, EC 2.1.1.225 (Coiled-coil domain-containing protein 76)	TRMT13 CCDC76	-0.177406	0.0178345
-0.259415	11.9726	-2.13622	0.049875	0.179665	-4.52332	O15431					Q9C0I1	Myotubularin-related protein 12 (Inactive phosphatidylinositol 3-phosphatase 12) (Phosphatidylinositol 3 phosphate 3-phosphatase adapter subunit, 3-PAP, 3-phosphatase adapter protein)	MTMR12 KIAA1682 PIP3AP	-0.176741	0.0273719
-0.25928	12.6251	-3.05411	0.00817517	0.0609416	-2.83586	Q14554					O43829	Zinc finger and BTB domain-containing protein 14 (Zinc finger protein 161 homolog, Zfp-161) (Zinc finger protein 478) (Zinc finger protein 5 homolog, ZF5, Zfp-5, hZF5)	ZBTB14 ZFP161 ZNF478	-0.176084	0.0283813
-0.259224	8.70032	-1.07394	0.300131	0.529574	-6.03517	Q4AC94					Q9UMY4	Sorting nexin-12	SNX12	-0.176031	0.0225429
-0.2592	12.2484	-3.14224	0.00683738	0.0553147	-2.63595	P35240					Q86X95	Corepressor interacting with RBPJ 1 (CBF1-interacting corepressor) (Recepin)	CIR1 CIR	-0.175985	0.0429347
-0.258963	11.0267	-1.07805	0.298352	0.527659	-6.02379	Q15274					P36941	Tumor necrosis factor receptor superfamily member 3 (Lymphotoxin-beta receptor) (Tumor necrosis factor C receptor) (Tumor necrosis factor receptor 2-related protein) (Tumor necrosis factor receptor type III, TNF-RIII, TNFR-III)	LTBR D12S370 TNFCR TNFR3 TNFRSF3	-0.175764	0.0384411
-0.258622	9.97999	-3.30134	0.00494842	0.0460419	-2.32953	Q12802					P25490	Transcriptional repressor protein YY1 (Delta transcription factor) (INO80 complex subunit S) (NF-E1) (Yin and yang 1, YY-1)	YY1 INO80S	-0.17567	0.0282123
-0.258202	10.7949	-4.13475	0.000914365	0.0178345	-0.687719	Q8WVC6					Q13136	Liprin-alpha-1 (LAR-interacting protein 1, LIP-1) (Protein tyrosine phosphatase receptor type f polypeptide-interacting protein alpha-1, PTPRF-interacting protein alpha-1)	PPFIA1 LIP1	-0.175517	0.0368325
-0.258078	12.2558	-2.18218	0.045727	0.171195	-4.45864	O00170					Q9H5Z1	Probable ATP-dependent RNA helicase DHX35, EC 3.6.4.13 (DEAH box protein 35)	DHX35 C20orf15 DDX35	-0.175492	0.0273689
-0.257446	11.0422	-3.92832	0.00138522	0.0217783	-1.10638	P56134					Q969Z0	FAST kinase domain-containing protein 4 (Cell cycle progression restoration protein 2, Cell cycle progression protein 2) (Protein TBRG4) (Transforming growth factor beta regulator 4)	TBRG4 CPR2 FASTKD4 KIAA0948	-0.174978	0.0201831
-0.257381	10.5628	-3.68941	0.00224723	0.0286867	-1.58195	Q86UT6					Q8N612	FHF complex subunit HOOK interacting protein 1B, FHIP1B (FTS and Hook-interacting protein, FHIP)	FHIP1B C11orf56 FAM160A2 KIAA1759	-0.174952	0.0459662
-0.257231	10.903	-2.01734	0.0622664	0.204522	-4.7217	P30711					Q9GZT3	SRA stem-loop-interacting RNA-binding protein, mitochondrial	SLIRP C14orf156 DC23 DC50 PD04872	-0.174637	0.0436937
-0.257021	13.273	-3.46934	0.00351541	0.0374199	-1.9541	Q9UBR2					P17480	Nucleolar transcription factor 1 (Autoantigen NOR-90) (Upstream-binding factor 1, UBF-1)	UBTF UBF UBF1	-0.17395	0.0058835
-0.25687	13.5947	-3.00786	0.00897735	0.0640372	-2.93548	Q15013					Q9NP79	Vacuolar protein sorting-associated protein VTA1 homolog (Dopamine-responsive gene 1 protein, DRG-1) (LYST-interacting protein 5, LIP5) (SKD1-binding protein 1, SBP1)	VTA1 C6orf55 HSPC228 My012	-0.172611	0.0103581
-0.256476	11.7684	-8.69126	3.51647e-07	0.000185426	6.93816	O75306					O75175	CCR4-NOT transcription complex subunit 3 (CCR4-associated factor 3) (Leukocyte receptor cluster member 2)	CNOT3 KIAA0691 LENG2 NOT3	-0.172588	0.0213237
-0.256475	12.5557	-1.32031	0.206883	0.427354	-5.75388	P78549					P06576	ATP synthase subunit beta, mitochondrial, EC 7.1.2.2 (ATP synthase F1 subunit beta)	ATP5F1B ATP5B ATPMB ATPSB	-0.172455	0.0304693
-0.256248	12.1832	-2.64518	0.0185843	0.099656	-3.62566	Q8NC42					P46199	Translation initiation factor IF-2, mitochondrial, IF-2(Mt), IF-2Mt, IF2(mt)	MTIF2	-0.172007	0.0217162
-0.255883	9.72108	-2.34861	0.0332479	0.141774	-4.13565	Q9HCP0					O75832	26S proteasome non-ATPase regulatory subunit 10 (26S proteasome regulatory subunit p28) (Gankyrin) (p28(GANK))	PSMD10	-0.171934	0.0420955
-0.255792	12.0524	-5.5742	5.68611e-05	0.00367427	2.03843	P68400					O75127	Pentatricopeptide repeat-containing protein 1, mitochondrial	PTCD1 KIAA0632	-0.171181	0.0460419
-0.255742	11.5288	-4.48021	0.000459778	0.0118485	-0.0408826	Q00613					Q7Z3C6	Autophagy-related protein 9A (APG9-like 1) (mATG9)	ATG9A APG9L1	-0.17118	0.0476164
-0.255164	10.8865	-0.556327	0.586341	0.767264	-6.44631	P30793					Q9BV38	WD repeat-containing protein 18	WDR18	-0.170287	0.0488637
-0.254872	8.72553	-1.30924	0.210512	0.430733	-5.76752	Q6P5Z2					Q6SZW1	NAD(+) hydrolase SARM1, NADase SARM1, hSARM1, EC 3.2.2.6 (NADP(+) hydrolase SARM1, EC 3.2.2.-) (Sterile alpha and Armadillo repeat protein) (Sterile alpha and TIR motif-containing protein 1) (Sterile alpha motif domain-containing protein 2, MyD88-5, SAM domain-containing protein 2) (Tir-1 homolog, HsTIR)	SARM1 KIAA0524 SAMD2 SARM	-0.170055	0.0219315
-0.254814	10.2228	-1.04851	0.311307	0.538812	-6.06144	Q9NXJ5					P62273	40S ribosomal protein S29 (Small ribosomal subunit protein uS14)	RPS29	-0.168211	0.0217783
-0.254671	8.92461	-2.45064	0.027266	0.126267	-3.93127	Q02083					Q9NP92	39S ribosomal protein S30, mitochondrial, MRP-S30, S30mt (Mitochondrial large ribosomal subunit protein mL65) (Mitochondrial large ribosomal subunit protein mS30) (Programmed cell death protein 9)	MRPS30 PDCD9 BM-047	-0.16818	0.031595
-0.254249	11.8542	-1.61721	0.127046	0.315784	-5.32798	O95302					Q6P1R3	Myb/SANT-like DNA-binding domain-containing protein 2	MSANTD2 C11orf61	-0.168143	0.0143496
-0.254037	11.9623	-7.19273	3.45605e-06	0.00091069	4.75908	O43824					Q8IX15	Homeobox and leucine zipper protein Homez (Homeodomain leucine zipper-containing factor)	HOMEZ KIAA1443	-0.168075	0.0226836
-0.253942	9.19641	-2.29674	0.0367449	0.150135	-4.23746	Q9H6X4					Q9UJX4	Anaphase-promoting complex subunit 5, APC5 (Cyclosome subunit 5)	ANAPC5 APC5	-0.167003	0.0115907
-0.253763	12.5658	-2.91231	0.0108875	0.0712837	-3.11758	P0CJ78					Q9NP66	High mobility group protein 20A (HMG box-containing protein 20A) (HMG domain-containing protein 1) (HMG domain-containing protein HMGX1)	HMG20A HMGX1 HMGXB1	-0.166859	0.0214319
-0.253742	10.7777	-5.81861	3.64039e-05	0.00283578	2.47704	Q9BXW7					Q8ND56	Protein LSM14 homolog A (Protein FAM61A) (Protein SCD6 homolog) (Putative alpha-synuclein-binding protein, AlphaSNBP) (RNA-associated protein 55A, hRAP55, hRAP55A)	LSM14A C19orf13 FAM61A RAP55 RAP55A	-0.166028	0.0216943
-0.252892	9.93562	-1.88559	0.0792331	0.239059	-4.92724	Q8WTS1					Q03164	Histone-lysine N-methyltransferase 2A, Lysine N-methyltransferase 2A, EC 2.1.1.364 (ALL-1) (CXXC-type zinc finger protein 7) (Cysteine methyltransferase KMT2A, EC 2.1.1.-) (Myeloid/lymphoid or mixed-lineage leukemia) (Myeloid/lymphoid or mixed-lineage leukemia protein 1) (Trithorax-like protein) (Zinc finger protein HRX) [Cleaved into: MLL cleavage product N320 (N-terminal cleavage product of 320…	KMT2A ALL1 CXXC7 HRX HTRX MLL MLL1 TRX1	-0.165593	0.0123576
-0.252064	11.2349	-3.28061	0.00516149	0.0470157	-2.40281	Q9NQX7					P51957	Serine/threonine-protein kinase Nek4, EC 2.7.11.1 (Never in mitosis A-related kinase 4, NimA-related protein kinase 4) (Serine/threonine-protein kinase 2) (Serine/threonine-protein kinase NRK2)	NEK4 STK2	-0.165167	0.0209777
-0.25153	10.7414	-1.94332	0.0713421	0.223412	-4.85749	Q9UHK6					Q9UBD5	Origin recognition complex subunit 3 (Origin recognition complex subunit Latheo)	ORC3 LATHEO ORC3L	-0.164964	0.00463788
-0.251473	12.8706	-3.52325	0.00315022	0.0352856	-1.92531	Q13243					P49750	YLP motif-containing protein 1 (Nuclear protein ZAP3) (ZAP113)	YLPM1 C14orf170 ZAP3	-0.164568	0.00634203
-0.251428	11.6549	-4.10093	0.000978549	0.0186429	-0.782311	O75191					P07947	Tyrosine-protein kinase Yes, EC 2.7.10.2 (Proto-oncogene c-Yes) (p61-Yes)	YES1 YES	-0.163909	0.0219898
-0.251273	11.7783	-3.3044	0.00491766	0.0459662	-2.29757	Q9UDT6					Q13042	Cell division cycle protein 16 homolog (Anaphase-promoting complex subunit 6, APC6) (CDC16 homolog, CDC16Hs) (Cyclosome subunit 6)	CDC16 ANAPC6	-0.16383	0.0117661
-0.251239	12.8215	-1.95037	0.070429	0.221973	-4.79418	P10606					P31040	Succinate dehydrogenase [ubiquinone] flavoprotein subunit, mitochondrial, EC 1.3.5.1 (Flavoprotein subunit of complex II, Fp)	SDHA SDH2 SDHF	-0.163743	0.0108517
-0.251068	11.2689	-4.12274	0.000936661	0.0181117	-0.731544	P14174					P37198	Nuclear pore glycoprotein p62 (62 kDa nucleoporin) (Nucleoporin Nup62)	NUP62	-0.162386	0.0247178
-0.251011	12.8663	-3.65213	0.00242401	0.0301572	-1.65035	Q09028					Q9UIV1	CCR4-NOT transcription complex subunit 7, EC 3.1.13.4 (BTG1-binding factor 1) (CCR4-associated factor 1, CAF-1) (Caf1a)	CNOT7 CAF1	-0.162306	0.0470157
-0.250949	12.7904	-1.35062	0.197206	0.414805	-5.71608	Q9NZ45					P42677	40S ribosomal protein S27 (Metallopan-stimulin 1, MPS-1) (Small ribosomal subunit protein eS27)	RPS27 MPS1	-0.161639	0.026541
-0.25081	12.5417	-1.98511	0.0660806	0.213168	-4.78754	Q9UKR5					Q5H9R7	Serine/threonine-protein phosphatase 6 regulatory subunit 3 (SAPS domain family member 3) (Sporulation-induced transcript 4-associated protein SAPL)	PPP6R3 C11orf23 KIAA1558 PP6R3 SAPL SAPS3	-0.161208	0.0294435
-0.250609	9.26842	-3.14186	0.00684272	0.0553147	-2.67516	Q2TAZ0					Q9UKT5	F-box only protein 4	FBXO4 FBX4	-0.160901	0.0470157
-0.250606	11.5229	-4.43602	0.000501734	0.0124165	-0.100199	P82914					Q9Y315	Deoxyribose-phosphate aldolase, DERA, EC 4.1.2.4 (2-deoxy-D-ribose 5-phosphate aldolase) (Phosphodeoxyriboaldolase, Deoxyriboaldolase)	DERA CGI-26	-0.160058	0.0222692
-0.250498	11.6038	-4.47376	0.000465676	0.0118485	-0.0534278	Q96IY1					P21359	Neurofibromin (Neurofibromatosis-related protein NF-1) [Cleaved into: Neurofibromin truncated ]	NF1	-0.159454	0.0205357
-0.250292	12.031	-2.04952	0.0586598	0.197548	-4.68326	Q96IR2					Q9H6L2	Transmembrane protein 231	TMEM231 UNQ870/PRO1886	-0.158994	0.0220119
-0.249841	9.29357	-2.09032	0.054362	0.188684	-4.56709	P68871					Q13526	Peptidyl-prolyl cis-trans isomerase NIMA-interacting 1, EC 5.2.1.8 (Peptidyl-prolyl cis-trans isomerase Pin1, PPIase Pin1) (Rotamase Pin1)	PIN1	-0.158795	0.0368325
-0.24947	11.2339	-4.70126	0.000297961	0.00927034	0.386333	Q3ZCW2					P46776	60S ribosomal protein L27a (Large ribosomal subunit protein uL15)	RPL27A	-0.157958	0.0379946
-0.249069	12.4851	-6.05858	2.3684e-05	0.00210849	2.89522	P53701					Q8IZ81	ELMO domain-containing protein 2	ELMOD2	-0.157175	0.0282123
-0.248926	11.5063	-3.84438	0.00164138	0.0237134	-1.28012	Q9BYD3					A8MXV4	Acyl-coenzyme A diphosphatase NUDT19, EC 3.6.1.- (Nucleoside diphosphate-linked moiety X motif 19, Nudix motif 19)	NUDT19	-0.155944	0.0420955
-0.248866	10.7048	-1.18485	0.254845	0.479211	-5.89143	P35611					Q9H000	E3 ubiquitin-protein ligase makorin-2, EC 2.3.2.27 (RING finger protein 62) (RING-type E3 ubiquitin transferase makorin-2)	MKRN2 RNF62 HSPC070	-0.155901	0.0152853
-0.248733	11.5275	-4.63977	0.000335995	0.0100141	0.301409	Q96HR9					Q8TAQ2	SWI/SNF complex subunit SMARCC2 (BRG1-associated factor 170, BAF170) (SWI/SNF complex 170 kDa subunit) (SWI/SNF-related matrix-associated actin-dependent regulator of chromatin subfamily C member 2)	SMARCC2 BAF170	-0.155655	0.0192593
-0.248609	11.4499	-2.50632	0.0244487	0.118424	-3.88232	Q9BWD1					Q9NUQ2	1-acyl-sn-glycerol-3-phosphate acyltransferase epsilon, EC 2.3.1.51 (1-acylglycerol-3-phosphate O-acyltransferase 5, 1-AGP acyltransferase 5, 1-AGPAT 5) (Lysophosphatidic acid acyltransferase epsilon, LPAAT-epsilon)	AGPAT5	-0.155305	0.0244636
-0.248455	12.779	-4.60543	0.000359375	0.0103581	0.234615	Q96JJ7					Q9BV73	Centrosome-associated protein CEP250 (250 kDa centrosomal protein, Cep250) (Centrosomal Nek2-associated protein 1, C-Nap1) (Centrosomal protein 2)	CEP250 CEP2 CNAP1	-0.154927	0.0381392
-0.248306	10.6382	-3.12609	0.00706517	0.0561853	-2.67565	O43861					Q9NR19	Acetyl-coenzyme A synthetase, cytoplasmic, EC 6.2.1.1 (Acetate--CoA ligase) (Acetyl-CoA synthetase, ACS, AceCS) (Acetyl-CoA synthetase 1, AceCS1) (Acyl-CoA synthetase short-chain family member 2) (Acyl-activating enzyme) (Propionate--CoA ligase, EC 6.2.1.17)	ACSS2 ACAS2	-0.154863	0.0488637
-0.248185	9.96832	-1.22429	0.240067	0.462741	-5.86913	O00748					Q13838	Spliceosome RNA helicase DDX39B, EC 3.6.4.13 (56 kDa U2AF65-associated protein) (ATP-dependent RNA helicase p47) (DEAD box protein UAP56) (HLA-B-associated transcript 1 protein)	DDX39B BAT1 UAP56	-0.154488	0.0181317
-0.248132	12.5736	-3.86555	0.00157255	0.0230339	-1.23944	P22392					Q9Y2V7	Conserved oligomeric Golgi complex subunit 6, COG complex subunit 6 (Component of oligomeric Golgi complex 6)	COG6 KIAA1134	-0.154303	0.0174554
-0.247066	10.8424	-3.58078	0.00280233	0.0330068	-1.81154	O94762					Q9BZE1	39S ribosomal protein L37, mitochondrial, L37mt, MRP-L37 (39S ribosomal protein L2, mitochondrial, L2mt, MRP-L2) (Mitochondrial large ribosomal subunit protein mL37)	MRPL37 MRPL2 RPML2 HSPC235	-0.153986	0.0470157
-0.246591	11.7258	-3.97664	0.00125657	0.0206478	-0.982968	Q7L775					Q8IY67	Ribonucleoprotein PTB-binding 1 (Protein raver-1)	RAVER1 KIAA1978	-0.1539	0.0129115
-0.245958	12.9887	-5.54278	6.0251e-05	0.00369389	1.97328	Q96A49					Q8IYS1	Xaa-Arg dipeptidase, EC 3.4.13.4 (Beta-Ala-Lys dipeptidase)	PM20D2 ACY1L2	-0.15308	0.0229089
-0.245398	11.7506	-5.25417	0.000103195	0.00501704	1.4641	Q9Y4U1					Q8N5M1	ATP synthase mitochondrial F1 complex assembly factor 2 (ATP12 homolog)	ATPAF2 ATP12 LP3663	-0.152562	0.0237134
-0.244706	11.0579	-4.14477	0.00089619	0.0175525	-0.64157	Q9UH92					Q9NQG6	Mitochondrial dynamics protein MID51 (Mitochondrial dynamics protein of 51 kDa) (Mitochondrial elongation factor 1) (Smith-Magenis syndrome chromosomal region candidate gene 7 protein-like, SMCR7-like protein)	MIEF1 MID51 SMCR7L	-0.151446	0.0477399
-0.24413	12.5585	-6.51984	1.05994e-05	0.00137093	3.67955	A4D1E9					P18669	Phosphoglycerate mutase 1, EC 5.4.2.11, EC 5.4.2.4 (BPG-dependent PGAM 1) (Phosphoglycerate mutase isozyme B, PGAM-B)	PGAM1 PGAMA CDABP0006	-0.151427	0.0139856
-0.244027	10.8981	-3.06674	0.0079686	0.0599815	-2.80465	O60337					P16157	Ankyrin-1, ANK-1 (Ankyrin-R) (Erythrocyte ankyrin)	ANK1 ANK	-0.151094	0.0303853
-0.244021	13.4445	-2.76558	0.0146189	0.0860194	-3.38679	Q8IXM2					Q6P1N0	Coiled-coil and C2 domain-containing protein 1A (Akt kinase-interacting protein 1) (Five prime repressor element under dual repression-binding protein 1, FRE under dual repression-binding protein 1, Freud-1) (Putative NF-kappa-B-activating protein 023N)	CC2D1A AKI1	-0.150215	0.0381392
-0.24401	12.4516	-2.42577	0.0286222	0.130023	-4.02875	Q8NFV4					Q9UGM6	Tryptophan--tRNA ligase, mitochondrial, EC 6.1.1.2 ((Mt)TrpRS) (Tryptophanyl-tRNA synthetase, TrpRS)	WARS2	-0.149696	0.0222692
-0.243981	9.66403	-2.81323	0.0132878	0.0812556	-3.29647	Q8N8D1					O15169	Axin-1 (Axis inhibition protein 1, hAxin)	AXIN1 AXIN	-0.149164	0.0377737
-0.243691	13.1209	-4.05598	0.00107103	0.0192273	-0.87181	Q7Z5L9					P14859	POU domain, class 2, transcription factor 1 (NF-A1) (Octamer-binding protein 1, Oct-1) (Octamer-binding transcription factor 1, OTF-1)	POU2F1 OCT1 OTF1	-0.148242	0.0247178
-0.243663	12.3781	-4.82674	0.000233483	0.00796281	0.628374	O00115					Q8IYB8	ATP-dependent RNA helicase SUPV3L1, mitochondrial, EC 3.6.4.13 (Suppressor of var1 3-like protein 1, SUV3-like protein 1)	SUPV3L1 SUV3	-0.14813	0.0374199
-0.243407	12.5663	-5.058	0.000149687	0.0061144	1.06496	Q9NVM9					Q13435	Splicing factor 3B subunit 2 (Pre-mRNA-splicing factor SF3b 145 kDa subunit, SF3b145) (Spliceosome-associated protein 145, SAP 145)	SF3B2 SAP145	-0.147866	0.0235791
-0.243193	9.17209	-2.41073	0.0294729	0.131706	-4.05414	P22492					P52272	Heterogeneous nuclear ribonucleoprotein M, hnRNP M	HNRNPM HNRPM NAGR1	-0.147845	0.0132321
-0.24304	11.7015	-2.90569	0.0110337	0.0718292	-3.13231	Q9NYY8					Q5JSZ5	Protein PRRC2B (HLA-B-associated transcript 2-like 1) (Proline-rich coiled-coil protein 2B)	PRRC2B BAT2L BAT2L1 KIAA0515	-0.147291	0.0226836
-0.242829	12.6185	-2.2233	0.0422902	0.164249	-4.2917	P02686					O15067	Phosphoribosylformylglycinamidine synthase, FGAM synthase, FGAMS, EC 6.3.5.3 (Formylglycinamide ribonucleotide amidotransferase, FGAR amidotransferase, FGAR-AT) (Formylglycinamide ribotide amidotransferase) (Phosphoribosylformylglycineamide amidotransferase)	PFAS KIAA0361	-0.147008	0.0108517
-0.242724	11.255	-2.6836	0.0172174	0.095331	-3.52155	O00754					Q92989	Polyribonucleotide 5'-hydroxyl-kinase Clp1, EC 2.7.1.78 (Polyadenylation factor Clp1) (Polynucleotide kinase Clp1) (Pre-mRNA cleavage complex II protein Clp1)	CLP1 HEAB	-0.144651	0.0285079
-0.242299	10.8464	-5.27997	9.83053e-05	0.00484395	1.48373	Q9P2E5					Q9UGP4	LIM domain-containing protein 1	LIMD1	-0.144294	0.020432
-0.241668	11.0306	-3.81279	0.00174979	0.0244636	-1.34881	Q9Y3S2					Q96KQ7	Histone-lysine N-methyltransferase EHMT2, EC 2.1.1.-, EC 2.1.1.367 (Euchromatic histone-lysine N-methyltransferase 2) (HLA-B-associated transcript 8) (Histone H3-K9 methyltransferase 3, H3-K9-HMTase 3) (Lysine N-methyltransferase 1C) (Protein G9a)	EHMT2 BAT8 C6orf30 G9A KMT1C NG36	-0.143558	0.0359969
-0.241618	11.4257	-1.77161	0.0971428	0.269939	-5.10742	Q9UIU6					Q9H7N4	Splicing factor, arginine/serine-rich 19 (SR-related C-terminal domain-associated factor 1, SR-related and CTD-associated factor 1) (SR-related-CTD-associated factor, SCAF) (Serine arginine-rich pre-mRNA splicing factor SR-A1, SR-A1)	SCAF1 SFRS19 SRA1	-0.14257	0.0217783
-0.241564	11.8099	-4.47267	0.000466679	0.0118485	-0.0555462	Q9BRJ2					Q9Y4Z0	U6 snRNA-associated Sm-like protein LSm4 (Glycine-rich protein, GRP)	LSM4	-0.14242	0.0192593
-0.241535	12.7155	-3.09542	0.00751869	0.0583255	-2.73761	P09382					Q92759	General transcription factor IIH subunit 4 (Basic transcription factor 2 52 kDa subunit, BTF2 p52) (General transcription factor IIH polypeptide 4) (TFIIH basal transcription factor complex p52 subunit)	GTF2H4	-0.14224	0.0381392
-0.241176	11.7605	-5.75236	4.10481e-05	0.00302565	2.3529	P82673					Q4G0N4	NAD kinase 2, mitochondrial, EC 2.7.1.23 (Mitochondrial NAD kinase) (NAD kinase domain-containing protein 1, mitochondrial)	NADK2 C5orf33 MNADK NADKD1	-0.140815	0.0488458
-0.241054	10.0183	-2.32773	0.0346163	0.144526	-4.20257	O15439					O76071	Probable cytosolic iron-sulfur protein assembly protein CIAO1 (WD repeat-containing protein 39)	CIAO1 CIA1 WDR39	-0.140615	0.0214319
-0.240884	11.8613	-1.25603	0.228664	0.451557	-5.8318	O95182					P43897	Elongation factor Ts, mitochondrial, EF-Ts, EF-TsMt	TSFM	-0.14054	0.0347352
-0.240467	11.9698	-3.58949	0.00275312	0.0326516	-1.74279	P28799					P50542	Peroxisomal targeting signal 1 receptor, PTS1 receptor, PTS1R (PTS1-BP) (Peroxin-5) (Peroxisomal C-terminal targeting signal import receptor) (Peroxisome receptor 1)	PEX5 PXR1	-0.139168	0.0442283
-0.240328	10.6263	-2.88458	0.011513	0.074035	-3.17278	Q15776					P54727	UV excision repair protein RAD23 homolog B, HR23B, hHR23B (XP-C repair-complementing complex 58 kDa protein, p58)	RAD23B	-0.139008	0.0108517
-0.240033	12.0701	-2.56857	0.0216282	0.109742	-3.76789	Q9NTG7					Q96JC1	Vam6/Vps39-like protein (TRAP1-like protein, hVam6p)	VPS39 KIAA0770 TLP VAM6	-0.136753	0.0287523
-0.23969	12.9899	-4.04539	0.00109409	0.0192962	-0.892691	P24539					P00505	Aspartate aminotransferase, mitochondrial, mAspAT, EC 2.6.1.1, EC 2.6.1.7 (Fatty acid-binding protein, FABP-1) (Glutamate oxaloacetate transaminase 2) (Kynurenine aminotransferase 4) (Kynurenine aminotransferase IV) (Kynurenine--oxoglutarate transaminase 4) (Kynurenine--oxoglutarate transaminase IV) (Plasma membrane-associated fatty acid-binding protein, FABPpm) (Transaminase A)	GOT2 KYAT4	-0.136189	0.0457016
-0.239334	11.9556	-1.79821	0.0926686	0.262064	-5.0866	Q56P03					Q6WCQ1	Myosin phosphatase Rho-interacting protein, M-RIP (Rho-interacting protein 3, RIP3) (p116Rip)	MPRIP KIAA0864 MRIP RHOIP3	-0.135198	0.0408145
-0.238823	10.4741	-3.44688	0.00367986	0.0381392	-1.98901	P46939					Q9UNZ5	Leydig cell tumor 10 kDa protein homolog	C19orf53 HSPC023	-0.13477	0.0374199
-0.238581	12.1351	-3.46104	0.00357535	0.0375905	-2.01162	O15460					P08559	Pyruvate dehydrogenase E1 component subunit alpha, somatic form, mitochondrial, EC 1.2.4.1 (PDHE1-A type I)	PDHA1 PHE1A	-0.134346	0.0414998
-0.2385	12.501	-5.54187	6.03524e-05	0.00369389	2.0008	Q9NUG6					Q99584	Protein S100-A13 (S100 calcium-binding protein A13)	S100A13	-0.134254	0.0423152
-0.238409	11.6954	-4.71496	0.000290107	0.00919132	0.470546	P15374					Q6PK04	Coiled-coil domain-containing protein 137	CCDC137 cPERP-B	-0.134088	0.0499574
-0.23826	11.7649	-5.05531	0.000150456	0.0061144	1.0862	P23786					Q06587	E3 ubiquitin-protein ligase RING1, EC 2.3.2.27 (Polycomb complex protein RING1) (RING finger protein 1) (RING-type E3 ubiquitin transferase RING1) (Really interesting new gene 1 protein)	RING1 RNF1	-0.133853	0.0273719
-0.238143	12.4091	-4.38392	0.000556277	0.0132321	-0.228353	Q9H825					Q96HW7	Integrator complex subunit 4, Int4	INTS4 MSTP093	-0.133194	0.0228637
-0.237849	12.8966	-1.70133	0.10989	0.290512	-5.22196	P30536					Q9Y4B4	Helicase ARIP4, EC 3.6.4.12 (Androgen receptor-interacting protein 4) (RAD54-like protein 2)	RAD54L2 ARIP4 KIAA0809	-0.131837	0.0460419
-0.237826	11.5775	-1.9925	0.0651874	0.211481	-4.74789	P42773					Q12905	Interleukin enhancer-binding factor 2 (Nuclear factor of activated T-cells 45 kDa)	ILF2 NF45 PRO3063	-0.131276	0.0202998
-0.237724	9.66344	-1.96627	0.0684071	0.217768	-4.80167	Q9H1H9					Q9H0D6	5'-3' exoribonuclease 2, EC 3.1.13.- (DHM1-like protein, DHP protein)	XRN2	-0.131012	0.0222253
-0.237501	11.5978	-2.51093	0.0242282	0.117707	-3.82877	P35568					Q9NVU0	DNA-directed RNA polymerase III subunit RPC5, RNA polymerase III subunit C5 (DNA-directed RNA polymerase III 80 kDa polypeptide)	POLR3E KIAA1452	-0.130998	0.0471694
-0.237153	12.7082	-2.61727	0.019642	0.103335	-3.67764	Q49B96					Q9Y2K7	Lysine-specific demethylase 2A, EC 1.14.11.27 (CXXC-type zinc finger protein 8) (F-box and leucine-rich repeat protein 11) (F-box protein FBL7) (F-box protein Lilina) (F-box/LRR-repeat protein 11) (JmjC domain-containing histone demethylation protein 1A) ([Histone-H3]-lysine-36 demethylase 1A)	KDM2A CXXC8 FBL11 FBL7 FBXL11 JHDM1A KIAA1004	-0.130963	0.033255
-0.236958	10.9408	-2.08064	0.0553551	0.190396	-4.63124	Q9Y248					P45984	Mitogen-activated protein kinase 9, MAP kinase 9, MAPK 9, EC 2.7.11.24 (JNK-55) (Stress-activated protein kinase 1a, SAPK1a) (Stress-activated protein kinase JNK2) (c-Jun N-terminal kinase 2)	MAPK9 JNK2 PRKM9 SAPK1A	-0.130361	0.0132218
-0.236934	10.3611	-1.60689	0.129302	0.318685	-5.36715	Q9BRJ7
-0.236717	11.1316	-0.983824	0.34109	0.567496	-6.10135	Q6IQ26
-0.236378	11.2067	-4.03053	0.0011273	0.019465	-0.922005	Q8N5C7
-0.236316	10.2358	-3.65386	0.00241551	0.0301061	-1.6445	Q9UKI2					Upregulated in FACS (adj.P.Val ≤ 0.05 + abs(log2FC) ≥ 0.13
-0.236188	12.5174	-4.23668	0.000745669	0.0155367	-0.516405	Q13547
-0.235334	13.3103	-2.66837	0.0177471	0.0969404	-3.54987	Q9H6Y7					UniProt ID	Protein names	Gene Names	log2FC	adj.P.Val
-0.235306	11.739	-3.9282	0.00138557	0.0217783	-1.09748	O00418					P02795	Metallothionein-2, MT-2 (Metallothionein-2A) (Metallothionein-II, MT-II)	MT2A CES1 MT2	1.59158	0.00446255
-0.235297	12.6397	-2.61734	0.0196392	0.103335	-3.64899	P22570					P29803	Pyruvate dehydrogenase E1 component subunit alpha, testis-specific form, mitochondrial, EC 1.2.4.1 (PDHE1-A type II)	PDHA2 PDHAL	1.03943	0.00186338
-0.234845	11.7774	-4.96809	0.00017779	0.0068469	0.96121	Q5VWQ0					Q9BYG7	Protein maestro (Male-specific transcription in the developing reproductive organs) (Protein B29)	MRO B29 C18orf3	1.01912	0.0115218
-0.234461	11.7024	-5.58274	5.59741e-05	0.00365431	2.05115	Q9Y2Q9					P0CG38	POTE ankyrin domain family member I	POTEI	0.977503	0.0111728
-0.234264	13.0296	-4.24277	0.000736664	0.0154903	-0.462133	P30626					P80297	Metallothionein-1X, MT-1X (Metallothionein-IX, MT-IX)	MT1X	0.895627	0.0103468
-0.234111	10.0918	-3.55725	0.00293969	0.0338682	-1.83239	Q9GZN7					Q9Y6M5	Zinc transporter 1, ZnT-1 (Solute carrier family 30 member 1)	SLC30A1 ZNT1	0.88062	1.16683e-06
-0.23409	11.5855	-3.22645	0.00576237	0.0500013	-2.50978	Q5VZL5					Q6PEY2	Tubulin alpha-3E chain (Alpha-tubulin 3E) [Cleaved into: Detyrosinated tubulin alpha-3E chain ]	TUBA3E	0.841363	1.16683e-06
-0.233754	12.179	-2.17975	0.0459385	0.171519	-4.46283	P42566					P21291	Cysteine and glycine-rich protein 1 (Cysteine-rich protein 1, CRP, CRP1) (Epididymis luminal protein 141, HEL-141)	CSRP1 CSRP CYRP	0.64632	0.000107701
-0.233471	10.0795	-1.54623	0.143264	0.339422	-5.45356	Q7Z6K5					Q96A57	Transmembrane protein 230	TMEM230 C20orf30 HSPC274 UNQ2432/PRO4992	0.635772	0.00175987
-0.233235	11.646	-2.29581	0.0368107	0.15029	-4.23726	Q8WUP2					Q9NRG0	Chromatin accessibility complex protein 1, CHRAC-1 (Chromatin accessibility complex 15 kDa protein, CHRAC-15, HuCHRAC15) (DNA polymerase epsilon subunit p15)	CHRAC1 CHRAC15	0.588693	0.00843344
-0.232986	12.4491	-2.17993	0.0459227	0.171519	-4.46252	P07602					P14635	G2/mitotic-specific cyclin-B1	CCNB1 CCNB	0.552104	0.00167275
-0.232529	12.7357	-2.97449	0.0096038	0.066782	-2.99995	Q9HD33					Q9H1C7	Cysteine-rich and transmembrane domain-containing protein 1	CYSTM1 C5orf32 ORF1-FL49	0.55083	0.00484395
-0.232244	12.3017	-2.27159	0.0385627	0.154764	-4.28115	Q9NWR8					Q01650	Large neutral amino acids transporter small subunit 1 (4F2 light chain, 4F2 LC, 4F2LC) (CD98 light chain) (Integral membrane protein E16, E16) (L-type amino acid transporter 1, hLAT1) (Solute carrier family 7 member 5) (y+ system cationic amino acid transporter)	SLC7A5 CD98LC LAT1 MPE16	0.537144	0.00891458
-0.231574	11.476	-3.4477	0.0036737	0.0381392	-2.07453	Q8NFZ8					P11388	DNA topoisomerase 2-alpha, EC 5.6.2.2 (DNA topoisomerase II, alpha isozyme)	TOP2A TOP2	0.535295	0.00927034
-0.231214	12.4348	-3.62955	0.00253784	0.0307909	-1.68755	P49748					P46013	Proliferation marker protein Ki-67 (Antigen identified by monoclonal antibody Ki-67, Antigen KI-67, Antigen Ki67)	MKI67	0.513148	0.0132321
-0.231134	11.9912	-2.18609	0.0453893	0.170677	-4.45191	Q3ZCT1					O43463	Histone-lysine N-methyltransferase SUV39H1, EC 2.1.1.355 (Histone H3-K9 methyltransferase 1, H3-K9-HMTase 1) (Lysine N-methyltransferase 1A) (Position-effect variegation 3-9 homolog) (Suppressor of variegation 3-9 homolog 1, Su(var)3-9 homolog 1)	SUV39H1 KMT1A SUV39H	0.507966	0.0259413
-0.230979	10.0017	-1.99064	0.0654118	0.211908	-4.77711	Q7Z6K3					Q9NQW6	Anillin	ANLN	0.50525	0.0147839
-0.230668	11.1777	-3.48756	0.00338748	0.0368325	-1.97305	P55957					P60709	Actin, cytoplasmic 1 (Beta-actin) [Cleaved into: Actin, cytoplasmic 1, N-terminally processed ]	ACTB	0.499777	0.0188182
-0.230554	12.9499	-5.56448	5.78878e-05	0.00367427	2.03312	P62979					Q9NXW2	DnaJ homolog subfamily B member 12	DNAJB12	0.492948	0.0189296
-0.230153	11.3936	-2.14596	0.0489684	0.178837	-4.50125	Q9Y6H3					Q9BV81	ER membrane protein complex subunit 6 (Transmembrane protein 93)	EMC6 TMEM93	0.490545	0.00469312
-0.229909	12.5094	-3.82774	0.0016976	0.0241432	-1.32274	Q13151					Q53EZ4	Centrosomal protein of 55 kDa, Cep55 (Up-regulated in colon cancer 6)	CEP55 C10orf3 URCC6	0.490148	0.0011068
-0.229612	12.5852	-4.22602	0.000761722	0.0157752	-0.52906	Q9UN36					Q9Y617	Phosphoserine aminotransferase, EC 2.6.1.52 (Phosphohydroxythreonine aminotransferase, PSAT)	PSAT1 PSA	0.487313	0.00368723
-0.229484	11.1358	-1.32828	0.204303	0.424345	-5.74401	Q99985					Q9BPX1	17-beta-hydroxysteroid dehydrogenase 14, 17-beta-HSD 14, EC 1.1.1.62 (17-beta-hydroxysteroid dehydrogenase DHRS10) (Dehydrogenase/reductase SDR family member 10) (Retinal short-chain dehydrogenase/reductase retSDR3) (Short chain dehydrogenase/reductase family 47C member 1)	HSD17B14 DHRS10 SDR3 SDR47C1 UNQ502/PRO474	0.48722	0.0241917
-0.22943	9.61634	-0.757803	0.460524	0.671108	-6.31171	Q15475					O14965	Aurora kinase A, EC 2.7.11.1 (Aurora 2) (Aurora/IPL1-related kinase 1, ARK-1, Aurora-related kinase 1, hARK1) (Breast tumor-amplified kinase) (Serine/threonine-protein kinase 15) (Serine/threonine-protein kinase 6) (Serine/threonine-protein kinase aurora-A)	AURKA AIK AIRK1 ARK1 AURA AYK1 BTAK IAK1 STK15 STK6	0.480655	0.00466107
-0.22937	11.0012	-2.74771	0.0151507	0.0886456	-3.40725	Q8N5N7					P04350	Tubulin beta-4A chain (Tubulin 5 beta) (Tubulin beta-4 chain)	TUBB4A TUBB4 TUBB5	0.475207	0.00997222
-0.229297	11.8433	-4.31274	0.000640778	0.0142733	-0.334428	Q8IV32					Q96GE9	Distal membrane-arm assembly complex protein 1 (Transmembrane protein 261)	DMAC1 C9orf123 TMEM261	0.474844	0.0210014
-0.229097	8.16163	-1.28919	0.217214	0.438587	-5.74654	Q96FN9					Q9BZD4	Kinetochore protein Nuf2, hNuf2, hNuf2R, hsNuf2 (Cell division cycle-associated protein 1)	NUF2 CDCA1 NUF2R	0.467315	0.0417293
-0.228865	12.5609	-4.60313	0.000361004	0.0103581	0.287346	P02792					Q9UM00	Calcium load-activated calcium channel, CLAC channel (Transmembrane and coiled-coil domain-containing protein 1) (Transmembrane and coiled-coil domains protein 4) (Xenogeneic cross-immune protein PCIA3)	TMCO1 TMCC4 PNAS-10 PNAS-136 UNQ151/PRO177	0.462849	0.000637186
-0.228776	11.4891	-5.88035	3.25676e-05	0.00261062	2.58581	Q96EP5					Q12834	Cell division cycle protein 20 homolog (p55CDC)	CDC20	0.46009	0.0268173
-0.228758	10.0754	-4.71738	0.000288739	0.00919132	0.432027	Q9NPB8					P40121	Macrophage-capping protein (Actin regulatory protein CAP-G)	CAPG AFCP MCP	0.454366	0.0420955
-0.228514	11.4906	-4.90114	0.000202225	0.00724026	0.788832	P49711					P25116	Proteinase-activated receptor 1, PAR-1 (Coagulation factor II receptor) (Thrombin receptor)	F2R CF2R PAR1 TR	0.451687	0.0355654
-0.22841	10.2332	-2.36835	0.0320012	0.138601	-4.126	Q9NZ71					O95361	Tripartite motif-containing protein 16, EC 2.3.2.27 (E3 ubiquitin-protein ligase TRIM16) (Estrogen-responsive B box protein)	TRIM16 EBBP	0.445499	0.0268173
-0.228308	12.0973	-2.21664	0.0428305	0.165564	-4.39914	Q9UKT8					P10909	Clusterin (Aging-associated gene 4 protein) (Apolipoprotein J, Apo-J) (Complement cytolysis inhibitor, CLI) (Complement-associated protein SP-40,40) (Ku70-binding protein 1) (NA1/NA2) (Sulfated glycoprotein 2, SGP-2) (Testosterone-repressed prostate message 2, TRPM-2) [Cleaved into: Clusterin beta chain (ApoJalpha) (Complement cytolysis inhibitor a chain); Clusterin alpha chain (ApoJbeta) (Comple…	CLU APOJ CLI KUB1 AAG4	0.44182	0.0349414
-0.228247	12.7786	-2.46114	0.026712	0.12482	-3.9208	Q6ZTR5					O00592	Podocalyxin (GCTM-2 antigen) (Gp200) (Podocalyxin-like protein 1, PC, PCLP-1)	PODXL PCLP PCLP1	0.441481	0.0325303
-0.228213	11.2832	-4.09297	0.000994312	0.0187653	-0.748174	Q9P0M9					Q86VX2	COMM domain-containing protein 7	COMMD7 C20orf92	0.435717	0.00117201
-0.228142	11.7724	-2.95834	0.00992211	0.068016	-3.03107	Q9BY41					P51648	Aldehyde dehydrogenase family 3 member A2, EC 1.2.1.3, EC 1.2.1.94 (Aldehyde dehydrogenase 10) (Fatty aldehyde dehydrogenase) (Microsomal aldehyde dehydrogenase)	ALDH3A2 ALDH10 FALDH	0.430192	0.0267273
-0.228125	11.6132	-5.79748	3.78228e-05	0.00288084	2.44147	Q3L8U1					Q9H2H9	Sodium-coupled neutral amino acid transporter 1 (Amino acid transporter A1) (N-system amino acid transporter 2) (Solute carrier family 38 member 1) (System A amino acid transporter 1) (System N amino acid transporter 1)	SLC38A1 ATA1 NAT2 SAT1 SNAT1	0.424086	0.0487258
-0.227983	11.9847	-4.60841	0.000357287	0.0103581	0.254996	P22307					Q9BWH2	FUN14 domain-containing protein 2 (Cervical cancer proto-oncogene 3 protein, HCC-3) (Hepatitis C virus core-binding protein 6)	FUNDC2 HCBP6 DC44 HCC3 PD03104	0.42085	0.00354685
-0.227828	11.1408	-1.67101	0.115827	0.299395	-5.27812	O75600					Q8N9Q2	Protein SREK1IP1 (SFRS12-interacting protein 1) (SREK1-interacting protein 1) (Splicing regulatory protein of 18 kDa, p18SRP)	SREK1IP1 P18SRP SFRS12IP1	0.415157	0.0447099
-0.22741	12.4874	-1.9634	0.0687683	0.218143	-4.82495	C9JLW8					P63261	Actin, cytoplasmic 2 (Gamma-actin) [Cleaved into: Actin, cytoplasmic 2, N-terminally processed ]	ACTG1 ACTG	0.406805	0.0406348
-0.227409	10.7434	-2.53694	0.02302	0.114598	-3.82616	Q9Y692					Q53HL2	Borealin (Cell division cycle-associated protein 8) (Dasra-B, hDasra-B) (Pluripotent embryonic stem cell-related gene 3 protein)	CDCA8 PESCRG3	0.405562	0.0189296
-0.227242	12.8669	-2.4294	0.0284205	0.129457	-3.97037	P22612					P25686	DnaJ homolog subfamily B member 2 (Heat shock 40 kDa protein 3) (Heat shock protein J1, HSJ-1)	DNAJB2 HSJ1 HSPF3	0.405097	0.00720021
-0.227033	10.756	-4.99111	0.000170112	0.00670182	0.946243	Q9H4Z3					Q9NQS7	Inner centromere protein	INCENP	0.404353	0.0123586
-0.227004	11.9773	-4.70847	0.000293799	0.0092385	0.442633	Q9Y2R9					Q7Z412	Peroxisome assembly protein 26 (Peroxin-26)	PEX26	0.404015	0.016731
-0.226718	12.1094	-3.39571	0.00408377	0.0405713	-2.09309	Q02809					E9PRG8	Uncharacterized protein C11orf98	C11orf98	0.399368	0.00757678
-0.226081	11.9228	-3.6912	0.00223912	0.0286644	-1.57423	Q14642					P67936	Tropomyosin alpha-4 chain (TM30p1) (Tropomyosin-4)	TPM4	0.384427	0.00117201
-0.225997	9.57736	-2.35106	0.0330909	0.141384	-4.12703	Q9UQ16					P42330	Aldo-keto reductase family 1 member C3, EC 1.1.1.-, EC 1.1.1.210, EC 1.1.1.53, EC 1.1.1.62 (17-beta-hydroxysteroid dehydrogenase type 5, 17-beta-HSD 5) (3-alpha-HSD type II, brain) (3-alpha-hydroxysteroid dehydrogenase type 2, 3-alpha-HSD type 2, EC 1.1.1.357) (Chlordecone reductase homolog HAKRb) (Dihydrodiol dehydrogenase 3, DD-3, DD3) (Dihydrodiol dehydrogenase type I) (HA1753) (Prostaglandin …	AKR1C3 DDH1 HSD17B5 KIAA0119 PGFS	0.383758	0.0374199
-0.225789	11.5946	-1.74924	0.101053	0.276754	-5.06414	P49662					Q9UDY4	DnaJ homolog subfamily B member 4 (Heat shock 40 kDa protein 1 homolog, HSP40 homolog, Heat shock protein 40 homolog) (Human liver DnaJ-like protein)	DNAJB4 DNAJW HLJ1	0.380512	0.00427564
-0.225786	11.6851	-2.74301	0.0152935	0.0889203	-3.38659	P17900					P51784	Ubiquitin carboxyl-terminal hydrolase 11, EC 3.4.19.12 (Deubiquitinating enzyme 11) (Ubiquitin thioesterase 11) (Ubiquitin-specific-processing protease 11)	USP11 UHX1	0.375169	0.0287523
-0.225669	12.227	-2.11869	0.0515465	0.183559	-4.56706	P21912					Q9Y448	Small kinetochore-associated protein, SKAP (Kinetochore-localized astrin-binding protein, Kinastrin) (Kinetochore-localized astrin/SPAG5-binding protein) (TRAF4-associated factor 1)	KNSTRN C15orf23 SKAP TRAF4AF1 HSD11	0.373203	0.0495827
-0.225619	11.2103	-4.34161	0.00060503	0.013779	-0.266028	Q14191					Q00765	Receptor expression-enhancing protein 5 (Polyposis locus protein 1) (Protein TB2)	REEP5 C5orf18 DP1 TB2	0.37109	0.0203596
-0.225541	11.0922	-3.53981	0.00304585	0.0347292	-1.85001	Q8N465					Q8WUD1	Ras-related protein Rab-2B, EC 3.6.5.2	RAB2B	0.369726	0.00689186
-0.225509	11.802	-6.58774	9.43971e-06	0.00134811	3.79876	Q9C0J8					Q92522	Histone H1.10 (Histone H1x)	H1-10 H1FX	0.36883	0.0219461
-0.225408	11.9697	-1.14663	0.269821	0.49641	-5.92624	O43491					Q9UQ88	Cyclin-dependent kinase 11A, EC 2.7.11.22 (Cell division cycle 2-like protein kinase 2) (Cell division protein kinase 11A) (Galactosyltransferase-associated protein kinase p58/GTA) (PITSLRE serine/threonine-protein kinase CDC2L2)	CDK11A CDC2L2 CDC2L3 PITSLREB	0.368617	0.0471694
-0.225301	12.0488	-0.979077	0.343352	0.569984	-6.12046	Q9Y223					Q8IVF2	Protein AHNAK2	AHNAK2 C14orf78 KIAA2019	0.366498	0.0131178
-0.225161	10.137	-4.02449	0.00114108	0.0196306	-0.908206	Q5TGY3					Q96K19	E3 ubiquitin-protein ligase RNF170, EC 2.3.2.27 (Putative LAG1-interacting protein) (RING finger protein 170) (RING-type E3 ubiquitin transferase RNF170)	RNF170	0.36593	0.00795521
-0.225122	12.2848	-3.35084	0.00447425	0.0427711	-2.22249	P17813					Q16557	Pregnancy-specific beta-1-glycoprotein 3, PS-beta-G-3, PSBG-3, Pregnancy-specific glycoprotein 3 (Carcinoembryonic antigen SG5)	PSG3	0.355406	0.0132321
-0.225091	13.6947	-2.42541	0.0286419	0.130027	-4.02059	P09429					Q6NZI2	Caveolae-associated protein 1 (Cavin-1) (Polymerase I and transcript release factor)	CAVIN1 PTRF FKSG13	0.354133	0.00720021
-0.225002	12.2561	-4.17997	0.00083518	0.0167893	-0.624876	P60002					Q8WWK9	Cytoskeleton-associated protein 2 (CTCL tumor antigen se20-10) (Tumor- and microtubule-associated protein)	CKAP2 LB1 TMAP	0.353553	0.0470157
-0.224914	10.4051	-1.13306	0.275299	0.502577	-5.97204	Q8NB14					Q13636	Ras-related protein Rab-31 (Ras-related protein Rab-22B)	RAB31 RAB22B	0.353304	0.0374199
-0.224823	9.178	-5.05463	0.000150651	0.0061144	1.08215	P32856					Q96LL9	DnaJ homolog subfamily C member 30, mitochondrial (Williams-Beuren syndrome chromosomal region 18 protein)	DNAJC30 WBSCR18	0.352974	0.0142733
-0.224733	9.79924	-3.00361	0.00905485	0.064389	-2.879	Q9BRT3					Q9H4H8	Protein FAM83D (Spindle protein CHICA)	FAM83D C20orf129	0.352142	0.0219315
-0.224588	12.9427	-2.67596	0.0174815	0.0963097	-3.56812	P52815					Q15155	Nodal modulator 1 (pM5 protein)	NOMO1 PM5	0.351199	0.0027662
-0.224539	8.16226	-2.41886	0.0290102	0.130931	-4.03532	Q99933					O94817	Ubiquitin-like protein ATG12 (Autophagy-related protein 12, APG12-like)	ATG12 APG12 APG12L	0.345386	0.00219938
-0.224334	11.6793	-3.86081	0.00158771	0.0232062	-1.23009	Q9NPI1					P04818	Thymidylate synthase, TS, TSase, EC 2.1.1.45	TYMS TS OK/SW-cl.29	0.34404	0.0241917
-0.224073	12.1921	-1.88652	0.0790999	0.238973	-4.91675	Q9BY49					Q92934	Bcl2-associated agonist of cell death, BAD (Bcl-2-binding component 6) (Bcl-2-like protein 8, Bcl2-L-8) (Bcl-xL/Bcl-2-associated death promoter) (Bcl2 antagonist of cell death)	BAD BBC6 BCL2L8	0.342862	0.0307235
-0.223899	12.0688	-2.74352	0.0152782	0.0889065	-3.42504	Q9H461					Q93073	Selenocysteine insertion sequence-binding protein 2-like, SECIS-binding protein 2-like	SECISBP2L KIAA0256	0.340027	0.00505149
-0.223356	11.0056	-2.69892	0.0167001	0.0936589	-3.47546	Q01628					Q12893	Transmembrane protein 115 (Placental protein 6) (Protein PL6)	TMEM115 PL6 LUCA11.2	0.339431	0.00671603
-0.223334	11.7099	-3.76933	0.00191085	0.0261455	-1.43204	Q16795					Q8N2H4	Protein SYS1 homolog	SYS1 C20orf169	0.337404	0.00137093
-0.223325	11.8995	-1.43644	0.17178	0.379866	-5.59686	Q9BWG4					Q969H8	Myeloid-derived growth factor, MYDGF	MYDGF C19orf10	0.336978	0.00699642
-0.223312	12.4815	-1.15707	0.265666	0.491402	-5.93423	Q9NVS9					Q6AI08	HEAT repeat-containing protein 6 (Amplified in breast cancer protein 1)	HEATR6 ABC1	0.336275	0.00578059
-0.223243	11.1183	-3.0947	0.00752958	0.0583255	-2.76702	Q9NWB1					Q9BQ48	39S ribosomal protein L34, mitochondrial, L34mt, MRP-L34 (Mitochondrial large ribosomal subunit protein bL34m)	MRPL34	0.336021	0.00181159
-0.223211	9.79267	-2.96297	0.00982975	0.0676536	-2.97433	Q9NW68					Q6ZU65	Ubinuclein-2	UBN2 KIAA2030	0.333371	0.0021077
-0.223117	10.9128	-3.42734	0.00382915	0.0390608	-2.04042	P12109					P54132	RecQ-like DNA helicase BLM, EC 3.6.4.12 (Bloom syndrome protein) (DNA helicase, RecQ-like type 2, RecQ2) (RecQ protein-like 3)	BLM RECQ2 RECQL3	0.332903	0.0282123
-0.223022	11.9822	-2.41982	0.0289556	0.130931	-4.03728	O60551					P07951	Tropomyosin beta chain (Beta-tropomyosin) (Tropomyosin-2)	TPM2 TMSB	0.329328	0.0418409
-0.222946	11.9862	-5.065	0.0001477	0.0061144	1.11282	Q16512					Q9UHQ4	B-cell receptor-associated protein 29, BCR-associated protein 29, Bap29	BCAP29 BAP29	0.326539	0.00584331
-0.222749	12.3104	-3.96991	0.00127371	0.0207394	-1.03609	Q15554					Q9BZM4	UL16-binding protein 3 (ALCAN-gamma) (NKG2D ligand 3, N2DL-3, NKG2DL3) (Retinoic acid early transcript 1N)	ULBP3 N2DL3 RAET1N	0.324535	0.0197177
-0.222719	12.3101	-2.86692	0.0119294	0.0759406	-3.16207	Q96AY3					O15061	Synemin (Desmuslin)	SYNM DMN KIAA0353 SYN	0.324182	0.0307235
-0.222542	12.2759	-4.64133	0.000334973	0.0100141	0.307157	O00148					Q8N5W9	Refilin-B (Regulator of filamin protein B, RefilinB)	RFLNB	0.324112	0.0117661
-0.222472	12.0578	-4.13229	0.000918894	0.0178442	-0.690544	Q68E01					Q9H9Q2	COP9 signalosome complex subunit 7b, SGN7b, Signalosome subunit 7b (JAB1-containing signalosome subunit 7b)	COPS7B CSN7B	0.315929	0.024578
-0.222362	11.8418	-2.42915	0.0284341	0.129457	-4.02265	P61970					O95816	BAG family molecular chaperone regulator 2, BAG-2 (Bcl-2-associated athanogene 2)	BAG2	0.313835	0.037161
-0.222293	11.9936	-1.96722	0.0682887	0.217765	-4.81874	Q8NB50					P07355	Annexin A2 (Annexin II) (Annexin-2) (Calpactin I heavy chain) (Calpactin-1 heavy chain) (Chromobindin-8) (Lipocortin II) (Placental anticoagulant protein IV, PAP-IV) (Protein I) (p36)	ANXA2 ANX2 ANX2L4 CAL1H LPC2D	0.311763	0.00772784
-0.221906	11.4177	-3.83825	0.00166188	0.0238331	-1.30195	O43427					Q9BXS6	Nucleolar and spindle-associated protein 1, NuSAP	NUSAP1 ANKT BM-037 PRO0310	0.307318	0.0189296
-0.22188	11.8252	-5.05167	0.000151504	0.0061144	1.05306	Q13561					Q7Z406	Myosin-14 (Myosin heavy chain 14) (Myosin heavy chain, non-muscle IIc) (Non-muscle myosin heavy chain IIc, NMHC II-C)	MYH14 KIAA2034 FP17425	0.304256	0.0397446
-0.221706	11.6613	-5.61425	5.28251e-05	0.0035853	2.12052	Q96HY7					P34931	Heat shock 70 kDa protein 1-like, Heat shock 70 kDa protein 1L (Heat shock 70 kDa protein 1-Hom, HSP70-Hom)	HSPA1L	0.301901	0.01727
-0.221701	12.2502	-6.28332	1.59492e-05	0.00175987	3.2842	Q10713					Q9NZZ3	Charged multivesicular body protein 5 (Chromatin-modifying protein 5) (SNF7 domain-containing protein 2) (Vacuolar protein sorting-associated protein 60, Vps60, hVps60)	CHMP5 C9orf83 SNF7DC2 CGI-34 HSPC177 PNAS-114 PNAS-2	0.297935	0.00652253
-0.221625	13	-3.39725	0.004071	0.0405032	-2.13429	Q15170					Q9BYN0	Sulfiredoxin-1, EC 1.8.98.2	SRXN1 C20orf139 SRX SRX1	0.295662	0.0420902
-0.221597	10.5738	-1.67861	0.114314	0.297842	-5.24595	Q01484					Q15382	GTP-binding protein Rheb (Ras homolog enriched in brain)	RHEB RHEB2	0.29517	0.0427711
-0.221556	11.1402	-5.12766	0.000131093	0.00584331	1.20573	Q96DP5					Q3B7T1	Erythroid differentiation-related factor 1	EDRF1 C10orf137	0.294542	0.00785751
-0.221526	12.4306	-5.68295	4.65808e-05	0.00325828	2.21547	P27816					Q9BQB6	Vitamin K epoxide reductase complex subunit 1, EC 1.17.4.4 (Vitamin K1 2,3-epoxide reductase subunit 1)	VKORC1 VKOR MSTP134 MSTP576 UNQ308/PRO351	0.290415	0.0118394
-0.221276	11.2913	-4.2787	0.000685722	0.0149226	-0.400364	Q53R41					Q8NEF9	Serum response factor-binding protein 1 (SRF-dependent transcription regulation-associated protein) (p49/STRAP)	SRFBP1	0.288147	0.037199
-0.221072	11.0947	-4.23793	0.00074382	0.0155367	-0.501088	A3KMH1					P51795	H(+)/Cl(-) exchange transporter 5 (Chloride channel protein 5, ClC-5) (Chloride transporter ClC-5)	CLCN5 CLCK2	0.284132	0.0152773
-0.220981	8.3218	-1.21873	0.242109	0.465021	-5.8453	Q8TD31					P31946	14-3-3 protein beta/alpha (Protein 1054) (Protein kinase C inhibitor protein 1, KCIP-1) [Cleaved into: 14-3-3 protein beta/alpha, N-terminally processed ]	YWHAB	0.282181	0.00132565
-0.220898	9.30802	-1.82663	0.0880914	0.253619	-4.99598	Q96MG8					Q04917	14-3-3 protein eta (Protein AS1)	YWHAH YWHA1	0.279485	0.00132128
-0.220796	12.3449	-4.07088	0.00103945	0.0191244	-0.838008	Q9BYW2					Q9BRP8	Partner of Y14 and mago (PYM homolog 1 exon junction complex-associated factor) (Protein wibg homolog)	PYM1 PYM WIBG	0.279321	0.0411791
-0.220683	11.8455	-3.10531	0.00736939	0.057668	-2.73338	O14979					Q9NRR3	CDC42 small effector protein 2 (Small effector of CDC42 protein 2)	CDC42SE2 SPEC2	0.279231	0.00909305
-0.22057	11.4006	-2.27828	0.0380707	0.153424	-4.21509	P24844					O15083	ERC protein 2	ERC2 KIAA0378	0.277579	0.00785751
-0.220389	12.6864	-3.06322	0.00802571	0.0602587	-2.82821	Q99798					Q9H063	Repressor of RNA polymerase III transcription MAF1 homolog	MAF1	0.277032	0.0115218
-0.220375	9.35949	-2.7337	0.0155806	0.0899032	-3.43796	Q96IL0					Q9Y343	Sorting nexin-24	SNX24 SBBI31 UNQ654/PRO1284	0.276181	0.0270507
-0.220015	12.3568	-3.17752	0.00636471	0.0531538	-2.5662	P22830					P05412	Transcription factor Jun (Activator protein 1, AP1) (Proto-oncogene c-Jun) (Transcription factor AP-1 subunit Jun) (V-jun avian sarcoma virus 17 oncogene homolog) (p39)	JUN	0.274434	0.00157846
-0.21986	12.3658	-5.28549	9.72895e-05	0.00484395	1.50433	O15379					Q99661	Kinesin-like protein KIF2C (Kinesin-like protein 6) (Mitotic centromere-associated kinesin, MCAK)	KIF2C KNSL6	0.274413	0.0441341
-0.219672	11.3254	-1.53732	0.14542	0.34256	-5.46904	Q9P0P0					Q9NZD2	Glycolipid transfer protein, GLTP	GLTP	0.270139	0.0479536
-0.219661	12.8594	-2.70213	0.0165935	0.0933128	-3.46317	O43674					Q96E52	Metalloendopeptidase OMA1, mitochondrial, EC 3.4.24.- (Metalloprotease-related protein 1, MPRP-1) (Overlapping with the m-AAA protease 1 homolog)	OMA1 MPRP1	0.263071	0.0118946
-0.219603	12.7656	-5.67118	4.75936e-05	0.00329549	2.21389	P53597					Q969Q0	60S ribosomal protein L36a-like (Large ribosomal subunit protein eL42-like)	RPL36AL	0.262172	0.00119799
-0.219439	12.4476	-5.59634	5.45917e-05	0.00360639	2.08718	Q16576					Q6PID6	Tetratricopeptide repeat protein 33, TPR repeat protein 33 (Osmosis-responsive factor)	TTC33	0.258657	0.0118394
-0.219439	10.7912	-3.40654	0.00399474	0.040035	-2.13572	Q92733					Q9Y613	FH1/FH2 domain-containing protein 1 (Formin homolog overexpressed in spleen 1, FHOS) (Formin homology 2 domain-containing protein 1)	FHOD1 FHOS FHOS1	0.256297	0.0237134
-0.219421	10.6772	-2.7778	0.0142656	0.0847718	-3.37484	Q6UW56					Q6IQ49	Replication stress response regulator SDE2	SDE2 C1orf55	0.256019	0.0420955
-0.219126	11.3643	-4.30904	0.000645512	0.0143203	-0.341016	P28288					P0DMV9	Heat shock 70 kDa protein 1B (Heat shock 70 kDa protein 2, HSP70-2, HSP70.2)	HSPA1B HSP72	0.255594	0.00175987
-0.21912	12.3624	-2.88212	0.01157	0.0741929	-3.17748	A2RU37					P55327	Tumor protein D52 (Protein N8)	TPD52	0.254666	0.0337371
-0.218772	12.6312	-4.24384	0.000735095	0.0154903	-0.475274	Q9H7B2					Q9H3K2	Growth hormone-inducible transmembrane protein (Dermal papilla-derived protein 2) (Mitochondrial morphology and cristae structure 1, MICS1) (Transmembrane BAX inhibitor motif-containing protein 5)	GHITM DERP2 MICS1 TMBIM5 My021 UNQ244/PRO281	0.254332	0.00706019
-0.218644	11.3854	-3.04937	0.00825398	0.0611026	-2.77435	P05386					P61923	Coatomer subunit zeta-1 (Zeta-1-coat protein, Zeta-1 COP)	COPZ1 COPZ CGI-120 HSPC181	0.251736	0.0116429
-0.218607	9.68363	-0.840388	0.414127	0.635371	-6.25555	Q9UDR5					O43609	Protein sprouty homolog 1, Spry-1	SPRY1	0.250913	0.0364042
-0.218463	10.2648	-2.56225	0.0218997	0.110656	-3.77955	Q9H0V1					Q99829	Copine-1 (Chromobindin 17) (Copine I)	CPNE1 CPN1	0.247403	0.00310525
-0.217677	11.1876	-3.81578	0.00173923	0.0244636	-1.33586	Q16514					Q9BY43	Charged multivesicular body protein 4a (Chromatin-modifying protein 4a, CHMP4a) (SNF7 homolog associated with Alix-2) (SNF7-1, hSnf-1) (Vacuolar protein sorting-associated protein 32-1, Vps32-1, hVps32-1)	CHMP4A C14orf123 SHAX2 CDA04 HSPC134	0.244784	0.00993057
-0.217597	12.1045	-4.00913	0.00117693	0.01997	-0.943571	Q8WXF1					O60664	Perilipin-3 (47 kDa mannose 6-phosphate receptor-binding protein, 47 kDa MPR-binding protein) (Cargo selection protein TIP47) (Mannose-6-phosphate receptor-binding protein 1) (Placental protein 17, PP17)	PLIN3 M6PRBP1 TIP47	0.24457	0.0271643
-0.21748	12.4387	-2.82587	0.012955	0.0797902	-3.26327	P54105					P49207	60S ribosomal protein L34 (Large ribosomal subunit protein eL34)	RPL34	0.243699	0.00453409
-0.217081	9.1462	-3.83469	0.00167389	0.0239552	-1.24212	Q9HAU8					Q9H7C9	Mth938 domain-containing protein (Adipogenesis associated Mth938 domain-containing protein)	AAMDC C11orf67 PTD015	0.243014	0.0132321
-0.217067	11.8943	-2.9249	0.0106147	0.0705761	-3.08103	O43252					Q86TM6	E3 ubiquitin-protein ligase synoviolin, EC 2.3.2.27 (RING-type E3 ubiquitin transferase synoviolin) (Synovial apoptosis inhibitor 1)	SYVN1 HRD1 KIAA1810	0.241565	0.00312543
-0.216842	9.84021	-3.76663	0.00192134	0.026211	-1.44054	O43353					Q9NQG1	Protein MANBAL	MANBAL	0.239771	0.0381392
-0.216837	11.4924	-3.34433	0.00453397	0.0431073	-2.25463	Q96Q45					Q9BQ61	Telomerase RNA component interacting RNase, EC 3.1.13.- (Exoribonuclease TRIR)	TRIR C19orf43	0.239146	0.0182782
-0.216777	11.8006	-2.32479	0.0348133	0.14498	-4.18605	Q9HB40					O75477	Erlin-1 (Endoplasmic reticulum lipid raft-associated protein 1) (Protein KE04) (Stomatin-prohibitin-flotillin-HflC/K domain-containing protein 1, SPFH domain-containing protein 1)	ERLIN1 C10orf69 KE04 KEO4 SPFH1	0.238996	0.0239727
-0.216753	10.6773	-2.20577	0.0437248	0.167075	-4.41795	Q99807					Q9P0L0	Vesicle-associated membrane protein-associated protein A, VAMP-A, VAMP-associated protein A, VAP-A (33 kDa VAMP-associated protein, VAP-33)	VAPA VAP33	0.238758	0.0192273
-0.216729	11.6424	-5.42771	7.45712e-05	0.00422467	1.76937	Q86V21					Q92979	Ribosomal RNA small subunit methyltransferase NEP1, EC 2.1.1.- (18S rRNA (pseudouridine(1248)-N1)-methyltransferase) (18S rRNA Psi1248 methyltransferase) (Nucleolar protein EMG1 homolog) (Protein C2f) (Ribosome biogenesis protein NEP1)	EMG1 C2F	0.235924	0.0133226
-0.216655	12.9106	-4.40456	0.000533978	0.0129343	-0.186447	Q71SY5					Q99442	Translocation protein SEC62 (Translocation protein 1, TP-1, hTP-1)	SEC62 TLOC1	0.234808	0.040035
-0.216468	11.9583	-2.6651	0.0178631	0.097389	-3.58845	Q9BWE0					Q9P289	Serine/threonine-protein kinase 26, EC 2.7.11.1 (MST3 and SOK1-related kinase) (Mammalian STE20-like protein kinase 4, MST-4, STE20-like kinase MST4) (Serine/threonine-protein kinase MASK)	STK26 MASK MST4	0.228457	0.0420955
-0.21629	10.5666	-4.0437	0.00109782	0.0192962	-0.866953	Q8N999					Q96FJ2	Dynein light chain 2, cytoplasmic (8 kDa dynein light chain b, DLC8b) (Dynein light chain LC8-type 2)	DYNLL2 DLC2	0.228438	0.0331484
-0.215983	11.8026	-2.43617	0.0280471	0.128821	-3.93308	O75976					Q9NQ88	Fructose-2,6-bisphosphatase TIGAR, EC 3.1.3.46 (TP53-induced glycolysis and apoptosis regulator) (TP53-induced glycolysis regulatory phosphatase)	TIGAR C12orf5	0.225956	0.00175987
-0.215899	10.779	-2.00046	0.0642379	0.209193	-4.76439	Q8TB37					Q9NUS5	AP-5 complex subunit sigma-1 (Adaptor-related protein complex 5 sigma subunit, Sigma5)	AP5S1 C20orf29	0.225204	0.0104519
-0.21573	10.7324	-2.7704	0.0144784	0.0853394	-3.39023	Q86TW2					Q9Y3E7	Charged multivesicular body protein 3 (Chromatin-modifying protein 3) (Neuroendocrine differentiation factor) (Vacuolar protein sorting-associated protein 24, hVps24)	CHMP3 CGI149 NEDF VPS24 CGI-149	0.224163	0.0219898
-0.215707	10.2	-1.88327	0.0795665	0.239854	-4.94462	Q96AB3					Q96HA1	Nuclear envelope pore membrane protein POM 121 (Nuclear envelope pore membrane protein POM 121A) (Nucleoporin Nup121) (Pore membrane protein of 121 kDa)	POM121 KIAA0618 NUP121 POM121A	0.223136	0.0226836
-0.215671	11.648	-4.33877	0.000608455	0.0138111	-0.315842	Q8N720					Q9Y3Y2	Chromatin target of PRMT1 protein (Friend of PRMT1 protein) (Small arginine- and glycine-rich protein, SRAG)	CHTOP C1orf77 FOP HT031 PP7704	0.221347	0.0136717
-0.215635	9.80524	-4.53857	0.000409823	0.0111926	0.0957178	Q8IUD6					Q9P2B4	CTTNBP2 N-terminal-like protein	CTTNBP2NL KIAA1433	0.221139	0.0404525
-0.215137	8.82207	-1.71172	0.107918	0.286626	-5.18749	Q9Y6K5					Q70UQ0	Inhibitor of nuclear factor kappa-B kinase-interacting protein, I kappa-B kinase-interacting protein, IKBKB-interacting protein, IKK-interacting protein	IKBIP IKIP	0.218721	0.0462608
-0.215103	12.0158	-2.14452	0.0491016	0.178837	-4.50053	Q8IX18					Q9Y5P4	Ceramide transfer protein, hCERT (Collagen type IV alpha-3-binding protein) (Goodpasture antigen-binding protein, GPBP) (START domain-containing protein 11, StARD11) (StAR-related lipid transfer protein 11)	CERT1 CERT COL4A3BP STARD11	0.218637	0.0219898
-0.214684	12.9358	-4.21105	0.000784848	0.0161566	-0.557297	Q92793					Q08623	Pseudouridine-5'-phosphatase, EC 3.1.3.96 (Haloacid dehalogenase-like hydrolase domain-containing protein 1) (Haloacid dehalogenase-like hydrolase domain-containing protein 1A) (Protein GS1) (Pseudouridine-5'-monophosphatase, 5'-PsiMPase)	PUDP DXF68S1E FAM16AX GS1 HDHD1 HDHD1A	0.217753	0.026541
-0.214561	11.2839	-1.08951	0.293435	0.522331	-5.92563	Q96HC4					Q5VW32	BRO1 domain-containing protein BROX (BRO1 domain- and CAAX motif-containing protein)	BROX BROFTI C1orf58	0.217348	0.00451306
-0.214467	11.3861	-5.33866	8.80543e-05	0.00463788	1.61667	Q9BQC6					Q96JN8	Neuralized-like protein 4	NEURL4 KIAA1787	0.217338	0.0203037
-0.214417	11.7346	-1.8269	0.0880496	0.253619	-5.01934	Q96EY8					O00442	RNA 3'-terminal phosphate cyclase, RNA cyclase, RNA-3'-phosphate cyclase, EC 6.5.1.4 (RNA terminal phosphate cyclase domain-containing protein 1, RTC domain-containing protein 1)	RTCA RPC RPC1 RTC1 RTCD1	0.216489	0.0379946
-0.214391	12.1795	-2.34034	0.0337837	0.143242	-4.16506	P31749					O75150	E3 ubiquitin-protein ligase BRE1B, BRE1-B, EC 2.3.2.27 (95 kDa retinoblastoma-associated protein, RBP95) (RING finger protein 40) (RING-type E3 ubiquitin transferase BRE1B)	RNF40 BRE1B KIAA0661	0.215372	0.0335848
-0.214266	10.7813	-0.838151	0.415342	0.636524	-6.23978	Q9HD67					P56211	cAMP-regulated phosphoprotein 19, ARPP-19	ARPP19	0.214186	0.0124165
-0.21413	11.4742	-2.89117	0.0113611	0.0732646	-3.16014	O14593					Q14008	Cytoskeleton-associated protein 5 (Colonic and hepatic tumor overexpressed gene protein, Ch-TOG)	CKAP5 KIAA0097	0.214012	0.0118485
-0.213772	11.2929	-3.57563	0.00283182	0.0331831	-1.80961	Q9UNX3					Q16625	Occludin	OCLN	0.213692	0.0191244
-0.213711	10.4523	-3.08113	0.00773962	0.0590157	-2.78729	Q8TCF1					Q16706	Alpha-mannosidase 2, EC 3.2.1.114 (Golgi alpha-mannosidase II, AMan II, Man II) (Mannosidase alpha class 2A member 1) (Mannosyl-oligosaccharide 1,3-1,6-alpha-mannosidase)	MAN2A1 MANA2	0.213245	0.0202998
-0.213612	9.71288	-1.20315	0.247903	0.472049	-5.88897	Q9UI09					Q16204	Coiled-coil domain-containing protein 6 (Papillary thyroid carcinoma-encoded protein) (Protein H4)	CCDC6 D10S170 TST1	0.212699	0.0108517
-0.213573	11.4039	-3.53987	0.00304548	0.0347292	-1.8891	A4D1U4					Q7KZI7	Serine/threonine-protein kinase MARK2, EC 2.7.11.1, EC 2.7.11.26 (ELKL motif kinase 1, EMK-1) (MAP/microtubule affinity-regulating kinase 2) (PAR1 homolog) (PAR1 homolog b, Par-1b, Par1b)	MARK2 EMK1	0.210554	0.0326715
-0.213499	12.8261	-2.39978	0.0301072	0.133756	-4.07557	P84090					Q5T8D3	Acyl-CoA-binding domain-containing protein 5	ACBD5 KIAA1996	0.210282	0.0309189
-0.213499	9.0932	-1.71918	0.106522	0.284904	-5.20668	Q96GJ1					P53367	Arfaptin-1 (ADP-ribosylation factor-interacting protein 1)	ARFIP1	0.209456	0.00596053
-0.213287	11.5766	-2.20586	0.0437178	0.167075	-4.4178	P51570					O14925	Mitochondrial import inner membrane translocase subunit Tim23	TIMM23 TIM23	0.20858	0.0432212
-0.21321	11.5785	-3.47217	0.00349529	0.0374199	-2.01009	Q9UBF8					P62820	Ras-related protein Rab-1A, EC 3.6.5.2 (YPT1-related protein)	RAB1A RAB1	0.207053	0.00907671
-0.21321	11.7743	-4.41253	0.000525611	0.0128223	-0.110853	Q8N4Q0					P61604	10 kDa heat shock protein, mitochondrial, Hsp10 (10 kDa chaperonin) (Chaperonin 10, CPN10) (Early-pregnancy factor, EPF)	HSPE1	0.206404	0.0382319
-0.213201	12.0088	-4.9738	0.000175853	0.00681059	0.935931	Q16718					Q96ME1	F-box/LRR-repeat protein 18 (F-box and leucine-rich repeat protein 18)	FBXL18 FBL18	0.204847	0.0457016
-0.21307	9.14919	-1.83783	0.0863438	0.251012	-5.00097	P42336					P61513	60S ribosomal protein L37a (Large ribosomal subunit protein eL43)	RPL37A	0.203854	0.00812026
-0.212214	12.4836	-1.57414	0.136689	0.331097	-5.41248	Q9NX14					Q9BYD6	39S ribosomal protein L1, mitochondrial, L1mt, MRP-L1 (Mitochondrial large ribosomal subunit protein uL1m)	MRPL1 BM-022	0.202172	0.0192273
-0.212144	13.9127	-4.034	0.00111946	0.0194277	-0.892842	O14681					P51148	Ras-related protein Rab-5C, EC 3.6.5.2 (L1880) (RAB5L)	RAB5C RABL	0.201808	0.0241917
-0.212025	12.988	-3.45376	0.0036287	0.0379188	-1.99165	Q8TDX7					Q5JU85	IQ motif and SEC7 domain-containing protein 2	IQSEC2 KIAA0522	0.20097	0.0296031
-0.211917	11.29	-1.63504	0.123228	0.310449	-5.32104	O14548					Q13409	Cytoplasmic dynein 1 intermediate chain 2 (Cytoplasmic dynein intermediate chain 2) (Dynein intermediate chain 2, cytosolic, DH IC-2)	DYNC1I2 DNCI2 DNCIC2	0.199757	0.0134671
-0.211797	12.5375	-1.93753	0.0721002	0.225067	-4.81087	Q86SQ0					P61106	Ras-related protein Rab-14	RAB14	0.199386	0.0104788
-0.211756	11.1037	-2.49274	0.0251088	0.120448	-3.90033	O60888					O60518	Ran-binding protein 6, RanBP6	RANBP6	0.198602	0.0268173
-0.211694	12.2039	-2.16876	0.0469042	0.173518	-4.48142	P23515					P43034	Platelet-activating factor acetylhydrolase IB subunit beta (Lissencephaly-1 protein, LIS-1) (PAF acetylhydrolase 45 kDa subunit, PAF-AH 45 kDa subunit) (PAF-AH alpha, PAFAH alpha)	PAFAH1B1 LIS1 MDCR MDS PAFAHA	0.197867	0.00249532
-0.211527	12.3866	-3.45925	0.00358836	0.0376119	-2.05173	Q8IWS0					P17152	Transmembrane protein 11, mitochondrial (Protein PM1) (Protein PMI)	TMEM11 C17orf35 PM1	0.196837	0.0480418
-0.211157	12.144	-1.19961	0.249235	0.473271	-5.89762	P01033					P63104	14-3-3 protein zeta/delta (Protein kinase C inhibitor protein 1, KCIP-1)	YWHAZ	0.19553	0.00919132
-0.211105	11.1009	-3.165	0.00652868	0.0539206	-2.60809	P42785					Q9UKY7	Protein CDV3 homolog	CDV3 H41	0.19548	0.04791
-0.21108	11.3288	-2.24604	0.0404952	0.159537	-4.34506	Q96H79					O95721	Synaptosomal-associated protein 29, SNAP-29 (Soluble 29 kDa NSF attachment protein) (Vesicle-membrane fusion protein SNAP-29)	SNAP29	0.195099	0.021105
-0.210981	11.7189	-2.41295	0.0293456	0.131543	-3.992	P51688					Q9NWX6	Probable tRNA(His) guanylyltransferase, EC 2.7.7.79 (Induced in high glucose-1, IHG-1) (Interphase cytoplasmic foci protein 45) (tRNA-histidine guanylyltransferase)	THG1L ICF45	0.194875	0.04791
-0.210756	11.8334	-2.81086	0.0133511	0.0815392	-3.29554	P04626					Q9Y2W2	WW domain-binding protein 11, WBP-11 (Npw38-binding protein, NpwBP) (SH3 domain-binding protein SNP70) (Splicing factor that interacts with PQBP-1 and PP1)	WBP11 NPWBP SIPP1 SNP70	0.194517	0.0397446
-0.210651	9.21981	-1.58803	0.133513	0.325358	-5.39793	Q8TD26					Q8N9B5	Junction-mediating and -regulatory protein	JMY	0.191063	0.04791
-0.210521	10.9549	-2.75771	0.0148509	0.0873092	-3.34101	Q9Y6M7					Q70Z53	Protein FRA10AC1	FRA10AC1 C10orf4 PRO2972	0.190766	0.0499924
-0.21048	11.9398	-3.20936	0.00596603	0.0509304	-2.52746	Q9UFN0					Q93045	Stathmin-2 (Superior cervical ganglion-10 protein, Protein SCG10)	STMN2 SCG10 SCGN10	0.189712	0.0347299
-0.210405	11.1685	-2.40849	0.0296019	0.13211	-4.01551	P42575					Q13625	Apoptosis-stimulating of p53 protein 2 (Bcl2-binding protein, Bbp) (Renal carcinoma antigen NY-REN-51) (Tumor suppressor p53-binding protein 2, 53BP2, p53-binding protein 2, p53BP2)	TP53BP2 ASPP2 BBP	0.189203	0.0118946
-0.210317	9.27137	-2.90804	0.0109817	0.0716946	-3.10491	Q8WVB6					Q9Y3D6	Mitochondrial fission 1 protein (FIS1 homolog, hFis1) (Tetratricopeptide repeat protein 11, TPR repeat protein 11)	FIS1 TTC11 CGI-135	0.186208	0.0358423
-0.210258	13.3527	-3.69165	0.00223706	0.0286644	-1.48239	Q86SZ2					Q12981	Vesicle transport protein SEC20 (BCL2/adenovirus E1B 19 kDa protein-interacting protein 1) (Transformation-related gene 8 protein, TRG-8)	BNIP1 NIP1 SEC20L TRG8	0.185847	0.00367427
-0.209787	12.461	-2.60362	0.0201802	0.105138	-3.676	Q9ULH7					Q99735	Microsomal glutathione S-transferase 2, Microsomal GST-2, EC 2.5.1.18 (Glutathione peroxidase MGST2, EC 1.11.1.-) (Leukotriene C4 synthase MGST2, EC 4.4.1.20) (Microsomal glutathione S-transferase II, Microsomal GST-II)	MGST2 GST2	0.184458	0.0219315
-0.209692	12.3856	-4.31232	0.000641308	0.0142733	-0.341271	O15382					P61020	Ras-related protein Rab-5B, EC 3.6.5.2	RAB5B	0.182176	0.00978336
-0.209687	11.595	-2.64414	0.0186228	0.099656	-3.61321	P29374					P20073	Annexin A7 (Annexin VII) (Annexin-7) (Synexin)	ANXA7 ANX7 SNX OK/SW-cl.95	0.180431	0.0369854
-0.209455	11.3814	-1.2315	0.237438	0.460107	-5.85855	A6NHL2					Q6UB35	Monofunctional C1-tetrahydrofolate synthase, mitochondrial, EC 6.3.4.3 (Formyltetrahydrofolate synthetase)	MTHFD1L FTHFSDC1	0.179103	0.0429347
-0.20939	12.6479	-4.26969	0.000698148	0.0150972	-0.427506	Q68CP9					O43924	Retinal rod rhodopsin-sensitive cGMP 3',5'-cyclic phosphodiesterase subunit delta, GMP-PDE delta (Protein p17)	PDE6D PDED	0.178637	0.0169131
-0.209254	12.215	-5.12688	0.000131287	0.00584331	1.2433	Q86UA1					Q9NXV6	CDKN2A-interacting protein (Collaborator of ARF)	CDKN2AIP CARF	0.176775	0.0297448
-0.209156	12.0139	-1.24528	0.232477	0.455453	-5.80383	Q9H3M7					P61619	Protein transport protein Sec61 subunit alpha isoform 1, Sec61 alpha-1	SEC61A1 SEC61A	0.173376	0.040035
-0.209146	11.8242	-2.99333	0.00924507	0.0652005	-2.9158	Q92552					O75369	Filamin-B, FLN-B (ABP-278) (ABP-280 homolog) (Actin-binding-like protein) (Beta-filamin) (Filamin homolog 1, Fh1) (Filamin-3) (Thyroid autoantigen) (Truncated actin-binding protein, Truncated ABP)	FLNB FLN1L FLN3 TABP TAP	0.172886	0.0214238
-0.209134	11.3187	-3.51457	0.00320633	0.0355654	-1.94246	Q9NPG3					Q7Z4S6	Kinesin-like protein KIF21A (Kinesin-like protein KIF2) (Renal carcinoma antigen NY-REN-62)	KIF21A KIAA1708 KIF2	0.172789	0.0132218
-0.208956	9.56058	-3.06905	0.00793147	0.0598841	-2.81309	Q9HBH9					Q96SW2	Protein cereblon	CRBN AD-006	0.171623	0.0381392
-0.208823	9.79189	-1.44835	0.168475	0.374994	-5.5631	P04066					A6NDU8	RAB7A-interacting MON1-CCZ1 complex subunit 1 (UPF0600 protein C5orf51)	RIMOC1 C5orf51	0.166401	0.0314177
-0.208524	11.3982	-2.80937	0.0133912	0.0815969	-3.3142	P15848					Q14919	Dr1-associated corepressor (Dr1-associated protein 1) (Negative cofactor 2-alpha, NC2-alpha)	DRAP1	0.165654	0.0381637
-0.208385	12.491	-1.22044	0.241478	0.464578	-5.8513	Q96CV9					Q9BQC3	2-(3-amino-3-carboxypropyl)histidine synthase subunit 2 (Diphthamide biosynthesis protein 2) (Diphtheria toxin resistance protein 2) (S-adenosyl-L-methionine:L-histidine 3-amino-3-carboxypropyltransferase 2)	DPH2 DPH2L2	0.162638	0.0290666
-0.208176	10.2617	-3.1072	0.00734123	0.0575133	-2.70029	Q86WH2					P16615	Sarcoplasmic/endoplasmic reticulum calcium ATPase 2, SERCA2, SR Ca(2+)-ATPase 2, EC 7.2.2.10 (Calcium pump 2) (Calcium-transporting ATPase sarcoplasmic reticulum type, slow twitch skeletal muscle isoform) (Endoplasmic reticulum class 1/2 Ca(2+) ATPase)	ATP2A2 ATP2B	0.155975	0.0268173
-0.207984	12.5899	-1.63551	0.123129	0.310449	-5.2973	O75508					P61011	Signal recognition particle 54 kDa protein, SRP54, EC 3.6.5.-	SRP54	0.154615	0.0466936
-0.20788	11.0013	-3.04969	0.00824869	0.0611026	-2.84746	Q96C86					Q8IUD2	ELKS/Rab6-interacting/CAST family member 1, ERC-1 (Rab6-interacting protein 2)	ERC1 ELKS KIAA1081 RAB6IP2	0.151678	0.0166411
-0.207482	12.076	-5.2999	9.46919e-05	0.00478502	1.51644	Q9NWS0					Q13190	Syntaxin-5	STX5 STX5A	0.15103	0.0490107
-0.207192	11.3534	-2.69774	0.0167395	0.0936728	-3.52727	O75582					P62312	U6 snRNA-associated Sm-like protein LSm6	LSM6	0.150375	0.0286644
-0.207149	11.2628	-3.91592	0.00142035	0.0219315	-1.14028	O75146					Q13795	ADP-ribosylation factor-related protein 1, ARF-related protein 1, ARP	ARFRP1 ARP1	0.147966	0.0460419
-0.20699	13.1422	-1.7307	0.104395	0.281855	-5.18939	Q9Y2D2					Q8TF01	Arginine/serine-rich protein PNISR (PNN-interacting serine/arginine-rich protein) (SR-related protein) (SR-rich protein) (Serine/arginine-rich-splicing regulatory protein 130, SRrp130) (Splicing factor, arginine/serine-rich 130) (Splicing factor, arginine/serine-rich 18)	PNISR C6orf111 SFRS18 SRRP130 HSPC261 HSPC306	0.147202	0.0310203
-0.20672	10.171	-1.78006	0.0957022	0.267682	-5.07657	P40425					P61006	Ras-related protein Rab-8A, EC 3.6.5.2 (Oncogene c-mel)	RAB8A MEL RAB8	0.147067	0.0374199
-0.206626	11.7064	-4.27962	0.000684466	0.0149226	-0.364913	Q9UBL6					Q15836	Vesicle-associated membrane protein 3, VAMP-3 (Cellubrevin, CEB) (Synaptobrevin-3)	VAMP3 SYB3	0.14655	0.032752
-0.206595	12.3309	-2.36146	0.0324311	0.139645	-4.12298	P35637					P61019	Ras-related protein Rab-2A, EC 3.6.5.2	RAB2A RAB2	0.144803	0.0221796
-0.206533	10.2079	-3.13535	0.00693362	0.0556369	-2.66336	Q8N1F8					Q96JJ3	Engulfment and cell motility protein 2 (Protein ced-12 homolog A, hCed-12A)	ELMO2 CED12A KIAA1834	0.143606	0.01997
-0.206515	8.88043	-2.77456	0.0143584	0.0850705	-3.37767	Q9P1Q0					Q15678	Tyrosine-protein phosphatase non-receptor type 14, EC 3.1.3.48 (Protein-tyrosine phosphatase pez)	PTPN14 PEZ PTPD2	0.143301	0.0268173
-0.206468	11.0457	-2.05684	0.0578664	0.196082	-4.67106	Q92562					Q9NX63	MICOS complex subunit MIC19 (Coiled-coil-helix-coiled-coil-helix domain-containing protein 3)	CHCHD3 MIC19 MINOS3	0.141903	0.0476915
-0.206274	12.1992	-3.04786	0.00827922	0.0611574	-2.858	O95372					Q99567	Nuclear pore complex protein Nup88 (88 kDa nucleoporin) (Nucleoporin Nup88)	NUP88	0.141693	0.0365147
-0.205897	11.7379	-2.60493	0.0201281	0.105006	-3.66995	Q9Y6A1					Q9NZL4	Hsp70-binding protein 1, HspBP1 (Heat shock protein-binding protein 1) (Hsp70-binding protein 2, HspBP2) (Hsp70-interacting protein 1) (Hsp70-interacting protein 2)	HSPBP1 HSPBP PP1845	0.141438	0.0335848
-0.205676	11.2429	-5.502	6.49675e-05	0.0039066	1.93693	Q9UPN6					Q9UNK9	Protein angel homolog 1	ANGEL1 KIAA0759	0.139451	0.0275348
-0.20562	8.43974	-1.54856	0.142706	0.339268	-5.39125	P55058					Q9UNK0	Syntaxin-8	STX8	0.135133	0.0201447
-0.20525	11.6272	-3.3806	0.00421133	0.0414185	-2.20687	Q8WUK0					Q9H4A6	Golgi phosphoprotein 3 (Coat protein GPP34) (Mitochondrial DNA absence factor, MIDAS)	GOLPH3 GPP34	0.13383	0.020432
-0.205099	11.7214	-4.51453	0.000429686	0.0115907	0.0527831	P19623					Q9NYJ8	TGF-beta-activated kinase 1 and MAP3K7-binding protein 2 (Mitogen-activated protein kinase kinase kinase 7-interacting protein 2) (TAK1-binding protein 2, TAB-2) (TGF-beta-activated kinase 1-binding protein 2)	TAB2 KIAA0733 MAP3K7IP2	0.131831	0.0355654
-0.204838	12.081	-1.99981	0.0643151	0.209345	-4.76546	O96017
-0.204547	11.2924	-3.19625	0.00612716	0.0515991	-2.56224	Q14671
-0.204499	11.7259	-5.06237	0.000148442	0.0061144	1.11141	Q7Z5K2
-0.204488	11.1543	-1.84899	0.0846339	0.249007	-5.00767	Q8WUA7
-0.204349	12.2261	-2.9963	0.00918959	0.0649429	-2.9544	Q9BYC9
-0.204274	11.7866	-2.15716	0.0479437	0.176316	-4.50156	Q9BWJ5
-0.204226	11.5889	-4.6502	0.000329208	0.00997222	0.341725	P06132
-0.204048	7.65898	-1.03569	0.317052	0.544259	-6.04644	O75164
-0.203782	10.5555	-3.77665	0.00188274	0.0258799	-1.40802	O75071
-0.203642	12.7746	-2.41758	0.0290824	0.130985	-4.03245	Q9Y5Y0
-0.203483	11.3149	-3.13075	0.00699869	0.0559161	-2.69504	Q9BYN8
-0.203335	10.999	-2.08178	0.0552366	0.190236	-4.62238	P34949
-0.20315	12.9506	-2.9238	0.0106384	0.0705964	-3.09755	Q13162
-0.20296	14.4815	-4.613	0.000354085	0.0103581	0.280048	O00555
-0.202942	9.67058	-3.84281	0.00164662	0.0237134	-1.24749	P43250
-0.202781	11.5749	-2.39386	0.0304561	0.134956	-4.05708	Q9H857
-0.202732	11.4571	-4.16172	0.000866267	0.01727	-0.660361	Q6UB99
-0.202504	12.5054	-2.93546	0.010391	0.0694928	-2.98797	O94923
-0.202443	11.4188	-0.76643	0.455531	0.667949	-6.30474	Q2TB90
-0.202117	12.7404	-5.70007	4.51484e-05	0.00319064	2.27083	Q99549
-0.201701	12.1582	-3.27343	0.00523739	0.0473021	-2.40822	Q13867
-0.20165	12.4254	-2.80942	0.0133896	0.0815969	-3.27739	P12694
-0.201552	12.3313	-4.09191	0.000996436	0.0187653	-0.774906	Q9UGV2
-0.201544	10.9326	-3.00922	0.00895263	0.0639962	-2.92161	Q96HI0
-0.201278	12.2464	-2.16589	0.0471594	0.17418	-4.48633	Q9Y5L4
-0.201269	11.0461	-1.7281	0.104872	0.282312	-5.16271	Q9NZ09
-0.200598	10.5305	-1.85005	0.0844723	0.24895	-5.006	Q96C11
-0.200583	9.00156	-1.64102	0.12197	0.308411	-5.3219	Q92536
-0.200395	10.8807	-3.08987	0.00760369	0.058449	-2.77351	Q96J42
-0.200362	10.9639	-1.41408	0.178129	0.386905	-5.6348	Q9NUL5
-0.200356	13.5206	-1.74798	0.101276	0.276923	-5.14269	P14384
-0.200134	11.6192	-1.54967	0.14244	0.339038	-5.45187	P63208
-0.200049	11.0703	-2.51177	0.0241883	0.11768	-3.83614	P02794
-0.199923	12.3094	-2.45311	0.027135	0.126041	-3.97072	Q8NBJ4
-0.199922	10.9786	-1.88738	0.0789777	0.238709	-4.94709	Q9C0C4
-0.199539	11.3433	-2.21213	0.0431993	0.165924	-4.4016	Q9BSH4
-0.199285	14.0186	-3.29013	0.00506249	0.046457	-2.35679	O95166
-0.198929	7.99189	-1.48524	0.15857	0.36053	-5.46979	Q8N448
-0.198924	12.5613	-4.37722	0.000563725	0.0132321	-0.217201	Q9H8E8
-0.19878	11.9841	-2.12223	0.0512048	0.182805	-4.50753	Q9Y676
-0.198616	10.4222	-2.66007	0.0180425	0.0979579	-3.5255	O94952
-0.198577	11.5066	-3.46263	0.00356377	0.0375264	-2.02251	Q9NP81
-0.198355	12.5483	-2.29432	0.036916	0.150452	-4.24825	Q9H1Z4
-0.197907	10.2176	-3.63326	0.00251874	0.0307235	-1.69005	Q9H8P0
-0.197869	9.15197	-1.80535	0.0914993	0.260369	-5.04517	Q96AN5
-0.197852	12.0966	-6.19047	1.87634e-05	0.00181159	3.12381	Q15424
-0.197604	11.001	-2.31059	0.0357788	0.147473	-4.23462	Q8NEU8
-0.197604	10.6848	-2.07563	0.0558753	0.191475	-4.63894	Q96QZ7
-0.197534	10.9999	-2.57777	0.0212386	0.108261	-3.73014	Q9GZV5
-0.197156	10.2902	-2.24127	0.0408652	0.16047	-4.35441	Q96FV2
-0.197144	7.40193	-0.748165	0.466986	0.676498	-6.30962	Q8TD43
-0.19703	10.9122	-3.06011	0.0080764	0.0605068	-2.80971	Q96GM5
-0.196934	10.9605	-3.4961	0.00332914	0.0364611	-1.97311	Q15542
-0.196854	11.9339	-3.13589	0.00692611	0.0556369	-2.62333	Q8NCC3
-0.196348	11.3484	-2.32737	0.03464	0.144526	-4.18042	Q15800
-0.196247	11.3025	-3.23588	0.00565294	0.0494903	-2.4913	P98173
-0.195914	11.7824	-2.65911	0.0180769	0.0979582	-3.57559	Q9H479
-0.195855	12.095	-3.22216	0.00581285	0.0501852	-2.48027	Q14703
-0.195813	11.893	-2.29731	0.0367046	0.150125	-4.2278	O60504
-0.195775	12.3385	-1.96579	0.068468	0.217768	-4.80072	P51153
-0.195585	9.80478	-1.96296	0.0688234	0.218217	-4.82566	Q8N0Z8
-0.19556	12.3824	-4.6997	0.000298869	0.00927034	0.383335	Q86XP3
-0.195546	10.3265	-1.27207	0.223069	0.444646	-5.77894	Q13574
-0.195229	12.0402	-3.43702	0.00375445	0.0384411	-2.06954	Q96DH6
-0.19518	11.5979	-3.41088	0.00395959	0.0399162	-2.10097	Q15208
-0.195172	11.0003	-2.40083	0.0300458	0.133642	-4.05047	Q96RT7
-0.195084	7.72834	-1.95315	0.0700718	0.221152	-4.79693	Q92619
-0.195003	11.4967	-2.77364	0.014385	0.0850811	-3.3841	Q15652
-0.194946	9.54993	-1.94333	0.0713403	0.223412	-4.85728	P51692
-0.194904	12.5514	-3.05375	0.00818106	0.0609416	-2.77571	Q9UM54
-0.194667	10.3017	-3.08554	0.00767076	0.0587521	-2.77864	Q96D70
-0.194667	11.0294	-3.75799	0.00195531	0.026541	-1.43456	Q9BZE2
-0.194392	13.1627	-1.77196	0.0970836	0.269939	-5.06065	Q01469
-0.194337	13.1008	-3.54829	0.00299378	0.0343758	-1.87581	P61254
-0.19426	12.227	-3.04161	0.00838465	0.0616704	-2.86623	P49336
-0.194249	10.7519	-3.17317	0.00642129	0.0534199	-2.55678	Q96GC6
-0.194193	12.7422	-1.2588	0.227692	0.450326	-5.79863	P58335
-0.194062	12.4518	-1.3167	0.208061	0.428564	-5.70861	P57078
-0.193762	9.12046	-1.40815	0.179845	0.389522	-5.61866	Q92685
-0.193409	11.5861	-1.14494	0.270499	0.496857	-5.95187	Q8WY36
-0.193407	11.4481	-2.51306	0.0241268	0.117464	-3.83699	O00165
-0.193342	10.6544	-3.34099	0.00456488	0.0432812	-2.25987	P52747
-0.193252	11.9561	-0.995517	0.335561	0.561957	-6.0671	P50895
-0.193173	12.9574	-2.08162	0.055253	0.190236	-4.62074	P58499
-0.193085	12.0321	-3.26398	0.00533911	0.0479052	-2.43621	P40939
-0.192872	11.8669	-4.60294	0.000361136	0.0103581	0.245232	A0JNW5
-0.192803	12.5479	-3.41893	0.00389524	0.0395583	-2.1313	P49848
-0.192772	11.651	-4.25773	0.000715005	0.0152773	-0.402248	Q13724
-0.192595	10.1555	-4.05366	0.00107605	0.0192593	-0.830591	Q9NV88
-0.192548	10.6461	-2.47766	0.0258623	0.12286	-3.9097	P58317
-0.192427	12.2089	-4.18916	0.000819958	0.0166411	-0.586221	P82664
-0.192145	11.6385	-2.86948	0.0118681	0.0756799	-3.13036	Q13425
-0.192123	10.3085	-2.8234	0.0130193	0.0801142	-3.27299	Q9NXK8
-0.192091	7.59227	-0.878879	0.393581	0.617867	-6.21512	Q8N7C3
-0.191949	10.6774	-3.65474	0.00241119	0.0301061	-1.66518	O15091
-0.191886	11.9109	-2.04536	0.0591148	0.198261	-4.69018	P51398
-0.191882	11.7174	-1.74821	0.101236	0.276923	-5.16298	Q03518
-0.191856	13.0182	-1.72393	0.10564	0.283539	-5.18451	P50453
-0.191537	12.5075	-3.48109	0.00343237	0.0371119	-1.98317	Q9NSE4
-0.191533	10.7547	-2.32762	0.0346237	0.144526	-4.19777	Q5VUA4
-0.191159	11.1045	-3.36379	0.00435785	0.0420955	-2.21957	Q8NCW6
-0.191152	11.4389	-1.69266	0.111561	0.29312	-5.20029	O60936
-0.191041	11.9148	-2.51328	0.0241167	0.117464	-3.8409	Q06547
-0.191013	12.4576	-4.24997	0.000726161	0.0154113	-0.451865	Q6UWP7
-0.191005	11.4615	-2.00383	0.0638401	0.20818	-4.75886	Q9NVX0
-0.190944	12.4085	-2.62218	0.019452	0.102766	-3.66126	Q8NBJ7
-0.19088	11.7712	-2.70827	0.0163917	0.0924817	-3.50747	Q9HC52
-0.190667	11.6583	-4.03422	0.00111895	0.0194277	-0.914723	Q86U86
-0.190475	12.8353	-3.3554	0.0044329	0.0426192	-2.19588	Q9H7E9
-0.190444	10.8967	-3.44348	0.00370543	0.0381392	-2.04295	Q96AE7
-0.190395	12.1128	-0.887887	0.388873	0.614363	-6.2011	Q9UKA2
-0.190297	11.7335	-2.97439	0.00960569	0.066782	-2.95993	P01112
-0.190284	12.2356	-1.20029	0.248977	0.473043	-5.89683	Q92922
-0.190107	12.9978	-3.29794	0.00498268	0.0460419	-2.30528	O15143
-0.190061	13.2963	-4.47603	0.000463591	0.0118485	-0.0490121	P62899
-0.189733	8.54671	-1.15883	0.264971	0.491045	-5.93267	Q9BY50
-0.189726	9.57386	-2.70844	0.0163863	0.0924817	-3.50716	Q8IZM8
-0.189603	11.7475	-3.14302	0.00682659	0.0553147	-2.65031	Q96SU4
-0.189588	12.2384	-2.25737	0.039627	0.157201	-4.21213	Q7Z2K6
-0.189322	11.9719	-1.67444	0.115141	0.29913	-5.25178	Q12899
-0.188866	11.6777	-3.57205	0.00285251	0.033255	-1.81292	Q9C0B7
-0.188486	13.254	-3.03068	0.00857236	0.0623817	-2.87099	P23610
-0.188372	13.1348	-1.84117	0.0858289	0.250685	-4.99617	Q01826
-0.188353	12.7996	-3.64489	0.00245992	0.0303834	-1.67753	Q96EL3
-0.188285	12.573	-3.69953	0.00220156	0.0284212	-1.5418	O15118
-0.188258	10.4165	-3.00719	0.0089895	0.0640572	-2.89185	Q96L58
-0.188231	12.9537	-1.46726	0.163335	0.367092	-5.54859	Q8IZA0
-0.188231	12.283	-3.3861	0.00416447	0.0410755	-2.18551	Q92574
-0.188215	10.9639	-2.67548	0.0174982	0.0963097	-3.55477	Q9P1U1
-0.187891	9.73395	-3.0246	0.00867849	0.0629643	-2.86358	Q96RY7
-0.187822	9.69294	-0.849576	0.40916	0.631347	-6.24492	Q8N3S3
-0.187689	12.9454	-3.67908	0.0022949	0.0289716	-1.59452	P62266
-0.187684	11.5805	-1.8368	0.086504	0.251103	-5.02659	Q99871
-0.187587	12.031	-3.45995	0.00358327	0.0376119	-2.02725	P35610
-0.187475	10.9869	-3.0239	0.00869072	0.0629756	-2.90444	Q16635
-0.187325	11.9695	-1.71252	0.107768	0.286558	-5.19308	P00374
-0.187233	12.024	-4.0606	0.00106113	0.0192273	-0.847607	Q16762
-0.187215	12.2119	-2.38303	0.031103	0.13621	-4.08878	Q15723
-0.186684	11.7995	-2.17223	0.0465973	0.172662	-4.45475	Q86SQ4
-0.186661	9.77965	-2.94586	0.0101753	0.0688213	-3.03323	O14640
-0.186632	13.2976	-2.28334	0.0377032	0.152571	-4.28267	Q4U2R6
-0.186542	12.0355	-1.70248	0.109671	0.290157	-5.2316	Q9ULP9
-0.18615	11.6818	-3.24208	0.00558216	0.0490107	-2.45162	P25098
-0.186129	11.5625	-1.84809	0.0847709	0.24908	-4.99378	Q9NSY0
-0.186119	10.5815	-2.06559	0.0569309	0.193967	-4.62843	Q6P4F2
-0.185912	11.6382	-3.55836	0.00293306	0.0338487	-1.85444	O60513
-0.185639	12.8945	-1.18025	0.256612	0.48078	-5.91817	Q9C004
-0.185277	11.4619	-3.00921	0.00895293	0.0639962	-2.88043	Q6IA69
-0.185172	11.9654	-2.27166	0.0385569	0.154764	-4.30317	O00291
-0.185117	10.7051	-3.4279	0.0038248	0.0390608	-2.02614	Q12765
-0.185025	11.6445	-2.38972	0.0307021	0.135466	-4.08456	O75943
-0.184934	10.9159	-3.50981	0.00323752	0.0358423	-1.95186	Q99627
-0.184765	11.3936	-2.73868	0.0154264	0.0893896	-3.43292	Q8IWI9
-0.18473	10.2942	-1.29521	0.215184	0.436674	-5.77962	Q9P215
-0.184642	12.0578	-3.72168	0.00210477	0.0275348	-1.51695	Q8IWX8
-0.184565	12.0656	-1.99326	0.0650965	0.211286	-4.77621	Q9BSK0
-0.184465	9.95456	-1.54851	0.142717	0.339268	-5.45348	P51828
-0.184252	10.6451	-2.00559	0.0636329	0.207716	-4.73388	Q9H7E2
-0.184134	13.4911	-1.89037	0.078551	0.237885	-4.90793	Q9BT23
-0.18396	11.5429	-3.48865	0.00337995	0.0368325	-1.97963	Q9Y316
-0.183865	9.856	-1.37381	0.190051	0.404721	-5.66066	Q92882
-0.183858	10.8291	-2.08417	0.0549908	0.190001	-4.62531	Q9H1D9
-0.183842	9.73843	-4.06074	0.00106085	0.0192273	-0.833818	Q9UG56
-0.183595	12.2938	-2.15002	0.0485945	0.177931	-4.4799	Q96EV2
-0.183549	10.618	-3.29708	0.00499144	0.0460419	-2.34304	O60476
-0.183481	10.5183	-2.05241	0.0583455	0.197132	-4.67845	Q9H6Q4
-0.183399	11.2089	-2.34148	0.0337094	0.143082	-4.16381	O94886
-0.183319	11.1585	-1.52132	0.149358	0.34695	-5.38353	Q99595
-0.183319	11.3986	-2.48854	0.0253163	0.121189	-3.8633	P01034
-0.183239	11.1807	-1.93618	0.0722782	0.225418	-4.86901	Q13084
-0.183033	12.3868	-3.24467	0.00555286	0.0488637	-2.46514	Q9BZ95
-0.182957	6.84027	-1.14678	0.271067	0.497501	-5.90453	Q8N205
-0.182947	11.6294	-3.21622	0.00588351	0.0504143	-2.51384	Q9NZT2
-0.182929	10.3138	-2.51039	0.0242537	0.117747	-3.84962	Q9Y426
-0.182687	11.7711	-1.38492	0.186699	0.399819	-5.6725	O00488
-0.182632	9.97448	-2.30682	0.0360392	0.148199	-4.19225	Q86TS9
-0.182592	10.9576	-3.02829	0.0086138	0.0626168	-2.86255	Q6P2D0
-0.182569	10.9226	-2.28381	0.0376687	0.152571	-4.28143	Q9BQF6
-0.182502	11.689	-1.8429	0.0855629	0.250121	-5.0172	Q14249
-0.182082	10.8261	-2.17726	0.0461553	0.17186	-4.4201	Q15165
-0.182069	8.33667	-1.06327	0.304785	0.534135	-6.04626	P00973
-0.182037	11.3215	-1.61734	0.127017	0.315784	-5.33531	A0A590UJ96
-0.181884	12.2782	-2.57203	0.0214807	0.109236	-3.76148	Q9H6R7
-0.181865	12.2067	-2.52247	0.0236847	0.115971	-3.83654	P43155
-0.181845	11.8595	-2.92216	0.0106734	0.0707605	-3.04209	Q96IR7
-0.181824	11.7654	-4.07746	0.00102579	0.0190048	-0.796983	Q7L5N1
-0.181773	11.4517	-3.5746	0.00283779	0.0331963	-1.77651	Q56VL3
-0.181303	9.48203	-2.79095	0.0138948	0.0834054	-3.32368	Q9H1U9
-0.181302	10.9332	-2.27299	0.0384593	0.154626	-4.26783	Q13423
-0.181281	12.3445	-2.54668	0.0225825	0.113077	-3.75852	P30405
-0.181222	11.609	-3.06658	0.00797128	0.0599815	-2.82168	P08571
-0.18111	9.68089	-1.53064	0.147052	0.344511	-5.46382	Q8IXS8
-0.181077	10.6852	-3.25994	0.0053831	0.04791	-2.41399	Q9Y4E1
-0.180703	12.2146	-2.60776	0.0200155	0.104578	-3.66884	Q9BW92
-0.180601	9.35361	-2.31581	0.0354208	0.146536	-4.2087	Q8IVH8
-0.180117	9.89831	-3.888	0.00150277	0.0225415	-1.1863	Q9Y4K3
-0.180094	11.9564	-0.76833	0.454436	0.667057	-6.31376	P80303
-0.179968	10.4862	-3.04617	0.00830776	0.0613021	-2.84209	Q8WZA9
-0.179941	11.7457	-4.05665	0.0010696	0.0192273	-0.841295	Q9NPD3
-0.179927	12.464	-1.998	0.0645299	0.209745	-4.76843	P62308
-0.179558	12.6124	-3.49998	0.00330295	0.0363431	-1.93106	Q96IZ6
-0.179544	12.9745	-3.37494	0.00426007	0.0417182	-2.19497	P60866
-0.179508	11.9411	-3.02063	0.00874846	0.063127	-2.8923	Q5TAQ9
-0.179381	10.8002	-0.468736	0.646121	0.809423	-6.48446	Q9Y4H2
-0.17931	12.2474	-2.04337	0.0593338	0.198503	-4.67558	Q9NY93
-0.179288	10.0018	-2.21748	0.0427618	0.165424	-4.37788	Q9BXV9
-0.179186	11.5865	-2.33238	0.0343071	0.144026	-4.149	Q86SK9
-0.178874	12.2002	-3.64489	0.00245991	0.0303834	-1.67696	Q4LDG9
-0.178822	12.7053	-2.82873	0.012881	0.0796206	-3.25889	Q9NSC5
-0.178769	10.6384	-2.57013	0.0215618	0.109514	-3.72565	Q9P0W2
-0.178407	9.50659	-2.59048	0.0207116	0.106751	-3.71343	Q6ZS17
-0.178329	11.2537	-4.04638	0.00109193	0.0192962	-0.860377	Q96CB8
-0.178209	12.4267	-2.07609	0.0558269	0.191443	-4.60376	A8CG34
-0.178072	11.5677	-2.19565	0.0445737	0.169281	-4.39259	Q6PJ69
-0.177994	11.2255	-3.29836	0.00497844	0.0460419	-2.35986	Q9Y672
-0.177976	12.9506	-3.4017	0.00403431	0.0403725	-2.14049	Q04760
-0.177916	11.2419	-2.80228	0.0135828	0.082006	-3.32092	Q14149
-0.177866	13.4454	-3.53478	0.00307716	0.034866	-1.86439	Q9NZ01
-0.177791	12.8328	-3.53246	0.00309175	0.0349159	-1.89138	P23443
-0.177739	11.4154	-1.75665	0.0997419	0.27426	-5.13961	P54252
-0.177733	10.6997	-2.02531	0.0613549	0.202206	-4.71031	Q6ICL3
-0.177666	12.6324	-1.49129	0.156993	0.358729	-5.50419	O95858
-0.177647	11.2056	-1.82238	0.0887642	0.25477	-5.0184	Q8NFP9
-0.177406	11.9335	-4.13397	0.000915791	0.0178345	-0.685239	Q9NUP7
-0.177116	11.1898	-1.53519	0.145939	0.343054	-5.47198	Q04656
-0.176981	10.6126	-1.89569	0.0777981	0.236751	-4.93045	Q9UPT8
-0.176741	11.877	-3.72704	0.00208201	0.0273719	-1.49501	Q9C0I1
-0.176468	12.7657	-2.24933	0.040241	0.158901	-4.34226	Q13610
-0.176084	12.5826	-3.70115	0.00219432	0.0283813	-1.56968	O43829
-0.176031	12.5862	-3.88617	0.00150835	0.0225429	-1.15865	Q9UMY4
-0.175985	11.9261	-3.34702	0.00450919	0.0429347	-2.25923	Q86X95
-0.175955	11.3857	-2.09934	0.0534522	0.187068	-4.56152	P05067
-0.175764	11.6782	-3.43666	0.00375719	0.0384411	-2.07413	P36941
-0.175672	12.558	-3.16791	0.00649026	0.0537327	-2.54997	Q9BRK5
-0.17567	13.1174	-3.70586	0.00217346	0.0282123	-1.55528	P25490
-0.175624	12.396	-1.82122	0.0889471	0.254905	-5.051	P04179
-0.175517	11.305	-3.48654	0.00339453	0.0368325	-1.99784	Q13136
-0.175492	13.0714	-3.72843	0.00207613	0.0273689	-1.49761	Q9H5Z1
-0.175478	12.7155	-3.07626	0.00781635	0.0592711	-2.76872	Q15181
-0.175411	12.5425	-1.69278	0.111538	0.29312	-5.19664	Q15642
-0.175358	12.1342	-2.40424	0.0298473	0.133032	-4.02857	P49327
-0.1753	10.012	-2.10239	0.0531479	0.186548	-4.59464	O60783
-0.175282	11.364	-2.95997	0.00988957	0.0678609	-3.02794	P15586
-0.175246	8.60279	-1.12705	0.277752	0.504368	-5.95541	Q6P6B7
-0.175225	12.0201	-2.03609	0.0601408	0.200032	-4.67646	P61024
-0.175095	12.7466	-1.82839	0.0878146	0.253461	-5.02993	Q96L92
-0.174978	12.5609	-4.00141	0.00119538	0.0201831	-0.933475	Q969Z0
-0.174952	9.55282	-3.30398	0.00492183	0.0459662	-2.28007	Q8N612
-0.174907	11.3447	-3.20572	0.00601039	0.0510653	-2.5148	Q86US8
-0.174786	12.425	-3.21878	0.00585295	0.0502833	-2.49805	P55786
-0.174671	12.1408	-1.81266	0.0903168	0.257967	-5.03903	Q8N357
-0.174637	12.8881	-3.33564	0.00461477	0.0436937	-2.29492	Q9GZT3
-0.174618	11.5386	-2.97594	0.00957577	0.0667093	-2.97411	Q9H9Y4
-0.17444	11.7402	-1.65384	0.119311	0.30495	-5.25817	O60906
-0.174369	12.9057	-3.09138	0.00758057	0.058449	-2.77349	P47224
-0.174193	12.6746	-1.26439	0.225735	0.448136	-5.82185	Q96BY6
-0.174074	13.1742	-0.874446	0.395912	0.619889	-6.2264	Q13402
-0.174062	12.1511	-3.07175	0.00788815	0.0596835	-2.7973	P82912
-0.174008	9.93453	-1.29018	0.216877	0.438424	-5.77116	P36021
-0.17395	12.1077	-5.11655	0.000133891	0.0058835	1.22752	P17480
-0.173945	9.02305	-1.63334	0.123588	0.311011	-5.27236	Q03167
-0.173595	12.8278	-2.45274	0.0271546	0.126041	-3.94498	Q68DL7
-0.173581	9.74519	-2.73539	0.0155281	0.0896847	-3.43249	Q7L3T8
-0.173374	10.7162	-2.85315	0.0122642	0.0771295	-3.20243	Q8WW59
-0.173062	10.9376	-2.32834	0.0345755	0.144522	-4.15294	Q9P2N6
-0.173036	12.1134	-1.86212	0.0826599	0.245935	-4.97072	O60493
-0.172904	12.7136	-2.78717	0.0140005	0.0837175	-3.35226	O60930
-0.172611	12.6582	-4.61672	0.000351513	0.0103581	0.270636	Q9NP79
-0.172588	12.2605	-3.94681	0.00133448	0.0213237	-1.07491	O75175
-0.172471	12.6164	-2.90572	0.0110331	0.0718292	-3.09932	Q9UL46
-0.172455	11.9013	-3.64017	0.00248364	0.0304693	-1.69402	P06576
-0.17238	12.455	-2.41307	0.0293391	0.131543	-4.00424	P07858
-0.172365	12.0773	-1.65015	0.12007	0.306224	-5.29867	P05165
-0.172242	11.3889	-2.52919	0.0233736	0.115472	-3.81283	Q86XN8
-0.172105	8.25177	-0.99719	0.334775	0.560822	-6.11279	Q9Y573
-0.172092	10.1907	-2.21529	0.0429406	0.16568	-4.40148	Q5JPI3
-0.172058	11.8748	-2.23776	0.0411402	0.161236	-4.33168	Q9UHQ9
-0.172048	13.0888	-2.47202	0.0261494	0.123679	-3.91519	P12235
-0.172012	12.6815	-1.52919	0.14741	0.344762	-5.4655	Q8WTV0
-0.172007	12.1756	-3.93203	0.00137489	0.0217162	-1.1165	P46199
-0.171993	12.2585	-2.52254	0.0236814	0.115971	-3.82168	Q9Y2Q3
-0.171934	12.3803	-3.36584	0.00433972	0.0420955	-2.21029	O75832
-0.171929	11.2398	-2.20531	0.0437638	0.167131	-4.39414	Q9BT40
-0.171812	11.325	-1.6187	0.126723	0.315735	-5.3381	P31146
-0.171659	10.1601	-1.65516	0.11904	0.304599	-5.23286	Q13129
-0.171505	12.2342	-3.16507	0.00652775	0.0539206	-2.59125	O75323
-0.171391	8.88313	-1.46778	0.163194	0.367092	-5.53966	B2RBV5
-0.171236	12.074	-2.34739	0.0333262	0.141807	-4.16754	Q8NBN7
-0.171181	11.8382	-3.29652	0.00499711	0.0460419	-2.34798	O75127
-0.17118	11.242	-3.26953	0.00527913	0.0476164	-2.39892	Q7Z3C6
-0.170982	10.4839	-1.79546	0.0931228	0.262874	-5.05989	P11802
-0.17056	11.684	-2.55928	0.0220282	0.111032	-3.73518	P56270
-0.170544	13.3435	-2.05411	0.0581607	0.196788	-4.67561	Q5JS54
-0.170509	11.6297	-2.44299	0.0276765	0.127587	-3.97353	O95544
-0.170363	12.5493	-2.13625	0.0498725	0.179665	-4.51688	O95810
-0.170287	12.0252	-3.24567	0.0055416	0.0488637	-2.47149	Q9BV38
-0.170259	12.8098	-3.0779	0.00779053	0.0591826	-2.77679	Q9Y277
-0.170235	11.6293	-2.27699	0.0381653	0.153625	-4.29078	Q13330
-0.170082	12.0138	-1.57775	0.135856	0.329661	-5.41247	Q8WW01
-0.170055	10.8226	-3.91929	0.00141071	0.0219315	-1.0773	Q6SZW1
-0.170013	10.2325	-2.64521	0.0185832	0.099656	-3.62561	Q15751
-0.169953	12.713	-1.64791	0.120535	0.306593	-5.29362	Q7Z6M4
-0.169859	11.5222	-1.94406	0.0712452	0.223412	-4.83394	Q9H9Q4
-0.169615	12.0339	-2.23495	0.0413618	0.161651	-4.36733	Q8IYT2
-0.169337	10.87	-1.80626	0.0913524	0.260058	-5.07419	Q9NP50
-0.169281	10.8809	-2.05983	0.0575454	0.195187	-4.60906	Q13444
-0.169226	12.8835	-3.17204	0.00643602	0.0534775	-2.58055	O95197
-0.169195	10.2357	-1.25622	0.228597	0.451557	-5.82046	Q08999
-0.169178	8.61104	-1.22655	0.239242	0.462015	-5.85743	Q8IVT5
-0.169109	10.8457	-1.78053	0.0956216	0.267655	-5.11377	Q96NH3
-0.168991	7.81906	-0.768003	0.454624	0.667191	-6.28047	Q9H8S9
-0.168923	10.4259	-2.45434	0.0270696	0.125975	-3.96548	Q9BXI6
-0.168858	11.036	-1.28162	0.219786	0.441494	-5.80115	Q9HC62
-0.168831	11.9988	-2.64491	0.0185944	0.099656	-3.57615	Q00535
-0.168829	7.79797	-1.11168	0.284094	0.511682	-5.98124	Q99551
-0.168558	11.6115	-2.20238	0.0440081	0.167758	-4.37852	Q9Y3S1
-0.168448	9.89523	-1.42992	0.17361	0.381441	-5.6016	Q9BSY9
-0.168372	8.01717	-0.624045	0.542144	0.736096	-6.41057	Q92526
-0.168211	12.4504	-3.92607	0.00139153	0.0217783	-1.12684	P62273
-0.168182	10.4076	-1.66138	0.11777	0.302394	-5.21131	Q9UHL4
-0.16818	12.7042	-3.61072	0.00263684	0.031595	-1.71477	Q9NP92
-0.168143	10.3213	-4.30639	0.000648924	0.0143496	-0.319376	Q6P1R3
-0.168075	9.64221	-3.88068	0.0015252	0.0226836	-1.09222	Q8IX15
-0.16794	12.3195	-2.60314	0.0201995	0.105138	-3.70389	O43293
-0.167852	10.964	-0.758355	0.460203	0.670783	-6.28339	P54652
-0.167817	10.4183	-1.41136	0.178915	0.388367	-5.63834	Q9NPG8
-0.167776	12.6182	-2.92607	0.0105898	0.0704788	-3.06771	Q53S58
-0.167712	12.2405	-1.67422	0.115186	0.29913	-5.24647	Q9BRX5
-0.167655	10.8833	-1.0828	0.296309	0.525265	-6.02589	P0DPI3
-0.167652	9.9925	-0.685217	0.50385	0.706173	-6.35303	Q9P1F3
-0.167648	13.0218	-1.8403	0.0859627	0.250838	-4.99053	Q9H2U2
-0.167632	11.5248	-2.52506	0.0235645	0.115849	-3.79928	Q12965
-0.167568	9.19236	-2.72406	0.0158836	0.0912674	-3.39456	Q9UDY8
-0.167421	11.4107	-2.35359	0.0329293	0.140993	-4.15828	Q6ULP2
-0.167118	10.531	-1.47782	0.160522	0.363641	-5.53017	Q9NUD5
-0.167003	10.9891	-4.51167	0.000432119	0.0115907	0.0530866	Q9UJX4
-0.166859	12.0445	-3.94085	0.00135063	0.0214319	-1.08893	Q9NP66
-0.16673	12.5286	-2.91665	0.0107928	0.0710026	-3.08377	P47985
-0.166576	13.6082	-3.162	0.0065686	0.0541399	-2.63586	P62906
-0.166405	10.8615	-1.85266	0.0840777	0.248391	-4.98485	Q9H4G0
-0.166316	13.68	-2.70998	0.016336	0.0924719	-3.36474	Q9NZM5
-0.166272	11.9429	-2.63077	0.0191235	0.101464	-3.63862	Q16533
-0.166268	12.0252	-2.08704	0.0546967	0.189269	-4.5895	Q68CZ2
-0.166252	12.9134	-1.14708	0.269643	0.49641	-5.94213	Q53FA7
-0.166064	12.7592	-2.65426	0.0182519	0.0986727	-3.59563	P10746
-0.166028	12.5151	-3.93367	0.00137033	0.0216943	-1.08185	Q8ND56
-0.165819	13.4672	-2.58008	0.0211419	0.108155	-3.74076	Q58FF8
-0.16581	10.7993	-2.212	0.0432104	0.165924	-4.40003	Q8NB78
-0.165593	11.4253	-4.44393	0.000493945	0.0123576	-0.0701458	Q03164
-0.165586	10.3082	-1.8928	0.0782064	0.23732	-4.9199	Q9H410
-0.16555	10.6383	-1.73199	0.10416	0.281553	-5.16716	Q9H3H5
-0.165363	9.84523	-2.29954	0.036548	0.149663	-4.23692	Q99943
-0.165337	11.8284	-2.45796	0.0268789	0.125258	-3.97047	P43378
-0.16529	12.3469	-1.61834	0.126801	0.315735	-5.33395	P24534
-0.165246	10.9299	-2.35163	0.0330541	0.141351	-4.14434	Q9Y6I3
-0.165167	13.3476	-3.96307	0.0012914	0.0209777	-1.01275	P51957
-0.165077	12.9042	-3.19563	0.00613484	0.0516004	-2.53097	Q08345
-0.164964	11.2621	-5.33518	8.86306e-05	0.00463788	1.60764	Q9UBD5
-0.164956	12.4245	-2.03365	0.0604141	0.200261	-4.70963	P36551
-0.164922	11.7322	-2.20631	0.0436805	0.167075	-4.39414	Q9HCE1
-0.164581	12.0797	-2.74763	0.0151532	0.0886456	-3.4333	Q9P2T1
-0.164568	12.1249	-5.02597	0.000159129	0.00634203	1.04024	P49750
-0.164349	12.6122	-1.80376	0.0917587	0.260782	-5.06335	Q9UNW9
-0.164229	11.9216	-2.03569	0.060186	0.200085	-4.70488	O95825
-0.164162	10.0157	-2.27731	0.0381416	0.15362	-4.28639	Q9UMN6
-0.164065	12.3259	-2.76802	0.0145477	0.0856742	-3.39475	Q9BV57
-0.164016	8.73605	-2.1555	0.0480946	0.176777	-4.50441	Q9HCL2
-0.163909	11.2881	-3.90903	0.00144025	0.0219898	-1.11894	P07947
-0.16383	12.1246	-4.49337	0.000447989	0.0117661	0.0186941	Q13042
-0.163743	12.5261	-4.5635	0.00039021	0.0108517	0.140967	P31040
-0.163482	10.5292	-1.67359	0.115311	0.29913	-5.2507	Q9BUR4
-0.163343	11.2993	-2.1783	0.0460652	0.171851	-4.45401	Q86Y56
-0.163233	10.1468	-1.19611	0.250556	0.474858	-5.87806	O43808
-0.16313	12.1083	-2.8963	0.0112444	0.0727294	-3.12324	P50851
-0.163077	12.9693	-2.90873	0.0109664	0.0716633	-3.08592	Q9H5Q4
-0.163076	11.1988	-1.0063	0.33052	0.556878	-6.09961	P49759
-0.163034	11.9322	-1.28064	0.220121	0.44153	-5.74575	Q9BWT1
-0.162994	9.90024	-1.60922	0.128789	0.318299	-5.351	Q9BXJ8
-0.162981	12.2844	-2.54347	0.0227255	0.113711	-3.7797	Q9BSQ5
-0.16297	11.2164	-1.47608	0.160982	0.364324	-5.49609	Q9H777
-0.162933	12.098	-1.59022	0.133017	0.324631	-5.39252	O95139
-0.162774	10.8482	-0.706858	0.490688	0.696758	-6.34067	Q12929
-0.16257	12.4635	-1.30832	0.210816	0.430872	-5.69255	Q5T0N5
-0.162386	10.8606	-3.803	0.00178484	0.0247178	-1.35712	P37198
-0.162337	10.0395	-1.25309	0.229704	0.452594	-5.81382	Q9Y6M4
-0.162306	12.5458	-3.2801	0.00516686	0.0470157	-2.4031	Q9UIV1
-0.16192	9.1089	-2.82988	0.0128513	0.0795802	-3.20676	Q9BU02
-0.161856	10.3164	-2.09411	0.0539777	0.188112	-4.59675	Q8N138
-0.161816	11.1565	-2.98642	0.00937507	0.0657118	-2.94286	P04920
-0.161736	11.3395	-2.65979	0.0180527	0.0979579	-3.59838	Q7Z6M1
-0.161639	13.1547	-3.75846	0.00195343	0.026541	-1.40005	P42677
-0.161522	12.7548	-1.59008	0.133049	0.324631	-5.39501	Q14739
-0.161494	11.487	-2.52077	0.0237639	0.116275	-3.81731	O15155
-0.16147	12.1524	-2.64827	0.0184706	0.0993527	-3.61527	P49366
-0.161465	12.3321	-2.26733	0.0388783	0.155581	-4.25943	P06865
-0.16144	12.8482	-3.01606	0.00882965	0.0634891	-2.86008	Q9NSY1
-0.161403	11.6888	-2.36776	0.0320382	0.138601	-4.13298	Q92990
-0.161356	11.5952	-1.64055	0.122069	0.308548	-5.30221	P49642
-0.161343	10.8169	-1.30979	0.210331	0.430651	-5.76685	Q9H5K3
-0.161274	11.551	-1.77113	0.0972252	0.269939	-5.12116	Q2KHR3
-0.161243	11.0648	-2.60953	0.0199457	0.104372	-3.69203	Q9NVI7
-0.161237	12.08	-2.82017	0.013104	0.0802751	-3.26689	Q96IU4
-0.161236	12.517	-0.779148	0.448232	0.663635	-6.22197	P20962
-0.161208	11.7323	-3.66841	0.00234517	0.0294435	-1.6355	Q5H9R7
-0.161166	13.4976	-2.4599	0.026777	0.124984	-3.94568	Q00688
-0.160964	13.2768	-3.03699	0.00846352	0.0619844	-2.84317	Q9Y4X5
-0.160958	11.9304	-2.46204	0.0266651	0.124771	-3.93557	Q01415
-0.160928	11.2062	-3.19369	0.00615903	0.0516958	-2.48429	P0CG30
-0.160901	10.2777	-3.27967	0.00517139	0.0470157	-2.3707	Q9UKT5
-0.160863	11.6087	-2.74479	0.0152394	0.0887563	-3.39369	P26885
-0.160605	11.4217	-2.33824	0.0339208	0.14327	-4.18559	P49757
-0.160329	12.2875	-2.75704	0.0148706	0.0873503	-3.41551	Q16181
-0.160229	12.569	-2.80125	0.0136108	0.082006	-3.31629	P49411
-0.160199	13.3329	-2.79901	0.0136723	0.0822134	-3.3313	Q7Z7H8
-0.160058	11.5031	-3.8951	0.00148136	0.0222692	-1.08949	Q9Y315
-0.160016	12.2044	-1.22793	0.238738	0.461539	-5.84237	P09669
-0.159949	11.679	-1.18185	0.255998	0.480391	-5.90913	O14832
-0.159897	13.5213	-2.37577	0.0315442	0.137406	-4.10331	Q5TEC6
-0.159454	10.8492	-3.98074	0.00124622	0.0205357	-1.01191	P21359
-0.159422	10.7434	-3.05335	0.00818777	0.0609416	-2.82224	Q9HBD1
-0.159214	9.89542	-1.4874	0.158005	0.359962	-5.53741	A6NFI3
-0.159131	12.8903	-2.114	0.0520024	0.184214	-4.55445	Q15527
-0.159036	11.9098	-1.12744	0.277592	0.504368	-5.97817	Q9BYM8
-0.158994	10.8249	-3.90521	0.0014514	0.0220119	-1.08822	Q9H6L2
-0.158927	10.4834	-3.14469	0.00680348	0.0552418	-2.65387	Q9HAC7
-0.158795	12.6025	-3.48636	0.00339579	0.0368325	-1.9707	Q13526
-0.158721	11.4997	-1.94806	0.0707272	0.222504	-4.84258	P30046
-0.158437	12.8042	-2.37219	0.0317643	0.138025	-4.11464	Q66PJ3
-0.158282	11.291	-1.42187	0.175895	0.383755	-5.62263	Q96SZ6
-0.158195	12.3995	-1.5431	0.144019	0.340196	-5.46102	P23284
-0.158186	12.4783	-2.69794	0.0167328	0.0936728	-3.45774	Q6UXH1
-0.158179	10.5304	-1.98523	0.0660658	0.213168	-4.73256	Q8IXQ6
-0.158042	9.47429	-1.73308	0.10396	0.281234	-5.18219	Q8NCM8
-0.157958	13.4335	-3.45187	0.0036427	0.0379946	-2.03765	P46776
-0.157921	12.2116	-1.54082	0.144568	0.341259	-5.45758	P98155
-0.157813	10.1681	-1.25152	0.23026	0.453052	-5.82091	Q9Y467
-0.157805	12.1251	-2.52421	0.0236036	0.115849	-3.84561	Q9NRN7
-0.15754	10.815	-1.7121	0.107848	0.286626	-5.1891	Q14142
-0.157523	11.4881	-0.680435	0.506786	0.708803	-6.35908	A0A494C071
-0.157467	10.5211	-1.757	0.0996803	0.274201	-5.13724	Q643R3
-0.15746	9.82223	-1.95821	0.0694248	0.219717	-4.74829	Q86SR1
-0.157428	12.4126	-1.65804	0.118451	0.303431	-5.27399	Q9UKM7
-0.157411	11.7744	-2.77209	0.0144297	0.0852331	-3.36193	Q6P1X6
-0.157202	8.97075	-2.42018	0.0289353	0.130931	-3.98639	Q9H2L5
-0.157175	12.8825	-3.70581	0.00217368	0.0282123	-1.53132	Q8IZ81
-0.157024	11.5299	-2.58766	0.0208276	0.106997	-3.72042	Q9Y5S2
-0.156986	11.9644	-1.29382	0.21565	0.437326	-5.76042	Q5T0D9
-0.156967	11.3261	-1.68615	0.112829	0.295429	-5.25057	Q03519
-0.156879	13.7969	-2.03736	0.0599999	0.199879	-4.6422	Q8WVX3
-0.156834	12.0627	-2.72017	0.0160071	0.0914628	-3.45293	P30043
-0.156737	10.592	-2.58928	0.0207608	0.106924	-3.71621	Q9BV23
-0.156677	11.1203	-2.18716	0.0452979	0.170585	-4.44553	Q9Y2J4
-0.156633	12.3962	-1.18514	0.254733	0.479211	-5.89791	Q8NCH0
-0.156465	12.2318	-3.01266	0.0088906	0.0637501	-2.91587	Q96PE7
-0.156456	10.8944	-1.92916	0.0732091	0.227771	-4.88031	Q13492
-0.156434	12.7597	-2.41196	0.0294025	0.131649	-4.03539	Q8TCC3
-0.156383	10.2175	-2.30757	0.035987	0.148074	-4.22943	P10074
-0.156308	12.73	-1.35937	0.194482	0.411347	-5.70505	P27797
-0.156274	13.8464	-1.49886	0.155038	0.355685	-5.52186	Q8TD08
-0.15614	12.317	-3.03403	0.00851443	0.0621135	-2.86819	P04899
-0.156138	10.1248	-3.0514	0.00822009	0.0610496	-2.83582	Q92610
-0.156002	10.4948	-1.50689	0.152988	0.353009	-5.49244	P55210
-0.155964	12.6736	-3.08158	0.00773263	0.0590157	-2.77371	P55084
-0.155944	11.9473	-3.36639	0.00433484	0.0420955	-2.21954	A8MXV4
-0.155901	11.9932	-4.25563	0.000717996	0.0152853	-0.418815	Q9H000
-0.155741	10.0612	-1.83582	0.0866554	0.251272	-5.01009	Q5T9C2
-0.155668	12.6552	-1.35435	0.196042	0.413625	-5.64514	P56937
-0.155655	12.3	-4.05231	0.00107897	0.0192593	-0.856274	Q8TAQ2
-0.155586	7.42395	-1.18208	0.255907	0.480357	-5.85585	Q3T906
-0.15552	11.4952	-2.38611	0.0309179	0.136035	-4.07954	Q96A19
-0.155497	10.648	-1.28124	0.219916	0.441494	-5.78842	Q8N1W1
-0.155479	10.7874	-0.335317	0.742455	0.86645	-6.42069	P10589
-0.155474	11.5364	-2.13704	0.0497977	0.179665	-4.52082	Q86WJ1
-0.155368	8.33757	-0.853496	0.407052	0.629732	-6.20149	Q15120
-0.155343	11.0071	-2.20613	0.0436949	0.167075	-4.41733	Q01167
-0.155305	11.0319	-3.81352	0.00174721	0.0244636	-1.31592	Q9NUQ2
-0.155269	10.6552	-1.52613	0.148164	0.345698	-5.4845	Q3MII6
-0.155026	12.0529	-2.17793	0.0460968	0.171851	-4.45031	P23368
-0.155003	11.9203	-1.50814	0.15267	0.352493	-5.5092	Q9NVH6
-0.154977	11.0656	-3.01713	0.00881065	0.0634423	-2.89614	Q96II8
-0.154965	10.8525	-1.89305	0.0781713	0.237318	-4.90164	Q9Y2H2
-0.154927	11.0438	-3.44448	0.00369791	0.0381392	-2.02696	Q9BV73
-0.15489	11.2904	-2.33228	0.0343134	0.144026	-4.19618	Q14318
-0.154881	11.9314	-2.20943	0.043422	0.166475	-4.38322	P00491
-0.154874	12.6161	-2.31732	0.0353176	0.146197	-4.18839	Q9NS18
-0.154863	12.1929	-3.24484	0.00555092	0.0488637	-2.44334	Q9NR19
-0.154488	12.354	-4.1201	0.000941631	0.0181317	-0.708017	Q13838
-0.154303	11.397	-4.14896	0.000888686	0.0174554	-0.668255	Q9Y2V7
-0.154281	10.2964	-3.08047	0.00775	0.0590292	-2.77757	Q9P013
-0.153986	12.4193	-3.28124	0.0051549	0.0470157	-2.40232	Q9BZE1
-0.1539	12.0852	-4.40724	0.000531152	0.0129115	-0.165241	Q8IY67
-0.153788	11.8225	-2.86679	0.0119326	0.0759406	-3.20682	Q9NX62
-0.153757	10.3376	-2.71784	0.0160819	0.0914864	-3.42199	O95396
-0.153631	12.4045	-2.35476	0.0328545	0.140761	-4.12795	P58546
-0.153469	10.659	-2.75548	0.0149172	0.0875441	-3.39149	Q8IZ73
-0.15341	12.7518	-2.43151	0.0283036	0.129328	-4.01838	Q92688
-0.153404	11.5631	-2.67835	0.0173984	0.0960271	-3.54291	Q9P2K8
-0.153343	10.838	-1.89466	0.0779438	0.236971	-4.9109	Q86YM7
-0.153193	12.256	-1.38205	0.187561	0.401038	-5.67337	Q9H0W9
-0.15308	12.8198	-3.8693	0.00156068	0.0229089	-1.19658	Q8IYS1
-0.152941	12.3557	-1.483	0.159157	0.361385	-5.54336	Q92599
-0.152792	12.233	-2.82599	0.0129519	0.0797902	-3.26307	Q9BTC0
-0.152562	11.6146	-3.84329	0.001645	0.0237134	-1.24584	Q8N5M1
-0.152464	10.7728	-2.92413	0.0106313	0.0705964	-3.06638	Q8N442
-0.152408	12.6877	-2.59109	0.0206868	0.106703	-3.72332	Q6P1L8
-0.15236	11.2354	-1.91656	0.0749069	0.2313	-4.88161	Q8TER5
-0.152237	12.419	-3.1287	0.00702795	0.0560845	-2.69194	Q92945
-0.152195	9.78929	-2.33508	0.0341288	0.143618	-4.19122	O15254
-0.152007	11.7667	-1.18063	0.256466	0.48078	-5.9122	Q04864
-0.151913	13.0045	-2.52904	0.0233808	0.115472	-3.81508	O00423
-0.151831	11.7784	-1.74505	0.101798	0.277711	-5.14861	Q8WVX9
-0.151829	11.6657	-1.77188	0.0970965	0.269939	-5.10637	Q9Y3L3
-0.15171	9.70934	-1.74747	0.101366	0.27706	-5.15591	Q96GW9
-0.151621	12.6867	-2.33686	0.0340117	0.143565	-4.15846	Q9H2K0
-0.151537	8.52643	-1.07376	0.300208	0.529574	-6.02975	Q8IYW5
-0.151446	12.5736	-3.26641	0.00531279	0.0477399	-2.43144	Q9NQG6
-0.151427	11.6451	-2.95393	0.0100109	0.0683604	-3.02011	P20338
-0.151427	12.7403	-4.33079	0.000618183	0.0139856	-0.289019	P18669
-0.151391	9.78849	-1.53137	0.146874	0.344331	-5.47163	Q9BYI3
-0.151342	10.6037	-3.03785	0.00844886	0.0619844	-2.81806	Q5QJ74
-0.151094	12.1577	-3.64335	0.00246762	0.0303853	-1.62606	P16157
-0.150958	12.1446	-2.56405	0.0218218	0.110561	-3.76962	O75394
-0.150933	12.4926	-1.83893	0.0861749	0.250894	-4.99101	P50897
-0.150808	10.6228	-2.45006	0.027297	0.126267	-3.9848	Q9BQ95
-0.150656	11.8213	-1.48919	0.157539	0.359259	-5.52717	Q8N7R7
-0.150617	11.1094	-1.96713	0.0682997	0.217765	-4.81888	Q96ED9
-0.150539	11.9658	-2.35867	0.032607	0.140051	-4.13382	Q96HE7
-0.150294	11.3219	-3.15659	0.00664104	0.0546511	-2.59547	Q9UJ83
-0.150283	10.172	-1.65883	0.118289	0.303243	-5.29588	Q9UK58
-0.150276	12.1329	-1.55991	0.140009	0.335828	-5.42047	Q9UET6
-0.150215	11.9769	-3.44474	0.00369596	0.0381392	-2.08039	Q6P1N0
-0.150176	11.9492	-1.53195	0.146731	0.344133	-5.46512	Q9NVQ4
-0.150145	9.30443	-1.772	0.0970767	0.269939	-5.01099	Q8NB15
-0.150137	12.1741	-1.46945	0.162747	0.367092	-5.56158	P49720
-0.150067	10.6774	-2.77524	0.014339	0.0850293	-3.38107	Q9H2W6
-0.150052	11.9794	-2.03139	0.0606676	0.200907	-4.71337	Q8TF68
-0.149762	10.853	-2.71032	0.0163249	0.0924719	-3.45279	Q96RR4
-0.149711	11.8081	-2.84653	0.0124284	0.0779475	-3.24365	Q92560
-0.149696	10.317	-3.89541	0.00148045	0.0222692	-1.11523	Q9UGM6
-0.149622	12.6448	-2.7219	0.0159521	0.0913545	-3.48182	Q9P258
-0.149597	12.7731	-1.76732	0.0978824	0.271219	-5.13228	P23919
-0.149538	11.0119	-2.7869	0.0140079	0.0837175	-3.32734	Q96PY6
-0.149492	12.144	-1.78866	0.0942542	0.264777	-5.09696	Q6NVY1
-0.149464	12.279	-2.51569	0.0240023	0.117107	-3.86019	Q9NRP2
-0.149284	13.2137	-3.03502	0.00849733	0.0621135	-2.85714	P23526
-0.149261	12.4562	-2.96725	0.00974523	0.0672745	-2.97405	Q16643
-0.149164	8.83097	-3.45639	0.0036093	0.0377737	-1.99718	O15169
-0.14914	11.2857	-2.97169	0.00965816	0.0668754	-2.95796	Q14168
-0.149073	11.9159	-1.46125	0.164954	0.369306	-5.57257	Q8N8N7
-0.148928	10.7316	-1.98151	0.0665197	0.21388	-4.73936	Q8NC44
-0.148774	12.3151	-2.48481	0.0255023	0.121825	-3.87053	P29353
-0.148697	12.9793	-1.96431	0.0686542	0.217882	-4.82348	O14618
-0.148671	11.5532	-1.31619	0.208227	0.428777	-5.73737	P53611
-0.148557	9.26996	-0.848629	0.40967	0.631786	-6.21086	Q8TF76
-0.148387	12.5432	-2.6218	0.0194665	0.102766	-3.64027	P36873
-0.148374	12.5178	-2.18422	0.0455509	0.17096	-4.44266	P30048
-0.148338	12.4926	-2.89043	0.0113782	0.0733057	-3.12032	Q9BZ67
-0.148242	11.6599	-3.80299	0.00178488	0.0247178	-1.31658	P14859
-0.148206	12.1433	-2.47192	0.0261545	0.123679	-3.92523	Q9UHY1
-0.14813	11.5957	-3.46479	0.00354814	0.0374199	-1.95819	Q8IYB8
-0.148111	11.3878	-2.84283	0.0125212	0.0782434	-3.22922	Q96CU9
-0.148086	11.0919	-2.88755	0.0114443	0.0736624	-3.15613	Q3KQV9
-0.148047	12.8462	-3.0534	0.00818688	0.0609416	-2.84726	P46783
-0.148	11.8835	-1.56114	0.139718	0.335705	-5.40974	Q71F23
-0.147988	13.5195	-1.46804	0.163125	0.367092	-5.55453	Q5RI15
-0.147866	12.1981	-3.85188	0.00161666	0.0235791	-1.22975	Q13435
-0.147845	12.6279	-4.37214	0.000569432	0.0132321	-0.216767	P52272
-0.147816	11.7152	-1.27961	0.220474	0.441787	-5.75137	O43678
-0.147771	10.9983	-1.35729	0.195126	0.412328	-5.70634	Q9BUB5
-0.147642	12.1442	-2.26378	0.0391437	0.156242	-4.31699	Q5BKZ1
-0.147624	12.8066	-2.3831	0.0310991	0.13621	-4.09801	Q15185
-0.147509	11.1501	-2.14136	0.0493945	0.179058	-4.49456	Q8NEZ4
-0.147506	11.1212	-2.32024	0.0351197	0.145554	-4.21532	Q4KMP7
-0.147504	9.61494	-2.00785	0.0633678	0.207048	-4.72773	P86452
-0.147421	13.2606	-0.951331	0.356789	0.582053	-6.15678	Q9H1X3
-0.147399	12.0261	-1.92632	0.0735889	0.228362	-4.88488	Q9NZD8
-0.147386	11.9202	-1.94807	0.0707254	0.222504	-4.84981	P22681
-0.147291	11.9441	-3.87942	0.00152907	0.0226836	-1.05531	Q5JSZ5
-0.147216	11.9865	-3.04048	0.00840387	0.0617455	-2.83974	Q969N2
-0.147168	10.4307	-2.69147	0.0169499	0.0943114	-3.50351	Q8N392
-0.147071	12.3034	-1.05615	0.307916	0.536141	-6.00602	Q9NS62
-0.147041	11.8742	-2.19906	0.0442861	0.168282	-4.42955	P09622
-0.147033	14.481	-2.39327	0.0304909	0.134966	-4.05016	P68363
-0.147008	11.6975	-4.56546	0.000388712	0.0108517	0.156657	O15067
-0.14694	11.8386	-2.39235	0.0305453	0.135089	-4.08893	Q9HA92
-0.146801	12.0904	-2.91745	0.0107753	0.0709554	-3.05892	Q13619
-0.146757	10.1284	-1.47262	0.161902	0.365801	-5.54144	Q7Z4F1
-0.146747	10.9034	-1.56257	0.139382	0.335251	-5.43383	Q8TBF5
-0.146741	12.8462	-1.17069	0.260317	0.485486	-5.93038	Q9HC98
-0.146664	11.7712	-2.2578	0.0395943	0.157162	-4.31162	P61764
-0.146564	12.1367	-2.21519	0.0429487	0.16568	-4.4009	Q6P1N9
-0.146047	12.2574	-2.45269	0.0271571	0.126041	-3.97607	Q9H0S4
-0.145891	10.9859	-2.59168	0.0206628	0.106659	-3.67855	Q96GS4
-0.145783	9.25717	-2.67216	0.017614	0.0964406	-3.57523	Q76N32
-0.145723	11.9342	-2.53898	0.0229274	0.114387	-3.77797	Q5T9A4
-0.145549	11.6039	-1.60445	0.129839	0.319585	-5.35091	Q07954
-0.145504	10.9419	-1.53232	0.14664	0.344133	-5.43772	Q8WY22
-0.145325	12.9366	-1.86095	0.0828331	0.246343	-4.98887	Q8N5K1
-0.145266	11.1881	-2.08316	0.0550949	0.190236	-4.61227	Q8TD22
-0.145231	10.3825	-2.37334	0.0316935	0.137855	-4.07515	Q9H081
-0.145133	12.5432	-2.23749	0.0411616	0.161236	-4.28144	P01111
-0.145064	11.3026	-2.06192	0.0573212	0.19471	-4.66257	P46531
-0.144871	10.9572	-2.73667	0.0154886	0.0896742	-3.401	Q8N2M8
-0.144849	11.4318	-2.97219	0.00964848	0.0668754	-2.98531	Q15025
-0.144727	11.3675	-2.39811	0.0302053	0.134105	-4.07858	Q9BT22
-0.14471	12.3033	-1.60086	0.130635	0.320853	-5.37266	Q96IZ0
-0.144651	12.5886	-3.6971	0.00221243	0.0285079	-1.54888	Q92989
-0.144648	10.8995	-3.17127	0.00644606	0.053496	-2.58541	O14920
-0.144616	12.5207	-2.35896	0.0325885	0.140051	-4.14869	O43172
-0.144489	13.4239	-1.5623	0.139446	0.335286	-5.42268	O15347
-0.144471	10.773	-2.26211	0.0392688	0.156344	-4.3199	Q96QE5
-0.144349	10.1114	-1.08253	0.296422	0.525329	-6.02617	Q16611
-0.144294	11.0967	-3.98503	0.00123549	0.020432	-0.973903	Q9UGP4
-0.144207	11.1751	-1.54329	0.143971	0.340196	-5.44419	Q9HAU4
-0.144128	12.5475	-2.11245	0.0521546	0.184479	-4.56183	O15305
-0.144092	8.24207	-1.48597	0.158378	0.360394	-5.51605	Q5VV52
-0.14409	12.256	-2.69335	0.0168866	0.0940357	-3.53552	Q86V81
-0.143975	12.9202	-2.80416	0.0135317	0.0817989	-3.32619	Q07666
-0.143938	12.3483	-2.35297	0.0329684	0.141073	-4.15711	Q9NRK6
-0.143856	10.1387	-1.80639	0.0913304	0.260058	-5.04073	Q5VVJ2
-0.143746	11.5795	-1.20198	0.248344	0.472363	-5.8949	Q96G46
-0.143701	12.7387	-1.5116	0.151793	0.351297	-5.48689	Q14728
-0.143673	11.3825	-1.38696	0.186088	0.398793	-5.66989	Q5VWJ9
-0.143651	11.3706	-1.40326	0.181271	0.391831	-5.59077	P15924
-0.1436	10.3746	-2.78379	0.0140956	0.0840222	-3.33403	O95429
-0.143558	11.0419	-3.50547	0.00326624	0.0359969	-1.93356	Q96KQ7
-0.143479	7.34954	-1.05537	0.308265	0.53647	-6.01505	Q9NYU1
-0.14341	9.01997	-2.1904	0.0450202	0.170316	-4.35563	Q9NRB3
-0.143339	8.62732	-1.52031	0.149608	0.347296	-5.49251	Q9UKA4
-0.143299	13.4931	-2.47205	0.0261478	0.123679	-3.94485	Q96KN7
-0.14314	11.2763	-2.48944	0.025272	0.121062	-3.90757	P78332
-0.143003	11.3088	-1.79277	0.0935693	0.263567	-5.09085	P14373
-0.142993	12.299	-1.60185	0.130416	0.320647	-5.33731	Q9Y5Z4
-0.142979	10.9066	-1.75008	0.100902	0.276562	-5.12509	P80404
-0.14291	12.5556	-1.82358	0.088574	0.254474	-4.9958	P04040
-0.142896	10.6595	-1.69186	0.111715	0.293413	-5.23022	Q96G25
-0.142768	10.4488	-2.21949	0.0425985	0.164979	-4.38214	Q99633
-0.14257	11.0089	-3.92699	0.00138896	0.0217783	-1.08917	Q9H7N4
-0.142554	11.6076	-2.28219	0.0377862	0.152817	-4.28288	Q9Y3Q8
-0.14242	12.1275	-4.05107	0.00108167	0.0192593	-0.834652	Q9Y4Z0
-0.14224	11.5263	-3.44374	0.00370344	0.0381392	-2.06648	Q92759
-0.142132	10.2608	-2.62467	0.0193559	0.102525	-3.63135	Q8IX04
-0.141941	11.8335	-1.55798	0.140463	0.336199	-5.42579	Q9BX68
-0.141934	13.4071	-2.08882	0.0545147	0.188927	-4.56914	P10599
-0.141834	9.87272	-1.78959	0.0940983	0.264471	-5.0897	Q9H7Z3
-0.141708	10.9662	-1.84862	0.0846894	0.249054	-4.95063	Q9Y4I1
-0.141659	12.3983	-1.99567	0.0648076	0.210448	-4.74423	Q9GZN8
-0.141565	12.3216	-2.50516	0.0245041	0.118543	-3.84147	Q86WX3
-0.141536	12.3952	-2.72109	0.015978	0.0914268	-3.42539	Q8TCJ2
-0.141516	12.6237	-3.00046	0.00911275	0.0646443	-2.92206	Q13347
-0.141455	12.0985	-2.44314	0.0276687	0.127587	-3.99734	Q9H0L4
-0.141409	8.06161	-0.790802	0.441609	0.657254	-6.29009	Q7Z736
-0.141134	12.2668	-2.68992	0.0170024	0.09445	-3.49716	Q6UXV4
-0.141	12.4764	-2.42725	0.0285397	0.129734	-4.00682	P15531
-0.140916	13.4659	-2.4984	0.0248317	0.119444	-3.85789	Q9Y3C8
-0.14085	10.3905	-2.69449	0.0168481	0.0939737	-3.47598	A0PK00
-0.140815	11.8563	-3.24675	0.00552945	0.0488458	-2.4267	Q4G0N4
-0.140724	11.3235	-0.572662	0.575512	0.760289	-6.44717	Q9UH03
-0.140724	12.2221	-2.28799	0.0373682	0.151843	-4.2539	Q8WY91
-0.140615	12.0371	-3.94114	0.00134983	0.0214319	-1.01337	O76071
-0.14054	11.9167	-3.53744	0.00306055	0.0347352	-1.89048	P43897
-0.14045	8.82045	-1.3787	0.18857	0.402946	-5.6437	Q9UNA4
-0.140331	12.256	-2.80511	0.013506	0.0817989	-3.31526	Q8IVS2
-0.140257	11.8286	-1.34182	0.199979	0.418326	-5.70231	Q53EL6
-0.140213	9.10272	-0.598777	0.55842	0.74778	-6.4298	O75575
-0.140164	12.2187	-2.83723	0.0126629	0.0787961	-3.24026	Q15059
-0.140003	11.4231	-3.09174	0.00757499	0.058449	-2.70588	Q86YV5
-0.140002	11.7351	-1.09695	0.290277	0.518595	-5.98569	Q15067
-0.139906	10.2581	-1.06696	0.30317	0.531939	-6.02729	Q6P1M3
-0.139733	10.9406	-1.66111	0.117825	0.302394	-5.25936	Q6UW63
-0.139574	9.62075	-0.956434	0.354291	0.579772	-6.15197	Q6KCM7
-0.139497	12.3383	-2.07354	0.056093	0.192067	-4.6274	Q8N6S5
-0.13946	10.5962	-1.13369	0.275043	0.502511	-5.96157	Q9BXW9
-0.139405	8.99337	-1.08869	0.293787	0.522711	-6.01969	Q6P3S6
-0.139384	11.7449	-2.71098	0.0163036	0.0924408	-3.45609	Q6SPF0
-0.139375	10.0385	-2.89459	0.0112832	0.0728311	-3.1536	Q9Y3M8
-0.139264	10.2673	-1.41997	0.176438	0.384628	-5.60787	Q9NZN4
-0.139253	13.0906	-1.36245	0.193529	0.41009	-5.67669	P00352
-0.139177	11.2859	-1.557	0.140694	0.336635	-5.44162	Q969S2
-0.139168	11.0205	-3.32764	0.00469059	0.0442283	-2.25665	P50542
-0.139008	11.6451	-4.56941	0.000385709	0.0108517	0.185113	P54727
-0.138977	11.572	-1.92382	0.0739247	0.22868	-4.86848	Q8TEX9
-0.138932	11.998	-2.16511	0.0472293	0.17425	-4.48796	P50548
-0.138866	12.0403	-2.62122	0.0194889	0.102766	-3.66979	Q9P015
-0.138786	8.71189	-1.80066	0.0922662	0.261573	-5.02091	O43909
-0.138679	12.602	-1.5809	0.135135	0.328409	-5.40335	Q08170
-0.138623	10.7781	-1.42249	0.175719	0.383493	-5.59507	P13637
-0.138538	13.0991	-0.94149	0.361642	0.586481	-6.08111	P0DJ07
-0.138529	11.9084	-2.86149	0.0120602	0.076337	-3.11548	P19387
-0.138254	9.72464	-2.36065	0.0324821	0.139777	-4.10863	Q8WVB3
-0.138149	10.0304	-1.69847	0.110439	0.291512	-5.19187	P18084
-0.138042	10.5013	-2.34533	0.0334591	0.142284	-4.14349	Q9H7F0
-0.138021	12.3053	-2.98766	0.00935159	0.0656495	-2.94062	Q14151
-0.137994	12.6315	-0.824406	0.422861	0.642363	-6.2474	Q8N2G8
-0.137895	11.6262	-1.6335	0.123555	0.311011	-5.32879	P53004
-0.137852	11.875	-1.31175	0.209684	0.429802	-5.76443	P67812
-0.137833	10.3898	-0.784332	0.445278	0.660117	-6.28395	P13284
-0.137744	8.32936	-0.477223	0.640208	0.80451	-6.49875	Q96G75
-0.137678	11.5635	-1.97074	0.0678488	0.216886	-4.77537	P07099
-0.137624	11.4997	-1.08636	0.294781	0.523776	-6.00996	Q9Y2E5
-0.137589	12.7586	-1.54402	0.143795	0.339914	-5.4296	Q68D10
-0.137583	11.0915	-2.49811	0.0248459	0.119444	-3.86662	Q9H5N1
-0.13754	8.90599	-1.29744	0.214437	0.435626	-5.73531	Q86VX9
-0.137439	13.3418	-1.32775	0.204473	0.424442	-5.74466	P26583
-0.137423	11.0852	-2.46838	0.0263362	0.124164	-3.91703	Q2TAA5
-0.137361	12.3379	-2.07188	0.0562675	0.192376	-4.61978	Q96RP9
-0.137356	11.05	-2.25802	0.0395779	0.157162	-4.29994	O60292
-0.13734	12.2407	-1.59076	0.132895	0.324631	-5.39248	Q96RQ3
-0.137304	12.1844	-1.77914	0.0958576	0.267682	-5.02708	Q14207
-0.137039	11.6625	-0.852939	0.407351	0.629935	-6.19694	O60902
-0.137027	11.5104	-0.905039	0.380012	0.605864	-6.13952	Q9H2F3
-0.137018	10.8175	-2.61134	0.0198742	0.104317	-3.66222	O95365
-0.136871	12.067	-1.68062	0.113917	0.297084	-5.25731	Q5TC12
-0.136753	10.901	-3.68501	0.0022674	0.0287523	-1.55842	Q96JC1
-0.136698	10.5688	-0.755397	0.461922	0.672573	-6.31425	Q9UPQ8
-0.136685	13.0973	-1.10982	0.284871	0.512263	-5.98994	Q6UUV9
-0.136565	11.4863	-2.23175	0.0416144	0.162176	-4.33907	O95819
-0.136279	10.7493	-1.39624	0.183333	0.394582	-5.657	Q5BJF6
-0.136263	11.4367	-2.08709	0.0546919	0.189269	-4.62041	O75971
-0.136189	13.1535	-3.30823	0.00487951	0.0457016	-2.30057	P00505
-0.13611	10.3108	-2.5824	0.0210454	0.107742	-3.73373	Q9BRK4
-0.135963	10.4953	-1.49466	0.15612	0.357449	-5.39104	Q9H7D0
-0.135942	12.114	-2.54031	0.0228675	0.114171	-3.81877	Q92738
-0.135918	12.3199	-2.71901	0.0160445	0.0914864	-3.4736	O95363
-0.135806	11.6844	-1.52226	0.149123	0.346873	-5.4489	P55809
-0.13574	11.6008	-1.87718	0.0804458	0.241761	-4.95507	P54098
-0.135606	11.121	-2.11572	0.0518349	0.184003	-4.55057	Q8IXH7
-0.135372	11.8601	-2.32974	0.0344822	0.144307	-4.18276	Q9NXF1
-0.135297	12.1825	-3.13422	0.00694968	0.0556542	-2.67462	Q9UPW0
-0.135198	12.4282	-3.39064	0.00412611	0.0408145	-2.17409	Q6WCQ1
-0.135164	11.7752	-2.34794	0.0332912	0.141774	-4.16778	P61599
-0.1351	10.3043	-2.69863	0.0167097	0.0936589	-3.49883	Q8NFZ0
-0.135012	10.3626	-1.59272	0.132455	0.324163	-5.34592	Q8N0W3
-0.134905	12.6438	-1.85678	0.0834572	0.247528	-4.97667	O60547
-0.134856	11.752	-2.10757	0.0526342	0.185451	-4.57569	Q9UER7
-0.13477	12.9937	-3.4675	0.00352863	0.0374199	-2.00723	Q9UNZ5
-0.134542	12.9628	-1.47696	0.160748	0.364034	-5.53898	P36639
-0.134512	11.4207	-1.51532	0.150858	0.349723	-5.49937	O75521
-0.134476	12.667	-2.05449	0.0581195	0.196781	-4.66784	P48047
-0.134346	12.2902	-3.37823	0.00423171	0.0414998	-2.18808	P08559
-0.134254	13.5729	-3.35961	0.0043951	0.0423152	-2.18436	Q99584
-0.134226	9.80393	-1.24598	0.232227	0.455224	-5.8381	O75414
-0.134178	11.1251	-2.13898	0.0496163	0.17956	-4.50384	Q9UHD9
-0.134121	12.0423	-0.674554	0.51041	0.711585	-6.37719	Q9Y394
-0.134107	11.293	-1.88574	0.0792119	0.239059	-4.92696	O94830
-0.134088	11.8021	-3.23001	0.00572087	0.0499574	-2.47707	Q6PK04
-0.13399	11.7143	-1.67521	0.114988	0.29903	-5.27159	Q96BR5
-0.133961	11.2161	-2.52409	0.0236093	0.115849	-3.75523	Q7Z392
-0.133938	10.2209	-1.77963	0.0957751	0.267682	-5.08549	Q5EBL8
-0.133933	12.022	-1.06529	0.303899	0.533067	-6.00103	O00767
-0.133879	12.246	-1.71882	0.106588	0.284969	-5.17723	P30533
-0.133859	11.8902	-2.05282	0.0583006	0.197132	-4.66611	Q9BX70
-0.133853	12.4706	-3.72649	0.00208433	0.0273719	-1.50403	Q06587
-0.133824	11.0575	-1.77313	0.0968818	0.26975	-5.09915	Q86UY6
-0.133647	11.3573	-1.85824	0.0832381	0.247226	-4.9866	Q9UNI6
-0.133614	11.5983	-1.00635	0.330495	0.556878	-6.09832	Q8TDB6
-0.133607	11.355	-2.02412	0.06149	0.202263	-4.69651	Q9BVI4
-0.13347	12.8392	-2.13691	0.0498106	0.179665	-4.46399	Q8WUJ3
-0.133466	9.36245	-0.736357	0.47308	0.681152	-6.29017	Q8N9W5
-0.133413	9.81212	-1.75268	0.100442	0.275632	-5.14884	Q96HQ2
-0.133338	11.5803	-1.31216	0.209552	0.429697	-5.73577	Q9NVE5
-0.133321	12.2725	-2.64851	0.0184619	0.0993527	-3.58063	P17858
-0.133315	11.7808	-2.93595	0.0103807	0.0694919	-3.02755	P52594
-0.133264	11.2501	-2.12968	0.0504923	0.181217	-4.49291	Q9P2X0
-0.133194	9.57284	-3.87134	0.00155426	0.0228637	-1.21737	Q96HW7
-0.132937	10.3938	-1.8525	0.0841015	0.248391	-4.99479	Q92636
-0.132845	12.2819	-2.09274	0.0541165	0.188309	-4.58262	Q86U90
-0.132772	11.7662	-1.84583	0.0851152	0.249451	-4.99872	Q96LT9
-0.132716	10.974	-2.16929	0.0468571	0.173437	-4.39146	Q8WVD3
-0.132604	10.9606	-1.06815	0.30265	0.531694	-6.0412	Q6PJF5
-0.132467	11.6336	-2.09348	0.0540417	0.18824	-4.58589	P54886
-0.132447	13.4326	-1.08573	0.295049	0.52398	-6.00218	Q9NRM1
-0.132428	12.9171	-2.83683	0.012673	0.0787961	-3.26133	P25705
-0.132349	11.6928	-1.42308	0.175551	0.383384	-5.62305	Q9HD47
-0.132308	12.3987	-1.17842	0.25732	0.481685	-5.87784	Q9UKV5
-0.132265	12.4807	-1.03668	0.316608	0.543946	-6.06377	P06280
-0.132138	11.5946	-2.87207	0.0118064	0.0754968	-3.12749	Q9UK59
-0.13203	12.9421	-1.50333	0.153894	0.354246	-5.50842	Q9NV35
-0.131926	10.0201	-1.74576	0.101672	0.277708	-5.10053	Q6ZUM4
-0.1319	11.9005	-2.42324	0.0287633	0.130319	-4.01664	O15381
-0.131849	11.3231	-2.45493	0.0270382	0.125915	-3.95915	O75528
-0.131837	11.0043	-3.30223	0.00493943	0.0460419	-2.35088	Q9Y4B4
-0.131733	10.4294	-2.191	0.0449687	0.170216	-4.38889	Q8IUZ5
-0.131688	11.5034	-2.91805	0.0107623	0.0709383	-3.09141	Q76NI1
-0.131654	12.5341	-2.9419	0.0102569	0.0690003	-3.05785	P82909
-0.131612	11.121	-2.97105	0.00967068	0.0668946	-2.97376	Q9BTE6
-0.131598	12.1856	-1.71741	0.106852	0.285342	-5.18518	Q96GX9
-0.131577	11.2744	-3.12715	0.00704998	0.0561296	-2.70383	P83436
-0.131542	12.7625	-1.54784	0.142877	0.339422	-5.45441	O43852
-0.131331	7.75046	-0.443946	0.663535	0.819112	-6.5146	Q96DE5
-0.131276	11.9709	-3.99641	0.00120746	0.0202998	-0.945799	Q12905
-0.131238	13.0588	-3.13591	0.00692587	0.0556369	-2.66688	P14324
-0.131204	12.9262	-3.0776	0.00779517	0.0591826	-2.71791	P16070
-0.131195	11.8561	-2.1749	0.0463624	0.172244	-4.41861	Q9BZE4
-0.131186	9.95109	-2.31952	0.0351684	0.145667	-4.20967	Q8NG68
-0.131012	11.9556	-3.89825	0.00147196	0.0222253	-1.16299	Q9H0D6
-0.130998	12.9865	-0.950515	0.35719	0.582291	-6.15286	Q3ZCM7
-0.130998	10.5761	-3.27546	0.00521581	0.0471694	-2.3322	Q9NVU0
-0.130963	10.0033	-3.57286	0.00284782	0.033255	-1.74115	Q9Y2K7
-0.13096	12.0757	-2.24118	0.0408726	0.16047	-4.34096	Q9H9B1
-0.130792	12.2714	-3.10768	0.00733403	0.0575133	-2.70693	A6NHR9
-0.130734	11.2557	-1.47608	0.160983	0.364324	-5.5392	Q96EX3
-0.130724	12.677	-1.46018	0.165244	0.369576	-5.57319	Q5U5X0
-0.130627	12.5069	-1.79137	0.0938014	0.263853	-5.04876	O75940
-0.130549	10.5545	-1.18757	0.253805	0.478447	-5.87346	Q13137
-0.13054	13.1147	-0.958013	0.35352	0.579202	-6.14669	P00441
-0.130445	10.9689	-2.7784	0.0142483	0.0847718	-3.29772	Q6NVU6
-0.130427	10.8099	-1.60903	0.128831	0.318299	-5.35006	Q9NX05
-0.13042	9.10242	-1.24238	0.233517	0.456186	-5.82844	Q9Y2F9
-0.130387	10.783	-1.60132	0.130533	0.320719	-5.36417	Q9BWG6
-0.130361	11.3576	-4.38639	0.000553561	0.0132218	-0.180756	P45984
-0.130305	11.9384	-2.82108	0.0130802	0.0802213	-3.2673	O43913
-0.13024	11.7618	-2.32841	0.0345705	0.144522	-4.20305	O60701
-0.130095	12.6783	-2.5383	0.0229585	0.114428	-3.78024	Q7Z4W1
-0.130019	11.7304	-2.33074	0.0344158	0.144206	-4.15693	Q15813
-0.129907	12.4307	-1.0233	0.322683	0.549973	-6.08694	P20933
-0.129894	11.8135	-2.86546	0.0119644	0.0759406	-3.18656	Q9Y3D0
-0.129771	11.546	-1.66997	0.116036	0.299708	-5.24013	Q8TBB5
-0.129554	9.95758	-1.7153	0.107246	0.285837	-5.13276	Q9UPV0
-0.129497	10.2792	-2.06231	0.0572804	0.194674	-4.65351	Q8NDT2
-0.129298	11.3338	-1.44233	0.170138	0.377076	-5.59307	O00264
-0.129292	12.9671	-1.98533	0.0660535	0.213168	-4.7433	Q08117
-0.12928	10.8631	-3.20562	0.00601163	0.0510653	-2.4713	Q8WXH0
-0.129256	11.1891	-1.86514	0.0822104	0.245236	-4.98227	P35227
-0.129168	12.5368	-2.12171	0.0512547	0.182805	-4.54605	O75718
-0.129162	12.6064	-1.15939	0.264748	0.49098	-5.94301	Q9P016
-0.129095	10.5042	-1.5457	0.143392	0.339535	-5.44003	Q86WU2
-0.129069	11.225	-1.59664	0.131575	0.322484	-5.38568	Q9NR56
-0.128964	11.781	-2.19102	0.0449675	0.170216	-4.40573	Q16656
-0.128896	11.2923	-2.14183	0.0493506	0.179058	-4.52774	Q14166
-0.128888	13.1974	-2.61021	0.0199186	0.104372	-3.6766	P40926
-0.12881	10.5394	-2.70885	0.0163727	0.0924817	-3.47204	Q8WVM0
-0.128795	10.9885	-1.53351	0.146348	0.343686	-5.44666	P49746
-0.12875	10.8051	-2.3715	0.0318063	0.138083	-4.0807	Q32P44
-0.12872	11.4848	-3.81005	0.00175951	0.0245151	-1.32817	Q9UP83
-0.128702	12.0858	-2.41966	0.028965	0.130931	-4.01452	Q6DD87
-0.128683	11.4468	-3.63997	0.00248466	0.0304693	-1.68508	Q8N201
-0.128671	12.7125	-2.03986	0.0597222	0.199316	-4.69933	Q13405
-0.128633	11.7589	-1.75361	0.100277	0.275291	-5.14533	Q8IY31
-0.128529	12.993	-1.18689	0.254065	0.478728	-5.8902	Q9H237
-0.128429	10.1622	-1.74478	0.101847	0.277711	-5.16817	Q9NX18
-0.128381	12.1409	-1.28133	0.219885	0.441494	-5.79089	Q86YP4
-0.128351	12.0035	-1.84701	0.0849348	0.249241	-4.99428	Q15257
-0.128343	10.6473	-1.6392	0.122352	0.30915	-5.31618	P33897
-0.128255	12.4967	-1.69776	0.110575	0.291676	-5.2386	Q8NCA5
-0.128205	9.00366	-1.29947	0.213757	0.434833	-5.77948	Q9Y5N5
-0.128122	12.2382	-2.04178	0.0595089	0.198895	-4.6698	P33992
-0.128119	8.13759	-1.18558	0.254565	0.479211	-5.8894	O43513
-0.127925	10.6888	-2.31301	0.0356122	0.147061	-4.16883	Q92508
-0.127864	12.3772	-1.90338	0.0767213	0.234788	-4.91782	Q9P0I2
-0.127837	12.1656	-2.46417	0.0265544	0.124679	-3.95707	P55769
-0.127796	12.1698	-3.29674	0.00499488	0.0460419	-2.34854	Q9H582
-0.127745	11.571	-3.46503	0.00354642	0.0374199	-2.01593	Q6P087
-0.127688	13.2237	-1.87603	0.0806123	0.241943	-4.95812	Q9NWQ4
-0.127601	12.5902	-1.83651	0.0865482	0.251103	-5.00617	P41240
-0.127442	11.8744	-2.67894	0.0173781	0.0959927	-3.4488	Q9Y2R5
-0.127252	10.8392	-1.72116	0.106154	0.284251	-5.12705	Q86UB9
-0.127241	12.1202	-2.52819	0.0234196	0.115498	-3.8184	Q12888
-0.127184	11.24	-0.849967	0.408949	0.631319	-6.22325	Q96HD1
-0.12715	11.735	-1.64403	0.12134	0.307386	-5.2695	P30154
-0.126842	8.75498	-1.23558	0.23596	0.458764	-5.82923	Q9NY97
-0.126665	11.0218	-2.58246	0.0210427	0.107742	-3.68832	Q9Y4E6
-0.126537	12.5971	-1.94177	0.0715444	0.223841	-4.84567	Q01105
-0.126536	11.8892	-0.462464	0.650508	0.811507	-6.44266	Q15004
-0.126508	9.19912	-2.74155	0.0153382	0.0891047	-3.40777	Q9NWS6
-0.126477	11.7472	-3.26632	0.00531372	0.0477399	-2.43111	Q6ZRP7
-0.126385	12.3916	-2.32065	0.0350921	0.145527	-4.21181	Q13586
-0.126356	11.4066	-1.80281	0.091915	0.261118	-5.03415	Q01970
-0.126353	11.0373	-2.89829	0.0111994	0.0725767	-3.13648	Q6P1L5
-0.126259	12.6156	-2.84151	0.0125546	0.0783803	-3.24061	P62136
-0.126255	12.754	-1.98219	0.0664363	0.213712	-4.64186	P21266
-0.126249	12.46	-1.51868	0.150015	0.347993	-5.49475	Q99873
-0.126226	11.3999	-1.10208	0.288112	0.516477	-6.00548	Q15390
-0.126041	9.32819	-1.33088	0.203467	0.423223	-5.73589	Q16670
-0.125937	11.9821	-2.68929	0.0170236	0.0944912	-3.52947	Q92544
-0.125933	13.4993	-3.35144	0.00446876	0.0427711	-2.20716	Q8NDD1
-0.125841	12.6766	-2.89597	0.011252	0.0727294	-3.0628	Q92830
-0.125837	12.5423	-1.7167	0.106984	0.285359	-5.1956	Q9H3K6
-0.125681	11.2225	-2.25077	0.0401302	0.158555	-4.29549	P19474
-0.125612	11.8582	-1.84466	0.0852933	0.249866	-5.01445	Q9H6V9
-0.125532	11.6754	-1.37126	0.190828	0.405873	-5.68738	Q8N5C6
-0.125521	11.2488	-1.58084	0.135148	0.328409	-5.40811	Q86YR5
-0.125471	11.3362	-1.0478	0.311622	0.539165	-6.01617	Q8IWE2
-0.125465	12.2365	-1.76296	0.098639	0.27232	-5.11973	Q16836
-0.12542	10.0536	-2.45804	0.0268746	0.125258	-3.97032	Q562E7
-0.125377	12.3733	-2.99837	0.00915136	0.0648064	-2.87171	Q96AG3
-0.12537	12.3562	-2.53535	0.0230922	0.114776	-3.82909	Q9H6Y2
-0.125325	11.1689	-2.437	0.028002	0.128821	-3.98597	Q9H2V7
-0.12525	13.3922	-2.10033	0.0533527	0.186884	-4.5611	O60809
-0.125243	13.0407	-0.865114	0.400849	0.624051	-6.21431	Q8IWT0
-0.125191	11.8622	-2.0846	0.0549468	0.189945	-4.62459	P51553
-0.125183	10.8658	-1.55968	0.140063	0.335828	-5.37583	Q6ZUT9
-0.125167	8.55437	-0.804097	0.434129	0.651337	-6.22616	Q15262
-0.125162	11.9976	-1.09491	0.291138	0.519457	-5.95938	Q96DG6
-0.125123	11.5282	-1.11071	0.2845	0.512144	-5.99223	Q9NVA1
-0.125108	11.4394	-2.83471	0.012727	0.0789976	-3.26221	Q96JP5
-0.125059	12.7335	-3.99479	0.00121142	0.0203037	-0.992537	Q00839
-0.125029	12.1637	-3.40015	0.00404707	0.0404412	-2.145	Q13427
-0.125025	12.2676	-2.96735	0.0097433	0.0672745	-3.00463	P19784
-0.124923	11.4406	-1.65558	0.118953	0.304534	-5.30071	Q5I7T1
-0.124846	12.1915	-1.33184	0.203159	0.423172	-5.73564	Q8TBX8
-0.124827	11.9465	-1.58607	0.133956	0.326205	-5.39726	Q9NVH0
-0.124641	10.8123	-1.53043	0.147103	0.344514	-5.47856	Q8IYB1
-0.124544	12.8016	-2.1046	0.0529282	0.186153	-4.49357	Q13247
-0.124396	10.9126	-1.76554	0.0981898	0.271598	-5.12142	Q96S52
-0.124374	12.1304	-2.86975	0.0118616	0.0756799	-3.06974	Q8NBS9
-0.124251	10.1679	-1.66676	0.116682	0.30081	-5.28436	Q9Y3T6
-0.124219	12.1646	-1.42008	0.176406	0.384628	-5.62252	Q9Y547
-0.124189	12.0158	-1.24377	0.23302	0.456157	-5.81418	O43847
-0.124078	11.5936	-2.06306	0.0572001	0.194589	-4.66068	Q96RS0
-0.124042	11.8364	-1.32702	0.204711	0.424725	-5.74558	Q7RTS9
-0.124025	11.8255	-1.40364	0.181159	0.39175	-5.51424	Q96AQ6
-0.123996	10.6047	-2.97636	0.00956755	0.0667093	-2.94347	O00257
-0.123973	10.7072	-2.14515	0.0490432	0.178837	-4.43006	O75896
-0.123954	11.4348	-0.86674	0.399986	0.623301	-6.23309	O43676
-0.123933	9.55546	-1.65475	0.119124	0.304637	-5.27331	Q9NQL2
-0.12387	9.83476	-2.80114	0.0136138	0.082006	-3.27679	Q8TEY7
-0.123859	11.7606	-1.6555	0.118971	0.304534	-5.28272	Q9C0E2
-0.123724	11.6843	-2.00952	0.0631735	0.20661	-4.73236	Q14012
-0.123669	11.432	-3.61827	0.00259668	0.0312834	-1.65392	P13716
-0.123549	10.6277	-2.72005	0.016011	0.0914628	-3.46516	Q6DN90
-0.123546	12.2238	-2.3829	0.0311109	0.13621	-4.0574	P35580
-0.123504	12.4617	-3.73747	0.00203841	0.0270507	-1.48822	Q08945
-0.123355	11.3405	-2.29174	0.0370995	0.151109	-4.24882	Q8NBI6
-0.123349	12.7106	-1.95779	0.0694789	0.219787	-4.83196	Q96JM3
-0.123348	8.6439	-0.777095	0.449405	0.664654	-6.30201	O95755
-0.123165	12.3583	-2.10758	0.052633	0.185451	-4.56121	Q8N5M9
-0.123068	12.2369	-1.86747	0.0818664	0.244556	-4.93879	P00387
-0.122888	11.9382	-2.1109	0.0523062	0.18492	-4.58025	P62244
-0.122821	12.14	-2.48304	0.0255909	0.122163	-3.89644	Q96I51
-0.122664	12.8467	-1.84756	0.084851	0.249102	-5.00991	P61088
-0.122566	11.3913	-2.14418	0.0491324	0.178837	-4.52373	Q9BQS8
-0.122545	11.829	-2.41271	0.0293598	0.131543	-4.01615	Q14839
-0.122481	11.768	-2.54783	0.0225313	0.112986	-3.74767	Q6PJI9
-0.122396	12.3736	-2.63651	0.0189068	0.100626	-3.63646	P82933
-0.122383	12.4135	-2.357	0.0327123	0.14024	-4.14148	Q15233
-0.122117	11.5217	-1.48388	0.158925	0.360978	-5.52615	Q53S33
-0.121954	12.3151	-2.36329	0.0323168	0.139328	-4.14097	P09001
-0.121899	11.7585	-1.72231	0.10594	0.283944	-5.10304	P40123
-0.121897	12.8602	-1.31442	0.208809	0.429201	-5.73058	P10619
-0.121795	12.1791	-2.436	0.0280567	0.128821	-3.9203	O43396
-0.121613	10.642	-2.60036	0.0203107	0.105423	-3.70734	Q96L73
-0.121543	11.9123	-2.68179	0.0172799	0.095527	-3.51775	Q9HCU5
-0.121525	12.1175	-1.55131	0.142047	0.338567	-5.44	Q6P161
-0.121433	9.5133	-1.61691	0.127112	0.315821	-5.31159	Q9HCE6
-0.121329	10.3549	-1.59244	0.132517	0.3242	-5.39166	P49184
-0.121316	10.4773	-2.6091	0.0199624	0.10438	-3.60506	P36956
-0.121289	11.7047	-2.74519	0.0152271	0.0887563	-3.4379	Q0VDG4
-0.121251	11.6532	-1.61988	0.126467	0.315405	-5.35243	P78536
-0.121225	13.0106	-2.44843	0.0273839	0.126579	-3.98775	P63279
-0.121149	11.1798	-0.72802	0.478018	0.685669	-6.32712	Q04725
-0.121056	10.4282	-1.4468	0.168902	0.375299	-5.58962	Q6IN84
-0.120988	11.7091	-1.85507	0.0837143	0.247983	-4.99813	P11177
-0.120951	11.2927	-2.07684	0.0557492	0.191373	-4.63762	Q9NU22
-0.120902	13.0819	-0.871132	0.39766	0.620938	-6.203	Q8NFJ5
-0.120863	11.078	-0.864847	0.400991	0.624051	-6.20765	Q8TD30
-0.120856	12.0104	-0.887138	0.389262	0.614696	-6.20609	Q9H492
-0.120679	12.3977	-2.28137	0.0378459	0.152846	-4.27534	P42704
-0.120508	11.4424	-1.39033	0.185083	0.397353	-5.59237	Q15555
-0.120421	11.2108	-1.84356	0.0854615	0.250038	-4.98097	Q96PV6
-0.120408	10.8213	-2.35087	0.033103	0.141384	-4.16312	Q9Y6J0
-0.120371	11.2467	-1.59171	0.132682	0.324256	-5.36972	Q99766
-0.120365	12.3515	-1.72466	0.105505	0.283387	-5.15891	Q9BUE6
-0.120234	11.969	-2.36172	0.0324152	0.139645	-4.1087	Q7KYR7
-0.120116	11.134	-1.95697	0.0695837	0.220017	-4.82579	Q86YT6
-0.120102	12.7736	-3.08738	0.00764221	0.0586645	-2.70201	Q9NZE8
-0.120015	11.3357	-1.48567	0.158458	0.360394	-5.48894	O75954
-0.119786	11.8607	-1.29093	0.216626	0.438303	-5.77508	P54760
-0.119784	10.65	-2.12425	0.0510107	0.182511	-4.48186	O95613
-0.11978	11.2072	-2.13314	0.0501649	0.18042	-4.54037	Q8IWR0
-0.119719	10.7228	-0.953137	0.355904	0.581162	-6.11515	Q96HH9
-0.119715	11.0987	-0.543657	0.594812	0.773707	-6.45534	Q9BUT1
-0.119445	12.7315	-2.04508	0.0591457	0.198261	-4.6243	P49257
-0.119376	12.3364	-4.15121	0.000884693	0.0174269	-0.621896	O95639
-0.1193	12.1815	-2.77762	0.0142708	0.0847718	-3.30881	Q9BTX7
-0.119182	11.8545	-2.20187	0.0440503	0.167758	-4.39867	P09110
-0.119132	12.1565	-2.24774	0.0403638	0.159111	-4.32615	P09661
-0.119089	12.7386	-1.60166	0.130457	0.320647	-5.36077	P09211
-0.119047	11.7974	-2.86345	0.0120129	0.0761073	-3.18324	Q5ST30
-0.119002	11.0916	-1.90388	0.0766514	0.234783	-4.88215	Q9UHN1
-0.118912	12.181	-2.01351	0.0627089	0.205384	-4.74006	O43837
-0.118774	7.17169	-0.6899	0.500985	0.704413	-6.35969	O94898
-0.118761	12.2658	-1.12305	0.279391	0.505909	-5.96363	Q15121
-0.118654	12.472	-1.5638	0.139093	0.334756	-5.41516	Q8N335
-0.11856	9.32671	-1.12282	0.279486	0.505909	-5.96192	P07199
-0.118534	12.5565	-2.43703	0.0280004	0.128821	-3.99169	Q5SY16
-0.118507	11.1292	-2.25526	0.0397874	0.157655	-4.32874	Q9UMZ2
-0.118506	12.0382	-2.46533	0.0264939	0.124479	-3.95411	Q9Y375
-0.118493	11.1611	-1.80085	0.0922349	0.261573	-5.08254	Q15773
-0.118462	12.2916	-1.56774	0.138174	0.333397	-5.41558	Q6R327
-0.11845	12.5095	-4.09858	0.00098319	0.0186429	-0.763194	P25398
-0.118365	12.3502	-1.0706	0.30158	0.530902	-6.03864	P01130
-0.11835	11.4111	-2.37655	0.0314967	0.137406	-4.09961	Q8WU76
-0.118084	10.6719	-1.47169	0.162149	0.365919	-5.51502	P45877
-0.118042	11.9702	-1.49937	0.154908	0.355623	-5.51518	O43759
-0.118006	12.4824	-1.67812	0.114411	0.297875	-5.23333	O60568
-0.117991	12.0522	-2.99754	0.00916659	0.0648472	-2.92729	Q5T7V8
-0.117965	11.6357	-2.59809	0.0204023	0.105713	-3.65132	Q9Y2X0
-0.117929	11.7672	-1.54003	0.144762	0.341598	-5.45667	Q9NYQ6
-0.117883	12.3279	-2.49914	0.0247956	0.119444	-3.89545	Q15637
-0.117875	12.458	-1.55639	0.140839	0.336864	-5.42193	P51580
-0.117864	10.4512	-1.70345	0.109486	0.28989	-5.22653	Q12974
-0.117837	11.2907	-1.12372	0.279117	0.505776	-5.95275	O75052
-0.117785	11.5061	-2.08228	0.055185	0.190236	-4.58943	Q15005
-0.117596	12.6352	-1.8541	0.0838607	0.248108	-4.94203	Q92769
-0.117571	10.5987	-1.762	0.0988064	0.272522	-5.12583	Q96D53
-0.117472	11.6955	-1.8923	0.0782771	0.237429	-4.82014	A8MPP1
-0.117454	12.4505	-1.83097	0.0874108	0.252682	-5.00493	O60907
-0.117448	11.8751	-1.17498	0.25865	0.483383	-5.91957	Q9UGU5
-0.117337	10.766	-1.64664	0.120798	0.306807	-5.30841	Q9H8M2
-0.117296	11.7112	-1.33732	0.201407	0.420672	-5.73275	Q15102
-0.117284	12.0445	-1.08466	0.295509	0.524492	-5.99529	Q96C90
-0.117282	10.6566	-1.89456	0.077957	0.236971	-4.93567	Q8WVF1
-0.11727	11.2818	-2.52423	0.023603	0.115849	-3.82693	Q9ULA0
-0.117264	12.4648	-1.60816	0.129023	0.318299	-5.36925	Q9H7Z6
-0.117117	11.9184	-1.1284	0.277199	0.50392	-5.91629	Q9Y5T4
-0.117098	12.563	-1.31595	0.208306	0.428793	-5.74826	Q9BRT2
-0.117072	11.6425	-2.10817	0.0525749	0.185451	-4.55233	Q9BUM1
-0.117071	10.9068	-3.37863	0.00422825	0.0414998	-2.12704	Q70CQ2
-0.11707	10.9728	-2.11547	0.051859	0.184003	-4.49332	Q8WUY8
-0.116837	11.5886	-2.3848	0.0309965	0.13621	-4.07741	O60216
-0.116787	12.6096	-2.37826	0.0313924	0.137154	-4.08439	Q9NTK5
-0.116721	10.8402	-1.59202	0.132612	0.324256	-5.39226	Q5MIZ7
-0.116714	11.7971	-1.6316	0.123957	0.311455	-5.33554	P07954
-0.116572	11.5927	-1.76301	0.0986302	0.27232	-5.10341	Q9BZL6
-0.116558	12.5428	-2.78543	0.0140492	0.0838913	-3.34412	P11172
-0.11638	11.5639	-1.12899	0.276956	0.503723	-5.97647	Q9Y6I9
-0.116337	11.3291	-2.22158	0.0424292	0.164602	-4.33985	Q99496
-0.116309	12.5543	-1.41883	0.176765	0.384918	-5.6117	Q12931
-0.116234	9.72426	-1.16031	0.264386	0.490757	-5.94199	O43639
-0.116161	12.8172	-1.54498	0.143566	0.339712	-5.42586	O43707
-0.116073	12.2062	-1.5151	0.150913	0.349733	-5.49967	Q86U38
-0.116039	11.3011	-2.16162	0.0475416	0.175214	-4.48793	P39880
-0.116001	11.7071	-2.63684	0.0188943	0.100626	-3.61138	Q6P996
-0.115947	11.5683	-2.83671	0.0126762	0.0787961	-3.18828	Q9BZG8
-0.115936	12.3013	-1.5788	0.135615	0.329363	-5.41098	P51991
-0.115856	12.2716	-1.97318	0.0675456	0.216468	-4.7936	Q6P4E1
-0.115845	12.1762	-1.71687	0.106953	0.285359	-5.21013	P62070
-0.115839	11.9092	-2.2364	0.041247	0.161386	-4.28865	O00584
-0.115786	12.3142	-1.66829	0.116373	0.300334	-5.28211	P49069
-0.115659	12.2371	-3.36153	0.00437793	0.0422092	-2.16767	P46109
-0.1156	13.08	-2.62126	0.0194872	0.102766	-3.64162	P50914
-0.115562	11.4251	-1.10329	0.287604	0.515701	-6.00235	Q9NRG1
-0.115533	11.6412	-2.59626	0.0204764	0.105937	-3.66238	P49593
-0.115525	10.0348	-1.35303	0.196452	0.414059	-5.68554	Q8IVH4
-0.115452	9.44738	-1.33071	0.203522	0.423223	-5.73575	Q96NL6
-0.11542	11.013	-2.33848	0.0339054	0.14327	-4.16043	Q8N9R8
-0.115406	10.721	-1.75057	0.100815	0.276532	-5.10674	Q96F10
-0.115405	12.0478	-1.03459	0.317552	0.544877	-6.04671	Q96CM8
-0.115361	11.87	-2.8329	0.0127735	0.0791703	-3.21642	Q14684
-0.115116	11.7281	-1.90204	0.0769075	0.235148	-4.90575	O43681
-0.115057	11.2217	-1.97251	0.0676286	0.216524	-4.73904	Q9H0F7
-0.115048	12.2652	-2.13284	0.0501937	0.180429	-4.51463	P49321
-0.115039	9.28421	-0.402116	0.693374	0.83943	-6.53293	Q9BRF8
-0.115026	12.489	-1.75037	0.100851	0.276532	-5.13867	Q9NRF8
-0.11499	11.5483	-2.02601	0.0612751	0.20204	-4.70168	Q13868
-0.114948	11.6389	-1.67177	0.115676	0.299395	-5.20987	Q4G0S4
-0.114864	12.4037	-1.96941	0.0680144	0.217259	-4.8087	Q16254
-0.114842	10.6534	-2.33973	0.0338232	0.143242	-4.17695	O00308
-0.114831	10.9531	-3.154	0.00667614	0.0548083	-2.63703	Q9UK61
-0.114746	13.2116	-1.94752	0.0707967	0.22262	-4.83648	P61313
-0.114719	12.1747	-2.13621	0.0498763	0.179665	-4.52366	Q9HA64
-0.114682	10.6729	-1.52141	0.149336	0.34695	-5.49101	Q86XK2
-0.114621	11.9152	-2.11665	0.0517449	0.183979	-4.55917	Q6PD62
-0.114479	10.2908	-1.12905	0.276932	0.503723	-5.97641	P78368
-0.114373	11.4106	-2.14316	0.049227	0.178876	-4.52547	Q8WXG6
-0.114238	12.1432	-2.0586	0.0576772	0.195538	-4.61959	P54259
-0.114155	11.0669	-1.93208	0.0728199	0.226797	-4.83006	Q8WUX2
-0.114122	12.0273	-2.46868	0.0263212	0.124164	-3.92503	Q7L2E3
-0.114081	11.5446	-1.46541	0.163833	0.367738	-5.56701	Q9UEE5
-0.114029	10.9754	-1.85371	0.0839191	0.248173	-4.95765	Q6PI47
-0.113962	12.6016	-0.813039	0.429144	0.647827	-6.2771	Q9UNT1
-0.11392	10.1177	-1.21317	0.244166	0.468184	-5.87345	Q13614
-0.113674	12.3291	-1.46688	0.163438	0.367092	-5.52944	Q13620
-0.113585	11.3225	-3.88581	0.00150944	0.0225429	-1.1676	Q96T23
-0.113576	11.2143	-2.34783	0.0332978	0.141774	-4.15219	Q13107
-0.113518	12.6935	-1.48183	0.159464	0.361723	-5.49523	Q14566
-0.113514	8.84956	-0.870397	0.398049	0.621046	-6.20428	Q6P444
-0.113437	11.8098	-2.20633	0.0436785	0.167075	-4.40896	Q9Y289
-0.113174	12.3278	-3.11721	0.0071937	0.0569348	-2.6272	Q9UIA9
-0.113141	12.7658	-2.47165	0.0261682	0.123679	-3.90667	Q14197
-0.113051	11.6126	-1.28044	0.22019	0.44153	-5.77624	Q8TE77
-0.113031	11.977	-3.01096	0.00892119	0.0639026	-2.92229	Q9Y2Z4
-0.113022	11.3178	-3.12428	0.00709113	0.0562728	-2.64858	P60510
-0.112942	11.6544	-2.80486	0.0135126	0.0817989	-3.32485	O96013
-0.112921	10.4832	-1.649	0.120308	0.306418	-5.3058	Q9NQC1
-0.112895	11.6373	-1.46695	0.163418	0.367092	-5.56494	Q9H8Y8
-0.112892	12.771	-3.15251	0.00669633	0.0549083	-2.65437	P22626
-0.112817	11.1864	-1.2753	0.221954	0.442939	-5.78294	Q7Z4H8
-0.112686	12.5326	-1.58557	0.134071	0.32637	-5.38809	Q9BRJ6
-0.112624	11.0694	-2.09312	0.0540787	0.188273	-4.58038	Q6PD74
-0.112601	11.9202	-2.52752	0.0234508	0.115568	-3.73132	P10253
-0.112595	11.7944	-2.12396	0.0510393	0.182511	-4.54515	O60573
-0.112552	12.0733	-2.43313	0.028214	0.129024	-3.9691	O75251
-0.112479	12.1233	-1.27601	0.221709	0.442708	-5.79745	P30085
-0.112461	12.7329	-1.66368	0.117304	0.30162	-5.20399	Q9ULX3
-0.112138	12.2676	-3.04824	0.00827289	0.0611574	-2.81977	Q9NWM8
-0.112043	11.3676	-1.83667	0.0865233	0.251103	-5.00598	Q9NUT2
-0.111734	11.4489	-1.38775	0.185854	0.398581	-5.66308	Q14202
-0.111676	12.4	-3.53916	0.00304989	0.0347292	-1.7848	O75439
-0.111659	12.3055	-2.39061	0.0306487	0.135372	-4.05476	Q9HCC0
-0.111646	11.8621	-2.39315	0.0304978	0.134966	-4.06517	Q15643
-0.111604	11.9392	-1.41988	0.176463	0.384628	-5.60217	P49754
-0.111595	11.2968	-1.94137	0.0715962	0.223865	-4.85765	Q7LG56
-0.111542	12.2699	-2.25404	0.0398801	0.157749	-4.32783	Q9Y2S7
-0.111512	11.5979	-1.42829	0.174071	0.381742	-5.59227	Q7L2K0
-0.111344	10.4269	-1.33501	0.202144	0.421697	-5.73563	Q15032
-0.111318	10.428	-0.526389	0.606455	0.782026	-6.44719	O94907
-0.111256	11.6618	-1.73429	0.103741	0.281085	-5.17782	Q9Y399
-0.111253	12.8189	-1.3869	0.186107	0.398793	-5.61288	P47755
-0.111199	12.5625	-1.76683	0.0979674	0.27134	-5.06362	Q8TCT7
-0.111174	12.131	-1.24333	0.233175	0.456186	-5.83889	P07384
-0.111132	12.418	-0.903648	0.380726	0.606445	-6.20057	Q8TB36
-0.111089	12.3197	-2.56999	0.0215674	0.109514	-3.76525	Q00796
-0.111065	12.1938	-2.14302	0.0492397	0.178876	-4.48579	O96008
-0.11096	10.5165	-1.68594	0.112871	0.295429	-5.25612	Q53T59
-0.110947	12.4586	-1.31794	0.207658	0.42812	-5.73901	Q9UKD2
-0.110941	10.9839	-1.43436	0.172361	0.380224	-5.55591	P51157
-0.110901	9.90185	-1.37727	0.189002	0.403365	-5.65661	Q9UKA9
-0.110844	12.2312	-3.59217	0.00273814	0.0325303	-1.72104	Q9NTZ6
-0.1108	12.452	-1.6449	0.12116	0.307156	-5.31151	Q96J01
-0.110761	12.64	-2.08937	0.0544593	0.188831	-4.59398	P12956
-0.110714	12.1919	-3.08975	0.00760562	0.058449	-2.77666	Q9Y3C6
-0.110696	12.2575	-3.00264	0.00907262	0.0644485	-2.90926	P18887
-0.110665	10.1077	-1.02782	0.320618	0.54809	-6.05995	Q8ND25
-0.110613	11.9109	-1.71837	0.106672	0.285026	-5.20789	Q9BX40
-0.110577	12.0928	-2.72317	0.0159116	0.091298	-3.44649	Q9Y5L0
-0.110566	12.5917	-1.6949	0.111127	0.29243	-5.22202	Q9BUK6
-0.110435	12.6414	-0.74886	0.465735	0.675538	-6.31034	Q5R372
-0.11038	12.584	-0.891149	0.387177	0.612531	-6.21172	P06737
-0.110309	11.7269	-0.816216	0.427382	0.646088	-6.21419	Q9P021
-0.110301	11.5088	-2.1656	0.0471855	0.174182	-4.48675	Q86UE8
-0.110179	10.086	-0.884346	0.390719	0.615252	-6.21773	Q6P1S2
-0.110122	11.6041	-1.36118	0.193921	0.410755	-5.68328	O43296
-0.109988	10.4242	-0.813674	0.428792	0.64758	-6.25954	P51797
-0.109981	11.4835	-1.04902	0.311079	0.53873	-6.06091	Q96IQ9
-0.109977	11.9255	-0.791482	0.441224	0.657146	-6.29558	Q99941
-0.10995	12.211	-1.74076	0.10257	0.279014	-5.1666	Q14527
-0.109938	11.6383	-2.17271	0.0465548	0.172662	-4.47027	Q96DV4
-0.109838	11.9869	-3.54368	0.00302196	0.0346248	-1.85898	Q96ME7
-0.109729	13.2336	-1.5185	0.150061	0.347993	-5.495	Q9UKM9
-0.109652	11.4311	-1.25212	0.230045	0.452761	-5.83644	Q8WXE0
-0.109619	12.782	-1.42817	0.174106	0.381742	-5.60231	A2RUC4
-0.1096	9.87691	-1.26717	0.224765	0.446885	-5.81852	Q5SW96
-0.109439	12.5436	-2.22224	0.0423756	0.164487	-4.33131	Q96SZ5
-0.1094	12.4984	-1.41495	0.17788	0.386731	-5.63367	P15336
-0.109352	12.495	-2.37567	0.0315504	0.137406	-4.09596	Q8NEL9
-0.109234	11.4535	-2.18854	0.0451797	0.170585	-4.44771	Q05209
-0.109216	12.2819	-1.09023	0.293128	0.52192	-5.9603	Q8IV63
-0.109204	10.9767	-0.810277	0.43068	0.649431	-6.28045	P49796
-0.109161	10.1668	-0.872296	0.397046	0.620836	-6.22827	O00142
-0.10915	11.7976	-3.05682	0.00813041	0.0608449	-2.8202	Q9BZK7
-0.109019	12.2523	-2.57895	0.0211894	0.108237	-3.65218	Q9HBH1
-0.108993	9.24971	-0.806393	0.432845	0.650718	-6.26643	O95822
-0.108984	10.3681	-1.05042	0.310457	0.538371	-6.05948	Q9NRH1
-0.108975	11.9827	-2.45113	0.0272398	0.126257	-3.96121	Q13630
-0.108931	12.6344	-0.88341	0.391208	0.615466	-6.21855	P21333
-0.108913	10.1142	-2.02664	0.0612042	0.202	-4.65435	Q969G6
-0.108899	11.4047	-0.65212	0.524372	0.721333	-6.35784	P32320
-0.108851	12.5292	-2.61255	0.0198268	0.104148	-3.60492	Q9NWY4
-0.108803	12.9261	-3.01798	0.00879546	0.0633995	-2.76361	P62487
-0.108801	11.9091	-2.30954	0.0358514	0.147604	-4.23648	Q9UI95
-0.108745	10.9958	-0.834734	0.417203	0.638061	-6.26029	Q96JY6
-0.108737	11.1564	-1.56941	0.137784	0.33269	-5.39213	Q13057
-0.108669	12.8995	-1.81535	0.0898838	0.257052	-5.02656	Q5T5C0
-0.108613	12.4412	-3.21875	0.00585334	0.0502833	-2.49248	P63244
-0.108575	10.9368	-2.56366	0.0218388	0.110565	-3.71757	Q9UHB7
-0.108529	11.8365	-2.2636	0.0391575	0.156242	-4.27792	Q15334
-0.108402	11.1326	-1.67132	0.115764	0.299395	-5.26935	Q9BXP2
-0.108313	11.8535	-1.24372	0.233036	0.456157	-5.81901	Q9H7D7
-0.108306	11.8388	-2.56298	0.0218683	0.110632	-3.77151	Q8TDP1
-0.108288	9.56263	-1.91811	0.0746958	0.230753	-4.85054	Q9NW38
-0.108115	12.9664	-2.00413	0.0638046	0.208177	-4.69198	Q9P0S2
-0.108078	11.3152	-1.79536	0.093139	0.262874	-5.0797	Q96FX7
-0.108078	10.3517	-1.45788	0.165868	0.370487	-5.55899	Q9H490
-0.107967	10.7177	-1.42719	0.174384	0.382161	-5.61766	Q5JPE7
-0.107945	11.4774	-1.89095	0.0784693	0.237801	-4.91536	Q16539
-0.107866	11.6728	-1.97202	0.0676894	0.216524	-4.81092	Q9NZN5
-0.107828	11.0901	-1.64859	0.120393	0.306421	-5.29685	Q9BY32
-0.107799	12.1255	-1.52474	0.148507	0.346264	-5.45418	Q86VR2
-0.107744	12.1292	-2.65062	0.0183844	0.0990762	-3.55143	Q9BWH6
-0.107679	12.8196	-1.53451	0.146104	0.34323	-5.46899	Q13363
-0.107571	11.5719	-0.752523	0.463596	0.673866	-6.3026	P33316
-0.107149	12.9206	-1.07399	0.300111	0.529574	-6.01331	Q7L1Q6
-0.107102	11.771	-1.50148	0.154365	0.354854	-5.51828	Q7Z2K8
-0.107068	14.045	-3.28055	0.00516208	0.0470157	-2.32534	O94864
-0.106996	12.2094	-1.5445	0.14368	0.339865	-5.45906	Q13418
-0.106972	9.6738	-0.915184	0.374837	0.600212	-6.16524	Q9UGK3
-0.106841	10.5506	-1.31809	0.207608	0.42812	-5.73997	Q86TV6
-0.106756	10.3335	-2.74483	0.0152381	0.0887563	-3.39369	Q6P9B9
-0.106693	11.8865	-1.83645	0.0865581	0.251103	-4.99702	Q96IV0
-0.10666	10.6531	-2.96395	0.00981049	0.0675889	-2.98894	Q8IUI8
-0.106611	11.4295	-2.78464	0.0140716	0.0839519	-3.30432	Q6NW34
-0.106557	10.7341	-3.22216	0.00581285	0.0501852	-2.44835	P48729
-0.106486	10.4331	-1.19996	0.249102	0.473149	-5.89721	Q16644
-0.106342	12.4707	-2.6386	0.0188284	0.100488	-3.63024	P21399
-0.106342	11.2947	-3.07364	0.00785805	0.0595215	-2.68253	P56524
-0.10631	11.7333	-2.04913	0.0587024	0.197548	-4.65939	Q9Y6N1
-0.106308	11.8747	-1.70672	0.108865	0.288691	-5.22333	P07741
-0.106262	12.5737	-1.05462	0.308595	0.536773	-6.02492	Q9UNN8
-0.106249	9.81362	-0.929288	0.367722	0.593114	-6.15456	Q719H9
-0.106249	10.4357	-0.672822	0.51148	0.711737	-6.31912	Q9Y605
-0.106209	11.4224	-0.667854	0.514557	0.713737	-6.34573	Q7Z7K6
-0.106136	12.0941	-1.30169	0.213016	0.433913	-5.75902	P05026
-0.105798	9.30817	-1.43026	0.173514	0.381353	-5.59015	Q9NZB8
-0.105733	11.7266	-0.711365	0.487973	0.694427	-6.35636	P50151
-0.10572	10.9563	-1.1591	0.264864	0.49098	-5.94334	Q96C55
-0.105684	12.5162	-0.675628	0.509747	0.711384	-6.35667	Q9H3D4
-0.105674	12.7076	-2.51422	0.0240719	0.117363	-3.83863	Q14103
-0.105535	11.29	-2.11733	0.0516782	0.183837	-4.56936	O43823
-0.105453	12.1841	-1.59931	0.130979	0.321584	-5.38188	Q68D91
-0.105382	11.4035	-1.73034	0.104461	0.281921	-5.18137	Q96PE3
-0.105274	11.1773	-2.32205	0.0349977	0.145224	-4.20632	Q0PNE2
-0.105039	12.4704	-1.71826	0.106692	0.285026	-5.20805	O43488
-0.105035	12.6076	-1.56415	0.139012	0.334722	-5.32855	Q86UP2
-0.10501	11.3169	-1.24829	0.231407	0.454732	-5.8297	Q8NDV7
-0.105006	10.8341	-2.12184	0.0512422	0.182805	-4.56172	A4D1P6
-0.104923	11.4867	-1.18988	0.252922	0.477231	-5.89407	Q5VW38
-0.104881	11.9378	-1.54617	0.143278	0.339422	-5.42499	Q6PI48
-0.104741	10.2286	-1.13476	0.274609	0.502356	-5.96111	Q86W34
-0.104738	12.0353	-2.56149	0.0219323	0.110711	-3.72318	Q14980
-0.104738	11.1012	-1.19225	0.25202	0.476054	-5.88886	Q9Y6Q9
-0.104592	12.7938	-1.71327	0.107628	0.286408	-5.13028	P17612
-0.104568	11.0558	-1.27674	0.221459	0.442467	-5.80704	P78537
-0.104526	12.1059	-2.24797	0.0403456	0.159111	-4.30164	O94916
-0.104479	11.426	-1.97364	0.0674879	0.216384	-4.68438	Q9UJX3
-0.104466	12.6352	-1.97822	0.0669233	0.215077	-4.71434	Q6UXN9
-0.104466	13.1129	-1.37927	0.188397	0.4027	-5.67974	Q8TDW4
-0.104375	12.0584	-1.1688	0.261056	0.486287	-5.89292	Q01813
-0.104295	11.3938	-2.36357	0.0322994	0.139328	-4.09129	Q9BWD3
-0.104261	11.788	-1.43235	0.172927	0.380918	-5.61088	Q8TAE8
-0.10413	12.8481	-1.49808	0.155239	0.355966	-5.49791	P12110
-0.104094	10.7975	-1.13217	0.275661	0.502717	-5.95112	Q96CQ1
[truncated: 4,857 more rows]

## Sheet: MIAPaCa__FACSvsLim-I
All Identified Proteins											Downregulated in FACS (adj.P.Val ≤ 0.05 + abs(log2FC) ≥ 0.13
log2FC	AveExpr	t	P.Value	adj.P.Val	B	UniProt ID					UniProt ID	Protein names	Gene Names	log2FC	adj.P.Val
-1.24491	10.7788	-4.53124	0.000415777	0.0172737	0.140758	Q16890					Q16890	Tumor protein D53, hD53 (Tumor protein D52-like 1)	TPD52L1	-1.24491	0.0172737
-1.08231	8.79582	-3.55602	0.00294705	0.0472545	-1.77625	Q96CX6					Q96CX6	Leucine-rich repeat-containing protein 58	LRRC58	-1.08231	0.0472545			If present, mentioned stress related proteins
-0.951084	10.8865	-1.94471	0.0711609	0.261419	-4.71968	P30793					Q00534	Cyclin-dependent kinase 6, EC 2.7.11.22 (Cell division protein kinase 6) (Serine/threonine-protein kinase PLSTIRE)	CDK6 CDKN6	-0.784988	0.0271715			are marked orange
-0.784988	9.53103	-4.05879	0.001065	0.0271715	-0.73148	Q00534					Q01826	DNA-binding protein SATB1 (Special AT-rich sequence-binding protein 1)	SATB1	-0.76942	0.00169859
-0.76942	13.1348	-7.14792	3.71682e-06	0.00169859	4.68635	Q01826					P20933	N(4)-(beta-N-acetylglucosaminyl)-L-asparaginase, EC 3.5.1.26 (Aspartylglucosaminidase) (Glycosylasparaginase) (N4-(N-acetyl-beta-glucosaminyl)-L-asparagine amidase) [Cleaved into: Glycosylasparaginase alpha chain; Glycosylasparaginase beta chain ]	AGA	-0.687627	0.00848625
-0.687627	12.4307	-5.2501	0.000103989	0.00848625	1.47101	P20933					P49789	Bis(5'-adenosyl)-triphosphatase, EC 3.6.1.29 (AP3A hydrolase, AP3Aase) (Adenosine 5'-monophosphoramidase FHIT, EC 3.9.1.-) (Adenylylsulfatase, EC 3.6.2.1) (Adenylylsulfate-ammonia adenylyltransferase, EC 2.7.7.51) (Diadenosine 5',5'''-P1,P3-triphosphate hydrolase) (Dinucleosidetriphosphatase) (Fragile histidine triad protein)	FHIT	-0.685415	0.047902
-0.685415	11.0067	-3.54172	0.00303402	0.047902	-1.80188	P49789					Q08174	Protocadherin-1 (Cadherin-like protein 1) (Protocadherin-42, PC42)	PCDH1	-0.658747	0.0206204
-0.658747	10.1814	-4.3572	0.000586575	0.0206204	-0.19171	Q08174					P32320	Cytidine deaminase, EC 3.5.4.5 (Cytidine aminohydrolase)	CDA CDD	-0.644225	0.0491392
-0.658157	12.5572	-3.13955	0.00687481	0.0739825	-2.57947	Q5T7N3					O94910	Adhesion G protein-coupled receptor L1 (Calcium-independent alpha-latrotoxin receptor 1, CIRL-1) (Latrophilin-1) (Lectomedin-2)	ADGRL1 KIAA0821 LEC2 LPHN1	-0.605162	0.00993554
-0.654742	11.5172	-2.06346	0.0571579	0.232517	-4.56895	Q1L5Z9					Q9UJ04	Testis-specific Y-encoded-like protein 4, TSPY-like protein 4	TSPYL4 KIAA0721	-0.599992	0.0137228
-0.648626	11.6542	-1.68611	0.112836	0.332126	-5.11064	Q9BV40					P05997	Collagen alpha-2(V) chain	COL5A2	-0.583586	0.00865255
-0.644225	11.4047	-3.51164	0.00322551	0.0491392	-1.79998	P32320					P80404	4-aminobutyrate aminotransferase, mitochondrial, EC 2.6.1.19 ((S)-3-amino-2-methylpropionate transaminase, EC 2.6.1.22) (GABA aminotransferase, GABA-AT) (Gamma-amino-N-butyrate transaminase, GABA transaminase, GABA-T) (L-AIBAT)	ABAT GABAT	-0.572077	0.0022937
-0.605162	10.7392	-5.02975	0.000157983	0.00993554	1.06803	O94910					Q9Y2K9	Syntaxin-binding protein 5-like (Lethal(2) giant larvae protein homolog 4) (Tomosyn-2)	STXBP5L KIAA1006 LLGL4	-0.563584	0.00110937
-0.599992	9.23355	-4.73268	0.000280261	0.0137228	0.524196	Q9UJ04					Q92882	Osteoclast-stimulating factor 1	OSTF1	-0.554415	0.0355677
-0.594281	12.0483	-3.21112	0.00594481	0.0684476	-2.399	P05161					Q13232	Nucleoside diphosphate kinase 3, NDK 3, NDP kinase 3, EC 2.7.4.6 (DR-nm23) (Nucleoside diphosphate kinase C, NDPKC) (nm23-H3)	NME3	-0.553178	0.0122348
-0.5905	10.4847	-2.263	0.0392026	0.19127	-4.2208	O43795					Q00013	55 kDa erythrocyte membrane protein, p55 (Membrane protein, palmitoylated 1)	MPP1 DXS552E EMP55	-0.545524	0.00654569
-0.583586	12.3546	-5.20483	0.000113262	0.00865255	1.40599	P05997					P43353	Aldehyde dehydrogenase family 3 member B1, EC 1.2.1.28, EC 1.2.1.5, EC 1.2.1.7 (Aldehyde dehydrogenase 7)	ALDH3B1 ALDH7	-0.532587	0.039048
-0.572077	10.9066	-6.85463	6.02285e-06	0.0022937	4.2292	P80404					Q9BVA1	Tubulin beta-2B chain	TUBB2B	-0.528325	0.0155784
-0.568643	7.40193	-2.05449	0.0594807	0.237334	-4.55415	Q8TD43					Q96DG6	Carboxymethylenebutenolidase homolog, EC 3.1.-.-	CMBL	-0.518549	0.0191316
-0.563584	11.5386	-7.69227	1.56378e-06	0.00110937	5.4748	Q9Y2K9					A8MSI8	LYR motif-containing protein 9	LYRM9 C17orf108 HSD24	-0.51756	0.0158328
-0.554415	9.856	-3.82809	0.00169641	0.0355677	-1.20111	Q92882					Q86VX9	Vacuolar fusion protein MON1 homolog A	MON1A SAND1	-0.507317	0.012405
-0.553178	11.4919	-4.82602	0.000233809	0.0122348	0.675046	Q13232					P61769	Beta-2-microglobulin [Cleaved into: Beta-2-microglobulin form pI 5.3 ]	B2M CDABP0092 HDCMA22P	-0.505719	0.0222604
-0.552311	11.944	-1.9042	0.076608	0.27155	-4.7949	Q9C002					Q9NRZ7	1-acyl-sn-glycerol-3-phosphate acyltransferase gamma, EC 2.3.1.51 (1-acylglycerol-3-phosphate O-acyltransferase 3, 1-AGP acyltransferase 3, 1-AGPAT 3) (Lysophosphatidic acid acyltransferase gamma, LPAAT-gamma)	AGPAT3 LPAAT3 UNQ759/PRO1490	-0.504833	0.00281044
-0.550603	8.25177	-3.18656	0.0062489	0.0704499	-2.52752	Q9Y573					P00167	Cytochrome b5 (Microsomal cytochrome b5 type A, MCB5)	CYB5A CYB5	-0.491458	0.000979466
-0.545594	13.658	-2.48014	0.0257367	0.154306	-3.82416	O00746					P32856	Syntaxin-2 (Epimorphin)	STX2 EPIM STX2A STX2B STX2C	-0.486792	7.83564e-05
-0.545524	10.8531	-5.51772	6.31056e-05	0.00654569	1.98037	Q00013					Q9H9P5	Putative E3 ubiquitin-protein ligase UNKL, EC 2.3.2.- (RING finger protein unkempt-like) (Zinc finger CCCH domain-containing protein 5-like)	UNKL C16orf28 ZC3H5L ZC3HDC5L	-0.481049	0.0100774
-0.532587	10.7801	-3.7484	0.0019937	0.039048	-1.30773	P43353					P51397	Death-associated protein 1, DAP-1	DAP DAP1	-0.467259	0.0176212
-0.528325	13.8975	-4.62563	0.000345428	0.0155784	0.389029	Q9BVA1					Q8IV32	Coiled-coil domain-containing protein 71	CCDC71	-0.456391	0.000748166
-0.526843	13.5014	-2.79183	0.0138703	0.108913	-3.24529	Q9GZR5					P39210	Protein Mpv17	MPV17	-0.450284	0.0120561
-0.520299	10.7531	-2.64798	0.0184811	0.12903	-3.55636	Q6UXD5					Q96S19	Methyltransferase-like 26	METTL26 JFP2 C16orf13	-0.448673	0.00859159
-0.519799	12.7047	-1.32802	0.204388	0.453878	-5.66524	P08123					P42773	Cyclin-dependent kinase 4 inhibitor C (Cyclin-dependent kinase 6 inhibitor) (p18-INK4c) (p18-INK6)	CDKN2C CDKN6	-0.447556	0.0411007
-0.518549	11.9976	-4.43898	0.000498806	0.0191316	-0.0335464	Q96DG6					Q8NCE0	tRNA-splicing endonuclease subunit Sen2, EC 4.6.1.16 (tRNA-intron endonuclease Sen2, HsSen2)	TSEN2 SEN2	-0.445324	0.0053837
-0.518309	11.5104	-3.41963	0.00388974	0.0554203	-2.02745	Q9H2F3					Q86SF2	N-acetylgalactosaminyltransferase 7, EC 2.4.1.41 (Polypeptide GalNAc transferase 7, GalNAc-T7, pp-GaNTase 7) (Protein-UDP acetylgalactosaminyltransferase 7) (UDP-GalNAc:polypeptide N-acetylgalactosaminyltransferase 7)	GALNT7	-0.43978	0.0423328
-0.51756	13.187	-4.60739	0.000357998	0.0158328	0.265422	A8MSI8					Q9HBR0	Putative sodium-coupled neutral amino acid transporter 10 (Solute carrier family 38 member 10)	SLC38A10 PP1744	-0.437699	0.0169678
-0.517204	10.119	-2.73395	0.015573	0.117053	-3.35377	Q9H0T7					Q9H1C4	Protein unc-93 homolog B1, Unc-93B1, hUNC93B1	UNC93B1 UNC93 UNC93B	-0.435286	0.0106584
-0.516621	9.96844	-2.35705	0.0327095	0.174053	-4.01062	O60879					Q12965	Unconventional myosin-Ie (Myosin-Ic) (Unconventional myosin 1E)	MYO1E MYO1C	-0.432243	0.00514807
-0.508907	9.96832	-2.47812	0.0258388	0.154425	-3.85745	O00748					P04083	Annexin A1 (Annexin I) (Annexin-1) (Calpactin II) (Calpactin-2) (Chromobindin-9) (Lipocortin I) (Phospholipase A2 inhibitory protein) (p35) [Cleaved into: Annexin Ac2-26 ]	ANXA1 ANX1 LPC1	-0.431753	0.00082685
-0.507544	7.50328	-2.57345	0.0214209	0.139848	-3.679	Q8N5U6					P11047	Laminin subunit gamma-1 (Laminin B2 chain) (Laminin-1 subunit gamma) (Laminin-10 subunit gamma) (Laminin-11 subunit gamma) (Laminin-2 subunit gamma) (Laminin-3 subunit gamma) (Laminin-4 subunit gamma) (Laminin-6 subunit gamma) (Laminin-7 subunit gamma) (Laminin-8 subunit gamma) (Laminin-9 subunit gamma) (S-laminin subunit gamma, S-LAM gamma)	LAMC1 LAMB2	-0.431021	0.0297124
-0.507317	8.90599	-4.81114	0.000240645	0.012405	0.658711	Q86VX9					Q6ZNA1	Zinc finger protein 836	ZNF836	-0.426471	0.0394215
-0.505719	11.842	-4.26634	0.000702824	0.0222604	-0.376632	P61769					P04040	Catalase, EC 1.11.1.6	CAT	-0.416926	0.00865255
-0.504833	12.9358	-6.66855	8.23052e-06	0.00281044	3.93051	Q9NRZ7					Q8WUP2	Filamin-binding LIM protein 1, FBLP-1 (Migfilin) (Mitogen-inducible 2-interacting protein, MIG2-interacting protein)	FBLIM1 FBLP1	-0.415963	0.0297124
-0.49902	9.61986	-3.05599	0.00814409	0.081739	-2.74512	Q9BZD7					Q9UEE5	Serine/threonine-protein kinase 17A, EC 2.7.11.1 (DAP kinase-related apoptosis-inducing protein kinase 1)	STK17A DRAK1	-0.415755	0.00905466
-0.49872	11.1908	-1.83162	0.0873092	0.290149	-4.90438	P39060					P38571	Lysosomal acid lipase/cholesteryl ester hydrolase, Acid cholesteryl ester hydrolase, LAL, EC 3.1.1.13 (Cholesteryl esterase) (Lipase A) (Sterol esterase)	LIPA	-0.414444	0.00357665
-0.498076	10.4192	-2.33789	0.0339437	0.178165	-4.11841	P40855					Q9P0V9	Septin-10	SEPTIN10 SEPT10	-0.409709	0.0262385
-0.49472	7.66429	-2.62777	0.0192373	0.131956	-3.57002	O60658					Q86YV5	Inactive tyrosine-protein kinase PRAG1 (PEAK1-related kinase-activating pseudokinase 1) (Pragmin) (Sugen kinase 223, SgK223)	PRAG1 SGK223	-0.409685	0.000634533
-0.491458	12.887	-7.89544	1.14307e-06	0.000979466	5.77866	P00167					P50479	PDZ and LIM domain protein 4 (LIM protein RIL) (Reversion-induced LIM protein)	PDLIM4 RIL	-0.40946	0.00984714
-0.486792	9.178	-10.4271	3.42916e-08	7.83564e-05	8.96273	P32856					O14874	[3-methyl-2-oxobutanoate dehydrogenase [lipoamide]] kinase, mitochondrial, EC 2.7.11.4 (Branched-chain alpha-ketoacid dehydrogenase kinase, BCKD-kinase, BCKDHKIN)	BCKDK	-0.402081	0.00531962
-0.484008	9.27013	-2.41817	0.0290489	0.162955	-3.96103	O60238					Q96IJ6	Mannose-1-phosphate guanyltransferase alpha (GDP-mannose pyrophosphorylase A, GMPP-alpha) (GTP-mannose-1-phosphate guanylyltransferase alpha)	GMPPA	-0.40161	0.0432079
-0.482542	10.2024	-2.96364	0.0098165	0.0924933	-2.88365	O94811					O60220	Mitochondrial import inner membrane translocase subunit Tim8 A (Deafness dystonia protein 1) (X-linked deafness dystonia protein)	TIMM8A DDP DDP1 TIM8A	-0.401089	0.0490127
-0.482055	11.1358	-2.6774	0.0174315	0.124213	-3.46768	Q99985					Q9HC35	Echinoderm microtubule-associated protein-like 4, EMAP-4 (Restrictedly overexpressed proliferation-associated protein) (Ropp 120)	EML4 C2orf2 EMAPL4	-0.399492	0.00282799
-0.481049	10.9448	-5.01284	0.000163178	0.0100774	1.03768	Q9H9P5					P55809	Succinyl-CoA:3-ketoacid coenzyme A transferase 1, mitochondrial, SCOT, EC 2.8.3.5 (3-oxoacid CoA-transferase 1) (Somatic-type succinyl-CoA:3-oxoacid CoA-transferase, SCOT-s) (Succinyl-CoA:3-oxoacid CoA transferase)	OXCT1 OXCT SCOT	-0.398426	0.020808
-0.471725	12.3923	-1.0735	0.300322	0.561109	-5.88369	P22676					P26447	Protein S100-A4 (Calvasculin) (Metastasin) (Placental calcium-binding protein) (Protein Mts1) (S100 calcium-binding protein A4)	S100A4 CAPL MTS1	-0.395783	0.0145846
-0.468323	10.9639	-3.29115	0.00505207	0.062739	-2.32119	Q9NUL5					O43716	Glutamyl-tRNA(Gln) amidotransferase subunit C, mitochondrial, Glu-AdT subunit C, EC 6.3.5.- (Protein 15E1.2)	GATC 15E1.2	-0.394961	0.0255562
-0.467648	11.8808	-1.14599	0.27008	0.532727	-5.86425	Q13268					Q9BTT4	Mediator of RNA polymerase II transcription subunit 10 (Mediator complex subunit 10) (Transformation-related gene 17 protein, TRG-17) (Transformation-related gene 20 protein, TRG-20)	MED10 L6 TRG17 TRG20	-0.392369	0.00164262
-0.467259	13.14	-4.51107	0.000432631	0.0176212	0.082993	P51397					P21266	Glutathione S-transferase Mu 3, EC 2.5.1.18 (GST class-mu 3) (GSTM3-3, hGSTM3-3)	GSTM3 GST5	-0.39189	0.00382422
-0.460195	13.2381	-3.02382	0.00869215	0.0853648	-2.83721	P07108					Q92599	Septin-8	SEPTIN8 KIAA0202 SEPT8	-0.390396	0.043702
-0.456391	11.8433	-8.26513	6.5485e-07	0.000748166	6.30797	Q8IV32					Q9UM54	Unconventional myosin-VI (Unconventional myosin-6)	MYO6 KIAA0389	-0.383473	0.0053837
-0.452857	9.70444	-3.09685	0.00749687	0.0778633	-2.64406	Q08AF3					P55854	Small ubiquitin-related modifier 3, SUMO-3 (SMT3 homolog 1) (SUMO-2) (Ubiquitin-like protein SMT3A, Smt3A)	SUMO3 SMT3A SMT3H1	-0.381854	0.00844105
-0.450284	13.11	-4.86899	0.000215164	0.0120561	0.804248	P39210					Q0VG06	Fanconi anemia core complex-associated protein 100 (Fanconi anemia-associated protein of 100 kDa)	FAAP100 C17orf70	-0.379632	0.0357889
-0.450146	8.06161	-2.53303	0.0231979	0.145225	-3.7684	Q7Z736					P0DPI2	Glutamine amidotransferase-like class 1 domain-containing protein 3, mitochondrial	GATD3 C21orf33 GATD3A	-0.379077	0.00665002
-0.448673	11.6387	-5.23642	0.000106706	0.00859159	1.45009	Q96S19					Q99757	Thioredoxin, mitochondrial, MTRX, Mt-Trx (Thioredoxin-2)	TXN2 TRX2	-0.373036	0.0223132
-0.447878	11.4169	-3.2295	0.0057268	0.0674522	-2.35758	P32004					Q8TAM2	Tetratricopeptide repeat protein 8, TPR repeat protein 8 (Bardet-Biedl syndrome 8 protein)	TTC8 BBS8	-0.372364	0.0216363
-0.447556	11.5775	-3.68785	0.0022544	0.0411007	-1.51171	P42773					Q96A19	Coiled-coil domain-containing protein 102A	CCDC102A	-0.372164	0.00654569
-0.445324	12.5906	-5.70215	4.49769e-05	0.0053837	2.28591	Q8NCE0					P43251	Biotinidase, Biotinase, EC 3.5.1.12	BTD	-0.370275	0.0281056
-0.445005	10.5959	-2.95619	0.00996525	0.0929412	-2.84946	Q7L311					Q13332	Receptor-type tyrosine-protein phosphatase S, R-PTP-S, EC 3.1.3.48 (Receptor-type tyrosine-protein phosphatase sigma, R-PTP-sigma)	PTPRS	-0.369196	0.00650628
-0.441187	10.8866	-2.0905	0.0543436	0.225773	-4.53894	Q8IVL5					O60443	Gasdermin-E (Inversely correlated with estrogen receptor expression 1, ICERE-1) (Non-syndromic hearing impairment protein 5) [Cleaved into: Gasdermin-E, N-terminal, GSDME-NT; Gasdermin-E, C-terminal, GSDME-CT ]	GSDME DFNA5 ICERE1	-0.368572	0.0297124
-0.440586	12.071	-2.85372	0.0122502	0.103037	-3.08699	Q9H939					P23409	Myogenic factor 6, Myf-6 (Class C basic helix-loop-helix protein 4, bHLHc4) (Muscle-specific regulatory factor 4)	MYF6 BHLHC4 MRF4	-0.36366	0.0218966
-0.440482	10.8379	-1.79236	0.0936368	0.30107	-5.0107	P50225					Q6ICL3	Transport and Golgi organization protein 2 homolog	TANGO2 C22orf25	-0.360674	0.0362518
-0.43978	11.0624	-3.66551	0.00235903	0.0423328	-1.51301	Q86SF2					Q9H875	PRKR-interacting protein 1	PRKRIP1	-0.359886	0.00110937
-0.437699	10.5693	-4.54651	0.000403465	0.0169678	0.152194	Q9HBR0					Q96IL0	Cytochrome c oxidase assembly factor 8, COA8 (Apoptogenic protein 1, mitochondrial, APOP-1)	COA8 APOP1 APOPT1 C14orf153	-0.359299	0.0221293
-0.435286	10.3938	-4.96968	0.000177251	0.0106584	0.987236	Q9H1C4					Q8WVF1	Protein OSCP1, hOSCP1 (Organic solute transport protein 1) (Oxidored-nitro domain-containing protein 1)	OSCP1 C1orf102 NOR1	-0.35694	0.00514807
-0.433776	12.166	-2.75021	0.0150752	0.11473	-3.34529	P60660					P78310	Coxsackievirus and adenovirus receptor, CAR, hCAR (CVB3-binding protein) (Coxsackievirus B-adenovirus receptor) (HCVADR)	CXADR CAR	-0.353982	0.0471544
-0.433585	12.7588	-2.46652	0.0264326	0.155818	-3.85107	Q92529					Q53H54	tRNA wybutosine-synthesizing protein 2 homolog, tRNA-yW-synthesizing protein 2, EC 2.5.1.114 (tRNA(Phe) (4-demethylwyosine(37)-C(7)) aminocarboxypropyltransferase)	TRMT12 TRM12 TYW2	-0.345665	0.00169859
-0.432243	11.5248	-5.75903	4.05537e-05	0.00514807	2.41055	Q12965					Q8TB45	DEP domain-containing mTOR-interacting protein (DEP domain-containing protein 6)	DEPTOR DEPDC6	-0.344545	0.0316877
-0.432043	12.4815	-2.20046	0.0441687	0.202422	-4.33447	Q9NVS9					Q9Y4U1	Cyanocobalamin reductase / alkylcobalamin dealkylase (Alkylcobalamin:glutathione S-alkyltransferase, EC 2.5.1.151) (CblC) (Cyanocobalamin reductase (cyanide-eliminating), EC 1.16.1.6) (Methylmalonic aciduria and homocystinuria type C protein, MMACHC)	MMACHC	-0.344164	0.00112443
-0.431753	13.334	-8.09509	8.44339e-07	0.00082685	6.06283	P04083					Q86SZ2	Trafficking protein particle complex subunit 6B, TRAPP complex subunit 6B	TRAPPC6B	-0.342595	0.0042289
-0.431421	10.0937	-3.31743	0.00478903	0.0613622	-2.24472	Q9BSY4					Q96LJ7	Dehydrogenase/reductase SDR family member 1, EC 1.1.1.- (Short chain dehydrogenase/reductase family 19C member 1, Protein SDR19C1)	DHRS1 SDR19C1	-0.341137	0.00775538
-0.431021	9.51855	-3.97669	0.00125644	0.0297124	-0.929106	P11047					Q96FQ6	Protein S100-A16 (Aging-associated gene 13 protein) (Protein S100-F) (S100 calcium-binding protein A16)	S100A16 S100F AAG13	-0.340321	0.000532219
-0.426471	10.9519	-3.7423	0.00201852	0.0394215	-1.4362	Q6ZNA1					Q99878	Histone H2A type 1-J (Histone H2A/e)	H2AC14 H2AFE HIST1H2AJ	-0.338441	0.0155784
-0.423095	8.22087	-3.11482	0.00722866	0.0764698	-2.63619	O95190					Q7Z2K6	Endoplasmic reticulum metallopeptidase 1, EC 3.4.-.- (Felix-ina)	ERMP1 FXNA KIAA1815	-0.334997	0.0268819
-0.418553	9.93868	-2.34823	0.033272	0.175569	-4.04277	P20908					P0CG30	Glutathione S-transferase theta-2B, EC 2.5.1.18 (Glutathione S-transferase theta-2, GST class-theta-2)	GSTT2B GSTT2	-0.333138	0.00357665
-0.416926	12.5556	-5.18134	0.000118407	0.00865255	1.36324	P04040					O15460	Prolyl 4-hydroxylase subunit alpha-2, 4-PH alpha-2, EC 1.14.11.2 (Procollagen-proline,2-oxoglutarate-4-dioxygenase subunit alpha-2)	P4HA2 UNQ290/PRO330	-0.331771	0.0225268
-0.415963	11.646	-3.97647	0.00125698	0.0297124	-0.942258	Q8WUP2					Q56VL3	OCIA domain-containing protein 2 (Ovarian carcinoma immunoreactive antigen-like protein)	OCIAD2	-0.329308	0.0042289
-0.415755	11.5446	-5.09802	0.000138693	0.00905466	1.19646	Q9UEE5					Q6UXV4	MICOS complex subunit MIC27 (Apolipoprotein O-like) (Protein FAM121A)	APOOL CXorf33 FAM121A MIC27 UNQ8193/PRO23204	-0.327254	0.0042289
-0.414743	11.3951	-2.67978	0.0173489	0.123882	-3.42742	Q13642					Q2TAZ0	Autophagy-related protein 2 homolog A	ATG2A KIAA0404	-0.325796	0.0271715
-0.414444	12.7649	-6.30849	1.52649e-05	0.00357665	3.33721	P38571					Q96IU4	Putative protein-lysine deacylase ABHD14B, EC 2.3.1.- (Alpha/beta hydrolase domain-containing protein 14B, Abhydrolase domain-containing protein 14B) (CCG1-interacting factor B)	ABHD14B CIB	-0.324747	0.00726681
-0.409709	11.5726	-4.08493	0.0010105	0.0262385	-0.655352	Q9P0V9					Q9UH92	Max-like protein X (Class D basic helix-loop-helix protein 13, bHLHd13) (Max-like bHLHZip protein) (Protein BigMax) (Transcription factor-like protein 4)	MLX BHLHD13 TCFL4	-0.322487	0.00654569
-0.409685	11.4231	-8.50118	4.62825e-07	0.000634533	6.58647	Q86YV5					Q15723	ETS-related transcription factor Elf-2 (E74-like factor 2) (New ETS-related factor)	ELF2 NERF	-0.321202	0.0284812
-0.40946	11.4436	-5.03925	0.000155141	0.00984714	1.09062	P50479					Q6P1Q0	LETM1 domain-containing protein 1 (Cervical cancer 1 proto-oncogene protein p40) (Cervical cancer proto-oncogene 2 protein) (HCCR-1) (HCRR-2)	LETMD1	-0.320754	0.0230388
-0.404829	11.535	-2.8404	0.0125824	0.103919	-3.09832	Q9NQV8					Q96SU4	Oxysterol-binding protein-related protein 9, ORP-9, OSBP-related protein 9	OSBPL9 ORP9 OSBP4	-0.319516	0.00865255
-0.404367	9.99532	-1.37534	0.189585	0.437639	-5.55389	P32456					Q8TB22	Spermatogenesis-associated protein 20 (Sperm-specific protein 411, Ssp411)	SPATA20	-0.31929	0.0149685
-0.402081	11.8933	-5.73091	4.26811e-05	0.00531962	2.33994	O14874					Q96RT7	Gamma-tubulin complex component 6, GCP-6	TUBGCP6 GCP6 KIAA1669	-0.319228	0.0355677
-0.40161	11.5983	-3.64475	0.00246061	0.0432079	-1.62432	Q96IJ6					Q02252	Methylmalonate-semialdehyde dehydrogenase [acylating], mitochondrial, MMSDH, Malonate-semialdehyde dehydrogenase [acylating], EC 1.2.1.18, EC 1.2.1.27 (Aldehyde dehydrogenase family 6 member A1)	ALDH6A1 MMSDH	-0.318615	0.00844105
-0.401415	11.5294	-1.4593	0.165483	0.407278	-5.45192	Q9NUB1					P15056	Serine/threonine-protein kinase B-raf, EC 2.7.11.1 (Proto-oncogene B-Raf) (p94) (v-Raf murine sarcoma viral oncogene homolog B1)	BRAF BRAF1 RAFB1	-0.315454	0.0376728
-0.401089	11.8387	-3.51615	0.00319601	0.0490127	-1.88311	O60220					O15084	Serine/threonine-protein phosphatase 6 regulatory ankyrin repeat subunit A, PP6-ARS-A, Serine/threonine-protein phosphatase 6 regulatory subunit ARS-A (Ankyrin repeat domain-containing protein 28) (Phosphatase interactor targeting protein hnRNP K, PITK)	ANKRD28 KIAA0379	-0.312499	0.0155784
-0.399492	12.6009	-6.58471	9.48852e-06	0.00282799	3.78205	Q9HC35					Q16854	Deoxyguanosine kinase, mitochondrial, EC 2.7.1.113 (Deoxyadenosine kinase, mitochondrial, EC 2.7.1.76)	DGUOK DGK	-0.310475	0.00891483
-0.399093	10.6012	-1.58124	0.135057	0.365213	-5.30987	Q5EG05					Q9ULH7	Myocardin-related transcription factor B, MRTF-B (MKL/myocardin-like protein 2) (Megakaryoblastic leukemia 2)	MRTFB KIAA1243 MKL2	-0.30979	0.0400135
-0.398426	11.6844	-4.33959	0.000607463	0.020808	-0.227517	P55809					P34913	Bifunctional epoxide hydrolase 2 [Includes: Cytosolic epoxide hydrolase 2, CEH, EC 3.3.2.10 (Epoxide hydratase) (Soluble epoxide hydrolase, SEH); Lipid-phosphate phosphatase, EC 3.1.3.76 ]	EPHX2	-0.30693	0.044591
-0.395783	13.678	-4.69416	0.000302117	0.0145846	0.496905	P26447					Q8WW59	SPRY domain-containing protein 4	SPRYD4	-0.305413	0.0125508
-0.394961	11.0754	-4.11144	0.000958123	0.0255562	-0.70603	O43716					O95825	Quinone oxidoreductase-like protein 1, EC 1.-.-.- (Protein 4P11) (Quinone oxidoreductase homolog 1, QOH-1) (Zeta-crystallin homolog)	CRYZL1 4P11	-0.305284	0.0397056
-0.394641	12.0812	-3.22981	0.00572315	0.0674522	-2.39714	P37802					Q13510	Acid ceramidase, AC, ACDase, Acid CDase, EC 3.5.1.23 (Acylsphingosine deacylase) (N-acylethanolamine hydrolase ASAH1, EC 3.5.1.-) (N-acylsphingosine amidohydrolase) (Putative 32 kDa heart protein, PHP32) [Cleaved into: Acid ceramidase subunit alpha; Acid ceramidase subunit beta ]	ASAH1 ASAH HSD-33 HSD33	-0.303424	0.048043
-0.394492	8.84879	-3.29464	0.00501628	0.0626349	-2.2732	Q07890					Q6NXT4	Zinc transporter 6, ZnT-6 (Solute carrier family 30 member 6)	SLC30A6 ZNT6	-0.302641	0.0224806
-0.392369	9.37823	-7.25701	3.11511e-06	0.00164262	4.85555	Q9BTT4					Q05639	Elongation factor 1-alpha 2, EF-1-alpha-2 (Eukaryotic elongation factor 1 A-2, eEF1A-2) (Statin-S1)	EEF1A2 EEF1AL STN	-0.301786	0.0409471
-0.39189	12.754	-6.16783	1.95255e-05	0.00382422	3.10355	P21266					O75832	26S proteasome non-ATPase regulatory subunit 10 (26S proteasome regulatory subunit p28) (Gankyrin) (p28(GANK))	PSMD10	-0.29976	0.00654569
-0.390396	12.3557	-3.63587	0.00250545	0.043702	-1.61966	Q92599					Q641Q2	WASH complex subunit 2A	WASHC2A FAM21A FAM21B	-0.298124	0.0205819
-0.387127	12.6436	-1.8828	0.0796337	0.277101	-4.8801	Q9NPH2					Q8IUD6	E3 ubiquitin-protein ligase RNF135, EC 2.3.2.27 (RIG-I E3 ubiquitin ligase, REUL) (RING finger protein 135) (RING finger protein leading to RIG-I activation, Riplet) (RING-type E3 ubiquitin transferase RNF135)	RNF135 L13	-0.297686	0.0053837
-0.383473	12.5514	-5.70931	4.4394e-05	0.0053837	2.32121	Q9UM54					Q07002	Cyclin-dependent kinase 18, EC 2.7.11.22 (Cell division protein kinase 18) (PCTAIRE-motif protein kinase 3) (Serine/threonine-protein kinase PCTAIRE-3)	CDK18 PCTAIRE3 PCTK3	-0.296304	0.031862
-0.383143	10.0963	-3.18161	0.0063121	0.0704499	-2.52418	Q9UM47					Q68EM7	Rho GTPase-activating protein 17 (Rho-type GTPase-activating protein 17) (RhoGAP interacting with CIP4 homologs protein 1, RICH-1)	ARHGAP17 RICH1 MSTP066 MSTP110	-0.294577	0.0230388
-0.381854	12.1434	-5.27164	9.98564e-05	0.00844105	1.51803	P55854					Q15165	Serum paraoxonase/arylesterase 2, PON 2, EC 3.1.1.2, EC 3.1.1.81 (Aromatic esterase 2, A-esterase 2) (Serum aryldialkylphosphatase 2)	PON2	-0.293357	0.0492968
-0.381238	13.1311	-1.36395	0.193068	0.441607	-5.61165	O14494					Q9NXW9	Alpha-ketoglutarate-dependent dioxygenase alkB homolog 4 (Alkylated DNA repair protein alkB homolog 4) (DNA N6-methyl adenine demethylase ALKBH4, EC 1.14.11.51) (Lysine-specific demethylase ALKBH4, EC 1.14.11.-)	ALKBH4 ABH4	-0.293214	0.0172108
-0.380439	9.79189	-2.57119	0.0215165	0.140042	-3.65333	P04066					Q15652	Probable JmjC domain-containing histone demethylation protein 2C, EC 1.14.11.- (Jumonji domain-containing protein 1C) (Thyroid receptor-interacting protein 8, TR-interacting protein 8, TRIP-8)	JMJD1C JHDM2C KIAA1380 TRIP8	-0.292937	0.0237365
-0.379632	9.13294	-3.8223	0.00171642	0.0357889	-1.25851	Q0VG06					Q9NPB8	Glycerophosphocholine phosphodiesterase GPCPD1, EC 3.1.4.2 (Glycerophosphodiester phosphodiesterase 5)	GPCPD1 GDE5 KIAA1434	-0.292818	0.00504518
-0.379117	11.3007	-2.98772	0.00935054	0.0893974	-2.85733	P10586					Q9NXA8	NAD-dependent protein deacylase sirtuin-5, mitochondrial, EC 2.3.1.- (Regulatory protein SIR2 homolog 5) (SIR2-like protein 5)	SIRT5 SIR2L5	-0.292733	0.00896766
-0.379077	12.4447	-5.48587	6.69367e-05	0.00665002	1.89919	P0DPI2					P33897	ATP-binding cassette sub-family D member 1, EC 3.1.2.-, EC 7.6.2.- (Adrenoleukodystrophy protein, ALDP)	ABCD1 ALD	-0.292355	0.0476777
-0.378808	12.7422	-2.44784	0.0274154	0.15894	-3.89395	P58335					Q8IUZ5	5-phosphohydroxy-L-lysine phospho-lyase, EC 4.2.3.134 (Alanine--glyoxylate aminotransferase 2-like 2)	PHYKPL AGXT2L2 PP9286	-0.290965	0.0122132
-0.375102	8.83204	-2.48434	0.025526	0.154048	-3.82621	Q8TCX1					P18440	Arylamine N-acetyltransferase 1, EC 2.3.1.5 (Arylamide acetylase 1) (Monomorphic arylamine N-acetyltransferase, MNAT) (N-acetyltransferase type 1, NAT-1)	NAT1 AAC1	-0.289872	0.0255562
-0.374053	11.9644	-3.04691	0.00829517	0.0826843	-2.76883	Q5T0D9					Q15629	Translocating chain-associated membrane protein 1, Protein TRAM1	TRAM1 TRAM	-0.288088	0.00626085
-0.373036	11.6601	-4.26153	0.000709597	0.0223132	-0.410535	Q99757					P09110	3-ketoacyl-CoA thiolase, peroxisomal, EC 2.3.1.16 (Acetyl-CoA C-myristoyltransferase, EC 2.3.1.155) (Acetyl-CoA acyltransferase, EC 2.3.1.9) (Beta-ketothiolase) (Peroxisomal 3-oxoacyl-CoA thiolase)	ACAA1 ACAA PTHIO	-0.284094	0.00954383
-0.372364	10.2977	-4.30056	0.000656506	0.0216363	-0.317385	Q8TAM2					Q96RY7	Intraflagellar transport protein 140 homolog (WD and tetratricopeptide repeats protein 2)	IFT140 KIAA0590 WDTC2	-0.283256	0.0237365
-0.372164	11.4952	-5.5346	6.11679e-05	0.00654569	1.99489	Q96A19					Q8IYT2	Cap-specific mRNA (nucleoside-2'-O-)-methyltransferase 2, EC 2.1.1.296 (Cap methyltransferase 2) (Cap2 2'O-ribose methyltransferase 2, HMTr2, MTr2) (FtsJ methyltransferase domain-containing protein 1) (Protein adrift homolog)	CMTR2 AFT FTSJD1	-0.283228	0.0476777
-0.370275	11.3287	-4.02966	0.00112929	0.0281056	-0.818605	P43251					Q9HBF4	Zinc finger FYVE domain-containing protein 1 (Double FYVE-containing protein 1) (SR3) (Tandem FYVE fingers-1)	ZFYVE1 DFCP1 KIAA1589 TAFF1 ZNFN2A1 PP10436	-0.282153	0.0224806
-0.369196	8.9379	-5.55557	5.8846e-05	0.00650628	2.03286	Q13332					Q9UHQ9	NADH-cytochrome b5 reductase 1, b5R.1, EC 1.6.2.2 (Humb5R2) (NAD(P)H:quinone oxidoreductase type 3 polypeptide A2)	CYB5R1 NQO3A2 UNQ3049/PRO9865	-0.281471	0.0458623
-0.368838	12.6052	-2.88549	0.0114918	0.100224	-3.08174	P17931					Q8NB78	Lysine-specific histone demethylase 2, EC 1.14.99.66 (Flavin-containing amine oxidase domain-containing protein 1) (Lysine-specific histone demethylase 1B)	KDM1B AOF1 C6orf193 LSD2	-0.280708	0.0383236
-0.368572	10.0488	-3.97788	0.00125343	0.0297124	-0.946253	O60443					P62330	ADP-ribosylation factor 6, EC 3.6.5.2	ARF6	-0.279423	0.0120561
-0.367729	10.0017	-3.18105	0.00631925	0.0704499	-2.53912	Q7Z6K3					Q9UN36	Protein NDRG2 (N-myc downstream-regulated gene 2 protein) (Protein Syld709613)	NDRG2 KIAA1248 SYLD	-0.277999	0.0106584
-0.366351	11.8499	-2.16181	0.0475245	0.20964	-4.4172	Q9UMS0					Q9Y426	C2 domain-containing protein 2 (Transmembrane protein 24-like)	C2CD2 C21orf25 C21orf258 TMEM24L	-0.27765	0.0400135
-0.366088	11.5627	-1.61314	0.127931	0.354187	-5.23942	P09914					P40123	Adenylyl cyclase-associated protein 2, CAP 2	CAP2	-0.276039	0.0323996
-0.36366	9.32546	-4.28975	0.000670792	0.0218966	-0.350443	P23409					O94923	D-glucuronyl C5-epimerase, EC 5.1.3.17 (Heparan sulfate C5-epimerase, Hsepi) (Heparin/heparan sulfate:glucuronic acid C5-epimerase) (Heparosan-N-sulfate-glucuronate 5-epimerase)	GLCE KIAA0836	-0.275205	0.0347784
-0.36272	13.0047	-3.46173	0.00357033	0.0520736	-1.95779	Q86WA6					O14640	Segment polarity protein dishevelled homolog DVL-1, Dishevelled-1 (DSH homolog 1)	DVL1	-0.273179	0.0222604
-0.361265	10.4051	-1.81996	0.0891482	0.292586	-4.98341	Q8NB14					Q8TCJ2	Dolichyl-diphosphooligosaccharide--protein glycosyltransferase subunit STT3B, Oligosaccharyl transferase subunit STT3B, STT3-B, EC 2.4.99.18 (Source of immunodominant MHC-associated peptides homolog)	STT3B SIMP	-0.272954	0.00874252
-0.360674	10.6997	-3.8126	0.00175045	0.0362518	-1.24161	Q6ICL3					Q08431	Lactadherin (Breast epithelial antigen BA46) (HMFG) (MFGM) (Milk fat globule-EGF factor 8, MFG-E8) (SED1) [Cleaved into: Lactadherin short form; Medin ]	MFGE8	-0.271817	0.00294087
-0.359886	12.5484	-7.67023	1.61834e-06	0.00110937	5.46837	Q9H875					Q96DP5	Methionyl-tRNA formyltransferase, mitochondrial, MtFMT, EC 2.1.2.9	MTFMT FMT FMT1	-0.271374	0.00460044
-0.359299	9.35949	-4.28147	0.000681949	0.0221293	-0.343272	Q96IL0					Q09028	Histone-binding protein RBBP4 (Chromatin assembly factor 1 subunit C, CAF-1 subunit C) (Chromatin assembly factor I p48 subunit, CAF-I 48 kDa subunit, CAF-I p48) (Nucleosome-remodeling factor subunit RBAP48) (Retinoblastoma-binding protein 4, RBBP-4) (Retinoblastoma-binding protein p48)	RBBP4 RBAP48	-0.270881	0.0355677
-0.357052	12.5417	-2.80843	0.0134164	0.107441	-3.24844	Q9UKR5					Q5T5C0	Syntaxin-binding protein 5 (Lethal(2) giant larvae protein homolog 3) (Tomosyn-1)	STXBP5 LLGL3	-0.270024	0.0176212
-0.35694	10.6566	-5.76599	4.00446e-05	0.00514807	2.39089	Q8WVF1					O14681	Etoposide-induced protein 2.4 homolog (p53-induced gene 8 protein)	EI24 PIG8	-0.269473	0.0111884
-0.353982	10.7944	-3.56597	0.00288799	0.0471544	-1.74261	P78310					Q9Y3M8	StAR-related lipid transfer protein 13 (46H23.2) (Deleted in liver cancer 2 protein, DLC-2) (Rho GTPase-activating protein) (START domain-containing protein 13, StARD13)	STARD13 DLC2 GT650	-0.269099	0.0119515
-0.350931	11.3936	-3.11919	0.00716483	0.0759117	-2.60641	Q9Y6H3					Q9UHJ6	Sedoheptulokinase, SHK, EC 2.7.1.14 (Carbohydrate kinase-like protein)	SHPK CARKL	-0.265999	0.0316877
-0.346718	11.5921	-3.01984	0.00876242	0.0856361	-2.819	O14561					O15143	Actin-related protein 2/3 complex subunit 1B (Arp2/3 complex 41 kDa subunit) (p41-ARC)	ARPC1B ARC41	-0.265509	0.0205819
-0.345665	10.3969	-7.19	3.47139e-06	0.00169859	4.75638	Q53H54					Q13563	Polycystin-2, PC2 (Autosomal dominant polycystic kidney disease type II protein) (Polycystic kidney disease 2 protein) (Polycystwin) (R48321) (Transient receptor potential cation channel subfamily P member 2)	PKD2 TRPP2	-0.264634	0.0169678
-0.345282	11.9758	-1.82422	0.0884726	0.292561	-4.95646	P49006					Q9BVS5	tRNA (adenine(58)-N(1))-methyltransferase, mitochondrial, EC 2.1.1.220 (mRNA methyladenosine-N(1)-methyltransferase, EC 2.1.1.-)	TRMT61B	-0.264018	0.0153591
-0.344565	9.19641	-3.13962	0.00687388	0.0739825	-2.60655	Q9H6X4					Q14161	ARF GTPase-activating protein GIT2, ARF GAP GIT2 (Cool-interacting tyrosine-phosphorylated protein 2, CAT-2, CAT2) (G protein-coupled receptor kinase-interactor 2) (GRK-interacting protein 2)	GIT2 KIAA0148	-0.26399	0.00844105
-0.344545	11.0243	-3.92612	0.00139139	0.0316877	-1.0178	Q8TB45					Q14563	Semaphorin-3A (Semaphorin III, Sema III)	SEMA3A SEMAD	-0.263601	0.0456564
-0.344164	11.7506	-7.60061	1.80434e-06	0.00112443	5.37901	Q9Y4U1					P52594	Arf-GAP domain and FG repeat-containing protein 1 (HIV-1 Rev-binding protein) (Nucleoporin-like protein RIP) (Rev-interacting protein) (Rev/Rex activation domain-binding protein)	AGFG1 HRB RAB RIP	-0.263097	0.00784649
-0.342595	13.3527	-6.05053	2.40249e-05	0.0042289	2.90744	Q86SZ2					Q9BTX7	Alpha-tocopherol transfer protein-like	TTPAL C20orf121	-0.262167	0.00431749
-0.341592	12.434	-3.09672	0.00749892	0.0778633	-2.6593	P26440					Q12765	Secernin-1	SCRN1 KIAA0193	-0.261624	0.037663
-0.341137	12.8309	-5.37293	8.25883e-05	0.00775538	1.70408	Q96LJ7					Q9NWB1	RNA binding protein fox-1 homolog 1 (Ataxin-2-binding protein 1) (Fox-1 homolog A) (Hexaribonucleotide-binding protein 1)	RBFOX1 A2BP A2BP1 FOX1 HRNBP1	-0.260036	0.0472545
-0.340321	12.2231	-8.7782	3.10558e-07	0.000532219	7.00571	Q96FQ6					O95166	Gamma-aminobutyric acid receptor-associated protein (GABA(A) receptor-associated protein) (MM46)	GABARAP FLC3B HT004	-0.260011	0.0230388
-0.340189	11.1042	-1.65068	0.119961	0.34164	-5.13628	O95786					P55786	Puromycin-sensitive aminopeptidase, PSA, EC 3.4.11.14 (Cytosol alanyl aminopeptidase, AAP-S)	NPEPPS PSA	-0.258347	0.0155784
-0.338977	11.3814	-1.9817	0.0664961	0.251701	-4.71934	A6NHL2					O95479	GDH/6PGL endoplasmic bifunctional protein [Includes: Hexose-6-phosphate dehydrogenase (Glucose 1-dehydrogenase, GDH, EC 1.1.1.47) (Glucose-6-phosphate dehydrogenase, EC 1.1.1.363); 6-phosphogluconolactonase, 6PGL, EC 3.1.1.31 ]	H6PD GDH	-0.257617	0.0427499
-0.338441	14.0314	-4.63472	0.000339337	0.0155784	0.356407	Q99878					P61764	Syntaxin-binding protein 1 (MUNC18-1) (N-Sec1) (Protein unc-18 homolog 1, Unc18-1) (Protein unc-18 homolog A, Unc-18A) (p67)	STXBP1 UNC18A	-0.257255	0.0376728
-0.33513	10.7102	-2.79008	0.0139191	0.109014	-3.29001	Q9NWU2					Q9H4Z3	mRNA (2'-O-methyladenosine-N(6)-)-methyltransferase, EC 2.1.1.62 (Cap-specific adenosine methyltransferase, CAPAM, hCAPAM) (Phosphorylated CTD-interacting factor 1, hPCIF1) (Protein phosphatase 1 regulatory subunit 121)	PCIF1 C20orf67 CAPAM PPP1R121	-0.257103	0.00654569
-0.334997	12.2384	-4.06912	0.00104312	0.0268819	-0.728754	Q7Z2K6					P12109	Collagen alpha-1(VI) chain	COL6A1	-0.254859	0.031741
-0.333138	11.2062	-6.29408	1.56527e-05	0.00357665	3.31282	P0CG30					Q6ZQX7	Protein LIAT1 (Ligand of ATE1 protein)	LIAT1 C17orf97	-0.254838	0.00506969
-0.331771	12.1351	-4.2387	0.000742677	0.0225268	-0.37045	O15460					P54764	Ephrin type-A receptor 4, EC 2.7.10.1 (EPH-like kinase 8, EK8, hEK8) (Tyrosine-protein kinase TYRO1) (Tyrosine-protein kinase receptor SEK)	EPHA4 HEK8 SEK TYRO1	-0.254333	0.0180628
-0.33104	7.34954	-2.43996	0.0278406	0.160048	-3.90442	Q9NYU1					P17858	ATP-dependent 6-phosphofructokinase, liver type, ATP-PFK, PFK-L, EC 2.7.1.11 (6-phosphofructokinase type B) (Phosphofructo-1-kinase isozyme B, PFK-B) (Phosphohexokinase)	PFKL	-0.253786	0.0104048
-0.330292	11.4322	-2.52071	0.0237667	0.147641	-3.77421	Q6ZYL4					P23786	Carnitine O-palmitoyltransferase 2, mitochondrial, EC 2.3.1.21 (Carnitine palmitoyltransferase II, CPT II)	CPT2 CPT1	-0.253224	0.00886869
-0.330147	11.5861	-1.95441	0.0699096	0.25871	-4.76403	Q8WY36					O14920	Inhibitor of nuclear factor kappa-B kinase subunit beta, I-kappa-B-kinase beta, IKK-B, IKK-beta, IkBKB, EC 2.7.11.10 (I-kappa-B kinase 2, IKK2) (Nuclear factor NF-kappa-B inhibitor kinase beta, NFKBIKB) (Serine/threonine protein kinase IKBKB, EC 2.7.11.1)	IKBKB IKKB	-0.252085	0.00844105
-0.329308	11.4517	-6.02281	2.52388e-05	0.0042289	2.86028	Q56VL3					P23610	40-kDa huntingtin-associated protein, HAP40 (CpG island protein) (Factor VIII intron 22 protein)	F8A1; F8A2; F8A3	-0.252006	0.0303787
-0.328297	10.2581	-2.50367	0.0245759	0.150284	-3.80867	Q6P1M3					Q9Y5S2	Serine/threonine-protein kinase MRCK beta, EC 2.7.11.1 (CDC42-binding protein kinase beta, CDC42BP-beta) (DMPK-like beta) (Myotonic dystrophy kinase-related CDC42-binding kinase beta, MRCK beta, Myotonic dystrophy protein kinase-like beta)	CDC42BPB KIAA1124	-0.250523	0.0249897
-0.327254	12.2668	-6.06978	2.32182e-05	0.0042289	2.93603	Q6UXV4					Q7Z5L9	Interferon regulatory factor 2-binding protein 2, IRF-2-binding protein 2, IRF-2BP2	IRF2BP2	-0.248192	0.0284812
-0.325796	9.26842	-4.06134	0.00105957	0.0271715	-0.807417	Q2TAZ0					Q5XUX1	F-box/WD repeat-containing protein 9 (F-box and WD-40 domain-containing protein 9)	FBXW9 FBW9	-0.24718	0.0471544
-0.324747	12.08	-5.42273	7.52653e-05	0.00726681	1.80141	Q96IU4					O60513	Beta-1,4-galactosyltransferase 4, Beta-1,4-GalTase 4, Beta4Gal-T4, b4Gal-T4, EC 2.4.1.- (Beta-N-acetylglucosaminyl-glycolipid beta-1,4-galactosyltransferase) (Lactotriaosylceramide beta-1,4-galactosyltransferase, EC 2.4.1.275) (N-acetyllactosamine synthase, EC 2.4.1.90) (Nal synthase) (UDP-Gal:beta-GlcNAc beta-1,4-galactosyltransferase 4) (UDP-galactose:beta-N-acetylglucosamine beta-1,4-galactosy…	B4GALT4 UNQ552/PRO1109	-0.246482	0.0193482
-0.32469	11.3182	-1.9271	0.0734836	0.265121	-4.77478	A1L170					Q9UFN0	Protein NipSnap homolog 3A, NipSnap3A (Protein NipSnap homolog 4, NipSnap4) (Target for Salmonella secreted protein C, TassC)	NIPSNAP3A NIPSNAP4 HSPC299	-0.246367	0.0364151
-0.323944	10.1468	-2.29575	0.0368146	0.185154	-4.14418	O43808					Q16864	V-type proton ATPase subunit F, V-ATPase subunit F (V-ATPase 14 kDa subunit) (Vacuolar proton pump subunit F)	ATP6V1F ATP6S14 VATF	-0.246366	0.0432079
-0.323787	12.0369	-2.05935	0.057597	0.233626	-4.51851	P26006					Q13530	Serine incorporator 3 (Tumor differentially expressed protein 1)	SERINC3 DIFF33 TDE1 SBBI99	-0.246131	0.0467337
-0.322834	11.8954	-2.3488	0.0332358	0.175525	-4.04371	Q9BV36					Q9BSQ5	Cerebral cavernous malformations 2 protein (Malcavernin)	CCM2 C7orf22 PP10187	-0.245845	0.0355677
-0.322487	11.0579	-5.5103	6.39769e-05	0.00654569	1.95754	Q9UH92					Q5H9U9	Probable ATP-dependent RNA helicase DDX60-like, EC 3.6.4.13 (DEAD box protein 60-like)	DDX60L	-0.245416	0.0296544
-0.321202	12.2119	-4.01398	0.00116549	0.0284812	-0.880106	Q15723					Q8N1F8	Serine/threonine-protein kinase 11-interacting protein (LKB1-interacting protein 1)	STK11IP KIAA1898 LIP1 LKB1IP STK11IP1	-0.245073	0.0399575
-0.320986	10.229	-3.35747	0.00441429	0.0585299	-2.147	Q9BRX8					Q8NCC3	Phospholipase A2 group XV (1-O-acylceramide synthase, ACS) (LCAT-like lysophospholipase, LLPL, EC 3.1.1.5) (Lysophospholipase 3) (Lysosomal phospholipase A and acyltransferase, EC 2.3.1.-, EC 3.1.1.32, EC 3.1.1.4) (Lysosomal phospholipase A2, LPLA2)	PLA2G15 LYPLA3 UNQ341/PRO540	-0.244666	0.0402323
-0.320913	10.4619	-3.24086	0.00559608	0.0665992	-2.38283	P06307					Q92574	Hamartin (Tuberous sclerosis 1 protein)	TSC1 KIAA0243 TSC	-0.243904	0.020808
-0.320754	9.94579	-4.1955	0.000809636	0.0230388	-0.52894	Q6P1Q0					Q32P44	Echinoderm microtubule-associated protein-like 3, EMAP-3	EML3	-0.243671	0.0181807
-0.320123	7.19557	-1.43557	0.172024	0.416245	-5.53521	A6NNY8					P42226	Signal transducer and activator of transcription 6 (IL-4 Stat)	STAT6	-0.242525	0.00865255
-0.319913	10.8728	-2.78215	0.014142	0.110038	-3.14148	O00499					Q9H204	Mediator of RNA polymerase II transcription subunit 28 (Endothelial-derived protein 1) (Mediator complex subunit 28) (Merlin and Grb2-interacting cytoskeletal protein, Magicin) (Tumor angiogenesis marker EG-1)	MED28 EG1 FKSG20	-0.242338	0.0317158
-0.319516	11.7475	-5.192	0.000116044	0.00865255	1.37064	Q96SU4					P42898	Methylenetetrahydrofolate reductase, EC 1.5.1.20	MTHFR	-0.242018	0.0415122
-0.31929	11.2466	-4.67014	0.000316621	0.0149685	0.416333	Q8TB22					O95197	Reticulon-3 (Homolog of ASY protein, HAP) (Neuroendocrine-specific protein-like 2, NSP-like protein 2) (Neuroendocrine-specific protein-like II, NSP-like protein II, NSPLII)	RTN3 ASYIP NSPL2	-0.241737	0.0205819
-0.319228	11.0003	-3.83582	0.00167008	0.0355677	-1.2211	Q96RT7					O60476	Mannosyl-oligosaccharide 1,2-alpha-mannosidase IB, EC 3.2.1.113 (Mannosidase alpha class 1A member 2) (Processing alpha-1,2-mannosidase IB, Alpha-1,2-mannosidase IB)	MAN1A2 MAN1B	-0.241174	0.020808
-0.31889	7.42395	-2.47451	0.0260221	0.154577	-3.83822	Q3T906					Q16512	Serine/threonine-protein kinase N1, EC 2.7.11.13 (Protease-activated kinase 1, PAK-1) (Protein kinase C-like 1) (Protein kinase C-like PKN) (Protein kinase PKN-alpha) (Protein-kinase C-related kinase 1) (Serine-threonine protein kinase N)	PKN1 PAK1 PKN PRK1 PRKCL1	-0.240441	0.00844105
-0.318884	9.02305	-3.04671	0.00829858	0.0826843	-2.76238	Q03167					Q15208	Serine/threonine-protein kinase 38, EC 2.7.11.1 (NDR1 protein kinase) (Nuclear Dbf2-related kinase 1)	STK38 NDR1	-0.240261	0.0230388
-0.318615	12.4821	-5.2661	0.000100903	0.00844105	1.5053	Q02252					Q14CW9	Ataxin-7-like protein 3 (SAGA-associated factor 11 homolog)	ATXN7L3	-0.239919	0.0122132
-0.3183	12.9574	-3.2369	0.00564129	0.0670208	-2.37994	P58499					Q9UJ83	2-hydroxyacyl-CoA lyase 1, EC 4.1.2.63 (2-hydroxyphytanoyl-CoA lyase, 2-HPCL) (Phytanoyl-CoA 2-hydroxylase 2)	HACL1 HPCL HPCL2 PHYH2 HSPC279	-0.239545	0.012405
-0.316447	11.9184	-3.07858	0.00777981	0.0790083	-2.69647	Q9Y5T4					Q9BYW2	Histone-lysine N-methyltransferase SETD2, EC 2.1.1.359 (HIF-1) (Huntingtin yeast partner B) (Huntingtin-interacting protein 1, HIP-1) (Huntingtin-interacting protein B) (Lysine N-methyltransferase 3A) (Protein-lysine N-methyltransferase SETD2, EC 2.1.1.-) (SET domain-containing protein 2, hSET2) (p231HBP)	SETD2 HIF1 HYPB KIAA1732 KMT3A SET2 HSPC069	-0.238871	0.0210879
-0.3159	11.8305	-3.33972	0.00457669	0.059419	-2.20844	Q02338					A0JNW5	UHRF1-binding protein 1-like (Syntaxin-6 Habc-interacting protein of 164 kDa)	UHRF1BP1L KIAA0701 SHIP164	-0.238577	0.00626085
-0.31568	10.4953	-3.29723	0.00498992	0.0625709	-2.17433	Q9H7D0					P13716	Delta-aminolevulinic acid dehydratase, ALADH, EC 4.2.1.24 (Porphobilinogen synthase)	ALAD	-0.237856	0.00431749
-0.315596	12.6016	-2.22831	0.0418882	0.198704	-4.3017	Q9UNT1					P68133	Actin, alpha skeletal muscle (Alpha-actin-1) [Cleaved into: Actin, alpha skeletal muscle, intermediate form ]	ACTA1 ACTA	-0.237364	0.00865255
-0.315454	10.9012	-3.77318	0.001896	0.0376728	-1.35601	P15056					Q96ME7	Zinc finger protein 512	ZNF512 KIAA1805	-0.237219	0.00164262
-0.314682	9.99506	-2.86714	0.011924	0.10165	-3.13948	Q96N64					Q9Y3S2	Zinc finger protein 330 (Nucleolar autoantigen 36) (Nucleolar cysteine-rich protein)	ZNF330 NOA36	-0.236973	0.048847
-0.313514	11.7371	-3.21885	0.00585213	0.0679938	-2.36762	Q86TC9					Q5VWQ0	Lysine-specific demethylase 9, KDM9, EC 1.14.11.- (Round spermatid basic protein 1)	RSBN1	-0.236261	0.0078944
-0.312609	12.0656	-3.32951	0.00467277	0.0604374	-2.23903	Q9BSK0					Q86U70	LIM domain-binding protein 1, LDB-1 (Carboxyl-terminal LIM domain-binding protein 2, CLIM-2) (LIM domain-binding factor CLIM2, hLdb1) (Nuclear LIM interactor)	LDB1 CLIM2	-0.235462	0.0284812
-0.312499	11.4051	-4.63361	0.000340071	0.0155784	0.355942	O15084					Q96AG3	Mitochondrial outer membrane protein SLC25A46 (Solute carrier family 25 member 46)	SLC25A46 TB1	-0.234225	0.00865255
-0.3117	9.46922	-2.43703	0.0280005	0.16022	-3.9373	Q9BWT7					Q9UNX3	60S ribosomal protein L26-like 1 (Large ribosomal subunit protein uL24-like 1)	RPL26L1 RPL26P1	-0.233779	0.0415122
-0.311513	10.9349	-2.53096	0.0232924	0.145684	-3.72637	Q9BWQ6					Q8N999	Uncharacterized protein C12orf29	C12orf29	-0.233662	0.0191316
-0.310994	12.7916	-2.39234	0.0305457	0.16805	-4.01148	Q96A26					O00555	Voltage-dependent P/Q-type calcium channel subunit alpha-1A (Brain calcium channel I, BI) (Calcium channel, L type, alpha-1 polypeptide isoform 4) (Voltage-gated calcium channel subunit alpha Cav2.1)	CACNA1A CACH4 CACN3 CACNL1A4	-0.23295	0.00665002
-0.310475	11.865	-5.12664	0.000131349	0.00891483	1.25874	Q16854					Q0VDG4	Secernin-3	SCRN3	-0.232062	0.00905466
-0.309803	11.2164	-2.806	0.0134819	0.107714	-3.21151	Q9H777					Q9Y2H6	Fibronectin type-III domain-containing protein 3A (Human gene expressed in odontoblasts)	FNDC3A FNDC3 HUGO KIAA0970	-0.231964	0.00310037
-0.30979	12.461	-3.71568	0.00213055	0.0400135	-1.44628	Q9ULH7					Q96JJ7	Protein disulfide-isomerase TMX3, EC 5.3.4.1 (Thioredoxin domain-containing protein 10) (Thioredoxin-related transmembrane protein 3)	TMX3 KIAA1830 TXNDC10	-0.231872	0.0221293
-0.308186	11.2432	-2.55284	0.0223098	0.142553	-3.67686	Q6PCB7					P28799	Progranulin, PGRN (Acrogranin) (Epithelin precursor) (Glycoprotein of 88 Kda, GP88, Glycoprotein 88) (Granulin precursor) (PC cell-derived growth factor, PCDGF) (Proepithelin, PEPI) [Cleaved into: Paragranulin; Granulin-1 (Granulin G); Granulin-2 (Granulin F); Granulin-3 (Epithelin-2) (Granulin B); Granulin-4 (Epithelin-1) (Granulin A); Granulin-5 (Granulin C); Granulin-6 (Granulin D); Granulin-7…	GRN	-0.229827	0.0484478
-0.30757	13.1147	-2.25721	0.0396394	0.192514	-4.25816	P00441					Q8N5C7	tRNA-uridine aminocarboxypropyltransferase 1, EC 2.5.1.25 (DTW domain-containing protein 1)	DTWD1 MDS009	-0.22879	0.0362518
-0.30693	11.4809	-3.61482	0.00261497	0.044591	-1.6584	P34913					Q5GLZ8	Probable E3 ubiquitin-protein ligase HERC4, EC 2.3.2.26 (HECT domain and RCC1-like domain-containing protein 4) (HECT-type E3 ubiquitin transferase HERC4)	HERC4 KIAA1593	-0.228666	0.0452813
-0.306787	8.0424	-2.05324	0.058255	0.235282	-4.53679	Q9Y6F1					O00257	E3 SUMO-protein ligase CBX4, EC 2.3.2.- (Chromobox protein homolog 4) (Polycomb 2 homolog, Pc2, hPc2)	CBX4	-0.228289	0.00859159
-0.306205	11.9936	-2.63217	0.0190704	0.131686	-3.56163	Q8NB50					Q3ZCW2	Galectin-related protein (Galectin-like protein) (Lectin galactoside-binding-like protein)	LGALSL GRP HSPC159	-0.226941	0.0260237
-0.305672	12.3033	-3.29292	0.00503386	0.062739	-2.2956	Q96IZ0					O95881	Thioredoxin domain-containing protein 12, EC 1.8.4.2 (Endoplasmic reticulum resident protein 18, ER protein 18, ERp18) (Endoplasmic reticulum resident protein 19, ER protein 19, ERp19) (Thioredoxin-like protein p19) (hTLP19)	TXNDC12 TLP19 UNQ713/PRO1376	-0.226685	0.00896874
-0.305413	10.7162	-4.78976	0.000250833	0.0125508	0.63655	Q8WW59					A4D1P6	WD repeat-containing protein 91	WDR91 HSPC049	-0.226069	0.0205819
-0.305284	11.9216	-3.73179	0.00206203	0.0397056	-1.44814	O95825					Q5T2E6	Armadillo-like helical domain-containing protein 3	ARMH3 C10orf76	-0.225289	0.0181807
-0.303759	10.8482	-1.2552	0.228957	0.482477	-5.6955	Q12929					Q9UGV2	Protein NDRG3 (N-myc downstream-regulated gene 3 protein)	NDRG3	-0.225229	0.0260785
-0.303424	11.583	-3.53822	0.00305569	0.048043	-1.79362	Q13510					Q86UE8	Serine/threonine-protein kinase tousled-like 2, EC 2.7.11.1 (HsHPK) (PKU-alpha) (Tousled-like kinase 2)	TLK2	-0.224545	0.0222604
-0.303333	11.2052	-2.51821	0.023884	0.148033	-3.78085	O60890					P52747	Zinc finger protein 143 (SPH-binding factor) (Selenocysteine tRNA gene transcription-activating factor, hStaf)	ZNF143 SBF STAF	-0.224407	0.0397506
-0.302689	12.4516	-2.95738	0.00994134	0.0928445	-2.95767	Q8NFV4					O00423	Echinoderm microtubule-associated protein-like 1, EMAP-1, HuEMAP-1	EML1 EMAP1 EMAPL EMAPL1	-0.224386	0.0453981
-0.302641	9.09946	-4.2438	0.00073515	0.0224806	-0.387226	Q6NXT4					O75915	PRA1 family protein 3 (ADP-ribosylation factor-like protein 6-interacting protein 5, ARL-6-interacting protein 5, Aip-5) (Cytoskeleton-related vitamin A-responsive protein) (Dermal papilla-derived protein 11) (GTRAP3-18) (Glutamate transporter EAAC1-interacting protein) (JM5) (Prenylated Rab acceptor protein 2) (Protein JWa) (Putative MAPK-activating protein PM27)	ARL6IP5 DERP11 JWA PRA2 PRAF3 HSPC127	-0.223956	0.00874252
-0.301786	11.4879	-3.69761	0.00221013	0.0409471	-1.43675	Q05639					Q7Z4W1	L-xylulose reductase, XR, EC 1.1.1.10 (Carbonyl reductase II) (Dicarbonyl/L-xylulose reductase) (Kidney dicarbonyl reductase, kiDCR) (Short chain dehydrogenase/reductase family 20C member 1) (Sperm surface protein P34H)	DCXR SDR20C1	-0.223373	0.0230388
-0.301337	11.2667	-1.58974	0.133126	0.362567	-5.32272	Q06136					O95429	BAG family molecular chaperone regulator 4, BAG-4 (Bcl-2-associated athanogene 4) (Silencer of death domains)	BAG4 SODD	-0.223168	0.0268391
-0.30133	12.0104	-2.23299	0.0415163	0.197635	-4.30366	Q9H492					Q9NRV9	Heme-binding protein 1 (p22HBP)	HEBP1 HBP	-0.223098	0.0347784
-0.300904	11.7346	-2.50445	0.0245386	0.15019	-3.78003	Q96EY8					Q8NCW6	Polypeptide N-acetylgalactosaminyltransferase 11, EC 2.4.1.41 (Polypeptide GalNAc transferase 11, GalNAc-T11, pp-GaNTase 11) (Protein-UDP acetylgalactosaminyltransferase 11) (UDP-GalNAc:polypeptide N-acetylgalactosaminyltransferase 11)	GALNT11	-0.222525	0.0317985
-0.29976	12.3803	-5.53066	6.16145e-05	0.00654569	1.99775	O75832					Q99549	M-phase phosphoprotein 8 (Two hybrid-associated protein 3 with RanBPM, Twa3)	MPHOSPH8 MPP8	-0.222135	0.00382422
-0.299303	13.6936	-1.69686	0.110749	0.32965	-5.11034	P46527					Q8IZ81	ELMO domain-containing protein 2	ELMOD2	-0.221883	0.00844105
-0.299168	13.1422	-2.48414	0.0255357	0.154048	-3.85162	Q9Y2D2					Q8WVB3	Hexosaminidase D, EC 3.2.1.52 (Beta-N-acetylhexosaminidase) (Beta-hexosaminidase D) (Hexosaminidase domain-containing protein) (N-acetyl-beta-galactosaminidase)	HEXD HEXDC	-0.221858	0.048847
-0.298997	11.9426	-2.09888	0.053498	0.22361	-4.50248	Q96PU5					Q13619	Cullin-4A, CUL-4A	CUL4A	-0.219932	0.0205819
-0.298923	12.5658	-3.4051	0.0040065	0.0560652	-2.09397	P0CJ78					Q15746	Myosin light chain kinase, smooth muscle, MLCK, smMLCK, EC 2.7.11.18 (Kinase-related protein, KRP) (Telokin) [Cleaved into: Myosin light chain kinase, smooth muscle, deglutamylated form ]	MYLK MLCK MLCK1 MYLK1	-0.219128	0.0248193
-0.298431	12.4809	-3.16247	0.00656228	0.0720904	-2.53869	P30038					P35573	Glycogen debranching enzyme (Glycogen debrancher) [Includes: 4-alpha-glucanotransferase, EC 2.4.1.25 (Oligo-1,4-1,4-glucantransferase); Amylo-alpha-1,6-glucosidase, Amylo-1,6-glucosidase, EC 3.2.1.33 (Dextrin 6-alpha-D-glucosidase) ]	AGL GDE	-0.218274	0.016447
-0.298187	9.66752	-2.59246	0.0206308	0.137706	-3.64439	Q8N4J0					Q3V6T2	Girdin (Akt phosphorylation enhancer, APE) (Coiled-coil domain-containing protein 88A) (G alpha-interacting vesicle-associated protein, GIV) (Girders of actin filament) (Hook-related protein 1, HkRP1)	CCDC88A APE GRDN KIAA1212	-0.217506	0.0239285
-0.298124	9.33527	-4.36565	0.000576821	0.0205819	-0.141273	Q641Q2					Q8TDH9	Biogenesis of lysosome-related organelles complex 1 subunit 5, BLOC-1 subunit 5 (Protein Muted homolog)	BLOC1S5 MUTED	-0.216313	0.0257569
-0.297855	12.8891	-2.01495	0.0625419	0.243871	-4.56667	P08133					Q9H910	Jupiter microtubule associated homolog 2 (Hematological and neurological expressed 1-like protein, HN1-like protein)	JPT2 C16orf34 HN1L L11	-0.215987	0.038412
-0.29781	11.4997	-2.34751	0.0333183	0.175569	-4.09066	Q9Y2E5					P22307	Sterol carrier protein 2, SCP-2 (Acetyl-CoA C-myristoyltransferase, EC 2.3.1.155) (Non-specific lipid-transfer protein, NSL-TP) (Propanoyl-CoA C-acyltransferase, EC 2.3.1.176) (SCP-2/3-oxoacyl-CoA thiolase) (SCP-2/thiolase, EC 2.3.1.16) (SCP-chi) (SCPX) (Sterol carrier protein X, SCP-X)	SCP2	-0.215866	0.0205819
-0.297686	9.80524	-5.69519	4.55513e-05	0.0053837	2.29589	Q8IUD6					P68400	Casein kinase II subunit alpha, CK II alpha, EC 2.7.11.1	CSNK2A1 CK2A1	-0.215504	0.0162794
-0.297198	12.1577	-2.20843	0.0435043	0.201723	-4.31462	P05976					Q9UH65	Switch-associated protein 70, SWAP-70	SWAP70 KIAA0640 HSPC321	-0.21544	0.0168713
-0.296871	12.4542	-1.85297	0.0840308	0.285876	-4.86555	Q9Y624					Q8IX15	Homeobox and leucine zipper protein Homez (Homeodomain leucine zipper-containing factor)	HOMEZ KIAA1443	-0.213929	0.00865255
-0.296831	7.54546	-1.25939	0.227484	0.480599	-5.75173	Q8NCL4					Q9UBK8	Methionine synthase reductase, MSR, EC 1.16.1.8 (Aquacobalamin reductase, AqCbl reductase)	MTRR	-0.213406	0.020808
-0.296584	10.936	-3.14075	0.00685812	0.0739825	-2.60714	Q9NZJ9					Q96CS3	FAS-associated factor 2 (Protein ETEA) (UBX domain-containing protein 3B) (UBX domain-containing protein 8)	FAF2 ETEA KIAA0887 UBXD8 UBXN3B	-0.213056	0.0169678
-0.296521	12.1955	-3.29898	0.00497217	0.0625709	-2.28456	Q5ZPR3					Q6SZW1	NAD(+) hydrolase SARM1, NADase SARM1, hSARM1, EC 3.2.2.6 (NADP(+) hydrolase SARM1, EC 3.2.2.-) (Sterile alpha and Armadillo repeat protein) (Sterile alpha and TIR motif-containing protein 1) (Sterile alpha motif domain-containing protein 2, MyD88-5, SAM domain-containing protein 2) (Tir-1 homolog, HsTIR)	SARM1 KIAA0524 SAMD2 SARM	-0.211824	0.0119822
-0.29651	10.0795	-1.94194	0.0715218	0.261875	-4.77784	Q7Z6K5					Q7Z4L5	Tetratricopeptide repeat protein 21B, TPR repeat protein 21B (Intraflagellar transport 139 homolog)	TTC21B IFT139 KIAA1992 Nbla10696	-0.210909	0.0186813
-0.296304	8.97346	-3.91042	0.00143623	0.031862	-1.09905	Q07002					Q13547	Histone deacetylase 1, HD1, EC 3.5.1.98 (Protein deacetylase HDAC1, EC 3.5.1.-) (Protein decrotonylase HDAC1, EC 3.5.1.-)	HDAC1 RPD3L1	-0.21025	0.0395324
-0.294577	10.941	-4.20725	0.000790838	0.0230388	-0.509321	Q68EM7					Q16762	Thiosulfate sulfurtransferase, EC 2.8.1.1 (Rhodanese)	TST	-0.209635	0.0168713
-0.294348	9.15197	-2.70025	0.016656	0.12105	-3.43621	Q96AN5					Q9H000	E3 ubiquitin-protein ligase makorin-2, EC 2.3.2.27 (RING finger protein 62) (RING-type E3 ubiquitin transferase makorin-2)	MKRN2 RNF62 HSPC070	-0.209306	0.00477986
-0.294248	13.8233	-2.60141	0.0202686	0.135818	-3.59385	Q06278					Q9BU02	Thiamine-triphosphatase, ThTPase, EC 3.6.1.28	THTPA	-0.206736	0.0381496
-0.293506	10.0612	-3.38987	0.00413257	0.0563425	-2.10181	Q5T9C2					Q9NWM8	Peptidyl-prolyl cis-trans isomerase FKBP14, PPIase FKBP14, EC 5.2.1.8 (22 kDa FK506-binding protein, 22 kDa FKBP, FKBP-22) (FK506-binding protein 14, FKBP-14) (Rotamase)	FKBP14 FKBP22 UNQ322/PRO381	-0.206562	0.00621433
-0.293357	10.8261	-3.50785	0.0032505	0.0492968	-1.86207	Q15165					Q9Y672	Dolichyl pyrophosphate Man9GlcNAc2 alpha-1,3-glucosyltransferase, EC 2.4.1.267 (Asparagine-linked glycosylation protein 6 homolog) (Dol-P-Glc:Man(9)GlcNAc(2)-PP-Dol alpha-1,3-glucosyltransferase) (Dolichyl-P-Glc:Man9GlcNAc2-PP-dolichyl glucosyltransferase)	ALG6 My046	-0.205026	0.0409924
-0.293214	12.4181	-4.53618	0.000411753	0.0172108	0.11963	Q9NXW9					Q9Y3C8	Ubiquitin-fold modifier-conjugating enzyme 1, Ufm1-conjugating enzyme 1	UFC1 CGI-126 HSPC155	-0.204765	0.043855
-0.293095	11.5529	-2.44752	0.0274328	0.15894	-3.87169	Q2TAA2					Q9BQC6	Ribosomal protein 63, mitochondrial, hMRP63 (Mitochondrial large ribosomal subunit protein mL63) (Mitochondrial ribosomal protein 63) (Mitochondrial ribosomal protein L57)	MRPL57 MRP63	-0.20418	0.0119822
-0.292937	11.4967	-4.16661	0.000857825	0.0237365	-0.605029	Q15652					Q96HP0	Dedicator of cytokinesis protein 6	DOCK6 KIAA1395	-0.203915	0.0155784
-0.292818	10.0754	-5.8017	3.75352e-05	0.00504518	2.4705	Q9NPB8					Q9H0U3	Magnesium transporter protein 1, MagT1 (Dolichyl-diphosphooligosaccharide--protein glycosyltransferase subunit MAGT1, Oligosaccharyl transferase subunit MAGT1) (Implantation-associated protein, IAP)	MAGT1 IAG2 PSEC0084 UNQ628/PRO1244	-0.203007	0.0122132
-0.292733	11.9449	-5.11834	0.000133436	0.00896766	1.23734	Q9NXA8					Q16134	Electron transfer flavoprotein-ubiquinone oxidoreductase, mitochondrial, ETF-QO, ETF-ubiquinone oxidoreductase, EC 1.5.5.1 (Electron-transferring-flavoprotein dehydrogenase, ETF dehydrogenase)	ETFDH	-0.202708	0.0236967
-0.292355	10.6473	-3.54738	0.00299932	0.0476777	-1.77956	P33897					Q9UMY4	Sorting nexin-12	SNX12	-0.201334	0.0323996
-0.292325	12.5707	-3.30044	0.00495746	0.0625709	-2.30525	P53007					Q13136	Liprin-alpha-1 (LAR-interacting protein 1, LIP-1) (Protein tyrosine phosphatase receptor type f polypeptide-interacting protein alpha-1, PTPRF-interacting protein alpha-1)	PPFIA1 LIP1	-0.200171	0.0327903
-0.290965	10.4294	-4.84667	0.000224649	0.0122132	0.732868	Q8IUZ5					Q9HA64	Ketosamine-3-kinase, EC 2.7.1.172 (Fructosamine-3-kinase-related protein, FN3K-RP, FN3K-related protein) (Protein-psicosamine 3-kinase FN3KRP, EC 2.7.1.-)	FN3KRP	-0.199781	0.0435107
-0.290731	12.4192	-1.31181	0.209666	0.461656	-5.66847	Q9UK22					Q6P1L5	Protein FAM117B (Amyotrophic lateral sclerosis 2 chromosomal region candidate gene 13 protein)	FAM117B ALS2CR13	-0.199604	0.0193028
-0.290236	10.5305	-2.52557	0.0235406	0.146834	-3.73341	Q96C11					Q8IZ73	Pseudouridylate synthase RPUSD2, EC 5.4.99.- (RNA pseudouridylate synthase domain-containing protein 2)	RPUSD2 C15orf19	-0.198245	0.0471217
-0.289872	9.46296	-4.11524	0.00095086	0.0255562	-0.69033	P18440					Q13107	Ubiquitin carboxyl-terminal hydrolase 4, EC 3.4.19.12 (Deubiquitinating enzyme 4) (Ubiquitin thioesterase 4) (Ubiquitin-specific-processing protease 4) (Ubiquitous nuclear protein homolog)	USP4 UNP UNPH	-0.198168	0.0280244
-0.288608	11.4719	-2.87322	0.0117791	0.100932	-3.12494	Q96HJ9					Q9NZJ7	Mitochondrial carrier homolog 1 (Presenilin-associated protein)	MTCH1 PSAP CGI-64 UNQ1871/PRO4314	-0.198024	0.0157495
-0.288088	12.3539	-5.58766	5.54696e-05	0.00626085	2.08943	Q15629					Q96PY6	Serine/threonine-protein kinase Nek1, EC 2.7.11.1 (Never in mitosis A-related kinase 1, NimA-related protein kinase 1) (Renal carcinoma antigen NY-REN-55)	NEK1 KIAA1901	-0.197565	0.0455258
-0.28585	13.4911	-2.91498	0.0108291	0.0965321	-3.01745	Q9BT23					Q6P996	Pyridoxal-dependent decarboxylase domain-containing protein 1, EC 4.1.1.-	PDXDC1 KIAA0251	-0.197524	0.020808
-0.285283	10.535	-3.06027	0.00807375	0.0813905	-2.67701	Q9P0K7					Q9P0M9	39S ribosomal protein L27, mitochondrial, L27mt, MRP-L27 (Mitochondrial large ribosomal subunit protein bL27m)	MRPL27 HSPC250	-0.197472	0.0497796
-0.284986	9.65174	-3.43482	0.00377129	0.0543113	-2.00104	O14730					Q96JC1	Vam6/Vps39-like protein (TRAP1-like protein, hVam6p)	VPS39 KIAA0770 TLP VAM6	-0.195817	0.00865255
-0.284193	10.8615	-3.08139	0.0077356	0.0786831	-2.69778	Q9H4G0					Q96HR9	Receptor expression-enhancing protein 6 (Polyposis locus protein 1-like 1)	REEP6 C19orf32 DP1L1	-0.195669	0.0438132
-0.284094	11.8545	-5.06051	0.00014897	0.00954383	1.13445	P09110					P62937	Peptidyl-prolyl cis-trans isomerase A, PPIase A, EC 5.2.1.8 (Cyclophilin A) (Cyclosporin A-binding protein) (Rotamase A) [Cleaved into: Peptidyl-prolyl cis-trans isomerase A, N-terminally processed ]	PPIA CYPA	-0.194433	0.0281056
-0.283474	9.57243	-1.64714	0.120695	0.342593	-5.24234	Q8TDM6					Q12907	Vesicular integral-membrane protein VIP36 (Glycoprotein GP36b) (Lectin mannose-binding 2) (Vesicular integral-membrane protein 36, VIP36)	LMAN2 C5orf8	-0.194222	0.047902
-0.283419	11.2723	-3.24272	0.00557494	0.066541	-2.41032	Q8TCD5					Q96CB8	Integrator complex subunit 12, Int12 (PHD finger protein 22)	INTS12 PHF22 SBBI22	-0.193836	0.0193482
-0.283256	9.73395	-4.16994	0.000852121	0.0237365	-0.520427	Q96RY7					P17010	Zinc finger X-chromosomal protein	ZFX	-0.19382	0.0284812
-0.283228	12.0339	-3.54651	0.00300463	0.0476777	-1.7876	Q8IYT2					O43314	Inositol hexakisphosphate and diphosphoinositol-pentakisphosphate kinase 2, EC 2.7.4.24 (Diphosphoinositol pentakisphosphate kinase 2) (Histidine acid phosphatase domain-containing protein 1) (InsP6 and PP-IP5 kinase 2) (VIP1 homolog 2, hsVIP2)	PPIP5K2 HISPPD1 KIAA0433 VIP2	-0.193352	0.0497796
-0.282959	10.7256	-2.88789	0.0114364	0.0999959	-3.10216	Q8IY92					Q76NI1	Kinase non-catalytic C-lobe domain-containing protein 1, KIND domain-containing protein 1 (Cerebral protein 9) (Protein very KIND, v-KIND) (Ras-GEF domain-containing family member 2)	KNDC1 C10orf23 KIAA1768 RASGEF2 VKIND hucep-9	-0.19325	0.0284812
-0.282925	11.2093	-2.58902	0.0207716	0.138242	-3.65006	Q9BY12					Q86V21	Acetoacetyl-CoA synthetase, EC 6.2.1.16 (Acyl-CoA synthetase family member 1) (Protein sur-5 homolog)	AACS ACSF1	-0.192835	0.0122132
-0.282153	10.9091	-4.24817	0.000728762	0.0224806	-0.401381	Q9HBF4					Q7Z392	Trafficking protein particle complex subunit 11	TRAPPC11 C4orf41	-0.191763	0.0397506
-0.281791	10.694	-2.15531	0.0481119	0.210359	-4.40777	Q96I23					P35244	Replication protein A 14 kDa subunit, RP-A p14 (Replication factor A protein 3, RF-A protein 3)	RPA3 REPA3 RPA14	-0.190948	0.00460044
-0.281471	11.8748	-3.5889	0.00275642	0.0458623	-1.70213	Q9UHQ9					Q9BZE2	tRNA pseudouridine(38/39) synthase, EC 5.4.99.45 (tRNA pseudouridine synthase 3) (tRNA pseudouridylate synthase 3) (tRNA-uridine isomerase 3)	PUS3 FKSG32	-0.189797	0.0400135
-0.280708	10.7993	-3.76046	0.00194553	0.0383236	-1.39964	Q8NB78					Q15334	Lethal(2) giant larvae protein homolog 1, LLGL (DLG4) (Hugl-1) (Human homolog to the D-lgl gene protein)	LLGL1 DLG4 HUGL HUGL1	-0.187841	0.0333536
-0.280342	10.7414	-2.11086	0.05231	0.220963	-4.48974	Q9UHK6					Q92610	Zinc finger protein 592	ZNF592 KIAA0211	-0.187716	0.0471544
-0.280227	10.3732	-2.65889	0.018085	0.126891	-3.43965	A0MZ66					Q05397	Focal adhesion kinase 1, FADK 1, EC 2.7.10.2 (Focal adhesion kinase-related nonkinase, FRNK) (Protein phosphatase 1 regulatory subunit 71, PPP1R71) (Protein-tyrosine kinase 2) (p125FAK) (pp125FAK)	PTK2 FAK FAK1	-0.186576	0.0476777
-0.279518	12.2326	-1.82081	0.0890134	0.292586	-4.95806	O14545					Q9C0B7	Transport and Golgi organization protein 6 homolog (Transmembrane and coiled-coil domain-containing protein 7)	TANGO6 KIAA1746 TMCO7	-0.18657	0.0471544
-0.279456	12.4635	-2.24898	0.040268	0.193982	-4.20659	Q5T0N5					P20338	Ras-related protein Rab-4A, EC 3.6.5.2	RAB4A RAB4	-0.186564	0.0484478
-0.27944	12.349	-2.32297	0.0349354	0.179792	-4.09208	Q9NUI1					Q12768	WASH complex subunit 5 (Strumpellin) (WASH complex subunit strumpellin)	WASHC5 KIAA0196	-0.185594	0.0176212
-0.279423	12.3039	-4.86233	0.000217952	0.0120561	0.771293	P62330					Q7L1T6	Cytochrome b5 reductase 4, EC 1.6.2.2 (Flavohemoprotein b5/b5R, b5+b5R) (N-terminal cytochrome b5 and cytochrome b5 oxidoreductase domain-containing protein) (cb5/cb5R)	CYB5R4 NCB5OR	-0.184632	0.0367718
-0.279134	10.4911	-2.24271	0.0407534	0.195496	-4.1841	P12111					Q06124	Tyrosine-protein phosphatase non-receptor type 11, EC 3.1.3.48 (Protein-tyrosine phosphatase 1D, PTP-1D) (Protein-tyrosine phosphatase 2C, PTP-2C) (SH-PTP2, SHP-2, Shp2) (SH-PTP3)	PTPN11 PTP2C SHPTP2	-0.18417	0.0395324
-0.279103	11.9337	-2.80989	0.0133771	0.107282	-3.23762	Q7Z449					Q9Y4K3	TNF receptor-associated factor 6, EC 2.3.2.27 (E3 ubiquitin-protein ligase TRAF6) (Interleukin-1 signal transducer) (RING finger protein 85) (RING-type E3 ubiquitin transferase TRAF6)	TRAF6 RNF85	-0.182688	0.0317985
-0.278893	9.6738	-2.37638	0.031507	0.170841	-4.02591	Q9UGK3					Q9P2E5	Chondroitin sulfate glucuronyltransferase, EC 2.4.1.226 (CSGlcA-T) (Chondroitin glucuronyltransferase) (Chondroitin polymerizing factor 2, ChPF-2) (Chondroitin synthase 3, ChSy-3) (N-acetylgalactosaminyl-proteoglycan 3-beta-glucuronosyltransferase)	CHPF2 CHSY3 CSGLCAT KIAA1402 UNQ299/PRO339	-0.181944	0.0455174
-0.278653	12.9246	-2.62554	0.0193229	0.131956	-3.42756	P49419					Q9C0I1	Myotubularin-related protein 12 (Inactive phosphatidylinositol 3-phosphatase 12) (Phosphatidylinositol 3 phosphate 3-phosphatase adapter subunit, 3-PAP, 3-phosphatase adapter protein)	MTMR12 KIAA1682 PIP3AP	-0.181872	0.0409924
-0.277999	12.5852	-4.9705	0.00017697	0.0106584	0.957103	Q9UN36					Q9UJX4	Anaphase-promoting complex subunit 5, APC5 (Cyclosome subunit 5)	ANAPC5 APC5	-0.181862	0.00930003
-0.27765	10.3138	-3.71637	0.00212759	0.0400135	-1.45251	Q9Y426					Q8N6H7	ADP-ribosylation factor GTPase-activating protein 2, ARF GAP 2 (GTPase-activating protein ZNF289) (Zinc finger protein 289)	ARFGAP2 ZNF289 Nbla10535	-0.181454	0.0439586
-0.277213	12.9134	-1.88161	0.0798054	0.277136	-4.85858	Q53FA7					Q6WCQ1	Myosin phosphatase Rho-interacting protein, M-RIP (Rho-interacting protein 3, RIP3) (p116Rip)	MPRIP KIAA0864 MRIP RHOIP3	-0.181202	0.0221293
-0.276985	10.3145	-2.39959	0.0301187	0.166235	-3.96038	Q9ULD0					Q8N5M1	ATP synthase mitochondrial F1 complex assembly factor 2 (ATP12 homolog)	ATPAF2 ATP12 LP3663	-0.180427	0.0304099
-0.27665	10.3391	-2.68125	0.0172982	0.123778	-3.44502	Q8N3E9					Q96II8	DISP complex protein LRCH3 (Leucine-rich repeat and calponin homology domain-containing protein 3)	LRCH3	-0.180405	0.0491392
-0.276039	11.7585	-3.90016	0.00146629	0.0323996	-1.06006	P40123					Q9Y4E6	WD repeat-containing protein 7 (Rabconnectin-3 beta) (TGF-beta resistance-associated protein TRAG)	WDR7 KIAA0541 TRAG	-0.179134	0.0427499
-0.275925	8.81789	-2.20145	0.0440856	0.20228	-4.31404	Q8NI22					Q8N371	Bifunctional peptidase and arginyl-hydroxylase JMJD5, EC 1.14.11.73, EC 3.4.-.- (JmjC domain-containing protein 5) (Jumonji C domain-containing protein 5) (L-arginine (3R)-hydroxylase KDM8)	KDM8 JMJD5	-0.178159	0.0476777
-0.275903	11.2763	-2.03247	0.0605465	0.239358	-4.63195	Q6PK81					P33527	Multidrug resistance-associated protein 1, EC 7.6.2.2 (ATP-binding cassette sub-family C member 1) (Glutathione-S-conjugate-translocating ATPase ABCC1, EC 7.6.2.3) (Leukotriene C(4) transporter, LTC4 transporter)	ABCC1 MRP MRP1	-0.178116	0.0471217
-0.275703	10.9415	-2.0237	0.0615374	0.241741	-4.60006	Q6IC98					Q99584	Protein S100-A13 (S100 calcium-binding protein A13)	S100A13	-0.177597	0.0230388
-0.275467	8.33016	-2.83808	0.0126412	0.104153	-3.17967	O00522					Q9BXW7	Haloacid dehalogenase-like hydrolase domain-containing 5 (Cat eye syndrome critical region protein 5)	HDHD5 CECR5	-0.17711	0.027296
-0.275222	10.6382	-3.38945	0.00413615	0.0563425	-2.08855	O43861					Q9NV88	Integrator complex subunit 9, Int9 (Protein related to CPSF subunits of 74 kDa, RC-74)	INTS9 RC74	-0.175512	0.0403759
-0.275205	12.5054	-3.8498	0.0016235	0.0347784	-1.13707	O94923					Q5QJ74	Tubulin-specific chaperone cofactor E-like protein, EL (Leucine-rich repeat-containing protein 35)	TBCEL LRRC35	-0.174837	0.0499939
-0.274811	12.7124	-3.2024	0.00605105	0.0690182	-2.4356	Q5JVS0					P05556	Integrin beta-1 (Fibronectin receptor subunit beta) (Glycoprotein IIa, GPIIA) (VLA-4 subunit beta) (CD antigen CD29)	ITGB1 FNRB MDF2 MSK12	-0.174353	0.0230388
-0.273935	11.6037	-3.31139	0.0048482	0.0617741	-2.23523	Q8WTW4					Q9NP79	Vacuolar protein sorting-associated protein VTA1 homolog (Dopamine-responsive gene 1 protein, DRG-1) (LYST-interacting protein 5, LIP5) (SKD1-binding protein 1, SBP1)	VTA1 C6orf55 HSPC228 My012	-0.174081	0.0162794
-0.27385	8.82725	-2.21212	0.0432	0.201371	-4.29895	Q9UQ53					Q3L8U1	Chromodomain-helicase-DNA-binding protein 9, CHD-9, EC 3.6.4.12 (ATP-dependent helicase CHD9) (Chromatin-related mesenchymal modulator, CReMM) (Chromatin-remodeling factor CHROM1) (Kismet homolog 2) (PPAR-alpha-interacting complex protein 320 kDa) (Peroxisomal proliferator-activated receptor A-interacting complex 320 kDa protein)	CHD9 KIAA0308 KISH2 PRIC320 AD-013 x0008	-0.173264	0.0182854
-0.2737	11.8255	-3.09756	0.00748608	0.0778633	-2.59463	Q96AQ6					Q92889	DNA repair endonuclease XPF, EC 3.1.-.- (DNA excision repair protein ERCC-4) (DNA repair protein complementing XP-F cells) (Xeroderma pigmentosum group F-complementing protein)	ERCC4 ERCC11 XPF	-0.172112	0.0456564
-0.273237	11.392	-3.09147	0.00757907	0.0781271	-2.62992	O43521					Q9NX20	39S ribosomal protein L16, mitochondrial, L16mt, MRP-L16 (Mitochondrial large ribosomal subunit protein uL16m)	MRPL16 PNAS-111	-0.172053	0.0205819
-0.273179	9.77965	-4.26503	0.000704669	0.0222604	-0.391016	O14640					O60716	Catenin delta-1 (Cadherin-associated Src substrate, CAS) (p120 catenin, p120(ctn)) (p120(cas))	CTNND1 KIAA0384	-0.171844	0.0328694
-0.272954	12.3952	-5.15507	0.000124449	0.00874252	1.31654	Q8TCJ2					P32321	Deoxycytidylate deaminase, EC 3.5.4.12 (dCMP deaminase)	DCTD	-0.170175	0.0440368
-0.272853	11.5625	-2.70917	0.0163624	0.119578	-3.4285	Q9NSY0					Q9NUP7	tRNA:m(4)X modification enzyme TRM13 homolog, EC 2.1.1.225 (Coiled-coil domain-containing protein 76)	TRMT13 CCDC76	-0.169618	0.0280095
-0.272689	11.1316	-1.11774	0.281579	0.542197	-5.87873	Q6IQ26					Q9C0D3	Protein zyg-11 homolog B	ZYG11B KIAA1730	-0.169127	0.042682
-0.271817	11.873	-6.51295	1.07253e-05	0.00294087	3.6758	Q08431					P31483	Cytotoxic granule associated RNA binding protein TIA1 (Nucleolysin TIA-1 isoform p40) (RNA-binding protein TIA-1) (T-cell-restricted intracellular antigen-1, TIA-1) (p40-TIA-1)	TIA1	-0.169029	0.0497796
-0.27143	10.1681	-2.16001	0.0476868	0.20995	-4.4172	Q9Y467					Q4G0N4	NAD kinase 2, mitochondrial, EC 2.7.1.23 (Mitochondrial NAD kinase) (NAD kinase domain-containing protein 1, mitochondrial)	NADK2 C5orf33 MNADK NADKD1	-0.168277	0.0371321
-0.271374	11.1402	-5.88644	3.22132e-05	0.00460044	2.62146	Q96DP5					P22626	Heterogeneous nuclear ribonucleoproteins A2/B1, hnRNP A2/B1	HNRNPA2B1 HNRPA2B1	-0.168164	0.0230388
-0.271293	11.6744	-2.4316	0.0282986	0.161252	-3.95252	O15533					Q96EP5	DAZ-associated protein 1 (Deleted in azoospermia-associated protein 1)	DAZAP1	-0.166209	0.0202664
-0.271107	12.0117	-1.49503	0.156024	0.393649	-5.45206	Q969E4					Q9Y315	Deoxyribose-phosphate aldolase, DERA, EC 4.1.2.4 (2-deoxy-D-ribose 5-phosphate aldolase) (Phosphodeoxyriboaldolase, Deoxyriboaldolase)	DERA CGI-26	-0.166029	0.0278499
-0.270881	12.8663	-3.82921	0.00169258	0.0355677	-1.23017	Q09028					Q9UPW0	Forkhead box protein J3	FOXJ3 KIAA1041	-0.162891	0.0376728
-0.270857	11.0131	-2.94481	0.0101969	0.0931254	-2.96512	O14841					O95900	Pseudouridylate synthase TRUB2, mitochondrial, EC 5.4.99.- (TruB pseudouridine synthase homolog 2) (tRNA pseudouridine 55 synthase TRUB2, Psi55 synthase TRUB2, EC 5.4.99.25)	TRUB2	-0.162782	0.0376728
-0.270174	10.7226	-2.96631	0.00976381	0.092446	-2.92185	Q4G148					O60291	E3 ubiquitin-protein ligase MGRN1, EC 2.3.2.27 (Mahogunin RING finger protein 1) (RING finger protein 156) (RING-type E3 ubiquitin transferase MGRN1)	MGRN1 KIAA0544 RNF156	-0.161842	0.0371321
-0.270024	12.8995	-4.51082	0.000432838	0.0176212	0.0830843	Q5T5C0					Q13439	Golgin subfamily A member 4 (256 kDa golgin) (Golgin-245) (Protein 72.1) (Trans-Golgi p230)	GOLGA4	-0.160477	0.0191316
-0.269512	12.7469	-3.18118	0.00631762	0.0704499	-2.4809	Q5VSG8					P11182	Lipoamide acyltransferase component of branched-chain alpha-keto acid dehydrogenase complex, mitochondrial, EC 2.3.1.168 (52 kDa mitochondrial autoantigen of primary biliary cirrhosis) (Branched chain 2-oxo-acid dehydrogenase complex component E2, BCOADC-E2) (Branched-chain alpha-keto acid dehydrogenase complex component E2, BCKAD-E2, BCKADE2) (Dihydrolipoamide acetyltransferase component of bran…	DBT BCATE2	-0.159604	0.0355677
-0.269473	13.9127	-4.9309	0.000190962	0.0111884	0.89552	O14681					P19784	Casein kinase II subunit alpha', CK II alpha', EC 2.7.11.1	CSNK2A2 CK2A2	-0.158929	0.0371321
-0.269099	10.0385	-4.89223	0.000205729	0.0119515	0.846673	Q9Y3M8					Q9NUQ2	1-acyl-sn-glycerol-3-phosphate acyltransferase epsilon, EC 2.3.1.51 (1-acylglycerol-3-phosphate O-acyltransferase 5, 1-AGP acyltransferase 5, 1-AGPAT 5) (Lysophosphatidic acid acyltransferase epsilon, LPAAT-epsilon)	AGPAT5	-0.155985	0.0455174
-0.268119	12.7064	-2.77723	0.014282	0.11075	-3.30356	Q9HBL8					P04049	RAF proto-oncogene serine/threonine-protein kinase, EC 2.7.11.1 (Proto-oncogene c-RAF, cRaf) (Raf-1)	RAF1 RAF	-0.154196	0.0317985
-0.267848	12.8293	-3.19896	0.00609349	0.0692759	-2.47091	P04080					Q6GYQ0	Ral GTPase-activating protein subunit alpha-1 (GAP-related-interacting partner to E12, GRIPE) (GTPase-activating Rap/Ran-GAP domain-like 1) (Tuberin-like protein 1) (p240)	RALGAPA1 GARNL1 KIAA0884 TULIP1	-0.152983	0.0439744
-0.26784	9.85021	-1.72086	0.106208	0.322715	-5.13407	A6NNL5					Q9UBP6	tRNA (guanine-N(7)-)-methyltransferase, EC 2.1.1.33 (Methyltransferase-like protein 1) (mRNA (guanine-N(7)-)-methyltransferase, EC 2.1.1.-) (miRNA (guanine-N(7)-)-methyltransferase, EC 2.1.1.-) (tRNA (guanine(46)-N(7))-methyltransferase) (tRNA(m7G46)-methyltransferase)	METTL1 C12orf1	-0.152919	0.0491392
-0.267822	10.8076	-1.99226	0.0652162	0.248956	-4.70789	Q96GZ6					Q8IZD4	mRNA-decapping enzyme 1B, EC 3.6.1.62	DCP1B	-0.152287	0.0295188
-0.267801	12.1427	-2.06972	0.0564942	0.230755	-4.52714	P35613					P42025	Beta-centractin (Actin-related protein 1B, ARP1B)	ACTR1B CTRN2	-0.151452	0.0471544
-0.267513	12.7208	-2.71964	0.0160242	0.118881	-3.4091	Q9BPW8					P57081	tRNA (guanine-N(7)-)-methyltransferase non-catalytic subunit WDR4 (Protein Wuho homolog, hWH) (WD repeat-containing protein 4)	WDR4	-0.150172	0.0210879
-0.267284	9.69294	-1.21259	0.244381	0.50262	-5.81038	Q8N3S3					Q9H6L2	Transmembrane protein 231	TMEM231 UNQ870/PRO1886	-0.148198	0.0488817
-0.266986	11.9511	-3.02795	0.00861976	0.0848972	-2.83471	Q8IWD4					Q9UK61	Protein TASOR (CTCL tumor antigen se89-1) (Retinoblastoma-associated protein RAP140) (Transgene activation suppressor protein)	TASOR C3orf63 FAM208A KIAA1105	-0.147357	0.0304454
-0.266242	12.0688	-3.20378	0.00603413	0.0690182	-2.46681	Q9H461					O43318	Mitogen-activated protein kinase kinase kinase 7, EC 2.7.11.25 (Transforming growth factor-beta-activated kinase 1, TGF-beta-activated kinase 1)	MAP3K7 TAK1	-0.145814	0.0371321
-0.265999	12.9403	-3.9271	0.00138865	0.0316877	-1.04546	Q9UHJ6					Q9UNE7	E3 ubiquitin-protein ligase CHIP, EC 2.3.2.27 (Antigen NY-CO-7) (CLL-associated antigen KW-8) (Carboxy terminus of Hsp70-interacting protein) (RING-type E3 ubiquitin transferase CHIP) (STIP1 homology and U box-containing protein 1)	STUB1 CHIP PP1131	-0.144553	0.0327795
-0.265509	12.9978	-4.38041	0.000560165	0.0205819	-0.11848	O15143					Q93074	Mediator of RNA polymerase II transcription subunit 12 (Activator-recruited cofactor 240 kDa component, ARC240) (CAG repeat protein 45) (Mediator complex subunit 12) (OPA-containing protein) (Thyroid hormone receptor-associated protein complex 230 kDa component, Trap230) (Trinucleotide repeat-containing gene 11 protein)	MED12 ARC240 CAGH45 HOPA KIAA0192 TNRC11 TRAP230	-0.144463	0.0297124
-0.265127	10.951	-1.40939	0.179487	0.426771	-5.48192	O14879					Q9UIF9	Bromodomain adjacent to zinc finger domain protein 2A (Transcription termination factor I-interacting protein 5, TTF-I-interacting protein 5, Tip5) (hWALp3)	BAZ2A KIAA0314 TIP5	-0.142245	0.0317985
-0.264634	10.5592	-4.54726	0.000402871	0.0169678	0.14143	Q13563					Q9H078	Caseinolytic peptidase B protein homolog, EC 3.6.1.- (Suppressor of potassium transport defect 3)	CLPB HSP78 SKD3	-0.141369	0.0210879
-0.264607	12.3681	-2.19082	0.0449845	0.204228	-4.37642	P12755					Q9UPN6	SR-related and CTD-associated factor 8 (CDC5L complex-associated protein 7) (RNA-binding motif protein 16)	SCAF8 CCAP7 KIAA1116 RBM16	-0.138961	0.0427499
-0.264314	11.1028	-1.8665	0.0820105	0.282276	-4.91083	Q12891					Q06587	E3 ubiquitin-protein ligase RING1, EC 2.3.2.27 (Polycomb complex protein RING1) (RING finger protein 1) (RING-type E3 ubiquitin transferase RING1) (Really interesting new gene 1 protein)	RING1 RNF1	-0.138869	0.0499939
-0.264244	11.426	-2.45658	0.0269516	0.157271	-3.87976	Q14651					Q14697	Neutral alpha-glucosidase AB, EC 3.2.1.207 (Alpha-glucosidase 2) (Glucosidase II subunit alpha)	GANAB G2AN KIAA0088	-0.13706	0.0414449
-0.264018	12.4356	-4.64996	0.000329364	0.0153591	0.356524	Q9BVS5					P17480	Nucleolar transcription factor 1 (Autoantigen NOR-90) (Upstream-binding factor 1, UBF-1)	UBTF UBF UBF1	-0.136508	0.0357889
-0.26399	11.0229	-5.28467	9.74407e-05	0.00844105	1.57995	Q14161					Q9UGP4	LIM domain-containing protein 1	LIMD1	-0.135211	0.0467337
-0.26388	12.5189	-2.25771	0.0396015	0.192514	-4.23818	Q709F0					O95630	STAM-binding protein, EC 3.4.19.- (Associated molecule with the SH3 domain of STAM) (Endosome-associated ubiquitin isopeptidase)	STAMBP AMSH	-0.13502	0.0408312
-0.263792	13.4456	-1.88819	0.0788608	0.275952	-4.83696	Q9Y5V0					Q9H867	Protein N-lysine methyltransferase METTL21D, EC 2.1.1.- (Methyltransferase-like protein 21D) (VCP lysine methyltransferase, VCP-KMT) (Valosin-containing protein lysine methyltransferase)	VCPKMT C14orf138 METTL21D	-0.13467	0.0371886
-0.263601	11.3133	-3.59256	0.002736	0.0456564	-1.6882	Q14563					Q5JWF2	Guanine nucleotide-binding protein G(s) subunit alpha isoforms XLas (Adenylate cyclase-stimulating G alpha protein) (Extra large alphas protein, XLalphas)	GNAS GNAS1	-0.131968	0.0440368
-0.263535	11.8056	-2.33521	0.0341202	0.178409	-4.03771	P54803
-0.263436	13.0337	-2.17482	0.0463697	0.207714	-4.38042	Q5BKU9
-0.263413	10.4577	-2.09571	0.0538165	0.224536	-4.53794	Q9BVC4
-0.263097	11.7808	-5.3594	8.47031e-05	0.00784649	1.70108	P52594					Upregulated in FACS (adj.P.Val ≤ 0.05 + abs(log2FC) ≥ 0.13
-0.262964	10.7316	-3.38196	0.00419967	0.0566708	-2.07803	Q8NC44
-0.262686	12.845	-2.36219	0.0323857	0.173247	-4.07254	Q9BV79					UniProt ID	Protein names	Gene Names	log2FC	adj.P.Val
-0.262167	12.1815	-5.95811	2.8327e-05	0.00431749	2.74778	Q9BTX7					P29966	Myristoylated alanine-rich C-kinase substrate, MARCKS (Protein kinase C substrate, 80 kDa protein, light chain, 80K-L protein, PKCSL)	MARCKS MACS PRKCSL	1.84742	0.00209434
-0.261624	10.7051	-3.78051	0.00186804	0.037663	-1.16357	Q12765					P01011	Alpha-1-antichymotrypsin, ACT (Cell growth-inhibiting gene 24/25 protein) (Serpin A3) [Cleaved into: Alpha-1-antichymotrypsin His-Pro-less ]	SERPINA3 AACT GIG24 GIG25	1.48815	9.44913e-06
-0.261581	12.8043	-1.93112	0.0729472	0.263981	-4.80821	P20674					P53634	Dipeptidyl peptidase 1, EC 3.4.14.1 (Cathepsin C) (Cathepsin J) (Dipeptidyl peptidase I, DPP-I, DPPI) (Dipeptidyl transferase) [Cleaved into: Dipeptidyl peptidase 1 exclusion domain chain (Dipeptidyl peptidase I exclusion domain chain); Dipeptidyl peptidase 1 heavy chain (Dipeptidyl peptidase I heavy chain); Dipeptidyl peptidase 1 light chain (Dipeptidyl peptidase I light chain) ]	CTSC CPPI	0.994662	0.00382422
-0.261204	11.8315	-2.29933	0.0365625	0.18452	-4.17479	P16885					O43463	Histone-lysine N-methyltransferase SUV39H1, EC 2.1.1.355 (Histone H3-K9 methyltransferase 1, H3-K9-HMTase 1) (Lysine N-methyltransferase 1A) (Position-effect variegation 3-9 homolog) (Suppressor of variegation 3-9 homolog 1, Su(var)3-9 homolog 1)	SUV39H1 KMT1A SUV39H	0.904334	0.00281044
-0.261077	9.72426	-2.57183	0.0214893	0.140042	-3.68607	O43639					Q6PEY2	Tubulin alpha-3E chain (Alpha-tubulin 3E) [Cleaved into: Detyrosinated tubulin alpha-3E chain ]	TUBA3E	0.750566	2.43123e-06
-0.260973	10.0863	-2.8956	0.0112604	0.0992156	-3.08449	P53804					Q8IZT6	Abnormal spindle-like microcephaly-associated protein (Abnormal spindle protein homolog, Asp homolog)	ASPM MCPH5	0.668864	0.0127292
-0.260904	11.7702	-2.09232	0.054159	0.225553	-4.51742	A0A1B0GUV8					Q01650	Large neutral amino acids transporter small subunit 1 (4F2 light chain, 4F2 LC, 4F2LC) (CD98 light chain) (Integral membrane protein E16, E16) (L-type amino acid transporter 1, hLAT1) (Solute carrier family 7 member 5) (y+ system cationic amino acid transporter)	SLC7A5 CD98LC LAT1 MPE16	0.652338	0.0045277
-0.260741	10.9598	-2.40971	0.0295314	0.164183	-3.96711	Q8N0X4					Q9H2H9	Sodium-coupled neutral amino acid transporter 1 (Amino acid transporter A1) (N-system amino acid transporter 2) (Solute carrier family 38 member 1) (System A amino acid transporter 1) (System N amino acid transporter 1)	SLC38A1 ATA1 NAT2 SAT1 SNAT1	0.622715	0.01534
-0.26025	12.2095	-2.48194	0.025646	0.154306	-3.78169	P60903					P25116	Proteinase-activated receptor 1, PAR-1 (Coagulation factor II receptor) (Thrombin receptor)	F2R CF2R PAR1 TR	0.621224	0.0174236
-0.260036	11.1183	-3.55546	0.00295039	0.0472545	-1.796	Q9NWB1					O60353	Frizzled-6, Fz-6, hFz6	FZD6	0.621052	0.0073306
-0.260011	14.0186	-4.20374	0.000796397	0.0230388	-0.498819	O95166					Q52LW3	Rho GTPase-activating protein 29 (PTPL1-associated RhoGAP protein 1) (Rho-type GTPase-activating protein 29)	ARHGAP29 PARG1	0.617878	0.0205819
-0.259934	10.999	-2.66525	0.0178576	0.125682	-3.5191	P34949					P12277	Creatine kinase B-type, EC 2.7.3.2 (Brain creatine kinase, B-CK) (Creatine kinase B chain) (Creatine phosphokinase B-type, CPK-B)	CKB CKBB	0.616099	0.0248193
-0.259803	11.2169	-2.56217	0.0219033	0.141248	-3.71497	Q9BQ70					P23510	Tumor necrosis factor ligand superfamily member 4 (Glycoprotein Gp34) (OX40 ligand, OX40L) (TAX transcriptionally-activated glycoprotein 1) (CD antigen CD252)	TNFSF4 TXGP1	0.589625	0.0452671
-0.259503	11.6757	-1.85106	0.084319	0.286426	-4.92473	Q9UN81					P04818	Thymidylate synthase, TS, TSase, EC 2.1.1.45	TYMS TS OK/SW-cl.29	0.589023	0.00282799
-0.259152	12.032	-2.63557	0.0189423	0.131294	-3.49059	Q9BY11					P14635	G2/mitotic-specific cyclin-B1	CCNB1 CCNB	0.580668	0.00312647
-0.258347	12.425	-4.62667	0.000344728	0.0155784	0.317428	P55786					P46013	Proliferation marker protein Ki-67 (Antigen identified by monoclonal antibody Ki-67, Antigen KI-67, Antigen Ki67)	MKI67	0.580208	0.0108477
-0.257617	12.1494	-3.65174	0.00242593	0.0427499	-1.5745	O95479					O43175	D-3-phosphoglycerate dehydrogenase, 3-PGDH, EC 1.1.1.95 (2-oxoglutarate reductase, EC 1.1.1.399) (Malate dehydrogenase, EC 1.1.1.37)	PHGDH PGDH3	0.571484	0.0139211
-0.257303	8.71081	-1.84751	0.0848585	0.286737	-4.9248	Q6ZVK8					Q96HH9	GRAM domain-containing protein 2B (HCV NS3-transactivated protein 2)	GRAMD2B GRAMD3 NS3TP2	0.556233	0.0223609
-0.257255	11.7712	-3.77511	0.00188861	0.0376728	-1.32993	P61764					Q12834	Cell division cycle protein 20 homolog (p55CDC)	CDC20	0.512796	0.0236967
-0.257103	10.756	-5.52402	6.23749e-05	0.00654569	1.97058	Q9H4Z3					P11388	DNA topoisomerase 2-alpha, EC 5.6.2.2 (DNA topoisomerase II, alpha isozyme)	TOP2A TOP2	0.512719	0.0177286
-0.256888	12.4382	-1.41629	0.177493	0.424682	-5.54428	Q8NHP8					Q9H1C7	Cysteine-rich and transmembrane domain-containing protein 1	CYSTM1 C5orf32 ORF1-FL49	0.505732	0.0122348
-0.25642	12.1714	-3.19672	0.00612125	0.0694721	-2.4775	Q9NRW3					P00966	Argininosuccinate synthase, EC 6.3.4.5 (Citrulline--aspartate ligase)	ASS1 ASS	0.503893	0.00865255
-0.256097	9.95487	-2.1613	0.0475704	0.209708	-4.29868	Q9NXU5					Q9ULW0	Targeting protein for Xklp2 (Differentially expressed in cancerous and non-cancerous lung cells 2, DIL-2) (Hepatocellular carcinoma-associated antigen 519) (Hepatocellular carcinoma-associated antigen 90) (Protein fls353) (Restricted expression proliferation-associated protein 100, p100)	TPX2 C20orf1 C20orf2 DIL2 HCA519	0.503071	0.0202248
-0.255907	13.5206	-2.26537	0.0390245	0.19108	-4.2406	P14384					P31323	cAMP-dependent protein kinase type II-beta regulatory subunit	PRKAR2B	0.49734	0.0042289
-0.255563	12.6552	-2.17144	0.0466665	0.20833	-4.32818	P56937					P17676	CCAAT/enhancer-binding protein beta, C/EBP beta (Liver activator protein, LAP) (Liver-enriched inhibitory protein, LIP) (Nuclear factor NF-IL6) (Transcription factor 5, TCF-5)	CEBPB TCF5 PP9092	0.496952	0.0445386
-0.255174	11.1353	-2.96161	0.0098568	0.0924933	-2.91455	Q8IWB7					Q9NQW6	Anillin	ANLN	0.4957	0.0248193
-0.254979	12.0482	-1.24674	0.231957	0.487028	-5.75388	P58004					Q9Y617	Phosphoserine aminotransferase, EC 2.6.1.52 (Phosphohydroxythreonine aminotransferase, PSAT)	PSAT1 PSA	0.494282	0.00726681
-0.254859	10.9128	-3.92201	0.001403	0.031741	-1.02328	P12109					Q14978	Nucleolar and coiled-body phosphoprotein 1 (140 kDa nucleolar phosphoprotein, Nopp140) (Hepatitis C virus NS5A-transactivated protein 13, HCV NS5A-transactivated protein 13) (Nucleolar 130 kDa protein) (Nucleolar phosphoprotein p130)	NOLC1 KIAA0035 NS5ATP13	0.480008	0.00997325
-0.254838	11.9948	-5.7883	3.84572e-05	0.00506969	2.45663	Q6ZQX7					Q8WWK9	Cytoskeleton-associated protein 2 (CTCL tumor antigen se20-10) (Tumor- and microtubule-associated protein)	CKAP2 LB1 TMAP	0.472448	0.0217011
-0.254449	12.1868	-2.93128	0.0104791	0.0943943	-2.9946	P62942					O00287	Regulatory factor X-associated protein, RFX-associated protein (RFX DNA-binding complex 36 kDa subunit)	RFXAP	0.456074	0.0146956
-0.254333	11.8012	-4.49045	0.000450581	0.0180628	0.130775	P54764					Q8N9Z2	Coiled-coil domain-containing protein 71L	CCDC71L C7orf74	0.456019	0.0149674
-0.254113	12.0355	-2.31461	0.0355031	0.181157	-4.15929	Q9ULP9					Q9NQS7	Inner centromere protein	INCENP	0.4495	0.0119822
-0.253786	12.2725	-4.99146	0.000169998	0.0104048	1.00219	P17858					O14965	Aurora kinase A, EC 2.7.11.1 (Aurora 2) (Aurora/IPL1-related kinase 1, ARK-1, Aurora-related kinase 1, hARK1) (Breast tumor-amplified kinase) (Serine/threonine-protein kinase 15) (Serine/threonine-protein kinase 6) (Serine/threonine-protein kinase aurora-A)	AURKA AIK AIRK1 ARK1 AURA AYK1 BTAK IAK1 STK15 STK6	0.448688	0.0120561
-0.253585	11.0204	-1.82885	0.0877436	0.290993	-4.95898	Q4G0I0					Q9NR30	Nucleolar RNA helicase 2, EC 3.6.4.13 (DEAD box protein 21) (Gu-alpha) (Nucleolar RNA helicase Gu) (Nucleolar RNA helicase II) (RH II/Gu)	DDX21	0.448164	0.0299873
-0.253567	12.2374	-1.15304	0.267267	0.529666	-5.87755	P50135					Q9NXW2	DnaJ homolog subfamily B member 12	DNAJB12	0.442647	0.0423328
-0.253333	11.2602	-1.96751	0.0682518	0.255487	-4.72917	O95407					Q9Y448	Small kinetochore-associated protein, SKAP (Kinetochore-localized astrin-binding protein, Kinastrin) (Kinetochore-localized astrin/SPAG5-binding protein) (TRAF4-associated factor 1)	KNSTRN C15orf23 SKAP TRAF4AF1 HSD11	0.434578	0.0409924
-0.253288	12.5561	-3.47024	0.00350899	0.0516183	-1.95616	P11310					Q53EZ4	Centrosomal protein of 55 kDa, Cep55 (Up-regulated in colon cancer 6)	CEP55 C10orf3 URCC6	0.430853	0.00480402
-0.253252	10.4276	-1.89374	0.0780739	0.274319	-4.85425	Q9H8L6					Q9UM00	Calcium load-activated calcium channel, CLAC channel (Transmembrane and coiled-coil domain-containing protein 1) (Transmembrane and coiled-coil domains protein 4) (Xenogeneic cross-immune protein PCIA3)	TMCO1 TMCC4 PNAS-10 PNAS-136 UNQ151/PRO177	0.430459	0.00177471
-0.253224	11.7649	-5.13461	0.000129376	0.00886869	1.28249	P23786					Q53HL2	Borealin (Cell division cycle-associated protein 8) (Dasra-B, hDasra-B) (Pluripotent embryonic stem cell-related gene 3 protein)	CDCA8 PESCRG3	0.424416	0.0221988
-0.252228	11.6914	-2.92737	0.0105621	0.0950171	-3.00455	Q9Y2G5					P07686	Beta-hexosaminidase subunit beta, EC 3.2.1.52 (Beta-N-acetylhexosaminidase subunit beta, Hexosaminidase subunit B) (Cervical cancer proto-oncogene 7 protein, HCC-7) (N-acetyl-beta-glucosaminidase subunit beta) [Cleaved into: Beta-hexosaminidase subunit beta chain B; Beta-hexosaminidase subunit beta chain A ]	HEXB HCC7	0.423931	0.0471544
-0.252224	12.179	-2.31402	0.0355433	0.181157	-4.14796	P42566					Q96A57	Transmembrane protein 230	TMEM230 C20orf30 HSPC274 UNQ2432/PRO4992	0.42109	0.0271715
-0.252085	10.8995	-5.26251	0.000101587	0.00844105	1.51386	O14920					Q12756	Kinesin-like protein KIF1A (Axonal transporter of synaptic vesicles) (Microtubule-based motor KIF1A) (Unc-104- and KIF1A-related protein, hUnc-104)	KIF1A ATSV C2orf20	0.414392	0.00382422
-0.252006	13.254	-3.95868	0.00130289	0.0303787	-0.981608	P23610					Q6NZI2	Caveolae-associated protein 1 (Cavin-1) (Polymerase I and transcript release factor)	CAVIN1 PTRF FKSG13	0.399985	0.00787825
-0.251684	8.80516	-1.75992	0.0991683	0.309986	-5.07533	Q8WVE0					E9PRG8	Uncharacterized protein C11orf98	C11orf98	0.37892	0.0157495
-0.251658	11.1564	-2.50945	0.0242984	0.149655	-3.78405	P24592					Q5VWQ8	Disabled homolog 2-interacting protein, DAB2 interaction protein, DAB2-interacting protein (ASK-interacting protein 1, AIP-1) (DOC-2/DAB-2 interactive protein)	DAB2IP AF9Q34 AIP1 KIAA1743	0.378064	0.0228527
-0.25148	11.9794	-2.73063	0.0156767	0.117414	-3.40197	Q9H773					Q9BVS4	Serine/threonine-protein kinase RIO2, EC 2.7.11.1 (RIO kinase 2)	RIOK2 RIO2	0.369931	0.0497796
-0.251127	13.9457	-2.40389	0.0298679	0.16525	-3.99611	Q9UGI8					Q9BXS6	Nucleolar and spindle-associated protein 1, NuSAP	NUSAP1 ANKT BM-037 PRO0310	0.369671	0.012405
-0.251117	9.97738	-2.51584	0.0239954	0.148321	-3.79929	Q5T8R8					Q8TCD1	UPF0729 protein C18orf32 (Putative NF-kappa-B-activating protein 200)	C18orf32	0.368964	0.0274719
-0.250864	10.5027	-1.616	0.127309	0.353179	-5.28741	Q8N490					O00625	Pirin, EC 1.13.11.24 (Probable quercetin 2,3-dioxygenase PIR, Probable quercetinase)	PIR	0.36609	0.0482572
-0.250523	11.5299	-4.12847	0.000925951	0.0249897	-0.670799	Q9Y5S2					O60613	Selenoprotein F (15 kDa selenoprotein)	SELENOF SEP15	0.363908	0.0230388
-0.250495	12.3017	-2.34747	0.033321	0.175569	-4.04496	Q9NWR8					P30825	High affinity cationic amino acid transporter 1, CAT-1, CAT1 (Ecotropic retroviral leukemia receptor homolog) (Ecotropic retrovirus receptor homolog) (Solute carrier family 7 member 1) (System Y+ basic amino acid transporter)	SLC7A1 ATRC1 ERR REC1L	0.362701	0.0205819
-0.250063	10.0373	-3.39761	0.004068	0.0563425	-2.08907	Q9Y4D7					Q15014	Mortality factor 4-like protein 2 (MORF-related gene X protein) (Protein MSL3-2) (Transcription factor-like protein MRGX)	MORF4L2 KIAA0026 MRGX	0.354297	0.0281056
-0.249583	11.2089	-3.06738	0.00795828	0.0803446	-2.71624	O94886					Q99661	Kinesin-like protein KIF2C (Kinesin-like protein 6) (Mitotic centromere-associated kinesin, MCAK)	KIF2C KNSL6	0.347189	0.0248193
-0.24841	12.6064	-2.12048	0.0513735	0.218736	-4.45205	Q9P016					P05026	Sodium/potassium-transporting ATPase subunit beta-1 (Sodium/potassium-dependent ATPase subunit beta-1)	ATP1B1 ATP1B	0.345083	0.0344008
-0.248192	13.1209	-4.00944	0.0011762	0.0284812	-0.893835	Q7Z5L9					Q92522	Histone H1.10 (Histone H1x)	H1-10 H1FX	0.343515	0.048847
-0.248163	7.80814	-1.18236	0.255802	0.516227	-5.81347	O60858					Q96BD0	Solute carrier organic anion transporter family member 4A1, OATP4A1 (Colon organic anion transporter) (Organic anion transporter polypeptide-related protein 1, OATP-RP1, OATPRP1, POAT) (Organic anion-transporting polypeptide E, OATP-E) (Sodium-independent organic anion transporter E) (Solute carrier family 21 member 12)	SLCO4A1 OATP1 OATP4A1 OATPE SLC21A12	0.341158	0.00787825
-0.248007	12.1128	-1.15655	0.265873	0.527758	-5.86039	Q9UKA2					Q8N257	Histone H2B type 3-B (H2B type 12) (H2B.U histone 1)	H2BU1 HIST3H2BB	0.336717	0.00312647
-0.247961	9.30802	-2.09797	0.053589	0.223723	-4.50951	Q96MG8					P51795	H(+)/Cl(-) exchange transporter 5 (Chloride channel protein 5, ClC-5) (Chloride transporter ClC-5)	CLCN5 CLCK2	0.335277	0.012405
-0.247519	12.458	-3.26818	0.0052937	0.0641033	-2.35283	P51580					Q8N2H4	Protein SYS1 homolog	SYS1 C20orf169	0.331283	0.00382422
-0.247348	9.61634	-0.825567	0.422222	0.662318	-6.19442	Q15475					Q8N5W9	Refilin-B (Regulator of filamin protein B, RefilinB)	RFLNB	0.330245	0.0230388
-0.247209	11.7351	-1.88626	0.0791369	0.276347	-4.83216	Q15067					P40763	Signal transducer and activator of transcription 3 (Acute-phase response factor)	STAT3 APRF	0.32875	0.00874252
-0.24718	12.1856	-3.55881	0.00293038	0.0471544	-1.75176	Q5XUX1					Q96GA3	Protein LTV1 homolog	LTV1 C6orf93	0.322784	0.048847
-0.246612	10.2209	-3.34787	0.00450143	0.0590005	-2.20549	Q5EBL8					Q6UB35	Monofunctional C1-tetrahydrofolate synthase, mitochondrial, EC 6.3.4.3 (Formyltetrahydrofolate synthetase)	MTHFD1L FTHFSDC1	0.319512	0.00431749
-0.246482	11.6382	-4.42434	0.00051347	0.0193482	-0.0676163	O60513					Q8NEF9	Serum response factor-binding protein 1 (SRF-dependent transcription regulation-associated protein) (p49/STRAP)	SRFBP1	0.317621	0.0355677
-0.246367	11.9398	-3.80889	0.00176365	0.0364151	-1.30281	Q9UFN0					P04183	Thymidine kinase, cytosolic, EC 2.7.1.21	TK1	0.309588	0.0327795
-0.246366	12.5874	-3.64397	0.00246452	0.0432079	-1.59715	Q16864					Q9Y3B9	RRP15-like protein (Ribosomal RNA-processing protein 15)	RRP15 KIAA0507 CGI-115	0.305605	0.0230388
-0.246131	12.4478	-3.57504	0.00283524	0.0467337	-1.74709	Q13530					P49589	Cysteine--tRNA ligase, cytoplasmic, EC 6.1.1.16 (Cysteinyl-tRNA synthetase, CysRS)	CARS1 CARS	0.303876	0.042693
-0.24607	12.9537	-1.91811	0.0746961	0.267944	-4.81381	Q8IZA0					Q93073	Selenocysteine insertion sequence-binding protein 2-like, SECIS-binding protein 2-like	SECISBP2L KIAA0256	0.295198	0.0193482
-0.245845	12.2844	-3.82802	0.00169666	0.0355677	-1.24133	Q9BSQ5					Q9BTE7	DCN1-like protein 5, DCNL5 (DCUN1 domain-containing protein 5) (Defective in cullin neddylation protein 1-like protein 5) (Squamous cell carcinoma-related oncogene 5)	DCUN1D5 SCCRO5	0.287453	0.0230388
-0.245826	9.66344	-1.98277	0.0663655	0.251484	-4.68407	Q9H1H9					Q13424	Alpha-1-syntrophin (59 kDa dystrophin-associated protein A1 acidic component 1) (Pro-TGF-alpha cytoplasmic domain-interacting protein 1, TACIP1) (Syntrophin-1)	SNTA1 SNT1	0.275779	0.0181807
-0.245416	9.8025	-3.98433	0.00123722	0.0296544	-0.832992	Q5H9U9					Q9Y6M5	Zinc transporter 1, ZnT-1 (Solute carrier family 30 member 1)	SLC30A1 ZNT1	0.274355	0.020711
-0.245097	12.6397	-2.69656	0.0167787	0.12147	-3.4294	P22570					Q99829	Copine-1 (Chromobindin 17) (Copine I)	CPNE1 CPN1	0.271401	0.0042289
-0.245073	10.2079	-3.72044	0.00211008	0.0399575	-1.46015	Q8N1F8					P49207	60S ribosomal protein L34 (Large ribosomal subunit protein eL34)	RPL34	0.270976	0.0042289
-0.244666	11.9339	-3.71165	0.00214807	0.0402323	-1.41406	Q8NCC3					Q15326	Zinc finger MYND domain-containing protein 11 (Adenovirus 5 E1A-binding protein) (Bone morphogenetic protein receptor-associated molecule 1) (Protein BS69)	ZMYND11 BRAM1 BS69	0.26997	0.0397506
-0.244638	8.83187	-0.939563	0.362598	0.614185	-6.082	O14933					Q92979	Ribosomal RNA small subunit methyltransferase NEP1, EC 2.1.1.- (18S rRNA (pseudouridine(1248)-N1)-methyltransferase) (18S rRNA Psi1248 methyltransferase) (Nucleolar protein EMG1 homolog) (Protein C2f) (Ribosome biogenesis protein NEP1)	EMG1 C2F	0.263756	0.0122132
-0.244513	12.3094	-3.00024	0.00911677	0.0881454	-2.88134	Q8NBJ4					Q969H8	Myeloid-derived growth factor, MYDGF	MYDGF C19orf10	0.263424	0.0317985
-0.244424	10.481	-1.71259	0.107754	0.325518	-5.13697	Q6PGP7					Q86TM6	E3 ubiquitin-protein ligase synoviolin, EC 2.3.2.27 (RING-type E3 ubiquitin transferase synoviolin) (Synovial apoptosis inhibitor 1)	SYVN1 HRD1 KIAA1810	0.262421	0.00291401
-0.243983	9.97999	-2.97104	0.00967093	0.0918203	-2.87533	Q12802					Q9H3K2	Growth hormone-inducible transmembrane protein (Dermal papilla-derived protein 2) (Mitochondrial morphology and cristae structure 1, MICS1) (Transmembrane BAX inhibitor motif-containing protein 5)	GHITM DERP2 MICS1 TMBIM5 My021 UNQ244/PRO281	0.258117	0.0107221
-0.243919	9.84916	-1.91441	0.0752005	0.268487	-4.81751	P68402					Q9BQ48	39S ribosomal protein L34, mitochondrial, L34mt, MRP-L34 (Mitochondrial large ribosomal subunit protein bL34m)	MRPL34	0.252191	0.020808
-0.243904	12.283	-4.33138	0.000617451	0.020808	-0.268585	Q92574					Q9BTE3	Mini-chromosome maintenance complex-binding protein, MCM-BP, MCM-binding protein	MCMBP C10orf119	0.251088	0.0497796
-0.243832	9.93453	-1.80388	0.0917401	0.297665	-4.98744	P36021					Q9BRP1	Programmed cell death protein 2-like	PDCD2L	0.244885	0.0255562
-0.243671	10.8051	-4.47834	0.000461479	0.0181807	0.030065	Q32P44					Q16625	Occludin	OCLN	0.241784	0.0316877
-0.24314	10.2018	-1.87508	0.0807511	0.27888	-4.88986	Q9BU89					Q9Y324	rRNA-processing protein FCF1 homolog	FCF1 C14orf111 CGI-35	0.239381	0.020808
-0.24302	9.51549	-2.11044	0.0523517	0.220963	-4.50326	Q765P7					Q12981	Vesicle transport protein SEC20 (BCL2/adenovirus E1B 19 kDa protein-interacting protein 1) (Transformation-related gene 8 protein, TRG-8)	BNIP1 NIP1 SEC20L TRG8	0.236568	0.00260027
-0.242787	12.208	-2.22753	0.0419509	0.198738	-4.28537	Q9UII2					Q9H063	Repressor of RNA polymerase III transcription MAF1 homolog	MAF1	0.228204	0.0397056
-0.242623	9.49956	-3.4315	0.00379686	0.0544508	-2.00058	Q9NP80					Q70Z53	Protein FRA10AC1	FRA10AC1 C10orf4 PRO2972	0.227128	0.0397506
-0.242525	11.5121	-5.20703	0.000112792	0.00865255	1.4383	P42226					Q5UIP0	Telomere-associated protein RIF1 (Rap1-interacting factor 1 homolog)	RIF1	0.225578	0.0236967
-0.242484	10.0801	-3.03985	0.00841463	0.0835975	-2.78268	Q86TJ2					Q5C9Z4	Nucleolar MIF4G domain-containing protein 1 (SGD1 homolog)	NOM1 C7orf3	0.224286	0.00865255
-0.242338	12.1044	-3.92404	0.00139725	0.0317158	-1.06143	Q9H204					Q14691	DNA replication complex GINS protein PSF1 (GINS complex subunit 1)	GINS1 KIAA0186 PSF1	0.223555	0.0409924
-0.242316	11.4424	-2.67241	0.0176053	0.124932	-3.41178	Q15555					Q9BQ61	Telomerase RNA component interacting RNase, EC 3.1.13.- (Exoribonuclease TRIR)	TRIR C19orf43	0.223047	0.0326409
-0.242281	10.5628	-3.38517	0.00417229	0.0565238	-2.10714	Q86UT6					Q14919	Dr1-associated corepressor (Dr1-associated protein 1) (Negative cofactor 2-alpha, NC2-alpha)	DRAP1	0.217311	0.0224566
-0.242246	10.8525	-2.89649	0.0112401	0.0991969	-3.03938	Q9Y2H2					Q6NUQ4	Transmembrane protein 214	TMEM214 PP446	0.216718	0.0230388
-0.242018	11.5707	-3.67943	0.00229328	0.0415122	-1.53442	P42898					Q7KZI7	Serine/threonine-protein kinase MARK2, EC 2.7.11.1, EC 2.7.11.26 (ELKL motif kinase 1, EMK-1) (MAP/microtubule affinity-regulating kinase 2) (PAR1 homolog) (PAR1 homolog b, Par-1b, Par1b)	MARK2 EMK1	0.216444	0.0403759
-0.241907	11.8123	-3.40988	0.00396769	0.0558491	-2.04249	Q9UBB4					Q9UNK0	Syntaxin-8	STX8	0.214032	0.0042289
-0.241737	12.8835	-4.37321	0.000568227	0.0205819	-0.158447	O95197					O76003	Glutaredoxin-3 (PKC-interacting cousin of thioredoxin, PICOT) (PKC-theta-interacting protein, PKCq-interacting protein) (Thioredoxin-like protein 2)	GLRX3 PICOT TXNL2 HUSSY-22	0.213488	0.0409924
-0.241174	10.618	-4.33218	0.000616474	0.020808	-0.261566	O60476					Q9NRC8	NAD-dependent protein deacetylase sirtuin-7, EC 2.3.1.286 (NAD-dependent protein deacylase sirtuin-7, EC 2.3.1.-) (Regulatory protein SIR2 homolog 7) (SIR2-like protein 7)	SIRT7 SIR2L7	0.209756	0.0299075
-0.240734	10.8916	-2.00856	0.0632851	0.24566	-4.65695	P84022					Q9Y3B4	Splicing factor 3B subunit 6 (Pre-mRNA branch site protein p14) (SF3b 14 kDa subunit, SF3B14a) (Spliceosome-associated protein, 14-kDa) (Splicing factor 3b, subunit 6, 14kDa)	SF3B6 SAP14 SF3B14 SF3B14A CGI-110 HSPC175 HT006	0.209609	0.0381682
-0.240441	11.9862	-5.2593	0.000102204	0.00844105	1.5135	Q16512					Q3KR37	Protein Aster-B (GRAM domain-containing protein 1B)	GRAMD1B KIAA1201 UNQ3032/PRO9834	0.205426	0.0459437
-0.240261	11.5979	-4.21963	0.000771507	0.0230388	-0.468553	Q15208					Q9BVL4	Protein adenylyltransferase SelO, mitochondrial, EC 2.7.7.-, EC 2.7.7.n1 (Selenoprotein O, SelO)	SELENOO SELO	0.204629	0.0471544
-0.24008	10.4183	-2.0191	0.0620646	0.242977	-4.66528	Q9NPG8					Q9BPU6	Dihydropyrimidinase-related protein 5, DRP-5 (CRMP3-associated molecule, CRAM) (Collapsin response mediator protein 5, CRMP-5) (UNC33-like phosphoprotein 6, ULIP-6)	DPYSL5 CRMP5 ULIP6	0.204387	0.0125508
-0.239919	11.0485	-4.84679	0.000224595	0.0122132	0.73395	Q14CW9					Q15003	Condensin complex subunit 2 (Barren homolog protein 1) (Chromosome-associated protein H, hCAP-H) (Non-SMC condensin I complex subunit H) (XCAP-H homolog)	NCAPH BRRN BRRN1 CAPH KIAA0074	0.198398	0.0471544
-0.239545	11.3219	-4.80336	0.000244299	0.012405	0.672684	Q9UJ83					Q5QJE6	Deoxynucleotidyltransferase terminal-interacting protein 2 (Estrogen receptor-binding protein) (LPTS-interacting protein 2, LPTS-RP2) (Terminal deoxynucleotidyltransferase-interacting factor 2, TdIF2, TdT-interacting factor 2)	DNTTIP2 ERBP TDIF2	0.197674	0.0281056
-0.238871	12.3449	-4.31598	0.000636665	0.0210879	-0.298334	Q9BYW2					Q9BQC3	2-(3-amino-3-carboxypropyl)histidine synthase subunit 2 (Diphthamide biosynthesis protein 2) (Diphtheria toxin resistance protein 2) (S-adenosyl-L-methionine:L-histidine 3-amino-3-carboxypropyltransferase 2)	DPH2 DPH2L2	0.196683	0.0224806
-0.238828	13.0819	-1.6586	0.118336	0.340408	-5.16727	Q8NFJ5					Q969Q0	60S ribosomal protein L36a-like (Large ribosomal subunit protein eL42-like)	RPL36AL	0.194802	0.0127292
-0.238577	11.8669	-5.58528	5.57129e-05	0.00626085	2.09739	A0JNW5					P61513	60S ribosomal protein L37a (Large ribosomal subunit protein eL43)	RPL37A	0.189998	0.020711
-0.237856	11.432	-5.95781	2.83424e-05	0.00431749	2.74016	P13716					Q96A33	PAT complex subunit CCDC47 (Calumin) (Coiled-coil domain-containing protein 47)	CCDC47 GK001 MSTP041 PSEC0077	0.189696	0.0230388
-0.237834	10.8392	-3.09179	0.00757416	0.0781271	-2.62013	Q86UB9					O14828	Secretory carrier-associated membrane protein 3, Secretory carrier membrane protein 3	SCAMP3 C1orf3 PROPIN1	0.189641	0.047902
-0.237364	15.1443	-5.18893	0.000116719	0.00865255	1.4171	P68133					Q14008	Cytoskeleton-associated protein 5 (Colonic and hepatic tumor overexpressed gene protein, Ch-TOG)	CKAP5 KIAA0097	0.189089	0.0316877
-0.237359	11.7718	-2.15897	0.0477806	0.209959	-4.3269	Q9P2K5					Q8NHH9	Atlastin-2, EC 3.6.5.- (ADP-ribosylation factor-like protein 6-interacting protein 2, ARL-6-interacting protein 2, Aip-2)	ATL2 ARL6IP2	0.185041	0.0261478
-0.237219	11.9869	-7.26649	3.06789e-06	0.00164262	4.8657	Q96ME7					Q92845	Kinesin-associated protein 3, KAP-3, KAP3 (Smg GDS-associated protein)	KIFAP3 KIF3AP SMAP	0.182681	0.0260785
-0.236973	11.0306	-3.5209	0.0031653	0.048847	-1.82816	Q9Y3S2					P61106	Ras-related protein Rab-14	RAB14	0.182476	0.0260785
-0.236959	11.7667	-1.84046	0.0859385	0.288023	-4.94494	Q04864					Q8IY81	pre-rRNA 2'-O-ribose RNA methyltransferase FTSJ3, EC 2.1.1.- (Protein ftsJ homolog 3) (Putative rRNA methyltransferase 3)	FTSJ3 SB92	0.18002	0.0376728
-0.236271	10.3051	-1.82774	0.0879166	0.291426	-4.93787	Q99836					P56192	Methionine--tRNA ligase, cytoplasmic, EC 6.1.1.10 (Methionyl-tRNA synthetase, MetRS)	MARS1 MARS	0.178364	0.0455226
-0.236261	11.7774	-5.33491	8.86752e-05	0.0078944	1.64023	Q5VWQ0					Q9NZL4	Hsp70-binding protein 1, HspBP1 (Heat shock protein-binding protein 1) (Hsp70-binding protein 2, HspBP2) (Hsp70-interacting protein 1) (Hsp70-interacting protein 2)	HSPBP1 HSPBP PP1845	0.171445	0.0299873
-0.235883	9.0932	-1.88295	0.0796118	0.277101	-4.87703	Q96GJ1					Q99735	Microsomal glutathione S-transferase 2, Microsomal GST-2, EC 2.5.1.18 (Glutathione peroxidase MGST2, EC 1.11.1.-) (Leukotriene C4 synthase MGST2, EC 4.4.1.20) (Microsomal glutathione S-transferase II, Microsomal GST-II)	MGST2 GST2	0.171321	0.0462125
-0.235632	10.9603	-1.16787	0.261419	0.522762	-5.86108	Q13308					Q5SXM2	snRNA-activating protein complex subunit 4, SNAPc subunit 4 (Proximal sequence element-binding transcription factor subunit alpha, PSE-binding factor subunit alpha, PTF subunit alpha) (snRNA-activating protein complex 190 kDa subunit, SNAPc 190 kDa subunit)	SNAPC4 SNAP190	0.17111	0.0367917
-0.235576	10.9549	-2.8856	0.0114894	0.100224	-2.98864	Q9Y6M7					P54852	Epithelial membrane protein 3, EMP-3 (Hematopoietic neural membrane protein 1, HNMP-1) (Protein YMP)	EMP3 YMP	0.168898	0.0281056
-0.235462	10.7063	-4.01304	0.0011677	0.0284812	-0.881873	Q86U70					Q9UBN7	Histone deacetylase 6, HD6, EC 3.5.1.98 (Tubulin-lysine deacetylase HDAC6, EC 3.5.1.-)	HDAC6 KIAA0901 JM21	0.167054	0.0499275
-0.235392	11.4006	-2.38377	0.0310584	0.169646	-3.94803	P24844					Q92917	G-patch domain and KOW motifs-containing protein (G-patch domain-containing protein 5) (Protein MOS2 homolog) (Protein T54)	GPKOW GPATC5 GPATCH5 T54	0.164991	0.0426124
-0.235275	8.19352	-1.5751	0.136467	0.366213	-5.31843	Q2NKJ3					O75822	Eukaryotic translation initiation factor 3 subunit J, eIF3j (Eukaryotic translation initiation factor 3 subunit 1) (eIF-3-alpha) (eIF3 p35)	EIF3J EIF3S1 PRO0391	0.164407	0.0355677
-0.234845	9.84143	-1.93273	0.0727336	0.263615	-4.76819	Q7Z3D6					P20042	Eukaryotic translation initiation factor 2 subunit 2 (Eukaryotic translation initiation factor 2 subunit beta, eIF-2-beta)	EIF2S2 EIF2B	0.161544	0.0223609
-0.234721	11.534	-0.547945	0.591939	0.780485	-6.38733	P16144					P31946	14-3-3 protein beta/alpha (Protein 1054) (Protein kinase C inhibitor protein 1, KCIP-1) [Cleaved into: 14-3-3 protein beta/alpha, N-terminally processed ]	YWHAB	0.160631	0.0304376
-0.234565	12.3336	-2.85059	0.0123275	0.103217	-3.17533	P35914					Q9BVJ6	U3 small nucleolar RNA-associated protein 14 homolog A (Antigen NY-CO-16) (Serologically defined colon cancer antigen 16)	UTP14A SDCCAG16	0.157608	0.0236967
-0.234524	11.264	-1.28986	0.216987	0.471008	-5.6958	Q9HAR2					Q8IW35	Centrosomal protein of 97 kDa, Cep97 (Leucine-rich repeat and IQ domain-containing protein 2)	CEP97 LRRIQ2	0.147245	0.0397506
-0.234505	13.5347	-1.94006	0.0717681	0.261875	-4.74863	P52943					P49790	Nuclear pore complex protein Nup153 (153 kDa nucleoporin) (Nucleoporin Nup153)	NUP153	0.140876	0.0224806
-0.234363	7.83947	-1.58623	0.13392	0.363716	-5.32972	Q9BQ65					Q9BW27	Nuclear pore complex protein Nup85 (85 kDa nucleoporin) (FROUNT) (Nucleoporin Nup75) (Nucleoporin Nup85) (Pericentrin-1)	NUP85 NUP75 PCNT1	0.130138	0.0427499
-0.234307	11.6851	-2.71998	0.0160133	0.118881	-3.33205	P17900
-0.23428	9.37003	-0.967029	0.349142	0.602972	-6.04567	Q9UEW8
-0.234225	12.3733	-5.16914	0.000121174	0.00865255	1.36835	Q96AG3
-0.234161	10.4482	-1.87638	0.0805616	0.278607	-4.77614	Q03405
-0.233989	10.6494	-2.18616	0.0453834	0.205093	-4.31388	O43741
-0.233779	11.2929	-3.67903	0.00229513	0.0415122	-1.51059	Q9UNX3
-0.233662	10.5666	-4.4382	0.000499571	0.0191316	-0.0616542	Q8N999
-0.233301	12.6594	-2.42246	0.0288076	0.162264	-3.95015	Q16698
-0.233038	10.3762	-2.51209	0.0241731	0.149016	-3.77286	Q86VV8
-0.23295	14.4815	-5.48836	6.66286e-05	0.00665002	1.91875	O00555
-0.232848	10.6175	-2.11076	0.0523203	0.220963	-4.50457	Q9UMX0
-0.232757	11.8612	-1.36699	0.192132	0.440343	-5.58645	P31947
-0.232062	11.7047	-5.10142	0.0001378	0.00905466	1.19574	Q0VDG4
-0.231994	11.6302	-2.39183	0.0305762	0.168063	-3.99598	P21953
-0.231964	12.0523	-6.45931	1.17593e-05	0.00310037	3.58544	Q9Y2H6
-0.231872	12.779	-4.27847	0.00068603	0.0221293	-0.351567	Q96JJ7
-0.230517	8.5545	-2.0887	0.0545273	0.225988	-4.52253	Q8TF50
-0.230424	12.0799	-2.0507	0.058531	0.23543	-4.56725	Q15651
-0.230394	8.71991	-1.04734	0.311828	0.570456	-5.9677	Q8NEY1
-0.230206	10.6719	-2.77969	0.0142118	0.110456	-3.24702	P45877
-0.229827	11.9698	-3.53073	0.00310264	0.0484478	-1.82497	P28799
-0.229278	11.9873	-1.69083	0.111917	0.331642	-5.16346	Q9UK76
-0.229241	12.7466	-2.33547	0.0341026	0.178409	-4.09366	Q96L92
-0.229054	14.1461	-2.50585	0.0244709	0.15019	-3.75462	P62987
-0.22879	11.2067	-3.81268	0.00175017	0.0362518	-1.28413	Q8N5C7
-0.228666	11.4622	-3.60482	0.00266866	0.0452813	-1.63751	Q5GLZ8
-0.228385	12.6708	-3.24294	0.00557239	0.066541	-2.34893	Q99643
-0.228352	7.92679	-1.11387	0.283184	0.544305	-5.89463	Q9H6L4
-0.228289	10.6047	-5.23108	0.000107786	0.00859159	1.46314	O00257
-0.228233	11.7712	-2.66966	0.0177018	0.12497	-3.51013	Q14999
-0.228227	9.26654	-1.94919	0.0705811	0.260266	-4.76958	P49641
-0.228206	11.8102	-3.07412	0.00785046	0.0796078	-2.74656	Q5T0F9
-0.228035	11.1572	-2.33681	0.0340147	0.178402	-4.08548	P07948
-0.227925	11.7335	-3.089	0.00761714	0.0781669	-2.57677	P01112
-0.22785	10.903	-1.73812	0.103047	0.317619	-5.06799	P30711
-0.227848	10.9885	-2.7728	0.0144091	0.111358	-3.31638	P49746
-0.227462	11.7995	-2.62645	0.0192879	0.131956	-3.57046	Q86SQ4
-0.227416	9.60019	-3.35146	0.00446864	0.0589221	-2.17398	Q9NZQ3
-0.22737	12.3131	-2.90255	0.0111037	0.098341	-3.01331	P48449
-0.227321	12.6904	-2.44239	0.0277091	0.159715	-3.89251	P09488
-0.227222	10.9677	-3.1642	0.00653932	0.0720692	-2.54202	P48426
-0.226941	11.2339	-4.09855	0.000983243	0.0260237	-0.71196	Q3ZCW2
-0.226816	8.7088	-2.00832	0.0633127	0.24566	-4.59742	Q92622
-0.226814	12.5948	-1.86583	0.0821093	0.282276	-4.91188	Q8IXM6
-0.226685	12.7908	-5.11315	0.00013476	0.00896874	1.25403	O95881
-0.226505	12.3195	-3.39358	0.00410148	0.0563425	-2.09901	O43293
-0.226442	9.48203	-3.16278	0.00655816	0.0720904	-2.47839	Q9H1U9
-0.226369	10.0456	-2.06317	0.0571881	0.232517	-4.58176	Q70EL1
-0.226069	10.8341	-4.36174	0.000581308	0.0205819	-0.19884	A4D1P6
-0.225289	10.8387	-4.4797	0.000460241	0.0181807	0.0498146	Q5T2E6
-0.225229	12.3313	-4.0933	0.000993666	0.0260785	-0.662371	Q9UGV2
-0.225051	12.5432	-3.38348	0.0041867	0.0566072	-2.06026	P01111
-0.225023	8.96401	-1.96441	0.068641	0.256422	-4.73642	Q86UY8
-0.224545	11.5088	-4.26829	0.000700102	0.0222604	-0.387396	Q86UE8
-0.224407	10.6544	-3.72436	0.00209336	0.0397506	-1.42477	P52747
-0.224386	13.0045	-3.60233	0.00268217	0.0453981	-1.66805	O00423
-0.224115	11.339	-1.35856	0.194733	0.442897	-5.59012	Q9UKV0
-0.223956	10.8847	-5.15082	0.000125455	0.00874252	1.34866	O75915
-0.223911	9.8413	-0.999838	0.333534	0.588211	-5.94742	P35754
-0.223772	10.8161	-1.97902	0.0668243	0.252108	-4.70946	P51687
-0.223695	10.5042	-2.66649	0.0178138	0.125632	-3.50295	Q86WU2
-0.223517	10.9326	-3.28785	0.00508604	0.0630466	-2.30943	Q96HI0
-0.223445	9.89542	-2.0772	0.0557117	0.228963	-4.56458	A6NFI3
-0.223373	12.6783	-4.19787	0.000805803	0.0230388	-0.49288	Q7Z4W1
-0.223371	12.8854	-2.5361	0.023058	0.144644	-3.72452	Q8IWA5
-0.223297	10.3025	-0.587348	0.565867	0.763887	-6.33383	P21579
-0.223286	12.418	-1.81561	0.0898418	0.293689	-4.99012	Q8TB36
-0.223168	10.3746	-4.07179	0.00103754	0.0268391	-0.732092	O95429
-0.223098	12.5036	-3.85029	0.00162187	0.0347784	-1.1759	Q9NRV9
-0.223003	11.5855	-3.03589	0.00848235	0.0840268	-2.81071	Q5VZL5
-0.222966	11.5442	-2.84969	0.0123499	0.103242	-3.12574	Q99571
-0.222525	11.1045	-3.91573	0.00142089	0.0317985	-1.07958	Q8NCW6
-0.222373	11.001	-2.30454	0.0361978	0.183533	-4.07599	Q8NEU8
-0.222135	12.7404	-6.18338	1.89986e-05	0.00382422	3.12875	Q99549
-0.22208	11.8799	-2.02077	0.061873	0.242509	-4.66191	Q16595
-0.221883	12.8825	-5.26715	0.000100704	0.00844105	1.50504	Q8IZ81
-0.221858	9.72464	-3.52181	0.00315944	0.048847	-1.79278	Q8WVB3
-0.22183	12.0009	-1.97024	0.0679114	0.254947	-4.74511	Q5BKY9
-0.221337	12.6438	-2.95205	0.0100489	0.0930883	-2.94083	O60547
-0.221168	9.94472	-3.42125	0.00387695	0.0553676	-2.0069	O00562
-0.221129	9.47378	-1.47264	0.161895	0.402536	-5.46823	Q5T011
-0.220854	10.696	-3.13704	0.00690994	0.0741277	-2.60151	Q15831
-0.220462	12.0654	-2.11867	0.0515484	0.219145	-4.46047	Q9BYX2
-0.220131	12.1856	-2.84449	0.0124795	0.103568	-3.15805	Q96GX9
-0.219932	12.0904	-4.37081	0.000570942	0.0205819	-0.172726	Q13619
-0.219927	12.0139	-1.2228	0.240612	0.497341	-5.69386	Q9H3M7
-0.219915	10.5979	-2.15638	0.048015	0.210315	-4.40417	Q6ZVM7
-0.219128	12.3728	-4.13385	0.000916013	0.0248193	-0.640067	Q15746
-0.219118	10.964	-0.972741	0.346389	0.600682	-6.00904	P54652
-0.2191	11.6888	-3.18031	0.00632881	0.0704499	-2.53247	Q92990
-0.219099	10.2617	-3.2478	0.00551763	0.0661247	-2.36433	Q86WH2
-0.218866	7.72834	-2.13891	0.0496231	0.214616	-4.40091	Q92619
-0.218691	11.5234	-1.43245	0.172899	0.417061	-5.51804	Q6P4I2
-0.21847	12.5375	-1.99168	0.0652861	0.248956	-4.65238	Q86SQ0
-0.218274	11.4606	-4.57823	0.000379084	0.016447	0.279059	P35573
-0.21824	11.2354	-2.68609	0.0171325	0.123106	-3.45048	Q8TER5
-0.218166	11.8896	-1.8596	0.0830342	0.28489	-4.89362	P07919
-0.21804	12.5736	-3.22254	0.00580838	0.0678304	-2.41008	P22392
-0.217853	9.30443	-2.80134	0.0136086	0.107941	-3.23578	Q8NB15
-0.217757	10.6446	-2.46742	0.0263861	0.155818	-3.83386	P51649
-0.2177	12.9323	-1.52801	0.147701	0.38164	-5.40636	P57060
-0.217638	11.5827	-2.79525	0.0137755	0.108417	-3.27892	Q9BXW6
-0.217506	11.9508	-4.16004	0.000869176	0.0239285	-0.584527	Q3V6T2
-0.217455	9.35728	-1.38519	0.186618	0.434166	-5.57889	P23297
-0.217439	12.4327	-1.33304	0.202774	0.452013	-5.64386	Q9Y244
-0.2173	10.5688	-1.1985	0.249655	0.507529	-5.81548	Q9UPQ8
-0.216754	12.1159	-2.42573	0.028624	0.161896	-3.95296	Q86X76
-0.2167	12.4063	-3.13527	0.00693486	0.0742788	-2.55541	P48735
-0.216618	11.6126	-2.40035	0.0300743	0.166124	-3.96644	Q8TE77
-0.216597	12.1646	-2.47614	0.025939	0.154493	-3.86803	Q9Y547
-0.216414	12.4085	-2.97196	0.00965307	0.0917778	-2.93673	Q8NBJ7
-0.216313	11.6333	-4.10561	0.000969405	0.0257569	-0.694608	Q8TDH9
-0.216042	11.2056	-2.18124	0.0458091	0.206396	-4.34968	Q8NFP9
-0.215987	12.0773	-3.75791	0.00195562	0.038412	-1.3062	Q9H910
-0.215894	9.84523	-3.0111	0.00891879	0.0863536	-2.85519	Q99943
-0.215866	11.9847	-4.36349	0.000579294	0.0205819	-0.175604	P22307
-0.215658	10.9419	-2.27553	0.0382725	0.189565	-4.19598	Q8WY22
-0.21552	12.3866	-3.36557	0.00434213	0.0579091	-2.14501	Q8IWS0
-0.215504	12.0524	-4.58713	0.000372517	0.0162794	0.246606	P68400
-0.21546	11.9252	-2.73423	0.0155643	0.117053	-3.37466	Q86U28
-0.21544	12.0826	-4.56061	0.000392438	0.0168713	0.251313	Q9UH65
-0.214719	11.3439	-1.99588	0.0647827	0.248529	-4.67451	P24386
-0.214684	12.335	-2.0472	0.0589128	0.236583	-4.61211	Q8WV60
-0.21461	9.57386	-2.89324	0.0113139	0.0993043	-3.04875	Q8IZM8
-0.214273	12.5162	-1.33738	0.201387	0.450615	-5.61436	Q9H3D4
-0.214132	10.2228	-0.862162	0.402419	0.647252	-6.14269	Q9NXJ5
-0.214059	10.2792	-3.44095	0.00372456	0.0537514	-2.03088	Q8NDT2
-0.213929	9.64221	-5.173	0.000120291	0.00865255	1.36708	Q8IX15
-0.213406	11.2659	-4.33493	0.000613115	0.020808	-0.239562	Q9UBK8
-0.213326	9.82223	-2.75372	0.0149699	0.114402	-3.31252	Q86SR1
-0.213056	12.0619	-4.5519	0.000399213	0.0169678	0.204517	Q96CS3
-0.212493	11.2689	-3.4893	0.00337548	0.0501929	-1.92648	P14174
-0.212029	10.4736	-2.08793	0.054606	0.226041	-4.50965	Q6IMN6
-0.211873	13.0278	-3.10394	0.00738988	0.0771838	-2.63744	Q9UBX3
-0.211824	10.8226	-4.88197	0.000209842	0.0119822	0.813579	Q6SZW1
-0.211482	11.7066	-1.81643	0.0897116	0.293624	-4.94522	Q03154
-0.211447	10.0395	-1.6524	0.119606	0.341341	-5.2255	Q9Y6M4
-0.211356	10.8738	-2.86277	0.0120292	0.101929	-3.12967	O14972
-0.211203	10.838	-2.46712	0.0264015	0.155818	-3.81873	Q86YM7
-0.210956	11.7189	-2.40799	0.0296306	0.164601	-3.93485	P51688
-0.210909	10.3697	-4.4588	0.000479637	0.0186813	0.00701812	Q7Z4L5
-0.210874	11.8051	-2.84756	0.0124028	0.103312	-3.17251	P13051
-0.210865	9.79507	-2.88033	0.0116118	0.100631	-3.10185	Q13615
-0.210852	11.6827	-3.27944	0.00517378	0.0634459	-2.29299	Q8N4S9
-0.210709	12.144	-2.52111	0.0237482	0.147641	-3.78621	Q6NVY1
-0.210662	12.2875	-1.9873	0.0658154	0.249953	-4.71737	Q5VTE6
-0.210449	12.0178	-2.67078	0.0176625	0.12497	-3.50467	Q96CM3
-0.210409	10.3611	-1.43299	0.172747	0.417061	-5.53859	Q9BRJ7
-0.21025	12.5174	-3.73883	0.00203277	0.0395324	-1.4389	Q13547
-0.20976	11.4066	-2.82871	0.0128814	0.105586	-3.13322	Q01970
-0.209698	12.0496	-1.57119	0.13737	0.367696	-5.34122	P16219
-0.209635	12.024	-4.55886	0.000393788	0.0168713	0.166306	Q16762
-0.209557	12.4883	-0.830598	0.419463	0.660919	-6.16614	P10321
-0.209356	10.3123	-1.2138	0.24393	0.501994	-5.80898	Q8IY33
-0.209306	11.9932	-5.85374	3.41668e-05	0.00477986	2.56269	Q9H000
-0.209207	12.067	-2.5873	0.0208424	0.138566	-3.6687	Q5TC12
-0.209146	11.7379	-2.70165	0.0166094	0.120868	-3.44386	Q9Y6A1
-0.209016	11.7258	-3.26739	0.0053022	0.0641033	-2.29898	Q7L775
-0.209003	10.6622	-1.92205	0.0741627	0.266589	-4.80611	Q9UBU6
-0.208902	11.7017	-2.83903	0.0126171	0.10408	-3.16778	Q14571
-0.208312	9.46638	-2.47612	0.0259404	0.154493	-3.78783	A6NM28
-0.207427	12.6315	-1.21296	0.244244	0.502489	-5.76873	Q8N2G8
-0.206736	9.1089	-3.76555	0.00192557	0.0381496	-1.36249	Q9BU02
-0.206562	12.2676	-5.60748	5.34859e-05	0.00621433	2.1232	Q9NWM8
-0.206354	11.8219	-2.55304	0.022301	0.142553	-3.69382	Q99719
-0.206011	13.0409	-1.55048	0.142247	0.37392	-5.35739	P00338
-0.205844	13.4735	-2.00151	0.0641136	0.247619	-4.69189	O00763
-0.205657	11.4257	-1.50793	0.152721	0.388435	-5.41824	Q9UIU6
-0.205189	11.6625	-1.23742	0.235298	0.491758	-5.70503	O60902
-0.205026	11.2255	-3.69328	0.00222964	0.0409924	-1.50748	Q9Y672
-0.204813	11.6712	-2.14822	0.0487601	0.212353	-4.44558	Q9Y5B8
-0.204765	13.4659	-3.6304	0.00253342	0.043855	-1.62714	Q9Y3C8
-0.204642	11.1228	-3.08134	0.00773631	0.0786831	-2.70315	Q8NBR6
-0.20418	11.3861	-4.87789	0.000211501	0.0119822	0.81002	Q9BQC6
-0.204026	11.9822	-2.14084	0.0494433	0.214126	-4.43014	O60551
-0.203915	11.3872	-4.63228	0.000340962	0.0155784	0.323305	Q96HP0
-0.203832	12.7053	-3.22434	0.00578714	0.0676977	-2.43615	Q9NSC5
-0.203748	10.7324	-2.56422	0.0218147	0.141208	-3.69427	Q86TW2
-0.203479	13.7969	-2.64254	0.0186818	0.129912	-3.51056	Q8WVX3
-0.203223	11.7805	-1.69142	0.1118	0.331627	-5.15435	P08069
-0.203176	11.679	-1.49405	0.156276	0.393851	-5.44428	O14832
-0.203101	10.3508	-3.29604	0.00500202	0.0625709	-2.26661	Q6PHR2
-0.203035	10.8093	-2.37407	0.0316486	0.170841	-4.0451	Q96CD2
-0.203007	12.0971	-4.83677	0.000228993	0.0122132	0.718286	Q9H0U3
-0.202708	12.1969	-4.17799	0.000838499	0.0236967	-0.563983	Q16134
-0.201985	9.67349	-1.8772	0.0804424	0.278607	-4.89397	Q07820
-0.201922	12.1795	-2.20423	0.0438535	0.201953	-4.33666	P31749
-0.20191	10.8512	-3.08608	0.0076624	0.0783966	-2.6839	Q96GA7
-0.201858	11.6492	-2.55772	0.0220961	0.141825	-3.65276	Q58A45
-0.2016	11.3534	-2.62494	0.0193459	0.131956	-3.59913	O75582
-0.201334	12.5862	-3.89894	0.00146992	0.0323996	-1.01083	Q9UMY4
-0.201305	9.00366	-2.00823	0.0633233	0.24566	-4.66894	Q9Y5N5
-0.200977	10.9123	-1.50829	0.152631	0.388435	-5.41874	P13196
-0.200781	11.404	-1.74219	0.102312	0.316573	-5.08512	Q8IUX4
-0.200646	11.0627	-1.62342	0.125705	0.351001	-5.27677	Q9H7X7
-0.200377	11.8582	-2.94105	0.0102746	0.0932878	-3.0023	Q9H6V9
-0.200305	11.7499	-2.96274	0.00983442	0.0924933	-2.96113	Q9BQA1
-0.200231	10.2357	-1.46575	0.16374	0.405976	-5.47117	Q08999
-0.200171	11.305	-3.88669	0.00150678	0.0327903	-1.13892	Q13136
-0.199866	11.6097	-3.11055	0.00729146	0.0767562	-2.62578	P49407
-0.199781	12.1747	-3.63928	0.00248814	0.0435107	-1.6151	Q9HA64
-0.199604	11.0373	-4.43089	0.000506857	0.0193028	-0.0662082	Q6P1L5
-0.199298	12.0893	-2.46259	0.0266365	0.156344	-3.83911	P18859
-0.199116	11.0422	-3.37766	0.00423659	0.0568333	-2.0839	Q96DE0
-0.199099	11.5803	-1.96218	0.0689219	0.257051	-4.73292	Q9NVE5
-0.199076	13.0906	-1.94777	0.070764	0.260597	-4.75829	P00352
-0.19886	11.3235	-0.796401	0.438449	0.676626	-6.20264	Q9UH03
-0.198847	12.3154	-1.99554	0.0648242	0.248529	-4.68861	O95210
-0.198502	10.6461	-2.62886	0.0191961	0.131956	-3.59187	P58317
-0.198245	10.659	-3.56925	0.00286883	0.0471217	-1.75796	Q8IZ73
-0.198183	10.6732	-1.72906	0.104695	0.320133	-5.0994	Q9H9V9
-0.198168	11.2143	-4.03369	0.00112016	0.0280244	-0.843809	Q13107
-0.198114	11.8542	-1.26014	0.22722	0.480599	-5.72611	O95302
-0.198101	9.34824	-2.13656	0.0498427	0.215159	-4.44761	Q6W2J9
-0.198024	11.9529	-4.61666	0.00035155	0.0157495	0.311515	Q9NZJ7
-0.197565	11.0119	-3.59612	0.00271627	0.0455258	-1.68328	Q96PY6
-0.197524	11.7071	-4.32997	0.000619191	0.020808	-0.246618	Q6P996
-0.197472	11.2832	-3.49765	0.00331864	0.0497796	-1.85669	Q9P0M9
-0.197382	11.4927	-1.83786	0.0863391	0.288519	-4.93451	Q14240
-0.197071	11.9834	-1.96759	0.0682415	0.255487	-4.71719	Q12882
-0.1968	12.7155	-2.47705	0.0258931	0.15448	-3.82575	P09382
-0.196501	11.4481	-2.56825	0.0216418	0.140354	-3.67672	O00165
-0.196496	12.8392	-3.26876	0.00528738	0.0641033	-2.33632	Q8WUJ3
-0.196464	12.9085	-2.04439	0.0592221	0.237131	-4.50818	Q15392
-0.196245	11.6293	-2.62403	0.0193805	0.132061	-3.59768	Q13330
-0.19614	7.93024	-1.09994	0.289012	0.54941	-5.93505	Q9BZC7
-0.19612	9.55734	-1.52824	0.147644	0.381636	-5.34076	O15438
-0.195929	11.9159	-1.92055	0.074366	0.26704	-4.82515	Q8N8N7
-0.195817	10.901	-5.19114	0.000116231	0.00865255	1.3808	Q96JC1
-0.195812	10.4228	-1.65336	0.11941	0.341225	-5.22988	P17014
-0.195776	12.4254	-2.72623	0.0158149	0.118095	-3.37179	P12694
-0.195669	11.5275	-3.63336	0.00251822	0.0438132	-1.60941	Q96HR9
-0.19561	11.4217	-2.83469	0.0127275	0.104613	-3.20176	P49757
-0.195413	12.6414	-1.3251	0.20533	0.455328	-5.65832	Q5R372
-0.195174	10.1401	-0.585082	0.567349	0.765054	-6.30154	Q9BS40
-0.194833	12.0402	-3.44448	0.00369785	0.0534989	-2.00217	Q96DH6
-0.194827	12.4348	-3.05835	0.00810529	0.0815885	-2.74802	P49748
-0.194601	12.7517	-2.43354	0.0281918	0.161045	-3.90355	P14649
-0.194559	11.2542	-2.62795	0.0192306	0.131956	-3.53286	P52655
-0.194433	12.6092	-4.0266	0.00113625	0.0281056	-0.840764	P62937
-0.194288	13.0608	-1.66206	0.117632	0.339304	-5.05314	P53985
-0.194222	12.6751	-3.54151	0.00303532	0.047902	-1.78247	Q12907
-0.194208	10.9744	-1.88231	0.0797047	0.277136	-4.88592	Q8IV38
-0.193917	9.27869	-1.39307	0.18427	0.432592	-5.57085	Q8N5B7
-0.193894	9.53319	-1.35338	0.196343	0.445082	-5.63535	P49917
-0.193836	11.2537	-4.42396	0.000513848	0.0193482	-0.0825645	Q96CB8
-0.19382	11.5636	-4.00785	0.00117997	0.0284812	-0.803471	P17010
-0.193788	9.1962	-2.01774	0.0622207	0.24327	-4.64098	Q86YN1
-0.193734	10.432	-2.80383	0.0135406	0.107806	-3.22095	O14939
-0.193601	10.3164	-2.47223	0.0261385	0.155133	-3.85689	Q8N138
-0.193577	12.1644	-1.85433	0.0838258	0.285741	-4.92124	Q9UGJ0
-0.193544	11.0558	-2.36311	0.0323279	0.173247	-4.0751	P78537
-0.193443	12.3075	-1.50166	0.154319	0.390991	-5.4469	Q86SX6
-0.193352	10.7195	-3.49775	0.00331797	0.0497796	-1.85427	O43314
-0.193267	11.1751	-2.07416	0.0560281	0.229709	-4.56085	Q9HAU4
-0.193266	10.7467	-1.64986	0.120131	0.341841	-5.22764	O95427
-0.19325	11.5034	-4.00999	0.00117489	0.0284812	-0.858528	Q76NI1
-0.192876	7.8408	-0.859359	0.403914	0.648286	-6.16603	Q66K89
-0.192849	10.5747	-1.83717	0.0864462	0.288575	-4.93278	Q96FN4
-0.192835	11.6424	-4.83879	0.000228097	0.0122132	0.708148	Q86V21
-0.192803	12.655	-2.57728	0.0212592	0.139758	-3.67438	Q9NRR5
-0.192768	11.1037	-2.26922	0.038738	0.190732	-4.23381	O60888
-0.192674	11.8023	-1.38141	0.187754	0.435528	-5.54035	P17481
-0.192568	12.2488	-2.12265	0.0511651	0.218154	-4.49257	Q9BRG1
-0.192503	11.3187	-3.17033	0.00645844	0.0715228	-2.54453	Q9NPG3
-0.192493	11.6087	-3.35343	0.00445077	0.0588997	-2.17828	P26885
-0.192413	10.4741	-2.6252	0.0193357	0.131956	-3.45865	P46939
-0.192384	12.3109	-1.96312	0.0688029	0.256747	-4.75664	P08574
-0.192368	11.6039	-2.07197	0.0562583	0.230377	-4.53484	Q07954
-0.192358	11.7783	-2.2891	0.0372881	0.186849	-4.05632	Q9UDT6
-0.19227	11.9202	-2.54132	0.0228219	0.144188	-3.75321	P22681
-0.192012	9.77167	-1.71361	0.107563	0.325108	-5.12348	P04035
-0.191861	12.124	-2.55066	0.0224059	0.142611	-3.71817	Q86WR0
-0.191763	11.2161	-3.72742	0.00208041	0.0397506	-1.41414	Q7Z392
-0.191757	11.62	-1.89553	0.0778209	0.274274	-4.8519	Q96G01
-0.191012	10.1601	-1.93414	0.072547	0.263127	-4.781	Q13129
-0.190948	11.8763	-5.8942	3.17665e-05	0.00460044	2.62451	P35244
-0.190725	11.2628	-3.41403	0.00393432	0.0556078	-2.03628	O75146
-0.190717	11.4845	-2.73022	0.0156895	0.117414	-3.38134	P46937
-0.190666	11.24	-1.18032	0.256586	0.516715	-5.75118	Q96HD1
-0.19055	10.1265	-0.807917	0.431995	0.670742	-6.20883	O60361
-0.19022	11.6793	-3.28379	0.0051282	0.0631128	-2.3122	Q9NPI1
-0.190118	11.6389	-2.68288	0.0172422	0.123561	-3.40821	Q4G0S4
-0.190067	11.7625	-3.37979	0.00421826	0.0567813	-2.13418	O94915
-0.189915	12.1923	-3.14389	0.00681453	0.0737971	-2.55995	Q9BZF9
-0.189797	11.0294	-3.7171	0.0021244	0.0400135	-1.47244	Q9BZE2
-0.189742	12.1759	-2.27926	0.0379992	0.189225	-4.1805	Q8TAP8
-0.189733	8.93931	-2.71453	0.0161885	0.11952	-3.41119	Q8IW45
-0.189726	12.3899	-1.84668	0.0849856	0.286737	-4.92801	O43598
-0.189719	12.6524	-1.84318	0.0855207	0.287375	-4.88267	P18564
-0.189594	11.9896	-3.3102	0.00486001	0.0618096	-2.27819	Q9BZL4
-0.189593	12.9664	-3.4443	0.00369927	0.0534989	-1.95811	Q9P0S2
-0.189585	10.7115	-2.17059	0.0467423	0.208335	-4.36205	P19634
-0.18956	8.33667	-1.10702	0.286041	0.547199	-5.92752	P00973
-0.189297	11.0915	-3.39461	0.00409292	0.0563425	-2.08698	Q9H5N1
-0.189028	10.4928	-2.0906	0.0543338	0.225773	-4.48368	Q8TDZ2
-0.188755	8.99337	-1.41775	0.177073	0.423825	-5.52209	Q6P3S6
-0.188636	10.8807	-2.85399	0.0122435	0.103037	-3.15075	Q96J42
-0.188414	11.1212	-2.93703	0.0103582	0.0936752	-3.00122	Q4KMP7
-0.18832	11.2072	-3.3246	0.00471967	0.0608148	-2.25068	Q8IWR0
-0.188226	9.99517	-1.78513	0.0948461	0.303218	-5.00003	Q8NEZ3
-0.188141	11.4542	-1.68479	0.113095	0.332303	-5.1488	Q5VT25
-0.188058	9.588	-0.825989	0.42199	0.662318	-6.16581	Q9BSW2
-0.18801	9.6228	-2.63152	0.0190949	0.131686	-3.5614	Q8N5D0
-0.187841	11.8365	-3.87513	0.00154239	0.0333536	-1.14062	Q15334
-0.187827	11.0703	-2.10943	0.0524505	0.220969	-4.38175	P02794
-0.187793	11.186	-1.30793	0.210945	0.46273	-5.69718	Q9Y478
-0.187716	10.1248	-3.56332	0.0029036	0.0471544	-1.75668	Q92610
-0.187613	10.8123	-2.13799	0.0497089	0.21474	-4.40135	Q8IYB1
-0.187455	11.927	-3.08941	0.00761088	0.0781669	-2.70538	Q8N8R7
-0.18732	11.8535	-2.07216	0.0562379	0.230377	-4.51915	Q9H7D7
-0.187005	12.1007	-1.62215	0.125979	0.351219	-5.23682	Q9Y2S2
-0.186997	10.5041	-1.6789	0.114256	0.333892	-5.13336	Q6JQN1
-0.186925	10.9878	-1.30867	0.210701	0.462341	-5.64667	Q8IWN7
-0.186576	11.8635	-3.54933	0.00298745	0.0476777	-1.75676	Q05397
-0.18657	11.6777	-3.56174	0.00291297	0.0471544	-1.78496	Q9C0B7
-0.186564	11.6451	-3.53148	0.00309791	0.0484478	-1.81507	P20338
-0.186532	12.8042	-2.68266	0.0172498	0.123561	-3.44907	Q66PJ3
-0.186496	11.4742	-2.47825	0.0258321	0.154425	-3.85469	O14593
-0.186462	12.6746	-1.35344	0.196324	0.445082	-5.64075	Q96BY6
-0.186214	8.61104	-1.33823	0.201119	0.450615	-5.64257	Q8IVT5
-0.186074	12.3311	-1.84927	0.0845905	0.286648	-4.91287	P09668
-0.185746	11.7285	-2.12872	0.0505838	0.216856	-4.48036	Q9NTW7
-0.185594	12.5865	-4.50897	0.000434425	0.0176212	0.104793	Q12768
-0.185488	10.36	-2.81142	0.0133363	0.107175	-3.23182	Q709C8
-0.185068	10.8457	-1.90637	0.0763059	0.271279	-4.82804	Q96NH3
-0.185032	12.5314	-3.38629	0.00416285	0.0565076	-2.0836	O43772
-0.185011	7.44199	-0.904127	0.38048	0.629846	-6.07665	Q96MN9
-0.184881	10.5933	-1.65068	0.119961	0.34164	-5.21444	Q9NYG2
-0.184781	10.9777	-0.921063	0.37186	0.621142	-6.11156	Q9NRP4
-0.184632	11.7215	-3.8026	0.00178629	0.0367718	-1.27429	Q7L1T6
-0.184557	12.5483	-2.13473	0.0500153	0.215492	-4.45709	Q9H1Z4
-0.184528	11.797	-2.37094	0.0318413	0.171733	-4.04886	O00161
-0.184505	10.603	-1.35606	0.195509	0.443979	-5.60045	Q8N4Q1
-0.184405	11.8957	-1.26813	0.224432	0.477344	-5.71909	P12532
-0.184383	11.4938	-3.01509	0.00884701	0.0860231	-2.77924	Q86VN1
-0.184293	12.1233	-2.04454	0.0592055	0.237131	-4.5937	P30085
-0.184248	10.5815	-2.10936	0.0524572	0.220969	-4.51498	Q6P4F2
-0.184238	12.2484	-2.05686	0.0578638	0.23443	-4.48831	P35240
-0.184225	13.3419	-2.14081	0.0494454	0.214126	-4.45472	Q71UM5
-0.18417	11.8639	-3.73812	0.00203573	0.0395324	-1.35654	Q06124
-0.184147	12.2261	-2.71139	0.01629	0.11952	-3.43803	Q9BYC9
-0.184139	10.4165	-3.02924	0.00859729	0.0847977	-2.81276	Q96L58
-0.183554	12.1582	-2.94804	0.0101307	0.0931254	-2.97156	Q13867
-0.183553	7.75046	-0.616033	0.547277	0.751218	-6.33984	Q96DE5
-0.183513	9.89715	-1.7075	0.108715	0.327092	-5.12658	Q9NW15
-0.183401	11.0266	-0.603412	0.555415	0.757987	-6.33706	Q9Y6Y0
-0.183264	12.095	-2.95081	0.0100742	0.0931254	-2.92934	Q14703
-0.183246	11.3675	-2.99888	0.00914188	0.0881454	-2.8819	Q9BT22
-0.18322	11.8914	-3.4759	0.00346886	0.0511377	-1.94594	P30414
-0.183108	12.2039	-1.79934	0.0924831	0.298761	-4.9771	P23515
-0.183106	12.4764	-3.05048	0.00823552	0.0824153	-2.74987	P15531
-0.182997	10.3376	-3.29991	0.00496282	0.0625709	-2.26249	O95396
-0.182942	11.3369	-0.791353	0.441297	0.676698	-6.2221	Q5SRH9
-0.182795	10.9084	-1.67037	0.115955	0.336239	-5.16913	Q99704
-0.182741	13.4884	-1.41178	0.178794	0.425665	-5.53856	B0YJ81
-0.182688	9.89831	-3.91615	0.00141969	0.0317985	-1.07552	Q9Y4K3
-0.18258	10.5158	-1.74957	0.100994	0.314274	-5.0439	P32121
-0.18254	12.0583	-2.80432	0.0135275	0.107806	-3.25602	Q6IPR3
-0.182396	11.1934	-1.26036	0.227143	0.480599	-5.71785	Q7Z3J2
-0.182264	11.1872	-2.24429	0.0406307	0.195181	-4.16781	P12821
-0.182004	12.2407	-2.10809	0.0525829	0.221107	-4.51565	Q96RQ3
-0.18199	11.9886	-2.30044	0.0364846	0.184305	-4.18054	P82930
-0.181944	10.8464	-3.59862	0.00270249	0.0455174	-1.64925	Q9P2E5
-0.181925	11.8334	-2.42634	0.02859	0.161849	-3.94369	P04626
-0.181872	11.877	-3.69539	0.00222013	0.0409924	-1.48022	Q9C0I1
-0.181862	10.9891	-5.07901	0.000143808	0.00930003	1.15105	Q9UJX4
-0.181528	10.6711	-2.37835	0.0313868	0.170759	-3.99845	Q7Z624
-0.181454	11.97	-3.628	0.00254582	0.0439586	-1.63035	Q8N6H7
-0.181425	10.32	-1.36944	0.191384	0.439511	-5.62057	Q8WYQ3
-0.181247	12.1992	-2.61737	0.019638	0.132932	-3.59408	O95372
-0.181202	12.4282	-4.27732	0.000687607	0.0221293	-0.34501	Q6WCQ1
-0.181069	11.7724	-2.33026	0.0344478	0.179491	-4.12683	Q9BY41
-0.18105	12.4874	-1.55584	0.140969	0.372039	-5.36801	C9JLW8
-0.180935	11.5785	-2.87856	0.0116534	0.100854	-3.08656	Q9UBF8
-0.180731	12.6161	-2.69735	0.0167524	0.12147	-3.43029	Q9NS18
-0.180427	11.6146	-3.95649	0.00130867	0.0304099	-0.89824	Q8N5M1
-0.180405	11.0656	-3.51217	0.00322202	0.0491392	-1.87209	Q96II8
-0.179923	12.2108	-1.61283	0.127999	0.354232	-5.24871	Q7Z7H5
-0.179741	9.89644	-1.03218	0.31864	0.575234	-5.979	A1L020
-0.179688	10.428	-0.84969	0.409098	0.652786	-6.1485	O94907
-0.179595	9.72108	-1.6484	0.120432	0.342095	-5.20772	Q9HCP0
-0.179557	12.2552	-3.10994	0.00730052	0.0767562	-2.64182	Q9C037
-0.179437	11.2585	-2.16296	0.047421	0.209606	-4.30236	Q5JPH6
-0.179407	12.5918	-1.60152	0.13049	0.358951	-5.29226	Q9NRX4
-0.1794	11.5668	-2.01752	0.0622459	0.24327	-4.63986	Q9BYC5
-0.179223	12.9793	-2.36756	0.0320503	0.172317	-4.06718	O14618
-0.179134	11.0218	-3.65221	0.0024236	0.0427499	-1.57223	Q9Y4E6
-0.179069	12.677	-1.97252	0.0676271	0.254604	-4.72817	Q5U5X0
-0.178935	12.73	-1.55615	0.140896	0.372039	-5.37192	P27797
-0.178743	12.7934	-2.58686	0.0208607	0.138566	-3.50191	Q9HDC9
-0.178204	11.7944	-3.27489	0.00522195	0.0636948	-2.32595	O60573
-0.178159	11.352	-3.54811	0.00299487	0.0476777	-1.80025	Q8N371
-0.178116	11.0874	-3.56847	0.00287336	0.0471217	-1.70257	P33527
-0.177846	9.03583	-1.05543	0.308238	0.567133	-5.9815	Q9Y4G8
-0.17769	11.6941	-0.743345	0.468966	0.69867	-6.18331	O43291
-0.177597	13.5729	-4.2148	0.000778994	0.0230388	-0.434641	Q99584
-0.177242	12.1028	-2.79007	0.0139194	0.109014	-3.24827	P60602
-0.177215	10.0717	-1.58002	0.135336	0.365404	-5.33849	Q02446
-0.177172	12.8278	-2.28497	0.0375851	0.187926	-4.10106	Q68DL7
-0.17715	11.5749	-2.09127	0.0542654	0.225722	-4.51592	Q9H857
-0.17711	10.7777	-4.05409	0.00107512	0.027296	-0.790923	Q9BXW7
-0.17702	12.1446	-2.92096	0.0106993	0.0957676	-3.01213	O75394
-0.176646	10.4076	-1.79663	0.0929295	0.299498	-4.96658	Q9UHL4
-0.176601	8.16692	-1.83917	0.086137	0.288174	-4.90113	O43310
-0.176415	10.2777	-3.2993	0.00496898	0.0625709	-2.21461	Q9UKT5
-0.176377	10.2409	-1.8207	0.0890308	0.292586	-4.96942	O95159
-0.176366	10.8169	-1.43174	0.173097	0.417222	-5.54023	Q9H5K3
-0.176224	11.875	-1.67689	0.114655	0.33445	-5.19916	P67812
-0.176161	12.2238	-3.23044	0.00571586	0.0674522	-2.36495	P35580
-0.175821	13.8464	-1.64027	0.122128	0.344947	-5.227	Q8TD08
-0.175542	10.6772	-2.20256	0.043993	0.202044	-4.347	Q6UW56
-0.175512	10.1555	-3.70841	0.00216224	0.0403759	-1.46099	Q9NV88
-0.175499	12.134	-3.18909	0.00621689	0.0703247	-2.47253	Q9NUQ9
-0.175485	12.1251	-2.71105	0.016301	0.11952	-3.40651	Q9NRN7
-0.175259	9.15457	-1.33941	0.200741	0.450141	-5.65831	Q9BT67
-0.174837	10.6037	-3.49313	0.00334932	0.0499939	-1.873	Q5QJ74
-0.174766	12.773	-1.81987	0.0891629	0.292586	-4.97069	Q8IVV7
-0.174635	11.7712	-2.41165	0.0294203	0.163972	-3.9653	Q9HC52
-0.174523	12.0255	-1.85469	0.0837714	0.285741	-4.89057	P55212
-0.174484	11.3454	-3.21187	0.00593567	0.0684476	-2.44869	Q9Y6D6
-0.174353	12.9177	-4.19529	0.000809972	0.0230388	-0.455677	P05556
-0.174344	11.7456	-2.99295	0.00925207	0.0885795	-2.86799	Q9P2L0
-0.174182	10.4834	-3.34451	0.00453225	0.0591782	-2.18351	Q9HAC7
-0.174168	11.9886	-1.89247	0.0782536	0.274528	-4.86984	Q05513
-0.174137	10.3755	-2.58063	0.0211189	0.139758	-3.63912	P16415
-0.174092	9.24971	-1.31043	0.210119	0.461991	-5.69367	O95822
-0.174081	12.6582	-4.58668	0.000372848	0.0162794	0.258275	Q9NP79
-0.17404	11.1881	-2.44801	0.0274064	0.15894	-3.89267	Q8TD22
-0.173815	11.9912	-1.54974	0.142422	0.374019	-5.32627	Q3ZCT1
-0.173767	11.8439	-1.5449	0.143584	0.375532	-5.35637	Q12767
-0.173603	12.1268	-1.62875	0.124563	0.349379	-5.26911	Q08257
-0.173539	12.2782	-2.29907	0.036581	0.18452	-4.13228	Q9H6R7
-0.173514	8.54671	-1.05977	0.306323	0.565783	-5.96609	Q9BY50
-0.173264	11.6132	-4.47253	0.000466805	0.0182854	0.013332	Q3L8U1
-0.17312	12.0201	-2.0775	0.0556805	0.228963	-4.56844	P61024
-0.173052	11.8284	-2.50742	0.0243958	0.149985	-3.79351	P43378
-0.172952	11.6272	-2.84385	0.0124955	0.103575	-3.18677	Q8WUK0
-0.172927	10.4222	-2.30596	0.0360989	0.183167	-4.0989	O94952
-0.172633	11.0457	-1.67547	0.114936	0.334985	-5.17728	Q92562
-0.172556	12.3385	-1.73264	0.104041	0.319105	-5.096	P51153
-0.172489	11.0852	-3.07016	0.00791366	0.0801302	-2.71648	Q2TAA5
-0.172393	12.9358	-3.40021	0.00404651	0.0562654	-2.10437	Q92793
-0.172112	11.2298	-3.59231	0.00273739	0.0456564	-1.57046	Q92889
-0.172053	13.1881	-4.37473	0.000566516	0.0205819	-0.17396	Q9NX20
-0.171844	11.8217	-3.88393	0.0015152	0.0328694	-1.10593	O60716
-0.171605	12.2862	-1.91718	0.0748226	0.268061	-4.76367	P09525
-0.171504	10.3626	-1.99617	0.064749	0.248529	-4.64772	Q8N0W3
-0.171076	12.1915	-1.7918	0.0937298	0.301207	-5.00628	Q8TBX8
-0.170907	12.7337	-1.23658	0.2356	0.492089	-5.74479	Q96AQ8
-0.170738	11.9465	-2.16944	0.0468441	0.208449	-4.40982	Q9NVH0
-0.170643	8.0938	-1.23284	0.236953	0.493105	-5.78691	Q5T8I9
-0.170581	11.1301	-2.20336	0.043926	0.201953	-4.34012	Q13164
-0.170575	9.89523	-1.4502	0.167964	0.411653	-5.50501	Q9BSY9
-0.170469	8.98424	-2.57509	0.0213515	0.139758	-3.68288	Q96Q42
-0.170339	11.9392	-2.16554	0.0471907	0.20938	-4.39577	P49754
-0.170282	11.6445	-2.17094	0.046711	0.20833	-4.39	O75943
-0.170175	12.8905	-3.62404	0.0025664	0.0440368	-1.62968	P32321
-0.170097	11.3215	-1.51101	0.151942	0.387631	-5.41332	A0A590UJ96
-0.169968	8.22159	-1.50086	0.154526	0.391309	-5.44359	Q9H0K6
-0.16991	12.6185	-1.64172	0.121824	0.344657	-5.1998	P02686
-0.169771	11.868	-2.57663	0.0212866	0.139758	-3.6249	Q08426
-0.169618	11.9335	-4.03577	0.00111548	0.0280095	-0.842734	Q9NUP7
-0.169604	12.0819	-1.68031	0.113978	0.333892	-5.16797	P56559
-0.169604	12.5458	-3.31202	0.00484204	0.0617741	-2.2568	Q9UIV1
-0.169557	11.5079	-1.60752	0.129162	0.356177	-5.27118	P49137
-0.169272	11.9684	-1.68566	0.112926	0.332126	-5.15914	Q96FL8
-0.169149	11.2467	-2.23593	0.0412838	0.197076	-4.27683	Q99766
-0.169134	12.2797	-1.85857	0.083189	0.285273	-4.89282	Q8TEA7
-0.169127	10.1717	-3.65889	0.00239094	0.042682	-1.56067	Q9C0D3
-0.169107	11.7743	-3.41499	0.00392663	0.0556078	-1.99188	Q8N4Q0
-0.169029	12.3745	-3.49855	0.00331255	0.0497796	-1.87286	P31483
-0.168966	11.6038	-2.97294	0.00963385	0.0917223	-2.92975	Q96IY1
-0.168909	12.7082	-1.79122	0.0938268	0.30122	-4.99143	Q49B96
-0.168777	11.4174	-2.70938	0.0163554	0.119578	-3.40822	Q15031
-0.168511	9.98654	-0.611003	0.550512	0.753999	-6.29729	P02790
-0.168277	11.8563	-3.7935	0.0018195	0.0371321	-1.28611	Q4G0N4
-0.16826	10.8275	-2.57362	0.0214134	0.139848	-3.61981	Q9P2H3
-0.168241	12.9899	-2.80402	0.0135354	0.107806	-3.25342	P24539
-0.168164	12.771	-4.20768	0.000790154	0.0230388	-0.462325	P22626
-0.168152	11.9492	-1.70384	0.109412	0.32825	-5.14217	Q9NVQ4
-0.168152	12.7904	-0.899609	0.382802	0.631251	-6.12513	Q9NZ45
-0.167531	10.6383	-1.68773	0.11252	0.332126	-5.12862	Q9H3H5
-0.167411	9.80817	-2.30377	0.0362517	0.18367	-4.14936	O75356
-0.167409	10.1846	-2.07601	0.0558355	0.229193	-4.54032	P15291
-0.16731	12.2342	-3.02172	0.00872919	0.0854837	-2.7933	O75323
-0.167306	12.1694	-2.36858	0.0319869	0.172317	-4.03779	Q96DT6
-0.167295	9.79267	-2.20621	0.0436886	0.201809	-4.29311	Q9NW68
-0.167203	11.8991	-2.3547	0.0328585	0.174473	-4.03812	Q6ZMI0
-0.167103	11.1898	-1.44839	0.168462	0.411786	-5.5183	Q04656
-0.167074	12.3868	-2.99547	0.00920504	0.0885	-2.89825	Q9BZ95
-0.167026	12.5346	-3.37907	0.00422443	0.0567813	-2.08349	Q13464
-0.167024	10.8424	-2.38021	0.0312738	0.170415	-4.03016	O94762
-0.167017	10.0148	-1.3312	0.203364	0.452617	-5.6422	P60059
-0.1667	12.1255	-2.35787	0.0326578	0.173947	-4.05495	Q86VR2
-0.166546	10.2908	-1.63159	0.123958	0.348537	-5.25884	P78368
-0.166491	9.97448	-2.15696	0.0479618	0.210315	-4.40764	Q86TS9
-0.166209	11.4891	-4.39246	0.000546942	0.0202664	-0.150908	Q96EP5
-0.166029	11.5031	-4.04043	0.00110506	0.0278499	-0.763844	Q9Y315
-0.165943	12.6599	-1.37688	0.18912	0.437536	-5.55674	Q07065
-0.165827	11.8455	-2.2724	0.0385024	0.190017	-4.19816	O14979
-0.16558	11.4535	-3.11316	0.00725293	0.0764905	-2.62252	Q05209
-0.165416	9.0108	-1.08908	0.293618	0.554631	-5.94653	P54802
-0.165282	12.773	-0.951861	0.356529	0.610086	-6.07735	O00479
-0.165262	11.3484	-1.98632	0.0659335	0.250263	-4.70652	Q15800
-0.165082	9.79924	-2.29618	0.0367848	0.185139	-4.15837	Q9BRT3
-0.164973	12.2002	-3.24214	0.00558148	0.066541	-2.38522	Q4LDG9
-0.164953	11.3857	-1.92623	0.0736004	0.265263	-4.75869	P05067
-0.164903	11.7479	-2.13901	0.0496138	0.214616	-4.43911	O15321
-0.164637	10.0201	-2.21428	0.0430233	0.201371	-4.28773	Q6ZUM4
-0.164615	10.3903	-0.70414	0.49233	0.714724	-6.28777	P61129
-0.164597	11.609	-2.46644	0.0264368	0.155818	-3.78839	P08571
-0.16445	6.89592	-0.533577	0.601595	0.785729	-6.39529	Q8N697
-0.164339	11.6583	-3.3755	0.00425526	0.0569723	-2.13751	Q86U86
-0.164303	10.0536	-3.10379	0.00739221	0.0771838	-2.66083	Q562E7
-0.164232	10.592	-2.71259	0.0162512	0.11952	-3.42284	Q9BV23
-0.164075	13.4976	-2.46114	0.0267123	0.156408	-3.86382	Q00688
-0.163935	11.919	-2.21248	0.0431707	0.201371	-4.30627	O94919
-0.163053	9.1462	-2.89376	0.0113022	0.0993043	-3.02059	Q9HAU8
-0.162891	12.1825	-3.77343	0.00189505	0.0376728	-1.36367	Q9UPW0
-0.162812	10.2671	-1.80547	0.0914806	0.297203	-4.98145	Q9BUA3
-0.162782	11.9316	-3.77528	0.00188794	0.0376728	-1.33153	O95900
-0.162745	12.3174	-2.33516	0.0341232	0.178409	-4.09862	Q9Y2R0
-0.162737	12.7863	-2.97018	0.00968771	0.0918524	-2.91204	Q53GQ0
-0.16268	11.9747	-2.64141	0.018724	0.129912	-3.54489	Q8IY95
-0.16266	10.4839	-1.66728	0.116576	0.337469	-5.16029	P11802
-0.16255	12.1083	-2.88394	0.0115278	0.10041	-3.08506	P50851
-0.162423	12.1362	-3.11328	0.00725127	0.0764905	-2.57215	Q8WYA0
-0.162373	9.1618	-1.19928	0.249358	0.507226	-5.82252	Q8N350
-0.162101	9.08848	-1.10937	0.285057	0.546286	-5.91956	Q96B23
-0.162012	13.0407	-1.11909	0.281021	0.542083	-5.89473	Q8IWT0
-0.161891	12.3013	-2.18636	0.0453661	0.205093	-4.37677	P51991
-0.161865	11.6033	-2.42258	0.0288007	0.162264	-3.93859	Q13613
-0.161842	12.2836	-3.79135	0.00182745	0.0371321	-1.31093	O60291
-0.161828	12.426	-2.32527	0.0347805	0.179491	-4.106	Q9Y6C9
-0.161779	10.9034	-1.70231	0.109704	0.328681	-5.15079	Q8TBF5
-0.161777	10.7434	-1.80476	0.0915961	0.297438	-5.00686	Q9Y692
-0.161712	9.90024	-1.59656	0.131593	0.359822	-5.29855	Q9BXJ8
-0.161689	12.3365	-3.18517	0.00626663	0.0704499	-2.50176	Q96GC5
-0.16143	11.8865	-2.74877	0.0151186	0.11473	-3.3323	Q96IV0
-0.16142	12.4421	-3.04931	0.00825501	0.0824899	-2.73111	P04424
-0.16142	10.3905	-2.9441	0.0102114	0.0931254	-2.90712	A0PK00
-0.161245	10.7293	-2.08722	0.0546787	0.226069	-4.50489	Q96BI1
-0.161081	10.4451	-2.35286	0.0329759	0.174826	-4.09332	Q86Y79
-0.160925	11.8861	-3.12786	0.00703984	0.0750514	-2.61739	Q96G23
-0.16088	12.1059	-3.25392	0.00544936	0.0656204	-2.31677	O94916
-0.160786	9.95109	-2.87247	0.011797	0.100959	-3.13371	Q8NG68
-0.160782	9.93566	-1.07657	0.298991	0.560373	-5.91495	Q9BRK0
-0.160744	11.3706	-1.44789	0.1686	0.411786	-5.38689	P15924
-0.160701	10.0461	-3.28036	0.00516413	0.0634411	-2.29114	Q9H900
-0.160647	12.4267	-1.92459	0.0738206	0.265638	-4.80875	A8CG34
-0.160546	11.9854	-1.36021	0.194222	0.442685	-5.62301	P07902
-0.160477	11.7237	-4.44015	0.000497656	0.0191316	-0.037782	Q13439
-0.160223	11.7695	-2.54781	0.0225323	0.14315	-3.68837	Q15363
-0.15999	10.6888	-2.85889	0.0121235	0.102474	-3.09466	Q92508
-0.159739	10.6552	-1.54698	0.143083	0.374937	-5.37093	Q3MII6
-0.159705	12.9057	-2.68623	0.0171275	0.123106	-3.442	P47224
-0.159641	11.613	-2.76428	0.0146568	0.112385	-3.32613	Q96E39
-0.159604	11.7161	-3.82904	0.00169316	0.0355677	-1.21282	P11182
-0.159496	12.8481	-2.26355	0.0391609	0.19127	-4.21566	P12110
-0.159282	14.481	-2.58467	0.0209509	0.139031	-3.63562	P68363
-0.158929	12.2676	-3.79101	0.00182872	0.0371321	-1.33803	P19784
-0.15883	12.5902	-2.21403	0.043044	0.201371	-4.28878	P41240
-0.158692	11.8418	-1.70324	0.109526	0.328291	-5.1441	P61970
-0.158673	10.0304	-1.91665	0.074895	0.268061	-4.77139	P18084
-0.158592	12.3104	-2.79859	0.0136836	0.107941	-3.25936	Q15554
-0.158544	12.9798	-1.2702	0.223715	0.476708	-5.74279	O15144
-0.158535	10.8575	-3.16647	0.00650916	0.0718523	-2.52327	Q8WTW3
-0.1585	12.3851	-1.54964	0.142447	0.374019	-5.34957	O75884
-0.1583	11.8099	-2.78272	0.0141257	0.110036	-3.26199	Q9BRJ2
-0.158201	10.2364	-2.32028	0.0351171	0.180342	-4.11627	Q9NTJ4
-0.158041	10.7415	-2.63354	0.0190187	0.131557	-3.51972	Q9Y535
-0.15783	10.5738	-1.15459	0.26665	0.528903	-5.82132	Q01484
-0.157751	11.7496	-2.06509	0.0569838	0.232197	-4.55634	Q13217
-0.15772	11.5508	-1.1811	0.256288	0.516715	-5.77055	Q16832
-0.157663	11.9134	-2.84315	0.0125132	0.103597	-3.16153	Q96ER9
-0.157548	9.94971	-1.02395	0.322384	0.577737	-6.01334	Q13686
-0.157347	12.6747	-1.64343	0.121466	0.343927	-5.21813	Q9NRA2
-0.157251	9.11597	-2.21636	0.0428531	0.200929	-4.29933	O60507
-0.157211	12.5975	-1.52419	0.148645	0.382938	-5.38247	P62699
-0.157047	11.7281	-2.59486	0.0205331	0.137188	-3.63833	O43681
-0.156928	11.6549	-2.38561	0.0309477	0.169311	-3.97404	O75191
-0.156907	10.9576	-2.64225	0.0186927	0.129912	-3.54542	Q6P2D0
-0.156855	12.057	-2.23733	0.0411739	0.196688	-4.29614	Q16563
-0.156573	11.1168	-2.32623	0.0347162	0.179491	-4.10406	Q9UPN4
-0.156454	11.296	-2.91696	0.0107859	0.0962726	-2.96675	Q9H1B7
-0.156453	12.6694	-1.95656	0.069636	0.258222	-4.74749	Q96LW7
-0.156449	12.8819	-1.73392	0.103807	0.318674	-5.09151	O95674
-0.156438	11.1807	-1.63098	0.124089	0.348622	-5.25354	Q13084
-0.156264	12.4126	-1.64068	0.122041	0.344947	-5.22616	Q9UKM7
-0.156222	11.8569	-1.37843	0.188653	0.437044	-5.60445	Q9H3Z4
-0.1562	11.1408	-1.14329	0.271165	0.533593	-5.88631	O75600
-0.15601	11.5885	-2.46293	0.0266185	0.156344	-3.80647	Q9BQE5
-0.155985	11.0319	-3.59967	0.00269675	0.0455174	-1.64337	Q9NUQ2
-0.155858	12.7315	-2.71048	0.0163196	0.11952	-3.39231	P49257
-0.155846	10.9348	-1.86595	0.0820913	0.282276	-4.91169	O15014
-0.155828	9.95456	-1.27612	0.221673	0.475281	-5.71234	P51828
-0.155763	11.8934	-2.55226	0.0223354	0.142553	-3.6869	Q96GK7
-0.15572	10.2942	-1.09763	0.28999	0.550507	-5.93751	Q9P215
-0.155427	12.8189	-1.85465	0.0837765	0.285741	-4.83593	P47755
-0.155287	10.7177	-2.0527	0.0583143	0.235282	-4.60975	Q5JPE7
-0.155136	12.159	-1.49934	0.154914	0.391569	-5.40642	Q13636
-0.155125	10.7479	-2.0855	0.0548546	0.226523	-4.45916	Q96DX5
-0.155077	11.2213	-2.86976	0.0118615	0.101385	-3.12166	Q8IXB1
-0.155005	13.1174	-3.09061	0.00759239	0.0781469	-2.66245	P25490
-0.154892	11.4363	-2.3771	0.031463	0.170841	-3.99579	Q8ND82
-0.154826	13.0131	-2.72691	0.0157935	0.118064	-3.40506	Q6P2P2
-0.154774	12.8756	-2.27358	0.0384152	0.189724	-4.22253	Q9Y6G3
-0.154774	12.0419	-1.74202	0.102343	0.316573	-5.08554	Q9H633
-0.154488	9.43073	-2.25599	0.0397316	0.192617	-4.2637	Q9Y664
-0.154459	11.6425	-2.82443	0.0129926	0.105642	-3.2081	Q9BUM1
-0.154356	13.3742	-2.25639	0.039701	0.192605	-4.22088	Q15375
-0.154219	12.1741	-1.50941	0.152348	0.388376	-5.43636	P49720
-0.154196	11.3954	-3.91301	0.00142873	0.0317985	-1.01091	P04049
-0.154112	13.0218	-1.72431	0.105569	0.321957	-5.11573	Q9H2U2
-0.154104	10.9688	-3.42887	0.00381725	0.0546289	-2.0366	P49354
-0.153877	11.5639	-1.45085	0.167787	0.411513	-5.48849	Q9Y6I9
-0.15382	8.54104	-1.28241	0.219516	0.473232	-5.72269	Q96BT7
-0.153636	9.25717	-2.72347	0.0159021	0.118488	-3.38804	Q76N32
-0.153452	12.3583	-2.53708	0.0230137	0.144644	-3.7094	Q8N5M9
-0.153394	12.7563	-3.1515	0.0067101	0.0731018	-2.58337	Q15427
-0.153227	12.4299	-1.92163	0.0742202	0.266656	-4.60326	Q96PY5
-0.153193	12.6791	-0.855497	0.405979	0.650231	-6.12674	P29558
-0.153015	9.77726	-1.18536	0.25465	0.515078	-5.81017	Q86V85
-0.152983	11.0391	-3.62659	0.00255315	0.0439744	-1.56207	Q6GYQ0
-0.152982	9.37222	-2.12223	0.051205	0.218154	-4.44065	Q9UQ13
-0.152919	12.5769	-3.5116	0.00322577	0.0491392	-1.87787	Q9UBP6
-0.152732	12.2337	-2.81542	0.0132297	0.106819	-3.16906	Q9UF56
-0.152708	13.0106	-2.8614	0.0120625	0.102085	-3.09529	P63279
-0.15249	11.4761	-2.24711	0.0404123	0.194541	-4.22551	P37268
-0.152381	11.6801	-3.23001	0.00572088	0.0674522	-2.4184	Q9NUQ7
-0.152368	12.9366	-1.95114	0.0703296	0.259478	-4.77601	Q8N5K1
-0.152355	12.0773	-1.46232	0.164666	0.40661	-5.49224	P05165
-0.152287	11.5848	-3.98834	0.00122726	0.0295188	-0.878936	Q8IZD4
-0.152271	12.5625	-2.38436	0.0310229	0.169587	-3.95942	Q8TCT7
-0.151994	8.56481	-2.20492	0.043796	0.201953	-4.24085	Q9NZS9
-0.151934	12.0348	-2.18424	0.0455491	0.205555	-4.3443	Q9H0K1
-0.151807	12.3624	-1.95423	0.0699329	0.25871	-4.75173	A2RU37
-0.151672	9.79473	-1.18757	0.253804	0.513784	-5.77061	O75462
-0.151468	11.1864	-1.66738	0.116555	0.337469	-5.16388	Q7Z4H8
-0.151452	11.3533	-3.56525	0.00289224	0.0471544	-1.75658	P42025
-0.151149	11.5288	-2.6479	0.0184839	0.12903	-3.5565	Q00613
-0.150879	11.4291	-1.07305	0.300517	0.561224	-5.90622	Q9HB19
-0.150862	9.33114	-1.67371	0.115288	0.335416	-5.20066	Q96C92
-0.150856	11.3028	-1.00656	0.330399	0.585241	-5.99495	Q14145
-0.150778	13.2606	-0.972994	0.346267	0.600623	-6.06313	Q9H1X3
-0.150746	12.4951	-3.1548	0.00666532	0.072872	-2.48214	O95219
-0.150738	10.7342	-2.20383	0.0438866	0.201953	-4.33307	Q8N1B4
-0.150736	10.8187	-1.97273	0.0676016	0.254604	-4.73353	Q8IWF6
-0.150733	12.5292	-3.481	0.00343301	0.0507183	-1.85924	Q9NWY4
-0.150678	7.59227	-0.689402	0.501289	0.721616	-6.29075	Q8N7C3
-0.150661	11.8286	-1.44135	0.170411	0.413786	-5.50315	Q53EL6
-0.150634	11.16	-3.01709	0.0088113	0.0857975	-2.77681	Q14667
-0.150559	9.92574	-2.08722	0.0546778	0.226069	-4.50995	Q8IWT3
-0.150454	13.6947	-1.60849	0.12895	0.356137	-5.28158	P09429
-0.150203	10.9291	-2.71053	0.0163181	0.11952	-3.37017	Q8TEA1
-0.150172	11.9303	-4.31588	0.000636789	0.0210879	-0.245626	P57081
-0.150159	10.8985	-2.20406	0.0438675	0.201953	-4.32678	Q8NDH3
-0.150119	13.3088	-1.4335	0.172604	0.416926	-5.52282	Q7L523
-0.15001	12.569	-2.57997	0.0211467	0.139758	-3.65318	P49411
-0.149923	12.5612	-3.09512	0.0075232	0.0778633	-2.64792	Q96S66
-0.14984	12.9427	-1.72196	0.106006	0.322301	-5.09941	P52815
-0.14968	11.5631	-2.61334	0.0197958	0.133513	-3.60029	Q9P2K8
-0.149661	11.5824	-2.92046	0.0107102	0.0957676	-2.94525	Q8IWC1
-0.149596	12.0797	-2.42062	0.0289105	0.162711	-3.94565	Q9P2T1
-0.149418	12.6178	-2.17423	0.0464212	0.207714	-4.39212	P46459
-0.149137	11.3889	-2.20654	0.0436614	0.201809	-4.32804	Q86XN8
-0.149122	13.6026	-1.77396	0.0967411	0.306303	-4.89025	P00749
-0.148797	10.3555	-1.82235	0.0887686	0.292586	-4.97971	P53667
-0.148652	12.0374	-1.68548	0.112961	0.332126	-5.16303	Q13952
-0.148592	11.1543	-1.34358	0.199421	0.44886	-5.65311	Q8WUA7
-0.148341	12.1342	-2.00607	0.0635766	0.246343	-4.63473	P49327
-0.148331	12.1061	-1.68683	0.112696	0.332126	-5.14194	Q6NXT6
-0.148262	11.8242	-0.707473	0.490318	0.713651	-6.27546	P80217
-0.148235	12.718	-2.05162	0.0584311	0.23543	-4.56928	P51659
-0.148233	9.51639	-3.37417	0.00426682	0.0570156	-2.11739	Q9C0B0
-0.148198	10.8249	-3.51857	0.00318034	0.0488817	-1.77355	Q9H6L2
-0.148162	11.2225	-2.50263	0.0246261	0.150456	-3.73374	P19474
-0.148138	11.7649	-2.05554	0.0580067	0.234689	-4.54294	Q9GZP9
-0.14799	11.5729	-0.934967	0.364883	0.615285	-6.00718	Q03468
-0.147837	12.2585	-2.02091	0.0618562	0.242509	-4.56861	Q9Y2Q3
-0.147584	12.8462	-1.1665	0.261954	0.523078	-5.85375	Q9HC98
-0.147579	9.30383	-1.56905	0.137867	0.368389	-5.3539	Q9H9L4
-0.147492	11.7576	-2.04004	0.0597023	0.237633	-4.60614	Q9BZF1
-0.147384	11.5198	-1.13948	0.272699	0.534712	-5.82178	Q03169
-0.147376	12.472	-1.94234	0.07147	0.261875	-4.77395	Q8N335
-0.147373	12.2557	-1.77003	0.097414	0.307272	-5.0251	Q9GZT9
-0.147357	10.9531	-3.95256	0.00131908	0.0304454	-0.997672	Q9UK61
-0.147321	11.2913	-2.79405	0.0138087	0.108554	-3.22443	Q53R41
-0.147212	12.2451	-1.59443	0.132069	0.360542	-5.29325	Q6Y288
-0.14708	12.6667	-2.21321	0.0431107	0.201371	-4.30231	P61158
-0.146982	12.4704	-2.31845	0.0352408	0.180685	-4.12286	O43488
-0.146967	9.48662	-1.64032	0.122118	0.344947	-5.23541	Q9UHP3
-0.146814	10.6263	-1.76058	0.0990532	0.309973	-5.07352	Q15776
-0.146767	11.9719	-1.29807	0.214225	0.467302	-5.68761	Q12899
-0.146694	11.7414	-2.14944	0.0486477	0.212273	-4.41606	O75027
-0.146674	11.9203	-1.36295	0.193374	0.44186	-5.58566	Q9NVH6
-0.146661	12.4223	-2.95491	0.00999107	0.0930043	-2.97524	Q9Y6G9
-0.146607	11.3851	-2.47985	0.0257514	0.154306	-3.83329	Q9H330
-0.146599	9.84021	-2.46065	0.0267378	0.156408	-3.86741	O43353
-0.146591	11.1009	-2.07121	0.0563376	0.230564	-4.50258	P42785
-0.146294	12.9155	-0.938751	0.363	0.614564	-6.03261	Q13287
-0.146241	12.4162	-2.87698	0.0116903	0.100928	-3.04189	Q9H0C8
-0.146189	11.5946	-3.18053	0.00632599	0.0704499	-2.47757	Q9UK59
-0.146157	11.7578	-1.8035	0.091801	0.29768	-4.92554	Q9Y3Z3
-0.146136	11.4793	-1.14242	0.271513	0.533593	-5.81409	O95757
-0.146076	10.8099	-1.83703	0.0864673	0.288575	-4.95691	Q9NX05
-0.145866	11.1948	-2.74839	0.01513	0.11473	-3.27812	Q9HA65
-0.145814	10.9527	-3.79043	0.00183087	0.0371321	-1.30589	O43318
-0.145781	12.8457	-3.20294	0.00604447	0.0690182	-2.43483	P53999
-0.145696	12.782	-1.94194	0.0715215	0.261875	-4.75475	Q9BTV6
-0.145605	13.1939	-1.8324	0.0871879	0.289992	-4.92967	Q8N4V1
-0.145481	10.8791	-1.53274	0.146537	0.379967	-5.40114	Q8N2K0
-0.145393	11.4619	-2.31458	0.0355052	0.181157	-4.08827	Q6IA69
-0.145279	11.8595	-2.26903	0.0387524	0.190732	-4.15485	Q96IR7
-0.145274	12.0158	-1.44834	0.168476	0.411786	-5.49479	Q8IX18
-0.145218	10.985	-2.81196	0.0133218	0.107175	-3.20962	O15260
-0.145175	12.4955	-2.8483	0.0123843	0.103312	-3.1313	Q96K37
-0.145151	11.7214	-3.12167	0.00712879	0.0756468	-2.60258	P19623
-0.145128	11.7972	-1.89687	0.0776327	0.273751	-4.83261	P54920
-0.145119	8.77572	-0.893588	0.385912	0.633179	-6.10913	Q0P6H9
-0.145083	11.2373	-2.02647	0.0612225	0.24078	-4.53153	Q5NDL2
-0.144904	11.9011	-1.3624	0.193546	0.441958	-5.62293	Q15532
-0.144732	11.8308	-3.22808	0.00574331	0.0675306	-2.43133	P57105
-0.144567	12.2558	-1.21173	0.244701	0.5027	-5.80307	O00170
-0.144553	11.5749	-3.8887	0.00150065	0.0327795	-1.12413	Q9UNE7
-0.144526	11.5431	-1.94632	0.0709524	0.260933	-4.75963	Q86V87
-0.144508	9.87272	-1.80726	0.0911894	0.296539	-4.98495	Q9H7Z3
-0.144485	10.4752	-2.20242	0.0440046	0.202044	-4.3335	P49815
-0.144463	10.9634	-3.97941	0.00124957	0.0297124	-0.954476	Q93074
-0.144453	11.3126	-1.78158	0.0954451	0.304032	-4.98351	O60333
-0.144418	13.0104	-2.89001	0.0113878	0.0996975	-3.04787	Q9HA77
-0.14439	12.3653	-1.99642	0.0647188	0.248529	-4.65161	Q9H8T0
-0.144129	10.9383	-0.687696	0.502332	0.722662	-6.26337	P52179
[truncated: 5,662 more rows]

## Sheet: MIAPaCa__Lim-IvsRef
All Identified Proteins											Downregulated in Lim-I (adj.P.Val ≤ 0.05 + abs(log2FC) ≥ 0.13
[truncated: 6,856 more rows]
