# Supplementary material for: Proteome alterations during clonal isolation of established human pancreatic cancer cell lines
Source: Cell Mol Life Sci. 2022 Oct 22;79(11):561. doi: 10.1007/s00018-022-04584-9 (PMC9587952; doi:10.1007/s00018-022-04584-9)
Supplement: Supplementary file 29 — Sup. Table 1 Applied chromatographic gradient for peptide separation prior to mass spectrometric measurement for AsPC-1 and PANC-1. The table describes the proportion of Buffer B (80 % v/v acetonitrile, 0.1 % v/v formic acid) in Buffer A (0.1 % v/v formic acid) over time together with the corresponding flow rate (XLSX 11 KB) [file 18_2022_4584_MOESM29_ESM.xlsx]

## Sheet: Tabelle1
Time [min]	Duration [min]	Flow [nL/min]	% B
0	Start	700	8
2	2	700	10
24	22	350	20
70	46	350	40
80	10	350	55
82	2	350	100
Sup.Table 1: Applied chromatographic gradient for peptide separation prior to mass spectrometric measurement for AsPC-1 and PANC-1. The table describes the proportion of Buffer B (80 % v/v acetonitrile, 0.1 % v/v formic acid) in Buffer A (0.1 % v/v formic acid) over time together with the corresponding flow rate.
