# Supplementary material for: Proteome alterations during clonal isolation of established human pancreatic cancer cell lines
Source: Cell Mol Life Sci. 2022 Oct 22;79(11):561. doi: 10.1007/s00018-022-04584-9 (PMC9587952; doi:10.1007/s00018-022-04584-9)
Supplement: Supplementary file 30 — Sup. Table 2 Applied chromatographic gradient for peptide separation prior to mass spectrometric measurement for MIA PaCa-2. The table describes the proportion of Buffer B (80 % v/v acetonitrile, 0.1 % v/v formic acid) in Buffer A (0.1 % v/v formic acid) over time together with the corresponding flow rate (XLSX 11 KB) [file 18_2022_4584_MOESM30_ESM.xlsx]

## Sheet: Tabelle1
Time [min]	Duration [min]	Flow [nL/min]	% B
0	Start	400	11
10	10	400	20
70	60	400	50
85	15	400	70
87	2	400	100
90	3	400	100
Sup.Table 2: Applied chromatographic gradient for peptide separation prior to mass spectrometric measurement for MIA PaCa-2. The table describes the proportion of Buffer B (80 % v/v acetonitrile, 0.1 % v/v formic acid) in Buffer A (0.1 % v/v formic acid) over time together with the corresponding flow rate.
